# Supplementary material for: Anthracyclines induce global changes in cardiomyocyte chromatin accessibility that overlap with cardiovascular disease loci
Source: PLoS Genet. 2025 Oct 14;21(10):e1011900. doi: 10.1371/journal.pgen.1011900 (PMC12561927; doi:10.1371/journal.pgen.1011900)
Supplement: S1 Table — (XLSX) [file pgen.1011900.s001.xlsx]

## Sheet: Table_S1
Table_S1: ATAC-seq sample metadata
DNR= Daunorubicin, DOX= Doxorubicin, EPI= Epirubicin, MTX= Mitoxantrone, TRZ= Trastuzamab, VEH= Vehicle, TN5= ATAC-transposase
sample_name	drug	time	indvidual	CM_purity	treatment_batch	TN5_batch	TN5_batch_day	library_prep_batch	sequencing_batch
ind_A_DNR_3h	DNR	3h	A	98.3	2	2a	2021-12-01	2	3
ind_A_DOX_3h	DOX	3h	A	98.3	2	2a	2021-12-01	2	3
ind_A_EPI_3h	EPI	3h	A	98.3	2	2a	2021-12-01	2	3
ind_A_MTX_3h	MTX	3h	A	98.3	2	2a	2021-12-01	2	3
ind_A_TRZ_3h	TRZ	3h	A	98.3	2	2a	2021-12-01	2	3
ind_A_VEH_3h	VEH	3h	A	98.3	2	2a	2021-12-01	2	3
ind_A_DNR_24h	DNR	24h	A	98.3	2	2b	2021-12-02	2	3
ind_A_DOX_24h	DOX	24h	A	98.3	2	2b	2021-12-02	2	3
ind_A_EPI_24h	EPI	24h	A	98.3	2	2b	2021-12-02	2	3
ind_A_MTX_24h	MTX	24h	A	98.3	2	2b	2021-12-02	2	3
ind_A_TRZ_24h	TRZ	24h	A	98.3	2	2b	2021-12-02	2	3
ind_A_VEH_24h	VEH	24h	A	98.3	2	2b	2021-12-02	2	3
ind_B_DNR_3h	DNR	3h	B	99.5	3	3a	2022-03-08	3	2
ind_B_DOX_3h	DOX	3h	B	99.5	3	3a	2022-03-08	3	2
ind_B_EPI_3h	EPI	3h	B	99.5	3	3a	2022-03-08	3	2
ind_B_MTX_3h	MTX	3h	B	99.5	3	3a	2022-03-08	3	2
ind_B_TRZ_3h	TRZ	3h	B	99.5	3	3a	2022-03-08	3	2
ind_B_VEH_3h	VEH	3h	B	99.5	3	3a	2022-03-08	3	2
ind_B_DNR_24h	DNR	24h	B	99.5	3	3b	2022-03-09	3	2
ind_B_DOX_24h	DOX	24h	B	99.5	3	3b	2022-03-09	3	2
ind_B_EPI_24h	EPI	24h	B	99.5	3	3b	2022-03-09	3	2
ind_B_MTX_24h	MTX	24h	B	99.5	3	3b	2022-03-09	3	2
ind_B_TRZ_24h	TRZ	24h	B	99.5	3	3b	2022-03-09	3	2
ind_B_VEH_24h	VEH	24h	B	99.5	3	3b	2022-03-09	3	2
ind_C_DNR_3h	DNR	3h	C	86.75	4	4a	2022-06-23	4	1
ind_C_DOX_3h	DOX	3h	C	86.75	4	4a	2022-06-23	4	1
ind_C_EPI_3h	EPI	3h	C	86.75	4	4a	2022-06-23	4	1
ind_C_MTX_3h	MTX	3h	C	86.75	4	4a	2022-06-23	4	1
ind_C_TRZ_3h	TRZ	3h	C	86.75	4	4a	2022-06-23	4	1
ind_C_VEH_3h	VEH	3h	C	86.75	4	4a	2022-06-23	4	1
ind_C_DNR_24h	DNR	24h	C	86.75	4	4b	2022-06-24	4	1
ind_C_DOX_24h	DOX	24h	C	86.75	4	4b	2022-06-24	4	1
ind_C_EPI_24h	EPI	24h	C	86.75	4	4b	2022-06-24	4	1
ind_C_MTX_24h	MTX	24h	C	86.75	4	4b	2022-06-24	4	1
ind_C_TRZ_24h	TRZ	24h	C	86.75	4	4b	2022-06-24	4	1
ind_C_VEH_24h	VEH	24h	C	86.75	4	4b	2022-06-24	4	1
ind_D_DNR_3h	DNR	3h	D	98.55	1	1a	2021-11-17	1	4
ind_D_DOX_3h	DOX	3h	D	98.55	1	1a	2021-11-17	1	4
ind_D_EPI_3h	EPI	3h	D	98.55	1	1a	2021-11-17	1	4
ind_D_MTX_3h	MTX	3h	D	98.55	1	1a	2021-11-17	1	4
ind_D_TRZ_3h	TRZ	3h	D	98.55	1	1a	2021-11-17	1	4
ind_D_VEH_3h	VEH	3h	D	98.55	1	1a	2021-11-17	1	4
ind_D_DNR_24h	DNR	24h	D	98.55	1	1b	2021-11-18	1	4
ind_D_DOX_24h	DOX	24h	D	98.55	1	1b	2021-11-18	1	4
ind_D_EPI_24h	EPI	24h	D	98.55	1	1b	2021-11-18	1	4
ind_D_MTX_24h	MTX	24h	D	98.55	1	1b	2021-11-18	1	4
ind_D_TRZ_24h	TRZ	24h	D	98.55	1	1b	2021-11-18	1	4
ind_D_VEH_24h	VEH	24h	D	98.55	1	1b	2021-11-18	1	4
