# Supplementary material for: Anthracyclines induce global changes in cardiomyocyte chromatin accessibility that overlap with cardiovascular disease loci
Source: PLoS Genet. 2025 Oct 14;21(10):e1011900. doi: 10.1371/journal.pgen.1011900 (PMC12561927; doi:10.1371/journal.pgen.1011900)
Supplement: S2 Table — (XLSX) [file pgen.1011900.s002.xlsx]

## Sheet: Table_S2
Table_S2: Counts from gamma H2A.X staining
num_pos_#: Number of nuclei counted positive for gammaH2A.X
total_nuclei_#: : Total number of nuclei found in image
time	individual	trt	num_pos_1	total_nuclei_1	percent_1	num_pos_2	total_nuclei_2	percent_2	average_percent
24h	A	DNR	222	295	75.25	462	559	82.65	79
24h	A	DOX	134	285	47.02	131	519	25.24	36.1
24h	A	EPI	157	645	24.34	59	218	27.06	25.7
24h	A	MTX	245	318	77.04	373	550	67.82	72.4
24h	A	TRZ	6	398	1.51	35	481	7.28	4.4
24h	A	VEH	8	294	2.72	3	267	1.12	1.9
3h	A	DNR	577	658	87.69	94	157	59.87	73.8
3h	A	DOX	149	375	39.73	246	400	61.5	50.6
3h	A	EPI	14	147	11.56	101	344	29.36	20.5
3h	A	MTX	453	483	93.79	313	324	96.6	95.2
3h	A	TRZ	9	389	2.31	1	207	0.48	1.4
3h	A	VEH	10	372	2.69	3	351	0.85	1.8
24h	B	DNR	218	245	88.98	349	434	80.41	84.7
24h	B	DOX	121	199	60.8	323	582	55.5	58.1
24h	B	EPI	155	368	42.12	118	294	40.14	41.1
24h	B	MTX	5	104	4.81	24	364	6.59	5.7
24h	B	TRZ	2	289	0.69	2	242	0.83	0.8
24h	B	VEH	18	582	3.09	3	233	1.29	2.2
3h	B	DNR	158	164	96.34	145	162	89.51	92.9
3h	B	DOX	90	246	36.59	51	201	25.37	31
3h	B	EPI	214	393	54.45	125	387	32.3	43.4
3h	B	MTX	318	338	94.08	295	316	93.35	93.7
3h	B	TRZ	4	148	2.7	8	516	1.55	2.1
3h	B	VEH	8	490	1.63	5	448	1.12	1.4
24h	C	DNR	77	278	27.7	147	255	57.65	42.7
24h	C	DOX	27	212	12.74	24	157	15.29	14
24h	C	EPI	39	123	31.71	26	208	12.5	22.1
24h	C	MTX	31	127	24.41	81	326	24.85	24.6
24h	C	TRZ	4	300	1.33	2	271	0.74	1
24h	C	VEH	4	240	1.67	5	213	2.35	2
3h	C	DNR	210	230	91.3	313	332	94.28	92.8
3h	C	DOX	217	248	87.5	78	140	55.71	71.6
3h	C	EPI	101	218	46.33	104	245	42.45	44.4
3h	C	MTX	159	169	94.08	320	430	74.42	84.2
3h	C	TRZ	7	175	4	1	200	0.5	2.2
3h	C	VEH	10	219	4.57	8	164	4.88	4.7
24h	D	DNR	238	395	60.25	188	287	65.51	62.9
24h	D	DOX	90	593	15.18	26	161	16.15	15.7
24h	D	EPI	25	222	11.26	67	524	12.79	12
24h	D	MTX	26	464	5.6	23	360	6.39	6
24h	D	TRZ	1	520	0.19	3	215	1.4	0.8
24h	D	VEH	6	373	1.61	7	487	1.44	1.5
3h	D	DNR	83	180	46.11	552	712	77.53	61.8
3h	D	DOX	479	520	92.12	232	290	80	86.1
3h	D	EPI	281	343	81.92	179	249	71.89	76.9
3h	D	MTX	391	420	93.1	146	182	80.22	86.7
3h	D	TRZ	4	323	1.24	1	243	0.41	0.8
3h	D	VEH	2	339	0.59	0	252	0	0.3
