# Supplementary material for: Anthracyclines induce global changes in cardiomyocyte chromatin accessibility that overlap with cardiovascular disease loci
Source: PLoS Genet. 2025 Oct 14;21(10):e1011900. doi: 10.1371/journal.pgen.1011900 (PMC12561927; doi:10.1371/journal.pgen.1011900)
Supplement: S3 Table — (XLSX) [file pgen.1011900.s003.xlsx]

## Sheet: Table_S3
Table_S3: ATAC-seq read number and peak number by sample
R1= Read 1, R2= Read 2, nodup = non-duplicated, FRIP= Fraction of fragments found in master peak set *100.
sample_name	drug	time	indvidual	i7_i5_adapters	total_reads(R1+R2)	total_mapped_reads	nuclear_mapped_reads	nodup_mapped_reads	unique_mapped_reads	peak_number	FRIP
ind_A_DNR_3h	DNR	3h	A	N701_N504	99530062	98512274	68181108	33518302	53701246	89395	40.3
ind_A_DOX_3h	DOX	3h	A	N703_N504	86437590	85672915	55536889	29633114	44108178	80013	38.7
ind_A_EPI_3h	EPI	3h	A	N701_N503	93018986	92423041	62125220	36723324	49108624	89703	36.6
ind_A_MTX_3h	MTX	3h	A	N704_N503	93095744	92544851	69490912	40556564	57350454	121578	48.7
ind_A_TRZ_3h	TRZ	3h	A	N701_N502	77262934	76647754	46202260	24758586	37014986	91323	44.2
ind_A_VEH_3h	VEH	3h	A	N704_N502	78106046	77578683	52664767	32184480	42211678	72915	31.9
ind_B_DNR_3h	DNR	3h	B	N703_N504	142295378	141426527	61349463	34279586	46664938	62359	34.1
ind_B_DOX_3h	DOX	3h	B	N702_N503	87512178	86896129	34767930	18957010	26347392	46310	33.7
ind_B_EPI_3h	EPI	3h	B	N704_N504	100276150	99649171	44340553	25465236	33759792	49387	28.6
ind_B_MTX_3h	MTX	3h	B	N701_N504	98862906	98372193	42029163	24872086	32457148	69076	42.8
ind_B_TRZ_3h	TRZ	3h	B	N702_N502	77560582	77137107	27608032	16008756	20240194	56165	40.3
ind_B_VEH_3h	VEH	3h	B	N703_N501	89706546	89075188	34649803	18970988	25704912	35810	26.4
ind_C_DNR_3h	DNR	3h	C	N704_N504	88190684	87826538	48604831	29611060	37469828	61228	23.9
ind_C_DOX_3h	DOX	3h	C	N703_N501	90235848	89816458	41633173	23632420	31108924	66504	25.8
ind_C_EPI_3h	EPI	3h	C	N703_N503	87292426	86821698	43845617	25378234	32917338	68688	23.8
ind_C_MTX_3h	MTX	3h	C	N703_N504	90916110	90521870	42602678	23624888	32093512	94033	39.2
ind_C_TRZ_3h	TRZ	3h	C	N702_N501	71750048	71481397	34436567	20269094	25868334	52209	22.8
ind_C_VEH_3h	VEH	3h	C	N704_N503	85216880	84814985	35439842	19449074	25807810	73567	34.8
ind_D_DNR_3h	DNR	3h	D	N704_N502	96460622	94743255	56469027	34375528	42013916	112454	36.3
ind_D_DOX_3h	DOX	3h	D	N702_N502	88961680	87544345	56338902	35305350	43476750	131539	38.9
ind_D_EPI_3h	EPI	3h	D	N703_N501	86850434	85065673	44956986	28499906	33433984	110510	40
ind_D_MTX_3h	MTX	3h	D	N702_N501	68695646	67291306	41548693	27750384	31769450	92960	30.2
ind_D_TRZ_3h	TRZ	3h	D	N704_N501	65007048	64223127	38860422	25078330	29963178	103128	39.8
ind_D_VEH_3h	VEH	3h	D	N701_N503	67368518	66122877	31448184	19004626	22740426	63699	28
ind_A_DNR_24h	DNR	24h	A	N703_N501	91284490	90726302	49917009	29862542	38845730	94026	42.3
ind_A_DOX_24h	DOX	24h	A	N702_N504	95926258	95529135	45576255	28145618	35048106	74597	39.7
ind_A_EPI_24h	EPI	24h	A	N703_N502	75753486	75405936	42514478	26866466	33142100	73957	37.9
ind_A_MTX_24h	MTX	24h	A	N704_N504	95131906	94542825	55527509	33827912	43614330	90707	36
ind_A_TRZ_24h	TRZ	24h	A	N702_N501	84449704	83992710	38236404	22302276	29595164	85707	50.4
ind_A_VEH_24h	VEH	24h	A	N703_N503	76257666	75404837	42990898	20674790	34879692	87201	52
ind_B_DNR_24h	DNR	24h	B	N704_N501	75363518	74999111	34752650	21869650	27025868	90274	40.5
ind_B_DOX_24h	DOX	24h	B	N704_N502	78097470	77592243	37212379	19207264	29360006	80917	41.2
ind_B_EPI_24h	EPI	24h	B	N701_N503	82977864	82385624	40017951	18551820	31314418	82907	43.5
ind_B_MTX_24h	MTX	24h	B	N702_N504	72997484	72456264	38577089	21749104	30258994	68046	34.7
ind_B_TRZ_24h	TRZ	24h	B	N701_N502	81855304	81363048	31121534	17397726	22935466	63597	38.1
ind_B_VEH_24h	VEH	24h	B	N701_N501	62649778	61652700	32226761	7986090	25488894	50052	44.6
ind_C_DNR_24h	DNR	24h	C	N702_N503	82118778	81809775	42879967	25938306	33579444	127143	46.5
ind_C_DOX_24h	DOX	24h	C	N701_N503	75155380	74868610	31423548	18070632	22967970	97698	46.9
ind_C_EPI_24h	EPI	24h	C	N701_N502	86730082	86449747	37144236	17335200	28138936	91047	46.7
ind_C_MTX_24h	MTX	24h	C	N704_N502	82011248	81628718	45045409	26140848	34342106	66985	21.8
ind_C_TRZ_24h	TRZ	24h	C	N701_N501	71401066	71211530	30530941	17278728	22901380	62149	33.2
ind_C_VEH_24h	VEH	24h	C	N702_N502	79633316	79337448	37501106	20922744	28483866	84331	36.8
ind_D_DNR_24h	DNR	24h	D	N701_N502	85102446	83436153	64409401	42171858	49798536	187744	38.8
ind_D_DOX_24h	DOX	24h	D	N704_N504	86568932	85201226	63062470	39698738	50177516	169177	46
ind_D_EPI_24h	EPI	24h	D	N704_N503	85515534	84156301	62981693	38466006	50758792	172141	49.6
ind_D_MTX_24h	MTX	24h	D	N701_N501	84253310	82788715	61559907	39199816	48792426	157768	39.2
ind_D_TRZ_24h	TRZ	24h	D	N702_N503	79185864	77440692	51609067	26761992	40379014	128137	52.1
ind_D_VEH_24h	VEH	24h	D	N702_N504	87628722	86228282	60441680	35969854	48093816	159804	51.1
