# Supplementary material for: Anthracyclines induce global changes in cardiomyocyte chromatin accessibility that overlap with cardiovascular disease loci
Source: PLoS Genet. 2025 Oct 14;21(10):e1011900. doi: 10.1371/journal.pgen.1011900 (PMC12561927; doi:10.1371/journal.pgen.1011900)
Supplement: S4 Table — (XLSX) [file pgen.1011900.s004.xlsx]

## Sheet: Table_S4
Table_S4: Pairwise differential accessibility analysis for DOX vs VEH at 3 hours
peak = Location of region (chromosome.start.end)
peak	logFC	AveExpr	t	P.Value	adj.P.Val	B
chr10.72331769.72332348	-2.28114	2.68796	-9.61086	1.0054e-13	1.56397e-08	20.1744
chr19.46300600.46301262	-1.79983	3.80964	-8.34149	1.3482e-11	1.04861e-06	16.0984
chr7.5524956.5526033	-2.40916	3.01611	-8.21313	2.22517e-11	1.15381e-06	15.3777
chr17.19317125.19317743	-1.53944	3.60094	-7.93703	6.55252e-11	2.54823e-06	14.5516
chr10.90912452.90913442	-1.83863	3.48294	-7.59362	2.51771e-10	7.02743e-06	13.2936
chr14.76772505.76773251	-1.28033	4.20838	-7.55763	2.8995e-10	7.02743e-06	13.2273
chr19.518179.518694	-2.06815	2.88586	-7.53551	3.16231e-10	7.02743e-06	12.9247
chr10.70584818.70585814	-1.83992	2.9746	-7.49014	3.77823e-10	7.34662e-06	12.8149
chr1.203750890.203751598	1.68868	3.82127	7.44903	4.43947e-10	7.67323e-06	12.7428
chr12.6764026.6764748	-1.16941	5.06096	-7.34597	6.65109e-10	9.88663e-06	12.4377
chr15.66763162.66764058	-1.63834	3.87817	-7.32436	7.2393e-10	9.88663e-06	12.3269
chr11.65506819.65508825	-1.57508	5.30664	-7.30338	7.86009e-10	9.88663e-06	12.2749
chr17.19288457.19289028	-1.38083	3.83329	-7.29032	8.27322e-10	9.88663e-06	12.1977
chr14.23376284.23379025	-2.0677	4.84021	-7.27176	8.89789e-10	9.88663e-06	12.16
chr20.37880602.37881225	-1.79151	2.94684	-7.17175	1.31697e-09	1.36576e-05	11.703
chr1.148522548.148523161	-1.63226	3.10615	-7.10858	1.68684e-09	1.64e-05	11.4495
chr19.50484813.50486159	-1.97125	3.5685	-7.06711	1.98447e-09	1.81587e-05	11.3651
chr13.113860409.113860858	-1.57043	3.3141	-7.03531	2.24761e-09	1.85294e-05	11.1926
chr16.87762067.87762535	-2.03463	2.6529	-7.03355	2.26322e-09	1.85294e-05	10.939
chr7.74477915.74478583	-1.47845	3.83532	-6.99371	2.64519e-09	2.05739e-05	11.0922
chr11.12746651.12747085	-1.43488	3.58337	-6.955	3.07797e-09	2.28e-05	10.9179
chr16.54502951.54503395	-2.02249	2.52698	-6.93556	3.32123e-09	2.34837e-05	10.7623
chr19.39204738.39205211	-2.2033	1.89429	-6.9019	3.78859e-09	2.56235e-05	10.1646
chr15.34788417.34789729	-2.27579	2.79099	-6.85374	4.57355e-09	2.96437e-05	10.4916
chr19.38304833.38305487	-1.29259	4.39029	-6.83046	5.00932e-09	3.11694e-05	10.497
chr16.58110448.58111450	-1.35227	4.05845	-6.81721	5.27545e-09	3.15628e-05	10.4479
chr9.137723945.137724458	-1.83907	2.47415	-6.76573	6.45043e-09	3.5868e-05	10.0189
chr1.2199219.2199726	-1.44541	3.82724	-6.7655	6.45619e-09	3.5868e-05	10.247
chr12.47812666.47813514	-1.18834	4.20135	-6.71198	7.95596e-09	4.2676e-05	10.0543
chr5.177494646.177495151	-1.19123	4.04274	-6.66689	9.4857e-09	4.91856e-05	9.88445
chr13.27125398.27126386	-1.44725	3.90876	-6.65172	1.00638e-08	5.04999e-05	9.82508
chr11.2390547.2391303	-1.31631	4.11239	-6.64134	1.04792e-08	5.09413e-05	9.7884
chr5.171427753.171428332	-1.80313	2.81222	-6.60229	1.22009e-08	5.75131e-05	9.59385
chr2.219452790.219454100	-1.16452	4.17456	-6.56294	1.42212e-08	6.39305e-05	9.49863
chr17.7854843.7855040	-1.87291	2.10907	-6.56001	1.43842e-08	6.39305e-05	9.35577
chr3.38543434.38544121	-1.55628	3.47074	-6.49479	1.85373e-08	8.01003e-05	9.24407
chr11.65555787.65556100	-2.1504	2.50962	-6.47059	2.03654e-08	8.5113e-05	8.95302
chr14.76768188.76768850	-1.38192	4.70043	-6.46525	2.07917e-08	8.5113e-05	9.11531
chr20.50870544.50871549	-1.31319	3.96551	-6.45282	2.18206e-08	8.53988e-05	9.08986
chr17.74037312.74037693	-1.8502	2.25642	-6.45119	2.19595e-08	8.53988e-05	8.9628
chr2.231665923.231667317	-1.13676	5.54145	-6.42793	2.40344e-08	9.11883e-05	8.95188
chr11.46697154.46697861	-1.7479	3.73416	-6.39519	2.72904e-08	9.77933e-05	8.87639
chr9.36163091.36163941	-1.41022	3.39431	-6.39337	2.74829e-08	9.77933e-05	8.86359
chr9.130201309.130201975	-1.67121	2.86984	-6.38755	2.81108e-08	9.77933e-05	8.72437
chr8.47857521.47858112	-1.56158	3.02587	-6.38591	2.82899e-08	9.77933e-05	8.81753
chr11.73314382.73315120	-0.982816	4.40622	-6.36157	3.10894e-08	0.000104355	8.74766
chr10.78831344.78831989	-1.58639	3.14413	-6.35794	3.15298e-08	0.000104355	8.71055
chr22.27669300.27669988	-1.15942	4.70847	-6.35039	3.24656e-08	0.000105214	8.69811
chr5.141915708.141916228	-1.57135	2.01105	-6.33687	3.42122e-08	0.000108611	8.48194
chr1.91601581.91602437	-1.76509	4.04696	-6.3301	3.51209e-08	0.000109266	8.63577
chr1.204080240.204080878	-1.31351	3.34352	-6.32493	3.58306e-08	0.000109288	8.60147
chr3.42031915.42032434	1.23515	3.94586	6.28759	4.14032e-08	0.000123857	8.47324
chr16.1106204.1106571	-2.08509	2.20354	-6.26722	4.47957e-08	0.000131477	8.10289
chr19.40341590.40342269	-1.39132	3.57187	-6.25803	4.64172e-08	0.000132661	8.36575
chr7.132138816.132139260	-2.14002	2.04705	-6.25532	4.69047e-08	0.000132661	8.04484
chr4.76679499.76680237	-1.59482	3.00368	-6.22944	5.18396e-08	0.000141617	8.22277
chr1.2279093.2279871	-1.44473	3.47669	-6.22917	5.18919e-08	0.000141617	8.26159
chr11.1437365.1438018	-1.314	4.45343	-6.20497	5.69756e-08	0.000152809	8.16336
chr3.56909383.56909884	-1.89692	2.46325	-6.19174	5.99602e-08	0.000158089	8.09288
chr7.44137878.44138791	-1.86741	3.38769	-6.17929	6.29106e-08	0.000159481	8.06823
chr11.130611620.130612851	1.14032	4.80775	6.17905	6.29688e-08	0.000159481	8.07442
chr1.144412141.144413353	-1.04874	3.55977	-6.17662	6.35638e-08	0.000159481	8.06969
chr8.102745319.102745898	-1.48795	2.98265	-6.16837	6.56167e-08	0.000162018	8.01833
chr1.16048572.16049086	-1.17461	3.42243	-6.15541	6.89796e-08	0.00016766	7.9922
chr7.36303199.36304075	-1.06804	4.09937	-6.14543	7.16839e-08	0.000170534	7.95439
chr1.204733818.204734538	-1.36396	2.57298	-6.13931	7.33947e-08	0.000170534	7.91255
chr1.114008442.114009183	1.45312	3.40177	6.13912	7.34508e-08	0.000170534	7.91808
chr22.27662526.27663278	-1.35254	3.26597	-6.13255	7.53313e-08	0.000172328	7.90623
chr22.24247314.24248131	-1.50362	2.52199	-6.1192	7.93084e-08	0.000178797	7.79353
chr1.145281069.145281691	-1.59758	3.19713	-6.11407	8.08906e-08	0.000179759	7.83038
chr14.23409333.23410731	-2.41766	3.83026	-6.10716	8.30705e-08	0.000182003	7.81685
chr17.43417268.43418001	-1.36441	2.43164	-6.0982	8.59854e-08	0.000185773	7.72095
chr10.24008377.24009344	1.24346	4.14833	6.09294	8.77425e-08	0.000186972	7.76474
chr12.120244967.120245391	-1.31837	3.86977	-6.07822	9.28564e-08	0.000195195	7.70985
chr8.22178689.22179554	-1.18166	4.98886	-6.06705	9.69292e-08	0.00020104	7.62627
chr20.32792167.32792696	-1.71341	2.97762	-6.05949	9.9791e-08	0.000204252	7.62379
chr10.72334178.72334589	-2.05118	2.36124	-6.05424	1.01825e-07	0.000205708	7.50525
chr9.70470446.70470927	-1.77547	2.23571	-6.03545	1.09445e-07	0.000216748	7.47416
chr11.61764292.61765134	-1.39202	2.71549	-6.02854	1.12388e-07	0.000216748	7.50288
chr7.30911509.30912000	-1.17879	3.73405	-6.02759	1.12799e-07	0.000216748	7.52566
chr2.237432431.237433110	-1.51559	3.12028	-6.02745	1.12863e-07	0.000216748	7.51649
chr10.90911070.90912279	-1.4792	4.67363	-6.02405	1.14343e-07	0.000216914	7.48615
chr15.68797737.68797952	-1.83093	1.42282	-5.99507	1.27796e-07	0.000239513	7.04431
chr13.44800670.44801311	-1.42568	2.15079	-5.96621	1.42745e-07	0.000264346	7.20951
chr15.84929753.84930392	-1.43247	3.54016	-5.95198	1.50745e-07	0.000275875	7.24899
chr19.45764643.45765321	-1.25443	3.32717	-5.94314	1.55934e-07	0.000279187	7.21834
chr14.105470951.105472044	-1.03237	5.33035	-5.94279	1.56144e-07	0.000279187	7.15227
chr1.16112965.16113444	-1.59888	2.24449	-5.93211	1.62665e-07	0.000287132	7.09244
chr3.38533094.38534070	-1.36331	4.8786	-5.92953	1.64279e-07	0.000287132	7.11643
chr20.63834993.63835504	-1.3314	4.45924	-5.92612	1.66437e-07	0.000287671	7.13675
chr5.149422493.149423321	-0.986613	4.5983	-5.91907	1.70983e-07	0.000292281	7.10487
chr11.76602404.76602832	-1.46904	2.36379	-5.90988	1.77102e-07	0.00029945	7.0175
chr1.23478898.23479355	-1.48295	2.97092	-5.90043	1.8362e-07	0.000307134	7.02526
chr3.46878704.46879267	-1.27638	3.96395	-5.891	1.90363e-07	0.000311305	7.02243
chr11.2314746.2315572	-1.65468	2.98319	-5.88913	1.91724e-07	0.000311305	7.01376
chr3.127865858.127866453	-1.67035	2.38311	-5.88859	1.92118e-07	0.000311305	6.84374
chr18.13191845.13192256	-1.44999	2.14275	-5.88261	1.96562e-07	0.000314363	6.95169
chr3.50515585.50516705	-1.24462	3.5492	-5.88062	1.98061e-07	0.000314363	6.99295
chr4.161189443.161190250	1.90808	2.25575	5.87798	2.00068e-07	0.000314363	6.64621
chr1.148038386.148038976	-2.04205	1.88681	-5.85083	2.21918e-07	0.00034153	6.62696
chr1.1959773.1960472	-1.15123	3.36508	-5.84648	2.25639e-07	0.00034153	6.86945
chr11.112302269.112302915	1.54282	3.37229	5.84619	2.25885e-07	0.00034153	6.85037
chr16.10616753.10617689	-1.12261	3.7111	-5.84582	2.26201e-07	0.00034153	6.867
chr15.26261339.26262235	-1.36262	2.90192	-5.84336	2.28335e-07	0.00034153	6.84241
chr16.84972470.84973041	-1.64967	2.78133	-5.83366	2.3695e-07	0.00035104	6.80419
chr11.15911502.15912103	-1.53173	3.1182	-5.82663	2.43387e-07	0.000357175	6.79492
chr5.6766430.6767078	-1.2558	3.60378	-5.82014	2.49482e-07	0.000359732	6.77481
chr19.6216840.6217600	-1.37655	3.80084	-5.81985	2.49755e-07	0.000359732	6.77263
chr12.52895317.52896737	-1.3619	4.00958	-5.81642	2.5304e-07	0.000361121	6.75581
chr5.134506006.134506718	-1.6871	3.08347	-5.79482	2.74742e-07	0.000388528	6.67867
chr19.45455475.45456502	-0.976896	5.07022	-5.79142	2.78324e-07	0.000390047	6.60913
chr2.219419499.219420355	-1.59113	2.74345	-5.78373	2.86599e-07	0.000397225	6.63692
chr19.48121908.48122538	-1.61811	2.45491	-5.78194	2.88553e-07	0.000397225	6.56651
chr1.20358588.20359218	-1.40712	3.36453	-5.76944	3.02616e-07	0.000409817	6.59195
chr19.11539744.11540628	-1.1197	4.08718	-5.76913	3.02969e-07	0.000409817	6.57673
chr11.66317003.66317172	-2.067	1.33303	-5.76568	3.0697e-07	0.000410025	6.22384
chr5.133273519.133274147	-2.10513	1.86403	-5.76446	3.08395e-07	0.000410025	6.34681
chr19.3403869.3404977	-1.1246	3.95899	-5.75894	3.1494e-07	0.000415179	6.54053
chr9.93223178.93224028	-1.2474	3.11683	-5.75476	3.19985e-07	0.000418285	6.53473
chr16.85395484.85396086	-1.03028	4.12139	-5.74821	3.2805e-07	0.000425253	6.5048
chr6.129346837.129347458	-2.72653	0.55446	-5.74449	3.32728e-07	0.00042673	5.53477
chrX.69314934.69315307	-1.58809	1.88799	-5.74295	3.34675e-07	0.00042673	6.39727
chr2.80517364.80517687	-2.24019	2.0033	-5.73079	3.50499e-07	0.000443274	6.27508
chr14.73741281.73742030	-1.2411	3.36387	-5.72527	3.57928e-07	0.000449018	6.43418
chr19.55157594.55157940	-1.88475	2.21456	-5.72237	3.61892e-07	0.000450359	6.37819
chr10.73648306.73650289	0.822017	6.11997	5.71674	3.69702e-07	0.000456427	6.25488
chr12.13132338.13132984	1.7477	2.51308	5.708	3.82183e-07	0.00046812	6.24394
chr9.134316185.134317078	-1.31206	2.92041	-5.68913	4.10539e-07	0.000498923	6.29912
chr14.23408208.23408839	-1.75686	3.02917	-5.67076	4.40138e-07	0.000530748	6.23928
chr9.136571752.136573289	-0.955876	5.20088	-5.66779	4.45115e-07	0.000532622	6.14406
chr20.38208867.38209423	-1.89643	2.16679	-5.66474	4.5028e-07	0.000534688	6.13895
chr6.170129696.170130368	-0.991599	3.86486	-5.65865	4.60799e-07	0.000542664	6.18548
chr2.8615707.8616337	-1.67051	2.63607	-5.65446	4.68162e-07	0.000542664	6.12382
chr2.127080199.127080891	-1.23394	3.43399	-5.65372	4.69471e-07	0.000542664	6.17823
chr19.50493166.50493832	-1.55619	2.6564	-5.64957	4.76913e-07	0.000542664	6.15505
chr10.86128318.86128673	-1.6689	2.08585	-5.64623	4.82983e-07	0.000542664	6.069
chr10.97782548.97783192	-1.48531	2.41981	-5.64557	4.84175e-07	0.000542664	6.12003
chr12.52566949.52567482	-1.70263	2.42006	-5.64557	4.84176e-07	0.000542664	6.10704
chr2.240775784.240776312	-1.32569	2.85368	-5.64355	4.87897e-07	0.000542664	6.13177
chr1.201355656.201357100	-1.55479	3.99354	-5.64328	4.88393e-07	0.000542664	6.11256
chr9.136625009.136625634	-1.11866	3.36189	-5.63989	4.94702e-07	0.000545775	6.12839
chrX.154531573.154532223	-0.969362	3.91104	-5.63476	5.0439e-07	0.000552545	6.09706
chr8.38442245.38442781	-1.60637	2.33819	-5.62726	5.18913e-07	0.000564479	5.96101
chr18.33577646.33578344	1.29038	4.36102	5.61604	5.41398e-07	0.000584849	6.03428
chr16.68022367.68023720	1.29276	4.78923	5.61191	5.49916e-07	0.000589953	5.99697
chr15.39597627.39599528	-2.11474	2.76477	-5.59982	5.75596e-07	0.000613273	5.97629
chr1.231937458.231937849	-1.86642	2.60398	-5.58773	6.02483e-07	0.000634842	5.90672
chr1.182362492.182363309	-1.32141	3.48227	-5.58707	6.04001e-07	0.000634842	5.94007
chr4.80036657.80037466	1.11415	3.63121	5.58464	6.09559e-07	0.000636384	5.93261
chr7.66541954.66543428	-0.98268	3.92661	-5.58201	6.15637e-07	0.000638444	5.90877
chr18.35861295.35862789	0.847995	4.85057	5.57657	6.2841e-07	0.000646902	5.86935
chr1.54324067.54324598	-1.41716	2.22076	-5.5739	6.34775e-07	0.000646902	5.85505
chr14.99424294.99425009	-1.57728	2.38345	-5.57327	6.36269e-07	0.000646902	5.85958
chr3.191715352.191716226	1.59371	2.84566	5.56889	6.46883e-07	0.000653423	5.86503
chr1.203508331.203508970	-1.29088	2.89084	-5.55535	6.80743e-07	0.000683189	5.82738
chr7.44990310.44991191	1.16943	3.63822	5.55357	6.8532e-07	0.000683374	5.82248
chr20.38599390.38599936	-1.2942	3.02615	-5.55148	6.90739e-07	0.000684391	5.81522
chr22.46731345.46732019	-1.64164	2.50929	-5.54404	7.10374e-07	0.000693867	5.75171
chr17.3048607.3049451	-1.10887	4.39539	-5.54315	7.12778e-07	0.000693867	5.75522
chr19.50494620.50495731	-1.84474	3.04344	-5.54281	7.13685e-07	0.000693867	5.7846
chr19.7998156.7998514	-1.4465	2.20567	-5.53961	7.2235e-07	0.000697929	5.72214
chr14.85248711.85249369	1.61885	2.55178	5.53577	7.32859e-07	0.000703712	5.70744
chr9.16808922.16809427	-2.24033	1.01366	-5.52954	7.50242e-07	0.000715984	5.4679
chr1.46473854.46474534	-1.79025	2.46369	-5.52774	7.55353e-07	0.000716467	5.70523
chr20.64055923.64056197	-2.21927	1.39397	-5.52607	7.60116e-07	0.000716614	5.17358
chr15.63072786.63074229	-1.14094	3.05831	-5.52263	7.70007e-07	0.000721566	5.71282
chr12.52200424.52200616	-2.89646	0.204375	-5.51597	7.8957e-07	0.000735468	4.517
chr5.50423186.50423685	3.01599	0.0263482	5.51156	8.02754e-07	0.000743298	4.22243
chr17.63961545.63962287	-1.15827	3.05878	-5.50845	8.12213e-07	0.000747606	5.66216
chr7.131637747.131638176	-1.98523	1.67957	-5.50001	8.38388e-07	0.000767159	5.47313
chr11.109858171.109858725	-1.52349	1.65898	-5.48615	8.83215e-07	0.000803451	5.45112
chr10.71075084.71075592	-2.06601	2.82665	-5.48421	8.89668e-07	0.000804617	5.54615
chr17.39674954.39675320	-1.52164	2.70421	-5.47336	9.26664e-07	0.000833232	5.53536
chr19.50508491.50509048	-1.13197	3.49833	-5.46747	9.47373e-07	0.000846957	5.50978
chr2.1819026.1819425	-1.54597	1.7516	-5.46561	9.53995e-07	0.000848003	5.40672
chr6.43937023.43937909	-1.18077	4.25825	-5.46241	9.65526e-07	0.000850162	5.47953
chr11.106304268.106304711	1.67523	2.73595	5.46191	9.67354e-07	0.000850162	5.4417
chr1.16019566.16019882	-1.21	2.7573	-5.44202	1.04224e-06	0.000909655	5.4261
chr3.101377367.101378439	1.32686	3.4898	5.44087	1.04674e-06	0.000909655	5.42263
chr1.21901451.21901810	-1.18658	3.43706	-5.42204	1.12326e-06	0.000970727	5.35352
chr3.29751806.29752254	-1.46042	1.69031	-5.41691	1.14502e-06	0.000984063	5.26689
chr20.62623637.62624344	-1.06878	3.48866	-5.41161	1.16797e-06	0.000998273	5.32018
chr3.150451332.150452240	1.43814	2.82063	5.40727	1.18709e-06	0.00100366	5.28152
chr16.49608832.49609227	-1.94231	1.29994	-5.40591	1.19314e-06	0.00100366	5.04727
chr1.224503263.224503966	-0.9277	4.27017	-5.4058	1.19362e-06	0.00100366	5.26732
chr7.23465473.23465873	-1.1138	3.31848	-5.39928	1.2231e-06	0.00102291	5.27805
chr19.19461729.19462905	-1.00075	4.61223	-5.39069	1.26299e-06	0.00104692	5.20255
chr6.69138933.69139484	1.02823	4.27735	5.39021	1.26527e-06	0.00104692	5.22896
chr1.63624892.63625478	1.35224	2.67698	5.37953	1.3168e-06	0.00108025	5.19559
chr6.7216864.7217541	-1.34362	2.62205	-5.37899	1.31944e-06	0.00108025	5.20634
chr1.116405116.116405759	-1.50557	3.10108	-5.37701	1.32926e-06	0.00108259	5.20154
chr11.126113493.126114034	-1.14336	4.02952	-5.37207	1.35398e-06	0.00109699	5.15086
chr2.15800824.15801240	-1.58998	1.94664	-5.36869	1.37117e-06	0.00110516	5.06071
chr5.16600427.16600719	-2.05963	1.43399	-5.36684	1.38067e-06	0.00110708	4.95267
chr6.142400478.142401254	0.929984	4.47819	5.35565	1.43957e-06	0.00114839	5.0848
chr7.137510140.137511017	1.18317	3.01624	5.35136	1.46281e-06	0.00116097	5.11158
chr15.57497020.57497746	-1.2887	2.40196	-5.3469	1.48735e-06	0.00117446	5.06567
chr11.11296333.11297124	-1.54769	2.84747	-5.34212	1.51409e-06	0.00118953	5.07794
chr18.48979959.48980642	1.69983	2.77674	5.33922	1.53051e-06	0.00119473	5.02156
chr11.76577027.76577716	-0.959664	4.70354	-5.33783	1.5385e-06	0.00119473	4.97418
chr17.47252123.47252542	-1.36851	2.54818	-5.33691	1.54375e-06	0.00119473	5.0618
chr9.123355975.123356283	-1.7155	2.14792	-5.33473	1.55636e-06	0.00119853	4.98158
chr10.97065180.97065467	-1.52133	1.62473	-5.3324	1.56993e-06	0.00120243	4.96007
chr15.43775477.43775871	-1.60769	2.00552	-5.33121	1.57688e-06	0.00120243	4.93318
chr11.70319641.70320051	-1.55347	1.92525	-5.3278	1.59707e-06	0.00120975	4.95995
chr22.48659026.48659851	-1.34321	2.41567	-5.32696	1.60204e-06	0.00120975	5.01827
chr17.17738354.17740165	-0.903487	4.01024	-5.3251	1.6132e-06	0.0012123	5.00092
chr19.5894173.5895064	-1.13064	3.3912	-5.32272	1.62759e-06	0.00121262	5.00974
chr9.127463927.127464588	-1.51495	2.94495	-5.32245	1.62923e-06	0.00121262	5.00889
chr15.65323117.65323415	-1.39616	2.37668	-5.32048	1.64118e-06	0.0012157	4.97885
chr17.44983577.44983888	-2.08224	1.63811	-5.31292	1.68803e-06	0.00124448	4.8206
chr2.8633820.8634271	-1.28119	3.06453	-5.30945	1.71002e-06	0.00125474	4.96578
chr3.196193676.196194447	-1.3504	3.27683	-5.30353	1.74806e-06	0.00127664	4.94285
chr1.201357250.201358044	-1.53088	2.68361	-5.30145	1.76163e-06	0.00128054	4.93822
chr10.78439454.78439752	-2.62079	0.340917	-5.29562	1.80029e-06	0.00129855	3.93039
chr7.4744650.4745525	-0.789108	5.19391	-5.29509	1.80379e-06	0.00129855	4.80938
chr10.78173400.78174020	-1.21097	3.13386	-5.29395	1.81145e-06	0.00129855	4.91015
chr15.73921217.73921882	-1.81516	2.12633	-5.28743	1.85594e-06	0.00131495	4.84702
chr20.63957120.63957527	-1.23589	2.81389	-5.28647	1.86257e-06	0.00131495	4.88271
chr7.91771854.91772817	1.26882	3.8539	5.28631	1.86368e-06	0.00131495	4.85541
chr10.79114363.79114913	-1.68934	1.60848	-5.28566	1.86815e-06	0.00131495	4.76917
chr4.167897095.167897656	0.894509	4.08069	5.28213	1.89285e-06	0.00132634	4.85281
chr17.33500224.33500624	-1.70092	1.5093	-5.27597	1.93665e-06	0.00135094	4.643
chrX.110745265.110745859	-1.37939	2.39584	-5.27359	1.9538e-06	0.0013513	4.83718
chr6.41766993.41767689	-1.10849	3.39679	-5.27349	1.95455e-06	0.0013513	4.83328
chr11.133934465.133935231	-1.11605	3.78552	-5.26968	1.98242e-06	0.00136451	4.80915
chr15.93955088.93955695	-1.47206	2.06706	-5.26684	2.0034e-06	0.00136753	4.779
chr3.129599642.129600016	-1.6082	1.78421	-5.26671	2.00439e-06	0.00136753	4.69995
chr7.30930602.30931005	-1.71478	2.41273	-5.26479	2.01869e-06	0.00137127	4.80086
chr14.72741574.72742822	-1.1058	3.96025	-5.26023	2.05318e-06	0.00138864	4.77212
chr4.38867226.38868864	-0.909645	4.22842	-5.25852	2.06621e-06	0.0013914	4.74785
chr17.44997652.44998421	-1.28581	3.50554	-5.25353	2.10488e-06	0.00140262	4.75755
chr10.110685966.110686755	1.49168	3.23037	5.25208	2.1162e-06	0.00140262	4.76147
chr19.46841536.46842213	-1.36706	3.08686	-5.25171	2.11913e-06	0.00140262	4.76554
chr2.121074948.121075643	-1.20171	3.45931	-5.25151	2.12071e-06	0.00140262	4.76265
chr6.35490033.35491036	-1.05208	4.23144	-5.25059	2.12795e-06	0.00140262	4.71648
chr16.85526374.85526875	-1.24323	2.44153	-5.24533	2.16985e-06	0.0014242	4.73731
chr10.79101692.79102749	-1.02406	3.78031	-5.24392	2.18121e-06	0.00142564	4.72392
chr19.9791533.9793252	-0.658278	5.26454	-5.23995	2.21353e-06	0.00143706	4.5938
chr17.50087440.50088318	1.08811	3.76147	5.23877	2.22326e-06	0.00143706	4.71823
chr17.21370318.21370911	-1.25157	3.78449	-5.23687	2.23895e-06	0.00143706	4.68777
chr5.149423753.149424869	-1.25058	4.21506	-5.23635	2.24329e-06	0.00143706	4.66165
chr12.13171764.13172594	-1.27555	3.02711	-5.23616	2.24488e-06	0.00143706	4.71069
chr5.177468522.177469171	-1.24776	3.71561	-5.22879	2.30701e-06	0.00147079	4.6604
chr2.98504736.98504998	-1.78031	1.49867	-5.22566	2.33387e-06	0.00148184	4.4609
chr3.124409406.124410716	1.31773	3.85499	5.22269	2.35969e-06	0.00149214	4.65938
chr16.84013811.84014634	-1.13282	4.2897	-5.22134	2.3715e-06	0.00149353	4.5775
chr12.122063940.122064408	-1.23669	2.97219	-5.21976	2.38544e-06	0.00149469	4.6474
chr19.55563157.55563622	-1.11851	2.91848	-5.21896	2.39255e-06	0.00149469	4.64947
chr11.16873250.16873738	1.27796	2.64286	5.21422	2.4349e-06	0.00151506	4.62289
chr10.6213894.6214299	-1.43117	3.03701	-5.21235	2.45173e-06	0.00151946	4.61682
chr18.35458614.35459349	0.881997	4.66766	5.21065	2.46727e-06	0.00152302	4.56297
chr10.71234843.71236007	-1.05357	4.0356	-5.20675	2.50312e-06	0.00153904	4.59013
chr20.36100939.36101650	-1.08845	2.92728	-5.20044	2.56222e-06	0.00156918	4.58893
chr14.52031789.52032384	-1.51495	1.66309	-5.19768	2.58851e-06	0.00157906	4.45683
chr19.13055257.13055808	-1.11329	2.82255	-5.19351	2.62872e-06	0.00159401	4.56496
chr6.147906368.147906697	3.07786	0.495836	5.19301	2.63351e-06	0.00159401	3.37527
chr21.45360122.45360634	-1.66187	1.71674	-5.1888	2.67479e-06	0.00161194	4.45829
chr7.128357006.128357664	-1.44426	3.08591	-5.18789	2.68386e-06	0.00161194	4.539
chr14.23375373.23376080	-1.83601	2.67356	-5.18619	2.70078e-06	0.00161427	4.53876
chr17.43403782.43404219	-2.02841	2.0712	-5.18542	2.70849e-06	0.00161427	4.42313
chr8.101667635.101668120	-1.83617	1.78327	-5.18326	2.73018e-06	0.001616	4.3967
chr20.22617180.22617597	-1.25631	2.85889	-5.18281	2.73471e-06	0.001616	4.52766
chr11.130527609.130528570	0.74714	4.72825	5.18203	2.74256e-06	0.001616	4.45093
chr3.14947005.14947643	1.12606	3.97262	5.17921	2.77126e-06	0.00162675	4.48897
chr1.42962688.42962933	-1.38604	2.57476	-5.17766	2.78717e-06	0.00162994	4.49962
chr7.85065930.85067155	1.49126	2.50454	5.17349	2.83046e-06	0.00164906	4.46617
chr3.37210112.37210777	1.24569	3.25959	5.17053	2.86154e-06	0.00166094	4.48537
chr14.48857172.48857898	-1.17874	3.23787	-5.16821	2.88609e-06	0.00166596	4.47295
chrX.107731768.107732705	-0.865403	5.15111	-5.1677	2.89161e-06	0.00166596	4.35553
chr1.146051667.146052661	-1.00666	3.79824	-5.16631	2.90642e-06	0.00166607	4.44465
chr11.126595001.126595654	-1.52645	2.1492	-5.16568	2.91321e-06	0.00166607	4.45489
chr19.19169797.19170570	-1.18922	2.83964	-5.16275	2.94484e-06	0.00167799	4.45848
chr4.3710497.3711021	-1.79009	1.93738	-5.15387	3.04295e-06	0.00172756	4.32412
chr1.11790518.11791307	-1.14528	4.69095	-5.14637	3.12824e-06	0.00176952	4.32881
chr1.47551829.47552417	-1.44913	2.21194	-5.14106	3.19006e-06	0.00179796	4.37501
chr12.119203940.119204504	-1.51536	2.05111	-5.13973	3.20564e-06	0.00180022	4.35817
chr5.135222192.135222651	-1.49894	2.42026	-5.138	3.22613e-06	0.00180176	4.36157
chr1.54585422.54586041	-1.24723	3.65021	-5.13747	3.23249e-06	0.00180176	4.3564
chr12.124385184.124385663	-1.16891	3.09147	-5.13658	3.24314e-06	0.00180176	4.36954
chr15.64127471.64128220	1.33051	2.73454	5.13338	3.2815e-06	0.00181407	4.35436
chr1.235442875.235443344	3.04929	0.286815	5.13204	3.29777e-06	0.00181407	3.24673
chr21.41684258.41684867	-1.30757	1.88202	-5.13183	3.30028e-06	0.00181407	4.29574
chr17.8163919.8164705	-1.10799	3.67966	-5.12937	3.3304e-06	0.00182418	4.32551
chr1.204712016.204712665	-1.28315	2.91085	-5.12448	3.39088e-06	0.00185079	4.32808
chr3.129558721.129559212	-1.55946	2.12107	-5.12341	3.40419e-06	0.00185084	4.2808
chr14.100775518.100776573	-1.21485	4.04491	-5.12257	3.41476e-06	0.00185084	4.24822
chr18.48139399.48139794	-2.0417	1.29318	-5.12146	3.42875e-06	0.00185197	4.08118
chr17.44112339.44112622	-1.97661	1.92187	-5.11965	3.45162e-06	0.00185786	4.2295
chr1.160416227.160416717	-1.32477	2.66168	-5.111	3.56318e-06	0.00190052	4.28111
chr10.79381739.79382410	-1.09403	4.33604	-5.11021	3.5736e-06	0.00190052	4.21213
chr16.14029593.14030321	-1.44944	2.57814	-5.11015	3.57436e-06	0.00190052	4.27706
chrX.52874565.52874999	-1.44455	1.72799	-5.10974	3.57974e-06	0.00190052	4.24805
chr6.40629887.40630551	-1.26133	2.85426	-5.10782	3.60514e-06	0.0019075	4.27099
chr17.81506892.81508031	-1.51756	1.99309	-5.10099	3.69673e-06	0.00194933	4.21591
chr3.15303777.15303955	-1.52639	1.58295	-5.09911	3.72248e-06	0.00195171	4.18238
chr17.48760371.48760840	-1.52214	2.10151	-5.09882	3.72633e-06	0.00195171	4.22612
chr11.3867620.3868128	-1.24805	2.93208	-5.09422	3.78995e-06	0.00197837	4.2174
chr1.3423164.3423823	-1.24977	3.52941	-5.09301	3.80676e-06	0.00198049	4.20577
chr3.9916661.9917490	-0.912589	3.63792	-5.08783	3.87989e-06	0.0020065	4.18177
chr17.78140257.78140777	-1.20128	3.53594	-5.08764	3.88253e-06	0.0020065	4.16495
chr12.1916402.1917113	-1.24738	2.43103	-5.08613	3.90411e-06	0.00201096	4.19713
chr3.195885184.195885727	-1.24221	3.32928	-5.0797	3.99734e-06	0.00205219	4.16649
chr4.36137588.36138699	1.38508	3.45476	5.07794	4.02333e-06	0.00205452	4.16139
chr7.539791.540285	-1.00371	3.41337	-5.0776	4.0283e-06	0.00205452	4.15609
chr3.83520326.83520763	2.01861	1.92527	5.07583	4.05463e-06	0.0020612	4.02941
chr5.33291282.33291923	-1.47395	2.55248	-5.07355	4.08858e-06	0.00206672	4.15401
chr5.139659107.139659614	-1.25926	3.27787	-5.07332	4.09207e-06	0.00206672	4.14303
chr10.87211855.87212302	1.01088	3.98924	5.07091	4.12844e-06	0.00207834	4.12519
chr12.131912382.131913198	-1.02664	4.44787	-5.06616	4.20095e-06	0.00210802	4.0586
chr1.41371778.41372563	-1.3599	3.01274	-5.06425	4.23044e-06	0.00211344	4.12112
chr1.3328038.3328727	-1.76017	2.54897	-5.06318	4.24707e-06	0.00211344	4.11595
chr11.112658445.112658876	-1.69226	1.44211	-5.06283	4.25251e-06	0.00211344	4.03094
chr20.568281.569020	-1.58621	2.25157	-5.06076	4.28498e-06	0.0021228	4.09815
chr9.35341387.35342080	-1.01039	3.11148	-5.05214	4.42238e-06	0.00218391	4.07743
chr11.125376002.125376541	-1.39428	2.6997	-5.05031	4.45221e-06	0.00219169	4.07375
chr11.62539136.62539558	-1.11345	3.34389	-5.04761	4.49646e-06	0.00220649	4.05992
chr11.44470940.44471477	-1.75656	2.34694	-5.04645	4.51558e-06	0.0022089	4.05644
chr14.69013765.69014567	-1.10222	3.07076	-5.03962	4.62996e-06	0.00225775	4.03529
chr1.16012567.16013729	-0.893594	5.33046	-5.03748	4.66633e-06	0.00226838	3.87828
chr12.116939741.116940232	-1.31349	2.92406	-5.03397	4.72657e-06	0.00228405	4.01635
chr8.59694595.59695230	1.19515	2.93592	5.03389	4.72793e-06	0.00228405	4.01859
chr15.66775516.66775692	-2.07409	1.07151	-5.03269	4.74885e-06	0.00228705	3.53339
chr18.58194008.58194549	-1.53094	1.50842	-5.03042	4.78839e-06	0.00229897	3.88468
chr19.14543877.14544482	-1.41482	1.92209	-5.02728	4.84376e-06	0.0023184	3.94264
chr3.184578299.184578911	-1.28297	2.88649	-5.02399	4.90237e-06	0.00233255	3.98275
chr15.67176696.67176911	-1.57369	1.76228	-5.02393	4.90331e-06	0.00233255	3.9215
chr1.208511169.208511828	-1.4614	2.6159	-5.01886	4.99509e-06	0.00236897	3.96017
chr9.136324396.136324919	-1.23393	3.42775	-5.01579	5.05155e-06	0.00238846	3.947
chr22.46346494.46347204	-1.31308	3.37974	-5.01169	5.12778e-06	0.00241716	3.92567
chr1.228085356.228085879	-1.07582	3.7183	-5.00791	5.19903e-06	0.00243991	3.91443
chr19.35145152.35145404	-1.84525	1.87846	-5.00747	5.20743e-06	0.00243991	3.7682
chr4.158841421.158841877	-1.27046	2.27049	-5.00493	5.25591e-06	0.00245524	3.91811
chr22.35587418.35587975	-1.20899	4.18576	-5.00385	5.27659e-06	0.00245752	3.81592
chr7.112162148.112162527	-1.50246	2.89681	-5.00239	5.3048e-06	0.00246328	3.91108
chr2.219525777.219526235	-1.14537	2.86407	-4.9987	5.37687e-06	0.00248932	3.89938
chr11.61888071.61888500	-0.977968	3.20238	-4.99768	5.3969e-06	0.00249118	3.87896
chr13.113122604.113123337	-1.03834	3.49778	-4.99495	5.45087e-06	0.00250864	3.86208
chr1.158067438.158068111	1.14522	2.78499	4.99261	5.49763e-06	0.0025227	3.86922
chr5.177086523.177087324	-1.06194	3.07089	-4.98703	5.61057e-06	0.00256695	3.85085
chr18.74896453.74896709	-2.60127	0.146213	-4.98619	5.62781e-06	0.00256729	2.93295
chr14.56212566.56212934	-1.89001	1.22199	-4.98015	5.75309e-06	0.00261677	3.58225
chr17.40091843.40092378	-1.35841	2.35234	-4.97698	5.82013e-06	0.00263882	3.81808
chr22.20000168.20000889	-1.72007	2.32289	-4.97625	5.8355e-06	0.00263882	3.81951
chr1.208803306.208803814	-1.40106	2.50672	-4.97281	5.90914e-06	0.00266437	3.81286
chr3.123342151.123342409	-1.64128	1.80663	-4.97076	5.95334e-06	0.00267654	3.73409
chr20.10282791.10283662	0.838406	4.50995	4.96698	6.03602e-06	0.0027059	3.72075
chr4.99300941.99301125	-2.84322	0.0626832	-4.96151	6.15743e-06	0.00275239	2.70052
chr12.109522897.109523663	-1.47159	3.35699	-4.95855	6.22413e-06	0.00277423	3.75316
chr12.113582521.113583084	-2.09952	1.60509	-4.95628	6.27582e-06	0.00278636	3.53854
chr14.72560242.72560784	-1.4883	2.10038	-4.95578	6.28716e-06	0.00278636	3.72058
chr19.46298893.46299315	-1.07047	3.28368	-4.95323	6.34571e-06	0.00280432	3.71226
chr18.48889279.48889912	-1.46077	2.0296	-4.95047	6.40978e-06	0.00282461	3.71667
chr12.65565576.65567560	0.871699	4.8463	4.94867	6.45187e-06	0.00282806	3.64483
chr11.75639756.75640356	-1.24668	2.67285	-4.94828	6.46097e-06	0.00282806	3.72949
chr1.36400661.36401707	-0.798741	4.86165	-4.94781	6.47217e-06	0.00282806	3.60594
chr3.129561055.129561644	-1.29325	2.5683	-4.94698	6.49171e-06	0.00282866	3.72446
chr13.113448628.113448966	-1.36138	2.25384	-4.94282	6.59059e-06	0.00285798	3.69882
chr4.7910669.7911746	-1.08374	3.47374	-4.94188	6.6132e-06	0.00285798	3.68035
chr10.44480625.44481089	-1.53108	0.920052	-4.94034	6.65022e-06	0.00285798	3.59873
chr22.50293017.50294108	-0.835125	4.31331	-4.93994	6.6601e-06	0.00285798	3.62344
chr4.5705885.5706273	2.71732	1.82359	4.9395	6.67055e-06	0.00285798	3.35394
chr19.32627984.32628877	-1.1385	3.49861	-4.93903	6.68201e-06	0.00285798	3.6724
chr10.127357179.127357667	-1.75609	1.17397	-4.9388	6.68761e-06	0.00285798	3.56379
chr3.33115160.33115565	1.03355	3.7104	4.93516	6.77659e-06	0.00288112	3.67453
chr1.153612648.153613242	-0.859247	3.33995	-4.93507	6.7788e-06	0.00288112	3.65032
chr2.105117541.105117864	-1.70394	1.03162	-4.93203	6.85425e-06	0.00290141	3.51921
chr20.36549656.36551277	-1.27346	3.35143	-4.93099	6.88023e-06	0.00290141	3.64481
chr7.7148745.7149187	-1.14912	2.49875	-4.92997	6.90566e-06	0.00290141	3.66648
chr14.35341383.35342582	-0.972417	3.68209	-4.92948	6.91796e-06	0.00290141	3.62904
chr5.9622806.9623485	1.04235	3.69724	4.92941	6.9198e-06	0.00290141	3.64824
chr4.8255853.8256584	-1.28912	2.35903	-4.92718	6.97614e-06	0.0029067	3.65304
chr21.32569291.32570146	0.828512	4.34399	4.9268	6.98553e-06	0.0029067	3.6078
chr11.61571916.61572264	-1.85375	1.07963	-4.92669	6.98847e-06	0.0029067	3.49657
chr11.15472293.15472939	-1.56763	1.92462	-4.92354	7.06881e-06	0.0029238	3.60055
chr11.8106738.8106979	-2.06796	1.15109	-4.92289	7.08556e-06	0.0029238	3.42076
chr17.76697670.76698193	-0.95824	3.29287	-4.92287	7.08597e-06	0.0029238	3.63121
chr16.75244539.75245818	-0.840152	5.14577	-4.9197	7.16807e-06	0.00294388	3.49822
chr5.168286249.168286904	-1.27865	2.01495	-4.91953	7.17249e-06	0.00294388	3.60958
chr20.34042324.34042590	-1.65954	1.34393	-4.91557	7.27625e-06	0.00297233	3.51717
chr2.39743142.39743857	1.42822	3.15257	4.91543	7.28002e-06	0.00297233	3.61979
chr2.45922551.45922847	-1.49395	2.59139	-4.91253	7.35699e-06	0.0029959	3.60863
chr5.149380532.149381284	-1.32812	4.04284	-4.9112	7.39251e-06	0.00299906	3.54081
chr14.104158704.104159345	-0.988992	3.56739	-4.9108	7.40332e-06	0.00299906	3.57449
chr1.2240101.2240542	-1.1579	2.93984	-4.90629	7.52533e-06	0.00304056	3.58595
chr1.53308440.53308931	-1.33677	2.13239	-4.90115	7.66708e-06	0.00308458	3.56417
chr16.80449244.80449834	-1.66708	2.41272	-4.90074	7.67841e-06	0.00308458	3.54966
chr1.201896856.201897550	-0.997513	3.14786	-4.90016	7.69464e-06	0.00308458	3.54706
chr3.78090361.78090969	1.67922	2.5083	4.89938	7.71641e-06	0.00308458	3.50416
chr5.151155767.151156388	-0.980061	3.12783	-4.89702	7.78244e-06	0.00308458	3.54952
chr5.111360236.111360596	-1.98437	1.27433	-4.89672	7.79091e-06	0.00308458	3.27821
chr4.145097678.145099013	0.891003	5.22409	4.89635	7.8016e-06	0.00308458	3.42467
chr12.47740924.47741667	-1.24418	3.18157	-4.89583	7.81608e-06	0.00308458	3.54437
chr20.9262575.9263336	1.29775	3.35363	4.89556	7.82397e-06	0.00308458	3.55308
chr12.32826899.32827466	1.48864	3.11055	4.89525	7.83256e-06	0.00308458	3.53937
chr16.57268692.57269661	-1.0045	3.91883	-4.89428	7.86027e-06	0.00308768	3.49915
chr6.165010531.165011794	0.815164	4.95131	4.89183	7.93021e-06	0.00310428	3.42658
chr1.6949922.6950631	-1.36625	2.44265	-4.89095	7.95568e-06	0.00310428	3.52909
chr4.5940404.5940862	-1.33633	2.48664	-4.89071	7.9624e-06	0.00310428	3.53502
chr12.6551655.6552664	-0.762058	4.57046	-4.88975	7.99022e-06	0.00310452	3.44016
chr10.87845122.87846417	0.782399	4.60205	4.88931	8.00294e-06	0.00310452	3.44577
chr10.79440727.79441007	-1.44936	2.78198	-4.88832	8.03169e-06	0.00310792	3.52422
chr17.38900792.38901592	-0.862706	4.24109	-4.88686	8.07436e-06	0.00311335	3.45547
chr1.29706906.29707289	-1.66483	1.28056	-4.88647	8.08573e-06	0.00311335	3.4057
chr2.241216144.241216488	-1.43822	1.76535	-4.88263	8.1988e-06	0.00314776	3.47299
chr9.128218678.128219334	-1.09693	3.66075	-4.88207	8.21559e-06	0.00314776	3.46437
chr22.41028710.41029166	1.66902	2.46797	4.88056	8.26049e-06	0.00315719	3.44584
chr5.170112999.170113546	-1.68464	1.29599	-4.87758	8.35026e-06	0.00318368	3.36895
chr20.51546643.51546942	-1.79617	1.06643	-4.8741	8.45603e-06	0.00321612	3.34064
chr19.49064888.49065803	-0.971817	3.34862	-4.87333	8.47962e-06	0.00321723	3.4663
chr19.35468614.35469240	-2.06826	1.07631	-4.86636	8.69605e-06	0.00328838	3.20903
chr1.111295994.111296389	-2.04066	1.41147	-4.86593	8.70942e-06	0.00328838	3.33361
chr10.103491704.103492571	0.79902	5.44731	4.86381	8.77654e-06	0.00330569	3.28794
chr14.105294197.105294605	-1.684	1.91085	-4.85582	9.03351e-06	0.00339426	3.37048
chr5.132215349.132215804	-1.24824	2.95076	-4.8543	9.08323e-06	0.00340271	3.40992
chr2.88658472.88659898	0.974306	3.76537	4.8538	9.09974e-06	0.00340271	3.38475
chr9.133814199.133814897	-1.3954	3.36079	-4.84455	9.40878e-06	0.00350984	3.37837
chr7.55128769.55129588	1.48774	3.22485	4.84325	9.45308e-06	0.00351792	3.37721
chr20.57409674.57410885	-1.13504	4.11476	-4.84086	9.53484e-06	0.00353891	3.30309
chr1.10835885.10836301	-1.31714	2.83798	-4.84028	9.55497e-06	0.00353891	3.36653
chr4.76308567.76308937	-0.945441	3.85081	-4.8385	9.61669e-06	0.00355331	3.30197
chr1.32716705.32717049	-1.28044	2.26528	-4.83406	9.77165e-06	0.00360201	3.34265
chr2.202096646.202097155	-1.82899	1.75274	-4.83299	9.80968e-06	0.00360225	3.30345
chr12.50066369.50066862	-1.2033	2.43014	-4.83233	9.83308e-06	0.00360225	3.34134
chr7.100465867.100466134	-1.5112	1.51939	-4.83208	9.84176e-06	0.00360225	3.29309
chr19.17576598.17577321	-1.0144	3.57076	-4.83065	9.89278e-06	0.00360485	3.28666
chr11.126809674.126810597	-1.49423	1.80398	-4.83058	9.89523e-06	0.00360485	3.31388
chr12.119188700.119189687	-1.02177	3.06491	-4.82701	1.00234e-05	0.003643	3.31612
chr3.186782723.186784520	0.956871	4.70427	4.82583	1.00663e-05	0.00365006	3.2308
chr1.153697169.153697951	-1.27928	2.67772	-4.82516	1.00905e-05	0.00365033	3.31838
chr15.73343888.73344430	-1.15325	3.04225	-4.82133	1.02307e-05	0.00369249	3.30421
chr9.124202299.124202916	-1.23485	3.50673	-4.81899	1.03172e-05	0.00371509	3.27494
chr3.183483115.183483790	-1.09781	2.98386	-4.81802	1.03533e-05	0.00371945	3.28758
chr15.89448719.89449141	-1.60173	1.39789	-4.81394	1.05068e-05	0.00375958	3.19246
chr5.102755638.102756387	1.23116	4.14098	4.81376	1.05133e-05	0.00375958	3.24931
chr17.2396681.2397156	-0.803911	4.78626	-4.81152	1.05987e-05	0.00378142	3.15012
chr12.56087101.56087854	-1.23781	2.99087	-4.81081	1.06257e-05	0.00378238	3.23837
chr9.33160846.33161594	-0.983052	3.59416	-4.80903	1.06942e-05	0.00379808	3.22662
chr1.183244488.183245049	-1.58888	1.46935	-4.80731	1.07605e-05	0.00381291	3.17549
chr16.24670640.24671414	-1.18101	3.45847	-4.80251	1.0948e-05	0.00387034	3.20416
chr2.39469815.39470434	0.89265	3.73542	4.80159	1.09844e-05	0.00387034	3.22652
chr11.20342568.20343405	-1.21164	3.06641	-4.80126	1.09972e-05	0.00387034	3.22341
chr1.64623711.64624255	-1.52262	1.99491	-4.79875	1.10969e-05	0.00389661	3.15954
chr2.45888976.45889502	-1.45706	1.96232	-4.79661	1.11829e-05	0.00391799	3.18231
chr11.69010903.69011446	-1.13591	3.09534	-4.79095	1.14126e-05	0.00398945	3.18671
chr12.117123339.117123911	-1.55777	1.70413	-4.78924	1.1483e-05	0.00400508	3.17478
chr16.58032393.58033435	-0.996461	4.96604	-4.78787	1.15397e-05	0.00401583	3.03594
chr12.120093728.120094324	-1.11967	2.49411	-4.78476	1.16693e-05	0.00405187	3.18483
chr9.86636547.86637054	-1.28937	2.6153	-4.7836	1.17183e-05	0.00405554	3.18064
chr17.33940788.33941332	-1.28456	2.55153	-4.7826	1.17604e-05	0.00405554	3.17511
chr2.32227220.32228199	1.3649	2.5817	4.78205	1.17836e-05	0.00405554	3.16891
chrX.134536682.134537701	-1.13149	3.46369	-4.78204	1.17841e-05	0.00405554	3.15205
chr9.34993625.34994642	-0.889101	4.71938	-4.77943	1.1895e-05	0.00408467	3.04035
chr1.59701230.59701836	-1.7388	1.12913	-4.77749	1.19781e-05	0.00410414	2.95489
chr2.31207735.31208309	-1.23639	2.19565	-4.77619	1.20343e-05	0.00411432	3.15471
chr19.5313248.5313875	-1.24826	2.34854	-4.773	1.21729e-05	0.0041526	3.1459
chr7.44650680.44651134	-1.35671	2.54722	-4.76984	1.23119e-05	0.00419081	3.1355
chr9.7901486.7902266	1.50781	2.9023	4.76453	1.25484e-05	0.00425639	3.11625
chr1.59077942.59078496	-2.33459	0.260424	-4.76372	1.25848e-05	0.00425639	2.54708
chr19.16944511.16945055	-1.49434	2.12983	-4.76368	1.25866e-05	0.00425639	3.11424
chr15.91536613.91537312	-1.72366	2.03177	-4.76209	1.26588e-05	0.00427088	3.04204
chr18.59918271.59919019	0.95161	3.92018	4.76153	1.26844e-05	0.00427088	3.06917
chr13.31962718.31963406	1.2278	3.53559	4.75754	1.28672e-05	0.00432306	3.07493
chr1.22114548.22114977	-1.41759	1.72162	-4.75468	1.29998e-05	0.00435821	3.00489
chr2.196504361.196505225	1.26271	3.15622	4.75379	1.30413e-05	0.00436273	3.07624
chr22.26008676.26009055	2.91708	0.0960931	4.74637	1.33924e-05	0.00447056	2.16185
chr14.99563047.99563641	-0.793665	3.88111	-4.74292	1.35591e-05	0.00451145	2.98494
chr1.9181938.9183634	1.24622	4.71411	4.74231	1.35888e-05	0.00451145	2.96974
chr2.130265724.130266206	-1.89854	0.951594	-4.74204	1.36019e-05	0.00451145	2.796
chr17.50060810.50061348	-0.939508	4.19002	-4.74027	1.36882e-05	0.00453043	2.93876
chr2.72827915.72828569	1.25235	3.54321	4.73857	1.37719e-05	0.00454844	3.02658
chr7.53642369.53643153	1.20601	2.37753	4.73679	1.386e-05	0.00455474	3.02282
chr1.43552764.43553267	-1.54299	1.718	-4.73678	1.38603e-05	0.00455474	2.94937
chr11.35192218.35192759	-1.15133	3.19332	-4.73641	1.38788e-05	0.00455474	2.98857
chr7.75014458.75015171	-0.987476	3.78621	-4.73494	1.39518e-05	0.00456905	2.96408
chr7.16954026.16954789	1.53007	1.9596	4.73384	1.40072e-05	0.00457195	2.94882
chr19.18156999.18157439	-1.02603	3.74226	-4.73359	1.40194e-05	0.00457195	2.96776
chr9.90972718.90973297	-1.86519	0.512893	-4.73262	1.40684e-05	0.00457319	2.7466
chr17.9138322.9138910	-1.39225	3.12638	-4.73235	1.4082e-05	0.00457319	2.9683
chr17.41544511.41544867	-1.3839	2.62807	-4.73057	1.4172e-05	0.00458733	3.00601
chr17.48503564.48504206	-1.29946	3.95826	-4.73032	1.41845e-05	0.00458733	2.9093
chr1.221511631.221512173	-1.9265	1.37681	-4.72914	1.42447e-05	0.00459081	2.8382
chr3.189317875.189318288	-1.70803	1.36718	-4.72895	1.42543e-05	0.00459081	2.84468
chr10.71998732.71999957	-0.791672	4.17025	-4.72662	1.43734e-05	0.00460699	2.92106
chr6.11277108.11277834	-1.2588	2.17763	-4.7266	1.43747e-05	0.00460699	2.98238
chr3.131349564.131350768	1.07139	4.07286	4.72623	1.43934e-05	0.00460699	2.94361
chr6.15431743.15432401	1.30776	3.18903	4.72392	1.45128e-05	0.00463566	2.9831
chr1.35079100.35079929	0.826014	3.98923	4.72233	1.45958e-05	0.0046455	2.92199
chr17.76654511.76654717	-2.84103	0.0357519	-4.72218	1.46033e-05	0.0046455	2.11524
chr17.63988690.63989284	-1.4114	2.41568	-4.71966	1.47359e-05	0.0046774	2.96444
chr16.69848669.69849435	-1.04553	3.00734	-4.71819	1.48135e-05	0.0046774	2.96036
chr3.107663163.107663720	2.6938	1.11869	4.71809	1.48187e-05	0.0046774	2.20019
chr17.17752111.17753014	-0.839698	4.08466	-4.71799	1.48239e-05	0.0046774	2.89111
chr22.42553377.42554294	-0.856756	3.967	-4.71365	1.50558e-05	0.00472761	2.87808
chr1.25199949.25200436	-1.52291	1.22231	-4.71338	1.50703e-05	0.00472761	2.85053
chr8.49171973.49172512	1.88545	1.99455	4.71316	1.50819e-05	0.00472761	2.78366
chr7.81173651.81174111	2.36523	1.45728	4.71274	1.51046e-05	0.00472761	2.56142
chrX.23389109.23389685	-2.07498	0.527269	-4.71126	1.51846e-05	0.00474311	2.51592
chr11.20015764.20015966	-2.13129	0.440406	-4.71058	1.52215e-05	0.00474512	2.39175
chr1.223387704.223388071	-1.49598	2.07981	-4.70968	1.52706e-05	0.00475091	2.9251
chr8.15569124.15569332	2.72611	0.495225	4.70645	1.54476e-05	0.00479636	2.13666
chr5.133825616.133826166	-1.23415	2.3432	-4.70503	1.55261e-05	0.00481115	2.92119
chr18.54130539.54131231	1.3759	2.09466	4.70382	1.55935e-05	0.00482242	2.88119
chr1.201112249.201112678	-1.53991	1.92911	-4.70139	1.57291e-05	0.00485472	2.88548
chr2.163119800.163120627	0.959533	3.67821	4.69565	1.60551e-05	0.00492235	2.84556
chr15.67639495.67640164	-2.10331	0.976181	-4.69549	1.60642e-05	0.00492235	2.71983
chr10.28782613.28783534	0.813065	3.68329	4.69514	1.60841e-05	0.00492235	2.84106
chr15.79168978.79169508	-1.08536	3.03938	-4.69428	1.61334e-05	0.00492235	2.87751
chr17.66904726.66905601	-1.15631	2.26019	-4.69428	1.61335e-05	0.00492235	2.87938
chr11.64335058.64335731	-0.781737	5.04129	-4.69371	1.61666e-05	0.00492235	2.72948
chr20.38044642.38044982	1.66496	1.37719	4.69365	1.61698e-05	0.00492235	2.67158
chr12.4392168.4392983	-1.35843	1.97338	-4.69286	1.62157e-05	0.0049267	2.84969
chr2.85537685.85540432	0.880072	6.07219	4.69211	1.62589e-05	0.00493017	2.63679
chr1.3713084.3713447	-1.4563	1.5168	-4.69018	1.63711e-05	0.00495456	2.82164
chr2.16406459.16407823	0.911687	4.37108	4.68945	1.64136e-05	0.00495777	2.7528
chr1.165193216.165193874	1.44157	2.11459	4.68848	1.64705e-05	0.00496531	2.86449
chr11.57340292.57340520	-1.30084	1.51584	-4.68299	1.6796e-05	0.00505364	2.79331
chr6.27505562.27505985	-1.64438	1.5169	-4.67651	1.71886e-05	0.00516178	2.79193
chr20.32541421.32541662	-1.67083	1.6929	-4.67545	1.72534e-05	0.00517128	2.71274
chr14.23437886.23438664	-1.12372	4.41753	-4.6746	1.73059e-05	0.00517702	2.67525
chr1.12038619.12039354	-1.16123	2.97544	-4.67235	1.74453e-05	0.0052087	2.78406
chr18.13271495.13271967	-1.26004	3.66025	-4.67123	1.7515e-05	0.00521161	2.75562
chr2.223744452.223745009	-1.08951	3.55915	-4.67111	1.7522e-05	0.00521161	2.76534
chr19.9620570.9622068	0.820701	5.13491	4.66886	1.76628e-05	0.00524346	2.66734
chr6.119482793.119483200	-1.46543	2.62733	-4.66673	1.77974e-05	0.00527334	2.79463
chr7.49466601.49467734	1.23387	3.19229	4.66172	1.81179e-05	0.0053581	2.77364
chr5.161368927.161369399	3.17994	0.447146	4.66044	1.82001e-05	0.00536587	2.02978
chr11.76799057.76799582	-1.07992	2.79759	-4.65983	1.82397e-05	0.00536587	2.77387
chr12.67910278.67911725	0.950361	3.22197	4.65936	1.82706e-05	0.00536587	2.76122
chr20.18705453.18706230	1.27263	2.90734	4.65836	1.83352e-05	0.00536587	2.76812
chr5.134554246.134555066	-0.981802	3.86026	-4.65833	1.83375e-05	0.00536587	2.7168
chr7.901290.902014	-0.93249	3.66622	-4.65812	1.83511e-05	0.00536587	2.69134
chr11.68780855.68781365	-1.22272	1.88015	-4.65754	1.83888e-05	0.00536679	2.76512
chr2.121556117.121556557	-1.65261	1.52159	-4.65523	1.85404e-05	0.00540091	2.65051
chr19.17424868.17425380	-1.13856	2.49812	-4.65306	1.8684e-05	0.00543256	2.75267
chr4.162056977.162057500	0.783703	4.17758	4.65156	1.87839e-05	0.00545144	2.67039
chr20.14761734.14762611	-1.11446	2.87761	-4.64843	1.89945e-05	0.00549239	2.7201
chr10.43322504.43323359	-1.05988	2.96457	-4.64841	1.89957e-05	0.00549239	2.71966
chr7.79652425.79653639	1.05221	3.72585	4.64693	1.90959e-05	0.00550324	2.68646
chr12.124531044.124531752	-1.13387	2.80879	-4.64681	1.91039e-05	0.00550324	2.71331
chr20.57435660.57436001	-1.69257	1.63581	-4.64335	1.93401e-05	0.00554347	2.56035
chr1.111743664.111744092	-0.998484	3.66864	-4.64325	1.9347e-05	0.00554347	2.66508
chr1.10663302.10664208	-1.12288	4.675	-4.64284	1.93749e-05	0.00554347	2.59253
chr10.71598645.71599011	-1.81038	1.21962	-4.64237	1.94075e-05	0.00554347	2.54002
chr5.139635793.139636129	-1.05307	2.77627	-4.64216	1.94218e-05	0.00554347	2.71143
chr5.113202908.113203714	-0.897365	4.46729	-4.64084	1.95134e-05	0.00555941	2.60683
chr11.13012355.13012760	-1.2968	2.10721	-4.63842	1.96817e-05	0.00559713	2.70497
chr17.35183408.35183684	-2.03296	1.24829	-4.63647	1.98183e-05	0.00561614	2.4276
chr16.49782239.49783081	-1.0489	3.72466	-4.63644	1.98208e-05	0.00561614	2.63223
chr1.54396972.54397684	-1.41505	2.01814	-4.63473	1.99409e-05	0.00562607	2.69206
chr12.112862570.112862992	-1.38829	2.47849	-4.63444	1.99621e-05	0.00562607	2.69216
chr17.44557704.44559220	1.2638	4.71473	4.6344	1.99643e-05	0.00562607	2.59339
chr6.160190787.160191565	-1.4928	1.96617	-4.63128	2.01869e-05	0.00567851	2.66642
chr17.75693527.75694174	-0.900603	4.07656	-4.63028	2.0259e-05	0.00568679	2.58256
chr20.36835464.36836411	-0.746011	4.24279	-4.6294	2.0322e-05	0.00568679	2.58812
chr4.56662927.56663588	-1.42612	1.30841	-4.62934	2.0326e-05	0.00568679	2.58459
chr20.46021484.46022337	-1.11445	2.95084	-4.62826	2.04046e-05	0.00569852	2.64136
chr1.81150924.81151773	0.985489	3.40456	4.62637	2.05415e-05	0.00572342	2.63114
chr17.3870820.3871407	-0.933904	3.82026	-4.62584	2.05803e-05	0.00572342	2.5898
chr17.65588256.65588776	-1.42845	2.37897	-4.62547	2.06071e-05	0.00572342	2.66233
chr6.21846707.21848505	1.35402	3.60086	4.62501	2.06409e-05	0.00572342	2.6286
chr17.39194250.39194809	-0.894563	3.16609	-4.62292	2.07946e-05	0.00575577	2.6303
chr5.173232741.173233636	1.25545	3.90001	4.62182	2.08759e-05	0.00576803	2.61799
chr1.162663146.162664072	0.903542	3.8432	4.61987	2.10202e-05	0.0057976	2.59806
chr5.159510177.159510829	-1.06707	3.91641	-4.61515	2.13747e-05	0.00588493	2.52424
chr7.119901002.119901532	-1.40162	1.49622	-4.61363	2.14908e-05	0.00590555	2.58299
chr1.231395109.231396202	0.891863	3.71792	4.61301	2.15376e-05	0.00590555	2.57876
chr11.6568429.6568857	-1.50417	1.85283	-4.61267	2.15635e-05	0.00590555	2.57089
chr14.104424611.104424967	-1.71203	1.11162	-4.61208	2.16087e-05	0.00590752	2.40885
chr3.139534942.139535442	-1.20927	2.76244	-4.61016	2.17565e-05	0.00593751	2.6118
chr2.109382863.109383380	-1.13871	2.65185	-4.6085	2.18849e-05	0.00595078	2.5996
chr1.145845169.145846466	0.73169	4.17552	4.60813	2.1913e-05	0.00595078	2.52502
chr8.37691443.37691799	-1.00572	3.32625	-4.60804	2.19199e-05	0.00595078	2.57651
chr11.113974738.113975648	-0.871391	4.04329	-4.60408	2.22298e-05	0.00602438	2.51566
chr2.108643881.108644311	-2.01477	0.923451	-4.60341	2.22826e-05	0.0060282	2.39531
chr6.106869839.106870614	0.677353	4.60097	4.60245	2.23585e-05	0.00603822	2.46134
chr7.51246298.51246609	-1.45174	1.59954	-4.6016	2.24253e-05	0.00604579	2.56161
chr3.13565850.13566648	-1.02619	3.18848	-4.60002	2.25518e-05	0.00606832	2.56071
chr10.79178496.79179303	-0.894071	4.26171	-4.59946	2.25959e-05	0.00606832	2.48393
chr15.63759688.63760136	1.7465	2.07364	4.59909	2.2626e-05	0.00606832	2.46422
chr20.50027655.50028244	-1.42582	2.10267	-4.59832	2.26879e-05	0.00607447	2.56938
chr16.88764944.88765404	-1.03595	3.46948	-4.5964	2.28423e-05	0.00610529	2.52343
chr1.19750556.19750801	-1.8294	0.830524	-4.59559	2.29077e-05	0.00611226	2.31869
chr12.92075524.92076083	1.00112	3.77681	4.59471	2.29793e-05	0.00612089	2.51517
chr1.63634476.63635397	1.04006	2.80538	4.59307	2.31131e-05	0.00613154	2.5549
chr19.46674835.46675075	-1.46817	0.897844	-4.59291	2.3126e-05	0.00613154	2.47421
chr5.168943912.168944551	-1.08403	2.75909	-4.59277	2.31376e-05	0.00613154	2.54014
chr19.2475719.2477583	1.13073	5.86918	4.59185	2.32128e-05	0.006141	2.33302
chr2.75284452.75284663	-2.17571	0.394283	-4.58762	2.35623e-05	0.00622289	2.12125
chr1.62687414.62688822	1.02628	4.41034	4.58689	2.36234e-05	0.00622845	2.46039
chr22.45997481.45997747	-1.7868	0.829593	-4.58588	2.37082e-05	0.00624023	2.39313
chr1.147084321.147085560	-0.893549	3.91511	-4.5843	2.38408e-05	0.00625593	2.45163
chr5.151213707.151214585	-0.945289	4.3327	-4.58421	2.38483e-05	0.00625593	2.42426
chr5.16565240.16565434	-2.59996	-0.0382785	-4.58282	2.39656e-05	0.00627611	1.96403
chr16.88772834.88773631	-0.795875	4.24688	-4.58234	2.40062e-05	0.00627618	2.42324
chr8.105897090.105897858	-1.12191	2.83366	-4.58122	2.41018e-05	0.00627928	2.49803
chr7.51352240.51352728	-1.48933	1.64533	-4.58104	2.41171e-05	0.00627928	2.50897
chr3.115825018.115825622	1.1121	2.87098	4.58078	2.41391e-05	0.00627928	2.51381
chr1.21618885.21619673	-1.09516	2.69169	-4.57956	2.42432e-05	0.00629282	2.50339
chr2.241609836.241610880	-0.775223	4.54539	-4.57895	2.42957e-05	0.00629282	2.37796
chr4.56858168.56858677	-1.31611	2.36033	-4.57875	2.43125e-05	0.00629282	2.50984
chr1.112524163.112525151	-1.08666	2.58462	-4.57824	2.43567e-05	0.00629377	2.50544
chr22.39598141.39598512	-1.32804	1.57593	-4.57557	2.45869e-05	0.00634273	2.47725
chr11.65448424.65449226	-1.18911	3.03454	-4.57492	2.46439e-05	0.0063469	2.4932
chr14.54652073.54653123	0.897726	3.89197	4.57442	2.46877e-05	0.00634768	2.4479
chr1.176696109.176696314	-1.68372	1.24183	-4.57246	2.48587e-05	0.00638109	2.3666
chr17.80394582.80395079	-1.2269	2.79562	-4.57083	2.50019e-05	0.00640729	2.47718
chr11.65422195.65423609	0.960981	5.73145	4.56707	2.53362e-05	0.00646196	2.2635
chr21.45887755.45888173	-1.54769	1.43758	-4.56693	2.53484e-05	0.00646196	2.36066
chr9.112035239.112036178	1.11719	3.32494	4.56631	2.54042e-05	0.00646196	2.45962
chr9.86753871.86754473	1.57204	2.34998	4.56585	2.54451e-05	0.00646196	2.42486
chr19.49142766.49143227	-0.814764	4.38682	-4.56574	2.54549e-05	0.00646196	2.33136
chr2.205787050.205787585	-1.67832	1.75608	-4.56531	2.54938e-05	0.00646196	2.45705
chr17.40344902.40345855	-0.679975	4.72405	-4.56518	2.5506e-05	0.00646196	2.32261
chr3.133547050.133548315	1.05559	3.76186	4.56326	2.56791e-05	0.00648087	2.41703
chr19.48738579.48739466	-0.866123	4.49737	-4.56242	2.57549e-05	0.00648087	2.31342
chr14.68661620.68662318	-1.37622	2.37409	-4.56237	2.57594e-05	0.00648087	2.4529
chr17.7204726.7205480	-0.925717	4.0669	-4.56192	2.58002e-05	0.00648087	2.3506
chr6.15735520.15736552	1.18374	3.53442	4.56179	2.58127e-05	0.00648087	2.44122
chr3.112646903.112647681	1.00996	3.44534	4.56093	2.58912e-05	0.00648087	2.41464
chr17.3003825.3004825	-0.739735	4.40699	-4.5606	2.59207e-05	0.00648087	2.32167
chr1.32758889.32759176	-1.53147	1.33955	-4.56052	2.59287e-05	0.00648087	2.35948
chr19.38723231.38723482	-1.75812	1.65483	-4.56022	2.59556e-05	0.00648087	2.34922
chr6.87444336.87445053	1.60818	2.10814	4.55604	2.63413e-05	0.00654792	2.39001
chr1.208250705.208251298	-1.44216	2.60511	-4.55599	2.63454e-05	0.00654792	2.40934
chr17.82738067.82738749	-1.40055	2.50393	-4.55583	2.63604e-05	0.00654792	2.43429
chr10.132421245.132422081	-0.936598	3.77287	-4.55518	2.6421e-05	0.00654792	2.37478
chr6.107601000.107601675	1.05843	3.04088	4.55503	2.64347e-05	0.00654792	2.42973
chr3.123696649.123697336	-1.21481	2.69737	-4.55173	2.67438e-05	0.00661397	2.41359
chr13.113001187.113002032	-0.987644	4.35216	-4.55021	2.68876e-05	0.00663898	2.31529
chr19.14173859.14174517	-1.24267	2.7769	-4.54828	2.70711e-05	0.00666698	2.37585
chr1.37513835.37515304	0.799039	4.75059	4.54812	2.70867e-05	0.00666698	2.27857
chr22.35332068.35332524	-1.90732	0.915754	-4.54751	2.71452e-05	0.00667081	2.17301
chr6.133040920.133041386	-1.39125	1.39495	-4.54333	2.75474e-05	0.00675619	2.38461
chr3.149300033.149300811	1.15671	3.76258	4.543	2.75795e-05	0.00675619	2.35672
chr22.45784492.45784826	-1.48691	1.13294	-4.54204	2.76724e-05	0.0067621	2.33939
chr1.16967156.16967782	-1.74595	1.79189	-4.54186	2.76905e-05	0.0067621	2.33113
chr22.30863522.30863905	-1.42182	1.9096	-4.54103	2.77712e-05	0.00677118	2.35796
chr6.150856781.150858012	1.41781	3.15452	4.53717	2.81517e-05	0.0068532	2.3781
chr17.75838465.75838771	-1.3096	1.66242	-4.53547	2.83197e-05	0.00687625	2.36835
chr17.4806572.4807513	-0.867795	3.77958	-4.5352	2.83467e-05	0.00687625	2.29269
chr18.6054359.6054818	-0.928341	3.35438	-4.53487	2.83799e-05	0.00687625	2.3265
chr20.60078246.60079038	-1.67523	1.29596	-4.53411	2.84558e-05	0.00687625	2.23243
chr2.232348942.232349467	-1.50563	1.97187	-4.534	2.84674e-05	0.00687625	2.3503
chrX.69374368.69375061	-1.29101	3.05655	-4.5311	2.87589e-05	0.00693589	2.31565
chr19.3984739.3985626	1.06829	4.02583	4.52903	2.8969e-05	0.00695994	2.28125
chr4.185810869.185812341	0.908037	4.89952	4.5286	2.90128e-05	0.00695994	2.2006
chr10.97788741.97789458	-0.944689	3.83536	-4.52841	2.9032e-05	0.00695994	2.25752
chr12.124913612.124915284	0.986275	5.2093	4.52833	2.90403e-05	0.00695994	2.17035
chr7.38318599.38319095	-1.47871	1.83062	-4.52792	2.90824e-05	0.00695994	2.30875
chr10.79223163.79224131	-1.02343	4.75334	-4.52656	2.92216e-05	0.00697362	2.2086
chr1.182507497.182508147	-1.98174	0.967792	-4.52649	2.92291e-05	0.00697362	2.23981
chr12.132286263.132286828	-1.06038	2.91587	-4.52229	2.96635e-05	0.00706641	2.29474
chr8.24045975.24046582	-1.47375	1.76145	-4.52165	2.97308e-05	0.00707161	2.29096
chrX.69101475.69102072	-1.15049	2.96157	-4.51686	3.02346e-05	0.00718047	2.28801
chr4.84159801.84160102	-1.27544	2.01091	-4.51588	3.03393e-05	0.00719434	2.30906
chr4.2767694.2768277	-0.980681	2.53847	-4.51534	3.03963e-05	0.00719689	2.30303
chr3.50264403.50265268	-1.01278	5.10112	-4.51339	3.0606e-05	0.00723552	2.08684
chr1.54581564.54582099	-1.18202	3.48927	-4.51261	3.06894e-05	0.00724424	2.24631
chr21.44495514.44496122	-1.35163	2.60134	-4.51201	3.07546e-05	0.0072444	2.27537
chr3.140363574.140364238	-1.35591	1.48422	-4.51172	3.07853e-05	0.0072444	2.23173
chr9.130928519.130928806	-1.37159	1.69899	-4.51131	3.08298e-05	0.0072444	2.2877
chr1.119481888.119484250	0.934227	4.90166	4.50823	3.11653e-05	0.00730323	2.13053
chr1.89366301.89366533	2.59156	0.325902	4.50777	3.12155e-05	0.00730323	1.63769
chr7.100583177.100583525	-0.96246	3.51676	-4.50772	3.1221e-05	0.00730323	2.22846
chr8.133408830.133409065	2.93617	-0.283698	4.506	3.14099e-05	0.00732485	1.54962
chr10.11086132.11086683	-0.982819	3.54991	-4.50575	3.14372e-05	0.00732485	2.22503
chr17.5286814.5287137	-1.54817	1.54131	-4.50559	3.14547e-05	0.00732485	2.22442
chr22.50302057.50302880	-0.996313	3.78431	-4.50448	3.15774e-05	0.00732732	2.20358
chr8.144422588.144423970	-0.847518	4.84233	-4.50437	3.15896e-05	0.00732732	2.10047
chr10.102136764.102137088	-0.799909	4.17032	-4.50411	3.1619e-05	0.00732732	2.1665
chr8.125452121.125452463	-1.69034	1.58597	-4.5038	3.16537e-05	0.00732732	2.21206
chr16.31507635.31508905	0.836236	4.4773	4.50284	3.17598e-05	0.00734095	2.15075
chr17.50593096.50593841	-1.29018	3.23127	-4.50142	3.19186e-05	0.00735969	2.22345
chr11.133409876.133410459	-1.64485	1.2318	-4.50127	3.19355e-05	0.00735969	2.14098
chr16.70396402.70396849	-0.902388	3.49397	-4.49998	3.20799e-05	0.00738203	2.20297
chr10.104683936.104684528	-1.45729	1.33013	-4.49645	3.24801e-05	0.00745222	2.18718
chr20.11218093.11218864	1.32137	3.27567	4.49644	3.24807e-05	0.00745222	2.21385
chr7.70474917.70475402	-2.05095	0.838288	-4.49466	3.26841e-05	0.00748784	2.11298
chr3.39180407.39181309	-0.717513	4.73727	-4.49259	3.29218e-05	0.00753121	2.07463
chr14.50846394.50846980	0.842545	3.67129	4.49194	3.29979e-05	0.0075322	2.18734
chr1.203290247.203290886	-1.03742	2.72188	-4.49172	3.3023e-05	0.0075322	2.2266
chr4.3780288.3780925	-1.12725	2.53001	-4.49108	3.30974e-05	0.00753366	2.22196
chr2.43340774.43341447	0.761595	4.33674	4.49083	3.31263e-05	0.00753366	2.13185
chr22.37088064.37088519	-1.45678	2.57594	-4.4897	3.32574e-05	0.00755245	2.21938
chr12.124509481.124510157	-0.926353	4.23887	-4.48915	3.33215e-05	0.00755596	2.13264
chr22.38463283.38463702	-0.999541	2.76108	-4.48834	3.3416e-05	0.00756636	2.20204
chr4.164536635.164537351	0.934847	3.83637	4.48703	3.35703e-05	0.00759026	2.16219
chr4.2788440.2788953	-1.44797	1.89728	-4.48511	3.37964e-05	0.00760944	2.19314
chr19.8367314.8367725	-1.31051	2.29768	-4.48468	3.38474e-05	0.00760944	2.20735
chr2.20491932.20492697	-1.16809	3.43352	-4.48466	3.38493e-05	0.00760944	2.14528
chr1.21318653.21318964	-1.35304	1.75746	-4.48426	3.38967e-05	0.00760944	2.17294
chr21.32183911.32184794	-1.09123	2.78941	-4.48424	3.38997e-05	0.00760944	2.19636
chr20.63373291.63373699	-1.58254	1.5059	-4.48164	3.42094e-05	0.00765761	2.16593
chr10.99926830.99927329	-1.11811	2.81836	-4.48161	3.42128e-05	0.00765761	2.19446
chr2.179274681.179275582	1.29951	2.72769	4.48	3.44062e-05	0.00768984	2.19457
chr3.195001885.195002597	-1.99429	1.56291	-4.47814	3.46318e-05	0.00772473	2.07398
chr3.13346342.13347874	-1.0942	3.19885	-4.47789	3.46616e-05	0.00772473	2.16553
chrX.107484197.107484911	-1.33937	1.64542	-4.47561	3.49398e-05	0.00777491	2.14767
chr3.142027485.142028001	1.36302	2.31578	4.47501	3.50125e-05	0.00777491	2.17191
chr7.130369154.130369809	-1.136	3.29747	-4.47481	3.50367e-05	0.00777491	2.15437
chr3.125062850.125063767	0.609277	5.33632	4.474	3.51373e-05	0.00778611	1.97086
chr11.27857370.27858121	-1.28897	2.04293	-4.47256	3.53143e-05	0.00780828	2.17137
chr4.180376797.180377476	-1.43438	1.76909	-4.47237	3.53377e-05	0.00780828	2.16435
chr8.143218397.143218831	-1.43863	1.60784	-4.47179	3.54098e-05	0.00781312	2.12765
chr1.176466613.176466774	-2.3876	0.59484	-4.47101	3.5506e-05	0.00782325	1.64598
chr10.34156976.34157376	2.33489	-0.0681945	4.46826	3.58499e-05	0.00788783	1.41907
chr8.142470753.142470970	-1.76893	0.531458	-4.46654	3.60654e-05	0.00791168	1.86687
chr1.8077998.8078726	1.07422	3.47615	4.4659	3.6146e-05	0.00791168	2.13467
chr17.49638747.49639314	1.10121	2.74256	4.46588	3.61484e-05	0.00791168	2.15002
chr15.88989490.88990065	1.1456	2.7942	4.46578	3.61617e-05	0.00791168	2.14333
chr13.25990488.25991202	-1.10623	3.55915	-4.46488	3.62752e-05	0.00792538	2.0761
chr1.7557826.7558464	-1.31793	2.79407	-4.46442	3.63337e-05	0.00792702	2.13056
chr10.48456405.48456860	-1.31022	1.9372	-4.46253	3.65749e-05	0.00796847	2.13598
chr2.218294856.218295623	0.906634	3.02616	4.46125	3.67385e-05	0.00799291	2.12467
chr17.17710773.17711945	-0.883277	4.24363	-4.45934	3.69849e-05	0.00803529	2.03829
chr20.32474517.32476208	-0.663378	5.18858	-4.4571	3.72752e-05	0.00806999	1.91478
chr3.22536579.22536886	-1.96018	0.163368	-4.45704	3.72832e-05	0.00806999	1.78698
chr3.50600850.50601798	-0.866164	4.30588	-4.45687	3.73054e-05	0.00806999	1.98701
chr15.47846908.47847483	-1.22962	2.79003	-4.45651	3.73522e-05	0.00806999	2.08429
chr2.54122372.54123434	0.859191	4.31475	4.4557	3.74584e-05	0.00808171	2.00816
chrX.69278081.69278781	-1.30518	1.90064	-4.45336	3.77648e-05	0.00811574	2.11001
chr22.18994792.18995283	-1.25312	2.73198	-4.45333	3.77691e-05	0.00811574	2.10034
chr18.7812400.7813076	0.778411	4.51295	4.45307	3.78036e-05	0.00811574	1.97845
chr2.124664282.124664817	-1.59185	1.03004	-4.45247	3.78827e-05	0.00811574	2.01724
chr15.44038705.44039579	-0.908803	3.52746	-4.45185	3.79652e-05	0.00811574	2.03929
chr2.33018454.33018827	1.25155	2.11924	4.45151	3.80107e-05	0.00811574	2.0967
chr14.32366158.32366712	-1.40704	1.33047	-4.451	3.80785e-05	0.00811574	2.07271
chr21.35106003.35106985	-1.29286	3.80808	-4.45091	3.80891e-05	0.00811574	2.01456
chr9.36436848.36437232	-1.45524	1.22586	-4.45061	3.81303e-05	0.00811574	2.03805
chr5.34608756.34610516	0.890305	4.02595	4.45055	3.81378e-05	0.00811574	2.03337
chr8.22221882.22222330	-1.22474	2.36656	-4.44929	3.8306e-05	0.00813135	2.0972
chr2.24115107.24115386	1.42656	2.37888	4.44836	3.84301e-05	0.00813135	2.0896
chrX.22987288.22987870	1.42431	1.97716	4.44739	3.85602e-05	0.00813135	2.05637
chr11.66112112.66113667	1.06598	3.48285	4.44734	3.85676e-05	0.00813135	2.04695
chr9.114348638.114349619	-0.843944	4.59655	-4.4471	3.85995e-05	0.00813135	1.93603
chr5.150511599.150512077	-1.11585	2.99477	-4.44683	3.86356e-05	0.00813135	2.07441
chr5.135442826.135443604	-1.25045	1.91683	-4.44675	3.86475e-05	0.00813135	2.08425
chr8.141058994.141059548	-1.16869	2.6609	-4.44659	3.86684e-05	0.00813135	2.08296
chr6.36111890.36112334	-1.73924	0.999892	-4.44649	3.86816e-05	0.00813135	1.86391
chr7.5354518.5355258	-0.990193	2.49594	-4.44604	3.87429e-05	0.00813325	2.08243
chr3.148878997.148879379	-1.92576	0.789551	-4.44304	3.91506e-05	0.00820344	2.00609
chr19.35135269.35135670	-1.0176	2.92831	-4.4428	3.91828e-05	0.00820344	2.05837
chr2.235852516.235852945	-1.63768	2.15032	-4.44167	3.93378e-05	0.00822483	2.06956
chr2.102082720.102083526	1.26546	2.94925	4.44008	3.95569e-05	0.00825406	2.06837
chr12.132430301.132430618	-1.7682	0.942268	-4.43988	3.95837e-05	0.00825406	1.85949
chr1.77378366.77379346	1.209	2.76595	4.43858	3.97648e-05	0.00828072	2.06331
chr1.11333723.11333925	-1.8115	0.494792	-4.43784	3.98662e-05	0.00829074	1.84939
chr1.105842073.105842719	-1.28662	1.73193	-4.43736	3.99331e-05	0.00829355	2.0546
chr19.46739145.46739810	-1.17028	3.12483	-4.43657	4.00433e-05	0.00830536	2.00514
chr20.39097269.39098059	-1.24534	1.46386	-4.43595	4.01305e-05	0.00831235	2.03663
chr3.134331158.134331834	1.10749	3.42507	4.43457	4.03239e-05	0.00833968	2.0247
chr8.79952480.79953337	-0.971463	2.77497	-4.43407	4.03941e-05	0.00833968	2.01652
chr2.28635411.28635879	-1.86837	1.2972	-4.43382	4.04291e-05	0.00833968	1.87978
chr10.90913903.90914096	-1.57972	1.98617	-4.43346	4.04798e-05	0.00833968	2.04444
chr4.7332098.7332548	-1.11266	2.59153	-4.4331	4.05305e-05	0.00833968	2.043
chr19.56162150.56162698	-1.27886	2.10002	-4.43123	4.07968e-05	0.00837395	2.0406
chr11.61489776.61490531	-1.12346	2.42947	-4.43117	4.08047e-05	0.00837395	2.03034
chr3.41265798.41266398	-1.14829	3.34726	-4.42953	4.10383e-05	0.00841081	1.99467
chr8.116658236.116658898	-1.18784	3.07536	-4.42787	4.12759e-05	0.00843926	2.00851
chr4.152102093.152103070	1.15935	3.41268	4.42695	4.14089e-05	0.00843926	2.00273
chr3.52466532.52466909	-1.36815	1.41604	-4.42668	4.14478e-05	0.00843926	2.00898
chr3.98817561.98817938	-1.24357	2.47745	-4.42659	4.14616e-05	0.00843926	2.02087
chr8.141629380.141630011	-1.05663	2.31347	-4.42631	4.15015e-05	0.00843926	2.01755
chr10.50739480.50740649	0.937975	4.45908	4.4263	4.15027e-05	0.00843926	1.91928
chr5.78908186.78908766	-1.45401	1.80422	-4.42556	4.16102e-05	0.00845007	2.01868
chr12.48779578.48780598	-0.934479	3.79814	-4.42433	4.17885e-05	0.00847522	1.93725
chr12.466108.466392	1.37857	2.787	4.42323	4.19483e-05	0.00849327	2.01534
chr3.141656868.141657080	-1.45461	2.12313	-4.42297	4.19867e-05	0.00849327	2.01439
chr7.18508571.18509862	0.754602	4.47319	4.42117	4.22504e-05	0.00853551	1.88375
chr1.28505563.28506939	0.897583	4.89801	4.41859	4.26322e-05	0.00859067	1.83411
chr9.120325175.120325623	-1.304	1.50454	-4.41858	4.26339e-05	0.00859067	1.9618
chr1.200755426.200755831	-2.43002	-0.00894507	-4.4175	4.27934e-05	0.00859744	1.37596
chr18.10139757.10140845	0.899987	4.1098	4.41749	4.27955e-05	0.00859744	1.91462
chr15.75660970.75661641	-0.828028	3.99968	-4.41723	4.28338e-05	0.00859744	1.89773
chr5.154354969.154355745	-1.19604	2.05573	-4.41687	4.28885e-05	0.00859744	1.99079
chr5.137136943.137137585	-1.30332	2.34499	-4.41627	4.29776e-05	0.00860421	1.98497
chr8.41304059.41304593	-1.30247	2.94252	-4.41555	4.30857e-05	0.00861475	1.97378
chr1.11842094.11842694	-1.12354	3.65247	-4.41427	4.3278e-05	0.00863331	1.92789
chr17.44627224.44629014	-0.931839	3.547	-4.41402	4.33153e-05	0.00863331	1.92653
chr5.81189976.81190338	-1.60279	1.31054	-4.41382	4.3345e-05	0.00863331	1.91744
chr18.37628385.37628861	-2.20132	0.521137	-4.41318	4.34419e-05	0.0086336	1.60452
chr5.52799122.52801050	0.893494	5.63472	4.4128	4.34993e-05	0.0086336	1.7426
chr5.172943134.172943651	-1.11549	3.18103	-4.41258	4.35334e-05	0.0086336	1.95569
chr12.124633369.124633553	-2.78329	0.185754	-4.41235	4.35684e-05	0.0086336	1.33513
chr1.92444144.92444698	1.21843	2.44125	4.41118	4.37456e-05	0.00865768	1.97419
chr18.79465372.79465953	-1.19689	2.31787	-4.41054	4.38434e-05	0.00866179	1.97091
chr3.184632494.184633381	-1.16084	3.34038	-4.41031	4.38777e-05	0.00866179	1.94002
chr7.112484675.112485271	0.917532	3.83314	4.40987	4.39458e-05	0.00866424	1.92014
chr3.184574420.184575392	-0.816641	4.22013	-4.40753	4.43045e-05	0.00872389	1.83087
chr19.35003359.35003691	-1.00435	3.31072	-4.40621	4.4508e-05	0.00875289	1.90875
chr3.13022146.13022627	-1.10097	2.9265	-4.40559	4.46039e-05	0.00876067	1.93268
chr3.153414847.153415338	1.66293	1.75806	4.40447	4.47775e-05	0.00878366	1.88098
chr10.809718.810573	-0.908409	3.65226	-4.40363	4.49084e-05	0.00879826	1.86847
chr4.85522666.85523367	1.31349	2.47065	4.40272	4.50509e-05	0.00881437	1.95049
chr1.192401475.192402305	1.71481	2.23409	4.40238	4.51039e-05	0.00881437	1.92787
chr2.159202586.159203310	0.688614	4.71	4.40081	4.53511e-05	0.00885155	1.79235
chr17.66374098.66374936	-0.895553	3.31132	-4.39916	4.56115e-05	0.00888837	1.88186
chr16.74296500.74297618	0.991094	4.09218	4.3987	4.56849e-05	0.00888837	1.85053
chr17.81511100.81513089	0.812922	5.71409	4.39853	4.57112e-05	0.00888837	1.68721
chr2.75285874.75286512	-1.25893	2.33681	-4.39707	4.59441e-05	0.00891635	1.8893
chr1.228213011.228213853	-1.06141	4.02271	-4.39691	4.59697e-05	0.00891635	1.826
chr11.130123428.130124453	-0.803613	4.28369	-4.39443	4.63677e-05	0.00897905	1.80553
chr8.116996274.116997188	1.70632	2.53466	4.39417	4.64084e-05	0.00897905	1.91758
chr7.101828627.101828901	-2.62123	0.296764	-4.39283	4.66263e-05	0.00900916	1.28307
chr5.57862389.57863067	0.807402	4.06308	4.39249	4.66799e-05	0.00900916	1.83659
chr11.76624651.76625265	-1.12227	3.66273	-4.39139	4.68595e-05	0.00903263	1.8127
chr22.45314090.45314320	-1.26958	2.2899	-4.39072	4.69685e-05	0.00903745	1.91229
chr2.127064550.127065229	-0.969788	4.40971	-4.39052	4.70007e-05	0.00903745	1.7733
chr5.175823798.175823989	-2.14076	-0.0577802	-4.38988	4.71047e-05	0.00904626	1.40071
chr1.83828153.83829012	1.53864	2.07887	4.38916	4.7223e-05	0.00904859	1.87337
chr16.1289066.1289434	-1.86002	1.04463	-4.3891	4.72332e-05	0.00904859	1.82286
chr12.67747874.67748934	1.16378	2.60739	4.38757	4.74839e-05	0.00908543	1.90264
chr2.130744426.130745131	-1.07406	3.24662	-4.38688	4.75983e-05	0.00909073	1.84494
chr7.41520383.41520878	-1.63558	1.62794	-4.3867	4.76285e-05	0.00909073	1.89223
chr9.8648296.8648796	1.36805	2.7859	4.38548	4.78309e-05	0.00909204	1.89328
chr19.3409597.3410092	-1.19994	1.8631	-4.38528	4.78635e-05	0.00909204	1.88752
chr16.30700664.30701258	-0.750976	3.82095	-4.38513	4.78885e-05	0.00909204	1.78515
chr6.43926477.43927287	-0.934004	2.84074	-4.38499	4.79116e-05	0.00909204	1.86931
chr8.66924513.66925857	0.838747	4.4507	4.38489	4.79276e-05	0.00909204	1.76109
chr20.37526341.37528548	0.765438	5.35011	4.38437	4.80141e-05	0.00909736	1.67715
chr16.9521903.9522489	1.10993	3.65858	4.38376	4.81158e-05	0.00910553	1.85421
chr22.22928441.22929131	-1.38436	2.3034	-4.38327	4.81976e-05	0.00910994	1.88923
chr21.29002476.29003468	0.744077	4.59468	4.38253	4.83218e-05	0.00911205	1.74714
chr17.7355153.7355355	-1.22493	2.3603	-4.38251	4.83259e-05	0.00911205	1.88036
chr3.39249477.39249963	-1.54184	1.00034	-4.38049	4.86647e-05	0.00914493	1.76094
chr7.150383799.150384138	-1.45749	1.88891	-4.38043	4.8675e-05	0.00914493	1.86018
chr18.46374759.46375387	-1.62298	1.03068	-4.38003	4.87422e-05	0.00914493	1.80435
chr19.38229609.38230177	-0.843017	3.69107	-4.37983	4.87762e-05	0.00914493	1.76883
chr5.151686342.151687419	-0.689508	4.33545	-4.37973	4.87943e-05	0.00914493	1.75459
chr21.39313037.39314834	0.897582	5.43765	4.37814	4.90626e-05	0.00918415	1.65772
chr1.18182545.18183108	-1.20769	2.68696	-4.37725	4.92142e-05	0.00920146	1.85971
chr2.65388167.65388620	2.45102	-0.0395318	4.37677	4.92977e-05	0.00920543	1.16645
chr1.89548715.89549522	1.3048	2.14709	4.37644	4.93538e-05	0.00920543	1.86473
chr6.33746136.33747120	-0.87492	3.66931	-4.37458	4.96717e-05	0.0092428	1.78967
chr19.45526241.45526458	-1.33531	1.56028	-4.37458	4.9673e-05	0.0092428	1.83847
chr14.23062018.23062395	-0.846689	3.37076	-4.37366	4.98307e-05	0.00926107	1.8137
chr11.31940223.31941026	1.30672	2.90647	4.37293	4.99574e-05	0.00926592	1.84938
chr3.156750097.156751732	1.09702	3.74486	4.37265	5.0005e-05	0.00926592	1.80674
chr20.64082088.64082570	-1.20757	2.50291	-4.37232	5.00632e-05	0.00926592	1.8472
chr20.34875928.34877034	-0.674662	5.85729	-4.37213	5.00951e-05	0.00926592	1.5523
chr18.37309866.37310323	-1.23612	1.67508	-4.3709	5.03098e-05	0.0092946	1.84747
chr10.111360221.111360873	-1.02779	2.35625	-4.36806	5.08079e-05	0.00936621	1.83406
chr7.1059343.1060727	-0.936689	4.01815	-4.36782	5.08493e-05	0.00936621	1.70563
chr10.69844128.69844620	-1.61125	1.75596	-4.36761	5.08859e-05	0.00936621	1.84004
chr21.28633853.28634620	1.35962	2.75275	4.36732	5.09384e-05	0.00936621	1.83927
chr15.74420217.74420752	-0.964899	2.81604	-4.36394	5.15376e-05	0.00946521	1.80103
chr2.66478494.66479169	1.40794	1.74927	4.36258	5.17798e-05	0.00949847	1.69687
chr1.1597416.1597928	-1.29951	2.04544	-4.36114	5.20395e-05	0.00953107	1.81762
chr5.32176396.32176680	-1.3183	1.12107	-4.36091	5.208e-05	0.00953107	1.80224
chr8.63231594.63232257	0.802558	4.05158	4.35908	5.24114e-05	0.00958044	1.716
chr1.184113321.184113775	-1.69797	1.53817	-4.358	5.26078e-05	0.00958728	1.78732
chr1.197179993.197180574	1.08506	3.4717	4.35784	5.26374e-05	0.00958728	1.78267
chr3.13051135.13051456	-1.57798	0.973453	-4.35778	5.26472e-05	0.00958728	1.7236
chr16.9570093.9571072	0.955851	3.0151	4.35752	5.26953e-05	0.00958728	1.79249
chr9.126804707.126806261	0.697567	5.60844	4.35716	5.27616e-05	0.00958812	1.55706
chr14.31505038.31505980	0.957445	4.08152	4.35558	5.30507e-05	0.00962941	1.69902
chr14.52898561.52898844	2.44084	0.852085	4.35396	5.33488e-05	0.00966844	1.21843
chr4.174068433.174068781	1.9451	0.748191	4.35373	5.339e-05	0.00966844	1.45645
chr7.43482040.43482843	1.23885	2.89273	4.3532	5.34882e-05	0.00967495	1.78868
chr19.18247958.18248540	-1.15447	2.61212	-4.35169	5.37675e-05	0.00971417	1.75819
chr1.22662348.22662742	-1.29756	1.93771	-4.3512	5.38591e-05	0.00971945	1.7849
chr14.64725203.64725723	-1.1651	2.18812	-4.3495	5.41773e-05	0.00976101	1.77943
chr3.65784162.65784472	2.87233	-0.201075	4.3493	5.42149e-05	0.00976101	1.08334
chr4.179666334.179666875	-2.13561	0.441533	-4.34737	5.45765e-05	0.00981476	1.43042
chr17.44326869.44327111	-0.932402	3.32093	-4.34615	5.48076e-05	0.00984492	1.72117
chr1.43836460.43837305	-1.02188	3.30157	-4.34537	5.49568e-05	0.00986033	1.70974
chr1.87841857.87842727	1.25757	2.48479	4.34455	5.51126e-05	0.00986972	1.76748
chr20.63692474.63693416	2.23314	3.35245	4.34442	5.5136e-05	0.00986972	1.74382
chr12.48023428.48023888	-1.55992	1.49955	-4.34385	5.52446e-05	0.0098778	1.72222
chr9.127965362.127965928	-0.873408	3.66753	-4.34186	5.56258e-05	0.00991953	1.68999
chr15.64750078.64750654	-1.03018	3.23683	-4.34181	5.56356e-05	0.00991953	1.72005
chr10.117339658.117340023	-1.92981	1.12872	-4.34137	5.57203e-05	0.00991953	1.5872
chr20.62558526.62559364	-0.953831	3.67749	-4.34107	5.57783e-05	0.00991953	1.69153
chr3.58612935.58613204	-2.28141	0.189157	-4.34097	5.5797e-05	0.00991953	1.14743
chr7.44131199.44131431	-1.57079	1.66289	-4.34064	5.58606e-05	0.00991953	1.75189
chr15.26294017.26294456	-1.54201	1.19489	-4.33917	5.6145e-05	0.00995866	1.64084
chr7.36459124.36459918	0.898943	3.47624	4.33686	5.65946e-05	0.010027	1.69007
chr9.136090801.136091068	-1.65084	0.997626	-4.33646	5.66735e-05	0.0100295	1.61838
chr9.127519395.127519794	-1.39048	2.58653	-4.3355	5.68623e-05	0.010043	1.73462
chr10.124864240.124865103	-0.947335	3.55986	-4.33508	5.69449e-05	0.010043	1.65174
chr17.77408974.77409834	-0.832725	3.70739	-4.33501	5.69587e-05	0.010043	1.64599
chr6.41705749.41706574	-0.76087	4.20745	-4.33464	5.70315e-05	0.010043	1.60523
chr5.173795595.173796045	-1.28607	1.6716	-4.33443	5.70723e-05	0.010043	1.73159
chr12.6946301.6946747	-0.861512	3.41022	-4.33316	5.73227e-05	0.0100617	1.67445
chr6.33781246.33782019	-0.968474	3.32805	-4.33279	5.73952e-05	0.0100617	1.69507
chr2.210938136.210938638	1.32206	2.24426	4.33267	5.74189e-05	0.0100617	1.72691
chr12.132273725.132274189	-1.57309	1.44252	-4.33258	5.74374e-05	0.0100617	1.70147
chr10.110764307.110765047	-0.868009	4.2161	-4.33215	5.75232e-05	0.0100654	1.58335
chr14.38754985.38755474	1.82444	1.54518	4.33167	5.76177e-05	0.0100706	1.60881
chr1.154328368.154328882	-0.971431	2.96226	-4.33057	5.7837e-05	0.0100976	1.68789
chr22.40683056.40683557	-0.740365	4.31039	-4.32998	5.79547e-05	0.0101068	1.59749
chr1.67759799.67760704	0.939001	3.63576	4.32742	5.84694e-05	0.0101851	1.66776
chr15.64146958.64147397	-1.32753	1.8617	-4.32651	5.86528e-05	0.0101923	1.71173
chr2.83103433.83104597	1.24448	2.99937	4.32602	5.87516e-05	0.0101923	1.70146
chr1.42928017.42928199	-1.50612	1.16989	-4.32601	5.87537e-05	0.0101923	1.67991
chr7.149776278.149776717	-0.903291	3.69399	-4.32592	5.87726e-05	0.0101923	1.61229
chr15.41965993.41966408	-1.69474	1.05111	-4.32426	5.9109e-05	0.0102392	1.64464
chr2.160457174.160457395	2.57896	-0.129758	4.32337	5.92908e-05	0.0102593	1.09539
chr2.111667607.111667932	-1.34815	1.98932	-4.32049	5.98825e-05	0.0103502	1.68905
chr6.107400011.107400477	-1.5622	0.824578	-4.31993	5.9999e-05	0.0103588	1.62393
chr11.47415488.47416654	-0.672935	4.51529	-4.31958	6.00713e-05	0.0103591	1.51092
chr12.55926727.55928292	0.745536	5.20708	4.31928	6.01337e-05	0.0103591	1.47167
chr22.20755940.20756278	-1.70972	0.380075	-4.31787	6.04269e-05	0.010398	1.47015
chr2.50546858.50547233	1.70595	1.54218	4.31695	6.06178e-05	0.0104106	1.54477
chr8.66228606.66229356	-1.30059	1.91469	-4.31681	6.06472e-05	0.0104106	1.6786
chr8.23067588.23069375	0.964144	5.49831	4.31631	6.0752e-05	0.0104106	1.46117
chr9.104286837.104287213	2.39611	0.927776	4.31623	6.07679e-05	0.0104106	1.17885
chr22.27686316.27687198	-0.801033	4.25435	-4.31521	6.09833e-05	0.0104361	1.53277
chr13.100918449.100918696	-2.28435	0.0766628	-4.31469	6.10926e-05	0.0104433	1.16397
chr15.41564268.41564943	-1.03816	3.17685	-4.31388	6.12626e-05	0.0104608	1.62809
chr3.40312496.40313058	1.0525	3.31526	4.31298	6.14533e-05	0.0104807	1.6454
chr10.48463480.48464021	-1.01541	2.8494	-4.31269	6.15139e-05	0.0104807	1.63763
chr3.13589001.13589444	1.5214	1.79991	4.31193	6.16749e-05	0.0104967	1.61262
chr1.148528797.148529545	-1.14165	1.84076	-4.31039	6.20035e-05	0.0105354	1.6616
chr1.155022735.155023332	-1.36684	1.78032	-4.31022	6.20392e-05	0.0105354	1.64305
chr10.133278515.133279042	-1.13446	2.45217	-4.30966	6.21595e-05	0.0105354	1.65549
chr11.20626364.20627382	1.02045	3.68186	4.30959	6.21734e-05	0.0105354	1.58055
chr2.226164303.226164823	-1.51914	1.25256	-4.30859	6.23885e-05	0.0105604	1.63373
chr2.79585687.79586410	-0.906687	2.42457	-4.30752	6.26197e-05	0.010588	1.63816
chr1.109792010.109792721	-0.793085	3.66183	-4.30599	6.29494e-05	0.0106322	1.57087
chr2.234686366.234686956	1.22299	2.45526	4.30524	6.31128e-05	0.0106328	1.64497
chr9.13841777.13842433	-1.28919	3.02284	-4.30505	6.31534e-05	0.0106328	1.6064
chr2.37637705.37638656	-1.41865	1.78446	-4.30503	6.31581e-05	0.0106328	1.63689
chr7.107563273.107564533	0.962263	4.40252	4.30332	6.35311e-05	0.010684	1.50833
chr1.26016546.26017389	0.794086	4.03304	4.30292	6.36177e-05	0.010687	1.55334
chr8.41491862.41492026	-1.75199	1.74345	-4.30155	6.39193e-05	0.0107107	1.55578
chr7.128812562.128812815	-2.84882	-0.0106261	-4.30113	6.40119e-05	0.0107107	0.882214
chr2.71471395.71471565	-1.90237	1.12457	-4.30085	6.40722e-05	0.0107107	1.49385
chr16.87723099.87723776	-0.963357	3.83917	-4.30064	6.41182e-05	0.0107107	1.53
chr9.113587404.113588157	-0.700079	4.60598	-4.30057	6.41356e-05	0.0107107	1.43645
chr14.47438356.47439578	1.18132	4.23429	4.3004	6.41719e-05	0.0107107	1.52904
chr5.54785742.54786539	-0.909531	3.2299	-4.29938	6.43981e-05	0.0107349	1.56456
chr1.83857135.83857380	-2.35124	-0.0669151	-4.29912	6.44549e-05	0.0107349	1.04446
chr4.84324903.84325411	-1.06966	2.56147	-4.29572	6.52125e-05	0.0108338	1.60664
chrX.47582130.47582618	-0.893648	3.6384	-4.29565	6.52283e-05	0.0108338	1.53483
chr2.27663215.27664443	1.22672	4.32183	4.29552	6.52577e-05	0.0108338	1.50284
chr16.50469768.50470444	-1.16282	2.30874	-4.29385	6.56344e-05	0.0108589	1.61021
chr12.111655749.111656642	-1.02497	3.67166	-4.29344	6.57268e-05	0.0108589	1.48271
chr11.70772747.70773236	-1.76134	1.21093	-4.29331	6.57553e-05	0.0108589	1.51299
chr17.50062356.50062817	-0.847666	3.80658	-4.2933	6.57575e-05	0.0108589	1.50428
chr10.79151620.79152234	-1.02464	3.84245	-4.29327	6.57644e-05	0.0108589	1.50989
chr5.146832672.146833673	1.04632	2.46056	4.29299	6.58274e-05	0.0108589	1.60092
chr3.49173142.49174143	-0.725137	4.48821	-4.2918	6.6097e-05	0.0108918	1.44901
chr8.28949742.28950742	1.42223	2.31821	4.29131	6.62092e-05	0.0108987	1.59988
chr6.90434044.90434533	-1.79359	1.2192	-4.29029	6.64418e-05	0.0109255	1.50253
chr11.61772107.61772467	-1.20899	1.90911	-4.28954	6.66129e-05	0.0109418	1.59687
chr3.38548255.38548749	-1.15609	2.30977	-4.28924	6.66818e-05	0.0109418	1.59297
chr3.12572082.12572239	-2.46685	-0.0944948	-4.28759	6.7062e-05	0.0109926	0.982843
chr19.46736535.46737668	-0.936649	3.0058	-4.28649	6.73145e-05	0.0110186	1.54968
chr1.231172428.231172762	-1.83728	1.08533	-4.28623	6.73746e-05	0.0110186	1.41175
chr9.38651401.38651868	-1.22493	2.18281	-4.28598	6.7433e-05	0.0110186	1.57371
chr17.3529978.3530743	-1.29975	3.29917	-4.28515	6.76257e-05	0.0110385	1.51739
chr2.15810847.15811814	-1.00413	2.77578	-4.28466	6.77384e-05	0.0110407	1.54622
chr11.9765480.9766255	-0.859363	3.92627	-4.28448	6.77814e-05	0.0110407	1.46513
chr5.177457647.177457887	-0.995263	2.87239	-4.28404	6.78836e-05	0.0110443	1.54446
chr5.177478970.177479847	-0.822578	4.12992	-4.28377	6.79457e-05	0.0110443	1.42396
chr9.75083254.75083454	-1.44964	1.35125	-4.28133	6.8518e-05	0.0111257	1.52477
chr16.1091121.1091627	-1.30354	2.01877	-4.28039	6.87395e-05	0.0111501	1.56814
chr7.35465696.35466547	-1.31314	3.97611	-4.27912	6.9039e-05	0.011187	1.40047
chr18.6132792.6133580	-1.29702	2.09992	-4.27864	6.91533e-05	0.0111895	1.56264
chr7.4871657.4873004	-1.12098	3.53439	-4.27845	6.91982e-05	0.0111895	1.46568
chr2.113217532.113218110	-1.15947	1.76204	-4.27518	6.99794e-05	0.011304	1.55219
chr6.147063391.147064093	1.09063	3.46384	4.27482	7.00666e-05	0.0113064	1.52136
chr3.139299336.139299880	1.14439	3.62645	4.27311	7.04778e-05	0.011349	1.50174
chr10.123759458.123760107	-1.08388	2.24935	-4.27288	7.05342e-05	0.011349	1.54078
chr21.33324305.33325683	0.743392	5.60252	4.27282	7.05496e-05	0.011349	1.27491
chr10.125333606.125334223	-1.38685	2.35046	-4.27155	7.08577e-05	0.0113823	1.53575
chr3.177574237.177574723	-1.18791	2.5201	-4.27136	7.09032e-05	0.0113823	1.53404
chr10.107002390.107003092	1.79125	1.83236	4.27093	7.10084e-05	0.0113875	1.47234
chr17.34653557.34653804	-2.37193	0.210052	-4.26926	7.14141e-05	0.0114407	1.04295
chrX.69113878.69114173	-1.95885	0.591267	-4.26892	7.14994e-05	0.0114426	1.26502
chrX.100296281.100296628	-1.70505	0.623123	-4.26763	7.18153e-05	0.0114814	1.3611
chr19.46132509.46134090	0.766999	5.37592	4.26669	7.20461e-05	0.0115064	1.30477
chr10.56973651.56974117	-1.24619	1.69305	-4.26631	7.21421e-05	0.0115066	1.52494
chr17.79991399.79992076	-0.987617	2.85086	-4.26609	7.21953e-05	0.0115066	1.5012
chr3.72032403.72032710	-2.16764	0.33588	-4.26556	7.2326e-05	0.0115157	1.18913
chr2.182372518.182373255	0.718344	4.38257	4.26457	7.2573e-05	0.0115432	1.37012
chr1.180526987.180527666	0.842838	3.87056	4.26393	7.27319e-05	0.0115566	1.44149
chr12.92720965.92722039	1.09118	3.79215	4.26331	7.28869e-05	0.0115695	1.42855
chr3.184626887.184627654	-1.21907	2.97265	-4.26159	7.33182e-05	0.0116261	1.48277
chr15.86021821.86022260	-1.37542	1.70425	-4.26121	7.34129e-05	0.0116292	1.50632
chr3.5016342.5017101	-1.23638	2.93179	-4.26021	7.3664e-05	0.0116571	1.49012
chr9.127526760.127527099	-1.4788	1.69682	-4.25903	7.39633e-05	0.0116926	1.49061
chr20.46255368.46256101	-0.954309	3.67377	-4.25773	7.42941e-05	0.0117271	1.40612
chr14.68547544.68548639	-0.857432	3.43295	-4.25758	7.43322e-05	0.0117271	1.43941
chr13.100887394.100888163	-0.880352	3.6911	-4.25717	7.44359e-05	0.0117315	1.39675
chr10.90319274.90319853	1.13988	3.17323	4.25564	7.48268e-05	0.0117812	1.46983
chr14.72479359.72479892	-1.34699	1.28906	-4.2546	7.50945e-05	0.0117966	1.45539
chr15.67945976.67946384	-1.57493	1.19277	-4.25405	7.52344e-05	0.0117966	1.46096
chr1.1040421.1040970	-0.945195	3.40366	-4.25404	7.5237e-05	0.0117966	1.41347
chr7.103504492.103505394	-1.33379	2.19454	-4.25382	7.52941e-05	0.0117966	1.48644
chr16.88759204.88759810	-0.94917	4.03932	-4.25336	7.5412e-05	0.0117966	1.35764
chr11.75667110.75669114	0.723524	5.15618	4.25334	7.5419e-05	0.0117966	1.27759
chr16.85234490.85236135	-0.753286	3.97169	-4.25276	7.55685e-05	0.0117966	1.35157
chr2.239101162.239101458	3.01694	-0.159607	4.2526	7.56092e-05	0.0117966	0.926422
chr3.150327809.150328631	1.21909	3.07904	4.2525	7.56346e-05	0.0117966	1.46983
chr10.97138809.97139257	-1.46235	1.94709	-4.25232	7.56828e-05	0.0117966	1.47866
chr2.28233101.28233602	-0.996653	2.30062	-4.25185	7.58027e-05	0.0118035	1.47703
chr11.17810711.17811075	-1.58956	0.745539	-4.24865	7.66392e-05	0.0119218	1.37332
chr12.52814016.52814934	1.12739	3.1491	4.24799	7.68128e-05	0.0119368	1.42117
chr14.54606225.54607507	-0.749591	3.7606	-4.24705	7.70588e-05	0.0119631	1.37286
chr4.105708181.105709426	0.879061	4.77357	4.24663	7.717e-05	0.0119684	1.28081
chr17.14197772.14198470	-0.941726	3.12301	-4.24561	7.74396e-05	0.0119983	1.38879
chr19.34837318.34838042	-1.21749	2.5226	-4.24403	7.78577e-05	0.0120511	1.43502
chr10.78204129.78204648	-1.25561	2.18238	-4.24296	7.81452e-05	0.0120793	1.45091
chr14.73207639.73208145	2.70193	0.0820868	4.24277	7.81958e-05	0.0120793	0.897318
chr8.30911620.30912625	1.22583	3.77026	4.24184	7.84436e-05	0.0120934	1.39672
chrX.97238399.97239214	1.50112	2.14411	4.24166	7.84934e-05	0.0120934	1.43339
chr22.19902974.19903439	-1.63521	1.16808	-4.24127	7.85972e-05	0.0120934	1.28184
chr10.97869124.97869819	-0.879191	3.9558	-4.24127	7.8598e-05	0.0120934	1.34345
chr13.63588718.63589485	-1.00121	2.54673	-4.24061	7.87741e-05	0.0121086	1.40624
chr1.27299360.27300124	-0.806599	4.50766	-4.23993	7.89585e-05	0.0121164	1.28835
chr2.219495518.219495937	-0.989671	2.50241	-4.23985	7.89808e-05	0.0121164	1.43479
chr3.71621744.71622366	-1.99773	0.91784	-4.23951	7.90701e-05	0.0121181	1.34813
chr9.120446696.120447218	-1.22561	2.04999	-4.23899	7.92129e-05	0.0121281	1.44015
chr11.74672512.74673549	-1.13805	2.72384	-4.23808	7.94584e-05	0.0121537	1.42614
chr8.30173695.30175286	-0.658498	4.96979	-4.23776	7.9547e-05	0.0121553	1.19957
chr4.38730898.38731471	-1.23777	1.58888	-4.23737	7.96508e-05	0.0121592	1.40909
chr3.15007612.15008058	-1.07039	2.40194	-4.2366	7.98623e-05	0.0121722	1.42935
chrX.21666317.21667216	1.13495	3.15864	4.2361	7.9999e-05	0.0121722	1.39703
chr7.151538888.151539614	-0.883016	2.98531	-4.23608	8.00043e-05	0.0121722	1.39317
chr5.71906873.71908134	1.0734	3.63009	4.23592	8.00486e-05	0.0121722	1.3991
chr16.4244484.4245076	-1.12214	3.31842	-4.23539	8.01927e-05	0.0121822	1.36807
chr16.50374673.50375156	-1.51713	1.68859	-4.23486	8.0339e-05	0.0121925	1.41422
chr10.107994780.107995519	1.74817	2.07938	4.23397	8.05831e-05	0.0122115	1.35689
chr1.204959364.204959864	-1.33754	2.25566	-4.23383	8.06214e-05	0.0122115	1.41729
chr1.31751945.31752384	-1.2409	2.13552	-4.23243	8.10086e-05	0.0122582	1.40931
chr11.117643361.117644025	-1.08466	2.08348	-4.23004	8.16704e-05	0.0123398	1.40988
chr6.27131512.27133518	0.745795	5.66772	4.22991	8.17064e-05	0.0123398	1.14045
chr7.138461938.138462294	1.57841	2.07577	4.22951	8.1819e-05	0.0123448	1.36499
chr2.60553546.60553791	-1.03553	2.77343	-4.22921	8.19033e-05	0.0123456	1.3816
chr21.26814328.26814832	2.3696	1.06579	4.22805	8.22277e-05	0.0123747	0.967038
chr20.62409964.62410725	-1.01916	3.01458	-4.22795	8.22555e-05	0.0123747	1.36993
chr1.151372068.151372987	-0.973129	2.40855	-4.22715	8.24801e-05	0.0123965	1.39217
chr7.121084746.121085336	1.01109	3.53052	4.22636	8.27034e-05	0.0124171	1.34224
chr17.13642199.13642513	-1.31284	1.5895	-4.22584	8.28495e-05	0.0124171	1.37833
chr4.39458260.39459919	0.865374	5.57402	4.22582	8.28568e-05	0.0124171	1.13563
chr10.67086461.67087249	2.19743	2.06428	4.22396	8.33833e-05	0.012484	1.32524
chr1.53365564.53366049	-1.21815	1.8375	-4.22309	8.36326e-05	0.0125093	1.39185
chr18.47894017.47894667	-1.22352	2.97919	-4.22122	8.41658e-05	0.0125769	1.32328
chr11.61754377.61755240	-0.822376	4.38302	-4.22044	8.43903e-05	0.0125871	1.20726
chr19.48998122.48998356	1.19214	2.689	4.2204	8.44031e-05	0.0125871	1.38356
chr7.35831312.35831507	2.54496	-0.113312	4.22014	8.44768e-05	0.0125871	0.835218
chr16.89154987.89155602	-0.946203	2.86729	-4.2194	8.46916e-05	0.0126071	1.34673
chr17.75096081.75096582	-1.02199	4.08481	-4.21764	8.52006e-05	0.0126707	1.24218
chr17.40209358.40210171	1.13229	2.50686	4.21698	8.53931e-05	0.0126872	1.36384
chr4.143344855.143345277	1.43736	2.46923	4.2167	8.54752e-05	0.0126873	1.37187
chr19.15294618.15294905	-1.58603	1.26998	-4.2159	8.57095e-05	0.0127099	1.33399
chr3.186152139.186152797	1.13721	2.97246	4.21549	8.58273e-05	0.0127153	1.35215
chr10.126190639.126191238	-1.14102	1.98641	-4.21446	8.61299e-05	0.0127453	1.36306
chr3.48998178.48998635	-1.78599	1.13664	-4.21424	8.6194e-05	0.0127453	1.29724
chr17.79951767.79952788	-0.970615	2.76025	-4.21344	8.6431e-05	0.0127682	1.33125
chr19.1415443.1416082	-0.850724	3.56882	-4.21045	8.73162e-05	0.0128868	1.2524
chr2.229045631.229046106	-1.12467	2.49433	-4.2095	8.75986e-05	0.0129139	1.33739
chr17.73744490.73745113	-1.17363	2.04857	-4.20923	8.76775e-05	0.0129139	1.34328
chr1.16216174.16216465	-1.10519	2.01534	-4.20899	8.77492e-05	0.0129139	1.34155
chr4.120801154.120801801	0.768258	4.70579	4.20663	8.84585e-05	0.013006	1.16015
chr1.27599163.27599546	-1.00508	3.19882	-4.20618	8.85952e-05	0.0130138	1.29523
chr15.88992928.88993316	2.17264	1.0461	4.20537	8.88405e-05	0.0130375	1.10764
chr17.62791841.62792775	1.65271	2.19187	4.20471	8.90399e-05	0.01305	1.25005
chr11.130136058.130136520	-1.29641	1.79065	-4.20426	8.91747e-05	0.01305	1.33428
chr1.116501467.116501849	-1.56332	1.53499	-4.20424	8.91821e-05	0.01305	1.30806
chr2.13102212.13103163	0.990785	3.74683	4.20398	8.92612e-05	0.01305	1.25525
chr10.113071349.113071932	-1.07235	2.86324	-4.20346	8.94192e-05	0.01306	1.27783
chrX.44950691.44951217	-1.27835	1.99607	-4.2032	8.94974e-05	0.01306	1.33023
chr9.130535830.130536607	-0.695353	4.28181	-4.20268	8.96564e-05	0.0130709	1.16076
chr9.89225937.89226595	-1.19261	2.44816	-4.20234	8.97609e-05	0.0130739	1.31917
chr7.105713460.105714474	0.840677	4.11663	4.20197	8.9875e-05	0.0130775	1.18432
chr2.32977025.32977767	-1.26267	1.9055	-4.20158	8.99945e-05	0.0130775	1.32471
chr3.128584221.128584838	-1.31151	1.89362	-4.20143	9.0038e-05	0.0130775	1.32551
chr2.232890888.232891438	-1.16639	2.08002	-4.20067	9.02721e-05	0.0130865	1.32256
chr1.24704815.24705976	-0.895998	2.99461	-4.20052	9.03176e-05	0.0130865	1.27061
chr10.79431986.79432222	-1.39933	1.24454	-4.20041	9.03521e-05	0.0130865	1.288
chr1.10962411.10962914	-1.54957	0.944908	-4.1992	9.07241e-05	0.0131282	1.28563
chr2.151669311.151670390	-0.892606	3.07525	-4.19853	9.09326e-05	0.0131461	1.25586
chr17.81222732.81223633	-0.735798	4.97626	-4.19753	9.12416e-05	0.0131785	1.07872
chr8.23889412.23891108	0.878468	4.04255	4.19627	9.16328e-05	0.0132013	1.17968
chr3.126811494.126812003	0.856914	3.42023	4.19617	9.16667e-05	0.0132013	1.2386
chr4.14072220.14072954	1.4326	3.00598	4.19616	9.16676e-05	0.0132013	1.26938
chr8.66151826.66152336	-1.27082	2.01248	-4.19593	9.17389e-05	0.0132013	1.30836
chr5.111960315.111961205	1.25617	2.1174	4.19503	9.20207e-05	0.013227	1.30231
chr15.63156784.63158373	0.774126	5.64677	4.19482	9.20876e-05	0.013227	1.03825
chr14.77013949.77014658	-1.05881	3.40559	-4.19445	9.22027e-05	0.0132313	1.2135
chr3.50126299.50126844	-0.914301	2.52568	-4.19318	9.26028e-05	0.0132765	1.27632
chr4.121711433.121712238	0.838828	4.53964	4.19234	9.28665e-05	0.0133021	1.15358
chr17.47866839.47867435	-1.18715	2.76951	-4.19163	9.30926e-05	0.0133222	1.24883
chr3.179071017.179072336	0.931812	4.60953	4.19033	9.35041e-05	0.0133688	1.1434
chr17.4599777.4601047	-0.819728	4.64569	-4.18983	9.36644e-05	0.0133794	1.11638
chr4.7364754.7365442	-1.18196	2.4147	-4.18947	9.37764e-05	0.0133831	1.2783
chr14.34449887.34450259	2.42483	-0.239426	4.18649	9.47336e-05	0.0134974	0.687786
chr1.26677388.26677973	-0.969452	3.34458	-4.18643	9.47512e-05	0.0134974	1.22005
chr2.66897068.66897777	1.17156	1.63485	4.18541	9.50809e-05	0.013532	1.24801
chr3.121231353.121232120	1.46784	2.07699	4.18449	9.53774e-05	0.0135618	1.26496
chr2.27321002.27321557	-0.704613	4.44201	-4.18377	9.56135e-05	0.0135752	1.11131
chr6.138873353.138874276	1.38034	2.44488	4.18365	9.56523e-05	0.0135752	1.27118
chr11.82695597.82696158	-1.04882	2.31755	-4.1834	9.57335e-05	0.0135752	1.24822
chr16.28585427.28586171	-0.919766	3.46866	-4.18093	9.6538e-05	0.0136647	1.18721
chr15.52348180.52348665	1.19936	3.4667	4.18093	9.65403e-05	0.0136647	1.21896
chr10.71338741.71339568	-0.90042	3.00671	-4.18001	9.68398e-05	0.0136946	1.22014
chr17.45296735.45297025	-1.67926	0.64679	-4.17918	9.71147e-05	0.0137148	1.10943
chr7.38341152.38341719	-1.1529	1.89983	-4.17904	9.7162e-05	0.0137148	1.25696
chr14.76959211.76959802	-0.682288	4.5986	-4.17878	9.7247e-05	0.0137148	1.09322
chr19.50362774.50363635	-0.990844	2.50864	-4.17818	9.74435e-05	0.0137301	1.23253
chr15.35545401.35546626	0.737795	4.64895	4.17669	9.79402e-05	0.0137789	1.07334
chr9.90340464.90340778	-1.73965	0.957991	-4.17652	9.79956e-05	0.0137789	1.21435
chr17.43251579.43251919	-1.33459	2.51307	-4.17634	9.80559e-05	0.0137789	1.23
chr4.85420646.85421263	1.13908	2.7783	4.17579	9.82394e-05	0.0137923	1.23751
chr10.97096057.97096770	-1.16033	2.67428	-4.17504	9.84891e-05	0.0138149	1.20374
chr9.123367913.123368480	-1.67367	1.83163	-4.1742	9.87714e-05	0.0138378	1.23695
chr6.125370277.125370964	-1.03226	2.93583	-4.17402	9.88305e-05	0.0138378	1.19932
chr9.131393613.131394271	-0.779445	3.41729	-4.17307	9.9149e-05	0.0138613	1.16512
chr11.8234134.8234627	-1.13749	2.76731	-4.17286	9.92194e-05	0.0138613	1.22697
chr12.219293.220203	-0.853306	2.77496	-4.17273	9.92657e-05	0.0138613	1.20115
chr16.30740466.30740792	-1.21515	2.09151	-4.17241	9.93712e-05	0.0138636	1.23695
chr16.88497667.88499024	-0.670117	4.71226	-4.17177	9.95895e-05	0.0138715	1.05087
chrX.47361650.47362427	-0.711851	5.1624	-4.17172	9.96063e-05	0.0138715	0.975716
chrX.15737640.15738868	-0.722161	5.29859	-4.17142	9.9708e-05	0.0138732	0.953712
chr21.42449857.42450392	-1.05574	2.95525	-4.17072	9.99448e-05	0.0138938	1.17855
chr10.73729813.73730857	0.81458	4.61446	4.17044	0.00010004	0.0138946	1.06205
chr8.47479304.47479907	0.795098	3.53068	4.16814	0.000100821	0.0139802	1.15676
chr3.89559205.89560047	0.832966	3.80926	4.1681	0.000100836	0.0139802	1.11081
chr1.101238692.101239629	0.951505	4.00944	4.16551	0.000101724	0.0140907	1.11966
chr2.217953668.217954148	-1.09353	2.12698	-4.16498	0.000101909	0.0141039	1.20837
chrX.20414656.20415348	-1.02799	2.42023	-4.16414	0.000102198	0.0141312	1.20121
chr2.25269972.25270631	-1.13976	1.94275	-4.16269	0.000102702	0.0141883	1.19789
chr12.17284886.17285254	1.76345	1.41049	4.1621	0.000102907	0.014204	1.12109
chr9.30815604.30816504	1.1915	2.32127	4.16172	0.000103042	0.0142068	1.20454
chr11.44733775.44734272	-2.14418	1.15405	-4.16059	0.000103435	0.0142068	0.928722
chr1.11796465.11796702	-1.11799	2.48972	-4.16056	0.000103448	0.0142068	1.18968
chr10.64396002.64396545	1.0951	2.78495	4.1602	0.000103572	0.0142068	1.18808
chr12.110109190.110109883	-0.763125	4.68811	-4.16016	0.000103588	0.0142068	0.991457
chr6.84634992.84635733	0.744387	4.31944	4.16013	0.000103596	0.0142068	1.03317
chr17.65156431.65157236	-1.09309	2.38662	-4.15978	0.000103721	0.0142068	1.19492
chr5.1841046.1841562	-1.02205	4.00636	-4.1595	0.000103818	0.0142068	1.04243
chr3.30659244.30659973	1.41448	2.76819	4.15902	0.000103988	0.0142068	1.19625
chr3.140129755.140130304	-1.61685	1.4032	-4.1588	0.000104065	0.0142068	1.16756
chr5.139724883.139725573	-0.757276	3.69166	-4.1587	0.000104101	0.0142068	1.08766
chrX.119655132.119655591	-1.19392	2.89215	-4.15856	0.000104149	0.0142068	1.18027
chr15.25469274.25469751	-1.38374	1.01838	-4.15848	0.000104178	0.0142068	1.11159
chr3.18869287.18869860	1.50705	2.2984	4.15821	0.000104273	0.0142068	1.18046
chr5.151238108.151239017	-1.24087	3.80341	-4.15796	0.000104362	0.0142068	1.05381
chr6.22668099.22669167	1.02451	3.10654	4.15788	0.000104388	0.0142068	1.11602
chr15.49627369.49628537	1.01992	3.68275	4.15734	0.000104583	0.0142208	1.10529
chr11.18246106.18246605	-1.79535	0.847692	-4.15669	0.000104813	0.0142397	1.13704
chr1.41735431.41736208	-1.13514	2.68422	-4.15627	0.000104959	0.0142471	1.17801
chr5.77003307.77003760	-1.93391	1.162	-4.15584	0.000105115	0.0142491	0.998222
chr11.70430021.70430375	2.55586	0.22743	4.1555	0.000105237	0.0142491	0.66093
chr8.133532790.133533804	1.21765	3.42494	4.15535	0.000105287	0.0142491	1.15088
chr19.11481791.11482926	-0.777647	3.8739	-4.15506	0.000105391	0.0142491	1.06186
chr1.150981075.150981555	-0.958664	3.07098	-4.15486	0.000105463	0.0142491	1.14626
chr9.120265731.120266210	-1.26651	2.0101	-4.15469	0.000105524	0.0142491	1.18271
chr14.91303233.91303931	-1.41635	2.01349	-4.154	0.000105773	0.0142528	1.18037
chrX.131852141.131852413	-2.18363	-0.0977674	-4.1533	0.000106023	0.0142528	0.819062
chr1.156510623.156511002	-1.94318	0.538432	-4.15323	0.000106048	0.0142528	0.865614
chr2.20617215.20617566	-1.38317	1.95352	-4.15321	0.000106054	0.0142528	1.17874
chr22.35102813.35103380	-0.855495	3.29556	-4.15315	0.000106076	0.0142528	1.10159
chr9.137682488.137682972	-1.09138	2.6199	-4.15308	0.000106101	0.0142528	1.15068
chr4.128286529.128286984	1.35505	2.70698	4.15248	0.000106317	0.0142695	1.16972
chr21.26448888.26449554	1.44637	2.16683	4.15201	0.000106488	0.0142801	1.16697
chr20.41418821.41419203	3.19847	-0.152222	4.15063	0.000106983	0.0143342	0.675566
chr2.100944759.100945148	2.69697	-0.290817	4.15021	0.000107138	0.0143426	0.614706
chr8.133197370.133198055	-1.01263	3.12613	-4.14966	0.000107337	0.0143569	1.09932
chr17.42772962.42774176	0.963762	3.34564	4.14923	0.000107493	0.0143653	1.11026
chr2.105449117.105449645	-1.29829	2.56697	-4.14872	0.000107678	0.0143778	1.14869
chr1.244163611.244164680	0.62805	5.15659	4.14712	0.000108263	0.0144306	0.915641
chr10.83428470.83429124	-1.55522	1.40153	-4.14691	0.00010834	0.0144306	1.15465
chr4.138507428.138508085	1.38497	1.95155	4.14688	0.000108352	0.0144306	1.15755
chr10.91879513.91879834	-1.9709	-0.0735271	-4.14614	0.000108625	0.0144406	0.912955
chr22.37898244.37899225	0.814427	4.38671	4.14597	0.000108684	0.0144406	1.00287
chr11.62909001.62909450	-1.28918	1.31004	-4.14572	0.000108779	0.0144406	1.13089
chr4.152257392.152258077	1.00891	3.15329	4.14566	0.000108799	0.0144406	1.12289
chr13.52061163.52062012	1.51825	2.31234	4.14453	0.000109217	0.0144729	1.14588
chr17.59839096.59839710	1.28347	2.71999	4.1445	0.000109228	0.0144729	1.15158
chr1.156516816.156517081	-1.7468	0.497189	-4.14403	0.0001094	0.0144833	1.05479
chr3.43254140.43254608	-1.56007	1.02517	-4.14322	0.000109702	0.014511	1.06216
chr1.209728412.209728746	2.2832	0.335298	4.14287	0.00010983	0.0145156	0.712657
chr17.34151140.34151793	-1.2998	1.69741	-4.14148	0.000110348	0.0145666	1.1408
chr13.33217173.33217808	-1.0142	2.91471	-4.14133	0.000110403	0.0145666	1.07391
chr14.69059656.69060303	0.899168	3.33971	4.13929	0.000111169	0.0146395	1.09283
chr16.72992166.72992649	-1.25224	1.54298	-4.13908	0.000111248	0.0146395	1.13549
chr4.78769556.78769877	-1.61722	1.17008	-4.13906	0.000111256	0.0146395	1.08881
chr22.19208281.19208542	-1.58168	0.345795	-4.1388	0.000111354	0.0146395	0.964352
chr5.165645315.165645778	1.84337	0.826374	4.1386	0.000111427	0.0146395	0.921904
chr5.139893885.139894575	-1.12852	1.68096	-4.13782	0.000111721	0.0146658	1.13199
chr15.34987662.34988880	0.707687	4.97878	4.13686	0.000112087	0.0147015	0.916272
chr4.74214638.74215194	-1.13827	1.52379	-4.1362	0.000112334	0.0147161	1.12177
chr22.39462454.39463184	-1.23625	2.02254	-4.13601	0.000112409	0.0147161	1.12111
chr2.48452189.48452384	-1.76034	0.525279	-4.13581	0.000112482	0.0147161	0.810933
chr10.21290817.21291378	1.33801	2.06229	4.13505	0.000112773	0.0147417	1.1216
chr1.9412968.9414073	-0.715352	3.83833	-4.13471	0.000112905	0.0147465	0.997371
chr20.50015922.50016801	-1.04699	2.67867	-4.13417	0.000113111	0.0147611	1.07827
chr6.26312408.26313430	-0.76862	3.90028	-4.13332	0.000113436	0.0147869	0.967706
chr19.55113355.55113934	-0.986486	3.16723	-4.13292	0.000113587	0.0147869	1.05986
chr1.203555827.203556790	-1.03653	3.94313	-4.13258	0.00011372	0.0147869	0.986123
chr5.120614397.120615277	1.03845	3.00977	4.13244	0.000113771	0.0147869	1.08179
chr22.39428457.39429165	-0.792396	4.05369	-4.13236	0.000113802	0.0147869	0.956528
chr19.33862866.33863335	-1.58428	1.68862	-4.13187	0.00011399	0.0147869	1.10993
chr12.52181639.52182179	-1.13128	2.48861	-4.13186	0.000113994	0.0147869	1.10444
chr10.114825580.114826348	0.879553	3.5557	4.13167	0.000114069	0.0147869	1.03472
chr3.187594991.187595219	-1.9759	0.23723	-4.13108	0.000114297	0.0148041	0.88933
chr17.8332703.8333070	-1.44983	1.52955	-4.13068	0.000114451	0.0148117	1.10327
chr11.81236944.81237418	-1.4517	1.20099	-4.12973	0.00011482	0.014829	1.07444
chr20.46139321.46140123	-1.13755	2.17647	-4.1297	0.000114831	0.014829	1.10233
chr10.101601483.101601938	-1.1253	2.52337	-4.1296	0.000114871	0.014829	1.08549
chr1.21607651.21608276	-0.851211	4.21577	-4.12844	0.00011532	0.0148747	0.914272
chr14.58414714.58415215	-1.12685	1.86541	-4.12689	0.000115925	0.0149373	1.09767
chr10.133159995.133160659	-1.08669	2.43954	-4.12651	0.000116074	0.0149373	1.07734
chr5.154794138.154795370	0.90658	3.30052	4.12646	0.000116094	0.0149373	1.05419
chr3.145169998.145170529	2.52096	0.576192	4.12603	0.00011626	0.0149463	0.616165
chr15.37059138.37059487	1.60819	1.597	4.12551	0.000116468	0.0149607	1.04489
chr7.101121835.101122390	-0.718495	4.39909	-4.12505	0.000116648	0.0149715	0.921107
chr1.220839537.220839756	2.7451	0.0110063	4.12142	0.000118085	0.015109	0.58681
chr3.43758940.43759804	0.650557	5.2352	4.1214	0.000118095	0.015109	0.851306
chr1.46520072.46521007	-0.698451	4.76743	-4.12137	0.000118105	0.015109	0.853606
chr5.56490975.56491609	-0.994275	3.03856	-4.12136	0.000118108	0.015109	1.04685
chr7.769073.769511	-1.21481	2.58823	-4.1194	0.000118892	0.0151967	1.06848
chr1.111933546.111934352	-1.36961	1.31257	-4.11891	0.000119089	0.0152095	1.07314
chr7.821706.822254	-1.22574	1.48974	-4.11779	0.000119539	0.0152544	1.05655
chr10.79424073.79425266	-0.713397	4.10553	-4.11572	0.000120378	0.0153307	0.909301
chr11.79547362.79548187	1.10004	2.26776	4.11507	0.000120642	0.0153307	1.06044
chr2.52409417.52410035	-1.47051	1.12803	-4.11502	0.00012066	0.0153307	1.0361
chr15.48877787.48878628	0.757741	4.80582	4.11489	0.000120714	0.0153307	0.862624
chr1.205505519.205506218	-1.31837	2.11894	-4.1147	0.000120791	0.0153307	1.06176
chr7.55120571.55121614	-0.96534	2.44412	-4.11469	0.000120796	0.0153307	1.04922
chr5.132225145.132226037	-0.72915	4.34905	-4.11461	0.000120827	0.0153307	0.916768
chr22.32411384.32412533	0.9092	3.39281	4.11427	0.000120968	0.0153362	1.00701
chr5.100534935.100536022	0.85745	4.74327	4.11351	0.000121277	0.0153524	0.876346
chr6.36676233.36676747	0.887432	3.89286	4.11347	0.000121294	0.0153524	0.979706
chr3.40079259.40079994	1.24009	1.82516	4.11296	0.000121502	0.0153534	1.04461
chr9.591310.591855	-0.989114	2.42278	-4.11275	0.00012159	0.0153534	1.03186
chr6.35096116.35097119	0.996568	3.17636	4.11273	0.000121598	0.0153534	1.01357
chr1.32133363.32133842	-1.36157	2.34988	-4.11215	0.000121835	0.01537	1.0542
chr15.92655190.92655985	0.83968	3.60262	4.11189	0.000121943	0.01537	0.965485
chr16.70778965.70779556	-1.24808	2.18827	-4.11168	0.000122026	0.01537	1.04247
chr1.207847088.207847376	2.20112	0.0312723	4.11087	0.000122363	0.0153759	0.550236
chr9.76227217.76227723	-2.23472	0.0829519	-4.11083	0.000122376	0.0153759	0.507215
chr17.29390927.29391621	1.2214	3.33055	4.11045	0.000122535	0.0153759	1.00531
chr1.64574428.64574588	-1.88772	0.779879	-4.11001	0.000122716	0.0153759	0.843947
chr13.95643576.95644886	0.891396	4.61586	4.10995	0.00012274	0.0153759	0.892875
chr22.44994950.44995640	-1.18497	2.45942	-4.1099	0.000122762	0.0153759	1.01511
chr4.53100917.53101768	1.10619	2.86505	4.10989	0.000122764	0.0153759	1.03672
chr1.86714119.86714842	1.37719	2.52148	4.10917	0.000123065	0.0154012	1.04533
chr1.218344569.218346314	0.81762	5.0738	4.10834	0.000123409	0.0154317	0.808151
chr12.123604336.123604614	-1.46298	1.62172	-4.1079	0.00012359	0.015442	1.03274
chr16.61371335.61372392	1.64772	2.17621	4.10736	0.000123817	0.0154528	1.03933
chr11.15673180.15673886	-0.798471	4.15324	-4.10722	0.000123875	0.0154528	0.856378
chr7.150961098.150961342	-1.21068	2.08876	-4.10678	0.000124059	0.0154633	1.02826
chr22.36277634.36278264	-1.22359	2.09248	-4.10554	0.00012458	0.0155067	1.03408
chr1.158066096.158066270	-2.31668	0.0375421	-4.10547	0.000124606	0.0155067	0.668689
chr7.1466468.1467231	-0.962479	3.87191	-4.10474	0.000124913	0.0155324	0.897039
chr7.4168646.4168958	-1.42155	1.44242	-4.10396	0.000125242	0.0155609	0.994713
chr8.143293819.143294227	-1.04091	2.93119	-4.10296	0.000125666	0.0155844	0.974646
chr8.58203552.58203964	-2.1618	0.178164	-4.10289	0.000125694	0.0155844	0.599453
chr20.62361264.62362103	-0.816648	3.42799	-4.10272	0.000125766	0.0155844	0.949903
chr11.94060218.94060926	-1.20728	3.42836	-4.10257	0.000125832	0.0155844	0.930831
chr16.85626069.85626420	-1.20277	1.53366	-4.10211	0.000126027	0.0155961	1.01802
chr2.120395739.120396349	-1.34052	1.69278	-4.1016	0.000126241	0.015598	1.02271
chr3.58059271.58060054	0.775597	4.06553	4.1016	0.000126242	0.015598	0.903628
chr10.112446056.112447659	0.920124	4.79202	4.09994	0.000126951	0.0156731	0.810047
chr20.52982772.52983172	-1.58999	1.23475	-4.09935	0.0001272	0.0156915	0.948018
chr1.179058428.179059419	1.19875	2.67706	4.09854	0.00012755	0.0157181	1.00091
chr1.158043145.158043678	-1.20015	1.979	-4.09818	0.000127705	0.0157181	1.01236
chr2.105102891.105103752	-0.837209	3.80326	-4.09814	0.000127719	0.0157181	0.879489
chr11.3859438.3859886	-0.91174	3.69237	-4.09781	0.000127863	0.0157234	0.890031
chr1.230848995.230850036	0.887693	4.32707	4.09694	0.000128237	0.0157569	0.868894
chr11.61728891.61729636	-0.776436	3.43774	-4.0967	0.000128341	0.0157571	0.922366
chr3.66812582.66812915	-2.56976	0.1376	-4.09569	0.000128779	0.0157984	0.649163
chr1.121293473.121293757	1.62331	1.30937	4.09322	0.000129853	0.0159177	0.927857
chr21.43273653.43273940	-1.22363	1.67188	-4.09206	0.000130359	0.0159671	0.988956
chr14.96966115.96966570	-1.3297	1.3575	-4.09127	0.000130706	0.0159971	0.985522
chr5.178274061.178274635	-1.40441	1.9067	-4.09054	0.000131027	0.0160186	0.988774
chr22.31346724.31347867	0.905866	4.22401	4.0902	0.00013118	0.0160186	0.851691
chr12.107328612.107329201	-1.01749	3.04501	-4.09017	0.000131191	0.0160186	0.950252
chr6.35146317.35146748	-1.37513	1.26516	-4.08929	0.000131582	0.016048	0.966733
chr5.73506882.73507445	-2.25479	-0.0261337	-4.08916	0.000131638	0.016048	0.461839
chr10.69739253.69739845	-1.45042	1.16332	-4.08855	0.000131909	0.0160684	0.958294
chr1.236151797.236152063	-1.36986	1.94984	-4.08784	0.000132222	0.0160815	0.981447
chr14.24160823.24161719	-0.601566	4.64468	-4.08784	0.000132223	0.0160815	0.764102
chr1.36162902.36163153	-1.73347	1.06694	-4.0872	0.00013251	0.0161038	0.889214
chr6.114017107.114017725	0.89703	3.31238	4.08675	0.000132708	0.0161153	0.919615
chr13.112722225.112723400	0.711378	4.49068	4.08601	0.000133036	0.0161337	0.798172
chr13.112983415.112983871	-1.12932	3.03697	-4.08595	0.000133067	0.0161337	0.937032
chr11.105448543.105449230	-1.59738	0.650551	-4.08468	0.000133633	0.0161897	0.913058
chr11.805150.805509	-0.798648	3.20613	-4.08402	0.000133929	0.0162129	0.8934
chr8.96211880.96212317	-1.9191	0.94196	-4.08289	0.000134441	0.0162622	0.851358
chr12.46963250.46965440	0.613939	4.99705	4.08199	0.000134847	0.0162987	0.712126
chr10.132446718.132447149	-1.248	1.69877	-4.08122	0.000135199	0.016324	0.96153
chr6.89023822.89024804	0.901522	4.67222	4.08107	0.000135267	0.016324	0.759096
chr7.139777957.139778862	0.892429	4.02684	4.08021	0.000135658	0.0163586	0.838174
chr1.226985658.226986212	-1.06057	2.30478	-4.07817	0.000136589	0.016458	0.941649
chr18.22190652.22191051	0.860784	2.98783	4.0771	0.000137079	0.0165033	0.893267
chr1.207026122.207026477	1.18396	1.8738	4.07659	0.000137315	0.0165033	0.939653
chr17.3049803.3050238	2.47759	0.433924	4.07656	0.000137329	0.0165033	0.490429
chr21.44454867.44456602	-0.870297	3.92584	-4.07643	0.000137389	0.0165033	0.807501
chr2.128836347.128836910	-1.02898	2.73967	-4.07581	0.000137675	0.016525	0.886487
chr1.226569873.226570170	-1.26693	1.43513	-4.07555	0.000137795	0.0165266	0.93911
chr3.185658384.185659087	0.804081	4.03471	4.07527	0.000137925	0.0165294	0.814326
chr17.2174915.2175187	-1.18157	2.84613	-4.07482	0.000138135	0.0165357	0.888413
chr4.104507653.104508266	1.39864	1.85598	4.0747	0.00013819	0.0165357	0.914873
chr18.46677730.46677923	-1.88572	0.504782	-4.07418	0.000138428	0.0165514	0.737622
chr4.109056703.109057082	-1.39482	1.23236	-4.07373	0.000138637	0.0165637	0.935981
chr20.32695768.32696280	-1.38739	1.6225	-4.07325	0.000138863	0.016567	0.924503
chr12.101567850.101568330	-1.55742	1.1181	-4.07318	0.000138894	0.016567	0.907645
chr2.213189038.213189880	1.05882	3.08387	4.07299	0.000138984	0.016567	0.903703
chr17.19364656.19364856	-1.76356	1.19807	-4.07217	0.000139369	0.0166002	0.833641
chr3.53677219.53677879	-1.12772	2.7628	-4.07101	0.000139909	0.0166361	0.894657
chr18.29660596.29661192	1.54426	1.51966	4.07084	0.000139989	0.0166361	0.903666
chr13.66492555.66492814	-1.66283	0.626337	-4.07084	0.000139992	0.0166361	0.633967
chr1.200296053.200296602	1.70127	1.68848	4.07004	0.000140364	0.0166662	0.887675
chrX.115960561.115961235	-1.06574	2.2302	-4.06984	0.000140459	0.0166662	0.91686
chr9.116333198.116333834	1.28759	2.35033	4.06941	0.000140661	0.0166774	0.907476
chr22.39130853.39131347	-1.27503	1.65099	-4.06899	0.00014086	0.0166883	0.924936
chr5.141695504.141696241	-1.11168	2.425	-4.06871	0.000140992	0.0166912	0.888665
chr17.50845116.50846063	-0.836998	3.7235	-4.0677	0.000141474	0.0167356	0.814816
chr2.240840374.240840921	-0.841485	3.43727	-4.06591	0.000142322	0.0168231	0.809417
chr1.193071032.193071286	2.43769	-0.110598	4.06473	0.000142889	0.0168773	0.382998
chr2.162477003.162477482	0.881605	2.81954	4.06377	0.000143348	0.0169187	0.866837
chr2.32277751.32278590	0.916737	4.0557	4.06293	0.000143751	0.0169533	0.777367
chr8.13246483.13247829	1.06213	3.38242	4.06206	0.000144173	0.0169903	0.876228
chr6.76435172.76435514	1.02063	2.63848	4.06156	0.000144415	0.0170059	0.885503
chr5.1804161.1804530	-1.13309	3.29304	-4.06128	0.000144551	0.017009	0.812723
chr12.98155770.98155967	-2.09301	0.0728359	-4.06079	0.000144786	0.0170238	0.564362
chr1.35544949.35545474	-1.17535	2.01061	-4.06018	0.000145085	0.0170361	0.897223
chr20.36173397.36174146	-1.10695	2.40323	-4.06013	0.000145109	0.0170361	0.886475
chr10.28326558.28328050	0.681108	4.83386	4.05974	0.000145299	0.0170362	0.693213
chr1.237210948.237211561	-0.990531	2.54461	-4.05954	0.000145396	0.0170362	0.855521
chr8.123739515.123739823	-1.3646	1.89059	-4.05945	0.000145439	0.0170362	0.892549
chr9.14221536.14222135	1.1141	3.03121	4.05883	0.00014574	0.0170586	0.850849
chr15.86259512.86260122	-1.51765	1.0349	-4.0584	0.000145952	0.0170659	0.877959
chr9.123446003.123446612	-1.15631	2.26328	-4.05826	0.000146022	0.0170659	0.870413
chr20.45828596.45829134	-1.05007	2.68532	-4.05759	0.000146347	0.0170911	0.832151
chr3.151483988.151484643	-1.60493	1.47667	-4.05725	0.000146515	0.0170979	0.888316
chr2.53442926.53443112	-2.40605	0.0365476	-4.05681	0.000146732	0.0171026	0.404203
chr14.21094228.21094690	-1.05202	2.60037	-4.05672	0.000146776	0.0171026	0.874162
chr1.10736684.10737808	-1.26448	3.11441	-4.05514	0.000147555	0.0171783	0.830112
chr8.17689632.17689808	2.29722	-0.23951	4.05495	0.000147646	0.0171783	0.353253
chr19.45098143.45098857	-0.795165	4.22658	-4.05414	0.000148046	0.017212	0.732081
chr11.57303907.57304673	-0.945792	3.35438	-4.05349	0.000148369	0.0172366	0.780296
chr16.88816134.88816266	-1.48299	0.98521	-4.05267	0.000148779	0.017264	0.804344
chr3.123406701.123407224	-1.09606	2.30789	-4.05257	0.000148826	0.017264	0.852413
chr17.76029338.76030026	-1.04823	3.0004	-4.05071	0.00014976	0.0173594	0.807062
chr7.74012796.74013441	-1.19146	2.76669	-4.04882	0.00015071	0.0174544	0.821744
chr7.130204830.130205781	0.764596	4.44974	4.04863	0.000150805	0.0174544	0.682013
chr2.145813201.145814378	1.25564	2.48591	4.04836	0.000150938	0.0174569	0.858954
chr4.23888238.23890434	0.685803	5.64549	4.04774	0.000151253	0.0174803	0.559335
chr16.2042034.2042576	-1.05734	2.79044	-4.04749	0.00015138	0.017482	0.782229
chrX.12974571.12976472	0.662812	5.21691	4.04724	0.000151509	0.0174839	0.606661
chr4.88981438.88982167	1.06075	2.24629	4.04528	0.000152502	0.0175855	0.840318
chr11.117197974.117198337	-1.04362	2.22332	-4.04502	0.000152636	0.0175879	0.837408
chr5.59487756.59488384	1.2835	2.47082	4.04449	0.000152909	0.0176063	0.845096
chr8.26806046.26806951	0.827405	3.47976	4.04327	0.000153531	0.0176648	0.761138
chr13.79837611.79838520	1.16877	2.99058	4.04204	0.000154167	0.0177249	0.828474
chr4.48016177.48017662	0.685254	5.39312	4.04093	0.000154736	0.0177571	0.559768
chr3.50649631.50650005	-1.92738	0.529475	-4.04057	0.000154923	0.0177571	0.566172
chr1.190903888.190904719	1.2077	2.90102	4.0404	0.000155011	0.0177571	0.806511
chr14.23052354.23052647	-1.50136	1.72824	-4.04039	0.000155015	0.0177571	0.823634
chr9.130932571.130933446	-0.722751	4.11472	-4.04039	0.000155018	0.0177571	0.67443
chr7.16569980.16570371	1.75855	1.20048	4.04001	0.000155213	0.0177664	0.713179
chr17.2786163.2786727	-0.756712	2.99201	-4.03914	0.000155669	0.0178054	0.771804
chr2.98607708.98609605	0.925825	4.66724	4.03829	0.000156111	0.0178428	0.632057
chr3.103085286.103085873	1.02467	2.55709	4.03783	0.000156348	0.017845	0.797441
chr9.134706847.134707622	-1.14091	3.00618	-4.03745	0.000156548	0.017845	0.765897
chr6.50249482.50249992	1.13768	2.81762	4.03742	0.000156565	0.017845	0.803921
chr11.119891367.119892064	-1.16462	3.29544	-4.03737	0.000156588	0.017845	0.730652
chr2.86704154.86704967	0.908239	4.21177	4.03608	0.000157266	0.0178975	0.688136
chr5.138953126.138953919	-0.960528	4.01388	-4.03579	0.000157419	0.0178975	0.66556
chr2.79717353.79718007	0.725428	4.61843	4.03564	0.0001575	0.0178975	0.636609
chr7.2095457.2095920	-1.2036	2.08733	-4.03562	0.000157509	0.0178975	0.817383
chr12.87152966.87153704	1.70114	1.39621	4.03491	0.000157883	0.0179265	0.769229
chr6.20038249.20039161	1.35811	2.37478	4.0347	0.000157995	0.0179265	0.820816
chrX.45806047.45807304	0.709877	4.46774	4.03413	0.000158296	0.0179475	0.619438
chr6.158917587.158918224	-1.24234	2.00103	-4.03244	0.000159189	0.0180321	0.8143
chr12.110552409.110552595	-1.64924	0.61493	-4.03228	0.000159274	0.0180321	0.69017
chr1.108681472.108682079	-1.56262	0.579596	-4.03193	0.00015946	0.0180334	0.649827
chr22.49046340.49046884	-1.03394	2.27803	-4.03183	0.000159517	0.0180334	0.802531
chr2.37916541.37916976	-1.28249	1.00282	-4.03149	0.000159694	0.0180403	0.797635
chr1.203197575.203198114	-1.4182	2.17554	-4.03102	0.000159944	0.0180555	0.811286
chr19.45528360.45529334	-0.852998	2.72094	-4.03045	0.000160253	0.0180772	0.762523
chr10.59336560.59337729	0.800927	4.16391	4.02981	0.000160593	0.0180938	0.655688
chr11.75554229.75554786	-0.888582	4.65175	-4.02974	0.000160633	0.0180938	0.57914
chr14.105324272.105324998	-0.724188	3.78732	-4.02924	0.000160899	0.0181028	0.669507
chr7.30743513.30743778	-1.2745	1.16235	-4.02916	0.000160945	0.0181028	0.761521
chr1.106950157.106950611	-1.27317	1.50883	-4.02849	0.000161303	0.0181299	0.803856
chr3.65582084.65582579	2.23071	1.26585	4.02827	0.00016142	0.0181299	0.511899
chr4.7516518.7517122	-1.00724	2.4916	-4.0277	0.000161728	0.0181515	0.761978
chr9.71984434.71985052	-0.77513	3.23395	-4.02723	0.000161983	0.0181651	0.707719
chr1.145465217.145465835	-1.53324	1.79386	-4.02704	0.000162083	0.0181651	0.794795
chr10.114023136.114023677	1.17738	2.05484	4.02608	0.000162605	0.0182105	0.795497
chr16.88315656.88316354	-1.30636	1.80318	-4.02502	0.000163182	0.0182485	0.791596
chr1.229148040.229148569	-1.42158	1.78003	-4.02488	0.000163259	0.0182485	0.782777
chr1.216616541.216617859	1.25023	3.21284	4.02481	0.000163296	0.0182485	0.750518
chr6.164097669.164099629	0.637273	4.40323	4.02437	0.000163537	0.0182522	0.609988
chr18.22456287.22456917	1.12756	2.49166	4.02432	0.000163564	0.0182522	0.791672
chr18.8301417.8301895	-1.58848	1.31361	-4.02398	0.000163752	0.0182601	0.773145
chr1.55868987.55869568	-1.24409	2.23047	-4.02296	0.000164305	0.0183086	0.774708
chr11.11302475.11303145	-1.24353	2.00498	-4.02249	0.000164565	0.0183245	0.782062
chr2.47026884.47027481	-1.00885	2.5539	-4.02115	0.0001653	0.0183894	0.768611
chr10.52318993.52319573	1.03029	3.10637	4.021	0.000165385	0.0183894	0.746174
chrX.97968615.97969410	1.02409	2.31535	4.0205	0.000165661	0.0184069	0.766442
chr1.116878110.116879606	0.727508	4.21266	4.01997	0.000165955	0.0184265	0.640424
chr14.49852225.49853280	0.951021	3.91783	4.01844	0.000166803	0.0185074	0.668081
chr3.134333509.134335033	0.801532	4.42958	4.01787	0.00016712	0.0185294	0.58635
chr16.75256906.75257323	-1.0372	2.33478	-4.01723	0.00016748	0.018556	0.760861
chr16.88768129.88768473	-1.04193	2.60561	-4.01694	0.00016764	0.0185605	0.703283
chr17.10074025.10074267	-2.10874	-0.119115	-4.01661	0.000167823	0.0185676	0.250652
chrX.8504223.8504794	1.48101	2.35663	4.01575	0.000168307	0.018608	0.755868
chr10.53690595.53690995	-1.59475	0.691422	-4.01474	0.000168873	0.0186572	0.68009
chr7.28055782.28056119	1.82741	1.02054	4.01448	0.000169022	0.0186604	0.611296
chr2.3290671.3291190	-1.18884	1.97833	-4.01424	0.000169154	0.0186618	0.757049
chr3.127690810.127691294	-1.01545	2.77444	-4.01395	0.00016932	0.0186669	0.729032
chr18.72692232.72692741	-1.97685	0.32283	-4.0125	0.00017014	0.0187321	0.440842
chr11.113690372.113691199	-0.950738	3.1016	-4.01247	0.000170153	0.0187321	0.67113
chr4.4672864.4673389	-0.97651	2.34644	-4.01139	0.000170771	0.0187868	0.71482
chr11.62497191.62497708	-1.56165	1.29738	-4.01045	0.000171302	0.0188319	0.698665
chr4.3487935.3488869	1.34122	2.78957	4.01011	0.000171498	0.0188323	0.744182
chr18.48828641.48829191	-1.01945	2.46224	-4.00993	0.000171604	0.0188323	0.716096
chr5.130336796.130338137	0.90031	3.3352	4.00971	0.000171727	0.0188323	0.682441
chr10.22647244.22647565	2.35774	0.35558	4.0096	0.000171789	0.0188323	0.288926
chr2.96891494.96891935	-1.37162	1.60618	-4.00929	0.000171965	0.0188383	0.741452
chr3.42822946.42823856	1.1746	3.40374	4.00817	0.000172607	0.0188953	0.724268
chr7.14902405.14903623	0.736892	3.74101	4.00789	0.000172768	0.0188997	0.629705
chr1.39625269.39626037	-0.94163	2.98577	-4.00742	0.000173039	0.0189005	0.697626
chr11.64489783.64490547	1.49209	1.75748	4.00734	0.00017309	0.0189005	0.695147
chr6.159755026.159755433	2.31567	0.646307	4.00725	0.000173141	0.0189005	0.368027
chr1.89802943.89803134	2.28064	-0.0369874	4.00658	0.000173523	0.018929	0.314198
chr6.27290552.27290932	-1.67155	0.997883	-4.0063	0.000173688	0.0189337	0.717421
chr5.34534260.34534982	1.46833	1.67077	4.00592	0.000173907	0.0189338	0.710342
chr9.134691181.134691812	-1.34056	2.1783	-4.0056	0.00017409	0.0189338	0.720176
chr3.100099315.100100161	1.1601	2.79271	4.00546	0.000174175	0.0189338	0.686695
chr4.139145101.139145462	-2.06364	0.193045	-4.0054	0.000174211	0.0189338	0.407001
chr16.12170204.12170934	-0.957766	2.84975	-4.00509	0.000174391	0.0189338	0.672144
chr10.35195371.35196505	0.757456	4.3375	4.00498	0.00017445	0.0189338	0.572682
chr11.69746908.69747628	-0.996656	2.36793	-4.00483	0.000174541	0.0189338	0.709502
chr20.15609891.15610487	1.16086	2.12731	4.00398	0.000175032	0.0189656	0.726659
chr3.61669422.61670099	-1.5675	1.39283	-4.0039	0.000175078	0.0189656	0.682108
chr9.16069504.16070288	-0.962829	2.4138	-4.00342	0.00017536	0.0189748	0.679858
chr12.116693291.116693750	-1.28186	1.75763	-4.00323	0.000175473	0.0189748	0.728693
chr10.75042570.75043253	-1.80704	1.40863	-4.00313	0.000175529	0.0189748	0.677972
chr18.47312238.47312589	-2.02315	0.307932	-4.00277	0.00017574	0.0189761	0.408536
chr9.68668202.68668539	-1.4992	0.99667	-4.00224	0.000176048	0.0189761	0.662019
chr5.6603574.6603934	-1.89069	0.564212	-4.002	0.000176194	0.0189761	0.609346
chr1.91929350.91929717	-1.53806	0.897858	-4.0019	0.000176249	0.0189761	0.659937
chr11.10302609.10303546	0.984242	4.11048	4.0019	0.00017625	0.0189761	0.617228
chr9.118674930.118675285	-1.60592	0.564198	-4.00186	0.000176273	0.0189761	0.588987
chr12.53496405.53496537	-1.23061	2.1666	-4.0012	0.000176658	0.0190044	0.716403
chr4.128308829.128309507	1.11415	3.18821	4.00066	0.000176976	0.0190148	0.632563
chr22.19305617.19306032	1.40632	2.11028	4.00063	0.000176999	0.0190148	0.719607
chr7.105715308.105715715	1.27135	1.95962	4.00033	0.000177171	0.0190201	0.720533
chr7.44140152.44142144	-0.959374	5.1731	-3.99929	0.000177787	0.0190607	0.405228
chr3.42061355.42062281	0.664677	4.59565	3.99928	0.000177794	0.0190607	0.512267
chr12.125105074.125105303	-1.87471	0.357944	-3.99885	0.00017805	0.019075	0.425926
chr7.39691820.39692294	2.7799	-0.0872974	3.99847	0.000178274	0.0190819	0.266493
chr7.94657810.94658649	-0.60738	5.46553	-3.99823	0.000178414	0.0190819	0.392674
chr17.77772367.77773251	-0.790666	4.00267	-3.99812	0.000178483	0.0190819	0.559702
chr4.3623830.3624293	-1.56336	0.768099	-3.99753	0.00017883	0.0191024	0.604716
chr17.57379419.57380217	-0.895066	2.93823	-3.99718	0.000179038	0.0191024	0.642833
chr2.240595695.240596198	1.56201	1.96283	3.99717	0.000179043	0.0191024	0.702341
chr1.87794964.87795865	0.880954	3.14928	3.99621	0.000179616	0.0191504	0.667804
chr11.28058369.28058800	-0.940506	2.15751	-3.99594	0.000179778	0.0191546	0.662484
chr2.176020299.176020984	1.71635	2.06807	3.99562	0.000179972	0.0191621	0.694331
chr8.66369535.66369849	-1.98524	0.573436	-3.99341	0.000181299	0.0192719	0.583117
chr17.61337737.61338764	0.916471	3.23045	3.99323	0.000181408	0.0192719	0.634343
chr15.67091023.67091506	-0.755694	3.20415	-3.99322	0.000181413	0.0192719	0.615499
chr22.37053023.37054284	-0.733117	4.38593	-3.99308	0.000181499	0.0192719	0.501771
chr12.3213173.3213654	-1.58407	1.59585	-3.99284	0.00018164	0.0192738	0.683247
chr13.113950939.113952064	-0.939926	2.93422	-3.99143	0.000182493	0.0193318	0.648722
chr12.79850643.79850942	-2.06057	0.379314	-3.99139	0.000182518	0.0193318	0.349456
chr2.71705439.71705795	-1.46145	1.88779	-3.9912	0.000182632	0.0193318	0.691262
chr19.41323377.41323916	-0.960566	3.18847	-3.99111	0.000182686	0.0193318	0.612413
chr6.78831357.78832674	1.04077	2.55931	3.99091	0.000182808	0.0193318	0.679671
chr1.11375476.11376052	-1.31285	1.88704	-3.9907	0.000182938	0.0193324	0.689676
chr14.104426690.104427271	-1.23744	1.92803	-3.98956	0.000183633	0.0193798	0.688885
chr20.37651906.37652217	-2.31307	-0.141931	-3.98955	0.000183635	0.0193798	0.217462
chr19.50501655.50502095	-1.04308	3.25867	-3.98886	0.000184061	0.0194115	0.56756
chr15.76375930.76376508	-0.989383	2.89349	-3.98801	0.000184577	0.0194446	0.60522
chr21.44952341.44953053	-1.09408	2.68691	-3.98794	0.000184625	0.0194446	0.646117
chr5.169286535.169286951	-1.1451	2.36609	-3.98769	0.000184778	0.0194475	0.679443
chr16.31138634.31139102	-1.141	2.41885	-3.98615	0.000185726	0.0195341	0.651967
chr2.32772742.32773688	0.950115	3.07064	3.98473	0.000186603	0.0196131	0.63537
chr15.72685779.72686792	0.677465	5.16596	3.98427	0.000186884	0.0196294	0.414093
chr11.6597134.6597842	-1.1223	2.0833	-3.98288	0.000187753	0.0197073	0.663319
chr2.207165197.207165908	1.03848	3.42794	3.98245	0.000188017	0.0197217	0.594253
chr7.84336271.84337049	0.762237	3.7783	3.98179	0.00018843	0.0197377	0.551538
chr7.24756527.24758053	0.671214	4.98467	3.98156	0.000188573	0.0197377	0.417732
chr2.105487775.105488931	-1.23936	2.88124	-3.98156	0.000188574	0.0197377	0.602893
chr11.35629696.35630678	0.765241	4.27803	3.9814	0.000188677	0.0197377	0.487966
chr1.27536575.27537230	-0.921969	3.05719	-3.98072	0.000189105	0.0197692	0.601602
chr7.77348954.77349600	0.999164	2.80329	3.98003	0.000189534	0.019789	0.626543
chr7.100803463.100803816	-0.979791	2.48047	-3.97973	0.000189723	0.019789	0.641683
chr9.87592435.87593225	-0.706422	4.66946	-3.97964	0.000189779	0.019789	0.412888
chr2.33220530.33221402	1.22404	1.90149	3.97941	0.000189927	0.019789	0.658891
chr22.37979701.37980240	-1.32394	1.5783	-3.97906	0.000190145	0.019789	0.655733
chr19.3459009.3460103	-0.828104	3.64684	-3.97902	0.000190172	0.019789	0.522491
chr6.4451063.4451607	1.01411	2.77566	3.979	0.000190184	0.019789	0.640511
chr5.42597449.42598072	-1.28289	2.54691	-3.97785	0.00019091	0.0198468	0.624228
chr6.683825.684348	-0.65623	4.53715	-3.97767	0.000191023	0.0198468	0.474194
chr12.105331059.105332668	0.917555	3.72723	3.9773	0.000191261	0.0198468	0.551147
chr16.30786054.30787687	0.667681	4.72818	3.97692	0.000191504	0.0198468	0.428616
chr10.78957561.78957777	2.44912	-0.134761	3.97666	0.000191664	0.0198468	0.126181
chr15.86571846.86572866	-1.29894	2.45931	-3.97636	0.000191859	0.0198468	0.617151
chr6.147973999.147974883	0.960897	2.65681	3.97633	0.000191876	0.0198468	0.618781
chr1.153360986.153361645	-1.18953	2.61637	-3.97632	0.000191883	0.0198468	0.608602
chrX.103607391.103608848	0.804402	4.00947	3.97631	0.000191889	0.0198468	0.500741
chr12.89451628.89452274	0.700655	3.89213	3.97543	0.00019245	0.0198917	0.504047
chr12.32877634.32878329	-0.847063	3.44262	-3.97508	0.000192676	0.0199018	0.517705
chr3.157109364.157110069	-1.2974	3.68599	-3.97447	0.000193063	0.0199286	0.522926
chr19.42301947.42302891	-0.640325	4.63549	-3.97374	0.000193531	0.0199556	0.414273
chr5.89012120.89012810	1.04344	2.29475	3.97366	0.000193581	0.0199556	0.634331
chr16.72739348.72740187	1.26214	1.87983	3.97332	0.000193802	0.019965	0.635868
chr1.44721418.44722330	-1.06642	2.59175	-3.97178	0.000194795	0.020054	0.609438
chrX.66638151.66639474	0.702637	5.1055	3.97152	0.00019496	0.0200562	0.39438
chr6.105164345.105164817	-0.848491	2.88495	-3.97135	0.000195073	0.0200562	0.587288
chr7.2621151.2621605	-0.983013	2.35449	-3.9711	0.00019523	0.0200591	0.605279
chr19.1795563.1796359	-0.913865	2.6947	-3.96969	0.000196149	0.0201315	0.596513
chr19.55452826.55453464	-1.01285	2.15004	-3.96945	0.000196305	0.0201315	0.60406
chr2.236674883.236675799	0.958831	3.08664	3.96942	0.000196323	0.0201315	0.570791
chr1.30964535.30965159	0.791827	3.88814	3.96894	0.000196634	0.0201345	0.497601
chr3.195886345.195887127	-0.905728	4.30935	-3.96881	0.000196718	0.0201345	0.4159
chr9.10300629.10301054	-1.78129	0.560853	-3.96878	0.000196741	0.0201345	0.541676
chr9.11821306.11822291	1.22147	2.17008	3.96855	0.000196889	0.0201364	0.62063
chr7.71244029.71244578	0.709939	4.23671	3.96789	0.000197322	0.0201636	0.450841
chr15.73108616.73109000	-1.38447	1.27485	-3.96775	0.000197414	0.0201636	0.623011
chr9.84852854.84853457	1.31298	2.65788	3.96732	0.000197693	0.0201788	0.611761
chr2.218258857.218259757	-0.778284	4.0482	-3.96666	0.000198125	0.0202097	0.443585
chr5.151208427.151208958	-1.26788	1.69683	-3.96619	0.000198438	0.0202148	0.620009
chr1.55062032.55062434	-1.29437	1.73918	-3.96615	0.000198465	0.0202148	0.611248
chr22.38452236.38452847	-1.01261	2.59285	-3.96599	0.000198565	0.0202148	0.592066
chr14.99537277.99537939	-0.687199	3.76448	-3.96572	0.000198745	0.0202199	0.480993
chr12.124745834.124746448	-0.846954	3.20593	-3.9648	0.00019935	0.0202624	0.519939
chr10.5775821.5776766	1.05017	2.5419	3.96469	0.000199424	0.0202624	0.604877
chr19.38223964.38224763	-0.805651	3.7342	-3.96395	0.000199914	0.020299	0.455447
chr2.62202720.62203370	-1.52917	1.13944	-3.9635	0.00020021	0.0203124	0.606274
chr1.86538833.86539242	-1.42857	1.00894	-3.96278	0.000200693	0.0203124	0.601696
chr2.98010012.98010492	2.24688	0.219889	3.96262	0.000200793	0.0203124	0.186359
chrX.103585406.103586612	0.784828	4.03788	3.96262	0.000200794	0.0203124	0.471592
chr18.3261455.3263187	0.89663	5.04026	3.96262	0.000200796	0.0203124	0.353076
chr3.32129815.32130360	-1.05603	1.75416	-3.96257	0.00020083	0.0203124	0.609345
chr1.153587169.153588008	-1.58388	1.01473	-3.96213	0.000201121	0.0203286	0.533241
chr13.112885702.112886360	-0.782701	4.60292	-3.96172	0.000201395	0.0203431	0.360528
chr4.187469293.187470369	0.876244	3.31173	3.96133	0.000201658	0.0203469	0.522769
chr11.120547739.120548552	-0.660216	5.07955	-3.96127	0.000201694	0.0203469	0.327648
chr16.57318186.57318864	-0.991209	3.25379	-3.96045	0.000202245	0.0203768	0.488605
chr9.18249730.18250698	1.13516	2.65481	3.96038	0.000202291	0.0203768	0.578365
chr7.40848646.40848932	2.2744	-0.134732	3.96016	0.00020244	0.0203768	0.215682
chr9.121576683.121577222	-1.03626	2.52891	-3.96005	0.000202515	0.0203768	0.558688
chr2.233152349.233153111	-1.05806	2.96268	-3.9597	0.000202748	0.0203871	0.52273
chr16.3949289.3949790	-1.25097	1.79792	-3.95887	0.000203303	0.0204028	0.598185
chrX.33160270.33160739	1.81959	1.21205	3.95886	0.000203314	0.0204028	0.376073
chr12.106083916.106084592	0.9615	3.74751	3.95876	0.000203379	0.0204028	0.497979
chr10.84531137.84531776	2.47418	-0.137378	3.95832	0.000203679	0.0204028	0.105832
chr8.41770575.41771038	0.746258	3.60141	3.9582	0.000203754	0.0204028	0.487864
chr3.186888556.186889083	-0.88811	3.98363	-3.95813	0.000203806	0.0204028	0.436017
chr1.61616126.61617069	0.791898	3.58348	3.9581	0.000203822	0.0204028	0.496212
chr1.93345180.93346954	0.732356	5.0308	3.95753	0.000204211	0.0204263	0.335426
chr2.1940641.1941074	-1.14951	1.47446	-3.95728	0.000204379	0.0204263	0.593785
chr14.61561446.61562240	0.774957	4.57743	3.95717	0.000204451	0.0204263	0.420753
chr6.129732070.129732469	-1.17994	1.63245	-3.95688	0.000204651	0.0204332	0.591966
chr8.8664303.8665559	0.735346	4.7047	3.95607	0.000205198	0.0204747	0.365943
chr6.47145090.47145514	2.19795	0.971568	3.95575	0.000205415	0.0204762	0.383762
chr5.56123473.56124298	0.672133	5.48587	3.95566	0.000205476	0.0204762	0.275907
chr3.121154970.121155733	1.22582	2.69242	3.95387	0.000206698	0.0205529	0.549069
chr11.8531415.8531662	-1.40307	1.06193	-3.95385	0.000206713	0.0205529	0.568397
chr17.81890748.81891221	1.3503	1.71624	3.95379	0.000206748	0.0205529	0.572419
chr4.119025534.119026266	1.5676	1.69428	3.95376	0.000206775	0.0205529	0.548543
chr11.2902062.2902964	-1.08294	2.097	-3.95352	0.000206938	0.0205559	0.581243
chr19.38659385.38660313	0.896008	3.78797	3.95291	0.000207357	0.0205844	0.464102
chr3.141659766.141660762	0.785298	4.38499	3.95118	0.000208543	0.0206744	0.389067
chr11.68432737.68433297	-1.16367	2.2844	-3.9511	0.000208596	0.0206744	0.539377
chr10.86068619.86069109	-1.28279	1.36759	-3.95095	0.000208706	0.0206744	0.569232
chr1.62377125.62377503	-1.85644	0.515927	-3.95075	0.000208839	0.0206744	0.342303
chr22.31120120.31120505	-1.17459	2.11834	-3.95055	0.000208979	0.0206744	0.570134
chr5.116574618.116575197	0.592663	5.03304	3.95043	0.000209061	0.0206744	0.329188
chr15.40606632.40606849	-2.03734	0.0749349	-3.94955	0.000209671	0.0207046	0.317614
chr2.237307574.237307964	2.31298	0.117516	3.94933	0.000209823	0.0207046	0.277483
chr1.201726833.201727244	0.933571	2.83712	3.94923	0.00020989	0.0207046	0.541868
chr19.5880541.5880993	-0.830041	3.92311	-3.94922	0.000209898	0.0207046	0.395092
chr10.79391459.79392025	-1.07138	2.43965	-3.94834	0.000210509	0.0207517	0.528506
chr5.55591435.55592094	-1.14894	2.31912	-3.94784	0.000210861	0.0207732	0.561118
chr8.143943619.143945060	-0.766527	4.8333	-3.94701	0.000211441	0.0208172	0.295134
chr16.56691751.56692494	-0.841027	4.3183	-3.94558	0.000212443	0.0209026	0.345599
chr1.57007931.57008242	-2.46223	-0.287568	-3.94515	0.00021274	0.0209166	0.18367
chr17.17170343.17171253	0.894276	3.82497	3.94499	0.000212854	0.0209166	0.430926
chr3.101924393.101924885	-1.08321	1.60096	-3.94473	0.000213039	0.0209216	0.55714
chrX.100995335.100995945	0.89191	3.53775	3.94442	0.000213256	0.0209297	0.470126
chr17.82613395.82614169	-0.671652	4.1029	-3.94421	0.000213403	0.0209308	0.386671
chr10.29204114.29204499	-1.82352	0.179806	-3.94389	0.000213628	0.0209398	0.351786
chr10.51698564.51700727	0.945458	4.37795	3.9428	0.000214404	0.0209767	0.387794
chr7.55365296.55367002	0.715589	5.76191	3.94279	0.000214408	0.0209767	0.208451
chr18.13253785.13254405	-0.954984	2.17262	-3.94279	0.00021441	0.0209767	0.538171
chr9.100579784.100580194	1.22992	2.1632	3.94257	0.000214561	0.0209783	0.55059
chr12.6554156.6554672	-0.703996	3.89592	-3.94142	0.000215382	0.0210453	0.39475
chr6.134060346.134060960	0.938598	3.04558	3.94063	0.000215943	0.0210869	0.492589
chr10.27240201.27241643	0.859939	5.10744	3.93995	0.000216426	0.0211147	0.279139
chr5.53934221.53934901	2.43866	0.827712	3.93985	0.000216499	0.0211147	0.184309
chr3.58627351.58627944	-1.13215	2.43038	-3.93927	0.000216917	0.021129	0.499781
chr12.26528849.26529474	-1.38187	1.51028	-3.93927	0.000216918	0.021129	0.535281
chr5.149310894.149311286	-1.91896	0.868358	-3.93896	0.000217138	0.0211372	0.384526
chr15.67331732.67332006	-1.57542	0.250246	-3.93653	0.000218886	0.0212941	0.394835
chr9.133658475.133659440	-0.862864	3.20568	-3.93616	0.000219152	0.0213	0.455736
chr12.49088122.49088721	-0.641316	4.01047	-3.93607	0.00021922	0.0213	0.360465
chr11.20000471.20001133	-0.926499	3.08277	-3.93514	0.000219896	0.0213522	0.451446
chr13.29210578.29211135	-1.1869	2.03358	-3.93488	0.000220082	0.021357	0.517807
chr10.119743052.119743656	-0.763475	3.52296	-3.93468	0.000220226	0.0213577	0.422906
chr5.179265505.179266006	-1.02885	2.36503	-3.93433	0.000220479	0.0213629	0.510052
chr12.67705816.67706314	-2.47219	0.184371	-3.93404	0.00022069	0.0213629	0.064836
chr2.229974164.229974830	0.830622	3.7386	3.93402	0.00022071	0.0213629	0.400926
chr12.105262867.105263145	-1.63671	0.989217	-3.93368	0.000220958	0.0213629	0.520186
chr7.155643805.155645311	0.902055	4.75013	3.93358	0.000221024	0.0213629	0.295929
chr7.54758386.54759769	0.757509	4.82288	3.93348	0.000221104	0.0213629	0.292269
chr2.161010704.161011010	-2.34075	-0.160773	-3.93282	0.000221585	0.0213879	0.166138
chr6.149318585.149319054	1.48753	2.42064	3.93275	0.000221637	0.0213879	0.520384
chr7.84548326.84549680	1.05976	2.56078	3.93181	0.000222322	0.0214406	0.499397
chr3.61807866.61808162	-1.54193	1.62754	-3.93161	0.000222471	0.0214417	0.509067
chr22.41891293.41891976	-1.10911	2.53785	-3.93141	0.000222618	0.0214425	0.466154
chr4.48024601.48025418	0.814458	2.98965	3.93032	0.000223415	0.0215011	0.463061
chr7.663740.664524	-0.846253	3.66368	-3.92994	0.000223697	0.0215011	0.367629
chr8.131973858.131974556	1.11012	2.81845	3.92979	0.000223806	0.0215011	0.485267
chr3.179347372.179348570	0.701446	5.0186	3.92979	0.000223809	0.0215011	0.26955
chr4.28911514.28911984	1.62428	0.818074	3.92956	0.000223981	0.0215011	0.461698
chr11.121330756.121331367	-1.34333	2.02465	-3.92942	0.00022408	0.0215011	0.49594
chr3.47009185.47010024	-0.6887	4.35367	-3.92881	0.000224531	0.0215011	0.295777
chr4.102578853.102579161	-1.25029	1.95366	-3.92873	0.000224593	0.0215011	0.509387
chr8.11086293.11086868	-1.12897	2.34826	-3.92856	0.000224719	0.0215011	0.465368
chr7.75442258.75442832	1.53448	1.60344	3.9282	0.000224986	0.0215011	0.498037
chr22.23231452.23231785	-1.2838	1.23457	-3.92813	0.00022504	0.0215011	0.503128
chr1.114756938.114758274	0.634135	5.75228	3.92785	0.000225245	0.0215011	0.164365
chr18.43882434.43882987	-1.45108	1.34674	-3.92784	0.000225255	0.0215011	0.50765
chr17.16929068.16929387	-1.96322	0.619082	-3.92782	0.000225266	0.0215011	0.29365
chr16.81798197.81798968	-1.1119	2.59659	-3.92766	0.000225383	0.0215011	0.461831
chr5.57835072.57835664	0.684058	4.27524	3.9275	0.000225503	0.0215011	0.333435
chr2.8548098.8548682	-1.16555	2.23729	-3.92729	0.000225663	0.0215011	0.478857
chr13.46356187.46356497	-1.13889	1.70202	-3.92722	0.000225713	0.0215011	0.498396
chr9.76259044.76259836	-1.43381	1.85057	-3.92678	0.000226041	0.0215191	0.482987
chr2.67674797.67675012	-1.42649	0.757575	-3.92476	0.000227554	0.0216499	0.430399
chr12.112270669.112271356	1.14498	2.70153	3.9244	0.000227822	0.0216556	0.487076
chr17.17551365.17551848	-0.727465	5.11092	-3.92431	0.000227892	0.0216556	0.205142
chr11.15552350.15552714	1.91842	0.734985	3.92396	0.000228154	0.0216649	0.330529
chr3.46847018.46847460	-1.27306	2.08745	-3.92381	0.000228268	0.0216649	0.469393
chr22.41968547.41969539	-0.795825	3.63091	-3.92342	0.000228556	0.0216789	0.371221
chr1.204466883.204467511	-0.956876	2.78259	-3.92316	0.000228751	0.0216843	0.455811
chr13.42934812.42935350	1.87981	0.812036	3.92259	0.000229186	0.0217122	0.320473
chr15.57424861.57425476	1.36074	2.22578	3.92239	0.000229338	0.0217135	0.491414
chrX.69195297.69195668	-1.58899	1.09998	-3.92161	0.000229927	0.0217474	0.44935
chr1.185594198.185595152	1.04676	2.4531	3.92154	0.000229976	0.0217474	0.476187
chr18.9362647.9363395	1.00148	2.64903	3.92109	0.000230319	0.0217665	0.468627
chr5.41016861.41017381	1.37986	2.22756	3.92076	0.000230572	0.0217773	0.47971
chr4.15405162.15405614	-1.55585	0.954786	-3.92022	0.000230977	0.0217929	0.458292
chr5.42631096.42631620	-1.13829	2.7399	-3.92017	0.000231018	0.0217929	0.406607
chr6.12314059.12314691	0.836102	2.95069	3.91942	0.000231593	0.0218263	0.419094
chr11.118195092.118195701	-1.0021	4.19044	-3.91934	0.000231653	0.0218263	0.284704
chr9.129258321.129258688	-1.26171	2.31946	-3.91858	0.000232229	0.0218481	0.455323
chr8.125259831.125260498	1.14021	2.75488	3.91846	0.000232321	0.0218481	0.455414
chr2.219475321.219476682	-0.749775	3.87957	-3.91834	0.000232412	0.0218481	0.30611
chr3.112604575.112604893	1.55947	1.3166	3.91813	0.000232579	0.0218481	0.445551
chr1.32062276.32063082	-0.891071	3.3838	-3.91812	0.000232586	0.0218481	0.375653
chr14.92401491.92402259	-1.26231	1.70674	-3.91746	0.000233091	0.0218505	0.476968
chr5.59873053.59873498	2.32485	0.182263	3.91745	0.0002331	0.0218505	0.0772298
chr1.109667493.109668667	-0.769616	4.01442	-3.91691	0.000233514	0.0218505	0.295473
chrX.1492010.1492436	-1.87638	0.313122	-3.9169	0.000233524	0.0218505	0.251758
chr8.11679348.11679836	1.09468	2.72755	3.91685	0.000233562	0.0218505	0.463917
chr18.29165133.29165578	1.07775	2.80161	3.91683	0.000233574	0.0218505	0.458241
chr9.18393274.18393932	1.31865	2.83515	3.91676	0.000233631	0.0218505	0.470038
chrX.56920483.56920807	-2.64305	-0.189546	-3.91642	0.000233893	0.0218505	0.073622
chr9.76905813.76906801	-0.634351	4.74047	-3.91636	0.000233934	0.0218505	0.225803
chr3.37205962.37206366	1.41555	1.49034	3.91612	0.000234124	0.0218505	0.456644
chr1.93702467.93703030	-1.123	2.39648	-3.91607	0.000234157	0.0218505	0.45393
chr2.48795046.48795354	-1.48966	0.819325	-3.91558	0.000234536	0.0218724	0.404774
chr3.157094724.157095162	-1.0429	2.5032	-3.9154	0.000234673	0.0218724	0.449128
chr15.47340077.47341097	0.774085	3.17389	3.91516	0.000234861	0.0218768	0.387613
chr3.127746507.127747204	-1.28226	2.42514	-3.91462	0.000235279	0.0219026	0.422429
chr6.54059820.54060602	1.35878	1.56364	3.91434	0.000235499	0.02191	0.466185
chr1.25784608.25785223	-1.02853	2.9485	-3.91407	0.000235706	0.0219161	0.396466
chr12.52542685.52543106	-1.65253	0.396293	-3.91348	0.000236164	0.0219456	0.293344
chr8.142545415.142546019	-1.19193	1.55055	-3.91305	0.000236499	0.0219636	0.464161
chr7.76069076.76069616	-1.05746	2.49004	-3.9127	0.000236773	0.0219742	0.411706
chr6.27892574.27894059	0.927819	4.76577	3.91254	0.000236895	0.0219742	0.238425
chr14.52925523.52926540	0.817971	3.57817	3.91209	0.000237244	0.0219834	0.33351
chr6.69584674.69585712	0.74055	4.8485	3.91202	0.0002373	0.0219834	0.208926
chr10.12807186.12808661	-0.777059	3.46094	-3.91187	0.000237419	0.0219834	0.320959
chr2.191791754.191792486	0.965654	3.48358	3.9114	0.000237788	0.0220045	0.353836
chr18.51039057.51039398	2.3686	-0.142412	3.91061	0.000238404	0.022042	-0.0129009
chr8.119193068.119193354	-2.23092	0.26824	-3.91052	0.000238477	0.022042	0.106832
chr1.29282947.29283682	-0.70069	4.58669	-3.90969	0.00023913	0.0220893	0.177913
chr1.151988177.151988964	0.662053	4.84327	3.90938	0.000239374	0.022097	0.206712
chr1.150604519.150605394	0.794172	4.01975	3.90922	0.000239498	0.022097	0.319799
chr1.234554782.234555335	-1.0883	3.00813	-3.90899	0.000239676	0.0221003	0.378524
chr11.69008607.69009142	-0.851192	3.91719	-3.90862	0.000239971	0.0221144	0.293024
chr1.117793982.117794486	2.37913	0.681791	3.90818	0.000240321	0.0221213	0.10649
chr10.102633410.102633669	-1.18603	1.40792	-3.90816	0.000240335	0.0221213	0.448524
chr7.111409820.111410387	1.31671	2.01861	3.90799	0.000240472	0.0221213	0.449127
chr3.162492386.162493106	1.32854	2.20375	3.9075	0.00024086	0.0221336	0.447345
chr21.45129474.45130138	-0.989711	2.88283	-3.90746	0.00024089	0.0221336	0.393187
chr1.10612511.10613186	-1.2489	2.02922	-3.90726	0.000241046	0.0221348	0.444029
chr18.45590409.45591009	-1.16305	1.44043	-3.90695	0.000241292	0.0221353	0.446973
chr1.72851698.72851960	-2.2135	0.227809	-3.9069	0.000241336	0.0221353	0.156128
chr8.41762236.41762669	1.22092	1.68461	3.90654	0.000241617	0.0221481	0.436346
chr18.48997767.48998827	-0.55093	5.09975	-3.90608	0.000241984	0.0221686	0.162117
chr3.131353416.131353985	1.77812	1.61759	3.90527	0.000242633	0.022215	0.410141
chr11.87453785.87454553	0.983982	2.81495	3.90503	0.00024282	0.022219	0.379574
chr1.177278535.177278960	-1.03328	2.32114	-3.90447	0.00024327	0.0222471	0.43597
chr11.65301779.65302366	-0.899911	2.6082	-3.90355	0.000244003	0.022301	0.3798
chr17.38875044.38875286	-1.45219	1.27531	-3.90318	0.000244305	0.0223113	0.422544
chr22.50189972.50190767	-0.945746	3.81378	-3.90306	0.000244402	0.0223113	0.295301
chr8.125556187.125557209	-0.686164	4.04838	-3.90225	0.00024505	0.0223573	0.273389
chr3.68560801.68561201	-1.61001	0.669784	-3.9008	0.000246219	0.0224508	0.384588
chr16.28572514.28573623	-0.720573	4.5218	-3.89997	0.000246897	0.0224995	0.180095
chr1.15949166.15950180	-0.659405	3.98937	-3.89936	0.000247388	0.022531	0.257724
chr12.6603161.6603431	-1.57988	1.4826	-3.89893	0.000247736	0.0225494	0.394798
chr1.229070180.229070521	-1.31617	1.39638	-3.89833	0.000248231	0.0225813	0.414965
chr5.67215634.67216320	-1.12755	2.97182	-3.89799	0.000248505	0.0225843	0.338441
chr12.80175404.80175820	1.31134	1.29244	3.89766	0.000248771	0.0225843	0.376155
chr9.137556026.137556467	-0.954344	3.08378	-3.89766	0.000248772	0.0225843	0.35134
chr16.84819506.84820307	-0.815517	3.36809	-3.89757	0.000248845	0.0225843	0.300065
chr9.128911071.128912038	-0.873589	4.7792	-3.89663	0.000249615	0.022641	0.156308
chr4.129355232.129356009	-1.01736	2.26715	-3.89484	0.000251087	0.0227553	0.381695
chr11.2301918.2302596	-1.16404	2.73074	-3.89474	0.000251168	0.0227553	0.37437
chr9.125694499.125694815	1.41123	1.7422	3.89433	0.000251512	0.0227732	0.375298
chr10.16756758.16757101	2.2721	-0.209629	3.89296	0.000252644	0.0228546	-0.00814239
chr15.74177750.74178127	-1.43226	1.68334	-3.89276	0.000252809	0.0228546	0.400287
chr13.96684443.96684901	-1.11646	3.15686	-3.89271	0.000252851	0.0228546	0.292369
chr1.54276718.54276979	-2.05161	0.773326	-3.89194	0.000253489	0.0228652	0.2635
chr13.29539725.29540642	1.43124	2.05488	3.89188	0.000253542	0.0228652	0.402283
chr7.99499447.99500625	0.962279	4.04958	3.89188	0.000253543	0.0228652	0.24526
chr13.43664458.43665162	1.2765	1.82333	3.89172	0.000253678	0.0228652	0.390294
chr11.44928659.44929319	-0.813797	2.51457	-3.89169	0.000253703	0.0228652	0.360025
chrX.22634146.22635145	0.725127	3.51323	3.89135	0.000253981	0.0228685	0.30241
chr3.153614449.153615218	1.20415	2.35862	3.89129	0.000254035	0.0228685	0.401501
chr15.56957894.56958938	1.03429	2.76317	3.89052	0.000254672	0.0229044	0.366785
chr22.31271148.31271997	-0.876623	2.74044	-3.89046	0.000254727	0.0229044	0.348526
chr14.67457801.67458465	-0.977026	2.40495	-3.89017	0.00025497	0.022913	0.368445
chr22.46116298.46117039	-0.790276	3.41117	-3.88944	0.000255583	0.0229537	0.26962
chr16.3481294.3482207	-0.833554	3.35697	-3.88918	0.000255796	0.0229537	0.273205
chr21.35428219.35428903	-1.25641	1.88033	-3.88901	0.000255941	0.0229537	0.385899
chr6.89375464.89375811	-1.25976	1.89567	-3.88892	0.000256013	0.0229537	0.392722
chr12.56243628.56244466	-0.874494	3.18067	-3.88845	0.000256409	0.0229717	0.303248
chr2.86787735.86788076	-1.66368	1.21452	-3.88833	0.000256509	0.0229717	0.323607
chr10.3782550.3783794	0.94401	4.7734	3.88772	0.000257022	0.0230044	0.173927
chr20.1802929.1804071	0.940783	3.59987	3.88668	0.000257908	0.0230574	0.296651
chr13.73199060.73199521	1.50982	1.70242	3.88645	0.000258099	0.0230574	0.379402
chrX.1435279.1435804	2.38551	0.732454	3.8864	0.000258139	0.0230574	0.0392389
chr2.95316957.95317633	-1.25148	1.63652	-3.88613	0.000258368	0.0230574	0.386575
chr1.99986812.99987203	1.86081	0.809779	3.88601	0.000258475	0.0230574	0.207265
chr13.73035743.73036167	2.30693	0.251893	3.88597	0.000258504	0.0230574	0.0306544
chr2.27051890.27052544	1.02565	3.46008	3.88555	0.000258861	0.023076	0.322491
chr13.113203958.113204598	-0.89374	3.84933	-3.88528	0.000259092	0.0230834	0.189551
chr16.89958027.89958340	-1.14801	1.42193	-3.88487	0.000259442	0.0230837	0.382841
chr11.134120045.134120745	0.923974	3.23405	3.88481	0.000259494	0.0230837	0.334992
chr15.41944084.41944757	0.776046	3.99158	3.88475	0.000259541	0.0230837	0.243505
chr2.105950920.105951655	-1.53666	1.09897	-3.88311	0.000260938	0.0231947	0.280705
chr1.235739166.235739556	1.90189	1.40427	3.88284	0.000261169	0.023202	0.250464
chr2.1591970.1592358	-0.998549	2.33526	-3.88218	0.000261736	0.0232391	0.34718
chr1.203316645.203317236	-1.36817	1.47603	-3.88153	0.000262294	0.0232625	0.362266
chr7.128347634.128347982	-1.15582	1.53766	-3.88153	0.000262299	0.0232625	0.373245
chr3.46849914.46850563	-1.2032	2.90647	-3.88104	0.000262714	0.023286	0.285112
chr10.92823905.92824176	-1.40968	0.712036	-3.87988	0.000263715	0.0233544	0.302783
chr17.17849997.17850354	-1.38137	1.72203	-3.8798	0.000263786	0.0233544	0.348995
chr10.85846895.85847412	1.19478	2.04624	3.87896	0.000264513	0.0234055	0.356212
chr3.75393320.75393740	-1.31346	1.67556	-3.87802	0.000265333	0.0234436	0.357927
chrX.19908407.19909047	-1.35563	1.38824	-3.87795	0.00026539	0.0234436	0.342354
chr19.3094662.3095881	0.977951	3.30815	3.87784	0.000265488	0.0234436	0.298334
chr15.72615342.72615994	-1.04628	1.8937	-3.87777	0.000265547	0.0234436	0.348699
chr4.3166200.3166931	-1.09416	2.9	-3.87685	0.000266353	0.0234999	0.280971
chr19.11964551.11965573	0.7252	5.16834	3.87669	0.000266487	0.0234999	0.083644
chr14.103624935.103625312	-1.09336	2.98725	-3.876	0.000267091	0.0235399	0.269699
chr1.95974641.95974949	-1.70177	0.176022	-3.87536	0.000267654	0.0235531	0.113422
chr2.219441352.219442283	-0.796431	3.1391	-3.87531	0.0002677	0.0235531	0.263827
chr14.103155099.103155357	-1.21585	2.13698	-3.87496	0.000268009	0.0235531	0.332104
chr16.57600085.57600767	-1.15612	1.69896	-3.87492	0.000268039	0.0235531	0.353926
chr17.28282344.28283068	0.878408	3.63012	3.8748	0.000268146	0.0235531	0.254399
chr12.100798873.100799167	-1.60871	0.845622	-3.8748	0.000268149	0.0235531	0.313359
chr18.10406166.10406478	-1.84663	1.17589	-3.87442	0.00026848	0.0235586	0.311636
chr19.44770501.44771109	-0.681775	3.66022	-3.87438	0.000268516	0.0235586	0.202436
chr12.57751549.57752767	-0.604494	5.46825	-3.87413	0.000268733	0.0235615	0.000884531
chr6.42121499.42121780	-1.36993	1.22749	-3.874	0.000268851	0.0235615	0.350039
chrX.139720043.139720632	0.710221	4.25177	3.87315	0.000269601	0.0236139	0.15929
chr4.42391580.42392558	-1.04141	3.91803	-3.87296	0.00026977	0.0236154	0.18322
chr3.69240472.69241344	0.735348	4.03524	3.87267	0.000270024	0.0236244	0.171053
chr11.134579502.134580265	-1.11339	1.90593	-3.87247	0.0002702	0.0236264	0.346985
chr9.91089537.91090135	-1.3649	0.984187	-3.872	0.000270612	0.0236492	0.325558
chr1.207136571.207136845	2.11911	0.184399	3.87178	0.000270806	0.0236528	0.0110981
chr9.124298826.124299193	-1.12518	1.65958	-3.87052	0.000271931	0.0237378	0.341358
chr2.155894758.155895676	0.82764	3.66317	3.87015	0.000272262	0.0237534	0.224246
chr1.38261333.38261995	-1.28524	1.42304	-3.86985	0.000272526	0.0237631	0.337202
chr14.32744858.32746043	1.77308	2.40382	3.86862	0.000273623	0.0238453	0.320935
chr1.164914280.164914484	-1.99311	0.397107	-3.86788	0.000274288	0.02389	0.00574746
chr17.48054078.48055018	-0.560707	4.68428	-3.86734	0.000274777	0.0239054	0.0997905
chr11.127867049.127868409	0.940999	3.92152	3.86725	0.000274853	0.0239054	0.171213
chr2.26925131.26925806	0.826842	3.50781	3.86717	0.000274926	0.0239054	0.226716
chr20.3811599.3812240	-0.86019	3.43361	-3.86693	0.000275148	0.0239112	0.213766
chr7.150976540.150977784	-0.867	5.0961	-3.86638	0.000275639	0.0239292	0.0240995
chr1.208104089.208104424	-1.59288	1.05604	-3.86635	0.000275661	0.0239292	0.291803
chr17.74647983.74648791	-1.0352	2.18832	-3.86601	0.00027597	0.0239426	0.298348
chr10.78861521.78862198	-1.37854	1.28385	-3.86537	0.000276554	0.0239799	0.316917
chr11.86719711.86720495	1.10686	2.92129	3.86451	0.000277334	0.0240341	0.294818
chr9.37350917.37351273	-1.73947	0.235705	-3.86389	0.000277896	0.0240694	0.0606036
chr9.120107010.120107556	-1.22733	1.17229	-3.86328	0.000278452	0.0240989	0.314485
chr16.66248203.66248529	-1.5426	0.887466	-3.86317	0.000278546	0.0240989	0.289323
chr6.112409232.112409630	-1.51867	0.836884	-3.86286	0.000278831	0.0241101	0.265466
chr5.119888150.119888763	1.40161	1.36679	3.86252	0.000279145	0.0241239	0.315256
chr1.116593294.116593720	-1.19286	1.44189	-3.86229	0.000279349	0.0241281	0.31436
chr3.122890084.122890622	-1.16514	2.86242	-3.86203	0.000279585	0.024135	0.280747
chr6.155084647.155084948	2.38868	1.08317	3.86182	0.000279785	0.024139	-0.00495654
chr1.53452245.53452520	-1.8001	0.0543353	-3.86158	0.000280002	0.0241442	0.237028
chr16.88077989.88078513	-1.5717	0.967719	-3.86108	0.000280456	0.02417	0.293305
chr20.40562096.40562439	-1.17888	2.00898	-3.86064	0.000280858	0.0241814	0.303168
chr10.50526944.50527904	-0.927894	3.63512	-3.86033	0.000281144	0.0241814	0.145374
chr1.44807289.44808437	-0.652922	5.1793	-3.86031	0.000281161	0.0241814	0.0131981
chr1.116463641.116464239	-1.05304	2.74083	-3.86026	0.00028121	0.0241814	0.209461
chr3.42739661.42740289	-0.99039	2.86827	-3.86002	0.000281434	0.0241873	0.23365
chr2.128494366.128495167	-0.898948	3.35034	-3.85939	0.000282012	0.0242236	0.207276
chr4.139915926.139916533	1.19887	1.87777	3.85886	0.000282502	0.0242523	0.305777
chr5.139655820.139656333	-0.881512	3.79028	-3.85819	0.000283117	0.0242917	0.153943
chr2.40096168.40096694	1.14846	2.30496	3.85664	0.000284554	0.0244015	0.295311
chr3.59831326.59831947	-1.4358	1.41641	-3.85634	0.000284837	0.024404	0.298581
chr19.16896515.16897955	-0.605574	5.4075	-3.85628	0.000284897	0.024404	-0.0755226
chr11.65504083.65504577	1.22836	2.74542	3.85568	0.000285456	0.0244264	0.279754
chr3.37766356.37767220	1.13695	2.7312	3.85566	0.000285473	0.0244264	0.275337
chr16.58102574.58103581	-0.7587	4.95104	-3.85537	0.000285737	0.0244326	0.000497448
chr2.52289739.52290113	2.21904	0.321957	3.85511	0.000285985	0.0244326	-0.0651231
chr13.31172115.31172966	0.965775	2.8378	3.85508	0.000286015	0.0244326	0.256993
chr17.66468883.66469333	1.20157	2.15108	3.85457	0.000286494	0.02446	0.287116
chr21.46267064.46267372	1.97721	0.228754	3.85363	0.000287371	0.02452	0.0698361
chr2.196799086.196800013	0.741945	3.69902	3.85348	0.000287512	0.02452	0.177079
chr10.122636938.122637640	-1.30746	1.90079	-3.85325	0.000287723	0.0245225	0.288083
chr15.81297188.81297637	-1.31164	2.02705	-3.85299	0.00028797	0.0245225	0.289472
chr5.107669958.107671953	0.839599	4.5078	3.85295	0.000288014	0.0245225	0.10302
chr15.100339035.100339254	-0.997892	2.20652	-3.85268	0.000288265	0.0245304	0.279654
chr15.70362881.70363308	-1.52785	1.10987	-3.85243	0.000288502	0.0245329	0.247682
chr8.132142825.132143738	0.556333	5.54591	3.85229	0.000288635	0.0245329	-0.0586045
chr11.108561462.108562062	1.98756	1.59036	3.85215	0.000288767	0.0245329	0.224464
chr19.10118988.10120214	0.732791	4.54431	3.85145	0.000289421	0.024575	0.0858843
chr2.109721976.109722577	-0.934808	2.95986	-3.85086	0.000289982	0.0245967	0.176509
chr2.68769654.68770696	0.890972	2.92433	3.85085	0.000289993	0.0245967	0.226337
chr3.132448139.132449070	1.12571	2.51808	3.84972	0.00029106	0.0246738	0.265192
chr6.43116069.43116762	0.759487	3.51276	3.84923	0.000291528	0.0246823	0.179797
chr5.23253550.23254300	1.28134	1.15512	3.84919	0.000291567	0.0246823	0.255404
chr1.198088510.198089177	0.874027	3.49779	3.84899	0.000291756	0.0246823	0.172799
chr10.84139096.84140498	0.580291	5.47056	3.84862	0.000292112	0.0246823	-0.0447092
chr20.35901873.35902704	0.872698	2.91211	3.84858	0.000292147	0.0246823	0.245612
chr17.59842893.59845168	-0.793755	5.59413	-3.84854	0.000292185	0.0246823	-0.0969361
chr3.153354924.153355935	-1.08238	1.9557	-3.84845	0.000292271	0.0246823	0.265175
chr18.48928868.48929192	-1.06321	2.12859	-3.84751	0.000293173	0.0247451	0.268428
chr6.131747780.131748182	-1.47488	0.923843	-3.84709	0.000293577	0.0247497	0.216347
chr8.125431192.125432968	0.881061	5.3231	3.84696	0.0002937	0.0247497	-0.00795207
chr2.122028155.122028962	0.944293	3.31878	3.84695	0.000293706	0.0247497	0.184119
chr17.49865567.49866164	-0.975087	3.26397	-3.84547	0.00029513	0.0248562	0.184296
chr5.150673773.150674522	-0.659991	4.36241	-3.84474	0.000295832	0.0249019	0.0573748
chr2.69381267.69381757	-1.04163	1.86335	-3.84363	0.000296902	0.0249711	0.256986
chr17.81579722.81580694	-0.710361	3.94618	-3.84356	0.000296975	0.0249711	0.0931178
chr5.105806562.105806872	2.1502	0.346456	3.84238	0.000298114	0.025045	-0.103609
chr17.29148480.29149283	-0.590849	4.71892	-3.84228	0.000298218	0.025045	-0.0063967
chr2.159123316.159123569	-1.1839	2.0711	-3.84216	0.000298337	0.025045	0.241111
chr1.101235411.101237597	0.73716	5.81533	3.84133	0.000299138	0.0250872	-0.108396
chr1.54227314.54227666	-1.06975	2.41395	-3.84131	0.000299162	0.0250872	0.234012
chr2.178794923.178795357	1.49936	1.80542	3.84007	0.000300373	0.0251511	0.221543
chr1.151478911.151479948	1.09484	2.94837	3.84004	0.000300402	0.0251511	0.192542
chr3.127689862.127690528	1.16528	2.72853	3.84	0.000300437	0.0251511	0.2319
chr5.132437382.132438148	-1.14681	2.33807	-3.83975	0.000300688	0.0251511	0.238993
chr17.17755208.17755391	-1.0877	2.0886	-3.8397	0.000300733	0.0251511	0.237197
chr1.1217914.1218541	2.01357	1.84746	3.83919	0.000301235	0.0251733	0.199477
chr8.73131912.73132202	-1.62331	0.435017	-3.8391	0.000301321	0.0251733	0.215476
chr22.25742863.25743347	1.34537	2.76597	3.83885	0.000301574	0.0251809	0.232921
chr5.150582050.150582648	-1.02139	2.67524	-3.83843	0.00030198	0.0251903	0.206888
chr1.41626078.41626541	-1.13499	1.89976	-3.8384	0.000302011	0.0251903	0.243679
chr15.63350108.63350436	-1.79892	0.250849	-3.83793	0.000302473	0.0252153	0.0856494
chr1.201023488.201023884	-1.00887	2.83147	-3.83739	0.000303011	0.0252466	0.158326
chr7.123372375.123373100	1.07539	2.63148	3.83685	0.000303539	0.0252771	0.216828
chr16.10240770.10241366	-1.43662	1.24008	-3.83655	0.000303843	0.0252889	0.230912
chr3.127455447.127456086	-0.646795	4.0799	-3.83626	0.000304128	0.0252991	0.0584253
chr4.91268557.91269414	1.47577	1.73671	3.83577	0.000304612	0.0253258	0.224086
chr6.101195337.101195977	1.739	2.1001	3.83559	0.000304792	0.0253272	0.221632
chr17.50177932.50178793	-0.745867	4.77823	-3.83458	0.000305795	0.0253928	-0.0251552
chr17.44014167.44015219	0.754207	3.88707	3.83447	0.000305908	0.0253928	0.105055
chr6.43436370.43437201	-0.978511	2.19276	-3.8343	0.000306073	0.025393	0.219239
chr8.59242732.59243480	0.812983	3.70754	3.83411	0.000306266	0.0253954	0.0897209
chr11.72308538.72309237	-2.081	0.675166	-3.83348	0.000306894	0.025431	-0.0308517
chr14.32244471.32244837	-2.05116	0.216091	-3.83335	0.000307021	0.025431	-0.0224912
chr3.38658705.38659421	-1.36011	2.18815	-3.83231	0.000308066	0.0255039	0.230062
chr1.36244534.36244859	2.12076	0.41936	3.83134	0.00030904	0.0255709	-0.19892
chr2.62826116.62827492	0.910593	3.54949	3.83026	0.000310129	0.0256474	0.117023
chr17.29929116.29930894	0.941093	5.12798	3.82983	0.000310563	0.025662	-0.0474514
chr21.31912975.31913688	-1.13987	2.57591	-3.82976	0.000310636	0.025662	0.144279
chr8.143366693.143367041	-1.04284	2.33983	-3.82857	0.000311845	0.025723	0.161994
chr2.119223321.119224370	-0.680209	4.09746	-3.82836	0.000312054	0.025723	0.0151859
chr2.29113333.29115579	0.532229	5.57105	3.82834	0.000312071	0.025723	-0.129298
chr18.8705530.8706424	1.03745	3.41944	3.82825	0.000312164	0.025723	0.127459
chr7.116652885.116653904	0.841537	3.13592	3.82813	0.000312286	0.025723	0.159219
chr5.134465698.134467125	-0.54127	5.09401	-3.82792	0.000312505	0.025723	-0.0922315
chr19.57476889.57477910	0.673815	4.25739	3.82774	0.000312683	0.025723	0.0195965
chr19.29794611.29794851	-2.11518	0.0547047	-3.82773	0.000312697	0.025723	-0.144406
chr2.221402156.221402460	-1.32356	1.40055	-3.82731	0.000313123	0.0257237	0.207121
chr16.88712160.88712409	2.78855	0.299563	3.82729	0.00031314	0.0257237	-0.110875
chr9.87725534.87726807	0.637022	5.60768	3.82723	0.000313202	0.0257237	-0.124076
chr8.21341256.21341678	-1.57684	0.207857	-3.8269	0.000313544	0.0257383	0.113406
chr13.114222528.114222936	-1.01703	2.44027	-3.82594	0.000314523	0.025794	0.173015
chr12.132506723.132507312	-1.16053	2.88373	-3.82591	0.000314555	0.025794	0.160892
chr1.220271699.220272931	0.66463	4.81564	3.82567	0.000314802	0.0257945	-0.0460508
chr9.6495498.6495851	-1.94542	0.188626	-3.82552	0.000314955	0.0257945	-0.0993748
chr2.24060845.24061297	-1.44456	0.856969	-3.82531	0.000315163	0.0257945	0.167239
chr10.114937885.114939132	0.769287	4.49701	3.82525	0.000315225	0.0257945	0.00165572
chr4.25461950.25462637	-1.28011	1.20839	-3.82506	0.000315422	0.0257971	0.208311
chr19.45429537.45429905	1.23011	1.4945	3.82388	0.000316638	0.0258751	0.192798
chr5.157387639.157388459	0.955428	2.93311	3.8237	0.000316827	0.0258751	0.167256
chr18.32424815.32425138	2.32921	-0.24797	3.82352	0.000317009	0.0258751	-0.144896
chr22.23106924.23107303	-1.49964	0.947084	-3.82338	0.000317154	0.0258751	0.173035
chr10.129048380.129048980	-1.24407	1.54029	-3.82333	0.000317207	0.0258751	0.190822
chr1.40710976.40712093	0.819799	3.58135	3.82301	0.000317537	0.0258769	0.105188
chr17.44095393.44096288	-0.685322	4.26977	-3.82298	0.000317562	0.0258769	0.00301376
chr1.205304576.205304844	2.43069	0.64861	3.82199	0.000318588	0.0259469	-0.155826
chr16.58941994.58942210	-2.17948	-0.0389584	-3.82164	0.000318955	0.0259632	-0.0331066
chr13.83229218.83230383	1.04437	2.95143	3.82127	0.000319334	0.025967	0.151182
chr14.57889176.57889716	-1.13795	1.75877	-3.82127	0.000319338	0.025967	0.199921
chr14.103091403.103091953	-1.13324	1.60648	-3.82111	0.000319503	0.025967	0.196263
chr8.21126698.21127071	-1.59448	0.760998	-3.82051	0.000320125	0.0259925	0.124462
chr20.46222611.46223206	-0.975207	2.99085	-3.82049	0.000320151	0.0259925	0.118695
chr19.13978228.13978961	-0.727475	3.30229	-3.82019	0.000320456	0.0260037	0.0640709
chr18.46097502.46098737	0.838389	4.45801	3.81926	0.000321429	0.026046	-0.0191016
chr16.81644966.81645967	-0.632192	4.8417	-3.81906	0.000321643	0.026046	-0.0744693
chr15.38996065.38996468	1.53122	1.47754	3.81891	0.000321796	0.026046	0.13757
chr15.87656383.87656723	-1.90075	0.450979	-3.8186	0.000322125	0.026046	0.0237886
chr7.125111993.125112320	-1.35644	0.849643	-3.81855	0.000322172	0.026046	0.154766
chr1.68724983.68725739	-1.07488	2.75075	-3.81846	0.000322271	0.026046	0.118381
chr16.58034842.58035154	-1.21756	2.43562	-3.81834	0.000322391	0.026046	0.143317
chr2.69667657.69668513	1.19167	2.3523	3.81832	0.000322414	0.026046	0.187031
chr4.66923245.66923807	1.41923	1.40372	3.81813	0.000322615	0.026046	0.180565
chr4.76665161.76665732	1.02262	3.30361	3.81808	0.000322662	0.026046	0.100557
chr19.14495884.14496820	-0.695268	4.88378	-3.81794	0.000322818	0.026046	-0.103284
chr3.191775510.191776365	1.09415	2.46244	3.81759	0.00032318	0.0260617	0.1748
chrX.103253672.103255467	0.609043	4.56799	3.81721	0.000323578	0.0260802	-0.0235068
chr1.228367885.228368316	-0.889873	3.08397	-3.81644	0.000324396	0.0261326	0.102247
chr6.89482768.89484034	0.778376	4.25254	3.81621	0.000324638	0.0261385	-0.0245562
chr5.116859827.116860369	1.17975	2.53437	3.81595	0.000324906	0.0261467	0.163079
chr17.64359213.64359560	2.20818	-0.082571	3.81551	0.000325373	0.0261677	-0.146299
chr6.53770755.53771487	0.811648	3.17912	3.81539	0.000325505	0.0261677	0.102441
chr1.206723840.206724488	-0.796954	3.38788	-3.81502	0.000325888	0.0261833	0.068198
chr5.177061509.177062111	-1.32973	1.97915	-3.81489	0.000326035	0.0261833	0.177292
chr11.76654419.76655167	-1.04405	2.20853	-3.81437	0.00032658	0.0262135	0.153651
chr9.95462405.95463156	-0.930462	2.94965	-3.81331	0.000327704	0.0262774	0.110908
chr4.142036799.142037466	1.32374	2.45687	3.81308	0.000327953	0.0262774	0.168572
chr3.163821684.163822267	0.98468	2.57848	3.81304	0.000327992	0.0262774	0.16212
chr5.78345281.78345997	0.743364	4.65853	3.81283	0.000328219	0.0262774	-0.0532085
chrX.22952037.22952479	0.92717	3.24424	3.81264	0.000328419	0.0262774	0.104004
chr3.37430675.37431384	-1.07847	1.58428	-3.81259	0.000328472	0.0262774	0.174376
chr11.77127067.77128601	-0.643204	4.32023	-3.81251	0.000328558	0.0262774	-0.05075
chr19.40055516.40056542	0.784127	3.97118	3.81233	0.000328757	0.0262798	0.0152558
chr1.178330711.178331360	1.99045	0.567611	3.81105	0.000330128	0.0263641	-0.109637
chr13.39353864.39354321	1.81451	1.31232	3.81102	0.000330151	0.0263641	0.0758643
chr9.135186625.135187166	-1.20065	2.23195	-3.81037	0.000330854	0.0264067	0.158079
chr12.21818576.21819997	0.973234	2.73835	3.80917	0.00033215	0.0264965	0.127122
chr9.124868465.124870174	0.760646	5.07517	3.80836	0.000333017	0.0265394	-0.131328
chr1.3542902.3543816	-0.941341	2.78539	-3.80835	0.000333029	0.0265394	0.0949612
chr19.30406325.30406936	-1.17034	1.61441	-3.80722	0.00033425	0.0266231	0.154655
chr4.156429713.156430062	-1.7881	0.480121	-3.80694	0.000334558	0.026634	0.0789837
chr1.173714774.173715772	0.736751	4.90806	3.80655	0.000334978	0.0266538	-0.104427
chr1.22870248.22871063	-1.15224	2.64889	-3.80624	0.000335324	0.0266677	0.124128
chr1.32767692.32768029	-1.48926	0.938603	-3.80596	0.00033562	0.0266776	0.127118
chr2.15560398.15562071	0.816165	4.54693	3.80569	0.000335919	0.0266859	-0.0659064
chr6.35297539.35298157	-0.784648	3.17682	-3.80555	0.000336067	0.0266859	0.0480101
chr3.156615605.156616187	0.658775	4.26626	3.80514	0.000336516	0.0267078	-0.0599507
chr11.118400872.118402580	0.916777	3.99396	3.80465	0.00033706	0.026716	-0.013005
chr4.165086201.165086580	-1.86838	0.477837	-3.80433	0.000337408	0.026716	0.0483444
chr22.35326549.35327137	1.48374	1.0866	3.80428	0.000337461	0.026716	0.0704413
chr17.79916169.79916342	-1.91499	0.469653	-3.80425	0.000337496	0.026716	-0.0120805
chr14.101561254.101561615	-1.04114	1.74686	-3.80399	0.000337776	0.026716	0.118586
chr18.710537.710716	-1.97838	0.152719	-3.80398	0.000337788	0.026716	-0.0996453
chr22.30289141.30290100	-0.577889	5.04232	-3.80383	0.000337958	0.026716	-0.163527
chr11.95074650.95075127	-0.996135	2.05935	-3.80379	0.000337992	0.026716	0.12353
chr15.83210698.83210935	-1.40129	0.936283	-3.80245	0.000339469	0.0268191	0.106955
chr15.63079897.63080435	-0.94555	2.68911	-3.80189	0.000340083	0.0268407	0.120765
chr9.33000812.33001974	0.710096	4.60445	3.80189	0.000340088	0.0268407	-0.0900787
chr15.66503851.66505737	0.97243	4.24338	3.80147	0.00034055	0.0268456	-0.033333
chr11.65500396.65500731	1.98021	2.2206	3.80143	0.000340596	0.0268456	0.0977329
chr1.84088973.84090144	0.899433	3.75963	3.80136	0.000340667	0.0268456	0.00630381
chr17.65278231.65278997	-0.96526	3.01458	-3.80092	0.000341159	0.0268707	0.0663994
chr10.84631851.84633574	0.792121	4.12989	3.80007	0.000342104	0.0269315	-0.0515038
chr6.3841686.3842727	0.806917	3.01072	3.79983	0.000342372	0.026939	0.057718
chr9.36392026.36392726	2.39541	0.40636	3.79937	0.000342875	0.0269649	-0.209974
chr10.96446976.96447652	0.861722	3.07346	3.79897	0.000343322	0.0269865	0.0410935
chr8.85354956.85355438	-1.81833	0.306285	-3.79861	0.000343721	0.0270017	-0.0943697
chr7.47091159.47091554	-1.07587	2.04369	-3.79848	0.000343864	0.0270017	0.109499
chr2.240232826.240234387	-0.540012	5.45921	-3.79817	0.000344216	0.0270157	-0.244575
chr8.130121059.130121689	-1.0633	3.1654	-3.79712	0.000345388	0.0270934	0.0346964
chr16.75320399.75320743	-1.33725	1.32295	-3.79697	0.000345554	0.0270934	0.10904
chr1.165174431.165174891	-1.73026	0.51147	-3.79616	0.000346468	0.0271514	0.0189454
chr14.102264375.102265350	0.910791	3.51782	3.79563	0.000347056	0.0271838	0.0231665
chr6.27807262.27808696	0.865359	3.88287	3.79502	0.000347749	0.0271976	-0.0240595
chr2.54473823.54474262	1.18821	2.3549	3.79493	0.000347852	0.0271976	0.104189
chr10.79399108.79400001	-0.608989	4.471	-3.79489	0.000347896	0.0271976	-0.112946
chr6.81763135.81763440	1.73028	1.24787	3.79471	0.000348094	0.0271976	0.062057
chr2.220854310.220854704	1.13207	1.85044	3.7947	0.000348107	0.0271976	0.121509
chr1.13830728.13831222	-1.5628	0.677353	-3.79442	0.000348426	0.0272089	0.0684761
chr16.52773066.52773522	-1.45261	1.64106	-3.79372	0.000349215	0.0272372	0.121179
chr9.82331651.82332666	0.851681	4.11431	3.79364	0.000349305	0.0272372	-0.0610475
chr3.8206624.8207497	0.944463	3.0928	3.79363	0.000349314	0.0272372	0.0399513
chrX.136126474.136127670	1.0388	3.24659	3.79333	0.000349657	0.0272374	0.0423535
chr15.73724258.73724661	-1.04302	2.65587	-3.79332	0.000349667	0.0272374	0.0618562
[truncated: 153,560 more rows]
