# Supplementary material for: Anthracyclines induce global changes in cardiomyocyte chromatin accessibility that overlap with cardiovascular disease loci
Source: PLoS Genet. 2025 Oct 14;21(10):e1011900. doi: 10.1371/journal.pgen.1011900 (PMC12561927; doi:10.1371/journal.pgen.1011900)
Supplement: S5 Table — (XLSX) [file pgen.1011900.s005.xlsx]

## Sheet: Table_S5
Table_S5: Pairwise differential accessibility analysis for DNR vs VEH at 3 hours
peak = Location of region (chromosome.start.end)
peak	logFC	AveExpr	t	P.Value	adj.P.Val	B
chr10.72331769.72332348	-2.44442	2.68796	-10.1257	1.43374e-14	2.23028e-09	22.1961
chr19.46300600.46301262	-2.20057	3.80964	-9.90172	3.33498e-14	2.5939e-09	21.8693
chr14.76772505.76773251	-1.6855	4.20838	-9.7618	5.665e-14	2.93743e-09	21.4648
chr3.38543434.38544121	-2.49878	3.47074	-9.40479	2.20792e-13	6.62759e-09	20.0231
chr11.76577027.76577716	-1.79776	4.70354	-9.40147	2.2361e-13	6.62759e-09	20.1815
chr10.70584818.70585814	-2.48375	2.9746	-9.36651	2.55633e-13	6.62759e-09	19.6362
chr10.90912452.90913442	-2.43711	3.48294	-9.3064	3.21864e-13	7.1526e-09	19.6042
chr11.65506819.65508825	-2.0517	5.30664	-9.20142	4.81633e-13	8.48113e-09	19.4599
chr2.219452790.219454100	-1.6801	4.17456	-9.19658	4.90689e-13	8.48113e-09	19.3611
chr1.2199219.2199726	-2.05562	3.82724	-9.12315	6.50859e-13	9.87734e-09	19.0404
chr16.58110448.58111450	-1.86145	4.05845	-9.10482	6.98463e-13	9.87734e-09	19.0399
chr9.36163091.36163941	-2.1748	3.39431	-9.03912	8.99723e-13	1.16632e-08	18.6522
chr11.1437365.1438018	-1.99399	4.45343	-8.95155	1.26157e-12	1.50959e-08	18.4854
chr14.100775518.100776573	-2.3237	4.04491	-8.84291	1.92032e-12	2.1337e-08	18.0521
chr20.63834993.63835504	-2.10237	4.45924	-8.80929	2.18726e-12	2.26829e-08	17.9488
chr12.47812666.47813514	-1.58209	4.20135	-8.76568	2.59001e-12	2.42259e-08	17.7803
chr20.37880602.37881225	-2.30951	2.94684	-8.76001	2.64752e-12	2.42259e-08	17.5925
chr7.5524956.5526033	-2.52555	3.01611	-8.66457	3.83392e-12	3.31329e-08	17.1821
chr17.19288457.19289028	-1.64225	3.83329	-8.62123	4.53679e-12	3.58759e-08	17.2144
chr14.76768188.76768850	-1.89968	4.70043	-8.61697	4.61257e-12	3.58759e-08	17.259
chr19.50484813.50486159	-2.53723	3.5685	-8.5908	5.10646e-12	3.7826e-08	17.0657
chr9.136625009.136625634	-1.78184	3.36189	-8.51258	6.92203e-12	4.89441e-08	16.7423
chr12.6764026.6764748	-1.34187	5.06096	-8.43885	9.22419e-12	6.11833e-08	16.5862
chr1.148522548.148523161	-1.98766	3.10615	-8.42678	9.66824e-12	6.11833e-08	16.3697
chr17.19317125.19317743	-1.60774	3.60094	-8.42244	9.83294e-12	6.11833e-08	16.4456
chr7.36303199.36304075	-1.49344	4.09937	-8.40734	1.04289e-11	6.23955e-08	16.4351
chr17.74037312.74037693	-3.00082	2.25642	-8.38563	1.135e-11	6.53916e-08	15.6501
chr11.130611620.130612851	1.50245	4.80775	8.37626	1.17725e-11	6.54033e-08	16.342
chr11.46697154.46697861	-2.44703	3.73416	-8.36306	1.23941e-11	6.64824e-08	16.2392
chr16.85395484.85396086	-1.53565	4.12139	-8.32982	1.41099e-11	7.3163e-08	16.1404
chr1.203750890.203751598	1.86051	3.82127	8.31854	1.47444e-11	7.39868e-08	16.0515
chr11.12746651.12747085	-1.74654	3.58337	-8.30559	1.55088e-11	7.53905e-08	15.9797
chr8.102745319.102745898	-2.14925	2.98265	-8.26295	1.83171e-11	8.63442e-08	15.7129
chr3.38533094.38534070	-1.98029	4.8786	-8.24949	1.9306e-11	8.81281e-08	15.8689
chr14.23376284.23379025	-2.37267	4.84021	-8.23994	2.00396e-11	8.81281e-08	15.8326
chr7.74477915.74478583	-1.74594	3.83532	-8.23021	2.08153e-11	8.81281e-08	15.7557
chr5.177494646.177495151	-1.48568	4.04274	-8.22842	2.09617e-11	8.81281e-08	15.7634
chr22.27669300.27669988	-1.52687	4.70847	-8.22056	2.16148e-11	8.84826e-08	15.7571
chr10.6213894.6214299	-2.65202	3.03701	-8.20699	2.27918e-11	9.09082e-08	15.5219
chr10.78173400.78174020	-2.08041	3.13386	-8.19065	2.4294e-11	9.44774e-08	15.4619
chr19.38304833.38305487	-1.54391	4.39029	-8.14394	2.91604e-11	1.10637e-07	15.4571
chr16.54502951.54503395	-2.5205	2.52698	-8.11471	3.26905e-11	1.18754e-07	15.1066
chr20.32792167.32792696	-2.6208	2.97762	-8.11274	3.29428e-11	1.18754e-07	15.0869
chr13.113860409.113860858	-1.82801	3.3141	-8.10777	3.35901e-11	1.18754e-07	15.2256
chr3.46878704.46879267	-1.80917	3.96395	-8.0642	3.98308e-11	1.37688e-07	15.1439
chr19.50508491.50509048	-1.74618	3.49833	-8.01048	4.9148e-11	1.66203e-07	14.9056
chr20.50870544.50871549	-1.65006	3.96551	-7.99483	5.2254e-11	1.72946e-07	14.8865
chr19.5880541.5880993	-1.82266	3.92311	-7.95156	6.18987e-11	1.97342e-07	14.6997
chr1.2279093.2279871	-1.92107	3.47669	-7.95048	6.21623e-11	1.97342e-07	14.6765
chr1.144412141.144413353	-1.35261	3.55977	-7.89624	7.6875e-11	2.38999e-07	14.4908
chr3.50264403.50265268	-1.8994	5.10112	-7.89137	7.83567e-11	2.38999e-07	14.5081
chr8.23067588.23069375	1.67761	5.49831	7.86972	8.52905e-11	2.55145e-07	14.4153
chr18.33577646.33578344	1.74572	4.36102	7.82395	1.02046e-10	2.96309e-07	14.2456
chr6.41766993.41767689	-1.74144	3.39679	-7.82192	1.02861e-10	2.96309e-07	14.1752
chr1.16019566.16019882	-1.8808	2.7573	-7.79973	1.12209e-10	3.17361e-07	13.9697
chr11.126113493.126114034	-1.71729	4.02952	-7.79397	1.14767e-10	3.18799e-07	14.1293
chr20.22617180.22617597	-2.07811	2.85889	-7.77694	1.22689e-10	3.34828e-07	13.9061
chr11.2390547.2391303	-1.53468	4.11239	-7.75281	1.34864e-10	3.61707e-07	13.9741
chr17.21370318.21370911	-1.95517	3.78449	-7.74566	1.38698e-10	3.65685e-07	13.9283
chr15.34788417.34789729	-2.6739	2.79099	-7.72703	1.49209e-10	3.86841e-07	13.75
chr19.3403869.3404977	-1.53673	3.95899	-7.68017	1.793e-10	4.45789e-07	13.702
chr5.177468522.177469171	-1.95574	3.71561	-7.67907	1.80077e-10	4.45789e-07	13.6737
chr3.56909383.56909884	-2.69154	2.46325	-7.67841	1.80543e-10	4.45789e-07	13.4812
chr1.21901451.21901810	-1.75982	3.43706	-7.66709	1.88742e-10	4.58752e-07	13.6114
chr5.102755638.102756387	1.88831	4.14098	7.6551	1.97826e-10	4.72899e-07	13.5949
chr19.2475719.2477583	1.80636	5.86918	7.6515	2.00642e-10	4.72899e-07	13.5632
chr16.68022367.68023720	1.70914	4.78923	7.64125	2.08873e-10	4.84949e-07	13.5592
chr19.46298893.46299315	-1.74479	3.28368	-7.63163	2.16897e-10	4.96175e-07	13.4888
chr5.132215349.132215804	-2.3016	2.95076	-7.62217	2.251e-10	5.07478e-07	13.2581
chrX.47361650.47362427	-1.35057	5.1624	-7.61041	2.35722e-10	5.23831e-07	13.4359
chr17.3870820.3871407	-1.61232	3.82026	-7.6039	2.41821e-10	5.29816e-07	13.3995
chr1.204080240.204080878	-1.61503	3.34352	-7.59985	2.4569e-10	5.30816e-07	13.3498
chr17.7854843.7855040	-2.49114	2.10907	-7.58142	2.64112e-10	5.628e-07	12.9875
chr2.240775784.240776312	-1.87539	2.85368	-7.57222	2.73818e-10	5.75599e-07	13.1577
chr16.84013811.84014634	-1.70052	4.2897	-7.55941	2.87922e-10	5.97177e-07	13.2488
chr17.43417268.43418001	-1.7375	2.43164	-7.53652	3.14974e-10	6.4469e-07	12.9937
chr10.79381739.79382410	-1.66903	4.33604	-7.52695	3.27031e-10	6.60674e-07	13.1258
chr14.23437886.23438664	-1.91677	4.41753	-7.51875	3.37714e-10	6.7351e-07	13.0949
chr15.66763162.66764058	-1.62867	3.87817	-7.49905	3.64846e-10	7.1841e-07	13.0176
chr15.63072786.63074229	-1.61006	3.05831	-7.48743	3.81862e-10	7.4154e-07	12.9289
chr1.153612648.153613242	-1.34233	3.33995	-7.4846	3.86127e-10	7.4154e-07	12.9471
chr12.13171764.13172594	-1.97118	3.02711	-7.47555	4.00086e-10	7.58977e-07	12.8359
chr9.137723945.137724458	-1.93924	2.47415	-7.46963	4.09475e-10	7.62252e-07	12.7348
chr14.105470951.105472044	-1.3079	5.33035	-7.46823	4.11729e-10	7.62252e-07	12.8816
chr17.38900792.38901592	-1.35501	4.24109	-7.46302	4.20235e-10	7.62252e-07	12.8815
chr3.11185562.11186096	-1.95617	2.93328	-7.46231	4.21413e-10	7.62252e-07	12.7308
chr13.113122604.113123337	-1.61627	3.49778	-7.45625	4.31543e-10	7.6965e-07	12.8301
chr3.42031915.42032434	1.43812	3.94586	7.45241	4.38092e-10	7.6965e-07	12.8293
chr12.122063940.122064408	-1.87742	2.97219	-7.4511	4.40345e-10	7.6965e-07	12.7882
chr22.27686316.27687198	-1.42828	4.25435	-7.41605	5.0526e-10	8.73297e-07	12.7053
chr12.131912382.131913198	-1.54596	4.44787	-7.40368	5.30377e-10	9.01223e-07	12.6594
chr17.48503564.48504206	-2.18795	3.95826	-7.40242	5.33004e-10	9.01223e-07	12.6509
chr10.90911070.90912279	-1.85485	4.67363	-7.39301	5.53041e-10	9.25047e-07	12.6154
chr10.97782548.97783192	-2.12188	2.41981	-7.38244	5.76451e-10	9.30914e-07	12.3614
chr7.75014458.75015171	-1.6217	3.78621	-7.382	5.77449e-10	9.30914e-07	12.5608
chr10.79178496.79179303	-1.49805	4.26171	-7.38105	5.79611e-10	9.30914e-07	12.5702
chr2.39743142.39743857	2.08248	3.15257	7.38066	5.80486e-10	9.30914e-07	12.4791
chr12.56087101.56087854	-2.05905	2.99087	-7.36008	6.29311e-10	9.96765e-07	12.4482
chr14.23408208.23408839	-2.51089	3.02917	-7.35804	6.34364e-10	9.96765e-07	12.4062
chr11.76624651.76625265	-2.04693	3.66273	-7.34521	6.67092e-10	1.03771e-06	12.4205
chr7.7148745.7149187	-1.8562	2.49875	-7.34115	6.77798e-10	1.04392e-06	12.2986
chr8.22178689.22179554	-1.43525	4.98886	-7.32564	7.20325e-10	1.09855e-06	12.3453
chr5.171427753.171428332	-2.03892	2.81222	-7.32093	7.3373e-10	1.10812e-06	12.2879
chr1.203508331.203508970	-1.77728	2.89084	-7.31362	7.55081e-10	1.1294e-06	12.2446
chr3.184574420.184575392	-1.40788	4.22013	-7.30401	7.84071e-10	1.1616e-06	12.2821
chr7.30911509.30912000	-1.43337	3.73405	-7.29781	8.03373e-10	1.17896e-06	12.2559
chr19.40341590.40342269	-1.62053	3.57187	-7.27993	8.61738e-10	1.24443e-06	12.1788
chr1.91601581.91602437	-2.04959	4.04696	-7.27927	8.63984e-10	1.24443e-06	12.188
chr10.124864240.124865103	-1.67633	3.55986	-7.26891	8.99789e-10	1.28411e-06	12.1313
chr17.9138322.9138910	-2.44013	3.12638	-7.26003	9.31681e-10	1.31754e-06	12.0604
chr15.75660970.75661641	-1.39968	3.99968	-7.24756	9.78378e-10	1.37111e-06	12.0651
chr10.86128318.86128673	-2.38854	2.08585	-7.24209	9.99564e-10	1.38778e-06	11.682
chr19.35003359.35003691	-1.78149	3.31072	-7.23984	1.00843e-09	1.38778e-06	11.9897
chrX.154531573.154532223	-1.25167	3.91104	-7.23767	1.01704e-09	1.38778e-06	12.0311
chr17.50060810.50061348	-1.47842	4.19002	-7.22924	1.05121e-09	1.42194e-06	11.9995
chrX.69314934.69315307	-2.19361	1.88799	-7.22104	1.08557e-09	1.45576e-06	11.6201
chr19.45764643.45765321	-1.53291	3.32717	-7.21754	1.10058e-09	1.46328e-06	11.9382
chr1.201355656.201357100	-2.05509	3.99354	-7.21323	1.11932e-09	1.47557e-06	11.9389
chr11.35192218.35192759	-1.88425	3.19332	-7.19068	1.22277e-09	1.5984e-06	11.8206
chr12.120244967.120245391	-1.5644	3.86977	-7.18743	1.23847e-09	1.60544e-06	11.8412
chr19.49142766.49143227	-1.31354	4.38682	-7.18406	1.25491e-09	1.61331e-06	11.8254
chr2.219419499.219420355	-2.08176	2.74345	-7.17953	1.2774e-09	1.61562e-06	11.7448
chr4.145097678.145099013	1.2673	5.22409	7.17833	1.28342e-09	1.61562e-06	11.781
chr19.518179.518694	-1.87999	2.88586	-7.17438	1.30344e-09	1.61562e-06	11.7377
chr2.20491932.20492697	-2.08854	3.43352	-7.17373	1.30678e-09	1.61562e-06	11.7509
chr1.101238692.101239629	1.57631	4.00944	7.17337	1.30864e-09	1.61562e-06	11.7864
chr22.42697330.42698130	-1.22632	5.63449	-7.15457	1.40869e-09	1.72544e-06	11.6703
chr14.73741281.73742030	-1.59441	3.36387	-7.15117	1.42759e-09	1.72751e-06	11.6781
chr16.24670640.24671414	-1.88452	3.45847	-7.15028	1.43258e-09	1.72751e-06	11.68
chr2.85537685.85540432	1.29732	6.07219	7.14383	1.46926e-09	1.7463e-06	11.5963
chr16.10616753.10617689	-1.36823	3.7111	-7.14359	1.47062e-09	1.7463e-06	11.6726
chr3.186782723.186784520	1.37158	4.70427	7.13751	1.50611e-09	1.7749e-06	11.6464
chr2.127080199.127080891	-1.56708	3.43399	-7.12237	1.59814e-09	1.86779e-06	11.5849
chr1.20358588.20359218	-1.76387	3.36453	-7.12065	1.60895e-09	1.86779e-06	11.5669
chr17.50209444.50211103	-1.15472	5.34467	-7.10315	1.72311e-09	1.97828e-06	11.496
chr11.15911502.15912103	-1.92266	3.1182	-7.1022	1.72957e-09	1.97828e-06	11.4859
chr3.50600850.50601798	-1.42644	4.30588	-7.09312	1.79217e-09	2.03493e-06	11.4849
chr19.7998156.7998514	-2.04129	2.20567	-7.07969	1.88904e-09	2.12937e-06	11.1713
chr8.30173695.30175286	-1.12787	4.96979	-7.07611	1.91568e-09	2.14386e-06	11.3997
chr11.69010903.69011446	-1.80712	3.09534	-7.07268	1.94164e-09	2.15739e-06	11.3599
chr5.149423753.149424869	-1.73322	4.21506	-7.0646	2.00406e-09	2.21096e-06	11.3775
chr13.112885702.112886360	-1.45979	4.60292	-7.05657	2.0681e-09	2.26555e-06	11.3413
chr1.1959773.1960472	-1.39801	3.36508	-7.05201	2.10531e-09	2.29017e-06	11.3184
chrX.107731768.107732705	-1.19558	5.15111	-7.03425	2.25699e-09	2.43812e-06	11.2345
chr9.124202299.124202916	-1.91789	3.50673	-7.03096	2.28624e-09	2.44418e-06	11.2213
chr13.113001187.113002032	-1.58737	4.35216	-7.02876	2.30604e-09	2.44418e-06	11.2434
chr19.14173859.14174517	-2.18922	2.7769	-7.02835	2.30972e-09	2.44418e-06	11.1739
chr22.24247314.24248131	-1.7521	2.52199	-7.02255	2.36275e-09	2.4834e-06	11.1234
chr22.30289141.30290100	-1.09647	5.04232	-7.00692	2.51194e-09	2.62249e-06	11.1379
chr21.39313037.39314834	1.38568	5.43765	7.00402	2.5406e-09	2.63472e-06	11.1058
chr1.11790518.11791307	-1.58929	4.69095	-6.99234	2.6594e-09	2.73308e-06	11.0996
chr11.11296333.11297124	-2.20617	2.84747	-6.99127	2.67059e-09	2.73308e-06	11.0592
chr9.114348638.114349619	-1.36852	4.59655	-6.98881	2.6965e-09	2.74157e-06	11.0866
chr15.84929753.84930392	-1.68101	3.54016	-6.98362	2.7518e-09	2.77962e-06	11.0626
chr15.93955088.93955695	-2.22323	2.06706	-6.97911	2.8008e-09	2.81086e-06	10.7319
chr20.38599390.38599936	-1.70913	3.02615	-6.97573	2.83805e-09	2.82999e-06	11.0054
chr1.43836460.43837305	-1.78298	3.30157	-6.97362	2.86163e-09	2.83533e-06	11.0027
chr6.69138933.69139484	1.3006	4.27735	6.96611	2.94697e-09	2.90141e-06	11.0073
chr2.127064550.127065229	-1.61076	4.40971	-6.95838	3.03746e-09	2.97168e-06	10.9776
chr18.13191845.13192256	-1.73187	2.14275	-6.95578	3.06857e-09	2.98336e-06	10.8784
chr2.237432431.237433110	-1.75189	3.12028	-6.94445	3.20767e-09	3.09923e-06	10.908
chr16.56691751.56692494	-1.54873	4.3183	-6.93545	3.32261e-09	3.19046e-06	10.89
chr4.7397863.7398509	-1.53416	3.01958	-6.93283	3.3568e-09	3.20352e-06	10.8317
chr1.63624892.63625478	1.70212	2.67698	6.93033	3.3899e-09	3.21538e-06	10.8063
chr1.2240101.2240542	-1.74001	2.93984	-6.92081	3.51853e-09	3.29888e-06	10.7731
chr15.68797737.68797952	-2.22364	1.42282	-6.92068	3.52034e-09	3.29888e-06	10.3081
chr14.54652073.54653123	1.31525	3.89197	6.9164	3.57972e-09	3.33444e-06	10.82
chr3.179071017.179072336	1.48153	4.60953	6.91281	3.63034e-09	3.36146e-06	10.7997
chr13.27125398.27126386	-1.47503	3.90876	-6.90092	3.80321e-09	3.50068e-06	10.7621
chr10.24008377.24009344	1.3866	4.14833	6.897	3.86189e-09	3.52935e-06	10.7478
chr10.97065180.97065467	-2.13943	1.62473	-6.89582	3.87973e-09	3.52935e-06	10.3971
chr16.69848669.69849435	-1.64554	3.00734	-6.89188	3.94007e-09	3.5634e-06	10.6449
chr3.150451332.150452240	1.79377	2.82063	6.88522	4.04395e-09	3.61053e-06	10.6193
chr11.64335058.64335731	-1.16302	5.04129	-6.88516	4.04487e-09	3.61053e-06	10.6776
chr1.3423164.3423823	-1.77097	3.52941	-6.88305	4.07851e-09	3.61053e-06	10.683
chr19.44820735.44821691	-1.45639	4.06101	-6.88264	4.08502e-09	3.61053e-06	10.6922
chr1.54324067.54324598	-1.81816	2.22076	-6.87966	4.13282e-09	3.63214e-06	10.5505
chr5.141915708.141916228	-1.68859	2.01105	-6.87714	4.17386e-09	3.6476e-06	10.5304
chr13.44800670.44801311	-1.64397	2.15079	-6.86923	4.3048e-09	3.71186e-06	10.5228
chr19.6216840.6217600	-1.63314	3.80084	-6.86884	4.31142e-09	3.71186e-06	10.6419
chr1.111743664.111744092	-1.52267	3.66864	-6.86839	4.31897e-09	3.71186e-06	10.6378
chr11.130123428.130124453	-1.29005	4.28369	-6.86148	4.43729e-09	3.79259e-06	10.6138
chr1.114008442.114009183	1.60183	3.40177	6.85988	4.46509e-09	3.7955e-06	10.596
chr19.39204738.39205211	-2.14215	1.89429	-6.85051	4.63175e-09	3.91577e-06	10.2344
chr11.73314382.73315120	-1.04414	4.40622	-6.84192	4.78981e-09	4.02751e-06	10.5283
chr1.16012567.16013729	-1.22972	5.33046	-6.82819	5.054e-09	4.2268e-06	10.439
chr14.99424294.99425009	-2.07255	2.38345	-6.82339	5.14965e-09	4.28377e-06	10.3332
chr13.100887394.100888163	-1.45807	3.6911	-6.81898	5.23919e-09	4.33507e-06	10.4538
chr11.125376002.125376541	-2.05589	2.6997	-6.81488	5.32373e-09	4.37221e-06	10.3199
chr10.43322504.43323359	-1.64142	2.96457	-6.81408	5.3403e-09	4.37221e-06	10.399
chr1.208803306.208803814	-2.12054	2.50672	-6.80861	5.45578e-09	4.43686e-06	10.3051
chr9.123360243.123361613	-1.27718	4.18986	-6.80765	5.4763e-09	4.43686e-06	10.4118
chrX.103585406.103586612	1.29717	4.03788	6.79595	5.73233e-09	4.62023e-06	10.3679
chr19.11539744.11540628	-1.31692	4.08718	-6.79279	5.80363e-09	4.65358e-06	10.3515
chr3.78090361.78090969	2.27363	2.5083	6.78595	5.96073e-09	4.75024e-06	10.0875
chr1.182362492.182363309	-1.62939	3.48227	-6.7849	5.98525e-09	4.75024e-06	10.3242
chr1.83828153.83829012	2.3029	2.07887	6.7638	6.4992e-09	5.11363e-06	9.93936
chr11.61764292.61765134	-1.55843	2.71549	-6.76342	6.50886e-09	5.11363e-06	10.2187
chr1.201896856.201897550	-1.40726	3.14786	-6.76075	6.57704e-09	5.14123e-06	10.231
chr14.23062018.23062395	-1.35031	3.37076	-6.75554	6.71229e-09	5.22072e-06	10.2011
chr22.35587418.35587975	-1.67169	4.18576	-6.75148	6.81949e-09	5.27771e-06	10.1832
chr12.124913612.124915284	1.4208	5.2093	6.74814	6.90905e-09	5.32055e-06	10.1407
chr11.133934465.133935231	-1.44114	3.78552	-6.74538	6.98378e-09	5.33259e-06	10.1797
chr8.141629380.141630011	-1.75734	2.31347	-6.74503	6.99325e-09	5.33259e-06	10.0648
chr1.62687414.62688822	1.46229	4.41034	6.74062	7.11485e-09	5.39885e-06	10.1578
chr11.109858171.109858725	-1.92327	1.65898	-6.73743	7.204e-09	5.42319e-06	9.87222
chr3.101377367.101378439	1.61322	3.4898	6.73698	7.21664e-09	5.42319e-06	10.1272
chr7.4744650.4745525	-1.00623	5.19391	-6.73266	7.33926e-09	5.48882e-06	10.0842
chr12.52566949.52567482	-2.15409	2.42006	-6.7294	7.43309e-09	5.53239e-06	9.99527
chr20.34042324.34042590	-2.74737	1.34393	-6.72253	7.63532e-09	5.6479e-06	9.36474
chr17.39674954.39675320	-1.95125	2.70421	-6.72167	7.6609e-09	5.6479e-06	10.0445
chr12.111655749.111656642	-1.67894	3.67166	-6.71836	7.76028e-09	5.6683e-06	10.0781
chr9.89878609.89879087	-1.37197	3.91031	-6.71817	7.76605e-09	5.6683e-06	10.0773
chr10.102136764.102137088	-1.21382	4.17032	-6.71483	7.86805e-09	5.6683e-06	10.0619
chr17.44557704.44559220	1.77226	4.71473	6.7141	7.89059e-09	5.6683e-06	10.0485
chr8.47857521.47858112	-1.60665	3.02587	-6.71349	7.90926e-09	5.6683e-06	10.0555
chr12.48779578.48780598	-1.47694	3.79814	-6.71256	7.93795e-09	5.6683e-06	10.0561
chr18.75127649.75128240	-1.30673	3.85981	-6.71238	7.94365e-09	5.6683e-06	10.0562
chr22.26008676.26009055	3.91135	0.0960931	6.71061	7.99874e-09	5.68155e-06	8.31503
chr10.73648306.73650289	0.94744	6.11997	6.70815	8.07575e-09	5.71018e-06	9.90869
chr1.41371778.41372563	-1.90782	3.01274	-6.706	8.14369e-09	5.73216e-06	9.99332
chr19.18247958.18248540	-1.9451	2.61212	-6.70072	8.31329e-09	5.82518e-06	9.95926
chr19.32627984.32628877	-1.59491	3.49861	-6.69862	8.38172e-09	5.84039e-06	10.0021
chr7.23465473.23465873	-1.38572	3.31848	-6.69775	8.41008e-09	5.84039e-06	9.99693
chr5.151213707.151214585	-1.4033	4.3327	-6.69032	8.65745e-09	5.95094e-06	9.96757
chr11.76602404.76602832	-1.66065	2.36379	-6.69011	8.66453e-09	5.95094e-06	9.88138
chr2.80517364.80517687	-2.56623	2.0033	-6.68953	8.68404e-09	5.95094e-06	9.75733
chr16.70396402.70396849	-1.39056	3.49397	-6.68827	8.72698e-09	5.95414e-06	9.96223
chr12.124745834.124746448	-1.51421	3.20593	-6.68246	8.92693e-09	6.0333e-06	9.92874
chr19.50362774.50363635	-1.71465	2.50864	-6.68188	8.94717e-09	6.0333e-06	9.85013
chr3.124409406.124410716	1.64905	3.85499	6.68153	8.95937e-09	6.0333e-06	9.93996
chr17.7204726.7205480	-1.38838	4.0669	-6.6752	9.18348e-09	6.15757e-06	9.91203
chr6.43937023.43937909	-1.44718	4.25825	-6.66465	9.56902e-09	6.37859e-06	9.8742
chr6.105164345.105164817	-1.51158	2.88495	-6.66395	9.59514e-09	6.37859e-06	9.81571
chr4.76679499.76680237	-1.6559	3.00368	-6.66033	9.73147e-09	6.42525e-06	9.84558
chr5.159510177.159510829	-1.58145	3.91641	-6.6599	9.74793e-09	6.42525e-06	9.85366
chr16.74296500.74297618	1.45169	4.09218	6.65533	9.92302e-09	6.51306e-06	9.84001
chr17.66374098.66374936	-1.40819	3.31132	-6.65371	9.98573e-09	6.52668e-06	9.83071
chr19.55157594.55157940	-2.38287	2.21456	-6.64417	1.03642e-08	6.71904e-06	9.6727
chr5.33291282.33291923	-2.06154	2.55248	-6.64393	1.0374e-08	6.71904e-06	9.75242
chr4.5940404.5940862	-1.91553	2.48664	-6.64305	1.04096e-08	6.71904e-06	9.75167
chr18.13271495.13271967	-1.88097	3.66025	-6.63493	1.0744e-08	6.88281e-06	9.76625
chr21.32183911.32184794	-1.72996	2.78941	-6.63475	1.07518e-08	6.88281e-06	9.70472
chr9.134661787.134662925	-1.42423	4.552	-6.63152	1.08878e-08	6.94128e-06	9.73857
chr15.65323117.65323415	-1.80427	2.37668	-6.62851	1.10163e-08	6.99453e-06	9.6346
chr9.126804707.126806261	1.02905	5.60844	6.62063	1.13597e-08	7.18326e-06	9.62862
chr1.85580518.85582685	1.22024	6.02468	6.61287	1.17087e-08	7.37397e-06	9.57131
chr9.33160846.33161594	-1.38755	3.59416	-6.61035	1.18239e-08	7.41652e-06	9.67499
chr11.75667110.75669114	1.08836	5.15618	6.60498	1.20737e-08	7.50334e-06	9.60604
chr20.38208867.38209423	-2.29513	2.16679	-6.60459	1.20923e-08	7.50334e-06	9.50968
chr20.50957853.50959737	1.86888	4.12052	6.60428	1.21071e-08	7.50334e-06	9.64927
chr14.23409333.23410731	-2.60446	3.83026	-6.60093	1.22658e-08	7.57156e-06	9.63864
chr6.40629887.40630551	-1.67747	2.85426	-6.5933	1.26358e-08	7.76914e-06	9.57228
chr16.75244539.75245818	-1.1369	5.14577	-6.58668	1.29657e-08	7.91691e-06	9.54156
chr13.113203958.113204598	-1.59087	3.84933	-6.58644	1.2978e-08	7.91691e-06	9.58357
chr1.201357250.201358044	-2.04864	2.68361	-6.57717	1.34549e-08	8.17577e-06	9.50995
chr1.16048572.16049086	-1.23763	3.42243	-6.57402	1.36205e-08	8.24425e-06	9.5397
chr21.32569291.32570146	1.07785	4.34399	6.57042	1.38128e-08	8.32822e-06	9.51908
chr1.31751945.31752384	-2.24164	2.13552	-6.56473	1.41221e-08	8.48182e-06	9.33759
chr10.72334178.72334589	-2.38685	2.36124	-6.55997	1.43863e-08	8.58057e-06	9.33257
chr16.28572514.28573623	-1.24964	4.5218	-6.55978	1.43968e-08	8.58057e-06	9.46485
chr1.47551829.47552417	-1.99694	2.21194	-6.55521	1.46553e-08	8.70129e-06	9.35694
chr16.58032393.58033435	-1.39527	4.96604	-6.55196	1.48419e-08	8.77858e-06	9.41017
chr18.33578533.33579682	1.72471	3.76161	6.54823	1.50589e-08	8.84118e-06	9.44418
chr4.7679166.7679808	-1.99161	2.42142	-6.54819	1.50614e-08	8.84118e-06	9.24738
chr2.217887801.217888487	-1.82935	2.90353	-6.54467	1.52691e-08	8.88897e-06	9.3548
chr1.22662348.22662742	-2.32667	1.93771	-6.54382	1.53192e-08	8.88897e-06	9.21805
chr19.5313248.5313875	-1.85986	2.34854	-6.54284	1.53777e-08	8.88897e-06	9.33282
chr19.18156999.18157439	-1.46765	3.74226	-6.54268	1.53877e-08	8.88897e-06	9.42349
chr2.75285874.75286512	-2.06919	2.33681	-6.54146	1.54609e-08	8.88897e-06	9.39163
chr21.37367579.37368773	1.44519	4.03696	6.54105	1.54857e-08	8.88897e-06	9.41474
chr1.208250705.208251298	-2.33196	2.60511	-6.53565	1.5814e-08	9.02499e-06	9.35969
chr18.47490861.47491382	-1.80906	3.13707	-6.53455	1.58817e-08	9.02499e-06	9.38189
chr3.195207610.195208108	-1.54228	3.12876	-6.53431	1.58967e-08	9.02499e-06	9.38846
chrX.110745265.110745859	-1.80821	2.39584	-6.53216	1.60306e-08	9.04453e-06	9.32591
chr5.172943134.172943651	-1.76384	3.18103	-6.53189	1.60474e-08	9.04453e-06	9.34962
chr9.136571752.136573289	-1.09925	5.20088	-6.52877	1.62429e-08	9.12164e-06	9.29981
chr20.37526341.37528548	1.10492	5.35011	6.52545	1.6454e-08	9.20697e-06	9.28783
chr1.111139363.111140849	1.23026	5.5273	6.52304	1.66093e-08	9.26054e-06	9.26606
chr12.65565576.65567560	1.12072	4.8463	6.5209	1.67481e-08	9.3046e-06	9.31171
chr15.39597627.39599528	-2.72095	2.76477	-6.51922	1.68578e-08	9.3322e-06	9.26964
chr1.204733818.204734538	-1.42955	2.57298	-6.51671	1.70232e-08	9.39035e-06	9.32034
chr10.103491704.103492571	1.04418	5.44731	6.51431	1.71829e-08	9.41901e-06	9.24166
chr2.8633820.8634271	-1.57686	3.06453	-6.51411	1.71963e-08	9.41901e-06	9.30243
chr18.37299205.37300185	-1.25264	3.79488	-6.51158	1.73658e-08	9.43364e-06	9.30796
chr8.37691443.37691799	-1.48618	3.32625	-6.51131	1.73845e-08	9.43364e-06	9.29772
chr9.38651401.38651868	-2.09073	2.18281	-6.51101	1.74049e-08	9.43364e-06	9.1927
chr1.26696693.26697457	2.05486	3.38254	6.50937	1.75162e-08	9.46103e-06	9.29571
chr5.149380532.149381284	-1.81079	4.04284	-6.50187	1.80339e-08	9.70693e-06	9.26568
chr3.191715352.191716226	1.83283	2.84566	6.49514	1.85119e-08	9.91496e-06	9.22623
chr10.35372239.35372858	-1.18608	4.12526	-6.49464	1.85479e-08	9.91496e-06	9.23632
chr15.73343888.73344430	-1.6306	3.04225	-6.4929	1.86741e-08	9.94824e-06	9.19714
chr11.75347845.75348424	-1.28709	3.60604	-6.48836	1.90067e-08	1.00909e-05	9.22172
chr22.27662526.27663278	-1.40287	3.26597	-6.48721	1.90917e-08	1.01015e-05	9.21726
chr6.7216864.7217541	-1.60371	2.62205	-6.48416	1.93191e-08	1.01744e-05	9.19195
chr1.35079100.35079929	1.10621	3.98923	6.48314	1.93961e-08	1.01744e-05	9.19644
chr4.56858168.56858677	-2.08362	2.36033	-6.48275	1.94256e-08	1.01744e-05	9.09303
chr17.75693527.75694174	-1.27843	4.07656	-6.47768	1.98121e-08	1.0342e-05	9.17125
chr20.46215794.46216537	-1.04208	4.60154	-6.4756	1.99729e-08	1.0391e-05	9.15486
chr8.144422588.144423970	-1.24409	4.84233	-6.47435	2.00702e-08	1.04069e-05	9.13084
chr5.67215634.67216320	-2.15847	2.97182	-6.47312	2.01664e-08	1.0422e-05	9.11247
chr1.145281069.145281691	-1.68172	3.19713	-6.47126	2.03124e-08	1.04627e-05	9.15601
chr12.1916402.1917113	-1.68298	2.43103	-6.46896	2.04947e-08	1.05218e-05	9.11296
chr20.62274363.62275072	-1.63922	2.83481	-6.46666	2.06783e-08	1.05811e-05	9.10285
chr17.2093301.2093766	-1.69973	3.36985	-6.46567	2.07581e-08	1.05871e-05	9.13617
chr22.50293017.50294108	-1.09785	4.31331	-6.46415	2.08814e-08	1.0614e-05	9.112
chr14.101561254.101561615	-2.15643	1.74686	-6.46334	2.09473e-08	1.0614e-05	8.89929
chr8.37478977.37479781	-1.53283	4.70801	-6.45652	2.15092e-08	1.08182e-05	9.06741
chr2.9331732.9332273	-1.89076	3.70482	-6.45603	2.15498e-08	1.08182e-05	9.10175
chr11.75639756.75640356	-1.69919	2.67285	-6.45592	2.1559e-08	1.08182e-05	9.06924
chr8.105897090.105897858	-1.6655	2.83366	-6.45086	2.19871e-08	1.09729e-05	9.06533
chr1.32062276.32063082	-1.55875	3.3838	-6.45061	2.20084e-08	1.09729e-05	9.07428
chr3.66812582.66812915	-4.319	0.1376	-6.44444	2.25425e-08	1.12033e-05	7.44665
chr5.139724883.139725573	-1.19968	3.69166	-6.44202	2.27547e-08	1.12728e-05	9.04941
chr7.35465696.35466547	-2.09568	3.97611	-6.43541	2.33464e-08	1.15292e-05	9.01319
chr2.108945755.108946615	-1.55459	3.38479	-6.43125	2.37266e-08	1.16799e-05	9.00932
chr19.3459009.3460103	-1.3868	3.64684	-6.42833	2.39971e-08	1.17481e-05	8.99883
chr1.23478898.23479355	-1.60852	2.97092	-6.42812	2.40163e-08	1.17481e-05	8.96994
chr19.15232777.15233726	-1.4697	3.53903	-6.42082	2.47065e-08	1.20479e-05	8.97132
chrX.52874565.52874999	-1.979	1.72799	-6.41825	2.49544e-08	1.21307e-05	8.79141
chr17.50087440.50088318	1.30616	3.76147	6.41649	2.51251e-08	1.21757e-05	8.95499
chr20.3811599.3812240	-1.52688	3.43361	-6.41353	2.54156e-08	1.22782e-05	8.93881
chr16.87762067.87762535	-1.6968	2.6529	-6.4115	2.56171e-08	1.23372e-05	8.89252
chr13.113448628.113448966	-1.8254	2.25384	-6.40361	2.64133e-08	1.26814e-05	8.80334
chr8.143366693.143367041	-1.95867	2.33983	-6.40252	2.65247e-08	1.2689e-05	8.8301
chr8.8664303.8665559	1.14975	4.7047	6.40187	2.65923e-08	1.2689e-05	8.85662
chr1.230848995.230850036	1.33766	4.32707	6.39798	2.69962e-08	1.28216e-05	8.87157
chr9.130932571.130933446	-1.16956	4.11472	-6.39761	2.70349e-08	1.28216e-05	8.87575
chr5.42631096.42631620	-2.12667	2.7399	-6.39633	2.71696e-08	1.28463e-05	8.83607
chrX.40262545.40263299	-1.54216	2.19492	-6.39344	2.74753e-08	1.29515e-05	8.72379
chr7.66541954.66543428	-1.12056	3.92661	-6.39248	2.75778e-08	1.29605e-05	8.8557
chr16.4244484.4245076	-1.81057	3.31842	-6.38564	2.83199e-08	1.32423e-05	8.83184
chr17.75838465.75838771	-2.10698	1.66242	-6.38538	2.83478e-08	1.32423e-05	8.6009
chr2.121074948.121075643	-1.44617	3.45931	-6.38435	2.84621e-08	1.32559e-05	8.83578
chr12.103571266.103571768	-1.13785	3.27947	-6.36901	3.02063e-08	1.40016e-05	8.77917
chr7.112162148.112162527	-2.03322	2.89681	-6.36869	3.02432e-08	1.40016e-05	8.75436
chr1.224503263.224503966	-1.0876	4.27017	-6.3668	3.04656e-08	1.40627e-05	8.75048
chr5.133825616.133826166	-1.74184	2.3432	-6.35959	3.13293e-08	1.44176e-05	8.65885
chr1.160416227.160416717	-1.70046	2.66168	-6.35884	3.14198e-08	1.44176e-05	8.71016
chr10.51698564.51700727	1.47205	4.37795	6.358	3.15223e-08	1.44221e-05	8.72196
chr5.100534935.100536022	1.2809	4.74327	6.35488	3.1906e-08	1.45549e-05	8.68963
chr8.133197370.133198055	-1.6431	3.12613	-6.35284	3.21589e-08	1.46215e-05	8.71262
chr7.128357006.128357664	-1.82541	3.08591	-6.35167	3.2306e-08	1.46215e-05	8.71405
chr11.61888071.61888500	-1.25307	3.20238	-6.35109	3.23775e-08	1.46215e-05	8.71341
chr5.113202908.113203714	-1.23868	4.46729	-6.35069	3.24281e-08	1.46215e-05	8.69013
chr14.24160823.24161719	-0.947339	4.64468	-6.34169	3.35789e-08	1.50583e-05	8.64013
chr1.221886892.221887559	-1.49465	2.93464	-6.3416	3.35905e-08	1.50583e-05	8.65777
chr13.112722225.112723400	1.06961	4.49068	6.34018	3.3776e-08	1.5098e-05	8.63987
chr4.121800815.121801853	1.49483	3.10141	6.33764	3.41099e-08	1.52035e-05	8.66078
chr12.50066369.50066862	-1.63188	2.43014	-6.33164	3.49118e-08	1.54514e-05	8.58167
chr17.65588256.65588776	-2.14848	2.37897	-6.33144	3.49386e-08	1.54514e-05	8.5132
chr1.29282947.29283682	-1.16239	4.58669	-6.33125	3.4964e-08	1.54514e-05	8.58914
chr4.161189443.161190250	2.03571	2.25575	6.33044	3.50744e-08	1.54563e-05	8.36022
chr6.170129696.170130368	-1.09623	3.86486	-6.32942	3.52129e-08	1.54735e-05	8.62044
chr16.84972470.84973041	-1.78477	2.78133	-6.32517	3.57981e-08	1.56863e-05	8.60615
chr17.39194250.39194809	-1.24322	3.16609	-6.32181	3.62658e-08	1.57882e-05	8.60253
chr7.44884324.44886183	1.27976	5.44772	6.32142	3.63215e-08	1.57882e-05	8.50349
chr11.65555787.65556100	-1.87709	2.50962	-6.32035	3.64723e-08	1.57882e-05	8.57299
chr17.48760371.48760840	-1.98032	2.10151	-6.32021	3.64918e-08	1.57882e-05	8.51418
chr1.16112965.16113444	-1.72279	2.24449	-6.31988	3.65382e-08	1.57882e-05	8.53304
chr7.30930602.30931005	-2.27306	2.41273	-6.31664	3.69992e-08	1.59197e-05	8.50131
chr5.52799122.52801050	1.2432	5.63472	6.31631	3.70471e-08	1.59197e-05	8.47846
chr16.57268692.57269661	-1.30696	3.91883	-6.31318	3.74989e-08	1.60695e-05	8.56585
chrX.69374368.69375061	-1.88523	3.05655	-6.31126	3.7779e-08	1.61245e-05	8.56452
chr1.46520072.46521007	-1.09237	4.76743	-6.31088	3.78346e-08	1.61245e-05	8.51783
chr19.38229609.38230177	-1.23471	3.69107	-6.30833	3.82092e-08	1.62396e-05	8.54563
chr19.13055257.13055808	-1.3617	2.82255	-6.30167	3.92078e-08	1.66186e-05	8.52409
chr1.58584376.58585080	-1.62187	2.83014	-6.29881	3.96439e-08	1.67126e-05	8.46031
chr21.33324305.33325683	1.06567	5.60252	6.2988	3.96444e-08	1.67126e-05	8.40677
chr2.231665923.231667317	-1.08881	5.54145	-6.29275	4.05835e-08	1.70623e-05	8.38209
chr19.38223964.38224763	-1.31571	3.7342	-6.28868	4.12284e-08	1.72867e-05	8.47697
chr19.44141017.44142364	1.19409	3.99214	6.28703	4.14924e-08	1.73506e-05	8.46738
chr1.54585422.54586041	-1.54085	3.65021	-6.28364	4.20393e-08	1.75322e-05	8.46355
chr2.96531899.96532699	-1.17816	3.99152	-6.27743	4.30624e-08	1.79108e-05	8.43904
chr12.6946301.6946747	-1.27411	3.41022	-6.27481	4.34998e-08	1.80445e-05	8.4318
chr4.124936347.124936924	-1.43635	3.40074	-6.27318	4.37755e-08	1.81106e-05	8.42605
chr19.5128276.5129297	-1.37478	4.71749	-6.26859	4.45603e-08	1.83398e-05	8.36544
chr7.1059343.1060727	-1.37623	4.01815	-6.26856	4.45653e-08	1.83398e-05	8.3894
chr5.71704689.71705412	-2.1136	1.81269	-6.26528	4.51335e-08	1.85246e-05	8.29911
chr6.131949259.131951665	1.13236	6.28845	6.2614	4.58151e-08	1.87549e-05	8.20345
chr11.118195092.118195701	-1.67363	4.19044	-6.25992	4.6078e-08	1.8813e-05	8.36326
chr11.66317003.66317172	-2.43816	1.33303	-6.2576	4.64941e-08	1.89332e-05	7.91488
chr2.130744426.130745131	-1.60007	3.24662	-6.25017	4.78486e-08	1.94339e-05	8.34052
chr7.85065930.85067155	1.77066	2.50454	6.24707	4.84255e-08	1.9617e-05	8.26939
chr1.155745189.155746014	-1.19615	4.15447	-6.24261	4.9267e-08	1.99061e-05	8.29886
chr1.201023488.201023884	-1.7861	2.83147	-6.24121	4.95335e-08	1.99313e-05	8.29086
chr6.119482793.119483200	-2.06014	2.62733	-6.24094	4.95857e-08	1.99313e-05	8.27282
chr3.13022146.13022627	-1.6403	2.9265	-6.23653	5.04375e-08	2.02214e-05	8.27781
chr13.102700196.102701503	1.71598	3.46021	6.23567	5.06056e-08	2.02366e-05	8.28604
chr17.3003825.3004825	-1.01706	4.40699	-6.23367	5.09981e-08	2.03413e-05	8.24333
chr1.246785076.246785710	3.04383	2.58223	6.22241	5.3265e-08	2.11745e-05	8.17392
chr9.35341387.35342080	-1.24759	3.11148	-6.22196	5.33592e-08	2.11745e-05	8.23636
chr9.130928519.130928806	-2.13878	1.69899	-6.21991	5.37829e-08	2.12419e-05	8.00395
chr17.3927095.3928285	-1.41864	4.60731	-6.21981	5.38022e-08	2.12419e-05	8.19188
chr17.81506892.81508031	-1.86625	1.99309	-6.2178	5.42234e-08	2.1354e-05	8.13713
chr2.109382863.109383380	-1.57417	2.65185	-6.21536	5.47352e-08	2.15011e-05	8.19859
chr11.61754377.61755240	-1.23281	4.38302	-6.21413	5.49957e-08	2.1549e-05	8.175
chr22.39428457.39429165	-1.22154	4.05369	-6.21216	5.54156e-08	2.1659e-05	8.18383
chr3.184626887.184627654	-1.92947	2.97265	-6.20976	5.59328e-08	2.18064e-05	8.16114
chr12.120534270.120535433	1.2791	4.18852	6.20834	5.6239e-08	2.18709e-05	8.16141
chr9.113587404.113588157	-1.02159	4.60598	-6.19909	5.82837e-08	2.26096e-05	8.09984
chr1.40710976.40712093	1.28528	3.58135	6.19786	5.85605e-08	2.26604e-05	8.14896
chr1.36400661.36401707	-0.999186	4.86165	-6.19673	5.88172e-08	2.27033e-05	8.07749
chr3.49173142.49174143	-1.06193	4.48821	-6.19418	5.93979e-08	2.28707e-05	8.10567
chr5.138953126.138953919	-1.5287	4.01388	-6.19075	6.019e-08	2.30912e-05	8.11173
chr1.9181938.9183634	1.58604	4.71411	6.19042	6.02675e-08	2.30912e-05	8.09554
chr7.76069076.76069616	-1.84844	2.49004	-6.18844	6.07305e-08	2.31684e-05	8.07091
chr17.44997652.44998421	-1.52214	3.50554	-6.18828	6.07667e-08	2.31684e-05	8.10951
chr1.180502024.180503197	1.11252	5.30927	6.18726	6.10061e-08	2.32028e-05	8.02861
chr12.55926727.55928292	1.03848	5.20708	6.18047	6.26267e-08	2.36755e-05	7.99583
chr16.85526374.85526875	-1.50514	2.44153	-6.18015	6.27037e-08	2.36755e-05	8.05585
chr2.27663215.27664443	1.7101	4.32183	6.18014	6.27056e-08	2.36755e-05	8.06196
chr16.49782239.49783081	-1.42562	3.72466	-6.17905	6.29706e-08	2.3718e-05	8.07293
chr6.158917587.158918224	-2.18552	2.00103	-6.17802	6.32213e-08	2.37549e-05	7.85927
chr20.46255368.46256101	-1.41651	3.67377	-6.17625	6.36525e-08	2.37687e-05	8.06688
chr4.39458260.39459919	1.22727	5.57402	6.17614	6.36809e-08	2.37687e-05	7.95421
chr11.69008607.69009142	-1.39226	3.91719	-6.17599	6.37164e-08	2.37687e-05	8.06278
chr16.89114370.89115064	-1.59461	3.28495	-6.1745	6.40839e-08	2.38486e-05	8.06121
chr20.14761734.14762611	-1.51814	2.87761	-6.17168	6.47865e-08	2.40525e-05	8.04954
chr1.11880918.11881370	-1.72097	3.5425	-6.1673	6.58882e-08	2.43182e-05	8.03286
chr17.29390927.29391621	1.77704	3.33055	6.16703	6.59571e-08	2.43182e-05	8.03454
chr11.57303907.57304673	-1.5148	3.35438	-6.16698	6.59712e-08	2.43182e-05	8.03582
chr10.110208167.110208811	1.77788	3.03125	6.16407	6.67151e-08	2.45155e-05	8.01174
chr7.1466468.1467231	-1.50031	3.87191	-6.16354	6.6852e-08	2.45155e-05	8.01593
chr4.7910669.7911746	-1.35983	3.47374	-6.16304	6.69793e-08	2.45155e-05	8.01767
chr19.48121908.48122538	-1.63548	2.45491	-6.16115	6.74694e-08	2.46369e-05	7.98935
chr22.46731345.46732019	-1.75041	2.50929	-6.1539	6.93831e-08	2.52764e-05	7.9665
chr11.47415488.47416654	-0.966402	4.51529	-6.1528	6.96781e-08	2.53246e-05	7.93334
chrX.45806047.45807304	1.05096	4.46774	6.15037	7.03327e-08	2.55029e-05	7.92302
chr17.77408974.77409834	-1.19983	3.70739	-6.14721	7.11954e-08	2.57455e-05	7.9566
chr4.76308567.76308937	-1.20656	3.85081	-6.14671	7.13327e-08	2.57455e-05	7.94445
chr2.175180843.175182014	1.19014	4.68009	6.1419	7.26684e-08	2.61668e-05	7.88393
chr17.44983577.44983888	-2.62685	1.63811	-6.1401	7.31716e-08	2.62872e-05	7.62839
chr1.3328038.3328727	-2.34128	2.54897	-6.13916	7.34376e-08	2.6322e-05	7.87474
chr20.11218093.11218864	1.75505	3.27567	6.1353	7.45389e-08	2.66553e-05	7.91931
chr1.183244488.183245049	-2.1881	1.46935	-6.13273	7.52804e-08	2.68062e-05	7.6004
chr2.223744452.223745009	-1.45563	3.55915	-6.13232	7.54001e-08	2.68062e-05	7.90612
chr13.45119726.45121146	1.37147	4.12082	6.13205	7.54778e-08	2.68062e-05	7.89346
chr3.41265798.41266398	-1.67162	3.34726	-6.13083	7.58336e-08	2.68712e-05	7.90125
chr13.25990488.25991202	-1.56619	3.55915	-6.1246	7.7676e-08	2.74615e-05	7.87745
chr5.134175950.134177675	1.20461	4.89744	6.11988	7.91014e-08	2.78852e-05	7.80014
chr14.77013949.77014658	-1.61764	3.40559	-6.11879	7.9432e-08	2.78852e-05	7.85885
chr3.179347372.179348570	1.05824	5.0186	6.11874	7.94495e-08	2.78852e-05	7.78879
chr16.24208562.24209244	-1.37758	2.92677	-6.11827	7.95916e-08	2.78852e-05	7.85476
chr8.125431192.125432968	1.35203	5.3231	6.11628	8.02036e-08	2.80365e-05	7.76318
chr15.79168978.79169508	-1.41987	3.03938	-6.11404	8.08985e-08	2.8216e-05	7.83885
chr15.57497020.57497746	-1.45109	2.40196	-6.11333	8.11198e-08	2.82299e-05	7.8041
chr12.44349283.44349816	-2.32958	1.59588	-6.11143	8.17162e-08	2.83739e-05	7.60362
chr17.50062356.50062817	-1.22604	3.80658	-6.10808	8.27769e-08	2.86222e-05	7.80996
chr11.75554229.75554786	-1.38617	4.65175	-6.10801	8.27992e-08	2.86222e-05	7.77187
chr19.46739145.46739810	-1.66841	3.12483	-6.10662	8.32431e-08	2.87118e-05	7.81489
chr1.114756938.114758274	0.957467	5.75228	6.10564	8.35594e-08	2.87572e-05	7.67161
chr14.76959211.76959802	-1.00621	4.5986	-6.10455	8.39092e-08	2.87643e-05	7.77526
chr19.2477723.2478095	2.16759	2.91258	6.10394	8.41079e-08	2.87643e-05	7.78069
chr8.133375219.133375914	-1.47516	3.84634	-6.10355	8.42344e-08	2.87643e-05	7.80134
chr17.40827870.40828375	-2.22416	2.45153	-6.10328	8.43198e-08	2.87643e-05	7.69293
chr9.134316185.134317078	-1.37767	2.92041	-6.10159	8.48706e-08	2.87806e-05	7.79627
chr2.127749535.127750076	-1.59934	2.41748	-6.10126	8.49783e-08	2.87806e-05	7.75823
chr6.149318585.149319054	2.24098	2.42064	6.10105	8.50471e-08	2.87806e-05	7.71466
chr2.127576162.127576831	-1.44845	3.97991	-6.10081	8.51274e-08	2.87806e-05	7.77502
chr12.70242714.70244406	1.40741	5.13571	6.09976	8.54704e-08	2.87806e-05	7.69709
chr17.29929116.29930894	1.44707	5.12798	6.09974	8.54774e-08	2.87806e-05	7.70999
chr4.54958200.54958748	-1.48976	3.41699	-6.09555	8.68681e-08	2.91338e-05	7.77351
chr1.11842094.11842694	-1.60855	3.65247	-6.09545	8.69011e-08	2.91338e-05	7.77375
chr11.16873250.16873738	1.46546	2.64286	6.0933	8.76228e-08	2.93126e-05	7.74446
chr11.44470940.44471477	-2.2228	2.34694	-6.08909	8.90531e-08	2.97271e-05	7.7064
chr17.3917377.3917916	-1.2957	3.11323	-6.08295	9.11811e-08	3.03723e-05	7.72808
chr1.24704815.24705976	-1.33922	2.99461	-6.08177	9.15966e-08	3.03805e-05	7.72233
chrX.140355832.140356569	-1.98518	2.34253	-6.08145	9.17095e-08	3.03805e-05	7.66993
chr3.119405361.119405757	-2.11444	2.28485	-6.08122	9.17917e-08	3.03805e-05	7.65314
chr11.121330756.121331367	-2.37279	2.02465	-6.0797	9.23268e-08	3.04927e-05	7.59205
chr4.105708181.105709426	1.22241	4.77357	6.07906	9.25572e-08	3.05041e-05	7.6481
chr5.133273519.133274147	-2.08005	1.86403	-6.07789	9.29741e-08	3.05767e-05	7.59935
chr16.72992166.72992649	-2.10569	1.54298	-6.07678	9.33715e-08	3.06426e-05	7.46768
chr12.124531044.124531752	-1.52958	2.80879	-6.07544	9.38543e-08	3.07362e-05	7.69916
chr7.139650592.139651181	-1.34707	2.81006	-6.07463	9.41464e-08	3.07671e-05	7.68523
chr11.130527609.130528570	0.859876	4.72825	6.07328	9.4638e-08	3.08629e-05	7.6313
chr22.40683056.40683557	-1.04268	4.31039	-6.07251	9.49172e-08	3.0881e-05	7.6643
chr10.78831344.78831989	-1.45191	3.14413	-6.07204	9.50906e-08	3.0881e-05	7.68729
chr10.79223163.79224131	-1.39441	4.75334	-6.06905	9.61867e-08	3.11719e-05	7.63483
chr11.65422195.65423609	1.24295	5.73145	6.06398	9.80829e-08	3.17203e-05	7.53673
chr4.129355232.129356009	-1.70187	2.26715	-6.06255	9.86218e-08	3.18285e-05	7.60023
chr10.97788741.97789458	-1.28293	3.83536	-6.06192	9.88602e-08	3.18393e-05	7.6327
chr17.7355153.7355355	-1.85898	2.3603	-6.06091	9.92478e-08	3.18981e-05	7.59276
chr1.167221644.167222577	1.28789	4.10266	6.0586	1.00133e-07	3.2042e-05	7.61279
chr7.55128769.55129588	1.82443	3.22485	6.05848	1.00179e-07	3.2042e-05	7.63613
chr17.76540407.76541265	-1.01152	4.63484	-6.05775	1.00458e-07	3.2042e-05	7.58693
chr2.241609836.241610880	-1.03199	4.54539	-6.05759	1.00519e-07	3.2042e-05	7.58507
chr5.140223325.140224069	-1.30854	3.98892	-6.05534	1.01394e-07	3.2195e-05	7.61011
chr14.49852225.49853280	1.39036	3.91783	6.05529	1.01413e-07	3.2195e-05	7.6187
chr1.46473854.46474534	-1.9099	2.46369	-6.05314	1.02256e-07	3.23476e-05	7.60628
chr5.6766430.6767078	-1.26876	3.60378	-6.053	1.0231e-07	3.23476e-05	7.6063
chr1.224434673.224435575	1.12953	4.37211	6.04968	1.03623e-07	3.26963e-05	7.5677
chr19.3094662.3095881	1.47707	3.30815	6.04867	1.04025e-07	3.27567e-05	7.60275
chr2.73089377.73090077	-1.1925	4.38442	-6.04633	1.04968e-07	3.29868e-05	7.56427
chr18.45828734.45829709	-1.23731	4.28543	-6.04476	1.05603e-07	3.30766e-05	7.55538
chr16.86772474.86773366	-1.52138	2.96143	-6.04457	1.05679e-07	3.30766e-05	7.5852
chr11.68780855.68781365	-1.6931	1.88015	-6.04388	1.0596e-07	3.30981e-05	7.5059
chrX.77494035.77494664	-1.8979	2.19448	-6.04011	1.07506e-07	3.34935e-05	7.49342
chr10.3782550.3783794	1.4183	4.7734	6.03974	1.07657e-07	3.34935e-05	7.51526
chr13.96684443.96684901	-1.87041	3.15686	-6.0371	1.08755e-07	3.37675e-05	7.5607
chr13.63588718.63589485	-1.50023	2.54673	-6.03215	1.10842e-07	3.43471e-05	7.53675
chr9.76259044.76259836	-2.82471	1.85057	-6.03078	1.11427e-07	3.44597e-05	7.33
chr3.16392103.16392532	-2.04301	1.44773	-6.02909	1.12151e-07	3.46148e-05	7.24942
chr17.75096081.75096582	-1.49015	4.08481	-6.02494	1.13955e-07	3.51019e-05	7.49638
chr18.48979959.48980642	1.89237	2.77674	6.0211	1.15647e-07	3.55529e-05	7.45466
chr22.18994792.18995283	-1.75905	2.73198	-6.01992	1.16173e-07	3.55904e-05	7.48253
chr7.131637747.131638176	-2.16772	1.67957	-6.0198	1.16227e-07	3.55904e-05	7.35553
chr1.228085356.228085879	-1.29013	3.7183	-6.01679	1.17576e-07	3.59327e-05	7.48316
chr7.132138816.132139260	-1.80848	2.04705	-6.0142	1.18748e-07	3.62199e-05	7.42722
chr16.84819506.84820307	-1.29658	3.36809	-6.01257	1.19494e-07	3.63107e-05	7.47033
chr1.116405116.116405759	-1.68737	3.10108	-6.01253	1.19513e-07	3.63107e-05	7.47143
chr5.177457647.177457887	-1.47342	2.87239	-6.01191	1.19797e-07	3.63165e-05	7.46303
chr2.45922551.45922847	-1.86786	2.59139	-6.01147	1.19999e-07	3.63165e-05	7.44236
chr1.17618018.17619353	-1.02012	4.602	-6.00828	1.2148e-07	3.66933e-05	7.40823
chr11.65301779.65302366	-1.44496	2.6082	-6.0051	1.22973e-07	3.70723e-05	7.43397
chr2.29281428.29282036	-2.00923	2.16692	-6.00281	1.24055e-07	3.72738e-05	7.28632
chr16.87723099.87723776	-1.36798	3.83917	-6.00267	1.24121e-07	3.72738e-05	7.42308
chr10.125333606.125334223	-2.18054	2.35046	-6.0017	1.24584e-07	3.72747e-05	7.35113
chr2.240236480.240237132	-1.54106	4.07101	-6.00166	1.24603e-07	3.72747e-05	7.40547
chr7.44146047.44146276	-1.82862	1.95483	-6.00028	1.25267e-07	3.74013e-05	7.31754
chr11.2314746.2315572	-1.64508	2.98319	-5.99518	1.27742e-07	3.80157e-05	7.40839
chr1.41919878.41920370	-1.19107	3.60921	-5.99476	1.27945e-07	3.80157e-05	7.4023
chr10.50739480.50740649	1.23743	4.45908	5.99453	1.28058e-07	3.80157e-05	7.37158
chr1.32107705.32108941	1.38598	4.43615	5.99238	1.29121e-07	3.82583e-05	7.3542
chr3.127690810.127691294	-1.62317	2.77444	-5.98954	1.30536e-07	3.86042e-05	7.35789
chr10.71075084.71075592	-2.21162	2.82665	-5.98416	1.33256e-07	3.93339e-05	7.35038
chr3.162492386.162493106	1.97349	2.20375	5.98271	1.33997e-07	3.94417e-05	7.23305
chr5.140241238.140241915	-1.10488	4.39259	-5.98234	1.34191e-07	3.94417e-05	7.3195
chr19.17576598.17577321	-1.25415	3.57076	-5.98196	1.34382e-07	3.94417e-05	7.34239
chr5.1841046.1841562	-1.50962	4.00636	-5.98143	1.34658e-07	3.94482e-05	7.33095
chr1.231937458.231937849	-1.98022	2.60398	-5.9803	1.35241e-07	3.94574e-05	7.33517
chr14.47438356.47439578	1.59589	4.23429	5.97992	1.35437e-07	3.94574e-05	7.32829
chr8.37849369.37850244	1.24125	4.20692	5.9799	1.3545e-07	3.94574e-05	7.3284
chr4.5705885.5706273	3.26754	1.82359	5.97552	1.37741e-07	3.98878e-05	6.83569
chr22.46768429.46769067	-1.4555	3.69219	-5.97549	1.37761e-07	3.98878e-05	7.32743
chr12.2682415.2682840	1.84975	2.16129	5.97539	1.37811e-07	3.98878e-05	7.28016
chr1.153697169.153697951	-1.56888	2.67772	-5.97512	1.37954e-07	3.98878e-05	7.32955
chr7.901290.902014	-1.2063	3.66622	-5.97315	1.39002e-07	4.01162e-05	7.30498
chr5.135222192.135222651	-1.77495	2.42026	-5.96826	1.41633e-07	4.07999e-05	7.27896
chr1.146051667.146052661	-1.15629	3.79824	-5.96729	1.42157e-07	4.08753e-05	7.28803
chr17.82611381.82611960	-1.50939	2.6384	-5.96564	1.43057e-07	4.10581e-05	7.25538
chr7.44140152.44142144	-1.47413	5.1731	-5.96327	1.44367e-07	4.13579e-05	7.18466
chr5.134506006.134506718	-1.68344	3.08347	-5.96068	1.45806e-07	4.16701e-05	7.28186
chr14.48857172.48857898	-1.36462	3.23787	-5.96034	1.45993e-07	4.16701e-05	7.28073
chr13.114222528.114222936	-1.72323	2.44027	-5.95957	1.46424e-07	4.17165e-05	7.23501
chr17.76697670.76698193	-1.17021	3.29287	-5.95906	1.46711e-07	4.17221e-05	7.27639
chr11.3859438.3859886	-1.35027	3.69237	-5.95623	1.4831e-07	4.20998e-05	7.25517
chr1.12038619.12039354	-1.5192	2.97544	-5.95483	1.49111e-07	4.225e-05	7.26107
chr19.55563157.55563622	-1.27047	2.91848	-5.95279	1.5028e-07	4.23587e-05	7.25302
chr22.19959212.19959747	-1.42052	3.54188	-5.9527	1.50329e-07	4.23587e-05	7.24927
chr11.15673180.15673886	-1.17466	4.15324	-5.95264	1.50367e-07	4.23587e-05	7.21013
chr1.8077998.8078726	1.39906	3.47615	5.95226	1.50584e-07	4.23587e-05	7.25223
chr17.47866839.47867435	-1.80538	2.76951	-5.95178	1.50863e-07	4.23607e-05	7.24556
chr15.50907836.50909418	1.26807	4.77416	5.95076	1.51453e-07	4.24497e-05	7.17531
chr15.86021821.86022260	-2.14385	1.70425	-5.94792	1.53107e-07	4.26283e-05	7.04821
chr13.110047448.110047987	-1.4977	3.5514	-5.9479	1.53119e-07	4.26283e-05	7.22771
chr6.41920656.41922018	1.14686	4.90705	5.94786	1.53145e-07	4.26283e-05	7.14764
chr2.83103433.83104597	1.67004	2.99937	5.94779	1.53186e-07	4.26283e-05	7.22836
chr12.24743894.24744966	1.38563	3.50678	5.94629	1.54068e-07	4.2797e-05	7.21761
chr10.91161949.91164444	1.26536	5.14188	5.94367	1.55618e-07	4.31505e-05	7.11545
chr14.61466148.61466683	-1.28311	3.23323	-5.94155	1.56891e-07	4.34261e-05	7.2121
chr21.41684258.41684867	-1.51915	1.88202	-5.94075	1.57371e-07	4.34817e-05	7.1271
chr9.128911071.128912038	-1.36522	4.7792	-5.9386	1.58668e-07	4.37622e-05	7.13728
chr2.181305574.181306124	-1.83918	2.41706	-5.93689	1.59713e-07	4.39725e-05	7.09552
chr10.606790.608127	1.99164	3.10338	5.93473	1.61038e-07	4.42589e-05	7.18889
chr7.155643805.155645311	1.31809	4.75013	5.93172	1.62904e-07	4.46928e-05	7.10365
chr6.147906368.147906697	3.3972	0.495836	5.92879	1.64745e-07	4.50469e-05	5.93946
chr3.18424488.18426258	1.22506	4.55779	5.92874	1.64774e-07	4.50469e-05	7.10854
chr9.93223178.93224028	-1.24995	3.11683	-5.92737	1.65637e-07	4.52036e-05	7.16141
chr15.66503851.66505737	1.46415	4.24338	5.92587	1.66592e-07	4.53631e-05	7.12496
chr2.32277751.32278590	1.29995	4.0557	5.92554	1.66805e-07	4.53631e-05	7.12984
chr17.59839096.59839710	1.78271	2.71999	5.92048	1.70062e-07	4.61681e-05	7.09523
chr20.51546643.51546942	-2.45382	1.06643	-5.91672	1.72528e-07	4.67559e-05	6.71414
chr1.101235411.101237597	1.10064	5.81533	5.91532	1.73453e-07	4.6846e-05	6.95553
chr10.73729813.73730857	1.12385	4.61446	5.91531	1.73463e-07	4.6846e-05	7.05928
chr7.84336271.84337049	1.09879	3.7783	5.90955	1.77328e-07	4.78068e-05	7.08326
chr9.34993625.34994642	-1.10298	4.71938	-5.90888	1.77778e-07	4.78316e-05	7.02107
chr5.79611951.79613189	1.16191	4.46217	5.90851	1.78035e-07	4.78316e-05	7.03186
chr5.159207710.159210025	0.998559	5.52947	5.90404	1.81105e-07	4.85726e-05	6.93463
chr2.10689055.10690550	1.72649	3.65022	5.89878	1.84782e-07	4.94735e-05	7.05362
chr21.42449857.42450392	-1.57449	2.95525	-5.89821	1.85186e-07	4.94964e-05	7.05562
chr10.79424073.79425266	-1.03096	4.10553	-5.89572	1.86952e-07	4.98829e-05	7.01328
chr1.22341956.22342554	-1.32727	3.34718	-5.89303	1.88889e-07	5.03134e-05	7.03534
chr11.112302269.112302915	1.54319	3.37229	5.89071	1.90569e-07	5.06742e-05	7.02931
chr6.142400478.142401254	1.00715	4.47819	5.88867	1.92064e-07	5.09843e-05	6.96848
chr6.24402797.24403747	1.15261	4.57048	5.88633	1.93788e-07	5.13546e-05	6.94079
chrX.1367818.1368709	3.12711	2.45035	5.88551	1.94399e-07	5.14287e-05	6.94455
chr14.64725203.64725723	-1.69872	2.18812	-5.88206	1.96973e-07	5.19742e-05	6.95398
chr19.45455475.45456502	-0.978626	5.07022	-5.88185	1.97129e-07	5.19742e-05	6.88276
chr2.1819026.1819425	-1.64871	1.7516	-5.87986	1.98635e-07	5.22828e-05	6.91514
chr3.37242856.37244494	1.22287	5.1245	5.87676	2.01002e-07	5.28164e-05	6.87162
chr9.86636547.86637054	-1.64089	2.6153	-5.87584	2.0171e-07	5.28966e-05	6.96287
chr8.116755209.116756115	1.65912	2.73199	5.87548	2.01987e-07	5.28966e-05	6.96323
chr18.7616631.7617040	-3.92848	0.441084	-5.87503	2.02338e-07	5.28993e-05	5.75401
chr12.112408594.112409771	1.05353	3.96439	5.87351	2.03512e-07	5.3117e-05	6.94072
chr22.45314090.45314320	-1.85347	2.2899	-5.873	2.03912e-07	5.31256e-05	6.89765
chr3.123342151.123342409	-2.04197	1.80663	-5.87259	2.04228e-07	5.31256e-05	6.80392
chr11.10807714.10809694	1.02394	6.22558	5.86979	2.06428e-07	5.36081e-05	6.73676
chr4.14072220.14072954	1.94789	3.00598	5.86698	2.08655e-07	5.40963e-05	6.94378
chr10.50526944.50527904	-1.45795	3.63512	-5.86228	2.12434e-07	5.49843e-05	6.91081
chr7.105014784.105015404	1.70993	3.48076	5.86059	2.13809e-07	5.52484e-05	6.91935
chr20.64055923.64056197	-2.38516	1.39397	-5.85955	2.14658e-07	5.53757e-05	6.43188
chr2.33475563.33476781	1.02221	4.55764	5.85788	2.16034e-07	5.56383e-05	6.85508
chr9.125694499.125694815	2.06228	1.7422	5.85496	2.18451e-07	5.61679e-05	6.62142
chr2.65388167.65388620	3.11097	-0.0395318	5.85304	2.20057e-07	5.64874e-05	5.69682
chr16.88764944.88765404	-1.33003	3.46948	-5.85245	2.20554e-07	5.65219e-05	6.88385
chr12.6551655.6552664	-0.907693	4.57046	-5.85122	2.21593e-07	5.66947e-05	6.8227
chr6.112298813.112299381	-1.72058	2.01535	-5.84818	2.24181e-07	5.71768e-05	6.78722
chr9.128218678.128219334	-1.30905	3.66075	-5.84767	2.24618e-07	5.71768e-05	6.85151
chr17.32141858.32143363	1.1896	4.6712	5.84747	2.2479e-07	5.71768e-05	6.81189
chr14.56579409.56580539	1.21645	4.05526	5.84728	2.24948e-07	5.71768e-05	6.84959
chr2.47174935.47177146	1.22081	5.50484	5.84601	2.26043e-07	5.73615e-05	6.73091
chr7.54758386.54759769	1.09141	4.82288	5.84333	2.28361e-07	5.78032e-05	6.77536
chr3.134333509.134335033	1.1331	4.42958	5.84289	2.28748e-07	5.78032e-05	6.7962
chr10.79101692.79102749	-1.12129	3.78031	-5.84272	2.28898e-07	5.78032e-05	6.83682
chr17.39199757.39201178	1.39266	3.97524	5.83826	2.32825e-07	5.8677e-05	6.81748
chr20.6769238.6770767	1.49782	4.28519	5.83794	2.33113e-07	5.8677e-05	6.81338
chr22.37053023.37054284	-1.08861	4.38593	-5.83494	2.35792e-07	5.92553e-05	6.77973
chr20.1802929.1804071	1.37157	3.59987	5.83247	2.38026e-07	5.96808e-05	6.81492
chr17.14197772.14198470	-1.31473	3.12301	-5.83193	2.38513e-07	5.96808e-05	6.81248
chr14.35341383.35342582	-1.14131	3.68209	-5.8318	2.38636e-07	5.96808e-05	6.79436
chr3.14947005.14947643	1.24943	3.97262	5.83119	2.39189e-07	5.97231e-05	6.78619
chr10.103192096.103194042	1.0893	4.84747	5.83077	2.39575e-07	5.97237e-05	6.72887
chr10.127357179.127357667	-2.2968	1.17397	-5.83014	2.40147e-07	5.97598e-05	6.48527
chr2.31207735.31208309	-1.56682	2.19565	-5.82977	2.40488e-07	5.97598e-05	6.77837
chr7.18508571.18509862	0.972239	4.47319	5.82575	2.44203e-07	6.0586e-05	6.73871
chr3.15007612.15008058	-1.52067	2.40194	-5.82426	2.45593e-07	6.07632e-05	6.75595
chr9.121765014.121765668	-1.17788	3.56875	-5.82414	2.45708e-07	6.07632e-05	6.77459
chr6.42121499.42121780	-2.62473	1.22749	-5.82373	2.46089e-07	6.07632e-05	6.32422
chr8.11941965.11943331	-1.40613	4.83166	-5.82207	2.47647e-07	6.10449e-05	6.69755
chr12.124487335.124488036	-1.3408	2.99899	-5.82169	2.48014e-07	6.10449e-05	6.77975
chr18.47894017.47894667	-1.81419	2.97919	-5.82115	2.48522e-07	6.10731e-05	6.77878
chr3.183483115.183483790	-1.33764	2.98386	-5.81906	2.50506e-07	6.14637e-05	6.7713
chr16.85381769.85382547	-1.34949	3.24269	-5.81839	2.51147e-07	6.15239e-05	6.76846
chr5.168404060.168404930	1.32085	3.18237	5.81782	2.51692e-07	6.15604e-05	6.76673
chr17.74203448.74204419	1.16006	4.3163	5.81617	2.53284e-07	6.18218e-05	6.7163
chr6.47168144.47168562	-1.49091	3.18679	-5.81556	2.53871e-07	6.18218e-05	6.75515
chr2.240595695.240596198	2.21179	1.96283	5.81548	2.53953e-07	6.18218e-05	6.61816
chr6.83067517.83068411	1.192	4.90387	5.81467	2.54737e-07	6.19157e-05	6.6596
chr20.63957120.63957527	-1.31746	2.81389	-5.81412	2.5527e-07	6.19485e-05	6.75326
chr10.87504439.87505739	1.16818	5.04891	5.81187	2.57473e-07	6.23858e-05	6.63546
chr7.72283343.72283794	-3.37421	0.538076	-5.81108	2.58244e-07	6.24322e-05	5.59888
chr12.46963250.46965440	0.852416	4.99705	5.81085	2.58467e-07	6.24322e-05	6.62507
chr9.33000812.33001974	1.05285	4.60445	5.81014	2.59167e-07	6.24361e-05	6.66712
chr13.33217173.33217808	-1.48014	2.91471	-5.81002	2.59286e-07	6.24361e-05	6.73828
chr4.109056703.109057082	-2.19515	1.23236	-5.80959	2.59715e-07	6.24429e-05	6.5341
chr10.28782613.28783534	0.985907	3.68329	5.80821	2.61089e-07	6.26762e-05	6.71002
chr16.89171192.89171875	-1.36531	5.06995	-5.80533	2.63963e-07	6.32448e-05	6.62541
chr2.15560398.15562071	1.20644	4.54693	5.80487	2.6443e-07	6.32448e-05	6.65542
chr14.69013765.69014567	-1.24929	3.07076	-5.80461	2.64691e-07	6.32448e-05	6.71726
chr2.113217532.113218110	-1.74491	1.76204	-5.80422	2.65084e-07	6.32448e-05	6.60028
chr6.158026012.158027080	-1.06706	4.61181	-5.80372	2.65584e-07	6.32672e-05	6.65473
chr7.41520383.41520878	-2.35866	1.62794	-5.80323	2.66083e-07	6.32891e-05	6.56953
chr4.106315548.106317077	1.07041	5.15368	5.80072	2.68644e-07	6.38007e-05	6.59126
chr2.105102891.105103752	-1.20121	3.80326	-5.80024	2.69136e-07	6.38201e-05	6.67882
chr22.32411384.32412533	1.24764	3.39281	5.79934	2.70056e-07	6.39408e-05	6.69831
chr14.52031789.52032384	-1.70765	1.66309	-5.79879	2.70625e-07	6.39782e-05	6.5643
chr19.16944511.16945055	-1.9013	2.12983	-5.79822	2.71209e-07	6.40189e-05	6.6675
chr22.37088064.37088519	-2.07474	2.57594	-5.79668	2.72803e-07	6.41161e-05	6.66474
chr3.37210112.37210777	1.37651	3.25959	5.7963	2.73204e-07	6.41161e-05	6.68909
chr17.57379419.57380217	-1.33461	2.93823	-5.7961	2.73413e-07	6.41161e-05	6.68865
chr18.6054359.6054818	-1.19923	3.35438	-5.7957	2.73823e-07	6.41161e-05	6.68093
chr2.179263463.179265168	1.18696	4.66706	5.79529	2.74253e-07	6.41161e-05	6.60617
chr1.181088332.181090435	1.01444	5.69062	5.79512	2.74434e-07	6.41161e-05	6.5259
chr20.38044642.38044982	2.01455	1.37719	5.79501	2.74547e-07	6.41161e-05	6.3453
chr6.15431743.15432401	1.574	3.18903	5.79466	2.74918e-07	6.41161e-05	6.68186
chr22.46346494.46347204	-1.51109	3.37974	-5.79331	2.76326e-07	6.43479e-05	6.66687
chr10.112183258.112184163	1.16458	4.67732	5.79276	2.76911e-07	6.43877e-05	6.60013
chr22.31346724.31347867	1.24772	4.22401	5.79099	2.78778e-07	6.47253e-05	6.63088
chr10.79440727.79441007	-1.71272	2.78198	-5.78891	2.80994e-07	6.51425e-05	6.64533
chrX.44950691.44951217	-2.0604	1.99607	-5.78845	2.8149e-07	6.51602e-05	6.46658
chr10.30348560.30349398	1.21422	3.46509	5.78691	2.83152e-07	6.54476e-05	6.64861
chr12.109951132.109952137	-1.01141	4.28866	-5.78583	2.84314e-07	6.56188e-05	6.62168
chr5.149422493.149423321	-0.942436	4.5983	-5.78458	2.8567e-07	6.57398e-05	6.55794
chr7.74612160.74613007	-1.42704	3.36515	-5.78446	2.85801e-07	6.57398e-05	6.64599
chr11.61571916.61572264	-2.29683	1.07963	-5.78418	2.86107e-07	6.57398e-05	6.35425
chr11.10302609.10303546	1.38216	4.11048	5.78295	2.87445e-07	6.595e-05	6.62339
chr1.234554782.234555335	-1.72622	3.00813	-5.78177	2.8874e-07	6.61338e-05	6.63485
chr14.52553144.52553550	1.94086	3.00516	5.78111	2.89462e-07	6.61338e-05	6.63237
chr11.13012355.13012760	-1.74223	2.10721	-5.78071	2.89913e-07	6.61338e-05	6.59027
chr19.19169797.19170570	-1.30138	2.83964	-5.78068	2.89947e-07	6.61338e-05	6.63096
chr12.124509481.124510157	-1.20254	4.23887	-5.77977	2.90942e-07	6.61805e-05	6.5987
chr17.44898845.44900124	1.0816	4.02353	5.77972	2.91002e-07	6.61805e-05	6.59108
chr17.59842893.59845168	-1.22094	5.59413	-5.77727	2.93725e-07	6.67022e-05	6.46792
chr16.58121657.58122221	-1.37847	3.45541	-5.77537	2.95861e-07	6.696e-05	6.61312
chrX.69278081.69278781	-1.79374	1.90064	-5.77521	2.96036e-07	6.696e-05	6.55034
chr1.54581564.54582099	-1.52942	3.48927	-5.77511	2.96152e-07	6.696e-05	6.60321
chr7.99499447.99500625	1.38576	4.04958	5.77443	2.96924e-07	6.69778e-05	6.57418
chr14.55579655.55581535	1.19398	5.10714	5.77428	2.97092e-07	6.69778e-05	6.49149
chr16.80449244.80449834	-1.99892	2.41272	-5.77203	2.99641e-07	6.73773e-05	6.55092
chr2.51103156.51103835	-1.27431	3.78629	-5.77195	2.9973e-07	6.73773e-05	6.58266
chr3.42739661.42740289	-1.55788	2.86827	-5.77134	3.00428e-07	6.74367e-05	6.59859
chr1.42928017.42928199	-2.27682	1.16989	-5.77056	3.0132e-07	6.74503e-05	6.30379
chr1.32716705.32717049	-1.56284	2.26528	-5.77053	3.01355e-07	6.74503e-05	6.56731
chr1.18182545.18183108	-1.64472	2.68696	-5.76924	3.0284e-07	6.75888e-05	6.58366
chr8.21920243.21920700	1.9028	2.8647	5.769	3.0312e-07	6.75888e-05	6.58441
chr7.119901002.119901532	-1.80346	1.49622	-5.76886	3.03278e-07	6.75888e-05	6.45025
chr19.48812095.48812829	-1.31572	3.27535	-5.7678	3.04505e-07	6.77652e-05	6.57946
chr9.2843134.2844494	1.1121	5.41316	5.75912	3.14727e-07	6.97643e-05	6.41352
chr9.16069504.16070288	-1.44121	2.4138	-5.75899	3.14882e-07	6.97643e-05	6.55286
chr10.132446718.132447149	-2.01443	1.69877	-5.75877	3.15149e-07	6.97643e-05	6.39415
chr9.137682488.137682972	-1.59976	2.6199	-5.75864	3.153e-07	6.97643e-05	6.54484
chr12.116939741.116940232	-1.4725	2.92406	-5.75828	3.1573e-07	6.97643e-05	6.54994
chr22.35102813.35103380	-1.19345	3.29556	-5.75784	3.16256e-07	6.97813e-05	6.54452
chr5.177478970.177479847	-1.11372	4.12992	-5.75645	3.17938e-07	7.0053e-05	6.48817
chr15.72685779.72686792	0.952686	5.16596	5.75489	3.19833e-07	7.03709e-05	6.42511
chr11.120547739.120548552	-0.968413	5.07955	-5.75023	3.2554e-07	7.14915e-05	6.41641
chr18.51195699.51197087	1.52495	4.30824	5.74999	3.25845e-07	7.14915e-05	6.47496
chr22.21567555.21569156	1.31633	4.23146	5.74871	3.27434e-07	7.16032e-05	6.46662
chr1.25784608.25785223	-1.59277	2.9485	-5.7486	3.27572e-07	7.16032e-05	6.51707
chr4.24469804.24472417	1.12198	5.3107	5.74847	3.27735e-07	7.16032e-05	6.39484
chrX.65706134.65706997	-1.28983	3.63737	-5.74698	3.29586e-07	7.18543e-05	6.49801
chr17.28949432.28950890	1.54286	4.43003	5.74681	3.29808e-07	7.18543e-05	6.43846
chr9.133123093.133123627	-1.21829	3.75818	-5.74576	3.31125e-07	7.20403e-05	6.50019
chr1.93345180.93346954	1.03556	5.0308	5.7451	3.3196e-07	7.2121e-05	6.39293
chr10.110764307.110765047	-1.16122	4.2161	-5.74372	3.33705e-07	7.2399e-05	6.44387
chr7.49466601.49467734	1.49109	3.19229	5.74203	3.35847e-07	7.27624e-05	6.49446
chr19.9620570.9622068	0.989356	5.13491	5.74133	3.36746e-07	7.28557e-05	6.3956
chr19.44911105.44911471	-1.50992	2.39427	-5.74085	3.37359e-07	7.28868e-05	6.47591
chr19.56162150.56162698	-1.75034	2.10002	-5.7401	3.38327e-07	7.29947e-05	6.43995
chr1.223387704.223388071	-1.91917	2.07981	-5.73849	3.40395e-07	7.33391e-05	6.4103
chr7.107563273.107564533	1.25264	4.40252	5.73767	3.4146e-07	7.34668e-05	6.42189
chr22.38505459.38506955	1.05757	5.15933	5.73496	3.44995e-07	7.41249e-05	6.35232
chr2.186589681.186591392	0.978275	5.9221	5.73176	3.49208e-07	7.49266e-05	6.25907
chr3.123406701.123407224	-1.63975	2.30789	-5.72935	3.52429e-07	7.55134e-05	6.4312
chr22.24996198.24997011	-1.11941	4.12854	-5.7279	3.54376e-07	7.58262e-05	6.40779
chr17.50149765.50150396	1.78078	3.1275	5.7258	3.5721e-07	7.6309e-05	6.43545
chr16.31507635.31508905	1.03829	4.4773	5.72533	3.57848e-07	7.6309e-05	6.36844
chr7.148501436.148502201	-1.37078	2.8758	-5.72514	3.58104e-07	7.6309e-05	6.434
chr15.67176696.67176911	-1.77545	1.76228	-5.72322	3.60728e-07	7.67631e-05	6.35418
chr16.1106204.1106571	-1.6895	2.20354	-5.72274	3.61389e-07	7.67985e-05	6.39765
chr6.81763135.81763440	2.54329	1.24787	5.7198	3.65441e-07	7.74753e-05	6.03709
chr18.13253785.13254405	-1.46951	2.17262	-5.71971	3.65569e-07	7.74753e-05	6.36991
chr15.95417705.95418334	1.49332	2.44409	5.71904	3.66494e-07	7.75657e-05	6.39472
chr17.79951767.79952788	-1.36095	2.76025	-5.71813	3.67758e-07	7.77272e-05	6.40739
chr10.112446056.112447659	1.24861	4.79202	5.71722	3.69033e-07	7.78909e-05	6.31081
chr19.48872165.48874010	1.37209	5.79141	5.71631	3.70309e-07	7.80155e-05	6.22205
chr8.116658236.116658898	-1.58077	3.07536	-5.71598	3.70773e-07	7.80155e-05	6.40082
chr7.152435599.152436024	2.09321	2.24296	5.71573	3.71127e-07	7.80155e-05	6.27273
chr7.74012796.74013441	-1.80161	2.76669	-5.71409	3.73441e-07	7.8396e-05	6.38821
chr1.68724983.68725739	-1.70117	2.75075	-5.71176	3.76764e-07	7.89572e-05	6.38378
chr4.7516518.7517122	-1.52545	2.4916	-5.7113	3.77418e-07	7.89572e-05	6.37636
chr9.121594801.121595049	-1.38425	2.55172	-5.71044	3.7866e-07	7.89572e-05	6.37058
chr14.72741574.72742822	-1.18503	3.96025	-5.71029	3.78876e-07	7.89572e-05	6.34507
chr4.139592919.139593567	-1.41248	3.47255	-5.71025	3.78923e-07	7.89572e-05	6.37293
chr4.186684798.186685481	1.44402	2.68807	5.71009	3.7916e-07	7.89572e-05	6.36694
chr17.4947546.4949847	1.14259	5.66253	5.70886	3.80925e-07	7.92045e-05	6.19692
chr10.809718.810573	-1.18093	3.65226	-5.70835	3.81666e-07	7.92045e-05	6.34748
chr19.46841536.46842213	-1.45921	3.08686	-5.70821	3.81875e-07	7.92045e-05	6.37286
chr1.231420800.231422874	1.00101	5.78372	5.70686	3.8384e-07	7.94431e-05	6.18359
chr16.53434041.53435657	1.09306	4.8661	5.70671	3.84047e-07	7.94431e-05	6.27304
chr6.35238633.35239403	-1.70086	3.91412	-5.70548	3.85842e-07	7.95398e-05	6.31924
chr8.30911620.30912625	1.60708	3.77026	5.70547	3.85866e-07	7.95398e-05	6.35624
chr12.100954993.100955630	-1.10841	3.65878	-5.70534	3.86049e-07	7.95398e-05	6.35522
chr11.20342568.20343405	-1.46552	3.06641	-5.7039	3.88172e-07	7.98715e-05	6.35528
chr3.13895188.13896184	-1.07307	4.42475	-5.70064	3.92994e-07	8.07569e-05	6.27895
chr14.22982078.22983546	1.03879	5.26522	5.70018	3.9369e-07	8.07933e-05	6.21748
chr3.83520326.83520763	2.23733	1.92527	5.6988	3.9575e-07	8.11088e-05	6.20894
chr5.159262571.159263781	1.13139	3.79775	5.69774	3.9735e-07	8.12287e-05	6.30033
chr2.139113019.139113646	-1.49768	2.28319	-5.69772	3.97379e-07	8.12287e-05	6.30906
chr17.47252123.47252542	-1.44579	2.54818	-5.69576	4.00337e-07	8.17261e-05	6.3263
chr2.15800824.15801240	-1.62257	1.94664	-5.69454	4.02201e-07	8.19989e-05	6.26944
chr8.99892893.99893916	1.47944	3.70635	5.694	4.03026e-07	8.20446e-05	6.30628
chr8.133532790.133533804	1.62348	3.42494	5.6937	4.0348e-07	8.20446e-05	6.32115
chr1.150981075.150981555	-1.34641	3.07098	-5.69127	4.0721e-07	8.2695e-05	6.31241
chr1.31573835.31574589	-1.04319	4.09829	-5.68953	4.09916e-07	8.29743e-05	6.27074
chr7.2641254.2641959	-1.19191	3.80116	-5.68937	4.10155e-07	8.29743e-05	6.27618
chr7.44650680.44651134	-1.68607	2.54722	-5.68928	4.10303e-07	8.29743e-05	6.29505
chr22.49970495.49971881	-1.03785	4.79083	-5.68896	4.10804e-07	8.29743e-05	6.22633
chr4.168330682.168331150	-2.22603	1.01486	-5.68854	4.11456e-07	8.29743e-05	6.02195
chr14.92121095.92122902	1.22706	4.60618	5.68833	4.11786e-07	8.29743e-05	6.22262
chr20.62318402.62319027	2.26946	2.16921	5.68751	4.13058e-07	8.3123e-05	6.25258
chr3.32501887.32502930	1.13781	4.29401	5.6865	4.14645e-07	8.33346e-05	6.2384
chr18.3261455.3263187	1.2492	5.04026	5.68602	4.15403e-07	8.33623e-05	6.17568
chr16.2042034.2042576	-1.54006	2.79044	-5.68573	4.15855e-07	8.33623e-05	6.29106
chr2.117231648.117232891	-1.46627	2.57503	-5.68095	4.23457e-07	8.47519e-05	6.27522
chr4.1354532.1354781	2.9882	0.748823	5.68059	4.24046e-07	8.47519e-05	5.36671
chr9.87592435.87593225	-1.02014	4.66946	-5.68035	4.24422e-07	8.47519e-05	6.18081
chr6.163955240.163955693	-1.70375	2.44137	-5.67948	4.25837e-07	8.49256e-05	6.23695
chr18.46097502.46098737	1.21002	4.45801	5.67832	4.27707e-07	8.51893e-05	6.19672
chr6.33781246.33782019	-1.2949	3.32805	-5.67528	4.32668e-07	8.60671e-05	6.25513
chr1.109548100.109549333	1.10948	4.67377	5.67288	4.36617e-07	8.67417e-05	6.16177
chr6.27131512.27133518	0.977083	5.66772	5.67177	4.38454e-07	8.69956e-05	6.07629
chr20.3208697.3210574	1.46324	4.03701	5.6704	4.40736e-07	8.7337e-05	6.19408
chrX.54509349.54509932	1.8951	1.85971	5.66861	4.43737e-07	8.77112e-05	6.12418
chr15.73374622.73375198	-1.62465	4.08459	-5.66857	4.43807e-07	8.77112e-05	6.16735
chr1.22685305.22686105	-1.21985	3.52282	-5.66827	4.44316e-07	8.77112e-05	6.21812
chr5.168943912.168944551	-1.33539	2.75909	-5.66755	4.45513e-07	8.78361e-05	6.22674
chr1.114779901.114780944	1.04345	4.97262	5.66636	4.47537e-07	8.81234e-05	6.1114
chr3.141656868.141657080	-2.09283	2.12313	-5.66546	4.49058e-07	8.83112e-05	6.14066
chr17.3529978.3530743	-1.76529	3.29917	-5.66466	4.50427e-07	8.84686e-05	6.21076
chr6.133062175.133062409	-3.64854	0.107558	-5.66426	4.51106e-07	8.84901e-05	5.08672
chr1.29706906.29707289	-1.96689	1.28056	-5.66357	4.52288e-07	8.86104e-05	6.03966
chr2.111667607.111667932	-1.7991	1.98932	-5.66257	4.54001e-07	8.88339e-05	6.14211
chr4.23888238.23890434	0.934883	5.64549	5.66143	4.55966e-07	8.91065e-05	6.03871
chr12.122517912.122518490	-1.38565	3.56958	-5.66067	4.57277e-07	8.92504e-05	6.19959
chr9.115262432.115263218	-1.2884	2.69515	-5.65974	4.5889e-07	8.94531e-05	6.20012
chr2.219525777.219526235	-1.29025	2.86407	-5.65897	4.60234e-07	8.96027e-05	6.19713
chr7.18495139.18496589	1.01681	4.62999	5.65627	4.6497e-07	9.0354e-05	6.10633
chr6.36679968.36681003	1.31089	4.84437	5.65611	4.65254e-07	9.0354e-05	6.1097
chr22.48659026.48659851	-1.40728	2.41567	-5.65461	4.67892e-07	9.07529e-05	6.18108
chr17.80394582.80395079	-1.51237	2.79562	-5.65391	4.69142e-07	9.08821e-05	6.17949
chr18.35458614.35459349	0.943066	4.66766	5.65246	4.71713e-07	9.12665e-05	6.09389
chr12.112107948.112109602	1.08451	4.86381	5.65183	4.72848e-07	9.12699e-05	6.06509
chr10.71262046.71262421	-1.46565	2.67476	-5.6518	4.72904e-07	9.12699e-05	6.16065
chr2.178804399.178805323	1.67936	3.30633	5.64981	4.76476e-07	9.18453e-05	6.16131
chr15.92074703.92075388	-1.38145	2.89342	-5.64912	4.77728e-07	9.19727e-05	6.15893
chr20.568281.569020	-1.7852	2.25157	-5.64748	4.80689e-07	9.2302e-05	6.14162
chr8.37870114.37871942	-0.998087	4.35753	-5.64724	4.8114e-07	9.2302e-05	6.08852
chr2.163119800.163120627	1.13232	3.67821	5.64719	4.81219e-07	9.2302e-05	6.12787
chr9.130201309.130201975	-1.35202	2.86984	-5.64621	4.83004e-07	9.25304e-05	6.15207
chr19.11142349.11143639	-0.891429	5.75997	-5.64528	4.84712e-07	9.27231e-05	5.98139
chr7.51246298.51246609	-1.87612	1.59954	-5.64501	4.85202e-07	9.27231e-05	6.04269
chr22.35326549.35327137	2.14802	1.0866	5.64426	4.86585e-07	9.28732e-05	5.73938
chr2.31335916.31336252	-2.01025	2.30386	-5.64104	4.92559e-07	9.387e-05	6.08746
chr3.157437360.157438615	1.26716	4.32104	5.64079	4.93014e-07	9.387e-05	6.08675
chr11.17898830.17899131	-1.685	2.12165	-5.63686	5.00402e-07	9.51601e-05	6.06828
chr18.47175622.47176651	1.16671	3.98948	5.6349	5.04126e-07	9.57512e-05	6.07185
chr3.196193676.196194447	-1.41358	3.27683	-5.6311	5.11427e-07	9.70196e-05	6.08548
chr17.75549358.75550063	-1.17828	3.39509	-5.63044	5.12699e-07	9.70852e-05	6.0877
chr4.78684133.78684970	1.29251	3.72331	5.63	5.13551e-07	9.70852e-05	6.06183
chr7.100465867.100466134	-1.86484	1.51939	-5.62996	5.13645e-07	9.70852e-05	5.97947
chr4.94207366.94208518	1.00552	4.43207	5.62927	5.14989e-07	9.7221e-05	6.0242
chr17.2396681.2397156	-0.936144	4.78626	-5.62741	5.18606e-07	9.7653e-05	5.98344
chr7.136709679.136710284	-1.75941	1.95415	-5.62713	5.1916e-07	9.7653e-05	6.05077
chr15.64146958.64147397	-1.85391	1.8617	-5.62713	5.19161e-07	9.7653e-05	6.02303
chr16.66223329.66223911	-1.52786	2.21432	-5.62647	5.20459e-07	9.76647e-05	6.04518
chr14.31505038.31505980	1.20846	4.08152	5.62646	5.20478e-07	9.76647e-05	6.03299
chr11.112658445.112658876	-1.83539	1.44211	-5.62462	5.24105e-07	9.82268e-05	6.0042
chr14.52079294.52081425	1.01217	4.12051	5.61984	5.3368e-07	9.99009e-05	6.00992
chr1.94235920.94236578	2.10317	1.89695	5.61927	5.34825e-07	9.99949e-05	5.92753
chr4.87422216.87423101	1.08231	4.41875	5.61732	5.38782e-07	0.000100614	5.9837
chr7.74587248.74588010	-1.12006	3.99008	-5.61647	5.40505e-07	0.000100815	6.01112
chr8.38442245.38442781	-1.47884	2.33819	-5.61481	5.43918e-07	0.000101232	6.02158
chr19.17424868.17425380	-1.36765	2.49812	-5.61471	5.44127e-07	0.000101232	6.03546
chrX.125444602.125445295	-1.32914	2.95074	-5.61443	5.44698e-07	0.000101232	6.03541
chr19.34837318.34838042	-1.71152	2.5226	-5.61336	5.46898e-07	0.00010152	6.02936
chr20.32976205.32976636	-1.47303	3.31159	-5.61224	5.49219e-07	0.000101807	6.02474
chr9.98860923.98861442	-1.42097	3.06626	-5.61199	5.49752e-07	0.000101807	6.03023
chr1.11792123.11792871	-1.10954	3.73028	-5.61096	5.51885e-07	0.00010208	5.99502
chr17.48054078.48055018	-0.818157	4.68428	-5.60937	5.55203e-07	0.000102563	5.94286
chr17.17710773.17711945	-1.10482	4.24363	-5.60908	5.55814e-07	0.000102563	5.97666
chr20.62623637.62624344	-1.06776	3.48866	-5.60847	5.57103e-07	0.000102679	5.99415
chr1.211259976.211261048	1.34744	4.71474	5.60814	5.57798e-07	0.000102686	5.91895
chr20.62704245.62704904	-1.45581	3.55119	-5.60665	5.60945e-07	0.000103143	5.9954
chr15.49154966.49156432	1.04474	5.20351	5.60375	5.67132e-07	0.000104157	5.86206
chr5.53560221.53561330	1.1825	3.78511	5.60293	5.68885e-07	0.000104311	5.98019
chr17.7510984.7512510	2.35559	3.4872	5.60273	5.69311e-07	0.000104311	5.98771
chr20.32627346.32628297	-1.0739	3.57806	-5.60173	5.71463e-07	0.000104564	5.97802
chr22.45997481.45997747	-3.01227	0.829593	-5.60147	5.72033e-07	0.000104564	5.13206
chr19.41323377.41323916	-1.37963	3.18847	-5.59929	5.76768e-07	0.000105194	5.98112
chr18.62877317.62878366	1.4538	2.71899	5.59926	5.76833e-07	0.000105194	5.98423
chr12.466108.466392	1.70524	2.787	5.59823	5.79063e-07	0.000105477	5.97016
chr2.202265045.202266358	1.15459	4.72062	5.5973	5.811e-07	0.000105724	5.88377
chr17.33940788.33941332	-1.49162	2.55153	-5.59505	5.86072e-07	0.000106504	5.96993
chr3.45880645.45881935	-1.25865	4.06265	-5.59363	5.89229e-07	0.000106833	5.91282
chr4.1247325.1248733	1.29655	4.76356	5.59344	5.89634e-07	0.000106833	5.87245
chr13.49669612.49670177	-1.92204	1.45906	-5.5933	5.89943e-07	0.000106833	5.7999
chr1.70204920.70206222	1.09683	4.74927	5.59122	5.94615e-07	0.00010735	5.85742
chr19.9827082.9828765	1.37423	4.40866	5.59118	5.94685e-07	0.00010735	5.88003
chr14.72962324.72963341	-1.41944	2.47044	-5.5911	5.94867e-07	0.00010735	5.95393
chr5.173232741.173233636	1.49083	3.90001	5.59019	5.96918e-07	0.000107594	5.93677
chr4.2767694.2768277	-1.22295	2.53847	-5.58989	5.97604e-07	0.000107594	5.95035
chr20.10217247.10219755	0.972554	5.61356	5.58946	5.98564e-07	0.000107642	5.77767
chr19.49338691.49339813	-1.0443	4.26473	-5.58876	6.00149e-07	0.000107803	5.8815
chr9.37800378.37801930	1.16985	5.01301	5.58787	6.02163e-07	0.00010804	5.82493
chr1.205304576.205304844	3.40964	0.64861	5.58599	6.0646e-07	0.000108686	4.97159
chr10.27240201.27241643	1.18471	5.10744	5.58516	6.08359e-07	0.0001089	5.80455
chr1.3348889.3350013	-1.22161	5.16482	-5.58428	6.10383e-07	0.000109137	5.79517
chr5.9622806.9623485	1.16232	3.69724	5.58389	6.11283e-07	0.000109173	5.91168
chr17.32927493.32929784	1.33409	4.14383	5.58271	6.14022e-07	0.000109536	5.86853
chr4.17613791.17615319	1.25137	3.99332	5.58079	6.18488e-07	0.000110201	5.87896
chr12.132286263.132286828	-1.33411	2.91587	-5.58049	6.19166e-07	0.000110201	5.91184
chr2.12493045.12493869	-1.11729	4.12288	-5.57928	6.22006e-07	0.000110563	5.85765
chr21.45360122.45360634	-1.72613	1.71674	-5.57902	6.22624e-07	0.000110563	5.86351
chr8.141058994.141059548	-1.48317	2.6609	-5.57473	6.32769e-07	0.000112192	5.89576
chr3.139534942.139535442	-1.48457	2.76244	-5.57445	6.33452e-07	0.000112192	5.89394
chr14.91303233.91303931	-2.22838	2.01349	-5.57424	6.33959e-07	0.000112192	5.78013
chr14.99035835.99036493	-1.35577	3.32885	-5.57296	6.37015e-07	0.000112481	5.88445
chrX.103253672.103255467	0.865131	4.56799	5.57271	6.37626e-07	0.000112481	5.8148
chr13.44989062.44990274	1.14795	4.69903	5.57265	6.37764e-07	0.000112481	5.78715
chr14.85531112.85532329	1.15443	4.91474	5.57213	6.39019e-07	0.000112575	5.7785
chr2.174395284.174396326	1.34481	3.65142	5.57115	6.41374e-07	0.000112862	5.85525
chr1.183287155.183287862	-1.00693	4.9911	-5.5705	6.42966e-07	0.000113014	5.77145
chr3.152268492.152270603	1.00718	5.42099	5.56934	6.45767e-07	0.000113292	5.70753
chr22.25830402.25830839	-1.39026	3.99126	-5.56925	6.45999e-07	0.000113292	5.85693
chr6.35495307.35496696	1.45033	4.59883	5.56869	6.47367e-07	0.000113315	5.80974
chr16.88304001.88305187	-0.928061	4.91313	-5.5686	6.4759e-07	0.000113315	5.76324
chr9.96416915.96417777	1.57509	3.74438	5.56813	6.48738e-07	0.000113389	5.84529
chr20.44521450.44522431	0.930176	4.53695	5.56687	6.51808e-07	0.000113797	5.77935
chr12.124385184.124385663	-1.24393	3.09147	-5.56549	6.55228e-07	0.000114266	5.86273
chr22.43126571.43127230	-1.20208	3.27369	-5.56399	6.58942e-07	0.000114785	5.84924
chr18.48828641.48829191	-1.47311	2.46224	-5.5631	6.6115e-07	0.000115041	5.85269
chr19.19461729.19462905	-1.01807	4.61223	-5.56176	6.645e-07	0.000115495	5.76499
chr8.143982352.143982970	1.38398	2.53458	5.56122	6.65855e-07	0.000115601	5.84041
chr10.78043292.78044011	-1.41014	2.58408	-5.56059	6.67446e-07	0.000115748	5.8404
chr9.70470446.70470927	-1.472	2.23571	-5.56006	6.68783e-07	0.000115851	5.8451
chr3.37766356.37767220	1.59541	2.7312	5.55874	6.72114e-07	0.000116298	5.83629
chr7.24756527.24758053	0.913944	4.98467	5.55781	6.74459e-07	0.000116574	5.71408
chr2.45888976.45889502	-1.73666	1.96232	-5.55721	6.75982e-07	0.000116665	5.75648
chr6.35490033.35491036	-1.09667	4.23144	-5.55688	6.76844e-07	0.000116665	5.76087
chr7.105715308.105715715	1.71942	1.95962	5.55647	6.77877e-07	0.000116665	5.79682
chr2.70686727.70687410	-1.52399	3.56796	-5.55623	6.78485e-07	0.000116665	5.82644
chr1.109667493.109668667	-1.10066	4.01442	-5.55614	6.78733e-07	0.000116665	5.77931
chr3.50515585.50516705	-1.13104	3.5492	-5.55579	6.79635e-07	0.000116691	5.80098
chr14.103561334.103563598	1.11666	5.01875	5.5553	6.80869e-07	0.000116774	5.69382
chr10.44480625.44481089	-1.87808	0.920052	-5.55491	6.81885e-07	0.000116819	5.6344
chr7.92245314.92247057	1.23588	5.23662	5.55359	6.85284e-07	0.000117203	5.67931
chr9.120446696.120447218	-1.74806	2.04999	-5.55345	6.85631e-07	0.000117203	5.76886
chr19.812587.813875	2.90355	2.86281	5.5524	6.88364e-07	0.000117541	5.81882
chr12.48105360.48106836	1.05778	4.42018	5.55034	6.93718e-07	0.000118325	5.73177
chr10.12194729.12196759	1.14702	4.6367	5.54944	6.9608e-07	0.000118598	5.71893
chr1.201383806.201384637	-1.24179	4.09377	-5.54824	6.9924e-07	0.000118782	5.75027
chr11.124622402.124623567	0.99457	4.87579	5.54815	6.99479e-07	0.000118782	5.68265
chr8.66924513.66925857	1.03905	4.4507	5.54774	7.00541e-07	0.000118782	5.72217
chr10.97138809.97139257	-2.08814	1.94709	-5.54762	7.00867e-07	0.000118782	5.76336
chr8.30555424.30557031	1.58648	3.50206	5.54758	7.00979e-07	0.000118782	5.78966
chr3.16512023.16514083	1.10006	5.00336	5.54491	7.08056e-07	0.000119851	5.67009
chr3.195886345.195887127	-1.28377	4.30935	-5.54366	7.11409e-07	0.000120288	5.71046
chr9.132669514.132671386	1.06335	5.18263	5.54142	7.17428e-07	0.000121103	5.63626
chr3.129561055.129561644	-1.44707	2.5683	-5.54129	7.17791e-07	0.000121103	5.77782
chr11.93740854.93742140	0.92833	5.4654	5.54041	7.20166e-07	0.000121373	5.60507
chr16.14070491.14072284	1.14036	4.25166	5.54011	7.20977e-07	0.000121378	5.71239
chrX.136879697.136881115	1.04925	4.6657	5.53824	7.26081e-07	0.000121969	5.66182
chr10.110685966.110686755	1.55894	3.23037	5.53804	7.26623e-07	0.000121969	5.76791
chr5.172005690.172007651	0.995555	5.95708	5.53796	7.26843e-07	0.000121969	5.54087
chr1.220271699.220272931	0.936818	4.81564	5.53586	7.32619e-07	0.000122806	5.64661
chr9.124868465.124870174	1.07462	5.07517	5.53513	7.34627e-07	0.00012301	5.61768
chr2.17610320.17610984	-1.30351	3.7551	-5.53484	7.35428e-07	0.000123012	5.73367
chr19.5894173.5895064	-1.15395	3.3912	-5.53435	7.36801e-07	0.000123109	5.73687
chr1.42962688.42962933	-1.44738	2.57476	-5.53303	7.40458e-07	0.00012354	5.74888
chr5.168746949.168747663	3.16849	1.56175	5.53273	7.41293e-07	0.00012354	5.64003
chr11.85663254.85665292	1.17941	5.23162	5.53215	7.42929e-07	0.00012354	5.58186
chr10.27153830.27156258	1.01191	5.56318	5.53211	7.43031e-07	0.00012354	5.5485
chr11.128235653.128236334	-1.75925	1.98147	-5.53185	7.43768e-07	0.00012354	5.69555
chr7.6446827.6448679	1.09048	5.03333	5.53145	7.44884e-07	0.00012354	5.61845
chr2.45675379.45675977	-2.0893	1.34876	-5.53112	7.45807e-07	0.00012354	5.5065
chr19.8320591.8322218	1.0419	5.05497	5.53102	7.4608e-07	0.00012354	5.60793
chr11.118571891.118573447	1.11303	4.34563	5.53066	7.4709e-07	0.00012354	5.66899
chr2.241216144.241216488	-1.64582	1.76535	-5.53058	7.4732e-07	0.00012354	5.6917
chr11.112085992.112087446	1.00713	4.39484	5.53016	7.48509e-07	0.000123554	5.64592
chr16.89154987.89155602	-1.25609	2.86729	-5.52969	7.49824e-07	0.000123554	5.73793
chr20.47318259.47319327	1.11656	3.97736	5.52958	7.50131e-07	0.000123554	5.70693
chr4.13626742.13628264	1.07223	4.35722	5.52942	7.50582e-07	0.000123554	5.65876
chr10.97096057.97096770	-1.58933	2.67428	-5.52885	7.52199e-07	0.000123689	5.73529
chr20.36100939.36101650	-1.12674	2.92728	-5.52835	7.53627e-07	0.000123793	5.72839
chr5.179437514.179438614	-1.42093	3.41409	-5.52622	7.59691e-07	0.000124657	5.70892
chr3.101561550.101562885	1.23794	4.35129	5.52464	7.64216e-07	0.000125268	5.64636
chr4.155666687.155668357	1.00414	5.71247	5.5237	7.66912e-07	0.000125577	5.5199
chr9.121576683.121577222	-1.54329	2.52891	-5.52327	7.68152e-07	0.000125648	5.71194
chr4.42391580.42392558	-1.53118	3.91803	-5.5229	7.6923e-07	0.000125692	5.68033
chr15.38454019.38455277	1.07969	4.33227	5.52077	7.75411e-07	0.000126569	5.64173
chr17.44829309.44830876	1.17049	4.18353	5.52003	7.77598e-07	0.000126753	5.6464
chr9.127965362.127965928	-1.11386	3.66753	-5.51983	7.78164e-07	0.000126753	5.68131
chr11.112834232.112834936	-1.59749	3.31304	-5.51952	7.79086e-07	0.00012677	5.69856
chr2.55047995.55049932	1.24184	5.06829	5.51895	7.80754e-07	0.000126909	5.56333
chr16.71454.73257	1.18767	4.72717	5.51855	7.81921e-07	0.000126966	5.59734
chr10.89550488.89550968	-1.39642	1.97143	-5.51801	7.83512e-07	0.000127092	5.68123
chr13.26221472.26222746	1.00199	5.38955	5.51664	7.87575e-07	0.000127618	5.52716
chr2.218258857.218259757	-1.0975	4.0482	-5.51614	7.89051e-07	0.000127724	5.63383
chr15.73921217.73921882	-1.86921	2.12633	-5.51582	7.89997e-07	0.000127744	5.67488
chr8.105069621.105070260	-1.74142	3.48383	-5.51545	7.91092e-07	0.000127788	5.68763
chr20.1280097.1280854	-1.37275	3.13886	-5.51503	7.92344e-07	0.000127808	5.68077
chr10.101601483.101601938	-1.53451	2.52337	-5.51486	7.92857e-07	0.000127808	5.6841
chr15.52678198.52680186	1.09176	5.44951	5.51458	7.93704e-07	0.000127812	5.50675
chr1.184113321.184113775	-2.54264	1.53817	-5.51369	7.96352e-07	0.000128106	5.43581
chr3.43455008.43455597	-1.53459	3.16025	-5.51279	7.99049e-07	0.000128407	5.67275
chr16.58102574.58103581	-1.10189	4.95104	-5.51248	7.99995e-07	0.000128426	5.55059
chr1.185440829.185441502	1.81418	2.27678	5.51076	8.05169e-07	0.000129123	5.6293
chr13.26253788.26255028	1.0718	5.38683	5.50946	8.0912e-07	0.000129623	5.49675
chr16.66933755.66935011	1.04429	4.26121	5.50885	8.10974e-07	0.000129708	5.59945
chr2.25269972.25270631	-1.61029	1.94275	-5.50873	8.11347e-07	0.000129708	5.6457
chr1.21930989.21931768	-0.88772	4.4096	-5.50847	8.12151e-07	0.000129708	5.5899
chr16.58034842.58035154	-1.94588	2.43562	-5.50609	8.19458e-07	0.000130741	5.64048
chr9.133814199.133814897	-1.54966	3.36079	-5.50319	8.28412e-07	0.000132034	5.63958
chr12.388519.389972	1.06496	4.3927	5.5025	8.3059e-07	0.000132246	5.56555
chr3.112646903.112647681	1.1951	3.44534	5.5018	8.3277e-07	0.000132457	5.61812
chr11.118400872.118402580	1.28958	3.99396	5.50077	8.35993e-07	0.000132834	5.58694
chr12.93339707.93340059	-2.18492	1.81961	-5.49985	8.38896e-07	0.000133159	5.55028
chr18.3451355.3452719	1.3649	4.49903	5.49874	8.42412e-07	0.000133581	5.54142
chr13.79405253.79406784	1.24379	4.25567	5.49778	8.45447e-07	0.000133926	5.56742
chr7.151038916.151040283	-0.988821	5.39458	-5.4971	8.476e-07	0.00013413	5.49506
chr4.3487935.3488869	1.79233	2.78957	5.49648	8.49586e-07	0.000134201	5.60926
chr22.45784492.45784826	-2.04496	1.13294	-5.49578	8.51834e-07	0.000134201	5.38385
chr17.78140257.78140777	-1.28131	3.53594	-5.49567	8.52181e-07	0.000134201	5.56419
chr4.56976284.56978066	1.1203	4.97343	5.49539	8.53089e-07	0.000134201	5.49664
chr1.201112249.201112678	-1.84847	1.92911	-5.49536	8.53166e-07	0.000134201	5.55884
chr1.94334269.94335040	2.20124	1.85925	5.49534	8.53222e-07	0.000134201	5.45125
chr20.4050411.4050972	-1.28378	3.75678	-5.49439	8.56284e-07	0.000134546	5.56935
chr6.107400011.107400477	-2.41765	0.824578	-5.49351	8.59126e-07	0.000134609	5.16127
chr22.37488686.37489208	-1.84042	3.00969	-5.49318	8.60194e-07	0.000134609	5.60739
chr22.49372419.49373127	-1.20239	3.93639	-5.49309	8.60465e-07	0.000134609	5.5692
chr22.23231452.23231785	-2.11599	1.23457	-5.49298	8.60847e-07	0.000134609	5.32994
chr7.5527864.5532293	0.91152	6.85461	5.49293	8.61008e-07	0.000134609	5.3013
chr14.104978315.104978785	-1.19063	3.43739	-5.49173	8.64902e-07	0.000135082	5.58903
chr16.31138634.31139102	-1.66478	2.41885	-5.49092	8.67512e-07	0.000135246	5.59276
chr16.70428019.70429095	-0.78492	6.15862	-5.49087	8.67689e-07	0.000135246	5.36207
chr6.14129362.14130108	-1.5965	1.72846	-5.4901	8.70196e-07	0.000135501	5.52115
chr14.68661620.68662318	-1.73378	2.37409	-5.48806	8.7688e-07	0.00013632	5.59006
chr1.7369737.7370202	-1.50835	2.70602	-5.48796	8.77209e-07	0.00013632	5.59091
chr16.3481294.3482207	-1.20618	3.35697	-5.4858	8.84363e-07	0.000137063	5.56613
chr8.130121059.130121689	-1.62153	3.1654	-5.48559	8.85072e-07	0.000137063	5.58147
chr20.13784527.13785730	1.06364	4.69427	5.48549	8.85399e-07	0.000137063	5.47147
chr3.14480252.14480946	-1.37447	3.74768	-5.48546	8.85515e-07	0.000137063	5.55667
chr15.72375545.72376604	1.06761	4.85848	5.48293	8.93951e-07	0.000138112	5.45108
chr1.224433377.224434408	1.72055	3.45461	5.4829	8.94067e-07	0.000138112	5.5562
chr1.16216174.16216465	-1.47304	2.01534	-5.48234	8.95951e-07	0.000138265	5.56293
chr15.47846908.47847483	-1.51081	2.79003	-5.48191	8.97396e-07	0.000138351	5.55892
chr10.119667695.119668576	-1.04339	5.22028	-5.48094	9.00673e-07	0.000138719	5.43092
chr5.139659107.139659614	-1.34022	3.27787	-5.48006	9.0365e-07	0.00013903	5.54213
chr2.37670563.37672948	1.03944	6.07435	5.47968	9.04924e-07	0.00013903	5.3264
chr6.135497333.135498699	0.946019	4.98593	5.47955	9.05378e-07	0.00013903	5.43467
chr17.15247161.15247961	-1.46744	2.88036	-5.47913	9.06793e-07	0.00013911	5.55799
chr15.34987662.34988880	0.916573	4.97878	5.4777	9.11698e-07	0.000139725	5.43173
chr3.123660738.123661553	-1.1326	3.61781	-5.47712	9.13675e-07	0.000139854	5.52262
chr1.21618885.21619673	-1.32494	2.69169	-5.47693	9.14339e-07	0.000139854	5.55147
chr2.16406459.16407823	1.04616	4.37108	5.47592	9.17781e-07	0.000140089	5.44415
chr12.113582521.113583084	-1.96768	1.60509	-5.4759	9.17858e-07	0.000140089	5.47488
chr1.43344279.43344548	-1.9649	1.42535	-5.47569	9.18575e-07	0.000140089	5.40964
chr22.41968547.41969539	-1.11726	3.63091	-5.47345	9.26343e-07	0.000141132	5.51402
chr19.23116794.23117544	1.09918	4.06679	5.4732	9.27227e-07	0.000141132	5.4897
chr12.124453237.124454224	-0.844142	4.51165	-5.47239	9.30041e-07	0.000141396	5.45115
chr2.231961157.231962431	1.1278	4.60875	5.47212	9.30995e-07	0.000141396	5.44171
chr22.25742863.25743347	1.8694	2.76597	5.47192	9.3169e-07	0.000141396	5.52752
chr16.85350984.85351479	-1.44905	2.98127	-5.47105	9.34743e-07	0.000141721	5.5259
chr11.11966791.11967270	1.34759	2.91543	5.46831	9.44399e-07	0.000142965	5.52088
chr14.73728447.73729016	1.12858	3.64343	5.4682	9.44785e-07	0.000142965	5.50615
chr4.180376797.180377476	-1.74888	1.76909	-5.4677	9.46545e-07	0.000143043	5.48728
chr22.22110886.22111725	-1.34964	3.35752	-5.46754	9.47142e-07	0.000143043	5.50372
chr5.157915566.157916159	-1.11304	4.26096	-5.46689	9.49428e-07	0.000143249	5.44383
chr1.197179993.197180574	1.33228	3.4717	5.46545	9.54565e-07	0.000143842	5.50615
chr13.38686415.38688183	0.93425	5.17222	5.46528	9.55205e-07	0.000143842	5.36541
chr5.16465060.16466378	1.07721	4.81599	5.46475	9.57088e-07	0.000143986	5.38704
chr10.90913903.90914096	-2.08778	1.98617	-5.46419	9.59103e-07	0.00014415	5.45003
chr22.32539542.32540115	-1.81705	2.18084	-5.46365	9.61067e-07	0.000144306	5.45895
chr2.183124081.183125052	1.14529	4.54126	5.46327	9.62428e-07	0.000144325	5.41402
chr1.77682139.77683980	0.976257	5.4999	5.46288	9.63821e-07	0.000144325	5.31711
chr12.107685233.107686442	1.01232	4.58923	5.46284	9.63981e-07	0.000144325	5.40322
chr20.62946953.62947371	-1.98019	1.86748	-5.4624	9.65554e-07	0.000144422	5.4264
chr3.194136792.194138057	1.39803	4.88586	5.46158	9.68559e-07	0.000144732	5.38208
chr16.49608832.49609227	-1.94611	1.29994	-5.4603	9.73191e-07	0.000145172	5.35421
chr10.86068619.86069109	-1.97772	1.36759	-5.46025	9.73371e-07	0.000145172	5.29054
chr8.123739515.123739823	-1.88174	1.89059	-5.45992	9.74585e-07	0.000145214	5.4029
chr6.36676233.36676747	1.149	3.89286	5.45752	9.83396e-07	0.000146317	5.4605
chr19.46132509.46134090	0.960331	5.37592	5.45739	9.83871e-07	0.000146317	5.33372
chr6.26312408.26313430	-1.02182	3.90028	-5.4571	9.84959e-07	0.000146339	5.42003
chr2.32772742.32773688	1.2691	3.07064	5.45439	9.95021e-07	0.000147693	5.47199
chr3.125062850.125063767	0.729039	5.33632	5.45399	9.96507e-07	0.000147773	5.30905
chrX.12974571.12976472	0.871258	5.21691	5.45289	1.00065e-06	0.000148215	5.31913
chr4.10161215.10161409	-3.24158	-0.0643686	-5.45269	1.00139e-06	0.000148215	4.1268
chr2.109721976.109722577	-1.36827	2.95986	-5.45208	1.00369e-06	0.000148413	5.45535
chr4.113951090.113951583	-1.81256	2.03364	-5.45181	1.00469e-06	0.00014842	5.44483
chr19.33862866.33863335	-2.45463	1.68862	-5.45103	1.00764e-06	0.000148656	5.3851
chr11.64181579.64181852	-0.976279	4.58753	-5.45088	1.00819e-06	0.000148656	5.37513
chr11.15472293.15472939	-1.77016	1.92462	-5.45056	1.00942e-06	0.00014867	5.40609
chr5.173163189.173163848	-1.33974	2.78966	-5.45013	1.01105e-06	0.00014867	5.45803
chr5.1804161.1804530	-1.53844	3.29304	-5.4499	1.01193e-06	0.00014867	5.44
chr3.100099315.100100161	1.53671	2.79271	5.44985	1.01212e-06	0.00014867	5.45261
chr14.56212566.56212934	-2.32568	1.22199	-5.44899	1.01538e-06	0.000149008	5.05113
chr1.51616916.51617975	0.960526	4.58805	5.44844	1.01748e-06	0.000149176	5.35459
chr10.123759458.123760107	-1.38062	2.24935	-5.44812	1.0187e-06	0.000149215	5.44672
chr19.35000820.35001670	1.77769	3.30422	5.44707	1.02271e-06	0.000149584	5.44634
chr17.17551365.17551848	-1.01769	5.11092	-5.44696	1.02315e-06	0.000149584	5.30245
chr2.69381267.69381757	-1.61804	1.86335	-5.44516	1.03006e-06	0.000150355	5.37334
chr5.71906873.71908134	1.34801	3.63009	5.44508	1.03035e-06	0.000150355	5.43526
chr18.48139399.48139794	-2.14926	1.29318	-5.44476	1.03159e-06	0.000150394	5.26381
chr7.120856216.120858400	0.865601	5.57768	5.4435	1.03648e-06	0.000150966	5.23602
chr12.18382568.18383643	1.41451	3.3315	5.44272	1.03951e-06	0.000151265	5.42773
chr1.173714774.173715772	1.02522	4.90806	5.4419	1.04273e-06	0.000151592	5.30563
chr20.40562096.40562439	-1.75343	2.00898	-5.44088	1.04672e-06	0.00015203	5.38809
chr20.63692474.63693416	2.74543	3.35245	5.43974	1.05121e-06	0.000152521	5.41737
chr15.63156784.63158373	0.981908	5.64677	5.43935	1.05273e-06	0.000152521	5.23785
chr4.85522666.85523367	1.58849	2.47065	5.43927	1.05304e-06	0.000152521	5.41461
chr6.125986242.125987218	0.839831	4.87566	5.43861	1.05565e-06	0.000152757	5.29116
chr1.101025261.101026560	1.01443	4.52257	5.43735	1.06065e-06	0.000153338	5.31843
chr11.10303865.10304201	1.63339	2.40207	5.43659	1.06369e-06	0.000153635	5.36714
chr18.28175192.28178702	0.965431	6.442	5.43541	1.06838e-06	0.000154168	5.12285
chr10.133278515.133279042	-1.46348	2.45217	-5.43329	1.0769e-06	0.000155255	5.39199
chr12.52895317.52896737	-1.22087	4.00958	-5.43277	1.07899e-06	0.000155334	5.32385
chr4.152257392.152258077	1.29222	3.15329	5.43266	1.07945e-06	0.000155334	5.39373
chr19.3409597.3410092	-1.49807	1.8631	-5.43146	1.08432e-06	0.00015589	5.34595
chr1.247118975.247120431	2.76188	2.90945	5.43029	1.08907e-06	0.000156429	5.38716
chr8.125452121.125452463	-1.99672	1.58597	-5.43002	1.09018e-06	0.000156444	5.28689
chr2.240840374.240840921	-1.12829	3.43727	-5.42899	1.09438e-06	0.000156629	5.35381
chr2.43110302.43110977	0.907714	3.90995	5.42875	1.09539e-06	0.000156629	5.32228
chr6.53793364.53796300	1.04669	5.73183	5.42872	1.09549e-06	0.000156629	5.17805
chr1.64615824.64616640	-1.67903	3.2234	-5.4285	1.09641e-06	0.000156629	5.3715
chr4.80036657.80037466	1.07569	3.63121	5.42847	1.09651e-06	0.000156629	5.35704
chr7.81173651.81174111	2.69216	1.45728	5.42634	1.10531e-06	0.000157742	4.9319
chr1.204959364.204959864	-1.8691	2.25566	-5.42461	1.11248e-06	0.000158619	5.34981
chr15.68817261.68820140	1.11708	5.27065	5.42385	1.11567e-06	0.000158862	5.2009
chr8.38175800.38177585	1.00371	5.35507	5.42372	1.11622e-06	0.000158862	5.18003
chr1.2135358.2135937	-0.945136	4.45605	-5.42177	1.12438e-06	0.000159876	5.26006
chr8.142475402.142476128	-1.25095	2.29942	-5.42079	1.12851e-06	0.000160318	5.35455
chrX.110316881.110318724	0.879353	5.1522	5.42037	1.13029e-06	0.000160424	5.20044
chr5.172437387.172438173	-1.36546	3.76017	-5.41931	1.1348e-06	0.000160788	5.32533
chr1.234607948.234609532	1.30781	4.8311	5.41928	1.13493e-06	0.000160788	5.24039
chr1.155139950.155140651	1.183	3.94231	5.41847	1.13838e-06	0.000161005	5.29925
chr17.48995527.48998835	1.10454	5.67895	5.41843	1.13853e-06	0.000161005	5.1302
chr16.88452634.88453398	-0.99442	5.03825	-5.41756	1.14223e-06	0.000161382	5.20086
chr7.76011485.76012045	-1.57826	2.87867	-5.41704	1.14449e-06	0.000161554	5.34121
chr22.27238958.27239970	-0.920706	5.4492	-5.41663	1.14624e-06	0.000161655	5.16414
chr17.77772367.77773251	-1.0784	4.00267	-5.41362	1.1592e-06	0.000163335	5.27528
chr1.119481888.119484250	1.10044	4.90166	5.41317	1.16119e-06	0.000163466	5.2035
chr7.539791.540285	-1.04938	3.41337	-5.41293	1.16223e-06	0.000163466	5.29907
chr22.26483181.26484202	1.16667	4.38564	5.41218	1.16549e-06	0.000163776	5.23911
chr11.116073874.116074862	-1.14969	3.69193	-5.41184	1.16697e-06	0.000163837	5.29618
chr13.37446416.37447087	-1.5524	2.90214	-5.41031	1.17368e-06	0.000164629	5.31705
chr11.8682219.8683761	1.11301	5.08503	5.40992	1.17539e-06	0.000164721	5.16487
chr5.128469884.128471128	0.788004	4.44558	5.40894	1.17971e-06	0.000165177	5.22452
chr18.3448988.3450770	1.17807	5.39325	5.40784	1.18453e-06	0.000165638	5.13582
chr5.95619849.95621729	1.30538	4.23802	5.40771	1.18513e-06	0.000165638	5.25727
chr20.53141472.53142054	-1.43517	3.3178	-5.40729	1.18701e-06	0.000165752	5.28515
chr6.21846707.21848505	1.55875	3.60086	5.40682	1.18909e-06	0.000165894	5.28232
chr1.200296053.200296602	2.21498	1.68848	5.40593	1.19305e-06	0.000166297	5.14889
chr20.1894313.1896279	1.24258	5.21205	5.4034	1.20439e-06	0.000167728	5.14202
chr20.6297840.6298383	-1.89103	2.15728	-5.4028	1.20708e-06	0.000167952	5.28858
chr1.19209323.19211114	0.983189	5.24979	5.40131	1.21383e-06	0.00016874	5.1204
chr12.119203940.119204504	-1.57072	2.05111	-5.40073	1.21648e-06	0.000168958	5.27944
chr7.40848646.40848932	3.03913	-0.134732	5.40039	1.21801e-06	0.000169019	4.42995
chr2.8615707.8616337	-1.4716	2.63607	-5.39861	1.22615e-06	0.000169997	5.27725
chr19.57558669.57560282	1.03181	4.51027	5.39716	1.23285e-06	0.000170773	5.16537
chr19.55113355.55113934	-1.30829	3.16723	-5.39664	1.23523e-06	0.000170951	5.26288
chr17.76029338.76030026	-1.41388	3.0004	-5.39559	1.24009e-06	0.000171401	5.25966
chr3.47009185.47010024	-0.951476	4.35367	-5.39523	1.24174e-06	0.000171401	5.17394
chr7.129951463.129953131	1.01257	5.29697	5.39514	1.24216e-06	0.000171401	5.09281
chr1.15027489.15028608	-1.07772	3.47603	-5.3948	1.24376e-06	0.000171401	5.24658
chr3.156750097.156751732	1.32722	3.74486	5.39362	1.24925e-06	0.000171401	5.23693
chr4.162056977.162057500	0.89311	4.17758	5.39357	1.2495e-06	0.000171401	5.19119
chr1.208082996.208083851	-1.5928	2.62543	-5.39352	1.24974e-06	0.000171401	5.25539
chr12.52181639.52182179	-1.52891	2.48861	-5.39347	1.24995e-06	0.000171401	5.25102
chr19.1616433.1616741	-1.56433	2.28353	-5.39334	1.25055e-06	0.000171401	5.24628
chr9.32525835.32526755	0.926158	3.799	5.39333	1.25063e-06	0.000171401	5.22251
chr17.63961545.63962287	-1.0948	3.05878	-5.39324	1.25104e-06	0.000171401	5.22303
chr3.23916551.23918282	0.895501	5.43798	5.3931	1.2517e-06	0.000171401	5.06925
chr1.106879403.106880119	-1.33198	2.65796	-5.39202	1.25674e-06	0.000171939	5.25414
chr4.158841421.158841877	-1.37199	2.27049	-5.39067	1.26309e-06	0.000172657	5.24892
chr13.46356187.46356497	-1.67197	1.70202	-5.39029	1.26491e-06	0.000172753	5.2112
chr22.43356836.43357543	-1.48011	2.2451	-5.38941	1.26908e-06	0.00017317	5.24306
chr2.54473823.54474262	1.63787	2.3549	5.38756	1.27787e-06	0.000174104	5.23469
chr11.28058369.28058800	-1.30747	2.15751	-5.3875	1.27816e-06	0.000174104	5.23829
chr12.46267182.46269761	1.0494	5.71824	5.38703	1.2804e-06	0.000174257	5.02495
chr18.79856613.79857405	1.71218	1.96667	5.38614	1.28465e-06	0.000174682	5.17321
chr11.130136058.130136520	-1.82953	1.79065	-5.38487	1.29077e-06	0.000175361	5.16694
chr3.33139912.33141301	1.16877	3.00631	5.38383	1.29581e-06	0.000175893	5.21708
chr6.133040920.133041386	-1.79863	1.39495	-5.38295	1.30009e-06	0.000176319	5.14521
chr18.48193679.48194742	-1.14253	3.24658	-5.38123	1.30846e-06	0.00017723	5.20625
chr6.73519992.73521902	0.809621	6.41656	5.3811	1.30908e-06	0.00017723	4.91077
chr19.2811998.2812342	3.69891	0.172798	5.37983	1.31534e-06	0.000177922	4.37323
chr9.135023276.135024026	-1.64082	1.98165	-5.37885	1.32015e-06	0.000178418	5.15556
chr16.30700664.30701258	-0.919603	3.82095	-5.37838	1.32248e-06	0.000178577	5.14025
chr10.60056237.60056905	-1.90841	2.07023	-5.37618	1.33338e-06	0.000179893	5.17031
chr2.134493760.134494193	-2.5624	1.51574	-5.37589	1.3348e-06	0.000179928	4.93986
chr14.85248711.85249369	1.56289	2.55178	5.37535	1.3375e-06	0.000180136	5.19059
chr15.56957894.56958938	1.38938	2.76317	5.37446	1.34196e-06	0.000180581	5.19279
chr3.123696649.123697336	-1.44627	2.69737	-5.37418	1.34338e-06	0.000180616	5.18977
chr21.35106003.35106985	-1.58095	3.80808	-5.37392	1.34468e-06	0.000180634	5.14148
chr12.25583398.25584116	-1.40018	3.80431	-5.37206	1.35406e-06	0.000181737	5.15277
chr20.9262575.9263336	1.40678	3.35363	5.37127	1.35807e-06	0.000181976	5.17976
chr18.79465372.79465953	-1.52035	2.31787	-5.37124	1.35818e-06	0.000181976	5.17777
chr6.48110942.48111481	1.28306	3.65034	5.37093	1.35979e-06	0.000182035	5.16079
chr15.69413982.69415162	0.97037	4.96068	5.37041	1.36243e-06	0.000182231	5.03397
chr17.41464570.41465336	-1.47297	3.14026	-5.36971	1.36599e-06	0.000182551	5.16476
chr1.148038386.148038976	-1.6964	1.88681	-5.36854	1.37197e-06	0.000182879	5.14606
chr2.98504736.98504998	-1.71649	1.49867	-5.36834	1.373e-06	0.000182879	5.08577
chr9.134691181.134691812	-1.96177	2.1783	-5.36832	1.37307e-06	0.000182879	5.15182
chr6.167565669.167566310	-1.21295	3.5014	-5.36829	1.37324e-06	0.000182879	5.1419
chr12.3275364.3276459	1.36792	2.71338	5.36808	1.37432e-06	0.000182879	5.16185
chr18.45590409.45591009	-1.70457	1.44043	-5.36725	1.37859e-06	0.000183	5.07889
chr1.70353544.70355164	1.07399	5.0768	5.36707	1.37952e-06	0.000183	5.02567
chr8.97775398.97778661	0.971475	5.47788	5.36703	1.37971e-06	0.000183	4.98337
chr1.53452245.53452520	-3.2975	0.0543353	-5.36699	1.37994e-06	0.000183	4.287
chr22.20000168.20000889	-1.87835	2.32289	-5.36625	1.38376e-06	0.00018323	5.16175
chr4.84159801.84160102	-1.55384	2.01091	-5.36619	1.38403e-06	0.00018323	5.14914
chr2.27051890.27052544	1.37803	3.46008	5.36551	1.38756e-06	0.000183425	5.15444
chr4.25159868.25161088	0.991072	4.42756	5.3654	1.38812e-06	0.000183425	5.06369
chr3.149969871.149971895	1.01889	5.00105	5.36514	1.38947e-06	0.000183425	5.00076
chr6.129346837.129347458	-2.34476	0.55446	-5.365	1.39022e-06	0.000183425	4.78454
chr16.88772834.88773631	-0.925524	4.24688	-5.3626	1.40275e-06	0.000184921	5.07056
chr19.49489289.49490595	2.46852	2.75192	5.36183	1.40674e-06	0.00018529	5.14747
chr21.42672831.42673444	-1.63609	3.07006	-5.36131	1.40947e-06	0.000185389	5.14679
chr4.88456711.88457742	1.30471	4.21547	5.36124	1.40987e-06	0.000185389	5.08626
chr4.125017002.125017370	-1.84252	1.45918	-5.36097	1.41129e-06	0.000185419	4.98376
chr11.8106738.8106979	-2.28723	1.15109	-5.3603	1.41482e-06	0.000185722	4.92421
chr19.1039713.1041380	-0.882941	5.31158	-5.36006	1.41606e-06	0.000185722	4.96738
chr12.117123339.117123911	-1.79468	1.70413	-5.35976	1.41767e-06	0.000185722	5.1038
chr2.68156924.68158357	1.08351	4.96331	5.35943	1.4194e-06	0.000185722	4.99209
chr5.134245068.134245619	1.07052	3.51028	5.3594	1.41957e-06	0.000185722	5.1168
chr1.28505563.28506939	1.06785	4.89801	5.3587	1.4233e-06	0.000186054	5.00781
chr1.212791380.212792608	1.05155	4.57685	5.35822	1.42581e-06	0.000186121	5.02714
chr10.78204129.78204648	-1.64126	2.18238	-5.35815	1.42621e-06	0.000186121	5.12273
chr20.48983442.48983977	-1.37117	3.43532	-5.35467	1.44487e-06	0.000188398	5.11579
chr7.149776278.149776717	-1.11834	3.69399	-5.35308	1.45344e-06	0.000188956	5.06637
chr4.183295721.183296238	-1.79062	2.0608	-5.35306	1.45356e-06	0.000188956	5.0713
chr19.39539255.39540392	0.953292	4.41308	5.35269	1.45556e-06	0.000188956	5.01574
chr14.103155099.103155357	-1.7918	2.13698	-5.35262	1.45591e-06	0.000188956	5.10152
chr6.54846198.54847808	1.09261	3.63246	5.35258	1.45615e-06	0.000188956	5.08339
chr14.21096983.21097887	1.53313	3.00022	5.35253	1.45643e-06	0.000188956	5.11566
chr22.42553377.42554294	-0.964237	3.967	-5.35193	1.45969e-06	0.000189221	5.04487
chr7.55365296.55367002	0.947947	5.76191	5.35056	1.46716e-06	0.000189938	4.88847
chr7.635278.635957	3.43246	1.6469	5.35029	1.46864e-06	0.000189938	4.94483
chr3.127001897.127002677	-0.854684	4.58359	-5.35022	1.46905e-06	0.000189938	5.00661
chr5.32176396.32176680	-1.75669	1.12107	-5.35002	1.47011e-06	0.000189938	4.99756
chr10.63464547.63466619	1.11454	5.2191	5.34975	1.4716e-06	0.000189974	4.9461
chr16.12170204.12170934	-1.30643	2.84975	-5.34762	1.48335e-06	0.000191331	5.09389
chr16.89395015.89395707	-1.29262	2.9747	-5.34697	1.48696e-06	0.000191638	5.09383
chr1.155562024.155563621	1.12829	5.33809	5.34608	1.49186e-06	0.000192111	4.91268
chr19.15448676.15449035	2.28183	2.02421	5.34467	1.49975e-06	0.000192915	5.02895
chr20.63166905.63167426	3.17746	0.899529	5.34434	1.5016e-06	0.000192915	4.55104
chr10.97584007.97584556	-1.48172	2.99221	-5.3443	1.50183e-06	0.000192915	5.08517
chrX.108439463.108440539	1.07005	4.16376	5.34214	1.51395e-06	0.000194162	5.02998
chr4.141220377.141221621	1.03769	4.14629	5.34213	1.51403e-06	0.000194162	5.00312
chr20.35886518.35886964	-1.44277	3.30631	-5.33969	1.52785e-06	0.000195772	5.04032
chr9.89817386.89817854	-1.81237	2.40404	-5.33928	1.53019e-06	0.000195911	5.04308
chr19.40055516.40056542	1.06949	3.97118	5.33871	1.53342e-06	0.000196164	5.01071
chr3.87226726.87227980	0.90798	4.76481	5.33841	1.53516e-06	0.000196225	4.94422
chr20.62529483.62530619	-1.19638	3.71667	-5.33784	1.53844e-06	0.000196337	5.01907
chr6.154403684.154404236	-1.47919	1.98482	-5.33758	1.53993e-06	0.000196337	5.05932
chr2.69123066.69123607	-1.69934	2.78599	-5.33733	1.54134e-06	0.000196337	5.06068
chr19.16896515.16897955	-0.843244	5.4075	-5.33719	1.54218e-06	0.000196337	4.84652
chr4.30717168.30718379	1.1287	5.0861	5.33706	1.54289e-06	0.000196337	4.90571
chr14.39266279.39267836	1.09237	5.12701	5.33694	1.54362e-06	0.000196337	4.90836
chr10.32055365.32056664	1.0876	5.14521	5.33592	1.54945e-06	0.000196918	4.88067
chr2.66478494.66479169	1.69227	1.74927	5.33486	1.55562e-06	0.000197541	4.84158
chr8.104712282.104712831	-1.76611	2.08515	-5.33393	1.56102e-06	0.000198065	5.03971
chr3.119463048.119464008	0.937098	4.95035	5.33334	1.56444e-06	0.000198336	4.91083
chr21.41467322.41467840	-1.38512	2.79872	-5.33216	1.57134e-06	0.000198936	5.04496
chr16.228556.229553	1.00279	4.71777	5.33209	1.57172e-06	0.000198936	4.91786
chr1.11990456.11991507	-1.27042	4.84409	-5.33181	1.57339e-06	0.000198985	4.90606
chr1.31368615.31369137	-1.1983	3.66524	-5.33116	1.5772e-06	0.000199306	4.98512
chr11.64759123.64760574	-1.14712	4.20956	-5.33028	1.58239e-06	0.000199747	4.94945
chr17.9575463.9577388	0.785034	4.97673	5.33013	1.58326e-06	0.000199747	4.88989
chr9.132213838.132214650	-1.24344	3.97521	-5.32868	1.59183e-06	0.000200665	4.97728
chr19.17679983.17680587	-1.40352	2.93447	-5.32719	1.60068e-06	0.000201616	5.02021
chr15.76375930.76376508	-1.35061	2.89349	-5.32672	1.60349e-06	0.000201807	5.01491
chr11.62839053.62839836	1.1356	4.05475	5.32544	1.61117e-06	0.00020261	4.948
chr7.139777957.139778862	1.13823	4.02684	5.32492	1.61427e-06	0.000202837	4.96299
chr19.55257607.55258254	1.78908	2.74446	5.32405	1.61951e-06	0.000203208	5.01551
chr9.16808922.16809427	-1.97374	1.01366	-5.324	1.61984e-06	0.000203208	4.96022
chr10.84139096.84140498	0.783559	5.47056	5.32306	1.62553e-06	0.000203757	4.82251
chr2.79083049.79083426	-1.7171	1.95296	-5.32235	1.62982e-06	0.00020413	4.95966
chr17.44112339.44112622	-1.96442	1.92187	-5.3216	1.63434e-06	0.000204371	4.98273
chr16.85798857.85800579	1.04228	4.9852	5.32141	1.6355e-06	0.000204371	4.85562
chr2.216498373.216499644	1.08859	4.32177	5.32139	1.63568e-06	0.000204371	4.91945
chr11.10304570.10306440	1.14673	5.60589	5.32113	1.63726e-06	0.000204403	4.81531
chr6.127342248.127343842	1.11765	4.54212	5.31999	1.64419e-06	0.000205101	4.89169
chr2.61707963.61708511	-1.63433	2.97762	-5.31978	1.64548e-06	0.000205101	5.00165
chr11.82695597.82696158	-1.37771	2.31755	-5.31939	1.64791e-06	0.000205239	5.00075
chr14.104158704.104159345	-1.05419	3.56739	-5.31814	1.65556e-06	0.000205715	4.95101
chr10.17643474.17644900	1.05586	5.18987	5.31803	1.65625e-06	0.000205715	4.82759
chr1.225968728.225969491	-1.40246	2.32039	-5.31793	1.65689e-06	0.000205715	4.9893
chr15.37099027.37099414	2.06924	2.78327	5.3179	1.65702e-06	0.000205715	4.98992
chr9.109107349.109108204	1.30025	2.88873	5.31747	1.65969e-06	0.000205883	4.99361
chr17.62064611.62065284	1.48988	3.30296	5.31699	1.66265e-06	0.000206086	4.97883
chr16.70778965.70779556	-1.65573	2.18827	-5.31667	1.66466e-06	0.000206167	4.98694
chr5.150699610.150701487	0.924001	4.43372	5.31635	1.66663e-06	0.000206167	4.88822
chr1.10962411.10962914	-2.47639	0.944908	-5.31625	1.66728e-06	0.000206167	4.61185
chr20.62815458.62815812	-1.63122	2.30063	-5.31553	1.67174e-06	0.000206553	4.97196
chr1.54547527.54548993	-1.06547	5.01074	-5.31478	1.67639e-06	0.000206964	4.82261
chr3.50088585.50089851	1.15377	4.69825	5.31368	1.68326e-06	0.000207647	4.85406
chr5.116574618.116575197	0.779303	5.03304	5.31309	1.68696e-06	0.000207939	4.83777
chr20.23152253.23152799	-1.1526	3.96725	-5.31285	1.68851e-06	0.000207964	4.93244
chr22.38463283.38463702	-1.18938	2.76108	-5.31195	1.69414e-06	0.000208493	4.96816
chr15.88992928.88993316	2.71133	1.0461	5.31131	1.69822e-06	0.00020883	4.55187
chr18.48889279.48889912	-1.54968	2.0296	-5.31107	1.69969e-06	0.000208846	4.96319
chr7.138894152.138894743	-1.72441	1.5353	-5.31013	1.70568e-06	0.000209416	4.92114
chr22.45671243.45672866	0.960952	4.84804	5.30778	1.72062e-06	0.000211085	4.81583
chr17.59439329.59440376	1.35907	2.92148	5.30745	1.72275e-06	0.000211179	4.95157
chr2.128635442.128635759	-3.08276	-0.165334	-5.30679	1.72697e-06	0.00021153	4.05122
chr17.80795708.80796334	-1.01967	5.07354	-5.3064	1.72948e-06	0.00021167	4.81273
chr3.128549012.128549794	-2.04424	2.23157	-5.30593	1.7325e-06	0.000211873	4.94262
chr12.98593333.98594765	0.889456	5.60258	5.30464	1.7409e-06	0.000212733	4.72831
chr20.57350986.57352000	1.3432	3.45159	5.30419	1.74376e-06	0.000212915	4.92477
chr10.3045662.3046401	-0.853158	4.96756	-5.30351	1.74821e-06	0.000213291	4.81022
chr10.91409235.91411240	0.864797	5.48878	5.30321	1.75014e-06	0.00021335	4.746
chr11.13984698.13985639	-1.54131	3.11358	-5.30301	1.75144e-06	0.00021335	4.93713
chr20.34869507.34869870	-1.88403	2.16651	-5.30235	1.75577e-06	0.00021371	4.94056
chr11.3867620.3868128	-1.2755	2.93208	-5.30133	1.76246e-06	0.000214357	4.91054
chr7.45974339.45974839	-1.72486	1.9319	-5.30056	1.76749e-06	0.000214801	4.91144
chr21.29002476.29003468	0.8833	4.59468	5.29972	1.77303e-06	0.000215166	4.8256
chr4.185810869.185812341	1.0434	4.89952	5.29963	1.77362e-06	0.000215166	4.79811
chr13.30049604.30050225	-1.86655	2.04243	-5.29947	1.77465e-06	0.000215166	4.84934
chr17.3048607.3049451	-1.03007	4.39539	-5.29907	1.7773e-06	0.00021532	4.82161
chr7.132464750.132465158	-2.36517	1.67537	-5.29863	1.7802e-06	0.000215485	4.77411
chr2.233152349.233153111	-1.43938	2.96268	-5.29845	1.78143e-06	0.000215485	4.91629
chr11.128715696.128716148	1.94133	1.75867	5.29793	1.78483e-06	0.000215729	4.77187
chrX.134536682.134537701	-1.23584	3.46369	-5.29573	1.79952e-06	0.000217125	4.88849
chrX.50519438.50520090	-1.72362	1.29733	-5.29566	1.79998e-06	0.000217125	4.8499
chr8.143293819.143294227	-1.36822	2.93119	-5.29557	1.80057e-06	0.000217125	4.91115
chr8.22221882.22222330	-1.45783	2.36656	-5.29479	1.8058e-06	0.000217586	4.90663
chr2.60553546.60553791	-1.3308	2.77343	-5.29204	1.82437e-06	0.000219654	4.90408
chr9.96857978.96858417	-1.37661	3.43472	-5.29169	1.82674e-06	0.000219769	4.88947
chr11.62539136.62539558	-1.14249	3.34389	-5.2905	1.83483e-06	0.000220568	4.87638
chr15.48877787.48878628	0.953474	4.80582	5.2903	1.83621e-06	0.000220568	4.77124
chr3.44624702.44625763	0.924398	4.74973	5.29006	1.83788e-06	0.000220597	4.7632
chr5.131994461.131994975	-1.42187	2.41097	-5.28971	1.84022e-06	0.000220597	4.89658
chr10.71998732.71999957	-0.876181	4.17025	-5.28964	1.84071e-06	0.000220597	4.82109
chr3.52015286.52015844	-1.51163	2.8392	-5.2881	1.85127e-06	0.000221692	4.88727
chr3.15284310.15285032	-1.24938	3.51768	-5.28684	1.85997e-06	0.000222563	4.84437
chr15.73724258.73724661	-1.50098	2.65587	-5.28584	1.86691e-06	0.00022314	4.8841
chr2.167944950.167945351	-2.21227	1.32133	-5.28573	1.86766e-06	0.00022314	4.62033
chr1.7557826.7558464	-1.6053	2.79407	-5.28537	1.87021e-06	0.000223272	4.8808
chr1.237210948.237211561	-1.30583	2.54461	-5.28371	1.88175e-06	0.000224478	4.8742
chr10.89643834.89646058	0.744587	6.26109	5.28332	1.8845e-06	0.000224634	4.59462
chr7.76047360.76048897	1.10216	5.39491	5.28186	1.89472e-06	0.00022568	4.67444
chr1.190903888.190904719	1.53918	2.90102	5.28149	1.89736e-06	0.000225821	4.86561
chr6.139753474.139753887	2.11766	2.00382	5.28104	1.90053e-06	0.000225923	4.79052
chr19.1415443.1416082	-1.06684	3.56882	-5.28095	1.90112e-06	0.000225923	4.81801
chr2.200863446.200865467	0.973222	5.23758	5.28051	1.90423e-06	0.000226119	4.68482
chr7.130204830.130205781	0.975799	4.44974	5.27989	1.90866e-06	0.000226473	4.75796
chr6.27892574.27894059	1.22268	4.76577	5.27937	1.91231e-06	0.000226733	4.73832
chr5.151155767.151156388	-1.02872	3.12783	-5.27871	1.91702e-06	0.000227118	4.83729
chr11.90222317.90223510	1.0463	4.85017	5.27844	1.91894e-06	0.000227172	4.71396
chr1.25199949.25200436	-1.73605	1.22231	-5.27777	1.9237e-06	0.000227563	4.73718
chr2.19989412.19990604	1.05234	4.30069	5.27678	1.93081e-06	0.000228214	4.75318
chr4.118835034.118836671	0.873551	5.15574	5.27636	1.93385e-06	0.000228214	4.67467
chr12.88579022.88580857	1.12298	5.16082	5.27621	1.93494e-06	0.000228214	4.68561
chr6.87444336.87445053	1.83731	2.10814	5.27619	1.93508e-06	0.000228214	4.78665
chr6.34462540.34462898	-1.34277	2.6922	-5.27552	1.93991e-06	0.000228611	4.84747
chrX.69153204.69153690	-1.17985	3.02638	-5.27481	1.94501e-06	0.000229038	4.82992
chr10.110641288.110641554	-1.33923	3.67685	-5.27428	1.94884e-06	0.000229187	4.81619
chr11.62552938.62554235	-0.731182	4.90337	-5.27416	1.94969e-06	0.000229187	4.70154
chr2.113240177.113241365	-1.04791	4.7628	-5.27402	1.95069e-06	0.000229187	4.73654
chr20.33789288.33789988	-0.879462	5.03449	-5.27356	1.95408e-06	0.000229412	4.70433
chr12.76035134.76035386	-1.723	2.57781	-5.27284	1.95928e-06	0.000229803	4.83699
chr4.73257256.73259743	0.979888	5.71542	5.27269	1.96037e-06	0.000229803	4.60929
chr5.19624410.19625183	-1.1817	2.94533	-5.27194	1.96581e-06	0.000230268	4.81098
chr3.88812654.88813005	1.46625	2.12922	5.27082	1.97401e-06	0.000231054	4.81802
chr1.116372685.116375252	0.944075	5.95775	5.27032	1.97768e-06	0.00023128	4.57163
chr13.65597926.65598586	1.14299	2.93784	5.27016	1.97891e-06	0.00023128	4.81756
chr20.51373730.51374351	-1.2671	2.82052	-5.26932	1.98509e-06	0.000231828	4.82522
chr6.133240504.133243151	1.10187	4.67189	5.26841	1.99177e-06	0.000232433	4.70165
chr12.13132338.13132984	1.60837	2.51308	5.26796	1.99507e-06	0.000232644	4.80294
chr12.95204157.95204781	-1.22412	3.05473	-5.26747	1.99876e-06	0.0002329	4.81975
chr11.118436726.118438061	1.42864	4.06768	5.26688	2.00311e-06	0.000233085	4.7402
chr2.197434318.197435626	0.904988	4.84585	5.26685	2.00334e-06	0.000233085	4.67608
chr4.3780288.3780925	-1.32791	2.53001	-5.26633	2.0072e-06	0.000233359	4.81483
chr3.157159286.157160961	1.16248	5.3029	5.26584	2.01084e-06	0.000233607	4.62611
chr2.23571699.23572252	-1.61673	2.7728	-5.26493	2.01764e-06	0.000234222	4.81117
chr7.150961098.150961342	-1.61328	2.08876	-5.26448	2.02104e-06	0.000234442	4.80479
chr5.57042216.57043088	-1.42387	4.44054	-5.26394	2.02511e-06	0.000234739	4.70256
chr6.106869839.106870614	0.762063	4.60097	5.26321	2.03057e-06	0.000235197	4.68244
chr8.97798193.97799167	-1.2264	4.19498	-5.26232	2.03729e-06	0.000235564	4.74013
chr9.134706847.134707622	-1.54719	3.00618	-5.26232	2.03734e-06	0.000235564	4.7957
chr12.31589785.31591898	1.04804	5.88491	5.26219	2.03828e-06	0.000235564	4.55665
chr10.96998535.96998805	-1.66167	1.95511	-5.2617	2.04201e-06	0.00023571	4.75254
chr17.8163919.8164705	-1.10818	3.67966	-5.26163	2.04257e-06	0.00023571	4.74504
chr1.25231916.25233445	0.932394	5.00781	5.26098	2.04748e-06	0.000236033	4.64171
chr9.110640716.110641332	-2.01383	2.66263	-5.26086	2.04841e-06	0.000236033	4.79311
chr6.139373289.139375870	1.0845	6.274	5.26064	2.05004e-06	0.000236046	4.51723
chr7.90595695.90597630	1.07715	4.86953	5.26036	2.05215e-06	0.000236115	4.65733
chr1.21896673.21897222	-0.982052	4.26546	-5.25955	2.05833e-06	0.000236651	4.70319
chr12.176325.177341	-0.880693	4.63712	-5.25833	2.0677e-06	0.000237552	4.68713
chr4.8010493.8011101	-1.27163	3.57794	-5.25646	2.08208e-06	0.000239027	4.7407
chr17.42772962.42774176	1.19485	3.34564	5.25572	2.08783e-06	0.000239511	4.7587
chr3.195885184.195885727	-1.25077	3.32928	-5.25524	2.09158e-06	0.000239764	4.74349
chr14.53151690.53153719	0.921301	4.87626	5.25496	2.09369e-06	0.000239829	4.62989
chr17.57293142.57293478	-1.30248	3.59089	-5.25409	2.10047e-06	0.000240221	4.7421
chr1.156661404.156661633	-1.31773	2.71889	-5.25402	2.10103e-06	0.000240221	4.77334
chr2.79585687.79586410	-1.10348	2.42457	-5.25393	2.10174e-06	0.000240221	4.77217
chr4.53962431.53963406	-1.2153	2.79073	-5.25243	2.11345e-06	0.000241283	4.76379
chr1.15849182.15850304	1.29488	4.31025	5.25234	2.11413e-06	0.000241283	4.67828
chr6.15905769.15906531	-1.28493	3.34754	-5.25186	2.11793e-06	0.000241403	4.74714
chr16.2514654.2515633	1.75072	3.24599	5.2518	2.11838e-06	0.000241403	4.75633
chr11.122981320.122982053	-1.24492	2.76004	-5.25162	2.11984e-06	0.000241403	4.7638
chr1.160408353.160408876	-1.94628	1.50825	-5.25008	2.13194e-06	0.000242603	4.60947
chr12.98595313.98595816	1.52217	2.50889	5.24972	2.13481e-06	0.000242752	4.7585
chr5.107669958.107671953	1.11593	4.5078	5.24947	2.13677e-06	0.000242797	4.66856
chr22.46116298.46117039	-1.07363	3.41117	-5.24925	2.13851e-06	0.000242818	4.7195
chr16.67396298.67396673	-1.58536	2.55297	-5.24779	2.15012e-06	0.000243958	4.74823
chr2.68878331.68879976	1.25287	3.58923	5.24656	2.15996e-06	0.000244895	4.70472
chr1.53365564.53366049	-1.60742	1.8375	-5.24615	2.16326e-06	0.000245091	4.72003
chr12.53496405.53496537	-1.70855	2.1666	-5.24549	2.16856e-06	0.000245513	4.72592
chrX.21373670.21375806	1.25735	4.48794	5.24405	2.18016e-06	0.000246647	4.64341
chrX.97238399.97239214	1.81975	2.14411	5.24333	2.18597e-06	0.000247124	4.68782
chr2.167088109.167088667	-2.4285	1.38286	-5.24278	2.19048e-06	0.000247454	4.54264
chr1.27299360.27300124	-0.994357	4.50766	-5.24241	2.19346e-06	0.000247611	4.6327
chr19.45526241.45526458	-1.69552	1.56028	-5.24201	2.19671e-06	0.000247713	4.6416
chr17.59619037.59621188	0.878054	5.59223	5.24191	2.19754e-06	0.000247713	4.49914
chr7.35831312.35831507	3.08424	-0.113312	5.24135	2.20208e-06	0.000247781	3.92172
chr19.3984739.3985626	1.21603	4.02583	5.24123	2.20308e-06	0.000247781	4.6672
chr18.73636296.73636864	-1.32806	3.36094	-5.24106	2.2045e-06	0.000247781	4.69092
chr13.42047575.42049752	1.06277	5.39271	5.24105	2.20452e-06	0.000247781	4.53302
chr12.13187349.13187822	-1.25591	3.09234	-5.23959	2.21649e-06	0.000248947	4.70953
chr10.70175433.70175895	2.22144	1.65648	5.23733	2.23511e-06	0.000250688	4.64676
chr1.117928798.117930268	0.992694	5.37147	5.23732	2.23522e-06	0.000250688	4.51549
chr11.121023689.121025374	0.921572	4.83941	5.23711	2.23694e-06	0.0002507	4.59169
chr1.67759799.67760704	1.11564	3.63576	5.23625	2.24409e-06	0.00025132	4.68641
chr19.11964551.11965573	0.956435	5.16834	5.23563	2.24931e-06	0.000251723	4.54498
chr11.126809674.126810597	-1.59378	1.80398	-5.23488	2.25551e-06	0.000252236	4.69662
chr5.134648160.134649695	1.11831	4.82769	5.23402	2.26272e-06	0.000252804	4.55273
chr11.17810711.17811075	-2.52456	0.745539	-5.23389	2.26384e-06	0.000252804	4.12248
chr2.161308099.161308922	1.1938	4.52285	5.23289	2.2722e-06	0.000253556	4.58943
chr1.162889909.162890541	-1.40187	3.04936	-5.23167	2.28253e-06	0.000254526	4.67301
chr19.19120242.19121133	-1.15766	4.00201	-5.23108	2.28748e-06	0.000254895	4.61883
chr20.62887495.62888084	-1.1667	3.53076	-5.23039	2.29336e-06	0.000255367	4.66272
chr10.83428470.83429124	-2.21898	1.40153	-5.23017	2.29523e-06	0.000255393	4.57423
chr18.25853501.25854285	-1.19414	3.23628	-5.22978	2.29858e-06	0.000255583	4.67777
chr3.33115160.33115565	1.08137	3.7104	5.22927	2.30288e-06	0.000255706	4.66081
chr7.100015173.100016484	0.934646	4.11009	5.22926	2.30298e-06	0.000255706	4.59528
chr4.41934979.41935936	0.999109	4.01889	5.22821	2.31192e-06	0.000256516	4.60899
chr3.101573613.101575151	0.996584	5.45483	5.2274	2.31886e-06	0.000257078	4.47863
chr7.103279729.103281260	1.1454	4.22299	5.22724	2.32029e-06	0.000257078	4.59495
chr12.106083916.106084592	1.23963	3.74751	5.22698	2.3225e-06	0.00025714	4.64191
chr1.9900253.9900949	-1.12738	4.15032	-5.2254	2.33616e-06	0.000258468	4.5863
chr3.129183010.129184498	1.01964	5.3995	5.22439	2.34485e-06	0.000259056	4.47138
chr1.17475707.17476306	-1.4309	3.65344	-5.22432	2.34553e-06	0.000259056	4.65654
chr1.109099819.109101447	0.906281	4.85879	5.22411	2.34731e-06	0.000259056	4.53021
chr21.42674252.42674747	-1.55734	2.62406	-5.22388	2.34935e-06	0.000259056	4.66976
chr10.71746394.71747271	-1.24768	3.67063	-5.22383	2.3498e-06	0.000259056	4.62168
chr10.26858144.26858397	2.06522	2.01482	5.22346	2.35297e-06	0.000259222	4.61455
chr5.57116055.57116661	-1.25834	3.09567	-5.22316	2.35563e-06	0.000259331	4.6546
chr20.32474517.32476208	-0.771905	5.18858	-5.22291	2.35779e-06	0.000259385	4.48433
chrX.154735667.154736071	-1.18089	2.71151	-5.22226	2.36344e-06	0.000259662	4.66106
chr16.81189093.81189798	-1.44832	2.84849	-5.22224	2.36365e-06	0.000259662	4.66379
chr5.67677715.67678019	-2.99272	0.32662	-5.22195	2.36615e-06	0.000259754	3.8538
chr12.57844452.57847322	1.0614	5.83302	5.22133	2.37163e-06	0.000260171	4.4165
chr7.84548326.84549680	1.37067	2.56078	5.22058	2.37818e-06	0.000260707	4.65839
chr9.75083254.75083454	-1.90281	1.35125	-5.22021	2.38145e-06	0.000260881	4.48879
chr6.147063391.147064093	1.30239	3.46384	5.21944	2.38827e-06	0.000261445	4.6421
chr9.129258321.129258688	-1.78484	2.31946	-5.21924	2.39002e-06	0.000261452	4.64928
chr9.131330888.131331685	-1.55713	4.19117	-5.21884	2.39357e-06	0.000261656	4.54318
chr13.30033479.30034250	-1.11941	3.80462	-5.21679	2.41184e-06	0.000263468	4.60083
chr20.18137348.18138525	0.953766	4.78516	5.21553	2.42308e-06	0.000264396	4.49705
chr11.16862903.16863818	-1.08882	4.18689	-5.21536	2.4246e-06	0.000264396	4.55336
chr17.41544511.41544867	-1.53286	2.62807	-5.21527	2.42543e-06	0.000264396	4.63958
chr14.105294197.105294605	-1.75838	1.91085	-5.21459	2.43149e-06	0.000264871	4.61377
chr7.51352240.51352728	-1.759	1.64533	-5.21397	2.43713e-06	0.000265299	4.60887
chr4.112817602.112818705	-0.975527	4.14898	-5.21356	2.44078e-06	0.000265439	4.55905
chr18.43882434.43882987	-2.05099	1.34674	-5.21344	2.44189e-06	0.000265439	4.56227
chr19.4867556.4868114	-0.914812	4.19748	-5.2132	2.44406e-06	0.000265439	4.54663
chr8.130041658.130042757	-1.17191	3.4509	-5.21307	2.44524e-06	0.000265439	4.60991
chr13.109783082.109785973	1.82543	5.63585	5.21251	2.45029e-06	0.000265668	4.42257
chr1.205678274.205680521	0.890721	4.66399	5.21246	2.45077e-06	0.000265668	4.51651
chr20.62376186.62376887	-1.05142	4.72774	-5.21193	2.45559e-06	0.000266006	4.46415
chr5.177309642.177310131	1.3373	2.84501	5.21123	2.46193e-06	0.000266507	4.62613
chr11.46120613.46121675	1.29891	4.53598	5.21086	2.4653e-06	0.000266629	4.50305
chr4.26726073.26726440	-2.09526	1.32735	-5.21073	2.46649e-06	0.000266629	4.38135
chr10.126190639.126191238	-1.42783	1.98641	-5.21006	2.4726e-06	0.000267104	4.61776
chr11.134068883.134070212	0.883261	4.55184	5.2089	2.48324e-06	0.000268068	4.49719
chr3.8206624.8207497	1.26094	3.0928	5.20829	2.48884e-06	0.000268313	4.59919
chr16.70018358.70018671	-1.79589	2.22297	-5.20828	2.48896e-06	0.000268313	4.60979
chr5.16600427.16600719	-1.8823	1.43399	-5.20712	2.49968e-06	0.000269159	4.56003
chr7.84194536.84195544	0.995838	4.3563	5.20692	2.50156e-06	0.000269159	4.50873
chr10.97869124.97869819	-1.07177	3.9558	-5.2068	2.50264e-06	0.000269159	4.54752
chr12.47740924.47741667	-1.28061	3.18157	-5.20668	2.50374e-06	0.000269159	4.58082
chr12.113030838.113031301	1.92283	1.82685	5.20629	2.50735e-06	0.000269362	4.44636
chr7.111409820.111410387	1.71236	2.01861	5.20516	2.51784e-06	0.000270302	4.56623
chr3.37175502.37176884	1.01313	5.23567	5.20222	2.54538e-06	0.00027307	4.40055
chr6.144414936.144415382	-1.43361	2.28499	-5.20167	2.55059e-06	0.000273282	4.5834
chr7.138461938.138462294	1.90737	2.07577	5.20164	2.55087e-06	0.000273282	4.49303
chr19.7159191.7160038	-1.14453	4.83389	-5.20043	2.56226e-06	0.000274258	4.4549
chr19.19377393.19378202	-1.36427	2.4622	-5.2003	2.56351e-06	0.000274258	4.58834
chr17.82020015.82020285	1.36825	2.50964	5.19918	2.57416e-06	0.000275185	4.5845
chr18.55489069.55489876	-1.23038	2.19934	-5.19902	2.57571e-06	0.000275185	4.58249
chr21.35428219.35428903	-1.81391	1.88033	-5.19848	2.58083e-06	0.000275543	4.55529
chrX.7126895.7127575	-1.47631	2.40145	-5.19807	2.58474e-06	0.000275631	4.57948
chr1.218735148.218736006	-1.46435	3.45143	-5.19802	2.5852e-06	0.000275631	4.54198
chr9.122264067.122265435	1.03817	4.56828	5.19699	2.59508e-06	0.000276495	4.43975
chr12.6970060.6971407	0.786041	5.32054	5.19675	2.59736e-06	0.00027654	4.38237
chr12.42918324.42918695	-1.45341	2.74387	-5.19646	2.6002e-06	0.00027654	4.57504
chr1.216616541.216617859	1.57882	3.21284	5.19632	2.60152e-06	0.00027654	4.56573
chr10.119743052.119743656	-1.00847	3.52296	-5.19621	2.60261e-06	0.00027654	4.54065
chr12.69470069.69471134	1.01829	4.66926	5.19583	2.60622e-06	0.0002766	4.44805
chr11.805150.805509	-1.0208	3.20613	-5.19578	2.60673e-06	0.0002766	4.54693
chr5.176535610.176536765	0.968008	4.48092	5.19502	2.61405e-06	0.000277187	4.45405
chr5.95759926.95760777	1.08364	3.578	5.19432	2.62084e-06	0.000277718	4.53066
chr3.142578347.142579238	0.843314	5.15795	5.19399	2.62401e-06	0.000277853	4.37596
chr11.96256136.96256944	1.59984	2.32209	5.19375	2.62633e-06	0.000277853	4.56576
chr8.22210400.22211546	-1.03488	3.12086	-5.19363	2.62747e-06	0.000277853	4.54601
chr13.48303045.48304683	0.954208	4.68204	5.19284	2.63519e-06	0.00027848	4.42619
chr7.25028437.25029960	1.18929	3.46242	5.1926	2.63753e-06	0.000278538	4.54063
chr5.137136943.137137585	-1.52997	2.34499	-5.19202	2.64317e-06	0.000278944	4.55812
chr5.142816392.142817044	-1.05926	3.15403	-5.19132	2.65004e-06	0.000279311	4.54011
chr2.207165197.207165908	1.32299	3.42794	5.1913	2.65024e-06	0.000279311	4.53267
chr11.92268819.92269558	1.17437	2.57299	5.1911	2.65216e-06	0.000279324	4.55679
chr1.240170126.240171351	-1.10978	3.65942	-5.19073	2.65586e-06	0.000279331	4.48615
chr2.84970081.84972599	1.12534	5.05826	5.19066	2.65654e-06	0.000279331	4.37708
chr3.45841204.45842464	1.09237	4.3505	5.19053	2.65782e-06	0.000279331	4.44016
chr19.45528360.45529334	-1.10719	2.72094	-5.19037	2.6594e-06	0.000279331	4.54746
chr2.229045631.229046106	-1.39625	2.49433	-5.18861	2.67672e-06	0.00028096	4.54807
chr1.93878430.93879551	1.07254	4.21623	5.18649	2.69774e-06	0.000282975	4.44168
chr12.12560862.12562394	1.098	3.83937	5.18442	2.71846e-06	0.000284839	4.46239
chr8.42337956.42339147	0.959168	4.18892	5.18435	2.71917e-06	0.000284839	4.44328
chr1.17553985.17554491	-1.72476	2.18534	-5.18393	2.72339e-06	0.000285089	4.51017
chr2.28635411.28635879	-2.14555	1.2972	-5.18355	2.72718e-06	0.000285294	4.31993
chr11.118145238.118146171	1.11486	4.34199	5.18308	2.73201e-06	0.000285607	4.43418
chr16.21517977.21518650	2.64298	2.29987	5.18254	2.7374e-06	0.000285838	4.46223
chr4.7043580.7044888	1.20849	3.76999	5.18248	2.73806e-06	0.000285838	4.47734
chr12.109476493.109478124	0.992136	4.45547	5.18231	2.73973e-06	0.000285838	4.41234
chrX.69101475.69102072	-1.30774	2.96157	-5.18162	2.74673e-06	0.000286376	4.5041
chrX.27008376.27008869	-1.18312	3.10359	-5.17972	2.76608e-06	0.0002882	4.47717
chr6.26216034.26217522	1.11863	5.1395	5.17855	2.77808e-06	0.000289257	4.333
chr18.35041098.35043049	0.822822	5.36812	5.17768	2.78701e-06	0.000289993	4.30068
chr19.46296731.46297274	-1.331	3.27617	-5.17622	2.8021e-06	0.000291368	4.48492
chr3.113745204.113747876	0.873285	6.02652	5.17596	2.80472e-06	0.000291446	4.22403
chr4.124711564.124713565	0.832387	6.34593	5.1756	2.80844e-06	0.000291637	4.18137
chr1.224733057.224733913	-1.28041	3.32173	-5.17536	2.81096e-06	0.000291705	4.47996
chr8.17246081.17247945	1.02471	5.68192	5.17455	2.81941e-06	0.000292357	4.26773
chr15.57424861.57425476	1.75882	2.22578	5.17439	2.8211e-06	0.000292357	4.46608
chr10.87211855.87212302	1.0201	3.98924	5.17421	2.82288e-06	0.000292357	4.44572
chr17.17752111.17753014	-0.908748	4.08466	-5.17395	2.82564e-06	0.000292447	4.40931
chr21.44952341.44953053	-1.48295	2.68691	-5.17347	2.83061e-06	0.000292767	4.49589
chr3.101685844.101687092	1.02196	4.44111	5.17321	2.83332e-06	0.000292809	4.37798
chr19.10118988.10120214	0.961914	4.54431	5.17308	2.83478e-06	0.000292809	4.38882
chr10.28681125.28681546	1.30331	2.80976	5.17265	2.83926e-06	0.000293077	4.49075
chr16.88768129.88768473	-1.38085	2.60561	-5.1723	2.84292e-06	0.00029326	4.4804
chr15.35545401.35546626	0.896256	4.64895	5.17072	2.85951e-06	0.000294776	4.35922
chr3.15303777.15303955	-1.50668	1.58295	-5.17029	2.86407e-06	0.000294925	4.47282
chr17.48100559.48101922	0.92615	5.23291	5.17023	2.86475e-06	0.000294925	4.29063
chr6.33512063.33512750	-1.07761	3.4822	-5.16961	2.87131e-06	0.000295227	4.44651
chr7.134467273.134467737	-2.31803	1.2182	-5.16959	2.87148e-06	0.000295227	4.30855
chr2.99881897.99882703	-1.14013	3.09215	-5.16919	2.87571e-06	0.000295466	4.46681
chr11.113057024.113057407	-2.0821	1.29981	-5.16828	2.88535e-06	0.000296092	4.36055
chr20.38434135.38435989	0.944704	4.16601	5.16826	2.8856e-06	0.000296092	4.37925
chr3.128266397.128266969	-2.09438	1.28422	-5.16763	2.89237e-06	0.000296591	4.23723
chr3.32816599.32819127	1.22976	4.58131	5.16716	2.8973e-06	0.000296742	4.36319
chr18.48547970.48548619	-1.0413	3.52171	-5.16713	2.89766e-06	0.000296742	4.43214
chr2.8548098.8548682	-1.63326	2.23729	-5.16692	2.89994e-06	0.00029678	4.47108
chr1.154328368.154328882	-1.16721	2.96226	-5.16653	2.90412e-06	0.000297013	4.45654
chr6.34695735.34697324	0.896455	4.60094	5.16625	2.90707e-06	0.000297119	4.33727
chr10.132421245.132422081	-1.05115	3.77287	-5.16586	2.91127e-06	0.000297353	4.4109
chr19.50493166.50493832	-1.34328	2.6564	-5.16566	2.91343e-06	0.000297378	4.44591
chr15.99305958.99307205	1.1511	3.17658	5.16461	2.92478e-06	0.000298161	4.45062
chrX.134171661.134173203	1.25011	4.24154	5.1645	2.9259e-06	0.000298161	4.37522
chr2.105449117.105449645	-1.65295	2.56697	-5.16402	2.93109e-06	0.000298161	4.46367
chr1.44721418.44722330	-1.43059	2.59175	-5.16391	2.93233e-06	0.000298161	4.46322
chr17.78241509.78241928	-1.48966	2.21403	-5.16381	2.93342e-06	0.000298161	4.46067
chr3.33488468.33488991	3.10439	0.647174	5.16371	2.93442e-06	0.000298161	3.7389
chr16.67884692.67885053	-1.20445	3.12042	-5.1637	2.93452e-06	0.000298161	4.43392
chrX.138710051.138712460	1.01367	5.31186	5.16169	2.95642e-06	0.000300061	4.25977
chr6.113969877.113971687	1.07986	5.23636	5.16163	2.95707e-06	0.000300061	4.26335
chr12.106080127.106080862	1.27532	3.66619	5.16135	2.96018e-06	0.00030018	4.4092
chr2.37916541.37916976	-1.75388	1.00282	-5.16094	2.96462e-06	0.000300229	4.32472
chr3.38645342.38646040	-1.63281	2.67699	-5.16081	2.96601e-06	0.000300229	4.44529
chr1.91707377.91708047	-2.09345	2.64533	-5.16077	2.96645e-06	0.000300229	4.45073
chr1.150234474.150235514	1.06515	4.17589	5.15916	2.98418e-06	0.000301828	4.34923
chr14.69766844.69768048	0.87517	5.57479	5.15895	2.98646e-06	0.000301861	4.20959
chr1.85258583.85260012	1.05077	4.69252	5.15856	2.99079e-06	0.00030192	4.30337
chr12.49059314.49061326	0.971096	5.09077	5.15846	2.99184e-06	0.00030192	4.25714
chr1.77378366.77379346	1.38149	2.76595	5.15809	2.99589e-06	0.00030192	4.44333
chr13.101785952.101786299	-1.51206	1.58545	-5.15806	2.99627e-06	0.00030192	4.40941
chr14.59358142.59358674	-0.991697	4.13002	-5.15802	2.99674e-06	0.00030192	4.36097
chr11.117907231.117907619	-1.21034	3.60531	-5.15748	3.00264e-06	0.000302319	4.39754
chr12.50763378.50765152	0.817188	5.51234	5.15706	3.00735e-06	0.000302597	4.2265
chr15.78004948.78005504	-1.14796	3.49188	-5.1561	3.01797e-06	0.000303356	4.40341
chr7.43729020.43730116	1.00263	4.03512	5.15581	3.02128e-06	0.000303356	4.35859
chr16.66036017.66036852	-1.40484	2.8508	-5.15576	3.02183e-06	0.000303356	4.4353
chr10.94219647.94220303	-1.375	1.80213	-5.15561	3.02346e-06	0.000303356	4.42671
chr1.6353741.6354381	-1.21914	2.9121	-5.1555	3.02465e-06	0.000303356	4.42433
chr15.88466874.88468436	1.061	4.33594	5.15512	3.02893e-06	0.000303584	4.3291
chr8.85176797.85178033	0.910587	4.83768	5.15495	3.03083e-06	0.000303584	4.27418
chr20.44635334.44635967	-1.33289	3.03339	-5.15476	3.03293e-06	0.000303599	4.41794
chr14.96501596.96503282	0.924931	5.52905	5.15424	3.0388e-06	0.000303991	4.20001
chr16.52421781.52422702	1.3022	2.52698	5.15397	3.04176e-06	0.000304092	4.42894
chr1.52403695.52405209	0.791583	5.06328	5.1525	3.05833e-06	0.000305552	4.2389
chr3.149812502.149814133	0.970043	5.52442	5.15225	3.06114e-06	0.000305637	4.21489
chr7.1555214.1555945	-1.47719	3.49871	-5.15192	3.06491e-06	0.000305817	4.39851
chr2.11129745.11130311	-1.17637	2.55571	-5.1515	3.06964e-06	0.000305954	4.41842
chr10.35195371.35196505	0.953255	4.3375	5.15145	3.07022e-06	0.000305954	4.32466
chr1.204712016.204712665	-1.24478	2.91085	-5.15112	3.07391e-06	0.000306125	4.40366
chr19.21141744.21142516	0.814806	5.06398	5.1509	3.07644e-06	0.000306182	4.24283
chr2.213189038.213189880	1.30849	3.08387	5.15064	3.07935e-06	0.000306275	4.4099
chrX.103828552.103828911	-1.43385	2.64707	-5.15009	3.08561e-06	0.000306702	4.41023
chr6.4256857.4257358	-1.32879	2.53169	-5.1498	3.08893e-06	0.000306836	4.41441
chr1.224185382.224185559	-1.88365	1.30653	-5.14959	3.0913e-06	0.000306875	4.28334
chr6.41488294.41488982	-1.28061	3.01967	-5.1493	3.09465e-06	0.000307011	4.40055
chr12.98515034.98516612	1.04016	4.83534	5.14882	3.1001e-06	0.000307356	4.26123
chr12.116434022.116435019	-0.896193	4.18809	-5.14818	3.1074e-06	0.000307884	4.3281
chr11.61489776.61490531	-1.28205	2.42947	-5.14795	3.11007e-06	0.000307953	4.40237
chr16.10069389.10069868	-1.82384	1.52307	-5.1476	3.11401e-06	0.000308147	4.35738
chr20.38666114.38666804	-1.48887	2.43377	-5.147	3.12101e-06	0.000308642	4.40444
chr14.101849115.101850096	-1.31401	3.04542	-5.14668	3.12468e-06	0.000308809	4.38489
chr12.119188700.119189687	-1.07025	3.06491	-5.1464	3.12787e-06	0.000308928	4.38047
chr16.4115090.4115974	1.26425	3.50783	5.1458	3.13478e-06	0.000309415	4.37349
chr1.161117478.161118583	1.00268	4.50438	5.14549	3.13839e-06	0.000309574	4.28054
chr13.29210578.29211135	-1.60039	2.03358	-5.14478	3.14664e-06	0.000310154	4.39061
chr7.2095457.2095920	-1.64012	2.08733	-5.14464	3.14826e-06	0.000310154	4.38544
chr4.52560591.52561663	-1.23944	2.69121	-5.14317	3.16535e-06	0.000311358	4.39171
chr10.26468143.26469037	1.31149	2.63009	5.14303	3.16699e-06	0.000311358	4.39156
chr9.106862239.106864382	0.958096	5.32459	5.1429	3.16846e-06	0.000311358	4.18961
chr9.123355975.123356283	-1.52305	2.14792	-5.1429	3.16849e-06	0.000311358	4.39048
chr2.219406693.219407240	-1.06447	3.97733	-5.14266	3.17129e-06	0.000311437	4.32404
chr13.113437244.113438125	2.74946	2.22398	5.14219	3.17679e-06	0.00031175	4.36159
chr6.28349627.28350458	0.970486	3.90682	5.14204	3.17849e-06	0.00031175	4.31477
chr19.30671546.30671943	-1.89045	1.62739	-5.14166	3.18302e-06	0.000311804	4.22125
chr5.149809930.149810267	1.8098	1.74061	5.14165	3.18304e-06	0.000311804	4.33377
chr5.141695504.141696241	-1.40827	2.425	-5.14104	3.19031e-06	0.000312319	4.37954
chr1.211258312.211259748	0.923696	5.37804	5.14035	3.19838e-06	0.000312667	4.17567
chr1.154474783.154475145	-1.34613	2.56643	-5.14018	3.20039e-06	0.000312667	4.3819
chr2.75489688.75490148	-2.2902	0.552067	-5.14014	3.20088e-06	0.000312667	4.02605
chr12.132133694.132134640	2.66348	2.76153	5.13999	3.20266e-06	0.000312667	4.38065
chr1.235160750.235161637	1.05095	4.32871	5.13988	3.20392e-06	0.000312667	4.27658
chr10.79151620.79152234	-1.23135	3.84245	-5.13912	3.21295e-06	0.000313352	4.31361
chr12.122106818.122107627	-1.55787	2.47199	-5.13867	3.2182e-06	0.000313668	4.37454
chr2.240232826.240234387	-0.73125	5.45921	-5.13849	3.2204e-06	0.000313686	4.13873
chr8.6407073.6407521	1.55142	2.62807	5.13824	3.22329e-06	0.000313771	4.37525
chr5.147061505.147062242	-1.61466	2.72499	-5.138	3.22618e-06	0.000313856	4.36739
chr1.87841857.87842727	1.45918	2.48479	5.13751	3.232e-06	0.000314179	4.36825
chr1.236046450.236046972	-1.70953	1.64329	-5.13716	3.23623e-06	0.000314179	4.28507
chr6.42978267.42979739	0.904142	4.94204	5.1371	3.23689e-06	0.000314179	4.19974
chr8.127977615.127978204	-1.30316	3.24319	-5.13704	3.23758e-06	0.000314179	4.34713
chr12.110403011.110404326	1.34925	3.95689	5.13682	3.24028e-06	0.000314244	4.29664
chr15.89004038.89004732	-1.36917	2.01583	-5.13643	3.24485e-06	0.000314492	4.36437
chr1.44775010.44776989	0.963684	4.83701	5.13567	3.25397e-06	0.000315179	4.20201
chr6.33746136.33747120	-1.01511	3.66931	-5.13469	3.26574e-06	0.00031592	4.30691
chr10.77513307.77514149	-1.12779	3.4758	-5.13441	3.26916e-06	0.00031592	4.32354
chr5.54785742.54786539	-1.08009	3.2299	-5.13429	3.27059e-06	0.00031592	4.32253
chr10.69844128.69844620	-2.03256	1.75596	-5.13388	3.27555e-06	0.00031592	4.34852
chr17.49638747.49639314	1.24518	2.74256	5.1338	3.27652e-06	0.00031592	4.35998
chr15.91536613.91537312	-1.74299	2.03177	-5.13378	3.27675e-06	0.00031592	4.33517
chr5.150582050.150582648	-1.43322	2.67524	-5.13358	3.27911e-06	0.00031592	4.35926
chr10.113853958.113855818	1.0723	4.22217	5.13354	3.27965e-06	0.00031592	4.25656
chr6.24313151.24314072	1.05451	3.34188	5.13351	3.28001e-06	0.00031592	4.32583
chr14.61561446.61562240	0.982353	4.57743	5.13327	3.28291e-06	0.00031592	4.25687
chr1.57616840.57617344	-1.54586	2.9907	-5.133	3.28616e-06	0.00031592	4.34437
chr19.13978228.13978961	-0.981017	3.30229	-5.13278	3.28881e-06	0.00031592	4.31208
chr2.239979288.239979662	-1.62129	1.77432	-5.13267	3.29016e-06	0.00031592	4.33071
chr22.46970863.46971643	-1.15959	3.44669	-5.13255	3.29163e-06	0.00031592	4.3065
chr3.157109364.157110069	-1.71096	3.68599	-5.13251	3.29208e-06	0.00031592	4.31027
chr6.24990403.24991227	1.2564	3.53968	5.13226	3.29508e-06	0.000316013	4.32014
chr5.132225145.132226037	-0.905937	4.34905	-5.13159	3.3033e-06	0.000316606	4.26387
chr3.127746507.127747204	-1.80703	2.42514	-5.13067	3.31443e-06	0.000317477	4.34932
chr5.32419744.32420111	2.07983	1.60424	5.12998	3.32294e-06	0.000318097	4.24792
chr12.107359381.107359713	-1.71456	1.90689	-5.12969	3.32649e-06	0.00031824	4.30645
chr20.62303266.62304416	1.15171	4.10389	5.12925	3.3318e-06	0.000318486	4.26163
chr2.106575749.106576410	-1.70359	2.58916	-5.12914	3.33315e-06	0.000318486	4.34302
chr1.151372068.151372987	-1.17355	2.40855	-5.12854	3.34054e-06	0.000318996	4.34071
chr20.13638280.13639364	0.870967	5.05466	5.12825	3.34408e-06	0.000319012	4.16059
chr9.136324396.136324919	-1.22707	3.42775	-5.12817	3.34507e-06	0.000319012	4.29753
chr3.44975181.44977284	1.038	4.74037	5.12803	3.34687e-06	0.000319012	4.18591
chr20.32584139.32585436	1.18107	4.51238	5.12733	3.35549e-06	0.000319424	4.21609
chr11.103091067.103092580	0.916023	4.96746	5.12716	3.35756e-06	0.000319424	4.15603
chr2.3290671.3291190	-1.59875	1.97833	-5.12691	3.36063e-06	0.000319424	4.32266
chr2.196504361.196505225	1.34689	3.15622	5.12683	3.36163e-06	0.000319424	4.32147
chr4.48016177.48017662	0.851713	5.39312	5.12662	3.36425e-06	0.000319424	4.12732
chr14.92728788.92729114	-1.54209	3.10922	-5.12657	3.36488e-06	0.000319424	4.32961
chr5.42597449.42598072	-1.71821	2.54691	-5.12651	3.36556e-06	0.000319424	4.33508
chr2.128836347.128836910	-1.31126	2.73967	-5.12561	3.37679e-06	0.00032013	4.31593
chr5.79990693.79991650	0.899146	4.22189	5.12558	3.37711e-06	0.00032013	4.2325
chr15.67941693.67942240	-1.27648	2.72972	-5.12493	3.38521e-06	0.000320702	4.32597
chr15.99063513.99063858	-1.54072	2.01998	-5.12427	3.39348e-06	0.00032129	4.31299
chr1.202143257.202145239	0.938397	4.79456	5.12383	3.39897e-06	0.000321615	4.17804
chr11.113690372.113691199	-1.22357	3.1016	-5.12354	3.40259e-06	0.000321761	4.29528
chr15.75903510.75904832	0.968094	5.1281	5.12285	3.4113e-06	0.000322389	4.14333
chr11.44862020.44862893	-0.874197	4.72778	-5.12194	3.42274e-06	0.000323274	4.18075
chr8.13100984.13101767	1.57973	2.64473	5.1212	3.43207e-06	0.000323911	4.31671
chr5.144254639.144254862	-2.96043	-0.177823	-5.12098	3.43484e-06	0.000323911	3.5524
chr3.4466731.4467536	1.05785	3.67022	5.1209	3.43584e-06	0.000323911	4.27319
chr7.74365130.74365809	-1.37238	3.22275	-5.12074	3.43782e-06	0.000323911	4.28002
chr22.29343994.29344616	-1.15422	3.54696	-5.12014	3.44542e-06	0.000324097	4.2792
chr3.44509535.44511535	1.05813	4.18342	5.12012	3.44564e-06	0.000324097	4.21556
chr9.79799732.79800485	-1.30181	2.90522	-5.12009	3.44612e-06	0.000324097	4.29061
chr12.1357016.1357572	-1.23846	3.02593	-5.11993	3.44812e-06	0.000324097	4.3036
chr13.37615300.37615691	1.71044	2.16305	5.11956	3.45284e-06	0.000324344	4.30804
chr16.61887854.61888499	0.979741	3.81915	5.11852	3.46602e-06	0.000325308	4.23617
chr12.64658988.64659525	-1.85762	1.89997	-5.11842	3.46728e-06	0.000325308	4.24573
chr2.231056516.231057854	1.06827	4.60463	5.11809	3.47149e-06	0.000325507	4.168
chr3.47849536.47850352	2.18512	2.73482	5.11781	3.47513e-06	0.000325651	4.30531
chrX.46545091.46546473	1.19783	4.22732	5.11743	3.47998e-06	0.000325909	4.21092
chr10.52258864.52259686	1.41234	2.23718	5.11713	3.48378e-06	0.000326069	4.29684
chr10.104332528.104333023	-1.21262	3.16204	-5.1166	3.49056e-06	0.000326507	4.27343
chr1.65254110.65255790	1.09788	4.98628	5.11552	3.50443e-06	0.000327608	4.12715
chr1.198088510.198089177	1.13617	3.49779	5.11518	3.50883e-06	0.000327822	4.25637
chr9.95072890.95073481	1.49219	2.44614	5.11365	3.52868e-06	0.000329478	4.28066
chr11.9384483.9385699	1.12336	5.05088	5.11303	3.53668e-06	0.000330027	4.10015
chr21.44021557.44022018	-1.57268	2.31028	-5.11224	3.54709e-06	0.000330471	4.27944
chr3.101928921.101929429	-1.69623	2.59375	-5.11223	3.5472e-06	0.000330471	4.28621
chr2.108583963.108584525	1.18685	3.16995	5.11218	3.54781e-06	0.000330471	4.27606
chr9.111482752.111484626	1.011	5.26053	5.11183	3.55242e-06	0.000330595	4.08102
chr9.88731967.88732379	-2.71663	-0.0463635	-5.11175	3.55339e-06	0.000330595	3.4812
chr1.36784414.36784798	-1.97647	1.24518	-5.11096	3.5637e-06	0.000331175	4.06081
chr11.467996.468828	-1.3263	2.9607	-5.11093	3.56413e-06	0.000331175	4.26133
chr10.98323164.98323752	-1.17373	2.9127	-5.11079	3.56602e-06	0.000331175	4.27763
chr15.70438623.70439304	-1.3136	3.82123	-5.11044	3.5706e-06	0.000331403	4.18435
chr2.48572859.48573507	-1.4182	2.41302	-5.11021	3.57354e-06	0.000331479	4.27838
chr3.21437932.21438585	-1.46914	1.71708	-5.10988	3.57794e-06	0.000331688	4.26958
chr5.176780649.176781415	-1.23608	3.83767	-5.1097	3.58032e-06	0.000331712	4.19415
chr6.151391088.151392174	1.21427	4.04967	5.10943	3.58387e-06	0.000331843	4.19612
chr14.99563047.99563641	-0.83984	3.88111	-5.10837	3.59787e-06	0.000332941	4.18713
chr1.10835885.10836301	-1.34712	2.83798	-5.10685	3.61802e-06	0.000334372	4.25111
chr12.8081759.8082795	0.880203	4.5634	5.10674	3.61954e-06	0.000334372	4.13332
chr6.125370277.125370964	-1.25844	2.93583	-5.10672	3.61978e-06	0.000334372	4.25103
chr3.179147261.179149643	0.867095	5.77916	5.10645	3.62328e-06	0.000334496	4.00311
chr7.157319804.157320338	-1.83009	1.90351	-5.10507	3.64175e-06	0.000336003	4.235
chr19.47170448.47170715	-1.68924	1.8472	-5.1048	3.64543e-06	0.000336142	4.24993
chr6.107601000.107601675	1.16548	3.04088	5.10452	3.6492e-06	0.000336291	4.2522
chr19.45098143.45098857	-0.999961	4.22658	-5.10406	3.65536e-06	0.000336659	4.17281
chr3.128584221.128584838	-1.60202	1.89362	-5.10385	3.65807e-06	0.000336698	4.25072
chr15.73108616.73109000	-1.95642	1.27485	-5.10365	3.66085e-06	0.000336698	4.16784
chr12.92075524.92076083	1.0972	3.77681	5.10354	3.66228e-06	0.000336698	4.20118
chr1.228213011.228213853	-1.22484	4.02271	-5.10335	3.66491e-06	0.000336741	4.16589
chr1.85061917.85063180	0.839105	4.55561	5.10283	3.67186e-06	0.00033718	4.12425
chr17.9142801.9143301	-1.60879	2.72916	-5.10239	3.67782e-06	0.000337417	4.23478
chr11.64053772.64054047	-1.74122	1.63738	-5.10221	3.6803e-06	0.000337417	4.17786
chr13.75803793.75805640	1.23805	3.86115	5.10216	3.68095e-06	0.000337417	4.17872
chr20.45828596.45829134	-1.3361	2.68532	-5.10186	3.68504e-06	0.000337593	4.23448
chr6.159726517.159728146	0.845375	5.5634	5.10122	3.69364e-06	0.000338183	4.00506
chr19.35718416.35718999	1.56621	3.12931	5.10046	3.70394e-06	0.000338926	4.23142
chr17.34961018.34962206	1.00214	4.15146	5.1002	3.70753e-06	0.000339055	4.14958
chr9.128585046.128585543	-1.86488	1.75827	-5.0997	3.71435e-06	0.000339479	4.16914
chr20.56712008.56712573	-1.03796	3.43064	-5.09938	3.71867e-06	0.000339604	4.20026
chr1.209728412.209728746	2.76941	0.335298	5.09928	3.72008e-06	0.000339604	3.58769
chr11.8728408.8728970	-1.19727	2.69561	-5.09848	3.731e-06	0.000339777	4.23907
chr22.26511914.26513101	1.03295	4.00917	5.09842	3.73192e-06	0.000339777	4.14581
chrX.44400417.44401251	-1.36381	2.39436	-5.09814	3.73568e-06	0.000339777	4.23381
chr11.118924255.118925085	1.56515	3.88957	5.09814	3.73575e-06	0.000339777	4.18456
chr4.122922012.122923524	0.959396	5.00444	5.09811	3.73612e-06	0.000339777	4.05512
chr10.29979901.29980431	-1.72669	1.15009	-5.09808	3.73655e-06	0.000339777	4.10982
chr15.64773908.64775533	1.12713	4.70002	5.09803	3.73727e-06	0.000339777	4.08182
chr6.138691684.138693806	1.03822	4.75437	5.09764	3.74252e-06	0.000340055	4.08963
chr7.92695337.92696253	1.00275	4.25694	5.09535	3.77416e-06	0.000342584	4.13166
chr10.73867339.73868251	-1.48715	2.46469	-5.09531	3.77475e-06	0.000342584	4.22756
chr21.44495514.44496122	-1.52909	2.60134	-5.09432	3.7885e-06	0.000343576	4.20642
chr3.46696211.46696913	-1.03094	4.03433	-5.09421	3.7901e-06	0.000343576	4.14526
chr3.197352269.197352878	-1.85278	2.01076	-5.09385	3.79505e-06	0.000343825	4.20721
chr10.110207423.110207804	0.902159	4.0241	5.09362	3.79829e-06	0.000343917	4.13628
chr22.36286092.36286879	1.25383	3.37926	5.09317	3.80451e-06	0.000344172	4.18853
chr1.207050558.207051631	1.18709	3.77536	5.0931	3.80553e-06	0.000344172	4.15011
chr19.57613942.57614929	0.948831	3.87507	5.09274	3.81052e-06	0.000344423	4.14897
chr2.221073567.221074421	-1.80979	2.4567	-5.08992	3.85025e-06	0.000347812	4.21003
chr11.70772747.70773236	-2.12891	1.21093	-5.08975	3.85268e-06	0.00034783	4.03855
chr10.114023136.114023677	1.4518	2.05484	5.08946	3.85673e-06	0.000347994	4.18625
chr1.171396644.171397435	-1.12366	3.97031	-5.08903	3.86277e-06	0.00034811	4.12428
chr7.129054248.129055511	0.951911	5.06195	5.08893	3.86418e-06	0.00034811	4.02142
chr16.397752.398859	1.64857	3.75869	5.08889	3.86474e-06	0.00034811	4.16367
chr19.4855175.4855636	-1.56528	2.56821	-5.08815	3.87533e-06	0.000348808	4.20262
chr6.692360.693676	0.955173	4.77596	5.08802	3.87714e-06	0.000348808	4.06276
chr7.155230244.155230663	-1.86388	2.17131	-5.08754	3.88395e-06	0.000348808	4.19333
chr2.8583588.8584358	-1.01071	4.3063	-5.0875	3.88456e-06	0.000348808	4.09411
chr7.53642369.53643153	1.2767	2.37753	5.08744	3.8854e-06	0.000348808	4.20151
chr1.23824800.23825813	0.989509	3.86616	5.0874	3.88594e-06	0.000348808	4.12715
chr17.951587.952141	-1.20401	4.28439	-5.08725	3.88818e-06	0.000348808	4.08739
chr17.81636016.81637414	0.940266	4.37527	5.08597	3.90644e-06	0.000350225	4.06535
chr4.70838501.70840049	0.943455	5.63303	5.0858	3.90887e-06	0.000350225	3.94835
chr16.75432702.75434389	0.779529	4.85133	5.08558	3.91203e-06	0.000350225	4.03179
chr10.102633410.102633669	-1.6914	1.40792	-5.08552	3.91298e-06	0.000350225	4.09666
chr16.88497667.88499024	-0.814324	4.71226	-5.08511	3.91886e-06	0.000350402	4.05952
chr16.55495062.55495339	-1.74964	1.73381	-5.08507	3.91946e-06	0.000350402	4.12711
chr2.233413461.233414648	-0.937888	4.08139	-5.08438	3.92933e-06	0.000351082	4.09619
chr11.126595001.126595654	-1.45133	2.1492	-5.08383	3.9373e-06	0.000351593	4.1877
chr6.48979734.48980268	-1.15987	2.75136	-5.08331	3.94486e-06	0.000352066	4.16557
chr12.124352859.124353317	-1.24501	3.25146	-5.08292	3.95037e-06	0.000352356	4.15634
chr1.218660058.218661204	1.26764	3.57868	5.08203	3.96335e-06	0.00035331	4.13301
chr16.88759204.88759810	-1.1317	4.03932	-5.08152	3.97077e-06	0.000353763	4.08807
chr2.178794923.178795357	1.93715	1.80542	5.08122	3.97512e-06	0.000353763	4.05051
chr4.139665478.139667060	0.769677	5.09434	5.08121	3.97525e-06	0.000353763	3.99945
chr17.50582550.50583223	-1.32745	3.49963	-5.0808	3.98136e-06	0.000354105	4.14906
chr2.207163532.207164798	1.2366	4.12625	5.08049	3.98582e-06	0.000354192	4.10312
chr6.17986503.17988655	0.935665	5.1495	5.08042	3.9869e-06	0.000354192	3.98172
chr12.56257342.56258895	0.877348	4.64259	5.0798	3.99589e-06	0.000354498	4.02245
chr1.235739166.235739556	2.44211	1.40427	5.07978	3.9963e-06	0.000354498	3.87015
chr9.13841777.13842433	-1.55045	3.02284	-5.07972	3.99718e-06	0.000354498	4.15825
chr20.50027655.50028244	-1.53275	2.10267	-5.07895	4.00848e-06	0.000355298	4.17103
chr1.22114548.22114977	-1.46969	1.72162	-5.07816	4.02e-06	0.000356116	4.12767
chr20.2151735.2152251	-1.39605	2.12964	-5.07776	4.02594e-06	0.000356439	4.1635
chr20.57409674.57410885	-1.1801	4.11476	-5.07724	4.03366e-06	0.000356731	4.06525
chr11.132401901.132402569	-1.23188	2.53237	-5.07723	4.03382e-06	0.000356731	4.16533
chrX.1383280.1383946	-1.08236	3.2037	-5.07701	4.03713e-06	0.00035682	4.14153
chr10.133159995.133160659	-1.3793	2.43954	-5.07667	4.04203e-06	0.000357051	4.1644
chr20.52982772.52983172	-1.94324	1.23475	-5.07602	4.05177e-06	0.000357708	4.01888
chr1.9412968.9414073	-0.875133	3.83833	-5.0755	4.05952e-06	0.000358189	4.08171
chr1.9898314.9898512	2.53605	0.805626	5.07462	4.07257e-06	0.000359063	3.49678
chr12.119180475.119180920	1.60546	3.05781	5.0745	4.07442e-06	0.000359063	4.14922
chr4.185838511.185840131	1.07986	4.56833	5.07437	4.07635e-06	0.000359063	4.04657
chr19.47079281.47079944	-0.936121	3.81168	-5.07417	4.07937e-06	0.000359125	4.08948
chr16.75647325.75648834	0.974103	5.41601	5.07351	4.0893e-06	0.000359796	3.92146
chr5.10352877.10354419	0.904943	5.18045	5.07273	4.10088e-06	0.000360421	3.95459
chr14.72560242.72560784	-1.41973	2.10038	-5.07269	4.10156e-06	0.000360421	4.15067
chr9.125747273.125747744	1.63496	2.8985	5.07257	4.10336e-06	0.000360421	4.14982
chr19.1812246.1813232	-0.83211	5.53436	-5.07218	4.1092e-06	0.000360667	3.89985
chr2.171159446.171161442	1.01966	5.18038	5.07208	4.11079e-06	0.000360667	3.94454
chr15.39403567.39404166	0.909893	4.41603	5.07116	4.12468e-06	0.000361682	4.00877
chr18.13112651.13113468	-1.05806	3.7749	-5.07065	4.13235e-06	0.000362149	4.06167
chr19.15330966.15331930	1.34356	3.63257	5.07029	4.13782e-06	0.000362425	4.08859
chr4.158170229.158171541	1.6253	2.77613	5.06982	4.14494e-06	0.000362623	4.14112
chr21.43740102.43741142	1.76827	3.25084	5.06973	4.14638e-06	0.000362623	4.12294
chr2.62287809.62288382	-1.33306	3.29018	-5.06962	4.14796e-06	0.000362623	4.11102
chr6.83192666.83194414	1.06655	5.07449	5.06953	4.1494e-06	0.000362623	3.95656
chr9.129143083.129143973	-0.821732	4.71584	-5.06929	4.15304e-06	0.000362737	3.98186
chr9.120733160.120733649	-0.962222	3.78458	-5.06874	4.16141e-06	0.000363264	4.0772
chr5.147432085.147432738	-1.16383	3.62217	-5.06853	4.1646e-06	0.000363339	4.07338
chr3.30659244.30659973	1.68757	2.76819	5.0683	4.16807e-06	0.000363437	4.1329
chr3.52005357.52006340	-0.922019	4.17878	-5.06802	4.1724e-06	0.000363612	4.02604
chr4.38190358.38191253	-1.16447	3.98795	-5.0676	4.17887e-06	0.000363971	4.04826
chr1.204348705.204349146	-1.21902	2.71455	-5.06694	4.18894e-06	0.000364636	4.13014
chr6.24933761.24934260	2.02437	1.70283	5.06679	4.19119e-06	0.000364636	4.0064
chr2.71471395.71471565	-2.14161	1.12457	-5.06648	4.196e-06	0.00036485	3.97316
chr12.52200424.52200616	-2.46256	0.204375	-5.06576	4.20711e-06	0.000365612	3.65781
chr8.101667635.101668120	-1.59063	1.78327	-5.06531	4.2141e-06	0.000365937	4.11854
chr3.97764049.97765210	0.969711	4.75286	5.06521	4.21556e-06	0.000365937	3.96549
chrX.119655132.119655591	-1.42739	2.89215	-5.06459	4.22525e-06	0.000366574	4.12071
chr4.24794234.24795862	-0.779973	4.55509	-5.0643	4.22974e-06	0.000366759	3.98924
chr6.44312753.44313478	1.02751	3.52299	5.06373	4.23855e-06	0.00036721	4.08308
chr6.111207524.111207900	-1.82199	2.76873	-5.06355	4.2413e-06	0.00036721	4.11994
chr11.133526492.133527201	-1.55356	2.62745	-5.06351	4.24202e-06	0.00036721	4.11217
chrX.2928106.2929690	-0.782639	5.15894	-5.06334	4.24468e-06	0.000367236	3.9224
chr5.62412333.62413451	0.844702	4.65207	5.0619	4.26705e-06	0.000368966	3.95892
chr12.42915688.42916510	-1.72643	2.32326	-5.06069	4.286e-06	0.000370398	4.11038
chr2.70086259.70088817	0.996954	5.57164	5.06018	4.29401e-06	0.000370884	3.86746
chr4.16225773.16227766	1.21815	4.57811	5.05985	4.29932e-06	0.000371138	3.96137
chr12.120093728.120094324	-1.17435	2.49411	-5.05855	4.31981e-06	0.000372699	4.09919
chr3.194485469.194487550	1.00972	5.24735	5.0581	4.32692e-06	0.000373106	3.90443
chr4.30719039.30721130	0.961149	5.61575	5.05787	4.33052e-06	0.000373111	3.87013
chr18.45464663.45465034	-1.95248	0.950478	-5.05768	4.33365e-06	0.000373111	3.93616
chr10.28676831.28679357	0.878457	5.98193	5.05764	4.33418e-06	0.000373111	3.80599
chr2.105117541.105117864	-1.7157	1.03162	-5.05742	4.33769e-06	0.000373207	4.02221
chr3.48465239.48466294	-0.828596	4.86189	-5.05623	4.35671e-06	0.000374608	3.9349
chr5.178274061.178274635	-1.82656	1.9067	-5.0561	4.3588e-06	0.000374608	4.05849
chr10.100228770.100229998	1.13131	4.11084	5.05498	4.37664e-06	0.000375934	3.99644
chr9.137556026.137556467	-1.24528	3.08378	-5.05424	4.38858e-06	0.000376544	4.07269
chr10.28533784.28534111	1.81813	2.18041	5.05413	4.39038e-06	0.000376544	4.08187
chr10.64396002.64396545	1.30167	2.78495	5.05397	4.3929e-06	0.000376544	4.08537
chr11.132886299.132886921	-1.38364	2.6188	-5.05394	4.39343e-06	0.000376544	4.08568
chr16.85390726.85391184	-1.21101	4.25912	-5.05325	4.40449e-06	0.000376956	3.98466
chr9.89225937.89226595	-1.43927	2.44816	-5.0532	4.40536e-06	0.000376956	4.08462
chr15.90412443.90413605	1.11728	3.42298	5.05305	4.40773e-06	0.000376956	4.04051
chr11.106304268.106304711	1.54396	2.73595	5.05304	4.40792e-06	0.000376956	4.08323
chr12.42587694.42590917	0.879269	5.55426	5.05214	4.42244e-06	0.000377656	3.8415
chr5.57889329.57889991	1.19116	4.08453	5.05212	4.42281e-06	0.000377656	4.01358
chr2.32009170.32010223	1.37944	3.54688	5.05194	4.4256e-06	0.000377656	4.02622
chr19.12668729.12670197	0.985852	4.40128	5.05193	4.42581e-06	0.000377656	3.95201
chr1.70221237.70222152	0.986346	4.55638	5.05177	4.42839e-06	0.000377669	3.92912
chr4.183443764.183445348	0.957596	5.65644	5.05111	4.43911e-06	0.000378375	3.81923
chr1.9180904.9181743	1.30346	3.48611	5.05067	4.44626e-06	0.000378635	4.04226
chr9.116364952.116365524	-1.34496	2.35769	-5.05042	4.45044e-06	0.000378635	4.07559
chr11.64305832.64306688	1.2956	3.96946	5.05041	4.4506e-06	0.000378635	3.99164
chr1.76336963.76337477	-1.18046	2.65831	-5.05023	4.45352e-06	0.000378635	4.06267
chr8.101057801.101058912	1.44862	2.40295	5.05018	4.45433e-06	0.000378635	4.06907
chr12.64451394.64453155	0.971629	4.94929	5.04999	4.45747e-06	0.000378695	3.88656
chr10.114937885.114939132	0.991987	4.49701	5.04978	4.46075e-06	0.000378767	3.95064
chr5.82277723.82278973	0.986735	4.28284	5.04855	4.48099e-06	0.000380278	3.96286
chr14.96273166.96273610	-1.3961	3.00973	-5.04749	4.49846e-06	0.000381552	4.05762
chr16.9237057.9237732	-1.79883	1.31105	-5.04723	4.50275e-06	0.0003817	3.98518
chr5.169161004.169161875	-0.765815	5.03259	-5.04708	4.50511e-06	0.0003817	3.87859
chr3.69084329.69085760	0.946191	4.75187	5.04581	4.52615e-06	0.000383274	3.89891
chr1.151762912.151763899	0.990191	4.38206	5.04534	4.53396e-06	0.000383384	3.946
chr1.23167281.23169016	0.864646	5.0368	5.04528	4.53495e-06	0.000383384	3.87017
chr13.79663319.79664415	1.26673	2.67762	5.04518	4.53655e-06	0.000383384	4.05091
chr20.36549656.36551277	-1.2749	3.35143	-5.04514	4.53731e-06	0.000383384	3.99075
chr1.16440245.16441497	0.896805	4.52763	5.04473	4.54412e-06	0.000383701	3.92517
chr5.95730884.95732555	1.05286	5.65359	5.04462	4.54599e-06	0.000383701	3.80098
chr7.102464162.102465663	0.944231	4.64954	5.04435	4.55038e-06	0.000383863	3.90972
chr5.116859827.116860369	1.52363	2.53437	5.04343	4.5658e-06	0.00038479	4.05179
chr9.92953053.92953651	-1.4124	2.37453	-5.04336	4.56698e-06	0.00038479	4.05121
chr21.45534421.45535081	-1.33272	3.08159	-5.0432	4.56966e-06	0.00038479	4.03143
chr5.172765111.172765861	-1.16133	3.69195	-5.04294	4.574e-06	0.00038479	3.99669
chr5.163437211.163438341	0.782781	6.02148	5.04285	4.57546e-06	0.00038479	3.76144
chr8.28949742.28950742	1.64657	2.31821	5.04275	4.57713e-06	0.00038479	4.04939
chr7.44044142.44045414	1.00617	4.314	5.04266	4.57868e-06	0.00038479	3.93092
chr10.49784634.49785438	-1.23904	2.50758	-5.0422	4.58644e-06	0.000385201	4.03857
chr10.3048786.3048957	-1.65509	1.98262	-5.04196	4.59045e-06	0.000385201	4.01636
chr2.218216650.218218246	0.92121	4.74776	5.04192	4.591e-06	0.000385201	3.8738
chr4.8315497.8316457	-1.21501	3.41389	-5.04137	4.60027e-06	0.000385771	4.01477
chr11.70319641.70320051	-1.40246	1.92525	-5.04101	4.60637e-06	0.000385921	4.04216
chr10.111360221.111360873	-1.18316	2.35625	-5.04093	4.6078e-06	0.000385921	4.04012
chr1.35191753.35193497	0.909737	5.56439	5.04083	4.60951e-06	0.000385921	3.79115
chr18.34493157.34494320	0.904675	4.53046	5.04048	4.6154e-06	0.000386207	3.90793
chr12.99154275.99154992	-1.28727	2.53478	-5.04033	4.61789e-06	0.000386207	4.03607
chr18.24014065.24015615	1.05054	4.64316	5.03878	4.64413e-06	0.000388193	3.88374
chr15.79170100.79170898	-1.03092	4.0836	-5.03818	4.65431e-06	0.000388835	3.94979
chr13.36345538.36347086	0.852354	5.22932	5.03777	4.66135e-06	0.000389214	3.82716
chr1.203440255.203441542	-0.807042	4.70458	-5.03692	4.67584e-06	0.000390215	3.85593
chr20.34082979.34083602	-1.07263	3.80126	-5.03631	4.68629e-06	0.000390877	3.96495
chr15.67542257.67543553	1.06387	3.75679	5.03456	4.7164e-06	0.00039297	3.95249
chr5.154682490.154683339	-0.788464	4.61141	-5.03456	4.71643e-06	0.00039297	3.86458
chr3.122947492.122948751	1.27295	3.22571	5.03359	4.73322e-06	0.000394027	3.99524
chr4.140372797.140374416	0.796489	5.932	5.03339	4.73657e-06	0.000394027	3.72705
chr18.267442.269032	0.992058	4.78849	5.03339	4.73672e-06	0.000394027	3.86043
chr10.5775821.5776766	1.30347	2.5419	5.03257	4.75083e-06	0.000394989	4.015
chr4.128322917.128323626	-1.37401	2.74433	-5.03076	4.78244e-06	0.000397405	4.0087
chr9.130535830.130536607	-0.827079	4.28181	-5.0306	4.78529e-06	0.00039743	3.87628
chr1.94851280.94851594	-1.48249	1.4849	-5.02873	4.81801e-06	0.000399933	3.98918
chr18.57832908.57834161	1.11436	3.29354	5.02855	4.82128e-06	0.000399991	3.9741
chr15.52348180.52348665	1.41564	3.4667	5.02818	4.8278e-06	0.000400246	3.97443
chr2.98010012.98010492	2.7573	0.219889	5.02808	4.8295e-06	0.000400246	3.31991
chr11.69948256.69949794	-0.988023	4.65366	-5.02773	4.83577e-06	0.000400553	3.862
chr11.114439281.114440556	0.994737	5.53668	5.02717	4.84563e-06	0.000400969	3.75657
chr19.10812970.10813539	-0.913526	3.6556	-5.02701	4.84847e-06	0.000400969	3.93879
chr13.113453097.113453929	-1.04909	4.1044	-5.02701	4.84853e-06	0.000400969	3.89832
chr8.127793790.127796301	1.18424	4.91338	5.02677	4.85266e-06	0.000401013	3.83797
chr2.232689375.232690005	-1.34204	2.18426	-5.02659	4.85587e-06	0.000401013	3.99466
chr17.30905716.30907010	0.855571	4.6179	5.02654	4.85679e-06	0.000401013	3.85022
chr4.1043230.1044167	-0.964444	4.63725	-5.0263	4.86115e-06	0.00040116	3.86144
chr7.92832801.92834501	0.988294	5.44615	5.02586	4.86889e-06	0.000401586	3.76154
chr4.150250375.150250916	2.9704	2.05037	5.02545	4.8762e-06	0.000401877	3.98269
chr7.16569980.16570371	2.15602	1.20048	5.02537	4.87759e-06	0.000401877	3.75417
chr1.43147548.43148140	-0.97404	4.21531	-5.02454	4.89252e-06	0.000402894	3.86217
chr15.89448719.89449141	-1.63595	1.39789	-5.02372	4.90718e-06	0.000403503	3.94421
chr3.101924393.101924885	-1.43693	1.60096	-5.02371	4.90733e-06	0.000403503	3.94956
chr3.143970851.143973795	0.913049	6.55887	5.02369	4.9077e-06	0.000403503	3.62068
chr12.3256028.3256867	-0.896174	4.59159	-5.02343	4.91244e-06	0.000403679	3.85338
chr4.4672864.4673389	-1.23339	2.34644	-5.02284	4.9229e-06	0.000404257	3.97487
chr17.50583705.50584385	-1.35586	3.18634	-5.02258	4.92758e-06	0.000404257	3.95065
chr3.5016342.5017101	-1.4331	2.93179	-5.02248	4.9294e-06	0.000404257	3.97259
chr9.92324981.92326366	1.15039	4.90996	5.02246	4.92987e-06	0.000404257	3.8152
chr12.22543511.22544907	0.871106	5.30986	5.02167	4.94405e-06	0.000404917	3.75816
chr14.23588944.23589712	-1.22231	3.54831	-5.02159	4.94559e-06	0.000404917	3.9325
chr3.132448139.132449070	1.4335	2.51808	5.02153	4.94664e-06	0.000404917	3.97755
chr6.36678380.36679788	1.04805	6.14343	5.02132	4.95046e-06	0.000404917	3.68342
chr19.58033739.58034312	-1.21661	3.2237	-5.02101	4.95606e-06	0.000404917	3.93244
chr3.129316093.129316844	1.14322	4.1732	5.02081	4.95959e-06	0.000404917	3.86609
chr1.150162847.150163659	-1.12627	4.46923	-5.0208	4.95981e-06	0.000404917	3.84898
chr3.184578299.184578911	-1.23456	2.88649	-5.02078	4.9602e-06	0.000404917	3.93878
chr9.127450301.127453032	0.839616	5.65655	5.02072	4.96134e-06	0.000404917	3.71188
chr11.7457096.7457686	-1.62405	2.01426	-5.02054	4.96458e-06	0.000404968	3.96889
chr6.27807262.27808696	1.11804	3.88287	5.01985	4.97711e-06	0.000405778	3.89867
chr18.62186397.62188265	0.908805	6.00446	5.01945	4.98432e-06	0.000406153	3.66034
chr16.66750540.66752193	1.04354	4.36436	5.0192	4.9889e-06	0.000406313	3.8383
chr12.132274892.132275460	-1.42989	2.19123	-5.0189	4.99443e-06	0.000406551	3.96862
chr5.1288542.1289387	3.1777	1.71536	5.01863	4.99932e-06	0.000406736	3.9388
chr4.185782591.185783103	-1.48484	2.45591	-5.01819	5.00744e-06	0.000407183	3.96474
chr2.39696088.39696511	-1.50138	3.07018	-5.01789	5.01293e-06	0.000407417	3.95242
chr10.29922843.29923814	1.67594	2.2128	5.01743	5.02136e-06	0.000407889	3.95164
chr1.111933546.111934352	-1.75593	1.31257	-5.01702	5.02889e-06	0.000408288	3.92587
chr1.153360986.153361645	-1.53445	2.61637	-5.01681	5.03261e-06	0.000408376	3.95635
chr12.31584938.31585902	1.33606	3.89108	5.0165	5.03842e-06	0.000408635	3.91514
chr6.122789034.122790567	0.918439	5.64652	5.01625	5.04298e-06	0.000408791	3.70224
chr1.41735431.41736208	-1.3424	2.68422	-5.01604	5.04678e-06	0.000408887	3.95709
chr7.132416747.132417483	-1.42497	3.33579	-5.01464	5.0727e-06	0.000410772	3.90565
chr2.234494969.234497656	0.924926	4.94375	5.01425	5.07992e-06	0.000411143	3.78316
chr1.64623711.64624255	-1.61524	1.99491	-5.01369	5.09047e-06	0.000411782	3.90583
chr15.78810155.78811917	1.0863	4.70641	5.01316	5.10018e-06	0.000412354	3.80887
chr4.122826543.122828355	0.873782	4.07611	5.01249	5.1128e-06	0.000413159	3.85088
chr13.43307630.43308259	-0.897236	4.09734	-5.012	5.12192e-06	0.000413681	3.85661
chr22.42635389.42636181	-0.869918	4.35821	-5.01184	5.12488e-06	0.000413706	3.83692
chr6.119077662.119079309	1.10422	4.09496	5.01035	5.15284e-06	0.000415747	3.84711
chr10.100928107.100929067	1.41809	2.89065	5.01007	5.15808e-06	0.000415954	3.93612
chr14.58414714.58415215	-1.37909	1.86541	-5.00968	5.1655e-06	0.000416337	3.93422
chr2.171990987.171991300	-1.91658	1.61732	-5.00906	5.17712e-06	0.000417057	3.89651
chr5.81189976.81190338	-1.73338	1.31054	-5.00886	5.1809e-06	0.000417146	3.87984
chr1.91569559.91570255	-1.28983	3.89581	-5.00831	5.19133e-06	0.000417769	3.84236
chr10.43203931.43204273	1.94164	1.41349	5.00812	5.19498e-06	0.000417847	3.86502
chr11.82790876.82791874	-1.15638	3.68334	-5.00688	5.21859e-06	0.000419528	3.86358
chr6.152490803.152491988	1.53081	2.57768	5.00642	5.22739e-06	0.000420019	3.92566
chr15.86259512.86260122	-1.87785	1.0349	-5.00581	5.23908e-06	0.000420741	3.86515
chr1.112395328.112395543	1.59432	1.84472	5.00547	5.24562e-06	0.000420865	3.86863
chr22.35612792.35613471	-1.54892	2.68078	-5.00528	5.2491e-06	0.000420865	3.91901
chr2.199955096.199956596	1.01502	4.96385	5.00528	5.24913e-06	0.000420865	3.73397
chr3.128173837.128174325	-1.22321	3.46937	-5.00516	5.25145e-06	0.000420865	3.85224
chr15.41620906.41622188	0.84963	4.34052	5.00412	5.27136e-06	0.000422243	3.81054
chr9.83979133.83981593	0.829281	6.05986	5.00358	5.28179e-06	0.000422681	3.60161
chr3.44125846.44126416	-1.42472	2.14751	-5.00356	5.28226e-06	0.000422681	3.90588
chr22.29129070.29129981	-1.1967	3.37816	-5.00293	5.29446e-06	0.00042344	3.88767
chr17.54967671.54969471	0.979941	5.16402	5.00203	5.31177e-06	0.000424606	3.70127
chr3.13051135.13051456	-1.96755	0.973453	-5.00077	5.33626e-06	0.000426199	3.72348
chr2.202237755.202238927	1.11884	4.40592	5.00073	5.33717e-06	0.000426199	3.77634
chr6.159755026.159755433	2.85115	0.646307	5.00037	5.34404e-06	0.000426528	3.29861
chr16.30740466.30740792	-1.45086	2.09151	-5.00007	5.34997e-06	0.000426666	3.90151
chr2.139323752.139324260	-3.08557	0.35636	-5	5.35125e-06	0.000426666	3.02666
chr1.36244534.36244859	2.63787	0.41936	4.9993	5.36501e-06	0.000427405	3.16951
chr3.133547050.133548315	1.14173	3.76186	4.99925	5.36602e-06	0.000427405	3.8451
chr2.64750099.64750330	1.2354	2.85332	4.9979	5.39249e-06	0.000429293	3.88993
chr1.11882836.11883489	-1.02394	5.02062	-4.99704	5.40956e-06	0.000430432	3.67418
chr16.57950429.57950908	-1.98752	1.32814	-4.9962	5.42617e-06	0.000431533	3.76288
chr17.40122304.40123831	1.12266	4.18606	4.99582	5.43353e-06	0.000431898	3.77164
chr7.36459124.36459918	1.0193	3.47624	4.99467	5.45638e-06	0.000433493	3.83881
chr12.52147046.52147801	-1.09067	4.64534	-4.9945	5.45974e-06	0.000433538	3.73669
chr8.15569124.15569332	2.85626	0.495225	4.99435	5.46278e-06	0.000433558	3.21887
chr14.60980721.60982341	0.708054	5.56394	4.99391	5.47158e-06	0.000434035	3.63704
chr6.87407699.87408890	1.06389	4.67933	4.9935	5.47971e-06	0.000434458	3.72933
chr9.114238782.114239444	-1.34527	2.31395	-4.99303	5.48921e-06	0.000434974	3.88089
chr5.168486232.168487453	1.13861	4.33635	4.99289	5.49206e-06	0.000434974	3.75795
chr19.3725917.3726155	-1.7377	0.757779	-4.99276	5.4946e-06	0.000434974	3.7108
chr20.32541421.32541662	-1.56018	1.6929	-4.99241	5.50162e-06	0.000435308	3.85766
chr9.36436848.36437232	-1.617	1.22586	-4.99203	5.50934e-06	0.000435487	3.81321
chr18.42459790.42460209	-1.89934	2.19938	-4.992	5.50986e-06	0.000435487	3.87749
chr9.71984434.71985052	-0.953675	3.23395	-4.99182	5.51346e-06	0.000435487	3.8269
chr3.37430675.37431384	-1.45388	1.58428	-4.99169	5.5161e-06	0.000435487	3.848
chr7.116499279.116500903	0.887708	5.03678	4.99153	5.51924e-06	0.000435487	3.69296
chr9.2015921.2018044	1.11144	5.2739	4.99137	5.52255e-06	0.000435487	3.6495
chr17.4806572.4807513	-0.945972	3.77958	-4.99132	5.52348e-06	0.000435487	3.78475
chr12.133181320.133182027	1.08296	3.37132	4.99073	5.53542e-06	0.000436207	3.84009
chr22.19217954.19218243	-1.86175	1.7185	-4.99014	5.5473e-06	0.000436922	3.82595
chr2.241217174.241217922	1.00735	4.19381	4.98972	5.55586e-06	0.000437375	3.7668
chr9.14221536.14222135	1.3417	3.03121	4.98893	5.57184e-06	0.000438411	3.84736
chr10.48463480.48464021	-1.16158	2.8494	-4.98854	5.57975e-06	0.000438812	3.84224
chr16.77863368.77863951	-1.61491	2.41106	-4.98808	5.58928e-06	0.000439339	3.86373
chr9.111449705.111450708	1.08364	3.69427	4.98787	5.59342e-06	0.000439442	3.79175
chr2.207530602.207530899	1.5264	2.20817	4.98568	5.63829e-06	0.000442664	3.84946
chr10.86872792.86873332	1.55204	2.78351	4.98559	5.64013e-06	0.000442664	3.856
chr18.31041462.31043182	1.31872	3.97522	4.98541	5.64394e-06	0.00044274	3.79804
chr18.657251.658811	0.799477	5.34072	4.98514	5.64944e-06	0.000442949	3.63738
chr17.3594436.3595291	-1.27033	3.01692	-4.98484	5.65566e-06	0.000443213	3.83008
chr18.8705530.8706424	1.32189	3.41944	4.98433	5.66607e-06	0.000443805	3.81463
chr1.208219093.208220049	1.24852	4.10439	4.98405	5.67202e-06	0.000444047	3.7719
chr20.33422887.33423861	-0.769843	5.3562	-4.98386	5.67594e-06	0.000444131	3.62595
chr11.130427578.130428843	1.3512	3.07603	4.98333	5.68677e-06	0.000444754	3.84215
chr2.217953668.217954148	-1.29569	2.12698	-4.98317	5.69028e-06	0.000444805	3.84745
chr2.124664282.124664817	-1.81989	1.03004	-4.98244	5.7053e-06	0.000445755	3.73324
chr7.101121835.101122390	-0.863093	4.39909	-4.98224	5.70951e-06	0.000445861	3.71484
chr3.134373006.134375435	0.824572	6.2929	4.98183	5.71812e-06	0.000446309	3.49804
chr11.72192000.72192441	-1.5491	2.30009	-4.98063	5.74309e-06	0.000447939	3.83538
chr14.32744858.32746043	2.24041	2.40382	4.98055	5.74477e-06	0.000447939	3.76665
chr4.128286529.128286984	1.6001	2.70698	4.97996	5.75709e-06	0.000448438	3.83629
chr4.7206421.7207653	-1.01042	4.31103	-4.97985	5.75944e-06	0.000448438	3.72434
[truncated: 153,560 more rows]
