# Supplementary material for: Anthracyclines induce global changes in cardiomyocyte chromatin accessibility that overlap with cardiovascular disease loci
Source: PLoS Genet. 2025 Oct 14;21(10):e1011900. doi: 10.1371/journal.pgen.1011900 (PMC12561927; doi:10.1371/journal.pgen.1011900)
Supplement: S6 Table — (XLSX) [file pgen.1011900.s006.xlsx]

## Sheet: Table_S6
Table_S6: Pairwise differential accessibility analysis for EPI vs VEH at 3 hours
peak = Location of region (chromosome.start.end)
peak	logFC	AveExpr	t	P.Value	adj.P.Val	B
chr10.72331769.72332348	-2.10189	2.68796	-9.03479	9.14894e-13	7.35045e-08	18.4271
chr19.46300600.46301262	-1.96234	3.80964	-8.93605	1.33947e-12	7.35045e-08	18.3552
chr14.76772505.76773251	-1.55207	4.20838	-8.92138	1.41757e-12	7.35045e-08	18.3586
chr7.5524956.5526033	-2.8227	3.01611	-8.7934	2.32618e-12	9.04635e-08	17.4634
chr20.37880602.37881225	-2.40997	2.94684	-8.66581	3.8155e-12	1.18706e-07	17.1616
chr10.70584818.70585814	-2.13383	2.9746	-8.3908	1.11236e-11	2.20964e-07	16.1709
chr11.73314382.73315120	-1.34014	4.40622	-8.35475	1.28023e-11	2.20964e-07	16.2454
chr16.58110448.58111450	-1.72122	4.05845	-8.34923	1.30808e-11	2.20964e-07	16.2147
chr7.36303199.36304075	-1.52463	4.09937	-8.32838	1.4189e-11	2.20964e-07	16.1194
chr1.148522548.148523161	-2.08345	3.10615	-8.31402	1.50072e-11	2.20964e-07	15.8703
chr17.19317125.19317743	-1.62517	3.60094	-8.28958	1.65085e-11	2.20964e-07	15.9233
chr1.2199219.2199726	-1.87502	3.82724	-8.26465	1.81958e-11	2.20964e-07	15.8529
chr12.6764026.6764748	-1.33733	5.06096	-8.26088	1.84661e-11	2.20964e-07	15.9118
chr5.171427753.171428332	-2.5524	2.81222	-8.15158	2.83018e-11	3.14467e-07	15.2085
chr3.38543434.38544121	-2.09852	3.47074	-8.128	3.10348e-11	3.21845e-07	15.3405
chr11.65506819.65508825	-1.79648	5.30664	-8.10445	3.40286e-11	3.30836e-07	15.3171
chr9.36163091.36163941	-1.90094	3.39431	-7.98733	5.38109e-11	4.92392e-07	14.7813
chr12.47812666.47813514	-1.45726	4.20135	-7.96519	5.86836e-11	5.07147e-07	14.771
chr1.203750890.203751598	1.79603	3.82127	7.94323	6.39525e-11	5.23593e-07	14.6392
chr14.76768188.76768850	-1.72588	4.70043	-7.81366	1.06245e-10	7.76771e-07	14.2136
chr11.12746651.12747085	-1.67571	3.58337	-7.81351	1.06305e-10	7.76771e-07	14.1305
chr8.102745319.102745898	-2.02072	2.98265	-7.80513	1.09857e-10	7.76771e-07	14.0246
chr16.85395484.85396086	-1.45209	4.12139	-7.74781	1.37534e-10	9.30191e-07	13.9452
chr2.219452790.219454100	-1.40291	4.17456	-7.72115	1.52687e-10	9.89644e-07	13.8509
chr12.120244967.120245391	-1.74537	3.86977	-7.6528	1.99623e-10	1.20275e-06	13.5801
chr10.90912452.90913442	-1.89869	3.48294	-7.65101	2.01029e-10	1.20275e-06	13.5487
chr22.27662526.27663278	-1.80071	3.26597	-7.63497	2.14074e-10	1.23336e-06	13.4641
chr17.21370318.21370911	-1.97709	3.78449	-7.61864	2.28234e-10	1.26798e-06	13.4357
chr5.177494646.177495151	-1.38768	4.04274	-7.58896	2.56414e-10	1.33783e-06	13.3509
chr3.56909383.56909884	-2.68196	2.46325	-7.57947	2.6614e-10	1.33783e-06	13.0913
chr19.3403869.3404977	-1.5505	3.95899	-7.56225	2.84735e-10	1.33783e-06	13.2502
chr11.2390547.2391303	-1.53551	4.11239	-7.56215	2.84854e-10	1.33783e-06	13.2472
chr20.63834993.63835504	-1.7733	4.45924	-7.54825	3.00814e-10	1.33783e-06	13.2059
chr11.1437365.1438018	-1.65614	4.45343	-7.54514	3.04498e-10	1.33783e-06	13.195
chr13.27125398.27126386	-1.68956	3.90876	-7.53725	3.14075e-10	1.33783e-06	13.1484
chr11.46697154.46697861	-2.18072	3.73416	-7.53548	3.1626e-10	1.33783e-06	13.1404
chr14.100775518.100776573	-1.92778	4.04491	-7.53133	3.21455e-10	1.33783e-06	13.1386
chr11.76577027.76577716	-1.41315	4.70354	-7.52712	3.26809e-10	1.33783e-06	13.1251
chr19.55563157.55563622	-1.76914	2.91848	-7.51061	3.48672e-10	1.39073e-06	12.9543
chr19.7998156.7998514	-2.36149	2.20567	-7.49372	3.7256e-10	1.43876e-06	12.4596
chr17.74037312.74037693	-2.33607	2.25642	-7.48921	3.79213e-10	1.43876e-06	12.7093
chr15.66763162.66764058	-1.66821	3.87817	-7.43565	4.67871e-10	1.73287e-06	12.7711
chr3.42031915.42032434	1.44702	3.94586	7.42318	4.91317e-10	1.77739e-06	12.7123
chr1.144412141.144413353	-1.29117	3.55977	-7.39911	5.39974e-10	1.90902e-06	12.6172
chr17.19288457.19289028	-1.40472	3.83329	-7.37464	5.94373e-10	2.05464e-06	12.5401
chr16.84013811.84014634	-1.6858	4.2897	-7.3572	6.36447e-10	2.13834e-06	12.4831
chr19.32627984.32628877	-1.87748	3.49861	-7.35337	6.46078e-10	2.13834e-06	12.409
chr7.30911509.30912000	-1.48461	3.73405	-7.34165	6.76468e-10	2.17382e-06	12.4132
chr11.130611620.130612851	1.34197	4.80775	7.33855	6.84747e-10	2.17382e-06	12.4128
chr5.141915708.141916228	-1.95877	2.01105	-7.31046	7.64492e-10	2.37844e-06	11.9598
chr7.4744650.4745525	-1.12122	5.19391	-7.27397	8.82096e-10	2.69051e-06	12.1568
chr9.136625009.136625634	-1.51095	3.36189	-7.25547	9.485e-10	2.80613e-06	12.0668
chr13.113860409.113860858	-1.6583	3.3141	-7.24698	9.8059e-10	2.80613e-06	12.0146
chr22.24247314.24248131	-1.92401	2.52199	-7.24498	9.88311e-10	2.80613e-06	11.862
chr19.38304833.38305487	-1.38032	4.39029	-7.24399	9.92157e-10	2.80613e-06	12.0553
chr16.54502951.54503395	-2.20651	2.52698	-7.17072	1.32228e-09	3.61948e-06	11.6554
chr20.50870544.50871549	-1.48657	3.96551	-7.16772	1.3379e-09	3.61948e-06	11.7662
chr17.50060810.50061348	-1.50332	4.19002	-7.16551	1.34954e-09	3.61948e-06	11.7586
chr7.74477915.74478583	-1.51679	3.83532	-7.13761	1.5055e-09	3.96935e-06	11.6494
chrX.110745265.110745859	-2.09276	2.39584	-7.11506	1.64456e-09	4.26371e-06	11.3786
chr19.45764643.45765321	-1.56274	3.32717	-7.09876	1.75302e-09	4.47041e-06	11.4789
chr1.16012567.16013729	-1.30937	5.33046	-7.09201	1.80005e-09	4.51629e-06	11.4571
chr1.16019566.16019882	-1.72672	2.7573	-7.07471	1.92622e-09	4.75615e-06	11.2944
chrX.154531573.154532223	-1.24637	3.91104	-7.05521	2.07914e-09	4.99157e-06	11.3421
chr14.101561254.101561615	-3.0278	1.74686	-7.0544	2.08575e-09	4.99157e-06	10.3806
chr3.50264403.50265268	-1.68971	5.10112	-7.03751	2.22836e-09	5.25208e-06	11.2598
chr17.43417268.43418001	-1.66364	2.43164	-7.02535	2.33701e-09	5.39126e-06	11.0901
chr19.518179.518694	-1.91404	2.88586	-7.01982	2.38818e-09	5.39126e-06	11.136
chr7.23465473.23465873	-1.52105	3.31848	-7.01948	2.39138e-09	5.39126e-06	11.1746
chr16.84972470.84973041	-2.2056	2.78133	-7.01244	2.45816e-09	5.46262e-06	11.0497
chr3.38533094.38534070	-1.6598	4.8786	-7.00556	2.52533e-09	5.53286e-06	11.1353
chr20.32792167.32792696	-2.10534	2.97762	-6.99239	2.65888e-09	5.67647e-06	11.0381
chr10.6213894.6214299	-2.15733	3.03701	-6.99192	2.66386e-09	5.67647e-06	11.0634
chr22.35587418.35587975	-1.80061	4.18576	-6.98821	2.70282e-09	5.68166e-06	11.0877
chr2.223744452.223745009	-1.76931	3.55915	-6.98126	2.77733e-09	5.747e-06	11.0385
chr14.23062018.23062395	-1.45765	3.37076	-6.97847	2.80779e-09	5.747e-06	11.0014
chr2.231665923.231667317	-1.2503	5.54145	-6.97361	2.86174e-09	5.77061e-06	10.9899
chr1.16048572.16049086	-1.37214	3.42243	-6.97079	2.89352e-09	5.77061e-06	11.0157
chr20.22617180.22617597	-1.89185	2.85889	-6.96012	3.0169e-09	5.80656e-06	10.8869
chr10.73648306.73650289	0.992701	6.11997	6.95759	3.04685e-09	5.80656e-06	10.8772
chr1.20358588.20359218	-1.77914	3.36453	-6.95734	3.04985e-09	5.80656e-06	10.9434
chr2.127080199.127080891	-1.59015	3.43399	-6.95642	3.06086e-09	5.80656e-06	10.9522
chr10.90911070.90912279	-1.76095	4.67363	-6.94718	3.17358e-09	5.93735e-06	10.9276
chr19.49142766.49143227	-1.29465	4.38682	-6.94457	3.20614e-09	5.93735e-06	10.9233
chr19.50484813.50486159	-1.93512	3.5685	-6.94098	3.25148e-09	5.95048e-06	10.9122
chr12.52566949.52567482	-2.38565	2.42006	-6.93466	3.33296e-09	6.0206e-06	10.6402
chr8.22178689.22179554	-1.37613	4.98886	-6.93204	3.3672e-09	6.0206e-06	10.8538
chr4.76679499.76680237	-1.82228	3.00368	-6.89689	3.86357e-09	6.8296e-06	10.6851
chrX.107731768.107732705	-1.18743	5.15111	-6.86067	4.45145e-09	7.78038e-06	10.5847
chr2.219525777.219526235	-1.69565	2.86407	-6.83341	4.95176e-09	8.55868e-06	10.4265
chr10.97065180.97065467	-2.41246	1.62473	-6.82582	5.10095e-09	8.71965e-06	9.88274
chr5.144254639.144254862	-3.94077	-0.177823	-6.81679	5.2841e-09	8.93456e-06	8.46416
chr15.34788417.34789729	-2.27602	2.79099	-6.81001	5.42604e-09	9.0759e-06	10.3825
chr16.49782239.49783081	-1.6702	3.72466	-6.79517	5.74978e-09	9.51509e-06	10.3586
chr17.39194250.39194809	-1.38992	3.16609	-6.77618	6.1925e-09	1.01399e-05	10.2597
chr1.3423164.3423823	-1.80315	3.52941	-6.76898	6.36902e-09	1.03203e-05	10.2462
chr2.8633820.8634271	-1.72728	3.06453	-6.76263	6.529e-09	1.04704e-05	10.1872
chr1.10835885.10836301	-2.05173	2.83798	-6.74566	6.97621e-09	1.10735e-05	10.0762
chr5.149423753.149424869	-1.67537	4.21506	-6.73019	7.41024e-09	1.16436e-05	10.1205
chr2.12493045.12493869	-1.41415	4.12288	-6.72455	7.57519e-09	1.17837e-05	10.1017
chr6.69138933.69139484	1.26761	4.27735	6.70026	8.32819e-09	1.27902e-05	10.0101
chr10.79381739.79382410	-1.4911	4.33604	-6.69847	8.38662e-09	1.27902e-05	9.99946
chr8.141629380.141630011	-1.80963	2.31347	-6.68084	8.9836e-09	1.35676e-05	9.78602
chr3.46878704.46879267	-1.47601	3.96395	-6.67791	9.08677e-09	1.35914e-05	9.92553
chr9.137723945.137724458	-1.76143	2.47415	-6.67049	9.35356e-09	1.38177e-05	9.79925
chr11.64335058.64335731	-1.14683	5.04129	-6.66879	9.41571e-09	1.38177e-05	9.86803
chr14.73741281.73742030	-1.49959	3.36387	-6.63824	1.06065e-08	1.53309e-05	9.76649
chr1.204080240.204080878	-1.39354	3.34352	-6.63734	1.06439e-08	1.53309e-05	9.76862
chr1.91601581.91602437	-1.87005	4.04696	-6.63354	1.08024e-08	1.54164e-05	9.75965
chr12.1916402.1917113	-1.7869	2.43103	-6.62715	1.10748e-08	1.56615e-05	9.66142
chr13.100887394.100888163	-1.4624	3.6911	-6.60826	1.19204e-08	1.67055e-05	9.66455
chr18.13191845.13192256	-1.70609	2.14275	-6.59709	1.24508e-08	1.7293e-05	9.53617
chr12.122063940.122064408	-1.66015	2.97219	-6.58612	1.29942e-08	1.78879e-05	9.57368
chr1.153612648.153613242	-1.1919	3.33995	-6.57894	1.33624e-08	1.82334e-05	9.55763
chr19.44820735.44821691	-1.41689	4.06101	-6.57524	1.35565e-08	1.83374e-05	9.54173
chr20.38599390.38599936	-1.65128	3.02615	-6.57018	1.3826e-08	1.85148e-05	9.49538
chr14.99537277.99537939	-1.20112	3.76448	-6.56832	1.39264e-08	1.85148e-05	9.51758
chr1.2279093.2279871	-1.53476	3.47669	-6.56615	1.40447e-08	1.85148e-05	9.5106
chr17.48503564.48504206	-1.92617	3.95826	-6.56062	1.43498e-08	1.87581e-05	9.48787
chr4.5940404.5940862	-1.98809	2.48664	-6.54909	1.50088e-08	1.93022e-05	9.37307
chr11.61764292.61765134	-1.56451	2.71549	-6.54899	1.50142e-08	1.93022e-05	9.41125
chr1.201896856.201897550	-1.40586	3.14786	-6.54572	1.52067e-08	1.93894e-05	9.42614
chr15.67176696.67176911	-2.28714	1.76228	-6.54248	1.53998e-08	1.9476e-05	9.05525
chr17.33940788.33941332	-1.95228	2.55153	-6.53346	1.59492e-08	2.00081e-05	9.30408
chr1.16112965.16113444	-1.95655	2.24449	-6.52774	1.63085e-08	2.01026e-05	9.18822
chr3.186782723.186784520	1.27406	4.70427	6.52689	1.63622e-08	2.01026e-05	9.34622
chr4.2767694.2768277	-1.54487	2.53847	-6.52611	1.64122e-08	2.01026e-05	9.26644
chr14.23376284.23379025	-1.80484	4.84021	-6.52119	1.67289e-08	2.03305e-05	9.29145
chr9.136571752.136573289	-1.11761	5.20088	-6.51456	1.71657e-08	2.06996e-05	9.26074
chr17.39674954.39675320	-1.92215	2.70421	-6.51088	1.74136e-08	2.07404e-05	9.25881
chr12.50066369.50066862	-1.75601	2.43014	-6.5101	1.74663e-08	2.07404e-05	9.18122
chr19.50508491.50509048	-1.38597	3.49833	-6.49847	1.82741e-08	2.15353e-05	9.25922
chr14.105470951.105472044	-1.13966	5.33035	-6.48574	1.92011e-08	2.24576e-05	9.14715
chr11.126113493.126114034	-1.41401	4.02952	-6.48208	1.94759e-08	2.26091e-05	9.19249
chr10.72334178.72334589	-2.5181	2.36124	-6.47577	1.99591e-08	2.29984e-05	8.94614
chrX.69374368.69375061	-2.04868	3.05655	-6.47117	2.03192e-08	2.31106e-05	9.13678
chr19.39204738.39205211	-1.89862	1.89429	-6.47074	2.03536e-08	2.31106e-05	8.95759
chr14.23437886.23438664	-1.63676	4.41753	-6.46623	2.07131e-08	2.32769e-05	9.11599
chr5.102755638.102756387	1.62567	4.14098	6.46516	2.07994e-08	2.32769e-05	9.1356
chr9.124202299.124202916	-1.75645	3.50673	-6.45899	2.13038e-08	2.36711e-05	9.10342
chr19.11539744.11540628	-1.27306	4.08718	-6.45164	2.19209e-08	2.41242e-05	9.07703
chr19.46298893.46299315	-1.45577	3.28368	-6.44882	2.2162e-08	2.41242e-05	9.07491
chr2.237432431.237433110	-1.6478	3.12028	-6.44865	2.21768e-08	2.41242e-05	9.06699
chr4.145097678.145099013	1.1572	5.22409	6.4461	2.23977e-08	2.41953e-05	9.01305
chr18.33577646.33578344	1.46972	4.36102	6.4371	2.31938e-08	2.48825e-05	9.02692
chr19.40341590.40342269	-1.42733	3.57187	-6.43446	2.34328e-08	2.49147e-05	9.02183
chr11.61754377.61755240	-1.31103	4.38302	-6.43324	2.35442e-08	2.49147e-05	9.00407
chr17.44997652.44998421	-1.63246	3.50554	-6.42479	2.43293e-08	2.55716e-05	8.98575
chr3.191715352.191716226	1.82592	2.84566	6.41606	2.51673e-08	2.62748e-05	8.92919
chr5.147432085.147432738	-1.61552	3.62217	-6.411	2.56667e-08	2.65025e-05	8.93075
chr1.11790518.11791307	-1.47461	4.69095	-6.4104	2.57261e-08	2.65025e-05	8.91393
chr5.177468522.177469171	-1.58451	3.71561	-6.39434	2.73803e-08	2.80211e-05	8.87245
chr10.86128318.86128673	-2.15968	2.08585	-6.3923	2.75977e-08	2.8059e-05	8.62867
chr17.7854843.7855040	-1.88059	2.10907	-6.3856	2.83239e-08	2.83282e-05	8.77565
chr5.149380532.149381284	-1.82902	4.04284	-6.3841	2.84889e-08	2.83282e-05	8.83241
chr11.2314746.2315572	-1.84768	2.98319	-6.38364	2.85396e-08	2.83282e-05	8.81974
chr5.168943912.168944551	-1.63088	2.75909	-6.38232	2.86866e-08	2.83282e-05	8.7952
chr6.167565669.167566310	-1.55478	3.5014	-6.38154	2.87731e-08	2.83282e-05	8.81949
chr12.56087101.56087854	-1.74279	2.99087	-6.3788	2.90812e-08	2.84515e-05	8.81301
chr16.88497667.88499024	-1.06397	4.71226	-6.37529	2.94796e-08	2.85693e-05	8.78596
chr19.5880541.5880993	-1.42215	3.92311	-6.37363	2.96696e-08	2.85693e-05	8.79464
chr11.76624651.76625265	-1.74868	3.66273	-6.37291	2.97526e-08	2.85693e-05	8.79387
chr12.65565576.65567560	1.10926	4.8463	6.36883	3.02274e-08	2.88217e-05	8.74974
chr4.76308567.76308937	-1.29094	3.85081	-6.3669	3.04543e-08	2.88217e-05	8.76892
chr11.65555787.65556100	-2.07497	2.50962	-6.36476	3.07078e-08	2.88217e-05	8.67841
chr1.182362492.182363309	-1.55497	3.48227	-6.36435	3.07566e-08	2.88217e-05	8.76172
chr21.32183911.32184794	-1.71567	2.78941	-6.36174	3.10695e-08	2.89406e-05	8.68749
chr15.75660970.75661641	-1.23773	3.99968	-6.35998	3.12817e-08	2.89649e-05	8.74418
chr22.50293017.50294108	-1.10102	4.31331	-6.35349	3.20786e-08	2.95269e-05	8.70682
chr1.23478898.23479355	-1.66401	2.97092	-6.35172	3.22992e-08	2.95551e-05	8.6663
chr2.240775784.240776312	-1.52683	2.85368	-6.34724	3.28649e-08	2.9852e-05	8.67536
chr14.23408208.23408839	-2.05534	3.02917	-6.34408	3.32694e-08	2.9852e-05	8.68104
chr3.50515585.50516705	-1.36565	3.5492	-6.34369	3.332e-08	2.9852e-05	8.68573
chr1.83828153.83829012	2.17733	2.07887	6.34264	3.3456e-08	2.9852e-05	8.43184
chr12.131912382.131913198	-1.3197	4.44787	-6.34059	3.37229e-08	2.9852e-05	8.65752
chr7.137510140.137511017	1.39103	3.01624	6.34019	3.37751e-08	2.9852e-05	8.66424
chr8.47857521.47858112	-1.54748	3.02587	-6.3327	3.47684e-08	3.05564e-05	8.64325
chr10.78173400.78174020	-1.50726	3.13386	-6.3274	3.54893e-08	3.08644e-05	8.6201
chr15.68797737.68797952	-2.03491	1.42282	-6.32721	3.55158e-08	3.08644e-05	8.24078
chr12.47740924.47741667	-1.67209	3.18157	-6.32449	3.58915e-08	3.08988e-05	8.60544
chr2.241609836.241610880	-1.10497	4.54539	-6.32369	3.60028e-08	3.08988e-05	8.58909
chr1.153697169.153697951	-1.81449	2.67772	-6.32169	3.62838e-08	3.08988e-05	8.5412
chr12.124745834.124746448	-1.46324	3.20593	-6.32122	3.63499e-08	3.08988e-05	8.59207
chr22.26008676.26009055	3.72073	0.0960931	6.31795	3.68127e-08	3.11221e-05	7.03901
chr1.116405116.116405759	-1.92061	3.10108	-6.30095	3.93159e-08	3.30587e-05	8.50019
chr17.40091843.40092378	-1.89929	2.35234	-6.29793	3.97787e-08	3.32681e-05	8.38351
chr16.68022367.68023720	1.44022	4.78923	6.29464	4.02886e-08	3.35143e-05	8.47615
chr20.38208867.38209423	-2.23548	2.16679	-6.28076	4.25115e-08	3.51459e-05	8.32074
chr6.142400478.142401254	1.0831	4.47819	6.2785	4.28843e-08	3.51459e-05	8.42153
chr22.39428457.39429165	-1.26146	4.05369	-6.27764	4.30278e-08	3.51459e-05	8.43443
chr1.40710976.40712093	1.31275	3.58135	6.27688	4.31538e-08	3.51459e-05	8.43919
chr10.79178496.79179303	-1.27053	4.26171	-6.27397	4.36417e-08	3.53582e-05	8.42151
chr14.23409333.23410731	-2.49244	3.83026	-6.26921	4.44528e-08	3.57217e-05	8.40672
chr17.59839096.59839710	1.8954	2.71999	6.26865	4.45497e-08	3.57217e-05	8.32263
chr2.219419499.219420355	-1.81429	2.74345	-6.26583	4.50384e-08	3.59284e-05	8.38385
chr15.84929753.84930392	-1.51406	3.54016	-6.26218	4.5678e-08	3.62527e-05	8.3854
chr17.7355153.7355355	-1.99422	2.3603	-6.26035	4.60015e-08	3.63242e-05	8.26709
chr13.113001187.113002032	-1.40608	4.35216	-6.24464	4.88819e-08	3.84037e-05	8.31045
chr11.68780855.68781365	-1.95233	1.88015	-6.23046	5.16356e-08	4.02737e-05	8.04612
chr2.39743142.39743857	1.78743	3.15257	6.22973	5.178e-08	4.02737e-05	8.24428
chr17.75693527.75694174	-1.25425	4.07656	-6.22622	5.2488e-08	4.06213e-05	8.24177
chr5.50423186.50423685	3.34621	0.0263482	6.22228	5.32922e-08	4.10394e-05	6.66402
chr5.149422493.149423321	-1.04183	4.5983	-6.21933	5.39027e-08	4.13052e-05	8.18719
chr15.57497020.57497746	-1.56879	2.40196	-6.21667	5.4459e-08	4.15269e-05	8.1325
chr19.6216840.6217600	-1.4816	3.80084	-6.20871	5.61603e-08	4.26152e-05	8.18545
chr1.160416227.160416717	-1.69503	2.66168	-6.20499	5.69707e-08	4.30204e-05	8.13864
chr19.48121908.48122538	-1.75769	2.45491	-6.19896	5.83122e-08	4.35999e-05	8.08835
chr17.66374098.66374936	-1.34372	3.31132	-6.19829	5.84649e-08	4.35999e-05	8.14845
chr17.77408974.77409834	-1.25017	3.70739	-6.19736	5.86741e-08	4.35999e-05	8.14648
chr19.35003359.35003691	-1.52355	3.31072	-6.19655	5.88593e-08	4.35999e-05	8.13933
chr3.150451332.150452240	1.63484	2.82063	6.18439	6.1687e-08	4.54563e-05	8.05931
chr22.42553377.42554294	-1.16042	3.967	-6.18254	6.21268e-08	4.54563e-05	8.08542
chr19.18156999.18157439	-1.40616	3.74226	-6.18206	6.2242e-08	4.54563e-05	8.09081
chr7.132138816.132139260	-2.04482	2.04705	-6.17859	6.30819e-08	4.55626e-05	7.93038
chr16.10616753.10617689	-1.18642	3.7111	-6.1771	6.34443e-08	4.55626e-05	8.06876
chr1.230848995.230850036	1.30874	4.32707	6.17708	6.34513e-08	4.55626e-05	8.05628
chr14.104158704.104159345	-1.29294	3.56739	-6.17425	6.41465e-08	4.55626e-05	8.06238
chr17.4806572.4807513	-1.23175	3.77958	-6.1737	6.42829e-08	4.55626e-05	8.05735
chr9.114348638.114349619	-1.21284	4.59655	-6.1733	6.43823e-08	4.55626e-05	8.02803
chr20.50027655.50028244	-2.27964	2.10267	-6.17307	6.44379e-08	4.55626e-05	7.79801
chr5.6766430.6767078	-1.34716	3.60378	-6.1668	6.60155e-08	4.63663e-05	8.03339
chr10.43322504.43323359	-1.50091	2.96457	-6.16619	6.61708e-08	4.63663e-05	8.02004
chr16.89154987.89155602	-1.49546	2.86729	-6.16399	6.67358e-08	4.65525e-05	7.99551
chr8.141058994.141059548	-1.86899	2.6609	-6.15985	6.78081e-08	4.69956e-05	7.91067
chr2.8615707.8616337	-1.84621	2.63607	-6.15922	6.79752e-08	4.69956e-05	7.94603
chrX.52874565.52874999	-1.9309	1.72799	-6.1465	7.13912e-08	4.91389e-05	7.80093
chr11.130123428.130124453	-1.1702	4.28369	-6.1429	7.23868e-08	4.95001e-05	7.93621
chr15.65323117.65323415	-1.71835	2.37668	-6.14231	7.25523e-08	4.95001e-05	7.86241
chr16.58032393.58033435	-1.31902	4.96604	-6.13493	7.46444e-08	5.07051e-05	7.8545
chr11.112658445.112658876	-2.22263	1.44211	-6.12498	7.75614e-08	5.24574e-05	7.61385
chr11.27857370.27858121	-2.03751	2.04293	-6.1215	7.86072e-08	5.29346e-05	7.72692
chr10.24008377.24009344	1.24999	4.14833	6.11482	8.06561e-08	5.40803e-05	7.83957
chr15.57424861.57425476	2.07125	2.22578	6.10978	8.22364e-08	5.48043e-05	7.67131
chr13.33217173.33217808	-1.64462	2.91471	-6.10914	8.24405e-08	5.48043e-05	7.81423
chr17.9138322.9138910	-1.92415	3.12638	-6.10463	8.38849e-08	5.55271e-05	7.80763
chr5.139659107.139659614	-1.57936	3.27787	-6.0945	8.7219e-08	5.74895e-05	7.77003
chr11.125376002.125376541	-1.80203	2.6997	-6.08978	8.88161e-08	5.82952e-05	7.70906
chr17.44557704.44559220	1.63194	4.71473	6.08271	9.12669e-08	5.96521e-05	7.69542
chr2.151669311.151670390	-1.39449	3.07525	-6.07746	9.31265e-08	6.06129e-05	7.70191
chr14.104978315.104978785	-1.38037	3.43739	-6.06962	9.59765e-08	6.22075e-05	7.67878
chr22.46731345.46732019	-1.75425	2.50929	-6.06486	9.77523e-08	6.30956e-05	7.63507
chr12.132286263.132286828	-1.54624	2.91587	-6.06166	9.89599e-08	6.3411e-05	7.64454
chr1.54585422.54586041	-1.52459	3.65021	-6.06141	9.9056e-08	6.3411e-05	7.64904
chr1.101238692.101239629	1.3568	4.00944	6.05679	1.00829e-07	6.42815e-05	7.62585
chr11.20342568.20343405	-1.63112	3.06641	-6.05388	1.01963e-07	6.47391e-05	7.61762
chr11.75639756.75640356	-1.63241	2.67285	-6.04944	1.0372e-07	6.55871e-05	7.58323
chr14.24160823.24161719	-0.916178	4.64468	-6.04486	1.05559e-07	6.64793e-05	7.54468
chr19.14173859.14174517	-1.82244	2.7769	-6.04359	1.06076e-07	6.65359e-05	7.5789
chr2.127576162.127576831	-1.46829	3.97991	-6.03793	1.0841e-07	6.77268e-05	7.5521
chr3.13022146.13022627	-1.61743	2.9265	-6.0347	1.0976e-07	6.82957e-05	7.53881
chr10.79101692.79102749	-1.19772	3.78031	-6.03182	1.10983e-07	6.87818e-05	7.53769
chr17.48760371.48760840	-1.89408	2.10151	-6.02862	1.12354e-07	6.90976e-05	7.46389
chr17.50087440.50088318	1.24344	3.76147	6.02856	1.12381e-07	6.90976e-05	7.52983
chr20.46255368.46256101	-1.41583	3.67377	-6.02681	1.1314e-07	6.92901e-05	7.52207
chr16.85234490.85236135	-1.10093	3.97169	-6.02093	1.15722e-07	7.05937e-05	7.48678
chr22.27669300.27669988	-1.09244	4.70847	-6.01922	1.16484e-07	7.07808e-05	7.43428
chr18.45828734.45829709	-1.26038	4.28543	-6.01413	1.1878e-07	7.18953e-05	7.454
chr4.7397863.7398509	-1.32026	3.01958	-6.00963	1.20851e-07	7.28654e-05	7.45493
chr10.103491704.103492571	0.976939	5.44731	6.00126	1.24796e-07	7.49531e-05	7.32993
chr1.54324067.54324598	-1.57811	2.22076	-5.99933	1.25726e-07	7.51765e-05	7.37753
chr1.223387704.223388071	-2.20024	2.07981	-5.99848	1.26134e-07	7.51765e-05	7.21967
chr6.7216864.7217541	-1.50993	2.62205	-5.99422	1.2821e-07	7.60709e-05	7.40003
chr2.1819026.1819425	-1.8206	1.7516	-5.99341	1.28613e-07	7.60709e-05	7.23459
chr5.113202908.113203714	-1.18743	4.46729	-5.98911	1.30752e-07	7.69315e-05	7.35718
chr19.48738579.48739466	-1.17177	4.49737	-5.9885	1.31057e-07	7.69315e-05	7.338
chr8.23067588.23069375	1.31152	5.49831	5.97673	1.37105e-07	8.01789e-05	7.24735
chr11.61888071.61888500	-1.21081	3.20238	-5.97262	1.39285e-07	8.09448e-05	7.32614
chr19.55157594.55157940	-2.07613	2.21456	-5.97138	1.39949e-07	8.09448e-05	7.27551
chr11.76602404.76602832	-1.48696	2.36379	-5.97133	1.39975e-07	8.09448e-05	7.28472
chr1.3328038.3328727	-2.34465	2.54897	-5.96714	1.42241e-07	8.19506e-05	7.23835
chr15.39597627.39599528	-2.37799	2.76477	-5.96508	1.43366e-07	8.22935e-05	7.28317
chr10.125333606.125334223	-2.18604	2.35046	-5.96212	1.45001e-07	8.29262e-05	7.19501
chr10.78831344.78831989	-1.463	3.14413	-5.95335	1.49955e-07	8.54451e-05	7.25653
chr13.113448628.113448966	-1.69735	2.25384	-5.94541	1.54585e-07	8.75453e-05	7.16289
chr11.15911502.15912103	-1.59435	3.1182	-5.94511	1.54766e-07	8.75453e-05	7.22679
chr7.112162148.112162527	-1.88127	2.89681	-5.94364	1.5564e-07	8.77208e-05	7.21355
chr8.105897090.105897858	-1.53226	2.83366	-5.93957	1.58082e-07	8.8549e-05	7.20312
chr1.46473854.46474534	-1.9058	2.46369	-5.9393	1.58248e-07	8.8549e-05	7.18898
chrX.103585406.103586612	1.15394	4.03788	5.93824	1.58892e-07	8.85757e-05	7.18544
chr1.204712016.204712665	-1.55824	2.91085	-5.93735	1.59435e-07	8.85757e-05	7.18689
chr1.31573835.31574589	-1.12751	4.09829	-5.93399	1.61494e-07	8.94006e-05	7.17528
chr1.204733818.204734538	-1.31621	2.57298	-5.92678	1.66015e-07	9.15773e-05	7.16021
chr19.13055257.13055808	-1.3104	2.82255	-5.92549	1.66833e-07	9.17035e-05	7.15225
chr1.145281069.145281691	-1.54236	3.19713	-5.92434	1.67571e-07	9.17849e-05	7.15101
chr18.13271495.13271967	-1.69122	3.66025	-5.92102	1.69716e-07	9.26333e-05	7.13598
chr17.3048607.3049451	-1.19268	4.39539	-5.91829	1.71497e-07	9.26583e-05	7.0915
chr12.48779578.48780598	-1.30568	3.79814	-5.91827	1.71508e-07	9.26583e-05	7.12377
chr8.129551661.129552539	-1.57695	2.93577	-5.91821	1.71549e-07	9.26583e-05	7.10318
chr1.63624892.63625478	1.47847	2.67698	5.91351	1.74659e-07	9.40006e-05	7.09836
chr5.139893885.139894575	-1.9887	1.68096	-5.91233	1.75449e-07	9.40006e-05	6.83517
chr20.14761734.14762611	-1.50019	2.87761	-5.91174	1.75847e-07	9.40006e-05	7.102
chr3.50600850.50601798	-1.18135	4.30588	-5.9107	1.76548e-07	9.40521e-05	7.06549
chr20.62376186.62376887	-1.2317	4.72774	-5.90905	1.77663e-07	9.43233e-05	7.02385
chr10.110685966.110686755	1.67032	3.23037	5.90688	1.79148e-07	9.47883e-05	7.07894
chr5.137136943.137137585	-1.92178	2.34499	-5.90591	1.79813e-07	9.48176e-05	7.04174
chr1.201023488.201023884	-1.71897	2.83147	-5.90019	1.83789e-07	9.65865e-05	7.05252
chr17.3870820.3871407	-1.22799	3.82026	-5.89924	1.84456e-07	9.66109e-05	7.04677
chr19.55149084.55149975	-1.47749	3.41414	-5.89716	1.85927e-07	9.70544e-05	7.04852
chr12.6551655.6552664	-0.933688	4.57046	-5.89507	1.8742e-07	9.75068e-05	6.99854
chr11.13012355.13012760	-1.86975	2.10721	-5.88932	1.91587e-07	9.91246e-05	6.93199
chr14.73728447.73729016	1.22185	3.64343	5.88902	1.91804e-07	9.91246e-05	7.02252
chr10.71598645.71599011	-2.86143	1.21962	-5.88379	1.95679e-07	0.000100792	6.15072
chr3.78090361.78090969	1.99383	2.5083	5.87126	2.05274e-07	0.000105386	6.84027
chr5.33291282.33291923	-1.82102	2.55248	-5.8696	2.06576e-07	0.000105457	6.9434
chr5.154682490.154683339	-0.949498	4.61141	-5.86881	2.07203e-07	0.000105457	6.89502
chr1.11880918.11881370	-1.68288	3.5425	-5.8685	2.07446e-07	0.000105457	6.94444
chr2.121074948.121075643	-1.34792	3.45931	-5.85801	2.15923e-07	0.000109392	6.91074
chr6.15431743.15432401	1.60234	3.18903	5.8567	2.17003e-07	0.000109392	6.90147
chr1.41371778.41372563	-1.62914	3.01274	-5.85635	2.17297e-07	0.000109392	6.90357
chr3.11185562.11186096	-1.45333	2.93328	-5.85275	2.20302e-07	0.000109958	6.88792
chr9.70470446.70470927	-1.63925	2.23571	-5.85179	2.21111e-07	0.000109958	6.88044
chr1.22662348.22662742	-1.9349	1.93771	-5.85103	2.21749e-07	0.000109958	6.82169
chr1.180502024.180503197	1.06697	5.30927	5.85098	2.21799e-07	0.000109958	6.7922
chr11.35192218.35192759	-1.48119	3.19332	-5.85079	2.21957e-07	0.000109958	6.88327
chr1.229070180.229070521	-2.53516	1.39638	-5.84632	2.25775e-07	0.000111495	6.27034
chr15.76375930.76376508	-1.59335	2.89349	-5.84487	2.27027e-07	0.000111758	6.85966
chr19.9620570.9622068	1.01735	5.13491	5.84378	2.27976e-07	0.000111872	6.78473
chr7.2641254.2641959	-1.26094	3.80116	-5.84204	2.29496e-07	0.000112263	6.84235
chr3.179347372.179348570	1.02254	5.0186	5.8316	2.38811e-07	0.000116197	6.73771
chr8.133197370.133198055	-1.52451	3.12613	-5.83032	2.39984e-07	0.000116197	6.81127
chr7.55128769.55129588	1.77256	3.22485	5.82978	2.40476e-07	0.000116197	6.80823
chr5.134506006.134506718	-1.69523	3.08347	-5.82768	2.42416e-07	0.000116197	6.80204
chr3.150327809.150328631	1.64275	3.07904	5.82724	2.42814e-07	0.000116197	6.79265
chr9.16808922.16809427	-2.51215	1.01366	-5.82717	2.42883e-07	0.000116197	6.50129
chr15.63072786.63074229	-1.22357	3.05831	-5.82581	2.44145e-07	0.000116197	6.79301
chr11.44470940.44471477	-2.19156	2.34694	-5.82574	2.44209e-07	0.000116197	6.75083
chr5.132215349.132215804	-1.53887	2.95076	-5.82569	2.4426e-07	0.000116197	6.79381
chr12.111655749.111656642	-1.4572	3.67166	-5.82201	2.47707e-07	0.000117477	6.76197
chr11.28058369.28058800	-1.51595	2.15751	-5.82096	2.48702e-07	0.000117591	6.75384
chr10.35195371.35196505	1.08211	4.3375	5.8172	2.52293e-07	0.000118921	6.72835
chr3.49173142.49174143	-1.00955	4.48821	-5.81642	2.53045e-07	0.000118921	6.7203
chr2.71452699.71452877	-1.87309	2.06026	-5.81475	2.54656e-07	0.000119318	6.57194
chr11.16873250.16873738	1.41501	2.64286	5.81372	2.55664e-07	0.00011943	6.73615
chr1.229410973.229411359	-1.44985	3.61636	-5.81117	2.58155e-07	0.00011986	6.74196
chr20.568281.569020	-2.04398	2.25157	-5.81044	2.58876e-07	0.00011986	6.65796
chr19.17576598.17577321	-1.24317	3.57076	-5.81042	2.58894e-07	0.00011986	6.72357
chr1.42962688.42962933	-1.63836	2.57476	-5.80869	2.60611e-07	0.000120296	6.70049
chr9.134316185.134317078	-1.34272	2.92041	-5.80764	2.6165e-07	0.000120419	6.73015
chr10.97782548.97783192	-1.54797	2.41981	-5.80469	2.64614e-07	0.000121423	6.70618
chr2.105102891.105103752	-1.22642	3.80326	-5.80015	2.69226e-07	0.000123059	6.68771
chr11.133934465.133935231	-1.2385	3.78552	-5.79963	2.6976e-07	0.000123059	6.68457
chr16.56691751.56692494	-1.28499	4.3183	-5.79762	2.71829e-07	0.00012341	6.65222
chr5.71704689.71705412	-1.95913	1.81269	-5.79683	2.72655e-07	0.00012341	6.63286
chr3.111864964.111865657	1.28518	3.66602	5.79658	2.7291e-07	0.00012341	6.67535
chr7.35465696.35466547	-1.89245	3.97611	-5.79512	2.74435e-07	0.00012374	6.64992
chr3.16392103.16392532	-2.04284	1.44773	-5.79166	2.78073e-07	0.000125018	6.37237
chr8.125452121.125452463	-2.63911	1.58597	-5.79027	2.79545e-07	0.000125318	6.19717
chr16.85526374.85526875	-1.42939	2.44153	-5.78389	2.86416e-07	0.000127584	6.62828
chr17.81506892.81508031	-1.7845	1.99309	-5.78343	2.86922e-07	0.000127584	6.57757
chr11.112302269.112302915	1.52978	3.37229	5.7833	2.87061e-07	0.000127584	6.64177
chr12.117123339.117123911	-2.22561	1.70413	-5.7825	2.87935e-07	0.000127608	6.42537
chr17.47706307.47706975	-1.34794	3.32243	-5.77684	2.94206e-07	0.000130016	6.61873
chr19.2475719.2477583	1.40327	5.86918	5.77185	2.99843e-07	0.000131937	6.45584
chr14.99424294.99425009	-1.68213	2.38345	-5.77096	3.0087e-07	0.000131937	6.57598
chr22.46116298.46117039	-1.23861	3.41117	-5.77076	3.01096e-07	0.000131937	6.595
chr1.21618885.21619673	-1.45303	2.69169	-5.76586	3.06761e-07	0.000134026	6.57386
chr1.203508331.203508970	-1.35015	2.89084	-5.76515	3.07587e-07	0.000134026	6.57743
chr15.93955088.93955695	-1.7024	2.06706	-5.76104	3.12432e-07	0.000135757	6.49723
chr4.158841421.158841877	-1.54001	2.27049	-5.75732	3.16891e-07	0.000137311	6.52366
chr7.75014458.75015171	-1.24213	3.78621	-5.75655	3.17819e-07	0.00013733	6.53217
chr1.148038386.148038976	-2.05837	1.88681	-5.75575	3.18778e-07	0.000137363	6.38431
chr15.92074703.92075388	-1.46157	2.89342	-5.75239	3.22886e-07	0.000138557	6.53155
chr12.124531044.124531752	-1.46913	2.80879	-5.75203	3.2333e-07	0.000138557	6.53005
chr17.2396681.2397156	-0.976567	4.78626	-5.75009	3.25717e-07	0.000139018	6.44946
chr19.9791533.9793252	-0.727502	5.26454	-5.74971	3.26194e-07	0.000139018	6.39291
chr10.28782613.28783534	0.988268	3.68329	5.7488	3.27319e-07	0.000139117	6.50117
chr20.10282791.10283662	0.965371	4.50995	5.74719	3.29324e-07	0.000139587	6.45983
chr6.170129696.170130368	-1.00718	3.86486	-5.7416	3.36403e-07	0.000142002	6.46197
chr21.42449857.42450392	-1.57699	2.95525	-5.74093	3.37253e-07	0.000142002	6.48774
chr10.133159995.133160659	-1.69542	2.43954	-5.74002	3.38424e-07	0.000142002	6.44461
chr3.196193676.196194447	-1.48632	3.27683	-5.73937	3.39261e-07	0.000142002	6.48231
chr11.126595001.126595654	-1.78166	2.1492	-5.73912	3.39585e-07	0.000142002	6.44966
chr20.46222611.46223206	-1.6063	2.99085	-5.73575	3.43965e-07	0.000143448	6.46353
chr5.52799122.52801050	1.1483	5.63472	5.73278	3.47862e-07	0.000144362	6.32005
chr7.85065930.85067155	1.64902	2.50454	5.73267	3.48013e-07	0.000144362	6.4277
chr6.43926477.43927287	-1.28084	2.84074	-5.72821	3.53956e-07	0.000146437	6.44239
chr1.111139363.111140849	1.10081	5.5273	5.72704	3.55526e-07	0.000146696	6.3068
chr8.30173695.30175286	-0.912714	4.96979	-5.72247	3.61747e-07	0.000148868	6.32554
chr2.27663215.27664443	1.6069	4.32183	5.72165	3.6288e-07	0.000148941	6.38535
chr15.74420217.74420752	-1.34996	2.81604	-5.70821	3.8188e-07	0.000156327	6.36942
chr7.105014784.105015404	1.67881	3.48076	5.69804	3.96897e-07	0.000162048	6.33514
chr2.233152349.233153111	-1.64062	2.96268	-5.6964	3.99367e-07	0.000162629	6.33017
chr1.47551829.47552417	-1.68854	2.21194	-5.69444	4.0235e-07	0.000163416	6.29799
chr1.27299360.27300124	-1.11478	4.50766	-5.69131	4.07158e-07	0.000164938	6.26863
chr1.8077998.8078726	1.35299	3.47615	5.69028	4.08747e-07	0.000165152	6.30928
chr9.125694499.125694815	2.02006	1.7422	5.68566	4.15976e-07	0.000167637	6.02241
chr9.130201309.130201975	-1.41187	2.86984	-5.68378	4.1894e-07	0.000168395	6.28254
chr9.130535830.130536607	-0.963739	4.28181	-5.68175	4.22186e-07	0.000169263	6.22726
chr2.233413461.233414648	-1.08607	4.08139	-5.67973	4.25421e-07	0.000170121	6.24208
chr1.7642091.7642585	-1.86281	2.21086	-5.67654	4.30604e-07	0.000171664	6.20186
chr7.131637747.131638176	-2.02784	1.67957	-5.676	4.31485e-07	0.000171664	6.15885
chr12.116939741.116940232	-1.52383	2.92406	-5.67452	4.33918e-07	0.000172191	6.25296
chr1.29706906.29707289	-2.05821	1.28056	-5.67113	4.39528e-07	0.000173974	5.99874
chr3.187594991.187595219	-3.23812	0.23723	-5.66705	4.46366e-07	0.000176232	5.11785
chr1.1959773.1960472	-1.11296	3.36508	-5.65936	4.59556e-07	0.00018094	6.18921
chr11.15673180.15673886	-1.13464	4.15324	-5.65875	4.60616e-07	0.00018094	6.14567
chr19.19169797.19170570	-1.32017	2.83964	-5.6565	4.64562e-07	0.00018203	6.18836
chr1.62687414.62688822	1.25072	4.41034	5.65507	4.67077e-07	0.000182508	6.14689
chr22.28690913.28691351	-3.59342	-0.36856	-5.65364	4.69622e-07	0.000182508	4.9645
chr3.13850122.13850762	-1.06829	5.61829	-5.65329	4.70234e-07	0.000182508	6.02038
chr14.72560242.72560784	-1.77407	2.10038	-5.65316	4.70475e-07	0.000182508	6.09828
chr12.119203940.119204504	-1.76635	2.05111	-5.65109	4.74178e-07	0.000183487	6.12383
chr1.2240101.2240542	-1.38885	2.93984	-5.64898	4.77977e-07	0.000184498	6.16117
chr4.161189443.161190250	1.83753	2.25575	5.6482	4.79394e-07	0.000184587	5.99011
chr2.11129745.11130311	-1.37133	2.55571	-5.64746	4.80735e-07	0.000184646	6.14177
chr15.79168978.79169508	-1.34007	3.03938	-5.64551	4.84292e-07	0.000185554	6.14939
chr22.19959212.19959747	-1.36957	3.54188	-5.64376	4.87518e-07	0.000186331	6.13499
chr4.152257392.152258077	1.35133	3.15329	5.64218	4.90436e-07	0.000186987	6.13767
chr11.118195092.118195701	-1.51977	4.19044	-5.6385	4.97318e-07	0.000189148	6.08828
chr13.112885702.112886360	-1.15676	4.60292	-5.63603	5.01972e-07	0.000190452	6.0412
chr10.102136764.102137088	-1.01813	4.17032	-5.63155	5.10555e-07	0.000193237	6.05801
chr5.139724883.139725573	-1.05742	3.69166	-5.62686	5.19701e-07	0.000195842	6.06735
chr16.70396402.70396849	-1.16372	3.49397	-5.62673	5.19956e-07	0.000195842	6.07347
chr16.87812024.87812566	-1.59963	2.02329	-5.62337	5.26604e-07	0.000197867	5.98453
chr7.74012796.74013441	-1.84543	2.76669	-5.62076	5.31819e-07	0.000199055	6.0472
chrX.50519438.50520090	-2.06161	1.29733	-5.62051	5.32326e-07	0.000199055	5.81717
chr7.7148745.7149187	-1.34746	2.49875	-5.61802	5.37346e-07	0.000200349	6.05145
chr3.140953009.140953435	1.87306	2.10888	5.61746	5.38492e-07	0.000200349	5.9369
chr19.392397.393124	-2.21026	2.15664	-5.61689	5.3965e-07	0.000200349	5.83521
chr5.176780649.176781415	-1.41466	3.83767	-5.61552	5.42453e-07	0.00020091	6.01682
chr2.127064550.127065229	-1.27857	4.40971	-5.61428	5.45009e-07	0.000200911	5.98693
chrX.69314934.69315307	-1.54636	1.88799	-5.61426	5.45038e-07	0.000200911	6.006
chr8.37691443.37691799	-1.29344	3.32625	-5.61295	5.47761e-07	0.000201437	6.03282
chr1.201355656.201357100	-1.54936	3.99354	-5.61206	5.49587e-07	0.000201632	5.96539
chr6.27131512.27133518	0.9781	5.66772	5.60986	5.54188e-07	0.000202552	5.86597
chr19.5313248.5313875	-1.54897	2.34854	-5.60961	5.54699e-07	0.000202552	6.00865
chr11.11296333.11297124	-1.68727	2.84747	-5.60859	5.56846e-07	0.00020286	6.01534
chr11.66317003.66317172	-2.11068	1.33303	-5.60643	5.61406e-07	0.000204043	5.76295
chr6.26204159.26206194	0.89381	4.75704	5.60542	5.63555e-07	0.000204347	5.91496
chr16.88452634.88453398	-1.05351	5.03825	-5.60325	5.68193e-07	0.00020555	5.89628
chr13.110047448.110047987	-1.43839	3.5514	-5.60253	5.69748e-07	0.000205634	5.98242
chr17.49638747.49639314	1.36523	2.74256	5.60087	5.73332e-07	0.000206077	5.9802
chr7.44990310.44991191	1.17966	3.63822	5.60073	5.73626e-07	0.000206077	5.98654
chr4.7516518.7517122	-1.54287	2.4916	-5.59792	5.79756e-07	0.0002078	5.96649
chr7.136709679.136710284	-1.82632	1.95415	-5.59709	5.81578e-07	0.000207974	5.91968
chr14.54652073.54653123	1.08685	3.89197	5.59101	5.9507e-07	0.000212038	5.93652
chr14.69013765.69014567	-1.24525	3.07076	-5.59075	5.9567e-07	0.000212038	5.95365
chr15.73374622.73375198	-1.64238	4.08459	-5.58734	6.0337e-07	0.000214289	5.88903
chr5.134175950.134177675	1.11697	4.89744	5.58515	6.08385e-07	0.000215411	5.84455
chr8.133375219.133375914	-1.35498	3.84634	-5.58452	6.09835e-07	0.000215411	5.91982
chr13.44800670.44801311	-1.31713	2.15079	-5.58415	6.10685e-07	0.000215411	5.91863
chr3.184578299.184578911	-1.45288	2.88649	-5.58307	6.1317e-07	0.000215798	5.92682
chr17.41544511.41544867	-1.751	2.62807	-5.58219	6.15225e-07	0.000216033	5.90798
chr5.142816392.142817044	-1.18771	3.15403	-5.57838	6.24122e-07	0.000218664	5.91081
chr6.133040920.133041386	-1.89703	1.39495	-5.57218	6.38891e-07	0.000223335	5.7599
chr17.75096081.75096582	-1.40147	4.08481	-5.57054	6.42862e-07	0.000224219	5.84925
chr22.35102813.35103380	-1.18953	3.29556	-5.56791	6.49261e-07	0.000225944	5.86876
chr2.32277751.32278590	1.23662	4.0557	5.56288	6.6169e-07	0.000228741	5.81925
chrX.47361650.47362427	-0.971792	5.1624	-5.56267	6.62223e-07	0.000228741	5.73185
chr1.31368615.31369137	-1.30067	3.66524	-5.56164	6.64801e-07	0.000228741	5.82793
chr3.119463048.119464008	0.986622	4.95035	5.56149	6.65179e-07	0.000228741	5.74888
chr22.27686316.27687198	-1.05439	4.25435	-5.5612	6.65895e-07	0.000228741	5.79465
chr19.19461729.19462905	-1.03746	4.61223	-5.5611	6.66154e-07	0.000228741	5.77851
chr1.21901451.21901810	-1.22244	3.43706	-5.56053	6.67591e-07	0.000228741	5.82898
chr3.119405361.119405757	-1.84662	2.28485	-5.5584	6.72967e-07	0.000230076	5.82308
chr19.17679983.17680587	-1.53158	2.93447	-5.55712	6.76227e-07	0.000230684	5.83544
chr1.21607651.21608276	-1.18183	4.21577	-5.55493	6.81823e-07	0.000231787	5.7634
chr5.128469884.128471128	0.81829	4.44558	5.55469	6.82442e-07	0.000231787	5.76226
chr9.38651401.38651868	-1.68875	2.18281	-5.55019	6.94126e-07	0.000235242	5.79815
chr7.1087975.1088436	-1.74015	2.2102	-5.54857	6.98362e-07	0.000236163	5.70854
chr9.121765014.121765668	-1.14877	3.56875	-5.54406	7.10342e-07	0.000239596	5.77206
chr7.41520383.41520878	-2.38779	1.62794	-5.54359	7.11593e-07	0.000239596	5.61916
chr20.32976205.32976636	-1.50163	3.31159	-5.54295	7.13319e-07	0.000239658	5.7831
chr16.88768129.88768473	-1.56412	2.60561	-5.5411	7.18303e-07	0.000240813	5.77818
chr10.79223163.79224131	-1.28386	4.75334	-5.53414	7.37368e-07	0.000245874	5.68474
chr1.54581564.54582099	-1.50464	3.48927	-5.53396	7.37881e-07	0.000245874	5.74334
chr22.44994950.44995640	-1.79034	2.45942	-5.53386	7.38141e-07	0.000245874	5.7376
chr19.45455475.45456502	-0.932133	5.07022	-5.53277	7.41188e-07	0.000246361	5.61633
chr2.9331732.9332273	-1.60636	3.70482	-5.53124	7.45459e-07	0.000246744	5.72285
chr22.44410460.44411091	-1.34398	3.20908	-5.53122	7.45512e-07	0.000246744	5.74217
chr22.38463283.38463702	-1.30952	2.76108	-5.52849	7.53233e-07	0.00024877	5.73361
chr21.32569291.32570146	0.923619	4.34399	5.52692	7.57694e-07	0.000249534	5.68363
chr5.139635793.139636129	-1.32265	2.77627	-5.52651	7.5886e-07	0.000249534	5.72434
chr9.75083254.75083454	-2.18361	1.35125	-5.52545	7.61904e-07	0.000249534	5.35747
chr21.44495514.44496122	-1.75242	2.60134	-5.525	7.63172e-07	0.000249534	5.72188
chr7.51352240.51352728	-2.01099	1.64533	-5.52487	7.63568e-07	0.000249534	5.61192
chr17.7204726.7205480	-1.14265	4.0669	-5.52395	7.66215e-07	0.000249874	5.66388
chr15.64146958.64147397	-1.89525	1.8617	-5.51911	7.80279e-07	0.000253929	5.61794
chr7.150961098.150961342	-1.88539	2.08876	-5.51287	7.98825e-07	0.000259421	5.61356
chr10.17805893.17806500	-1.47728	3.30756	-5.50815	8.13136e-07	0.000263519	5.65846
chr7.66541954.66543428	-0.972322	3.92661	-5.50717	8.16123e-07	0.000263937	5.61231
chr18.35458614.35459349	0.930917	4.66766	5.50548	8.21322e-07	0.000265067	5.5738
chr20.46139321.46140123	-1.63796	2.17647	-5.49993	8.38655e-07	0.000270101	5.5913
chr19.44141017.44142364	1.06309	3.99214	5.49857	8.42955e-07	0.000270925	5.59279
chr9.127463927.127464588	-1.61184	2.94495	-5.49766	8.45824e-07	0.000271286	5.62509
chr17.34151140.34151793	-2.05237	1.69741	-5.49579	8.5179e-07	0.000272638	5.40873
chr17.951587.952141	-1.34527	4.28439	-5.49076	8.68035e-07	0.000277267	5.54627
chr13.113122604.113123337	-1.14945	3.49778	-5.48771	8.78042e-07	0.000279889	5.56672
chr15.87656383.87656723	-3.15108	0.450979	-5.48347	8.92129e-07	0.000283797	4.57585
chr2.213189038.213189880	1.40144	3.08387	5.48266	8.94852e-07	0.000284083	5.57246
chr1.197179993.197180574	1.34794	3.4717	5.48026	9.02965e-07	0.000286075	5.56153
chr4.85420646.85421263	1.47124	2.7783	5.47955	9.05373e-07	0.000286254	5.55786
chr6.43937023.43937909	-1.18466	4.25825	-5.4786	9.08594e-07	0.00028669	5.50653
chr3.83520326.83520763	2.16561	1.92527	5.47551	9.19198e-07	0.000289449	5.43182
chr9.134706847.134707622	-1.65648	3.00618	-5.4728	9.28619e-07	0.000291825	5.53776
chr1.231937458.231937849	-1.79303	2.60398	-5.4709	9.35273e-07	0.000293323	5.52842
chr10.14449210.14450733	1.01304	3.99204	5.46879	9.42695e-07	0.000294534	5.48031
chr6.119482793.119483200	-1.77671	2.62733	-5.46873	9.42921e-07	0.000294534	5.52137
chr17.78241509.78241928	-1.69916	2.21403	-5.46805	9.45309e-07	0.000294688	5.48034
chr22.37053023.37054284	-1.03187	4.38593	-5.4641	9.59447e-07	0.000298497	5.44324
chr1.46520072.46521007	-0.950587	4.76743	-5.46292	9.63677e-07	0.000299215	5.40136
chr9.129069196.129069988	-1.12584	4.14197	-5.46087	9.71123e-07	0.000300926	5.4547
chr11.69010903.69011446	-1.31881	3.09534	-5.45864	9.79289e-07	0.000302853	5.48053
chr5.16600427.16600719	-2.20759	1.43399	-5.45724	9.84433e-07	0.00030384	5.29763
chr11.69008607.69009142	-1.23293	3.91719	-5.45616	9.88451e-07	0.000304476	5.44868
chr22.31346724.31347867	1.1921	4.22401	5.45207	1.00372e-06	0.000308568	5.41452
chr14.64725203.64725723	-1.55917	2.18812	-5.45115	1.00717e-06	0.000309018	5.44366
chr11.130527609.130528570	0.785413	4.72825	5.44885	1.0159e-06	0.000311085	5.35743
chr3.13895188.13896184	-1.03915	4.42475	-5.44676	1.02391e-06	0.000312419	5.37154
chr18.37299205.37300185	-1.04833	3.79488	-5.44613	1.02632e-06	0.000312419	5.41951
chr2.207163532.207164798	1.3333	4.12625	5.44565	1.02815e-06	0.000312419	5.40368
chr18.10139757.10140845	1.09838	4.1098	5.44562	1.0283e-06	0.000312419	5.40244
chr15.86021821.86022260	-1.92676	1.70425	-5.44353	1.03637e-06	0.000313845	5.33122
chr9.133534185.133535261	-1.2983	3.39099	-5.44297	1.03855e-06	0.000313845	5.42845
chr4.152102093.152103070	1.40973	3.41268	5.44209	1.04199e-06	0.000313845	5.42593
chr17.65389482.65390557	-1.53881	3.13344	-5.44181	1.04306e-06	0.000313845	5.42562
chr1.2135358.2135937	-0.970529	4.45605	-5.44181	1.04308e-06	0.000313845	5.35059
chr1.43587556.43588164	-1.36583	2.86435	-5.44054	1.04804e-06	0.000314292	5.42432
chr17.76540407.76541265	-0.917948	4.63484	-5.4404	1.0486e-06	0.000314292	5.33956
chr2.240232826.240234387	-0.791812	5.45921	-5.43821	1.05724e-06	0.00031627	5.24107
chr16.72992166.72992649	-1.97914	1.54298	-5.43732	1.06077e-06	0.000316678	5.23421
chr18.48193679.48194742	-1.1901	3.24658	-5.43564	1.06747e-06	0.000316678	5.40476
chr3.37210112.37210777	1.30777	3.25959	5.43548	1.06811e-06	0.000316678	5.40621
chr3.32501887.32502930	1.10317	4.29401	5.43542	1.06835e-06	0.000316678	5.34265
chr18.3251789.3252306	1.52506	3.05633	5.43531	1.06878e-06	0.000316678	5.40452
chr9.16069504.16070288	-1.38846	2.4138	-5.43233	1.08077e-06	0.000319624	5.39478
chr11.106304268.106304711	1.66696	2.73595	5.43144	1.08439e-06	0.000320084	5.37502
chr1.44249498.44250948	-1.05277	4.38975	-5.43058	1.08789e-06	0.000320509	5.33427
chr5.16565240.16565434	-3.29931	-0.0382785	-5.42642	1.10499e-06	0.000323332	4.41357
chr17.63961545.63962287	-1.13307	3.05878	-5.42635	1.10528e-06	0.000323332	5.35367
chr19.1415443.1416082	-1.12723	3.56882	-5.42629	1.1055e-06	0.000323332	5.34852
chr10.124864240.124865103	-1.2245	3.55986	-5.42622	1.10578e-06	0.000323332	5.34931
chr1.156663287.156663521	-1.91183	2.39581	-5.42552	1.1087e-06	0.000323575	5.32265
chr15.95417705.95418334	1.43644	2.44409	5.42379	1.11592e-06	0.000325074	5.35417
chr3.136988652.136988987	-1.77507	1.84015	-5.42207	1.12311e-06	0.0003256	5.27726
chr1.208511169.208511828	-1.63914	2.6159	-5.42201	1.12338e-06	0.0003256	5.34655
chr16.57318186.57318864	-1.41858	3.25379	-5.42186	1.12401e-06	0.0003256	5.34546
chr1.218374244.218375354	1.43579	3.2717	5.41956	1.13372e-06	0.000327803	5.3443
chr11.65301779.65302366	-1.31081	2.6082	-5.41806	1.14009e-06	0.000328611	5.3451
chr19.5128276.5129297	-1.1903	4.71749	-5.41737	1.14304e-06	0.000328611	5.2436
chr9.87592435.87593225	-0.985203	4.66946	-5.41737	1.14305e-06	0.000328611	5.24045
chr17.65588256.65588776	-1.77642	2.37897	-5.41692	1.14496e-06	0.000328611	5.31704
chr19.35000820.35001670	1.78131	3.30422	5.41582	1.14972e-06	0.000329366	5.3374
chr11.45859517.45860178	-1.03976	4.5241	-5.41533	1.15183e-06	0.000329366	5.25925
chr1.106950157.106950611	-1.91372	1.50883	-5.41412	1.15705e-06	0.000330252	5.1995
chr14.50846394.50846980	1.00742	3.67129	5.41235	1.16474e-06	0.000331839	5.30574
chr1.2104414.2105282	-1.07694	3.7112	-5.41169	1.16763e-06	0.000332053	5.29677
chr19.3984739.3985626	1.26497	4.02583	5.41094	1.17088e-06	0.000332368	5.27927
chr19.50494620.50495731	-1.85196	3.04344	-5.40848	1.18174e-06	0.000334841	5.30673
chr3.15303777.15303955	-1.72197	1.58295	-5.40665	1.18984e-06	0.000335933	5.2311
chr16.87762067.87762535	-1.4177	2.6529	-5.40617	1.19199e-06	0.000335933	5.30254
chr10.71075084.71075592	-1.97682	2.82665	-5.40615	1.19207e-06	0.000335933	5.30253
chr11.805150.805509	-1.10171	3.20613	-5.40421	1.20074e-06	0.000337765	5.29088
chr6.149318585.149319054	2.0117	2.42064	5.40372	1.20295e-06	0.000337774	5.26414
chr14.52031789.52032384	-1.64561	1.66309	-5.40227	1.20948e-06	0.000338998	5.17663
chr17.76697670.76698193	-1.07878	3.29287	-5.40156	1.2127e-06	0.000339228	5.27859
chr21.39313037.39314834	1.0979	5.43765	5.40113	1.21467e-06	0.000339228	5.13695
chr1.148528797.148529545	-1.55738	1.84076	-5.40055	1.21731e-06	0.000339334	5.23165
chr14.21096983.21097887	1.56095	3.00022	5.40009	1.21941e-06	0.000339334	5.2824
chr6.107601000.107601675	1.24176	3.04088	5.39768	1.23045e-06	0.000341795	5.27388
chr20.62274363.62275072	-1.35988	2.83481	-5.39633	1.23664e-06	0.000342902	5.26912
chr11.8682219.8683761	1.12183	5.08503	5.3942	1.24655e-06	0.000345036	5.12359
chr2.119223321.119224370	-0.990307	4.09746	-5.3931	1.25169e-06	0.000345843	5.20318
chr10.73729813.73730857	1.04209	4.61446	5.39186	1.2575e-06	0.000346545	5.16753
chr14.99563047.99563641	-0.912188	3.88111	-5.3914	1.25965e-06	0.000346545	5.20741
chr17.3003825.3004825	-0.886109	4.40699	-5.39113	1.26092e-06	0.000346545	5.16365
chr16.74296500.74297618	1.20387	4.09218	5.38957	1.26832e-06	0.000347966	5.20059
chr1.7557826.7558464	-1.70697	2.79407	-5.38692	1.28093e-06	0.000350067	5.23532
chr20.50957853.50959737	1.55827	4.12052	5.38681	1.28146e-06	0.000350067	5.19171
chr2.75489688.75490148	-2.87121	0.552067	-5.38608	1.28494e-06	0.000350067	4.37483
chr7.51246298.51246609	-1.85795	1.59954	-5.38608	1.28498e-06	0.000350067	5.12571
chr5.138953126.138953919	-1.33218	4.01388	-5.3851	1.28968e-06	0.000350733	5.18385
chr7.1059343.1060727	-1.18174	4.01815	-5.38216	1.30392e-06	0.000353576	5.15297
chr12.32826899.32827466	1.63156	3.11055	5.38176	1.30588e-06	0.000353576	5.20486
chr17.44983577.44983888	-2.04957	1.63811	-5.38154	1.30696e-06	0.000353576	5.14477
chr4.1354532.1354781	2.84237	0.748823	5.38063	1.3114e-06	0.000354161	4.41685
chr1.208803306.208803814	-1.60732	2.50672	-5.38002	1.31441e-06	0.000354359	5.2103
chr19.50728361.50728680	-1.36436	3.40906	-5.37684	1.33011e-06	0.000357973	5.1859
chr2.25269972.25270631	-1.60614	1.94275	-5.37507	1.33892e-06	0.000359721	5.17247
chr10.79440727.79441007	-1.62135	2.78198	-5.374	1.34428e-06	0.000360538	5.18317
chr7.128357006.128357664	-1.53468	3.08591	-5.37313	1.34865e-06	0.00036106	5.17521
chr1.85527051.85527551	1.25889	2.86141	5.37269	1.35087e-06	0.00036106	5.18618
chr22.30289141.30290100	-0.835762	5.04232	-5.37076	1.36063e-06	0.000363044	5.04693
chr11.62539136.62539558	-1.19289	3.34389	-5.36941	1.36749e-06	0.000364251	5.16479
chr4.5705885.5706273	2.94755	1.82359	5.36782	1.37565e-06	0.000365524	4.83204
chr10.101601483.101601938	-1.54934	2.52337	-5.36756	1.37697e-06	0.000365524	5.16395
chr22.39183979.39184428	-2.02956	1.34081	-5.36562	1.38702e-06	0.000367363	4.97384
chr20.51546643.51546942	-2.02102	1.06643	-5.36491	1.39068e-06	0.000367363	4.9922
chr17.38900792.38901592	-0.957888	4.24109	-5.36465	1.39204e-06	0.000367363	5.09381
chr12.71957773.71959481	1.13494	3.87817	5.3644	1.39334e-06	0.000367363	5.11319
chr16.86772474.86773366	-1.34711	2.96143	-5.36368	1.39706e-06	0.000367721	5.15282
chrX.22987288.22987870	1.70453	1.97716	5.36273	1.40203e-06	0.000368404	5.06712
chr4.56858168.56858677	-1.64951	2.36033	-5.36225	1.40454e-06	0.000368442	5.14299
chr19.58033739.58034312	-1.35312	3.2237	-5.36119	1.41012e-06	0.000369282	5.13648
chr1.114779901.114780944	1.00167	4.97262	5.36048	1.41386e-06	0.000369641	5.01796
chr14.77013949.77014658	-1.40776	3.40559	-5.35772	1.42848e-06	0.000372816	5.11486
chr21.45534421.45535081	-1.50202	3.08159	-5.35729	1.4308e-06	0.000372816	5.13265
chr10.110764307.110765047	-1.09722	4.2161	-5.35541	1.44084e-06	0.000374437	5.05218
chr19.3459009.3460103	-1.15343	3.64684	-5.35523	1.44184e-06	0.000374437	5.09551
chr2.109721976.109722577	-1.38445	2.95986	-5.35284	1.45475e-06	0.000376681	5.11205
chr8.133532790.133533804	1.54522	3.42494	5.35273	1.45532e-06	0.000376681	5.11421
chr4.39458260.39459919	1.08517	5.57402	5.35124	1.46345e-06	0.000378155	4.93437
chr9.130928519.130928806	-1.92176	1.69899	-5.3508	1.46588e-06	0.000378155	4.98391
chr12.3033949.3034525	-1.12464	3.31095	-5.34964	1.47223e-06	0.000379165	5.0912
chr12.13132338.13132984	1.64286	2.51308	5.34807	1.48085e-06	0.000379825	5.06874
chr2.44135798.44137363	1.57234	2.8095	5.34795	1.48151e-06	0.000379825	5.09497
chr20.40562096.40562439	-1.94359	2.00898	-5.3477	1.48288e-06	0.000379825	4.99491
chr8.130121059.130121689	-1.66137	3.1654	-5.3474	1.48456e-06	0.000379825	5.09836
chr19.7874411.7874817	-1.58188	2.55344	-5.34659	1.48905e-06	0.000379902	5.08927
chr9.35341387.35342080	-1.07635	3.11148	-5.34646	1.48975e-06	0.000379902	5.08652
chr1.155139950.155140651	1.18077	3.94231	5.34549	1.49518e-06	0.000380664	5.04908
chr19.19120242.19121133	-1.21878	4.00201	-5.34451	1.50065e-06	0.000381433	5.04013
chr12.466108.466392	1.6463	2.787	5.34374	1.50495e-06	0.000381901	5.07841
chr4.3623830.3624293	-2.5133	0.768099	-5.34299	1.50917e-06	0.000381987	4.38525
chr6.165010531.165011794	0.889614	4.95131	5.34245	1.51223e-06	0.000381987	4.96252
chr1.111933546.111934352	-2.12156	1.31257	-5.34217	1.51377e-06	0.000381987	4.89929
chr19.33862866.33863335	-2.63141	1.68862	-5.34194	1.51511e-06	0.000381987	4.94127
chr11.82695597.82696158	-1.445	2.31755	-5.34123	1.51911e-06	0.000382375	5.0724
chr1.12038619.12039354	-1.37121	2.97544	-5.33844	1.53498e-06	0.000385746	5.0542
chr9.93223178.93224028	-1.1479	3.11683	-5.33684	1.54416e-06	0.000386438	5.05155
chr17.47866839.47867435	-1.62701	2.76951	-5.33679	1.54446e-06	0.000386438	5.06113
chr19.46739145.46739810	-1.45027	3.12483	-5.33654	1.5459e-06	0.000386438	5.04518
chr5.135222192.135222651	-1.57759	2.42026	-5.33623	1.54767e-06	0.000386438	5.05467
chr1.3713084.3713447	-1.78785	1.5168	-5.33406	1.56027e-06	0.000388779	4.92337
chr22.39598141.39598512	-1.78032	1.57593	-5.33357	1.5631e-06	0.000388779	4.90409
chr12.116697328.116698074	-1.27941	3.2452	-5.33332	1.56454e-06	0.000388779	5.04102
chr17.80795708.80796334	-1.04614	5.07354	-5.33172	1.57394e-06	0.000390489	4.92388
chr7.111409820.111410387	1.76504	2.01861	5.32856	1.59253e-06	0.000394028	4.97071
chr1.151762912.151763899	1.05446	4.38206	5.32844	1.59327e-06	0.000394028	4.95839
chr7.76069076.76069616	-1.56707	2.49004	-5.32565	1.60993e-06	0.000397023	5.02019
chr7.100465867.100466134	-1.79152	1.51939	-5.32519	1.61264e-06	0.000397023	4.92642
chr11.75554229.75554786	-1.21082	4.65175	-5.32476	1.61524e-06	0.000397023	4.91843
chr5.177478970.177479847	-1.04206	4.12992	-5.3247	1.61558e-06	0.000397023	4.93915
chr4.3487935.3488869	1.74949	2.78957	5.32243	1.62933e-06	0.000399769	5.00139
chr20.53141472.53142054	-1.46494	3.3178	-5.32157	1.63455e-06	0.000400418	4.99445
chr4.3707949.3708436	-2.31335	1.91915	-5.31946	1.64747e-06	0.000402949	4.91222
chr7.44884324.44886183	1.09966	5.44772	5.31737	1.6603e-06	0.000405448	4.81639
chr5.9622806.9623485	1.12176	3.69724	5.31641	1.66626e-06	0.000406267	4.96638
chr19.18247958.18248540	-1.48012	2.61212	-5.31545	1.67223e-06	0.000407085	4.98561
chr9.126804707.126806261	0.845374	5.60844	5.31286	1.68841e-06	0.00040966	4.79195
chr22.50302057.50302880	-1.20611	3.78431	-5.31234	1.69168e-06	0.00040966	4.94287
chr9.113587404.113588157	-0.878219	4.60598	-5.31201	1.69378e-06	0.00040966	4.858
chr2.1940641.1941074	-1.7363	1.47446	-5.31199	1.69387e-06	0.00040966	4.84439
chr6.21846707.21848505	1.54594	3.60086	5.31166	1.69598e-06	0.00040966	4.95216
chr20.20410785.20411117	-1.65517	2.2595	-5.31048	1.70344e-06	0.000410416	4.91138
chr9.123360243.123361613	-0.987584	4.18986	-5.31033	1.70438e-06	0.000410416	4.90692
chr2.219441352.219442283	-1.12643	3.1391	-5.30896	1.7131e-06	0.000411705	4.95754
chr16.70778965.70779556	-1.72326	2.18827	-5.30765	1.7215e-06	0.000411705	4.94488
chr8.66284010.66284408	-1.69094	2.28597	-5.30727	1.72392e-06	0.000411705	4.94201
chr16.1106204.1106571	-1.54693	2.20354	-5.30721	1.7243e-06	0.000411705	4.9505
chr2.45922551.45922847	-1.6364	2.59139	-5.3071	1.72503e-06	0.000411705	4.95667
chr3.129599642.129600016	-1.64637	1.78421	-5.30674	1.7273e-06	0.000411705	4.88837
chr2.15560398.15562071	1.12198	4.54693	5.30659	1.72826e-06	0.000411705	4.86555
chr19.14270459.14271053	-1.53502	2.70348	-5.30603	1.7319e-06	0.000411941	4.95185
chr5.1804161.1804530	-1.5435	3.29304	-5.30285	1.75249e-06	0.000416129	4.93017
chr6.35490033.35491036	-1.06136	4.23144	-5.30249	1.75486e-06	0.000416129	4.86041
chr14.47438356.47439578	1.44135	4.23429	5.30092	1.76514e-06	0.000416776	4.88234
chr2.240236480.240237132	-1.36779	4.07101	-5.30081	1.76585e-06	0.000416776	4.87235
chr3.186888556.186889083	-1.23276	3.98363	-5.3007	1.76657e-06	0.000416776	4.88994
chr11.17560063.17560666	-1.79221	2.30688	-5.30005	1.77085e-06	0.000416776	4.91769
chr4.3780288.3780925	-1.40583	2.53001	-5.30003	1.77098e-06	0.000416776	4.93268
chr2.217887801.217888487	-1.4254	2.90353	-5.29948	1.77457e-06	0.000416989	4.93105
chr22.48659026.48659851	-1.35904	2.41567	-5.29805	1.78406e-06	0.000418588	4.9265
chr15.37099027.37099414	2.0713	2.78327	5.29615	1.79672e-06	0.000420923	4.91143
chr13.112722225.112723400	0.913746	4.49068	5.29566	1.79997e-06	0.000421051	4.82727
chr21.33324305.33325683	0.913967	5.60252	5.29348	1.81464e-06	0.000423027	4.71591
chr10.44480625.44481089	-1.81932	0.920052	-5.29331	1.8158e-06	0.000423027	4.73649
chr11.68751327.68751806	-1.17413	3.33222	-5.29299	1.81794e-06	0.000423027	4.8964
chr17.78140257.78140777	-1.2587	3.53594	-5.29279	1.8193e-06	0.000423027	4.85324
chr9.133814199.133814897	-1.53482	3.36079	-5.29205	1.82434e-06	0.000423565	4.90113
chr11.61489776.61490531	-1.37389	2.42947	-5.29148	1.8282e-06	0.000423829	4.90377
chr7.539791.540285	-1.04838	3.41337	-5.29019	1.837e-06	0.00042436	4.87505
chr14.51318706.51319769	1.11174	3.24031	5.29006	1.83784e-06	0.00042436	4.89482
chr11.70319641.70320051	-1.58819	1.92525	-5.28994	1.83867e-06	0.00042436	4.86477
chr19.49064888.49065803	-1.06088	3.34862	-5.28729	1.85687e-06	0.000427924	4.87508
chr4.120801154.120801801	0.956431	4.70579	5.28069	1.90296e-06	0.000437897	4.75656
chr19.16896515.16897955	-0.848617	5.4075	-5.27912	1.91412e-06	0.000439816	4.65924
chr7.2621151.2621605	-1.4232	2.35449	-5.27508	1.94302e-06	0.000445798	4.83831
chr19.48812095.48812829	-1.22063	3.27535	-5.27367	1.95326e-06	0.000447208	4.822
chr18.48979959.48980642	1.68215	2.77674	5.27344	1.95492e-06	0.000447208	4.82983
chr2.66478494.66479169	1.68379	1.74927	5.27216	1.96426e-06	0.000448686	4.61226
chr5.159510177.159510829	-1.23494	3.91641	-5.26528	2.01508e-06	0.000458941	4.73239
chr10.3782550.3783794	1.26076	4.7734	5.26502	2.017e-06	0.000458941	4.70996
chr5.100534935.100536022	1.08549	4.74327	5.26457	2.02041e-06	0.000458941	4.70858
chr2.20491932.20492697	-1.41432	3.43352	-5.26449	2.02096e-06	0.000458941	4.78042
chr18.46097502.46098737	1.13819	4.45801	5.26298	2.03231e-06	0.000460845	4.71406
chr11.113690372.113691199	-1.30602	3.1016	-5.26165	2.04237e-06	0.000462453	4.7904
chr3.195885184.195885727	-1.30085	3.32928	-5.26073	2.0494e-06	0.00046329	4.7781
chr1.35544949.35545474	-1.67528	2.01061	-5.26038	2.05203e-06	0.00046329	4.74115
chr10.132418727.132419238	-1.20253	2.58933	-5.25877	2.06436e-06	0.000465401	4.78986
chr10.78204129.78204648	-1.75674	2.18238	-5.25831	2.06783e-06	0.000465508	4.74823
chr12.122946609.122947267	1.20685	4.26573	5.25424	2.09932e-06	0.00047111	4.71034
chr1.201112249.201112678	-1.77793	1.92911	-5.25394	2.10164e-06	0.00047111	4.72768
chr13.46356187.46356497	-1.72515	1.70202	-5.25392	2.1018e-06	0.00047111	4.71511
chr1.176696109.176696314	-2.24787	1.24183	-5.25312	2.10806e-06	0.000471165	4.4121
chr7.84336271.84337049	0.993632	3.7783	5.25296	2.10934e-06	0.000471165	4.73136
chr2.240840374.240840921	-1.11772	3.43727	-5.25273	2.11114e-06	0.000471165	4.74124
chr10.69844128.69844620	-2.34705	1.75596	-5.25214	2.11575e-06	0.000471519	4.68932
chr1.32716705.32717049	-1.41916	2.26528	-5.25048	2.12884e-06	0.00047326	4.75449
chr5.141695504.141696241	-1.50711	2.425	-5.25037	2.12969e-06	0.00047326	4.76126
chr4.8255853.8256584	-1.36944	2.35903	-5.24999	2.13269e-06	0.00047326	4.75788
chr1.110829947.110830246	2.96906	-0.238766	5.24626	2.16241e-06	0.000478606	3.76625
chr10.97788741.97789458	-1.11467	3.83536	-5.24619	2.16294e-06	0.000478606	4.68607
chr19.4855175.4855636	-1.69028	2.56821	-5.24056	2.20856e-06	0.000488007	4.70994
chr22.39130853.39131347	-1.83386	1.65099	-5.23919	2.21982e-06	0.000488708	4.64358
chr3.139534942.139535442	-1.41974	2.76244	-5.23903	2.22111e-06	0.000488708	4.72148
chr1.150545503.150545928	-1.74729	2.80627	-5.23902	2.22116e-06	0.000488708	4.72185
chr1.68724983.68725739	-1.5963	2.75075	-5.23836	2.2266e-06	0.000488989	4.7198
chr1.11375476.11376052	-1.93766	1.88704	-5.23811	2.22872e-06	0.000488989	4.65322
chr12.55926727.55928292	0.89737	5.20708	5.23578	2.24801e-06	0.000491172	4.55038
chr3.162492386.162493106	1.75276	2.20375	5.23551	2.25031e-06	0.000491172	4.65376
chr11.75667110.75669114	0.883236	5.15618	5.23548	2.25056e-06	0.000491172	4.56679
chr16.1289066.1289434	-3.01068	1.04463	-5.23499	2.25459e-06	0.000491172	4.09964
chr18.79465372.79465953	-1.53433	2.31787	-5.23473	2.25678e-06	0.000491172	4.69985
chr8.143943619.143945060	-1.04718	4.8333	-5.23463	2.25761e-06	0.000491172	4.57656
chr1.224503263.224503966	-0.896509	4.27017	-5.23419	2.26132e-06	0.00049129	4.61763
chr20.34869507.34869870	-1.92321	2.16651	-5.23376	2.2649e-06	0.000491327	4.69942
chr8.15569124.15569332	3.00821	0.495225	5.23334	2.26847e-06	0.000491327	3.85629
chr12.103571266.103571768	-0.935732	3.27947	-5.23304	2.27096e-06	0.000491327	4.67894
chr19.38223964.38224763	-1.09485	3.7342	-5.2295	2.30096e-06	0.000497127	4.63681
chr3.129558721.129559212	-1.57766	2.12107	-5.2277	2.31637e-06	0.000499516	4.66831
chr3.179071017.179072336	1.15096	4.60953	5.22745	2.31845e-06	0.000499516	4.5958
chr17.79916169.79916342	-3.04363	0.469653	-5.2263	2.32833e-06	0.000500578	3.82972
chr3.134333509.134335033	1.03127	4.42958	5.22613	2.32981e-06	0.000500578	4.58067
chr2.27051890.27052544	1.35655	3.46008	5.22512	2.3386e-06	0.000501774	4.66687
chr10.3172100.3173397	-0.655234	5.85382	-5.2239	2.34918e-06	0.000502443	4.43502
chr17.14197772.14198470	-1.18348	3.12301	-5.22375	2.35042e-06	0.000502443	4.64554
chr3.52015286.52015844	-1.54745	2.8392	-5.22364	2.35141e-06	0.000502443	4.66786
chr1.221886892.221887559	-1.218	2.93464	-5.22285	2.35827e-06	0.000503217	4.66381
chr14.99575623.99575942	-1.13544	3.56039	-5.22116	2.37307e-06	0.000505682	4.6272
chr17.76029338.76030026	-1.41676	3.0004	-5.21994	2.38385e-06	0.000507283	4.65151
chr1.27599163.27599546	-1.29979	3.19882	-5.21824	2.39889e-06	0.000509788	4.646
chr1.173714774.173715772	0.99671	4.90806	5.21562	2.42232e-06	0.000513913	4.5109
chr5.42631096.42631620	-1.64157	2.7399	-5.21533	2.42491e-06	0.000513913	4.63856
chr10.113770315.113770900	-2.19087	1.44548	-5.21459	2.43156e-06	0.00051462	4.38266
chr12.92075524.92076083	1.132	3.77681	5.21357	2.44072e-06	0.000515528	4.5961
chr16.14029593.14030321	-1.50214	2.57814	-5.21338	2.44248e-06	0.000515528	4.63337
chr7.77348954.77349600	1.29266	2.80329	5.2126	2.44952e-06	0.000516314	4.62973
chr6.6783564.6784082	2.98023	1.10078	5.21212	2.45381e-06	0.000516519	3.85098
chr17.17551365.17551848	-0.986776	5.11092	-5.21043	2.4692e-06	0.000519057	4.47015
chr9.33160846.33161594	-1.07945	3.59416	-5.20952	2.47758e-06	0.000519524	4.58122
chr15.72685779.72686792	0.877385	5.16596	5.20946	2.4781e-06	0.000519524	4.46705
chr18.45464663.45465034	-2.12187	0.950478	-5.20642	2.50612e-06	0.000524689	4.33168
chr1.1217914.1218541	2.68878	1.84746	5.20548	2.51486e-06	0.000525812	4.37962
chr17.50062356.50062817	-1.04896	3.80658	-5.204	2.52868e-06	0.000527992	4.55012
chr2.11558158.11558728	-1.44016	3.15983	-5.20355	2.53292e-06	0.000528168	4.5934
chr2.48572859.48573507	-1.50098	2.41302	-5.20029	2.56361e-06	0.000533048	4.57753
chr1.85580518.85582685	0.983517	6.02468	5.1995	2.5711e-06	0.000533048	4.34985
chr2.15800824.15801240	-1.48216	1.94664	-5.19923	2.57365e-06	0.000533048	4.56207
chr7.18495139.18496589	0.950426	4.62999	5.19919	2.57407e-06	0.000533048	4.47752
chr12.91349432.91349910	-1.42815	1.5948	-5.199	2.57588e-06	0.000533048	4.50301
chr3.13346342.13347874	-1.30965	3.19885	-5.19873	2.57842e-06	0.000533048	4.57757
chr16.89114370.89115064	-1.34346	3.28495	-5.19825	2.58306e-06	0.000533048	4.57057
chr5.34608756.34610516	1.03222	4.02595	5.19818	2.58374e-06	0.000533048	4.53427
chr8.37849369.37850244	1.09879	4.20692	5.19581	2.60639e-06	0.00053701	4.51093
chr2.19580163.19581228	-1.29111	3.64016	-5.19307	2.63293e-06	0.000541761	4.52106
chr1.43836460.43837305	-1.26322	3.30157	-5.19258	2.63778e-06	0.000542041	4.54074
chr6.106869839.106870614	0.76171	4.60097	5.1921	2.64244e-06	0.000542282	4.44512
chr2.27321002.27321557	-0.88867	4.44201	-5.19132	2.65006e-06	0.000543129	4.47119
chr9.38227028.38227984	-1.02086	3.54436	-5.18935	2.6694e-06	0.000546374	4.51962
chr10.83428470.83429124	-2.22793	1.40153	-5.18846	2.67816e-06	0.000547235	4.41456
chr13.95643576.95644886	1.11145	4.61586	5.18821	2.68065e-06	0.000547235	4.45958
chr2.8548098.8548682	-1.65183	2.23729	-5.18749	2.68786e-06	0.000547395	4.53827
chr2.80517364.80517687	-1.72373	2.0033	-5.18733	2.68935e-06	0.000547395	4.54293
chr3.12444450.12445469	-1.00823	4.01816	-5.18689	2.69382e-06	0.000547395	4.46848
chr22.42697330.42698130	-0.876553	5.63449	-5.18672	2.69551e-06	0.000547395	4.32313
chr1.1040421.1040970	-1.18674	3.40366	-5.18524	2.71029e-06	0.000548971	4.51166
chr20.62623637.62624344	-1.00596	3.48866	-5.18523	2.71032e-06	0.000548971	4.49947
chr18.59060564.59060979	-2.03407	1.1613	-5.1838	2.72473e-06	0.00055066	4.15651
chr12.13171764.13172594	-1.26884	3.02711	-5.1837	2.72574e-06	0.00055066	4.51393
chr6.41766993.41767689	-1.08673	3.39679	-5.18178	2.74516e-06	0.000553863	4.48743
chr8.74250387.74251560	1.3025	3.27566	5.18058	2.75734e-06	0.000555405	4.5145
chr4.7332098.7332548	-1.32698	2.59153	-5.18032	2.75994e-06	0.000555405	4.51925
chr1.92079936.92081035	0.978705	4.52854	5.17865	2.77699e-06	0.000557427	4.40716
chr6.33512063.33512750	-1.11681	3.4822	-5.17864	2.77716e-06	0.000557427	4.49265
chr7.148501436.148502201	-1.23769	2.8758	-5.17745	2.78932e-06	0.000558519	4.50299
chr1.208250705.208251298	-1.73598	2.60511	-5.17706	2.79336e-06	0.000558519	4.50045
chr10.97096057.97096770	-1.5156	2.67428	-5.17706	2.79337e-06	0.000558519	4.50629
chr13.26221472.26222746	0.954054	5.38955	5.17669	2.79715e-06	0.000558558	4.32143
chr9.131279277.131279665	-1.56255	2.72858	-5.1755	2.8095e-06	0.000560127	4.50292
chr19.50362774.50363635	-1.2722	2.50864	-5.17524	2.81221e-06	0.000560127	4.50222
chr15.35545401.35546626	0.907953	4.64895	5.17447	2.82022e-06	0.000561004	4.38761
chr4.141375920.141376437	-1.48029	2.7211	-5.17184	2.84778e-06	0.000565654	4.4899
chr1.22976377.22976934	-1.48335	2.55313	-5.17154	2.85094e-06	0.000565654	4.4888
chr15.100339035.100339254	-1.47717	2.20652	-5.1712	2.8545e-06	0.000565654	4.44858
chr12.176325.177341	-0.881078	4.63712	-5.17025	2.86446e-06	0.00056632	4.39138
chr16.87723099.87723776	-1.18102	3.83917	-5.17019	2.86515e-06	0.00056632	4.43239
chrX.54509349.54509932	1.75293	1.85971	5.16965	2.8708e-06	0.000566717	4.41905
chr18.48828641.48829191	-1.38502	2.46224	-5.16879	2.87998e-06	0.000567808	4.47979
chr18.22456287.22456917	1.43194	2.49166	5.16788	2.88968e-06	0.000568999	4.45705
chr1.6949922.6950631	-1.4663	2.44265	-5.16676	2.90163e-06	0.00057063	4.46813
chr7.138894152.138894743	-1.7402	1.5353	-5.16589	2.91099e-06	0.000571749	4.41084
chr17.81890748.81891221	1.7377	1.71624	5.16437	2.92734e-06	0.000574234	4.38121
chr1.216616541.216617859	1.58298	3.21284	5.16366	2.93499e-06	0.000575011	4.45636
chr10.79431986.79432222	-1.8396	1.24454	-5.16323	2.9397e-06	0.000575208	4.30282
chr5.172943134.172943651	-1.32272	3.18103	-5.16202	2.95286e-06	0.000577057	4.44836
chr17.59842893.59845168	-1.09849	5.59413	-5.16057	2.96865e-06	0.000579416	4.24263
chr10.110641288.110641554	-1.33972	3.67685	-5.16001	2.9748e-06	0.000579889	4.42643
chr15.73343888.73344430	-1.24312	3.04225	-5.15425	3.03864e-06	0.000591592	4.42655
chr1.161117478.161118583	1.01538	4.50438	5.15123	3.07266e-06	0.000597467	4.31516
chr22.46970863.46971643	-1.20739	3.44669	-5.15069	3.07877e-06	0.000597686	4.38769
chr1.205504336.205505122	-1.41959	2.62606	-5.15046	3.08147e-06	0.000597686	4.41609
chr2.31335916.31336252	-1.84206	2.30386	-5.14819	3.10733e-06	0.000601951	4.39111
chr16.89171192.89171875	-1.21825	5.06995	-5.14719	3.11875e-06	0.000603413	4.25615
chr12.124509481.124510157	-1.07732	4.23887	-5.14587	3.13395e-06	0.000605079	4.3351
chr17.3927095.3928285	-1.1678	4.60731	-5.14577	3.13514e-06	0.000605079	4.28407
chr1.36244534.36244859	2.71746	0.41936	5.14383	3.15768e-06	0.000608673	3.53767
chr6.35297539.35298157	-1.10851	3.17682	-5.1432	3.16493e-06	0.000609315	4.3793
chr10.114825580.114826348	1.08566	3.5557	5.14253	3.17281e-06	0.000610078	4.35684
chr10.87211855.87212302	1.02507	3.98924	5.14211	3.1777e-06	0.000610263	4.34327
chr16.58034842.58035154	-1.80696	2.43562	-5.14145	3.18547e-06	0.000611001	4.38268
chr9.135186625.135187166	-1.81372	2.23195	-5.13959	3.20736e-06	0.000613763	4.33186
chr10.123759458.123760107	-1.331	2.24935	-5.13956	3.20776e-06	0.000613763	4.37794
chr1.105842073.105842719	-1.57888	1.73193	-5.13921	3.21184e-06	0.000613765	4.34164
chr4.109056703.109057082	-1.9845	1.23236	-5.13889	3.21566e-06	0.000613765	4.26124
chr2.196504361.196505225	1.36366	3.15622	5.13683	3.24012e-06	0.000617675	4.36127
chr10.79151620.79152234	-1.26555	3.84245	-5.13595	3.25062e-06	0.000618622	4.31979
chr21.37367579.37368773	1.16149	4.03696	5.13575	3.25304e-06	0.000618622	4.3114
chr20.63957120.63957527	-1.17593	2.81389	-5.13373	3.27729e-06	0.000622474	4.35344
chr4.8010493.8011101	-1.26118	3.57794	-5.13291	3.28725e-06	0.000623604	4.3178
chr20.32474517.32476208	-0.771014	5.18858	-5.13219	3.29601e-06	0.000624504	4.18153
chr19.50705478.50705873	-1.84956	1.57698	-5.13065	3.31465e-06	0.000627272	4.23923
chr1.183244488.183245049	-1.72572	1.46935	-5.13018	3.32047e-06	0.000627416	4.2697
chr2.235852516.235852945	-2.10434	2.15032	-5.12993	3.32348e-06	0.000627416	4.2936
chr1.19384147.19384563	-2.2604	1.75902	-5.12947	3.3291e-06	0.000627715	4.12725
chr12.107685233.107686442	0.964989	4.58923	5.12881	3.33722e-06	0.000628484	4.22675
chr2.110211805.110212810	1.14444	3.90873	5.12729	3.35592e-06	0.000631241	4.27995
chr20.34042324.34042590	-1.77632	1.34393	-5.12536	3.37992e-06	0.000634988	4.24564
chr15.89898757.89898932	-2.64023	1.02589	-5.12412	3.39537e-06	0.000637122	3.79511
chr2.113217532.113218110	-1.47701	1.76204	-5.12302	3.40906e-06	0.00063892	4.29433
chr17.16217013.16217632	1.12873	3.84335	5.12136	3.42999e-06	0.000642069	4.25017
chr8.143366693.143367041	-1.49526	2.33983	-5.11877	3.4629e-06	0.000647216	4.30859
chr9.112035239.112036178	1.24677	3.32494	5.11854	3.46581e-06	0.000647216	4.29869
chr10.51698564.51700727	1.21338	4.37795	5.11761	3.47763e-06	0.000648645	4.22424
chr13.102700196.102701503	1.43708	3.46021	5.11618	3.49594e-06	0.000651279	4.28714
chr1.3348889.3350013	-1.12971	5.16482	-5.11541	3.50591e-06	0.000652355	4.12347
chr1.154328368.154328882	-1.19048	2.96226	-5.11334	3.53268e-06	0.000656552	4.28129
chr9.136324396.136324919	-1.26642	3.42775	-5.11187	3.55182e-06	0.000659319	4.25703
chr1.22114548.22114977	-1.55713	1.72162	-5.11117	3.561e-06	0.000660236	4.20056
chr19.46841536.46842213	-1.31382	3.08686	-5.10811	3.60126e-06	0.000666258	4.26048
chr16.31451769.31452201	-1.21872	2.36891	-5.10805	3.60204e-06	0.000666258	4.26803
chr5.132211703.132212217	-1.30139	2.56432	-5.10735	3.61139e-06	0.000666435	4.26761
chr10.129900844.129901295	-2.14052	1.21163	-5.10734	3.61157e-06	0.000666435	4.07785
chr1.29282947.29283682	-0.936126	4.58669	-5.10676	3.61922e-06	0.000666485	4.11787
chr11.93498548.93499098	1.56584	2.32331	5.10644	3.62342e-06	0.000666485	4.23601
chr8.21920243.21920700	1.70682	2.8647	5.10635	3.62469e-06	0.000666485	4.26601
chr11.126809674.126810597	-1.64077	1.80398	-5.10567	3.63379e-06	0.000667369	4.24112
chr9.34993625.34994642	-0.959683	4.71938	-5.10512	3.64106e-06	0.000667916	4.12437
chr15.56957894.56958938	1.33597	2.76317	5.10314	3.66774e-06	0.000671363	4.25433
chr1.31751945.31752384	-1.60912	2.13552	-5.10308	3.66849e-06	0.000671363	4.25216
chr12.112107948.112109602	0.995543	4.86381	5.10257	3.67542e-06	0.000671531	4.10782
chr3.128584221.128584838	-1.74265	1.89362	-5.10218	3.68072e-06	0.000671531	4.21726
chr6.40629887.40630551	-1.25307	2.85426	-5.10205	3.68236e-06	0.000671531	4.24457
chr2.130744426.130745131	-1.27516	3.24662	-5.10132	3.69236e-06	0.000671866	4.2201
chr15.89448719.89449141	-1.72944	1.39789	-5.10112	3.69509e-06	0.000671866	4.16952
chr20.11218093.11218864	1.49006	3.27567	5.10096	3.69715e-06	0.000671866	4.22177
chr15.86259512.86260122	-1.96396	1.0349	-5.09992	3.71129e-06	0.000672418	4.14698
chr11.113974738.113975648	-0.968881	4.04329	-5.0999	3.7116e-06	0.000672418	4.17108
chr15.64127471.64128220	1.3262	2.73454	5.09975	3.71368e-06	0.000672418	4.24262
chr3.107663163.107663720	2.90027	1.11869	5.09935	3.71917e-06	0.000672418	3.49545
chr4.17613791.17615319	1.16212	3.99332	5.0991	3.7225e-06	0.000672418	4.17844
chr17.40054068.40054847	0.889332	3.836	5.09884	3.72612e-06	0.000672418	4.18244
chr1.43147548.43148140	-1.01183	4.21531	-5.0979	3.73897e-06	0.000673954	4.13987
chr17.50177932.50178793	-1.01768	4.77823	-5.09726	3.74779e-06	0.000674763	4.10845
chr5.140223325.140224069	-1.10388	3.98892	-5.09607	3.76423e-06	0.000676938	4.16018
chr8.125431192.125432968	1.15196	5.3231	5.09543	3.77302e-06	0.00067771	4.0629
chr9.71984434.71985052	-1.00863	3.23395	-5.09494	3.77987e-06	0.00067771	4.2009
chr5.172437387.172438173	-1.30296	3.76017	-5.09482	3.78159e-06	0.00067771	4.19282
chr2.31256732.31257517	-1.31584	3.31971	-5.09399	3.79314e-06	0.000678998	4.20608
chr7.84548326.84549680	1.35579	2.56078	5.0932	3.80415e-06	0.000680187	4.22123
chr1.236151797.236152063	-1.96537	1.94984	-5.09199	3.82103e-06	0.000682091	4.13876
chr2.36389027.36390082	1.27823	2.61042	5.09153	3.82746e-06	0.000682091	4.21556
chr7.54758386.54759769	0.969536	4.82288	5.0915	3.82796e-06	0.000682091	4.07856
chr12.131894280.131894832	-0.915338	4.16228	-5.08933	3.85856e-06	0.00068601	4.1228
chr16.86668030.86668619	-1.99612	1.40646	-5.08932	3.85877e-06	0.00068601	4.03601
chr2.108945755.108946615	-1.21198	3.38479	-5.08796	3.87808e-06	0.000688655	4.14755
chr9.120446696.120447218	-1.58431	2.04999	-5.0876	3.88321e-06	0.000688781	4.18257
chr8.41304059.41304593	-1.54683	2.94252	-5.08633	3.90134e-06	0.000691207	4.19428
chr1.10962411.10962914	-2.44842	0.944908	-5.08573	3.90997e-06	0.000691949	3.81823
chr2.85537685.85540432	0.95146	6.07219	5.08438	3.92932e-06	0.000694584	3.9354
chr11.61571916.61572264	-1.87794	1.07963	-5.08402	3.93456e-06	0.00069472	4.09462
chr11.61971594.61972148	-1.25291	4.07215	-5.08212	3.96205e-06	0.000698297	4.1249
chr1.28505563.28506939	1.02765	4.89801	5.082	3.9638e-06	0.000698297	4.04028
chr3.149812502.149814133	0.968947	5.52442	5.08087	3.98033e-06	0.000700001	3.98041
chr17.4229718.4230501	0.893194	4.63693	5.08072	3.98247e-06	0.000700001	4.06095
chr8.141624837.141625492	-1.08328	3.69551	-5.07913	4.0057e-06	0.000702614	4.13541
chr11.6568429.6568857	-1.84987	1.85283	-5.07909	4.00637e-06	0.000702614	4.04781
chr2.145813201.145814378	1.55551	2.48591	5.07735	4.032e-06	0.00070613	4.16426
chr10.16756758.16757101	2.87996	-0.209629	5.07712	4.03549e-06	0.00070613	3.37434
chr12.112408594.112409771	0.92701	3.96439	5.0756	4.05805e-06	0.000708792	4.09325
chr5.161368927.161369399	3.45024	0.447146	5.07535	4.06177e-06	0.000708792	3.40979
chr9.13841777.13842433	-1.59129	3.02284	-5.07517	4.06438e-06	0.000708792	4.15119
chr2.219460403.219461776	-0.834195	4.87804	-5.07363	4.08747e-06	0.00071202	4.00552
chr4.185838511.185840131	1.09112	4.56833	5.07029	4.13775e-06	0.000719973	4.04605
chr5.120614397.120615277	1.26338	3.00977	5.06864	4.16292e-06	0.000723544	4.12918
chr16.88764944.88765404	-1.15366	3.46948	-5.06818	4.16988e-06	0.000723944	4.09517
chr5.151213707.151214585	-1.04916	4.3327	-5.06653	4.19528e-06	0.000727542	4.02975
chr7.480463.481294	-1.01997	3.31367	-5.06593	4.20444e-06	0.000728223	4.10236
chr4.89788144.89788529	-2.48121	0.871712	-5.06553	4.21061e-06	0.000728223	3.63327
chr10.50739480.50740649	1.06671	4.45908	5.06536	4.21325e-06	0.000728223	4.03754
chr13.98960252.98961096	1.28287	2.32127	5.06389	4.23599e-06	0.00073134	4.11518
chr1.224733057.224733913	-1.27988	3.32173	-5.06196	4.26607e-06	0.000735717	4.09599
chr9.76259044.76259836	-2.09336	1.85057	-5.06111	4.27939e-06	0.000737197	4.09558
chr10.63268829.63269440	0.755383	4.99495	5.0597	4.30155e-06	0.000740195	3.95099
chr10.71998732.71999957	-0.85369	4.17025	-5.05914	4.31052e-06	0.000740544	4.02409
chr21.45360122.45360634	-1.55047	1.71674	-5.05897	4.3131e-06	0.000740544	4.08983
chr16.397752.398859	1.65306	3.75869	5.05864	4.3184e-06	0.000740636	4.06696
chr2.109382863.109383380	-1.25761	2.65185	-5.0578	4.33164e-06	0.000742089	4.09316
chr9.7901486.7902266	1.59575	2.9023	5.05671	4.34907e-06	0.000743889	4.09693
chr3.13051135.13051456	-2.07585	0.973453	-5.05654	4.35171e-06	0.000743889	3.83293
chr17.44112339.44112622	-1.96317	1.92187	-5.05598	4.36059e-06	0.000744589	4.06426
chr8.99806429.99806943	-2.96912	0.49833	-5.05553	4.36786e-06	0.000745012	3.30471
chr8.142614224.142615782	-0.938777	4.84723	-5.05386	4.39463e-06	0.000748757	3.94341
chr11.70742459.70743044	-1.5705	2.94084	-5.05343	4.40165e-06	0.000748759	4.08453
chr12.105331059.105332668	1.1528	3.72723	5.05317	4.40571e-06	0.000748759	4.04185
chr9.114238782.114239444	-1.40021	2.31395	-5.05297	4.40908e-06	0.000748759	4.0793
chr9.113521779.113522826	1.31585	3.19696	5.05124	4.43708e-06	0.000752693	4.04276
chr12.106083916.106084592	1.2126	3.74751	5.05091	4.44245e-06	0.000752783	4.03643
chr22.45784492.45784826	-2.07543	1.13294	-5.04963	4.46333e-06	0.00075497	3.81004
chr1.17618018.17619353	-0.860688	4.602	-5.04952	4.46507e-06	0.00075497	3.95344
chr1.114756938.114758274	0.808252	5.75228	5.04797	4.49052e-06	0.000758427	3.83058
chr9.135992578.135993432	-0.906165	4.18797	-5.04741	4.49968e-06	0.000758427	3.98065
chr1.146051667.146052661	-0.981166	3.79824	-5.04738	4.50014e-06	0.000758427	3.99393
chr5.54785742.54786539	-1.08913	3.2299	-5.04661	4.51298e-06	0.000759768	4.03116
chr22.46346494.46347204	-1.31901	3.37974	-5.04567	4.52851e-06	0.000760185	4.01306
chr3.33115160.33115565	1.05743	3.7104	5.04554	4.53067e-06	0.000760185	4.02936
chr1.225378823.225379260	-1.2715	3.22211	-5.04504	4.53897e-06	0.000760185	4.04098
chr7.138245391.138246291	1.21652	2.35739	5.04499	4.53983e-06	0.000760185	4.0553
chr8.101667635.101668120	-1.68609	1.78327	-5.04498	4.53989e-06	0.000760185	4.0304
chr3.128549012.128549794	-2.03012	2.23157	-5.04408	4.55488e-06	0.000761875	4.04116
chr1.228213011.228213853	-1.23651	4.02271	-5.04113	4.60435e-06	0.000769322	3.96579
chr19.2811998.2812342	3.485	0.172798	5.04072	4.6113e-06	0.000769657	3.33522
chr6.11272865.11273162	-1.87859	1.16878	-5.03838	4.65092e-06	0.000775379	3.88212
chr4.21752791.21754051	1.14853	2.98601	5.03811	4.65556e-06	0.000775379	4.01333
chr10.50526944.50527904	-1.25743	3.63512	-5.0369	4.67618e-06	0.000777981	3.97046
chr11.103633195.103634024	1.20418	3.1715	5.03557	4.699e-06	0.000780942	4.01001
chr7.121084746.121085336	1.19724	3.53052	5.03501	4.70858e-06	0.000781529	3.99087
chr17.82611381.82611960	-1.26611	2.6384	-5.03478	4.71257e-06	0.000781529	4.0207
chr13.43546003.43546603	-1.43544	2.3799	-5.03404	4.72545e-06	0.000782829	4.01504
chr1.2049460.2051011	-1.08595	4.62328	-5.03323	4.73948e-06	0.000784319	3.89889
chr7.119901002.119901532	-1.66311	1.49622	-5.03181	4.76407e-06	0.00078755	3.92793
chr19.15448676.15449035	2.16651	2.02421	5.03139	4.77146e-06	0.000787934	3.96997
chr18.6054359.6054818	-1.04864	3.35438	-5.03041	4.78862e-06	0.00078993	3.97269
chr17.29929116.29930894	1.22132	5.12798	5.0292	4.80973e-06	0.000792571	3.84123
chr17.79951767.79952788	-1.1984	2.76025	-5.02879	4.81708e-06	0.000792883	3.99721
chr11.11966791.11967270	1.2566	2.91543	5.02852	4.82182e-06	0.000792883	4.00078
chr15.41944084.41944757	0.994435	3.99158	5.02736	4.84233e-06	0.000795349	3.93481
chr4.7910669.7911746	-1.09913	3.47374	-5.02664	4.85506e-06	0.000795349	3.93828
chr19.14495884.14496820	-0.93321	4.88378	-5.02653	4.85701e-06	0.000795349	3.83394
chr12.124385184.124385663	-1.14236	3.09147	-5.02647	4.85809e-06	0.000795349	3.98101
chr13.63588718.63589485	-1.2343	2.54673	-5.02623	4.86238e-06	0.000795349	3.98421
chr10.74589231.74589693	-1.6011	2.59142	-5.02323	4.91594e-06	0.000803266	3.98176
chr20.38044642.38044982	1.77128	1.37719	5.02237	4.93141e-06	0.000804948	3.79627
chr22.23231452.23231785	-1.81965	1.23457	-5.0219	4.93995e-06	0.000805497	3.84998
chr1.11749014.11749564	-1.12258	2.971	-5.0196	4.98166e-06	0.000810732	3.95352
chr18.48139399.48139794	-1.83517	1.29318	-5.01953	4.98298e-06	0.000810732	3.90756
chr5.177457647.177457887	-1.21183	2.87239	-5.01927	4.98769e-06	0.000810732	3.96062
chr6.107400011.107400477	-1.98774	0.824578	-5.01839	5.00367e-06	0.000812165	3.77663
chr6.105164345.105164817	-1.11637	2.88495	-5.01814	5.0083e-06	0.000812165	3.96284
chr14.72962324.72963341	-1.29182	2.47044	-5.01793	5.01217e-06	0.000812165	3.96429
chr1.159000524.159000945	-1.53586	2.44282	-5.01744	5.02115e-06	0.000812774	3.95804
chr15.63759688.63760136	1.89797	2.07364	5.01645	5.03929e-06	0.000814861	3.85172
chr18.37309866.37310323	-1.52139	1.67508	-5.01483	5.06924e-06	0.000818853	3.92412
chr1.201383806.201384637	-1.12849	4.09377	-5.01391	5.08633e-06	0.000820761	3.86287
chr13.45119726.45121146	1.14602	4.12082	5.01242	5.11399e-06	0.000824371	3.87738
chr19.812587.813875	2.65069	2.86281	5.01166	5.12818e-06	0.000825802	3.93835
chr9.123355975.123356283	-1.57023	2.14792	-5.01113	5.13827e-06	0.000825814	3.93717
chr18.50847235.50847854	1.82766	1.91957	5.01109	5.13887e-06	0.000825814	3.83137
chr10.99926830.99927329	-1.28072	2.81836	-5.01079	5.14468e-06	0.000825894	3.9397
chr10.7251703.7252554	-1.3937	3.95005	-5.01037	5.15254e-06	0.000826303	3.88444
chr3.33139912.33141301	1.10441	3.00631	5.0087	5.18411e-06	0.00083029	3.91713
chr3.171257415.171258608	-1.1336	3.13231	-5.00823	5.19298e-06	0.00083029	3.92597
chr5.133273519.133274147	-1.56573	1.86403	-5.0082	5.19341e-06	0.00083029	3.93094
chr1.237210948.237211561	-1.27539	2.54461	-5.00629	5.22987e-06	0.000835259	3.92239
chr17.80394582.80395079	-1.3366	2.79562	-5.00576	5.2399e-06	0.000835762	3.91352
chr9.76905813.76906801	-0.824884	4.74047	-5.00556	5.24376e-06	0.000835762	3.7816
chr17.77772367.77773251	-1.00936	4.00267	-5.00393	5.2751e-06	0.000839897	3.8419
chr6.24313151.24314072	1.03939	3.34188	5.00241	5.30439e-06	0.000843696	3.87997
chr4.19880246.19880813	-1.61979	2.58125	-5.00191	5.31418e-06	0.00084439	3.90913
chr19.47170448.47170715	-1.71317	1.8472	-4.99863	5.37808e-06	0.000853672	3.88205
chr10.52318993.52319573	1.26801	3.10637	4.9983	5.3847e-06	0.000853852	3.8916
chr16.9570093.9571072	1.08745	3.0151	4.99716	5.4071e-06	0.000854946	3.88621
chr1.228367885.228368316	-1.22335	3.08397	-4.9969	5.41226e-06	0.000854946	3.88502
chr3.128266397.128266969	-2.07962	1.28422	-4.99685	5.41317e-06	0.000854946	3.64835
chr9.2843134.2844494	0.98305	5.41316	4.99665	5.4171e-06	0.000854946	3.68459
chrX.103253672.103255467	0.789768	4.56799	4.99611	5.42792e-06	0.000854946	3.77838
chr2.3290671.3291190	-1.59868	1.97833	-4.99602	5.42962e-06	0.000854946	3.87365
chr17.44829309.44830876	1.0764	4.18353	4.996	5.43008e-06	0.000854946	3.80293
chr11.120547739.120548552	-0.845654	5.07955	-4.99557	5.43847e-06	0.000855401	3.7138
chrX.154735667.154736071	-1.13961	2.71151	-4.99519	5.44616e-06	0.000855745	3.88277
chr20.63373291.63373699	-1.90273	1.5059	-4.99484	5.45309e-06	0.00085597	3.8042
chr19.13978228.13978961	-0.979111	3.30229	-4.9939	5.47186e-06	0.000857254	3.84427
chr16.85390726.85391184	-1.22345	4.25912	-4.99347	5.48035e-06	0.000857254	3.79472
chr3.101561550.101562885	1.13907	4.35129	4.99325	5.48482e-06	0.000857254	3.77483
chr9.127965362.127965928	-1.01986	3.66753	-4.99299	5.49004e-06	0.000857254	3.8355
chr8.140633841.140634947	1.04428	3.32833	4.99295	5.49079e-06	0.000857254	3.84707
chr3.127746507.127747204	-1.85179	2.42514	-4.99277	5.49434e-06	0.000857254	3.87906
chr17.29390927.29391621	1.46835	3.33055	4.99223	5.5053e-06	0.000857928	3.86155
chr12.121580961.121581969	1.19254	3.176	4.99201	5.50969e-06	0.000857928	3.86225
chr3.101377367.101378439	1.22628	3.4898	4.99108	5.52836e-06	0.000859324	3.86148
chr12.70242714.70244406	1.17974	5.13571	4.991	5.52999e-06	0.000859324	3.69089
chr1.110136793.110137436	-1.55327	3.02062	-4.99074	5.53523e-06	0.000859324	3.87226
chr10.84139096.84140498	0.74602	5.47056	4.99013	5.54752e-06	0.000860375	3.65865
chr13.26459078.26459815	-1.40317	3.04436	-4.98968	5.55668e-06	0.000860937	3.86682
chr11.109858171.109858725	-1.31366	1.65898	-4.98857	5.57931e-06	0.000862893	3.857
chr10.26858144.26858397	1.99174	2.01482	4.98825	5.58567e-06	0.000862893	3.82195
chr14.55383043.55384095	1.17592	3.37868	4.98782	5.59456e-06	0.000862893	3.83754
chr9.130453584.130453998	-1.1471	3.17232	-4.98768	5.59732e-06	0.000862893	3.84399
chr4.145938653.145939071	1.115	4.12706	4.98764	5.59814e-06	0.000862893	3.77671
chr2.15810847.15811814	-1.19208	2.77578	-4.98742	5.60259e-06	0.000862893	3.84788
chr6.36051227.36051697	-2.00972	1.4495	-4.98647	5.6221e-06	0.000864258	3.65563
chr20.51373730.51374351	-1.22449	2.82052	-4.98645	5.62256e-06	0.000864258	3.85533
chr5.168486232.168487453	1.14964	4.33635	4.98497	5.65297e-06	0.000868074	3.74474
chr17.47252123.47252542	-1.27906	2.54818	-4.98408	5.67135e-06	0.000870037	3.82829
chr7.35728492.35729818	1.22175	3.64211	4.98357	5.68189e-06	0.000870796	3.82035
chr9.120325175.120325623	-1.47026	1.50454	-4.98156	5.72373e-06	0.000875744	3.78923
chr7.74587248.74588010	-1.00976	3.99008	-4.98148	5.72543e-06	0.000875744	3.77327
chr20.9262575.9263336	1.32165	3.35363	4.98077	5.74027e-06	0.000876333	3.83189
chr11.1842381.1843211	-1.29036	3.44151	-4.98075	5.74065e-06	0.000876333	3.81162
chr5.67215634.67216320	-1.51508	2.97182	-4.98048	5.74619e-06	0.000876333	3.8257
chr18.13112651.13113468	-1.06355	3.7749	-4.97952	5.76634e-06	0.000878545	3.76218
chr1.86714119.86714842	1.65305	2.52148	4.97842	5.7895e-06	0.000881211	3.81969
chr6.125986242.125987218	0.781217	4.87566	4.97779	5.80283e-06	0.000882016	3.67067
chr3.43455008.43455597	-1.41805	3.16025	-4.97764	5.80613e-06	0.000882016	3.81044
chr1.21896673.21897222	-0.944868	4.26546	-4.97658	5.82863e-06	0.000884376	3.72425
chr2.67733500.67733918	-1.40809	2.24344	-4.9762	5.83665e-06	0.000884376	3.82423
chr9.129258321.129258688	-1.73238	2.31946	-4.97575	5.84622e-06	0.000884376	3.82013
chr15.66503851.66505737	1.25662	4.24338	4.97573	5.84668e-06	0.000884376	3.73555
chr1.24704815.24705976	-1.08937	2.99461	-4.97557	5.8501e-06	0.000884376	3.80245
chr10.132446718.132447149	-1.70498	1.69877	-4.97387	5.88633e-06	0.00088899	3.76787
chr8.42544284.42544456	-1.6767	1.3455	-4.97333	5.89789e-06	0.000889872	3.71748
chr22.41028710.41029166	1.70601	2.46797	4.97195	5.92761e-06	0.00089349	3.78392
chr11.44928659.44929319	-1.0804	2.51457	-4.97006	5.96857e-06	0.000898793	3.80245
chr14.96966115.96966570	-1.77032	1.3575	-4.96973	5.97582e-06	0.000899015	3.71859
chr1.114008442.114009183	1.19202	3.40177	4.96831	6.00689e-06	0.000902402	3.77184
chr8.102576577.102577250	-1.42339	2.06576	-4.96785	6.01696e-06	0.000902402	3.7695
chr12.31584938.31585902	1.33703	3.89108	4.96783	6.01742e-06	0.000902402	3.75647
chr7.4871657.4873004	-1.33244	3.53439	-4.96764	6.02154e-06	0.000902402	3.73408
chr4.112705478.112707064	1.01173	4.36409	4.96707	6.03392e-06	0.00090337	3.68629
chr1.55062032.55062434	-1.87225	1.73918	-4.96681	6.03962e-06	0.00090337	3.75993
chr1.93345180.93346954	0.91217	5.0308	4.9649	6.0818e-06	0.000908805	3.60954
chr8.125679995.125680856	1.02544	3.63879	4.96367	6.10926e-06	0.000912033	3.73255
chr18.13253785.13254405	-1.24815	2.17262	-4.96337	6.11588e-06	0.000912146	3.77822
chr20.53917157.53918151	0.99102	3.45995	4.96282	6.12811e-06	0.000913095	3.73357
chr15.67941693.67942240	-1.26153	2.72972	-4.96207	6.14476e-06	0.000914699	3.77332
chr7.30930602.30931005	-1.59334	2.41273	-4.96174	6.15231e-06	0.000914947	3.77135
chr5.170112999.170113546	-1.75912	1.29599	-4.96052	6.17952e-06	0.000918117	3.68506
chr16.81644966.81645967	-0.835606	4.8417	-4.95998	6.19169e-06	0.000919047	3.62107
chr11.2120399.2121093	-1.30149	3.21895	-4.95971	6.19781e-06	0.000919078	3.72854
chr4.169107470.169107863	-2.56026	0.43875	-4.95811	6.23411e-06	0.00092358	3.12616
chr4.4672864.4673389	-1.253	2.34644	-4.95738	6.25072e-06	0.000925161	3.75775
chr10.112183258.112184163	1.01721	4.67732	4.95661	6.26821e-06	0.000926867	3.62021
chr19.15232777.15233726	-1.11348	3.53903	-4.9556	6.29122e-06	0.000929352	3.69834
chr9.134691181.134691812	-1.80718	2.1783	-4.95535	6.29697e-06	0.000929352	3.74922
chr17.32141858.32143363	1.02797	4.6712	4.95426	6.32201e-06	0.000932164	3.62523
chr3.46400038.46400761	-1.2438	3.42209	-4.95365	6.33617e-06	0.000932793	3.71423
chr11.61772107.61772467	-1.49806	1.90911	-4.9533	6.34416e-06	0.000932793	3.73111
chr19.3409597.3410092	-1.43781	1.8631	-4.9533	6.34426e-06	0.000932793	3.71339
chr22.30881342.30882163	-1.31845	3.56232	-4.9521	6.37198e-06	0.000935984	3.69662
chr1.32062276.32063082	-1.15146	3.3838	-4.95124	6.39183e-06	0.000937424	3.705
chr3.17926947.17927610	-1.68699	1.48437	-4.95116	6.39384e-06	0.000937424	3.6994
chr10.107002390.107003092	2.06359	1.83236	4.9505	6.40917e-06	0.000938786	3.63447
chr2.202265045.202266358	1.04045	4.72062	4.94997	6.42136e-06	0.000939687	3.59429
chr1.228085356.228085879	-1.05742	3.7183	-4.94931	6.437e-06	0.000941091	3.68153
chr14.61561446.61562240	0.960083	4.57743	4.94818	6.46338e-06	0.00094406	3.62484
chr16.2042034.2042576	-1.33106	2.79044	-4.94774	6.47374e-06	0.000944686	3.70123
chr6.138873353.138874276	1.61904	2.44488	4.94708	6.48926e-06	0.000946064	3.71965
chr5.45113794.45114438	1.40135	2.60463	4.94643	6.50474e-06	0.000947432	3.71647
chr9.129143083.129143973	-0.815158	4.71584	-4.94513	6.53543e-06	0.000950871	3.5663
chr8.144422588.144423970	-0.940064	4.84233	-4.94468	6.54627e-06	0.000950871	3.55038
chr1.171396644.171397435	-1.11431	3.97031	-4.94466	6.54669e-06	0.000950871	3.63859
chr1.109548100.109549333	0.985755	4.67377	4.94259	6.59611e-06	0.000956684	3.5719
chr10.48463480.48464021	-1.18945	2.8494	-4.94247	6.59901e-06	0.000956684	3.69649
chr20.47318259.47319327	1.01416	3.97736	4.942	6.61027e-06	0.000957425	3.64862
chr19.38229609.38230177	-0.96442	3.69107	-4.93985	6.66208e-06	0.000964031	3.61195
chr3.13484995.13485766	-1.03163	4.21925	-4.93931	6.6752e-06	0.000965031	3.59951
chr17.75838465.75838771	-1.48382	1.66242	-4.93653	6.74316e-06	0.000973051	3.68105
chr1.64623711.64624255	-1.7486	1.99491	-4.93652	6.74318e-06	0.000973051	3.5912
chr4.185810869.185812341	0.987837	4.89952	4.93598	6.7566e-06	0.000974084	3.53227
chr20.57435660.57436001	-1.81895	1.63581	-4.93496	6.78161e-06	0.000976784	3.54179
chrX.45806047.45807304	0.862407	4.46774	4.93388	6.80831e-06	0.000979723	3.54132
chr4.109207095.109207454	-2.51856	0.764597	-4.93187	6.85809e-06	0.000985974	3.08253
chrX.22634146.22635145	0.911835	3.51323	4.92973	6.91177e-06	0.000992774	3.62675
chr1.41109060.41110221	1.46976	3.44959	4.92632	6.99795e-06	0.00100422	3.64234
chr22.41968547.41969539	-1.01868	3.63091	-4.92493	7.03331e-06	0.00100837	3.59967
chr12.132489360.132490207	-0.954711	3.69607	-4.923	7.08272e-06	0.00101452	3.58665
chr12.69470069.69471134	0.977745	4.66926	4.92146	7.12229e-06	0.00101925	3.50117
chr2.55057359.55057797	1.88056	1.69688	4.91952	7.1728e-06	0.00102553	3.55259
chr1.11842094.11842694	-1.27862	3.65247	-4.91904	7.18525e-06	0.00102637	3.58622
chr3.34300393.34300925	-1.55981	1.92381	-4.91839	7.20219e-06	0.00102781	3.60397
chr12.99154275.99154992	-1.29527	2.53478	-4.91799	7.21258e-06	0.00102781	3.62573
chrX.1435279.1435804	2.98132	0.732454	4.91789	7.21518e-06	0.00102781	2.98583
chr1.234554782.234555335	-1.48302	3.00813	-4.91758	7.22339e-06	0.00102804	3.61979
chr19.50493166.50493832	-1.3131	2.6564	-4.91521	7.28573e-06	0.00103532	3.59364
chr19.41323377.41323916	-1.2218	3.18847	-4.91513	7.28783e-06	0.00103532	3.59309
chr3.123342151.123342409	-1.67158	1.80663	-4.91444	7.30613e-06	0.00103697	3.5831
chr15.73921217.73921882	-1.67615	2.12633	-4.91373	7.32498e-06	0.0010387	3.61367
chr5.1841046.1841562	-1.22832	4.00636	-4.91316	7.34031e-06	0.00103992	3.50613
chr6.27892574.27894059	1.15423	4.76577	4.91178	7.37697e-06	0.00104417	3.46056
chr7.50391352.50391877	-1.53354	1.35699	-4.91132	7.38924e-06	0.00104443	3.53697
chr12.52895317.52896737	-1.12449	4.00958	-4.91121	7.39223e-06	0.00104443	3.50046
chr7.1466468.1467231	-1.17583	3.87191	-4.90766	7.48824e-06	0.00105703	3.51286
chr4.112591379.112592091	-0.98754	3.28597	-4.90706	7.50438e-06	0.00105835	3.53127
chr20.63692474.63693416	2.50579	3.35245	4.90592	7.53561e-06	0.00106179	3.56982
chr5.105806562.105806872	2.68424	0.346456	4.9055	7.54687e-06	0.00106242	2.91726
chr5.57116055.57116661	-1.21754	3.09567	-4.90451	7.57414e-06	0.00106529	3.56664
chr3.137861134.137861730	-1.73619	2.52007	-4.90358	7.5997e-06	0.00106792	3.57691
chr9.128218678.128219334	-1.09905	3.66075	-4.90308	7.61338e-06	0.00106888	3.49609
chr7.44140152.44142144	-1.20294	5.1731	-4.90227	7.63599e-06	0.00107094	3.35565
chr5.154794138.154795370	1.06818	3.30052	4.90203	7.64264e-06	0.00107094	3.55351
chr10.71338741.71339568	-1.07167	3.00671	-4.90181	7.64874e-06	0.00107094	3.55754
chr3.58386831.58387539	1.04854	3.54182	4.90152	7.65674e-06	0.0010711	3.5334
chr15.41965993.41966408	-2.23203	1.05111	-4.90006	7.69725e-06	0.00107421	3.35856
chr14.103746552.103747132	2.71896	0.966463	4.89966	7.70849e-06	0.00107421	2.93374
chr10.79123771.79124151	-1.81742	1.90122	-4.89962	7.70955e-06	0.00107421	3.55076
chr9.95072890.95073481	1.44651	2.44614	4.89942	7.71519e-06	0.00107421	3.55903
chr1.211259976.211261048	1.20075	4.71474	4.89893	7.72898e-06	0.00107421	3.41258
chr1.35079100.35079929	0.857257	3.98923	4.89861	7.7379e-06	0.00107421	3.48125
chr14.52925523.52926540	1.01623	3.57817	4.8986	7.738e-06	0.00107421	3.49595
chr18.45590409.45591009	-1.5699	1.44043	-4.89837	7.74459e-06	0.00107421	3.51471
chr12.41907457.41908108	-1.90052	1.61205	-4.89829	7.74689e-06	0.00107421	3.48472
chr10.119743052.119743656	-0.97134	3.52296	-4.89825	7.74808e-06	0.00107421	3.52115
chr9.134661787.134662925	-1.03346	4.552	-4.89761	7.76603e-06	0.00107574	3.41612
chr5.134648160.134649695	1.06167	4.82769	4.89725	7.77616e-06	0.00107603	3.38506
chr3.9769490.9770099	-1.07555	3.15806	-4.89704	7.78196e-06	0.00107603	3.5335
chr15.57427135.57428418	0.987319	4.40965	4.8963	7.80283e-06	0.00107766	3.43104
chr3.52005357.52006340	-0.906786	4.17878	-4.89614	7.80755e-06	0.00107766	3.44531
chr2.22907290.22907657	-2.74424	-0.0793837	-4.8944	7.85683e-06	0.00108343	2.8334
chr16.51012373.51013091	-1.51559	2.43475	-4.89417	7.86327e-06	0.00108343	3.54872
chr7.1712927.1714334	-0.996783	4.19367	-4.89392	7.87053e-06	0.00108347	3.4472
chr5.32176396.32176680	-1.67564	1.12107	-4.89343	7.88433e-06	0.00108441	3.46234
chr4.42391580.42392558	-1.3646	3.91803	-4.89284	7.90121e-06	0.00108545	3.47171
chr10.110208167.110208811	1.44209	3.03125	4.89268	7.9059e-06	0.00108545	3.53751
chr8.38442245.38442781	-1.30066	2.33819	-4.89178	7.93176e-06	0.00108804	3.54036
chr7.5527864.5532293	0.824885	6.85461	4.88787	8.04475e-06	0.00110232	3.15635
chr22.49372419.49373127	-1.07785	3.93639	-4.88769	8.05003e-06	0.00110232	3.44915
chr3.183483115.183483790	-1.11111	2.98386	-4.88714	8.06615e-06	0.00110356	3.49932
chr12.109476493.109478124	0.94943	4.45547	4.88634	8.08946e-06	0.00110577	3.39293
chr22.37088064.37088519	-1.64989	2.57594	-4.88589	8.10279e-06	0.00110663	3.51797
chr1.2133045.2133944	-0.815239	4.85188	-4.88432	8.14891e-06	0.00111034	3.3444
chr3.146132008.146132507	1.22717	3.60193	4.88429	8.14969e-06	0.00111034	3.48368
chr19.2663928.2664799	-1.2593	3.32245	-4.88418	8.15318e-06	0.00111034	3.46748
chr12.120402104.120402658	-1.47333	2.02777	-4.88399	8.15857e-06	0.00111034	3.51147
chr22.26511914.26513101	1.00316	4.00917	4.88306	8.18618e-06	0.00111313	3.41152
chr12.6970060.6971407	0.749485	5.32054	4.88121	8.24126e-06	0.00111964	3.29075
chr4.23888238.23890434	0.82262	5.64549	4.88052	8.26165e-06	0.00111994	3.26251
chr12.46963250.46965440	0.731069	4.99705	4.88029	8.26858e-06	0.00111994	3.30384
chr21.28633853.28634620	1.51006	2.75275	4.87961	8.28906e-06	0.00111994	3.49961
chr17.39199757.39201178	1.18775	3.97524	4.87938	8.29595e-06	0.00111994	3.42366
chr3.46949092.46949726	-1.46625	2.59853	-4.87931	8.29795e-06	0.00111994	3.49747
chr11.62400698.62401124	-1.30945	2.66535	-4.87894	8.30908e-06	0.00111994	3.49351
chr1.156600889.156601988	1.19552	3.93562	4.8789	8.31023e-06	0.00111994	3.41279
chr17.3529978.3530743	-1.497	3.29917	-4.87887	8.31112e-06	0.00111994	3.45037
chr5.89437569.89438504	1.6509	1.59023	4.87851	8.32211e-06	0.00111994	3.40433
chr10.127357179.127357667	-1.76938	1.17397	-4.87804	8.33636e-06	0.00111994	3.42402
chr2.61707963.61708511	-1.531	2.97762	-4.87794	8.33929e-06	0.00111994	3.49369
chr3.29751806.29752254	-1.29238	1.69031	-4.8778	8.34363e-06	0.00111994	3.49241
chr8.11679348.11679836	1.34931	2.72755	4.87779	8.34395e-06	0.00111994	3.49393
chr3.32129815.32130360	-1.36609	1.75416	-4.87777	8.3443e-06	0.00111994	3.4602
chr1.16216174.16216465	-1.30314	2.01534	-4.87696	8.36905e-06	0.0011223	3.4909
chr12.52200424.52200616	-2.33955	0.204375	-4.87515	8.42401e-06	0.00112798	3.08272
chr22.22110886.22111725	-1.20575	3.35752	-4.87508	8.42594e-06	0.00112798	3.44058
chr1.19209323.19211114	0.902159	5.24979	4.8739	8.46198e-06	0.00113183	3.27004
chr17.43403782.43404219	-1.64776	2.0712	-4.87294	8.49158e-06	0.00113481	3.47752
chr9.86636547.86637054	-1.31279	2.6153	-4.87241	8.5078e-06	0.00113601	3.46775
chr1.111743664.111744092	-1.05132	3.66864	-4.87165	8.53135e-06	0.00113817	3.39942
chr9.111449705.111450708	1.07137	3.69427	4.87027	8.57397e-06	0.00114288	3.39874
chrX.21373670.21375806	1.18435	4.48794	4.86981	8.58813e-06	0.00114379	3.3484
chr1.246785076.246785710	2.42509	2.58223	4.86931	8.60363e-06	0.00114487	3.465
chr3.40312496.40313058	1.18008	3.31526	4.86761	8.65666e-06	0.00115094	3.44126
chr1.116463641.116464239	-1.41213	2.74083	-4.86704	8.67457e-06	0.00115211	3.43456
chr1.48048847.48049306	-1.10053	3.85463	-4.86686	8.68023e-06	0.00115211	3.36955
chr17.61926883.61928284	0.963846	4.60501	4.86584	8.71222e-06	0.00115537	3.31873
chr12.32877634.32878329	-1.06439	3.44262	-4.86502	8.73835e-06	0.00115785	3.38811
chrX.69197733.69198005	-2.34714	1.06883	-4.86444	8.75657e-06	0.00115864	3.21055
chr6.18306823.18307485	1.41129	3.76666	4.86435	8.75925e-06	0.00115864	3.39736
chr5.173795595.173796045	-1.49004	1.6716	-4.86394	8.77237e-06	0.00115939	3.43167
chr9.115262432.115263218	-1.11558	2.69515	-4.86359	8.78346e-06	0.00115987	3.42851
chr6.34709414.34709893	-1.495	2.10569	-4.86237	8.82223e-06	0.00116323	3.41117
chr5.177086523.177087324	-1.02903	3.07089	-4.86232	8.82387e-06	0.00116323	3.39732
chr15.41620906.41622188	0.83627	4.34052	4.86145	8.85166e-06	0.00116432	3.33125
chr3.127865858.127866453	-1.2252	2.38311	-4.86126	8.85789e-06	0.00116432	3.43836
chr2.10689055.10690550	1.45154	3.65022	4.86121	8.85934e-06	0.00116432	3.39206
chr2.202096646.202097155	-2.12746	1.75274	-4.86113	8.86208e-06	0.00116432	3.37002
chr11.92268819.92269558	1.11521	2.57299	4.86086	8.87072e-06	0.00116448	3.43606
chr1.150009639.150011077	0.893394	4.89649	4.86003	8.89738e-06	0.00116699	3.2519
chr3.195207610.195208108	-1.11864	3.12876	-4.85972	8.90706e-06	0.00116728	3.384
chr6.135497333.135498699	0.854149	4.98593	4.85918	8.92462e-06	0.00116859	3.25412
chr6.163955240.163955693	-1.45164	2.44137	-4.85893	8.93275e-06	0.00116867	3.43011
chr8.142475402.142476128	-1.14714	2.29942	-4.85821	8.95594e-06	0.00117072	3.42626
chrX.23803980.23804474	1.1554	3.08505	4.85719	8.98902e-06	0.00117332	3.3965
chr14.64644997.64645964	1.03652	3.64233	4.85713	8.9909e-06	0.00117332	3.35396
chr11.120900593.120901133	-1.23103	2.74301	-4.8564	9.0148e-06	0.00117545	3.41898
chr3.131349564.131350768	1.09985	4.07286	4.85604	9.0266e-06	0.00117601	3.34453
chr1.42928017.42928199	-1.81545	1.16989	-4.85419	9.08697e-06	0.00118288	3.33759
chr6.43436370.43437201	-1.30306	2.19276	-4.85367	9.10393e-06	0.0011841	3.41098
chr4.128810487.128810672	1.76543	1.65265	4.85301	9.12574e-06	0.00118463	3.33106
chr7.44650680.44651134	-1.4137	2.54722	-4.853	9.126e-06	0.00118463	3.40798
chrX.69278081.69278781	-1.4579	1.90064	-4.85286	9.13085e-06	0.00118463	3.40882
chr15.34794716.34796045	-0.891233	5.06093	-4.85245	9.14432e-06	0.00118539	3.20605
chr18.6718869.6719646	1.47701	2.31013	4.85205	9.15732e-06	0.00118608	3.40393
chr1.15849182.15850304	1.216	4.31025	4.85174	9.16764e-06	0.00118643	3.29325
chr12.120093728.120094324	-1.14279	2.49411	-4.85105	9.19056e-06	0.00118841	3.39917
chr1.201357250.201358044	-1.38676	2.68361	-4.8507	9.2024e-06	0.00118895	3.37571
chr5.116574618.116575197	0.722692	5.03304	4.84947	9.24304e-06	0.00119321	3.22271
chr14.49852225.49853280	1.13876	3.91783	4.84878	9.2662e-06	0.00119521	3.33159
chr21.43740102.43741142	1.70956	3.25084	4.84766	9.30391e-06	0.00119823	3.37041
chr19.47241437.47242218	1.92251	2.20179	4.84762	9.30503e-06	0.00119823	3.38021
chr12.132273725.132274189	-1.8952	1.44252	-4.84678	9.33336e-06	0.00119977	3.31523
chr10.95404162.95404554	-1.92766	1.51775	-4.84657	9.34046e-06	0.00119977	3.32277
chr10.67086461.67087249	2.50645	2.06428	4.84552	9.37606e-06	0.00119977	3.28749
chr16.4768578.4768946	-0.842731	3.62472	-4.84551	9.37639e-06	0.00119977	3.3253
chr1.28078192.28079444	1.13227	3.63565	4.8454	9.38e-06	0.00119977	3.33704
chr16.28572514.28573623	-0.912912	4.5218	-4.84538	9.38076e-06	0.00119977	3.23041
chr1.41735431.41736208	-1.33229	2.68422	-4.84534	9.38203e-06	0.00119977	3.38444
chr20.62704245.62704904	-1.26026	3.55119	-4.84532	9.38271e-06	0.00119977	3.32876
chr16.3481294.3482207	-1.07467	3.35697	-4.84521	9.38641e-06	0.00119977	3.33692
chr1.158043145.158043678	-1.51344	1.979	-4.84445	9.41217e-06	0.00120093	3.36616
chr15.67639495.67640164	-2.46672	0.976181	-4.8444	9.41408e-06	0.00120093	3.14165
chr15.89004038.89004732	-1.32846	2.01583	-4.84409	9.42456e-06	0.00120093	3.3789
chr4.6778027.6778273	-2.08321	0.574711	-4.84404	9.42634e-06	0.00120093	2.9546
chr20.6769238.6770767	1.26853	4.28519	4.84319	9.45508e-06	0.00120257	3.29495
chr1.17553985.17554491	-1.61982	2.18534	-4.84303	9.46067e-06	0.00120257	3.36866
chr5.134554246.134555066	-1.02673	3.86026	-4.84298	9.46241e-06	0.00120257	3.30381
chr6.27505562.27505985	-1.72294	1.5169	-4.84172	9.50532e-06	0.00120677	3.35325
chr12.87152966.87153704	2.0262	1.39621	4.84156	9.51097e-06	0.00120677	3.26098
chr15.34987662.34988880	0.82528	4.97878	4.84117	9.5244e-06	0.00120749	3.19647
chr1.235739166.235739556	2.3422	1.40427	4.84065	9.54204e-06	0.00120874	3.10515
chr1.51417521.51418001	1.41365	2.33831	4.84026	9.55567e-06	0.00120948	3.36888
chr7.36459124.36459918	1.00069	3.47624	4.83983	9.57063e-06	0.00121039	3.31846
chr2.98504736.98504998	-1.64547	1.49867	-4.8395	9.5818e-06	0.00121082	3.30069
chr2.79083049.79083426	-1.54704	1.95296	-4.83834	9.62218e-06	0.00121493	3.34592
chr10.78957561.78957777	2.87916	-0.134761	4.83685	9.67394e-06	0.00122048	2.61499
chr15.47587738.47588558	1.18352	2.78591	4.83613	9.69921e-06	0.00122174	3.35058
chrX.136879697.136881115	0.933963	4.6657	4.83611	9.69962e-06	0.00122174	3.19149
chr6.42121499.42121780	-1.96186	1.22749	-4.83524	9.7304e-06	0.00122462	3.24625
chr1.91707377.91708047	-1.99755	2.64533	-4.83465	9.75084e-06	0.00122527	3.34494
chr1.36784414.36784798	-1.76192	1.24518	-4.83461	9.75229e-06	0.00122527	3.22781
chr3.38089000.38089705	-1.51638	2.07013	-4.83442	9.75915e-06	0.00122527	3.34438
chr7.92245314.92247057	1.09622	5.23662	4.8339	9.77729e-06	0.00122655	3.13955
chr6.43951152.43952009	-1.10022	2.86597	-4.83366	9.78595e-06	0.00122665	3.32872
chr18.22267588.22268279	-1.20064	3.11958	-4.83342	9.79447e-06	0.00122673	3.31228
chr1.11990456.11991507	-1.16238	4.84409	-4.83308	9.80627e-06	0.00122722	3.16329
chr3.9916661.9917490	-0.864989	3.63792	-4.83264	9.82207e-06	0.00122815	3.26902
chr2.37637705.37638656	-1.66924	1.78446	-4.83243	9.82949e-06	0.00122815	3.3161
chr22.24996198.24997011	-0.945653	4.12854	-4.83207	9.84226e-06	0.00122876	3.24089
chr13.79837611.79838520	1.38296	2.99058	4.83148	9.86295e-06	0.00122931	3.33659
chr11.3867620.3868128	-1.17858	2.93208	-4.8313	9.86965e-06	0.00122931	3.29024
chr16.57479632.57480652	-0.90434	4.26161	-4.83128	9.87041e-06	0.00122931	3.22808
chr17.67836203.67836875	1.28181	2.12586	4.82877	9.96011e-06	0.00123949	3.33047
chr1.201726833.201727244	1.13196	2.83712	4.82833	9.97587e-06	0.00124046	3.3232
chr21.45410885.45411844	-0.886008	5.25367	-4.82774	9.99716e-06	0.00124212	3.12262
chr6.139373289.139375870	1.01129	6.274	4.82673	1.00333e-05	0.00124472	3.00459
chr19.16944511.16945055	-1.5441	2.12983	-4.82671	1.00342e-05	0.00124472	3.32302
chr1.151372068.151372987	-1.13235	2.40855	-4.82616	1.00541e-05	0.0012462	3.31882
chr6.170224219.170225157	-0.925727	4.24066	-4.82527	1.00865e-05	0.00124922	3.2129
chr18.48545734.48546064	-1.3887	2.62383	-4.82504	1.00948e-05	0.00124926	3.31829
chr17.44898845.44900124	0.921169	4.02353	4.82396	1.0134e-05	0.00125312	3.21395
chr2.231961157.231962431	1.01169	4.60875	4.82266	1.01816e-05	0.00125799	3.16688
chr6.36676233.36676747	1.03157	3.89286	4.81958	1.02953e-05	0.00127012	3.24552
chr2.219688526.219689995	0.977594	4.45384	4.81956	1.02961e-05	0.00127012	3.17414
chr22.20000168.20000889	-1.67716	2.32289	-4.81758	1.03697e-05	0.00127773	3.29125
chr5.157387639.157388459	1.18941	2.93311	4.81746	1.03741e-05	0.00127773	3.2859
chr18.33578533.33579682	1.30445	3.76161	4.81716	1.03854e-05	0.0012781	3.23282
chr5.150582050.150582648	-1.34766	2.67524	-4.81537	1.04526e-05	0.00128535	3.28468
chr16.88772834.88773631	-0.837644	4.24688	-4.81484	1.04728e-05	0.00128594	3.16107
chr10.28326558.28328050	0.803167	4.83386	4.81431	1.04928e-05	0.00128594	3.12233
chr3.55571731.55572405	-0.951573	4.25853	-4.81428	1.04937e-05	0.00128594	3.16443
chr14.68714891.68715443	-1.56604	2.57919	-4.81421	1.04964e-05	0.00128594	3.27876
chr18.48547970.48548619	-0.989164	3.52171	-4.81415	1.04987e-05	0.00128594	3.22635
chr14.61466148.61466683	-1.02761	3.23323	-4.81379	1.05122e-05	0.00128658	3.22862
chr4.121711433.121712238	0.957428	4.53964	4.81261	1.05571e-05	0.00129106	3.15382
chr7.74997816.74998077	-1.51125	2.09928	-4.81226	1.05703e-05	0.00129166	3.25104
chr19.39409795.39410209	-1.37845	2.51453	-4.81169	1.05921e-05	0.00129331	3.27328
chr11.57303907.57304673	-1.14219	3.35438	-4.81141	1.06027e-05	0.00129358	3.21715
chr14.31505038.31505980	1.0546	4.08152	4.81003	1.06556e-05	0.00129902	3.16591
chr3.13565850.13566648	-1.08213	3.18848	-4.8096	1.06721e-05	0.00129992	3.23548
chr1.203290247.203290886	-1.10565	2.72188	-4.80926	1.0685e-05	0.00129992	3.25472
chr1.3530500.3531732	-0.976619	4.06295	-4.80919	1.0688e-05	0.00129992	3.17102
chr14.65238580.65239690	-1.05989	3.63579	-4.80864	1.07089e-05	0.00130144	3.21235
chr2.121556117.121556557	-1.84822	1.52159	-4.8077	1.07455e-05	0.00130487	3.13795
chr11.20050428.20051218	1.00969	3.53257	4.80703	1.07714e-05	0.00130699	3.20764
chr16.67396298.67396673	-1.44672	2.55297	-4.80572	1.08221e-05	0.00131212	3.25408
chr12.4392168.4392983	-1.40241	1.97338	-4.8053	1.08384e-05	0.00131215	3.23936
chr9.14277299.14277503	2.76442	0.00755448	4.80518	1.08432e-05	0.00131215	2.60925
chr3.49698999.49699728	-1.11933	3.83525	-4.80507	1.08476e-05	0.00131215	3.15501
chr7.138461938.138462294	1.78291	2.07577	4.80432	1.08769e-05	0.00131466	3.18533
chr4.180376797.180377476	-1.52615	1.76909	-4.8041	1.08855e-05	0.00131469	3.24614
chr20.62529483.62530619	-1.09396	3.71667	-4.80363	1.09041e-05	0.00131591	3.17084
chr1.18182545.18183108	-1.33699	2.68696	-4.80322	1.09201e-05	0.00131682	3.23661
chr17.63522968.63523711	-1.11054	3.38369	-4.80297	1.09299e-05	0.00131698	3.19707
chr16.24670640.24671414	-1.17607	3.45847	-4.80219	1.09606e-05	0.00131719	3.16319
chr8.110941280.110941882	-1.54057	2.62011	-4.80213	1.09628e-05	0.00131719	3.23951
chr1.162663146.162664072	0.937777	3.8432	4.80211	1.09636e-05	0.00131719	3.1722
chr5.176238125.176238551	-2.39056	0.279866	-4.80197	1.09692e-05	0.00131719	2.6199
chr10.79114363.79114913	-1.54233	1.60848	-4.80185	1.0974e-05	0.00131719	3.2247
chr22.38452236.38452847	-1.26248	2.59285	-4.80143	1.09904e-05	0.00131815	3.2376
chr3.124409406.124410716	1.2206	3.85499	4.80057	1.10248e-05	0.00132125	3.18328
chr3.33488468.33488991	2.91164	0.647174	4.80023	1.10381e-05	0.00132146	2.64215
chr1.32133363.32133842	-1.64923	2.34988	-4.80009	1.10435e-05	0.00132146	3.22105
chr22.29343994.29344616	-1.10798	3.54696	-4.79917	1.10803e-05	0.00132353	3.18966
chr5.151238108.151239017	-1.484	3.80341	-4.79917	1.10803e-05	0.00132353	3.13765
chr6.48979734.48980268	-1.12004	2.75136	-4.79869	1.10995e-05	0.00132353	3.2034
chr9.136090801.136091068	-1.86792	0.997626	-4.79861	1.11025e-05	0.00132353	3.07511
chr9.69211577.69212387	1.74252	2.26279	4.79859	1.11033e-05	0.00132353	3.22098
chr14.52553144.52553550	1.63919	3.00516	4.79818	1.112e-05	0.0013245	3.21909
chr6.41920656.41922018	0.947264	4.90705	4.79789	1.11313e-05	0.00132465	3.04026
chr12.66130038.66131555	1.06414	3.88945	4.79772	1.11383e-05	0.00132465	3.13052
chr6.41705749.41706574	-0.851863	4.20745	-4.79587	1.12125e-05	0.00133246	3.09948
chr6.22191047.22191530	-2.25342	0.340786	-4.79544	1.12298e-05	0.0013326	2.81399
chr14.23588944.23589712	-1.18747	3.54831	-4.79542	1.12308e-05	0.0013326	3.16977
chr21.39022959.39023836	-1.1476	4.33738	-4.79514	1.12422e-05	0.00133292	3.08297
chr17.43251579.43251919	-1.602	2.51307	-4.79309	1.13251e-05	0.00134165	3.20921
chr1.183287155.183287862	-0.870457	4.9911	-4.7929	1.1333e-05	0.00134165	3.02472
chr20.39849514.39850117	-1.02221	3.26013	-4.79243	1.13522e-05	0.0013429	3.16657
chr19.11813697.11815364	0.677622	5.36013	4.79122	1.14017e-05	0.00134672	2.9799
chr2.88658472.88659898	0.964228	3.76537	4.79121	1.14018e-05	0.00134672	3.13817
chr12.124352859.124353317	-1.20119	3.25146	-4.79051	1.14306e-05	0.0013491	3.16737
chr11.61860215.61860621	-1.76529	1.95848	-4.79012	1.14467e-05	0.00134997	3.14517
chr10.26468143.26469037	1.23872	2.63009	4.78957	1.14695e-05	0.00135164	3.19972
chr15.48877787.48878628	0.877926	4.80582	4.78929	1.14808e-05	0.00135195	3.03239
chr2.39469815.39470434	0.889554	3.73542	4.78853	1.15126e-05	0.0013542	3.15523
chr7.99499447.99500625	1.17415	4.04958	4.78837	1.15189e-05	0.0013542	3.09656
chr17.29368920.29369405	-1.2122	2.69604	-4.7882	1.15261e-05	0.0013542	3.191
chr13.106570372.106570771	-1.48469	2.09006	-4.78794	1.15369e-05	0.00135445	3.19004
chr16.28585427.28586171	-1.07701	3.46866	-4.78724	1.1566e-05	0.00135684	3.14344
chr10.30348560.30349398	1.02558	3.46509	4.7866	1.15925e-05	0.00135845	3.14203
chr7.901290.902014	-0.963514	3.66622	-4.78649	1.15972e-05	0.00135845	3.0822
chr12.107903429.107904152	-1.51664	2.7862	-4.78603	1.16164e-05	0.00135968	3.18483
chr20.23189919.23190157	-2.39055	0.83815	-4.78503	1.1658e-05	0.00136352	2.80307
chr19.44911105.44911471	-1.25343	2.39427	-4.78426	1.16904e-05	0.00136628	3.18041
chr11.19409400.19409958	-1.32419	2.19069	-4.78343	1.17252e-05	0.00136932	3.17909
chr1.67759799.67760704	1.03528	3.63576	4.78281	1.17513e-05	0.00137116	3.13286
chr10.132421245.132422081	-0.989394	3.77287	-4.78264	1.17586e-05	0.00137116	3.09916
chr20.33076333.33077037	-1.64638	1.66811	-4.78197	1.17868e-05	0.00137342	3.1172
chr17.57379419.57380217	-1.09646	2.93823	-4.78155	1.1805e-05	0.00137451	3.14561
chr11.119891367.119892064	-1.43579	3.29544	-4.78134	1.18139e-05	0.00137452	3.12414
chr6.131949259.131951665	0.887249	6.28845	4.78034	1.18562e-05	0.0013774	2.83168
chr11.70772747.70773236	-2.04755	1.21093	-4.78034	1.18563e-05	0.0013774	3.02536
chr6.15905769.15906531	-1.18614	3.34754	-4.78009	1.18669e-05	0.0013776	3.13086
chr1.220271699.220272931	0.824711	4.81564	4.77986	1.18768e-05	0.00137772	2.99028
chr17.59007635.59008401	1.79744	1.99085	4.77895	1.19155e-05	0.00138118	3.15633
chr7.91771854.91772817	1.15708	3.8539	4.77818	1.19487e-05	0.00138399	3.05372
chr12.124410362.124410976	-1.06316	2.62392	-4.77792	1.19597e-05	0.00138424	3.15744
chr14.73207639.73208145	3.01971	0.0820868	4.77611	1.20376e-05	0.00139222	2.526
chr5.151155767.151156388	-0.953313	3.12783	-4.77564	1.20579e-05	0.00139353	3.11361
chr4.3462889.3463399	-1.42369	2.63745	-4.77543	1.20669e-05	0.00139353	3.15401
chr7.49466601.49467734	1.26482	3.19229	4.77487	1.20912e-05	0.0013953	3.13009
chr7.8233000.8233652	-0.963249	4.3497	-4.77372	1.21414e-05	0.00140006	3.02734
chr22.20755940.20756278	-2.11417	0.380075	-4.77336	1.21571e-05	0.00140083	2.76582
chr3.64238581.64239541	-0.786733	5.53631	-4.77248	1.21957e-05	0.00140424	2.89781
chr1.167221644.167222577	1.03995	4.10266	4.7715	1.22386e-05	0.00140814	3.03221
chr5.123813928.123815337	0.782906	4.46369	4.77126	1.22491e-05	0.0014083	2.99109
chr1.228378165.228379105	-1.01596	3.55626	-4.77074	1.2272e-05	0.00140959	3.0763
chr2.23620859.23621452	-1.41946	2.60142	-4.7705	1.22824e-05	0.00140959	3.1301
chr1.76336963.76337477	-1.13602	2.65831	-4.77039	1.22875e-05	0.00140959	3.11993
chr16.57462379.57463540	1.11213	3.48512	4.76958	1.2323e-05	0.00141159	3.0822
chr1.184113321.184113775	-2.0549	1.53817	-4.76958	1.23231e-05	0.00141159	3.06899
chr13.72463495.72464202	1.00368	3.26113	4.76937	1.23325e-05	0.00141164	3.09405
chr15.41806373.41806935	-1.28442	2.79616	-4.76836	1.2377e-05	0.00141569	3.11791
chrX.283140.283541	-1.01794	3.60527	-4.76811	1.23882e-05	0.00141593	3.05484
chr8.28185399.28185764	-1.52548	2.71017	-4.76728	1.24253e-05	0.00141867	3.12681
chr11.128235653.128236334	-1.59202	1.98147	-4.76716	1.24305e-05	0.00141867	3.11025
chr6.52498852.52499419	1.5001	2.7031	4.76695	1.24399e-05	0.0014187	3.1258
chr1.81150924.81151773	1.01388	3.40456	4.76642	1.24637e-05	0.00142038	3.06514
chr20.34082979.34083602	-1.03172	3.80126	-4.76562	1.24994e-05	0.00142314	3.04878
chr17.81222732.81223633	-0.843271	4.97626	-4.76547	1.25062e-05	0.00142314	2.91342
chr15.101148545.101149668	-1.14894	3.66062	-4.76481	1.2536e-05	0.00142432	3.05061
chr10.60056237.60056905	-1.75165	2.07023	-4.76464	1.25436e-05	0.00142432	3.11006
chr15.91536613.91537312	-1.66549	2.03177	-4.76463	1.25441e-05	0.00142432	3.10319
chr10.87817374.87819085	0.997966	5.10963	4.76356	1.25922e-05	0.00142874	2.89657
chr16.86984827.86985679	-1.18395	3.14736	-4.76122	1.26983e-05	0.00143973	3.07302
chr3.128577566.128578202	-1.46019	2.36394	-4.75992	1.27578e-05	0.00144542	3.10276
chr21.43728066.43729443	-0.745998	5.53117	-4.75944	1.27796e-05	0.00144621	2.84924
chr5.55446604.55447273	1.35474	2.21176	4.75936	1.27833e-05	0.00144621	3.10055
chr10.31631011.31631723	-1.59487	2.40071	-4.75793	1.28492e-05	0.0014517	3.09443
chr19.45098143.45098857	-0.951455	4.22658	-4.7579	1.28505e-05	0.0014517	2.99379
chr11.3859438.3859886	-1.07209	3.69237	-4.75701	1.28914e-05	0.00145456	3.00616
chr1.44238185.44238626	-1.03898	2.76869	-4.75694	1.28945e-05	0.00145456	3.07811
chr20.43536810.43537356	-1.68018	1.77548	-4.75588	1.29436e-05	0.00145904	3.06211
chr22.46773859.46774380	-0.80149	4.54152	-4.75463	1.30021e-05	0.00146456	2.92784
chr6.99393472.99394333	0.953764	3.85264	4.75412	1.30257e-05	0.0014653	3.00214
chr4.129355232.129356009	-1.33426	2.26715	-4.75408	1.30274e-05	0.0014653	3.0835
chr8.133153633.133154344	-0.943615	3.43378	-4.75266	1.30943e-05	0.00147175	3.00862
chrX.1367818.1368709	2.56138	2.45035	4.75245	1.31041e-05	0.0014718	3.0751
chr2.124664282.124664817	-1.72507	1.03004	-4.75072	1.31854e-05	0.00147979	2.9889
chr10.87504439.87505739	0.977441	5.04891	4.75053	1.31943e-05	0.00147979	2.86561
chr18.48889279.48889912	-1.37812	2.0296	-4.74723	1.33515e-05	0.0014958	3.06092
chr12.56632407.56632549	-1.331	2.11662	-4.74713	1.33563e-05	0.0014958	3.05749
chr13.114042418.114043826	1.75369	3.98516	4.74664	1.33798e-05	0.00149662	2.95949
chr12.110928701.110929001	-1.303	2.94096	-4.74657	1.33829e-05	0.00149662	3.0173
chr19.38659385.38660313	1.07119	3.78797	4.74598	1.34113e-05	0.00149872	2.98156
chrX.108439463.108440539	0.966599	4.16376	4.74535	1.34417e-05	0.00150104	2.96762
chr5.16378581.16379229	-1.4472	1.94626	-4.7444	1.34874e-05	0.00150506	3.05052
chr11.77127067.77128601	-0.811411	4.32023	-4.74396	1.35085e-05	0.00150634	2.91027
chr8.133408830.133409065	3.06802	-0.283698	4.74283	1.35635e-05	0.00151139	2.40782
chr13.112983415.112983871	-1.37298	3.03697	-4.74242	1.35833e-05	0.00151251	3.03375
chr9.135075187.135075857	-1.18745	3.11982	-4.74213	1.35974e-05	0.001513	3.01493
chr10.27240201.27241643	1.02759	5.10744	4.74123	1.36415e-05	0.00151619	2.83376
chr5.89313708.89314584	1.13158	3.82071	4.74114	1.36456e-05	0.00151619	2.97779
chr22.37488686.37489208	-1.55323	3.00969	-4.74021	1.36911e-05	0.00152016	3.00285
chr11.93740854.93742140	0.809495	5.4654	4.73771	1.38142e-05	0.00153273	2.77866
chr16.58941994.58942210	-2.96317	-0.0389584	-4.73721	1.38393e-05	0.00153442	2.41331
chr2.68878331.68879976	1.15031	3.58923	4.73621	1.38889e-05	0.00153883	2.95326
chr2.186589681.186591392	0.825932	5.9221	4.73538	1.39298e-05	0.00154226	2.71666
chr5.82388849.82389176	2.74689	-0.214234	4.73515	1.39414e-05	0.00154245	2.39124
chr16.56041675.56042169	-1.52401	1.76624	-4.73475	1.39615e-05	0.00154358	2.98816
chr20.62946953.62947371	-1.59489	1.86748	-4.73444	1.39772e-05	0.00154422	3.01572
chr7.859404.859793	-1.96276	1.95579	-4.73323	1.40375e-05	0.00154978	2.96226
chr1.106879403.106880119	-1.18635	2.65796	-4.73245	1.4077e-05	0.00155303	3.00123
chr8.11685915.11686141	1.80183	1.34846	4.73154	1.41226e-05	0.0015566	2.87048
chr17.8163919.8164705	-1.00881	3.67966	-4.73141	1.41293e-05	0.0015566	2.91915
chr18.79856613.79857405	1.53022	1.96667	4.73075	1.41626e-05	0.00155846	2.98825
chr1.208082996.208083851	-1.39784	2.62543	-4.73068	1.41663e-05	0.00155846	3.00404
chr14.23988504.23989264	-1.46139	2.51325	-4.72905	1.42494e-05	0.00156549	3.00122
chr7.155643805.155645311	1.07688	4.75013	4.72903	1.42503e-05	0.00156549	2.82578
chr4.122922012.122923524	0.904257	5.00444	4.7271	1.43489e-05	0.00157521	2.78395
chr5.137923861.137924513	1.51859	2.96248	4.72661	1.43739e-05	0.00157684	2.98018
chr15.47846908.47847483	-1.30088	2.79003	-4.72626	1.43921e-05	0.00157773	2.94217
chr3.184574420.184575392	-0.882569	4.22013	-4.72601	1.44047e-05	0.001578	2.8463
chr17.4169770.4170025	2.9431	-0.168256	4.72541	1.44357e-05	0.00158027	2.40719
chr1.22250687.22251204	-1.35544	2.11035	-4.7249	1.44622e-05	0.00158207	2.98487
chr22.39462454.39463184	-1.53966	2.02254	-4.72416	1.45006e-05	0.00158515	2.98302
chr20.37526341.37528548	0.822986	5.35011	4.72305	1.45583e-05	0.0015893	2.75033
chr1.9181938.9183634	1.24349	4.71411	4.72304	1.4559e-05	0.0015893	2.85778
chr2.128836347.128836910	-1.22139	2.73967	-4.72283	1.45695e-05	0.00158933	2.94965
chr4.174068433.174068781	2.10271	0.748191	4.72246	1.4589e-05	0.00159034	2.64898
chr2.62287809.62288382	-1.26075	3.29018	-4.72206	1.461e-05	0.00159138	2.93496
chr1.54547527.54548993	-0.954967	5.01074	-4.72188	1.4619e-05	0.00159138	2.75584
chr2.75285874.75286512	-1.40452	2.33681	-4.7212	1.46546e-05	0.00159268	2.93694
chr6.84733894.84734247	-2.19555	1.11725	-4.72112	1.4659e-05	0.00159268	2.76844
chr10.11898095.11898823	-1.08673	3.86029	-4.72107	1.46616e-05	0.00159268	2.90227
chr11.127867049.127868409	1.13954	3.92152	4.72045	1.46944e-05	0.00159512	2.86649
chrX.44950691.44951217	-1.54299	1.99607	-4.72006	1.47145e-05	0.0015962	2.9562
chr12.124913612.124915284	1.02679	5.2093	4.71895	1.47732e-05	0.00160145	2.75304
chr7.43729020.43730116	0.931718	4.03512	4.7178	1.4834e-05	0.00160692	2.85939
chr8.140189616.140190080	-1.53561	1.73133	-4.71715	1.48686e-05	0.00160878	2.95745
chr1.25784608.25785223	-1.2817	2.9485	-4.71708	1.48721e-05	0.00160878	2.93654
chr19.55113355.55113934	-1.14648	3.16723	-4.71689	1.48823e-05	0.00160878	2.92454
chr3.122890084.122890622	-1.50357	2.86242	-4.71559	1.49516e-05	0.00161516	2.95514
chr10.97138809.97139257	-1.79894	1.94709	-4.71513	1.4976e-05	0.00161667	2.95283
chr2.23571699.23572252	-1.4373	2.7728	-4.71492	1.49877e-05	0.00161681	2.94916
chr2.37916541.37916976	-1.56654	1.00282	-4.71342	1.5068e-05	0.00162434	2.89067
chr4.141220377.141221621	0.930794	4.14629	4.71051	1.52256e-05	0.0016402	2.81675
chr7.24756527.24758053	0.790139	4.98467	4.70992	1.52574e-05	0.00164138	2.7365
chr4.139692123.139692911	-1.23857	2.72089	-4.70988	1.52596e-05	0.00164138	2.92705
chr16.85089493.85090305	-1.19542	3.35532	-4.70973	1.52682e-05	0.00164138	2.91468
chr18.47894017.47894667	-1.42258	2.97919	-4.70941	1.52855e-05	0.00164148	2.89525
chr5.160175430.160176105	-1.26775	2.52556	-4.70932	1.52902e-05	0.00164148	2.93555
chr2.69381267.69381757	-1.35127	1.86335	-4.7081	1.53571e-05	0.00164746	2.92616
chr8.66924513.66925857	0.89939	4.4507	4.70792	1.53672e-05	0.00164746	2.78401
chr18.7812400.7813076	0.823112	4.51295	4.70698	1.54186e-05	0.00165184	2.77485
chr2.139113019.139113646	-1.20979	2.28319	-4.70659	1.54402e-05	0.00165302	2.92601
chr7.821706.822254	-1.48706	1.48974	-4.70568	1.54902e-05	0.00165723	2.8707
chr3.127001897.127002677	-0.75927	4.58359	-4.70531	1.55108e-05	0.0016583	2.7649
chr7.18508571.18509862	0.802751	4.47319	4.70419	1.55732e-05	0.00166382	2.7759
chr5.159262571.159263781	0.954101	3.79775	4.70396	1.5586e-05	0.00166404	2.81778
chr11.65500396.65500731	2.42793	2.2206	4.7027	1.5656e-05	0.00167037	2.79143
chr5.168404060.168404930	1.08949	3.18237	4.70208	1.56906e-05	0.00167291	2.88818
chr22.19663401.19663869	-1.46766	1.90786	-4.70187	1.57027e-05	0.00167306	2.89992
chr3.37766356.37767220	1.37283	2.7312	4.70097	1.57532e-05	0.00167723	2.90507
chr3.181712386.181713289	1.37987	2.21033	4.70078	1.57634e-05	0.00167723	2.89745
chr18.6205497.6206327	1.34453	2.66523	4.70037	1.5787e-05	0.00167797	2.90503
chr19.46221869.46222385	-1.59242	2.29072	-4.70008	1.58028e-05	0.00167797	2.90626
chr21.29002476.29003468	0.797406	4.59468	4.69998	1.5809e-05	0.00167797	2.75085
chr19.46970350.46971170	-1.15559	3.39515	-4.69989	1.58136e-05	0.00167797	2.86165
chr11.75654097.75654769	1.23008	3.64944	4.69863	1.58851e-05	0.00168365	2.82769
chr4.85522666.85523367	1.39759	2.47065	4.69857	1.58887e-05	0.00168365	2.89963
chr5.72935038.72936021	2.63385	0.58269	4.69835	1.59011e-05	0.00168382	2.60568
chr17.9971858.9972335	-1.18046	2.92466	-4.69754	1.59472e-05	0.00168755	2.88476
chr12.120339300.120339680	-2.82316	-0.194423	-4.69603	1.60333e-05	0.00169551	2.2878
chr19.1616433.1616741	-1.34491	2.28353	-4.69504	1.60897e-05	0.00169999	2.88911
chr2.150520911.150521725	1.05175	2.84616	4.69485	1.61009e-05	0.00169999	2.85591
chr8.38175800.38177585	0.885881	5.35507	4.69465	1.61123e-05	0.00169999	2.63023
chr16.88713315.88714416	1.97322	2.76252	4.69453	1.61194e-05	0.00169999	2.86978
chr17.77436058.77436405	-1.23705	2.61312	-4.69412	1.61429e-05	0.00170132	2.88108
chr20.63166905.63167426	2.81077	0.899529	4.69287	1.62148e-05	0.00170774	2.55164
chr11.117907231.117907619	-1.11118	3.60531	-4.69124	1.63092e-05	0.00171539	2.80552
chr10.112446056.112447659	1.04797	4.79202	4.69124	1.63095e-05	0.00171539	2.69204
chr9.114163497.114164110	-1.41984	2.0028	-4.69092	1.63281e-05	0.00171619	2.86812
chr12.15628369.15629697	0.977684	3.66431	4.68991	1.63872e-05	0.00172123	2.80026
chr16.30996969.30997721	-0.997214	3.15119	-4.68958	1.64061e-05	0.00172206	2.82913
chr3.37242856.37244494	0.999639	5.1245	4.68915	1.64313e-05	0.00172345	2.65148
chr22.28004655.28005911	-0.884475	4.02069	-4.68871	1.64571e-05	0.00172345	2.75253
chr16.84819506.84820307	-0.992338	3.36809	-4.68864	1.64611e-05	0.00172345	2.79898
chr1.1597416.1597928	-1.4157	2.04544	-4.68856	1.6466e-05	0.00172345	2.86684
chr12.5033795.5035938	0.674415	4.87193	4.68841	1.64748e-05	0.00172345	2.65618
chr19.57215885.57216287	-1.7556	1.64239	-4.68799	1.64993e-05	0.00172485	2.84931
chr1.25231916.25233445	0.845399	5.00781	4.68752	1.65271e-05	0.00172607	2.65729
chr4.87422216.87423101	0.922936	4.41875	4.68742	1.65331e-05	0.00172607	2.72729
chr1.206455537.206456206	-1.10741	3.19045	-4.68714	1.65497e-05	0.00172664	2.83424
chr2.55047995.55049932	1.07732	5.06829	4.68688	1.65648e-05	0.00172705	2.6477
chr17.4599777.4601047	-0.928181	4.64569	-4.68605	1.66143e-05	0.00173106	2.70406
chr16.57268692.57269661	-0.955911	3.91883	-4.68575	1.66315e-05	0.00173169	2.74287
chr4.108650017.108651245	1.01578	3.81229	4.68488	1.66833e-05	0.00173513	2.7506
chr4.24794234.24795862	-0.731455	4.55509	-4.68482	1.66868e-05	0.00173513	2.6945
chr22.27670730.27671122	-1.01144	3.36609	-4.68445	1.67092e-05	0.00173557	2.80273
chr20.64082088.64082570	-1.32299	2.50291	-4.68431	1.67175e-05	0.00173557	2.84637
chr12.119188700.119189687	-0.988258	3.06491	-4.68419	1.67245e-05	0.00173557	2.81126
chr8.92757964.92759088	0.993162	3.94365	4.68396	1.67381e-05	0.00173582	2.75366
chr2.207165197.207165908	1.21249	3.42794	4.68371	1.67533e-05	0.00173624	2.80419
chr9.89878609.89879087	-0.933041	3.91031	-4.68348	1.67668e-05	0.00173648	2.75737
chr6.147063391.147064093	1.18715	3.46384	4.68278	1.68089e-05	0.00173906	2.817
chr6.150528615.150528966	-1.37074	1.89823	-4.68269	1.68141e-05	0.00173906	2.845
chr20.46021484.46022337	-1.13475	2.95084	-4.68203	1.6854e-05	0.00174201	2.78906
chr1.22341956.22342554	-1.04149	3.34718	-4.68184	1.6865e-05	0.00174201	2.78116
chr1.34631349.34632039	-1.52261	2.90335	-4.68117	1.69056e-05	0.00174505	2.82695
chr11.12086055.12087398	0.849843	4.79512	4.68094	1.69194e-05	0.00174531	2.66392
chr7.128347634.128347982	-1.49091	1.53766	-4.68034	1.69556e-05	0.00174789	2.81259
chr14.99035835.99036493	-1.13252	3.32885	-4.68012	1.6969e-05	0.00174806	2.78747
chr17.14598068.14598494	-2.71027	0.0808642	-4.67992	1.69808e-05	0.00174806	2.22993
chr19.41133175.41133621	-1.80139	1.13874	-4.67975	1.6991e-05	0.00174806	2.74594
chr17.6700295.6700860	-1.6251	2.09889	-4.67927	1.70203e-05	0.00174916	2.8337
chr10.17643474.17644900	0.947012	5.18987	4.67921	1.70242e-05	0.00174916	2.60948
chr20.18705453.18706230	1.27573	2.90734	4.67871	1.70543e-05	0.00175109	2.83427
chr11.96256136.96256944	1.46451	2.32209	4.67847	1.70687e-05	0.00175142	2.83206
chr19.50501655.50502095	-1.25619	3.25867	-4.67775	1.71127e-05	0.00175478	2.75891
chr3.123406701.123407224	-1.32048	2.30789	-4.67745	1.71307e-05	0.0017548	2.8275
chr22.25742863.25743347	1.62547	2.76597	4.67689	1.7165e-05	0.0017548	2.82876
chr14.104149682.104150610	-0.98031	3.80035	-4.67685	1.71674e-05	0.0017548	2.74634
chr6.81834093.81834864	1.42344	3.17213	4.67682	1.71698e-05	0.0017548	2.81146
chr9.33000812.33001974	0.868013	4.60445	4.67668	1.71779e-05	0.0017548	2.66345
chr3.128173837.128174325	-1.16394	3.46937	-4.67646	1.71915e-05	0.0017548	2.7435
chr2.33475563.33476781	0.835677	4.55764	4.67645	1.71919e-05	0.0017548	2.68019
chr12.26339103.26339816	-1.33709	2.39119	-4.67436	1.73206e-05	0.00176678	2.82171
chr11.62854991.62856504	1.05117	5.09059	4.67409	1.73372e-05	0.00176731	2.58015
chr19.17424868.17425380	-1.13228	2.49812	-4.67381	1.73544e-05	0.00176791	2.80984
chr8.41249357.41250120	-1.1427	3.06913	-4.67356	1.73701e-05	0.00176835	2.79712
chr1.156463947.156464181	-2.14558	0.623406	-4.67312	1.73971e-05	0.00176985	2.56738
chr20.3208697.3210574	1.23277	4.03701	4.67295	1.74076e-05	0.00176985	2.703
chr3.112027715.112028427	-1.56446	3.55383	-4.67209	1.7461e-05	0.00177412	2.75716
chr17.41464570.41465336	-1.28284	3.14026	-4.6717	1.74852e-05	0.00177542	2.76685
chr16.81798197.81798968	-1.39884	2.59659	-4.67122	1.7515e-05	0.0017763	2.80324
chr1.162207149.162207647	-1.57644	2.31301	-4.6712	1.75167e-05	0.0017763	2.81067
chr3.121154970.121155733	1.43634	2.69242	4.6701	1.75856e-05	0.00178059	2.79179
chr12.113582521.113583084	-1.69141	1.60509	-4.66996	1.75938e-05	0.00178059	2.79368
chr6.76435172.76435514	1.16479	2.63848	4.66989	1.75983e-05	0.00178059	2.79856
chr7.92695337.92696253	0.934422	4.25694	4.66979	1.76048e-05	0.00178059	2.68144
chr10.71746394.71747271	-1.12293	3.67063	-4.66891	1.76602e-05	0.00178503	2.71822
chr3.69240472.69241344	0.881242	4.03524	4.66733	1.77592e-05	0.00179388	2.67328
chr1.151989196.151990049	1.07124	4.03432	4.66513	1.78989e-05	0.00180681	2.70236
chrX.2928106.2929690	-0.728042	5.15894	-4.66425	1.79551e-05	0.0018094	2.5546
chr9.36436848.36437232	-1.62535	1.22586	-4.66425	1.79555e-05	0.0018094	2.71539
chr12.92720965.92722039	1.18977	3.79215	4.66418	1.79594e-05	0.0018094	2.69794
chr14.60734639.60735410	0.953877	3.54198	4.6628	1.80482e-05	0.00181717	2.72346
chr10.103192096.103194042	0.891583	4.84747	4.66173	1.81168e-05	0.0018229	2.59323
chr9.96416915.96417777	1.34464	3.74438	4.66145	1.81347e-05	0.00182352	2.69479
chr6.150856781.150858012	1.4546	3.15452	4.66063	1.81879e-05	0.00182768	2.77229
chr19.8591954.8592968	-1.02847	5.43249	-4.66044	1.82005e-05	0.00182777	2.47806
chr21.45129474.45130138	-1.21989	2.88283	-4.66025	1.82125e-05	0.0018278	2.75795
chr6.83067517.83068411	0.978688	4.90387	4.65989	1.82359e-05	0.00182897	2.57429
chr2.54473823.54474262	1.44328	2.3549	4.65951	1.82607e-05	0.00183027	2.77139
chr1.70353544.70355164	0.950766	5.0768	4.65916	1.82837e-05	0.00183139	2.56581
chr21.43273653.43273940	-1.45971	1.67188	-4.65875	1.83103e-05	0.00183288	2.74562
chr16.84333206.84333725	-2.01805	1.34179	-4.65808	1.83535e-05	0.00183602	2.45831
chr19.18469299.18469994	1.50907	2.38376	4.65689	1.84315e-05	0.00184265	2.76453
chr1.9384465.9385222	-0.956513	3.90556	-4.65667	1.84462e-05	0.00184293	2.67346
chr13.75805992.75806627	1.33974	2.94401	4.65644	1.84609e-05	0.00184321	2.74341
chr9.90340464.90340778	-2.35122	0.957991	-4.65579	1.85036e-05	0.00184629	2.5842
chr22.32539542.32540115	-1.51822	2.18084	-4.65505	1.85527e-05	0.00185	2.75758
chr20.62318402.62319027	1.89019	2.16921	4.65437	1.85976e-05	0.00185329	2.75571
chr4.24469804.24472417	0.928853	5.3107	4.65402	1.86203e-05	0.00185342	2.52653
chr19.3725917.3726155	-1.77141	0.757779	-4.65399	1.86228e-05	0.00185342	2.55815
chr1.109667493.109668667	-0.926139	4.01442	-4.65377	1.86373e-05	0.00185368	2.62769
chr1.91569559.91570255	-1.22288	3.89581	-4.65259	1.87157e-05	0.0018603	2.64167
chr16.75244539.75245818	-0.793058	5.14577	-4.65214	1.87456e-05	0.00186207	2.51781
chr11.72468318.72468663	-1.32926	2.91107	-4.65155	1.87849e-05	0.00186478	2.72244
chr11.2463150.2463697	-1.17516	2.85047	-4.65084	1.88324e-05	0.00186832	2.72937
chr19.49338691.49339813	-0.870609	4.26473	-4.65061	1.88478e-05	0.00186842	2.59334
chr4.28832527.28833279	2.21963	0.860111	4.65046	1.88575e-05	0.00186842	2.56903
chr2.83103433.83104597	1.33717	2.99937	4.64977	1.89039e-05	0.00187182	2.72914
chr1.145845169.145846466	0.739654	4.17552	4.64857	1.8985e-05	0.00187865	2.61349
chr6.87589626.87590513	0.807867	5.0906	4.64762	1.90488e-05	0.00188377	2.50417
chr15.70438623.70439304	-1.20494	3.82123	-4.64707	1.9086e-05	0.00188626	2.60006
chr1.119481888.119484250	0.964114	4.90166	4.64619	1.91457e-05	0.00189035	2.53596
chr1.101235411.101237597	0.886769	5.81533	4.6461	1.91518e-05	0.00189035	2.4317
chr13.74132889.74133276	1.56547	2.67996	4.64513	1.92185e-05	0.00189574	2.72481
chr6.111712146.111712778	-1.0739	3.36122	-4.64431	1.92744e-05	0.00190004	2.6677
chr10.73233833.73234604	1.65358	2.36005	4.64362	1.93219e-05	0.00190352	2.72087
chr10.48456405.48456860	-1.35451	1.9372	-4.64306	1.93599e-05	0.00190606	2.7202
chr15.93072514.93073647	-0.964029	3.36256	-4.6405	1.95365e-05	0.00192223	2.66052
chr3.38548255.38548749	-1.27309	2.30977	-4.64028	1.95521e-05	0.00192254	2.70848
chr3.4466731.4467536	0.972668	3.67022	4.63941	1.96129e-05	0.00192673	2.63836
chr7.105715308.105715715	1.46233	1.95962	4.63931	1.96195e-05	0.00192673	2.70687
chr8.116755209.116756115	1.3399	2.73199	4.63901	1.96406e-05	0.00192759	2.69883
chr15.49154966.49156432	0.88367	5.20351	4.63809	1.97046e-05	0.00193266	2.46964
chr13.32468816.32469053	-1.50332	2.02568	-4.63775	1.97285e-05	0.00193378	2.69614
chr20.36100939.36101650	-0.945932	2.92728	-4.63632	1.98292e-05	0.00194076	2.65146
chr22.37051563.37052269	-1.10284	3.26042	-4.63621	1.98371e-05	0.00194076	2.66031
chr2.157327278.157327967	1.11731	2.6774	4.6362	1.98372e-05	0.00194076	2.69005
chr19.7850122.7850781	-0.956239	3.68611	-4.63588	1.98602e-05	0.0019418	2.60903
chr10.111360221.111360873	-1.11182	2.35625	-4.63549	1.98875e-05	0.00194324	2.68531
chr16.56961879.56962484	-1.80506	2.0456	-4.63503	1.99203e-05	0.00194466	2.69311
chrX.16771262.16772525	-1.21726	2.86183	-4.63493	1.9927e-05	0.00194466	2.66696
chr11.83193389.83194943	0.999681	4.93175	4.63463	1.99484e-05	0.00194553	2.47909
chr16.77863368.77863951	-1.49482	2.41106	-4.63436	1.99672e-05	0.00194614	2.6848
chr5.146832672.146833673	1.12721	2.46056	4.63354	2.00258e-05	0.0019481	2.67947
chr8.37478977.37479781	-1.07452	4.70801	-4.63348	2.00297e-05	0.0019481	2.47886
chr20.34875928.34877034	-0.722099	5.85729	-4.63344	2.00328e-05	0.0019481	2.36591
chr10.119667695.119668576	-0.886192	5.22028	-4.63337	2.00374e-05	0.0019481	2.46132
chr1.64615824.64616640	-1.44287	3.2234	-4.63311	2.00565e-05	0.00194873	2.63784
chr2.96531899.96532699	-0.858007	3.99152	-4.63263	2.00902e-05	0.00194896	2.58713
chr17.8332703.8333070	-1.95957	1.52955	-4.63263	2.00903e-05	0.00194896	2.59265
chr6.14129362.14130108	-1.32605	1.72846	-4.63255	2.00963e-05	0.00194896	2.67792
chr10.44261009.44262169	-1.10072	3.24116	-4.63223	2.01189e-05	0.00194993	2.61637
chr11.121330756.121331367	-1.6256	2.02465	-4.63197	2.01372e-05	0.00195049	2.68278
chr5.107669958.107671953	1.00221	4.5078	4.63166	2.01594e-05	0.0019512	2.545
chr14.104171173.104171690	-1.33241	2.98722	-4.63152	2.01696e-05	0.0019512	2.66032
chr6.35238633.35239403	-1.36188	3.91412	-4.63109	2.02007e-05	0.00195161	2.53864
chr4.128286529.128286984	1.50723	2.70698	4.63097	2.02093e-05	0.00195161	2.67609
chr19.5340086.5341205	-1.08335	3.87591	-4.63094	2.02116e-05	0.00195161	2.57023
chr7.130204830.130205781	0.871314	4.44974	4.63066	2.0231e-05	0.00195228	2.5197
chr3.156750097.156751732	1.16031	3.74486	4.63007	2.02736e-05	0.00195518	2.61335
chr16.49608832.49609227	-1.57941	1.29994	-4.62958	2.03091e-05	0.00195738	2.65349
chr1.224434673.224435575	0.886887	4.37211	4.62935	2.03255e-05	0.00195776	2.52955
chr1.12051872.12052515	-0.856583	3.57984	-4.62896	2.03538e-05	0.00195927	2.59773
chr7.30593853.30595590	0.921437	4.75868	4.62868	2.03739e-05	0.00195999	2.47733
chr2.2520274.2520819	-1.57655	1.71468	-4.62804	2.042e-05	0.00196302	2.65881
chr11.112834232.112834936	-1.32125	3.31304	-4.62781	2.04368e-05	0.00196302	2.62237
chr5.157288376.157288769	-1.44201	2.6993	-4.62772	2.04432e-05	0.00196302	2.66249
chr2.99881897.99882703	-1.03009	3.09215	-4.62745	2.04633e-05	0.00196373	2.63043
chr12.24743894.24744966	1.10672	3.50678	4.62628	2.05484e-05	0.00197005	2.57765
chr6.4256857.4257358	-1.23119	2.53169	-4.62619	2.05545e-05	0.00197005	2.66384
chr8.30555424.30557031	1.34941	3.50206	4.62599	2.05693e-05	0.00197026	2.6075
chr17.28949432.28950890	1.27197	4.43003	4.62571	2.05898e-05	0.00197101	2.496
chr16.11032176.11033290	-0.913628	3.48399	-4.62524	2.06241e-05	0.00197307	2.59432
chr3.195886345.195887127	-1.07262	4.30935	-4.6247	2.06632e-05	0.00197561	2.4954
chr12.122106818.122107627	-1.40336	2.47199	-4.62212	2.08536e-05	0.00199239	2.65047
chr5.67677715.67678019	-2.38519	0.32662	-4.62197	2.08644e-05	0.00199239	2.29073
chr2.236674883.236675799	1.10741	3.08664	4.62159	2.08925e-05	0.0019928	2.61075
chr9.85535966.85536369	-1.21776	1.90964	-4.62157	2.08943e-05	0.0019928	2.64986
chr9.114156371.114157578	1.42449	4.57945	4.62107	2.0931e-05	0.00199488	2.52725
chr6.3841686.3842727	0.970602	3.01072	4.62093	2.09417e-05	0.00199488	2.60498
chr16.31507635.31508905	0.857277	4.4773	4.62068	2.09604e-05	0.00199543	2.49018
chr6.112298813.112299381	-1.32267	2.01535	-4.61987	2.10204e-05	0.00199876	2.64411
chr2.86704154.86704967	1.0361	4.21177	4.61986	2.10211e-05	0.00199876	2.52677
chr19.13102287.13103189	-0.947104	3.85899	-4.61917	2.1073e-05	0.0020018	2.53558
chr11.10303865.10304201	1.41348	2.40207	4.61909	2.10787e-05	0.0020018	2.63784
chr20.62314267.62314650	3.37211	1.17504	4.61891	2.1092e-05	0.00200184	2.39657
chr3.138349238.138350420	1.51743	3.60654	4.61868	2.11096e-05	0.00200228	2.573
chr16.85350984.85351479	-1.21907	2.98127	-4.6174	2.12053e-05	0.00201013	2.58996
chr16.58121657.58122221	-1.08631	3.45541	-4.6172	2.12205e-05	0.00201035	2.58175
chr20.1802929.1804071	1.11053	3.59987	4.61685	2.12464e-05	0.00201158	2.57595
chr13.39565482.39566106	1.06063	2.81181	4.61634	2.1285e-05	0.00201401	2.61436
chr15.88989490.88990065	1.18456	2.7942	4.61606	2.13063e-05	0.0020148	2.61353
chr19.9827082.9828765	1.16074	4.40866	4.61583	2.13234e-05	0.00201519	2.47441
chr11.6362420.6363462	-0.887036	4.84844	-4.6144	2.14316e-05	0.00202419	2.42141
chr2.1591970.1592358	-1.20829	2.33526	-4.61382	2.14761e-05	0.00202716	2.61911
chr7.44137878.44138791	-1.28549	3.38769	-4.61335	2.15119e-05	0.0020293	2.52375
chr3.100709964.100710880	1.42739	3.12597	4.61298	2.15402e-05	0.00203074	2.5924
chr7.111869239.111869728	-2.16652	1.62887	-4.61259	2.15699e-05	0.00203231	2.5817
chr2.20622811.20623304	-1.29286	3.12898	-4.61207	2.16095e-05	0.00203481	2.58124
chr3.118808756.118809167	-1.68482	1.57141	-4.61163	2.16434e-05	0.00203678	2.53606
chr13.65597926.65598586	1.02029	2.93784	4.61096	2.16945e-05	0.00204034	2.57655
chr7.149771654.149772137	-0.951111	3.87613	-4.6104	2.17381e-05	0.00204321	2.48469
chr8.79952480.79953337	-1.03995	2.77497	-4.60986	2.17794e-05	0.00204585	2.57036
chr5.133051271.133053060	1.01915	5.31649	4.6083	2.18998e-05	0.00205593	2.34528
chr11.117197974.117198337	-1.23778	2.22332	-4.60755	2.19586e-05	0.0020602	2.60191
chr2.65388167.65388620	2.54576	-0.0395318	4.60736	2.19733e-05	0.00206034	1.99971
chr7.46290467.46291326	-1.8726	1.74276	-4.60703	2.19991e-05	0.00206152	2.55377
chr17.49249194.49249874	-1.26479	2.68881	-4.6067	2.20246e-05	0.00206266	2.58714
chr8.96523714.96524657	1.11417	2.73493	4.60591	2.20858e-05	0.00206705	2.58524
chr7.149715549.149717177	1.04765	4.11978	4.60563	2.21083e-05	0.00206705	2.48135
chr12.49698589.49699489	0.947763	3.5293	4.60559	2.21113e-05	0.00206705	2.53068
chr10.606790.608127	1.58369	3.10338	4.60525	2.21381e-05	0.00206831	2.55169
chr16.24848966.24849451	-1.07435	3.35498	-4.60483	2.2171e-05	0.00207014	2.5372
chr12.18382568.18383643	1.22051	3.3315	4.6037	2.22595e-05	0.00207716	2.55791
chr11.108278575.108279203	1.06036	3.58728	4.60346	2.22788e-05	0.00207771	2.50306
chr20.64055923.64056197	-1.51833	1.39397	-4.60315	2.23029e-05	0.00207871	2.56472
chr3.52466532.52466909	-1.54166	1.41604	-4.60209	2.23873e-05	0.00208533	2.56273
chr4.105708181.105709426	0.95135	4.77357	4.60183	2.24075e-05	0.00208597	2.39266
chr1.235160750.235161637	0.956847	4.32871	4.6014	2.2442e-05	0.00208753	2.43786
chr5.134465698.134467125	-0.656993	5.09401	-4.60128	2.24512e-05	0.00208753	2.34381
chr16.29169382.29170086	-1.48523	2.19826	-4.60049	2.25138e-05	0.00209145	2.58097
chr1.9412968.9414073	-0.804263	3.83833	-4.60041	2.25202e-05	0.00209145	2.46855
chr9.135023276.135024026	-1.41416	1.98165	-4.60018	2.25386e-05	0.00209191	2.57425
chr11.10302609.10303546	1.12455	4.11048	4.59989	2.25615e-05	0.00209278	2.4916
chr5.78908186.78908766	-1.54641	1.80422	-4.59953	2.25907e-05	0.00209424	2.57807
chr15.67091023.67091506	-0.888543	3.20415	-4.59907	2.26274e-05	0.00209568	2.52257
chr3.58627351.58627944	-1.40561	2.43038	-4.599	2.26331e-05	0.00209568	2.56826
chr16.4244484.4245076	-1.23288	3.31842	-4.59869	2.26577e-05	0.00209671	2.51449
chr3.184320133.184320469	-1.03195	3.21151	-4.59819	2.2698e-05	0.00209919	2.53218
chr1.228368818.228369695	-1.06717	4.60331	-4.59734	2.27665e-05	0.00210427	2.39225
chr12.124453237.124454224	-0.714601	4.51165	-4.59693	2.27991e-05	0.00210604	2.40321
chr10.133257588.133258055	-1.29835	2.00253	-4.59565	2.29029e-05	0.00211418	2.56632
chr6.34462540.34462898	-1.18447	2.6922	-4.59551	2.29145e-05	0.00211418	2.54808
chr5.179265505.179266006	-1.23615	2.36503	-4.59508	2.29494e-05	0.00211615	2.56258
chr16.88304001.88305187	-0.769222	4.91313	-4.59463	2.29854e-05	0.00211821	2.34702
chr1.204959364.204959864	-1.50603	2.25566	-4.5943	2.30126e-05	0.00211946	2.55795
chr19.55257607.55258254	1.56861	2.74446	4.59391	2.30441e-05	0.00212111	2.55519
chr4.112817602.112818705	-0.866998	4.14898	-4.59266	2.3146e-05	0.00212801	2.43031
chr18.35861295.35862789	0.705819	4.85057	4.59266	2.31464e-05	0.00212801	2.38687
chr10.114937885.114939132	0.91658	4.49701	4.59243	2.31649e-05	0.00212845	2.39696
chr20.45828596.45829134	-1.21231	2.68532	-4.59206	2.31951e-05	0.00212872	2.51476
chr9.84852854.84853457	1.50842	2.65788	4.59201	2.31998e-05	0.00212872	2.55056
chr8.17928029.17928434	2.5652	1.09315	4.5919	2.32089e-05	0.00212872	2.16173
chr1.101025261.101026560	0.874115	4.52257	4.59122	2.32646e-05	0.00213257	2.38343
chr15.41564268.41564943	-1.11502	3.17685	-4.59035	2.3336e-05	0.00213785	2.49638
chr20.46215794.46216537	-0.731901	4.60154	-4.58911	2.34384e-05	0.00214597	2.37259
chr4.139592919.139593567	-1.12239	3.47255	-4.58877	2.34671e-05	0.00214734	2.46826
chr4.102759940.102761607	0.845969	5.11955	4.58854	2.3486e-05	0.0021478	2.31762
chr11.61152847.61153990	0.899427	3.55857	4.58785	2.35437e-05	0.00215181	2.46315
chr15.88466874.88468436	0.959801	4.33594	4.58751	2.3572e-05	0.00215294	2.38952
chr8.22221882.22222330	-1.27258	2.36656	-4.5873	2.35895e-05	0.00215294	2.53866
chr13.98484153.98485182	-0.923719	3.52197	-4.5872	2.35976e-05	0.00215294	2.46493
chr8.99892893.99893916	1.21787	3.70635	4.58636	2.36679e-05	0.0021581	2.45671
chr11.131281276.131281653	-2.26559	0.893027	-4.58604	2.36948e-05	0.00215928	2.26335
chr2.71471395.71471565	-1.92945	1.12457	-4.58525	2.37607e-05	0.00216253	2.45016
chr15.70154166.70154871	-1.29264	2.89016	-4.58524	2.37618e-05	0.00216253	2.52074
chr4.14072220.14072954	1.55587	3.00598	4.5849	2.37898e-05	0.00216253	2.48773
chr13.49669612.49670177	-1.55956	1.45906	-4.5848	2.37982e-05	0.00216253	2.5004
chr3.43758940.43759804	0.721767	5.2352	4.58478	2.38e-05	0.00216253	2.30599
chr1.2214131.2214452	-1.50334	1.83916	-4.58445	2.38283e-05	0.00216384	2.51918
chr3.47009185.47010024	-0.813849	4.35367	-4.58371	2.38904e-05	0.00216753	2.35876
chr18.46374759.46375387	-1.81328	1.03068	-4.58363	2.38968e-05	0.00216753	2.44178
chr4.143344855.143345277	1.55503	2.46923	4.5826	2.39838e-05	0.00217383	2.52313
chr10.44911013.44911516	-0.991451	3.05064	-4.58233	2.40071e-05	0.00217383	2.46789
chr7.155408797.155409791	1.9004	2.06005	4.58232	2.40082e-05	0.00217383	2.52339
chr14.72869322.72870439	-1.21382	3.56106	-4.58203	2.40327e-05	0.00217479	2.43844
chr7.84194536.84195544	0.893191	4.3563	4.58143	2.40833e-05	0.00217784	2.36659
chr12.76818035.76818772	1.96506	1.7572	4.5813	2.40944e-05	0.00217784	2.45894
chr15.73724258.73724661	-1.2824	2.65587	-4.58087	2.4131e-05	0.00217988	2.49812
chr11.65504083.65504577	1.44747	2.74542	4.58058	2.41561e-05	0.00218088	2.51278
chr1.211548416.211549170	-1.06614	3.17097	-4.57875	2.43128e-05	0.00219375	2.47018
chr2.217033163.217033783	-2.75918	1.32799	-4.57834	2.43478e-05	0.00219564	2.31734
chr4.36137588.36138699	1.25933	3.45476	4.5778	2.43947e-05	0.00219859	2.44334
chr15.73108616.73109000	-1.64271	1.27485	-4.57741	2.44276e-05	0.00219987	2.49252
chr16.58102574.58103581	-0.915598	4.95104	-4.5773	2.44371e-05	0.00219987	2.27525
chr9.109868300.109869383	0.973106	3.57979	4.57642	2.45136e-05	0.0022053	2.44128
chr9.130932571.130933446	-0.827295	4.11472	-4.57628	2.45259e-05	0.0022053	2.36239
chr19.11964551.11965573	0.851618	5.16834	4.57403	2.4721e-05	0.00222156	2.26671
chr12.101567850.101568330	-1.86784	1.1181	-4.57382	2.47393e-05	0.00222192	2.42198
chr9.136342691.136343480	-0.990553	3.45943	-4.5733	2.47851e-05	0.00222475	2.42036
chr19.5065875.5066095	2.853	-0.124687	4.57288	2.48219e-05	0.00222585	1.95768
chr2.219520929.219521845	-0.728344	4.91721	-4.57283	2.48259e-05	0.00222585	2.26409
chr15.67945976.67946384	-1.71064	1.19277	-4.57256	2.485e-05	0.00222651	2.46863
chr9.122213604.122214431	-1.10771	2.71026	-4.57231	2.48717e-05	0.00222651	2.48152
chr10.112949844.112950394	-0.690155	4.5289	-4.57226	2.48762e-05	0.00222651	2.31008
chr15.39400746.39401315	0.775715	4.30969	4.57206	2.48937e-05	0.00222679	2.33216
chr7.104944940.104945539	-0.921911	3.65674	-4.57143	2.49496e-05	0.00223051	2.39507
chr1.203440255.203441542	-0.740627	4.70458	-4.57045	2.5036e-05	0.00223694	2.26624
chr9.124011428.124011944	-1.09786	2.94806	-4.57013	2.50643e-05	0.00223808	2.45858
chr6.83192666.83194414	0.978144	5.07449	4.56998	2.50775e-05	0.00223808	2.25324
chr16.69848669.69849435	-1.01679	3.00734	-4.5698	2.5093e-05	0.00223818	2.44956
chr11.48169426.48170142	-1.06717	3.56405	-4.56919	2.51475e-05	0.00224176	2.38666
chr4.54958200.54958748	-1.08817	3.41699	-4.56848	2.52101e-05	0.00224493	2.39197
chr2.106575749.106576410	-1.52527	2.58916	-4.56845	2.5213e-05	0.00224493	2.47503
chr2.20617215.20617566	-1.5792	1.95352	-4.5683	2.52264e-05	0.00224493	2.47664
chr11.13984698.13985639	-1.33548	3.11358	-4.5671	2.53337e-05	0.00225194	2.43541
chr15.59741311.59741743	-1.58252	1.43375	-4.56709	2.53341e-05	0.00225194	2.41103
chr4.3710497.3711021	-1.5201	1.93738	-4.56692	2.53493e-05	0.002252	2.47191
chr15.63156784.63158373	0.840634	5.64677	4.56552	2.54752e-05	0.00226097	2.19269
chr18.43882434.43882987	-1.78059	1.34674	-4.56542	2.54844e-05	0.00226097	2.45294
chr6.47168144.47168562	-1.14936	3.18679	-4.56531	2.54938e-05	0.00226097	2.43864
chr6.37125702.37126768	0.766458	4.30736	4.56482	2.55383e-05	0.00226362	2.28959
chr8.131973858.131974556	1.27981	2.81845	4.56438	2.5578e-05	0.00226585	2.45033
chr14.55806905.55807911	-0.883776	4.48624	-4.5639	2.56208e-05	0.00226835	2.31172
chr1.11333723.11333925	-2.15493	0.494792	-4.56349	2.56579e-05	0.00227035	2.15454
chr21.45887755.45888173	-1.55432	1.43758	-4.56291	2.57105e-05	0.0022737	2.4054
chr19.3384815.3385080	-1.87786	1.64571	-4.56222	2.57731e-05	0.00227795	2.3651
chr12.50763378.50765152	0.736617	5.51234	4.56135	2.58521e-05	0.00228239	2.18185
chr3.42739661.42740289	-1.20958	2.86827	-4.56135	2.58527e-05	0.00228239	2.41992
chr8.25830841.25831386	-1.57427	2.42194	-4.56104	2.58804e-05	0.00228354	2.45486
chr12.114918767.114919146	-2.27302	0.604652	-4.56086	2.58974e-05	0.00228374	2.09657
chr1.22930244.22930725	-1.77948	1.70226	-4.55984	2.59901e-05	0.00229062	2.43225
chr19.3572503.3573526	-0.852573	5.09591	-4.55852	2.61114e-05	0.0023	2.21444
chr6.84634992.84635733	0.814078	4.31944	4.55732	2.62221e-05	0.00230845	2.27292
chr3.55978715.55979337	-1.94594	1.43891	-4.55596	2.63488e-05	0.0023183	2.41451
chr3.8206624.8207497	1.12334	3.0928	4.55552	2.6389e-05	0.00232052	2.38951
chr1.23824800.23825813	0.900609	3.86616	4.55518	2.64211e-05	0.00232202	2.32316
chr2.157257445.157258253	0.870449	3.69118	4.55316	2.66097e-05	0.00233728	2.34988
chr5.176619249.176619606	-1.48516	1.88032	-4.55268	2.66551e-05	0.00233994	2.42318
chr12.8081759.8082795	0.79832	4.5634	4.5522	2.67001e-05	0.00234246	2.2433
chr17.81523252.81523472	-1.93087	0.915689	-4.55186	2.67325e-05	0.00234246	2.27294
chr9.94872918.94873589	1.29224	2.82108	4.55181	2.67364e-05	0.00234246	2.40674
chr6.114017107.114017725	0.992121	3.31238	4.55163	2.67533e-05	0.00234246	2.36887
chr1.247118975.247120431	2.35481	2.90945	4.55142	2.67735e-05	0.00234246	2.39562
chr2.136128893.136129253	-1.51379	2.05266	-4.55123	2.67913e-05	0.00234246	2.42298
chr1.182507497.182508147	-2.66512	0.967792	-4.55098	2.68149e-05	0.00234246	2.11718
chr16.66929924.66930481	-1.15304	3.24639	-4.55091	2.68221e-05	0.00234246	2.3802
chr17.44014167.44015219	0.88888	3.88707	4.55082	2.68302e-05	0.00234246	2.32636
chr1.244163611.244164680	0.68941	5.15659	4.55078	2.68344e-05	0.00234246	2.17563
chr6.15036569.15037527	-0.734503	5.10703	-4.55035	2.68747e-05	0.00234467	2.20051
chr19.52027982.52028949	0.804655	4.81869	4.54991	2.69168e-05	0.00234614	2.21496
chr5.172005690.172007651	0.836084	5.95708	4.54985	2.69217e-05	0.00234614	2.07745
chr14.102264375.102265350	1.08306	3.51782	4.54902	2.70006e-05	0.0023517	2.34992
chr2.45675379.45675977	-1.67406	1.34876	-4.54827	2.70724e-05	0.00235576	2.35869
chr12.3132882.3133589	-1.25249	2.75862	-4.5482	2.70785e-05	0.00235576	2.38839
chr10.89550488.89550968	-1.15776	1.97143	-4.54806	2.70926e-05	0.00235576	2.41076
chr3.157437360.157438615	1.04432	4.32104	4.54783	2.71146e-05	0.00235635	2.28317
chr1.34057383.34058242	-1.39109	2.22577	-4.54694	2.71995e-05	0.00236207	2.40757
chr8.28949742.28950742	1.50653	2.31821	4.54682	2.72108e-05	0.00236207	2.4022
chr8.30911620.30912625	1.30929	3.77026	4.54662	2.72299e-05	0.00236241	2.3442
chr7.101121835.101122390	-0.798677	4.39909	-4.54584	2.73052e-05	0.00236762	2.24006
chr14.39266279.39267836	0.949287	5.12701	4.54559	2.73285e-05	0.00236833	2.17208
chr1.63634476.63635397	1.02971	2.80538	4.54512	2.73743e-05	0.00237097	2.3804
chr2.44778244.44778515	-2.66808	-0.0259386	-4.54486	2.73991e-05	0.0023718	1.8425
chr6.81763135.81763440	2.04913	1.24787	4.54436	2.74481e-05	0.00237472	2.28004
chr1.39412645.39413229	1.93618	2.45874	4.5433	2.75508e-05	0.00238228	2.39517
chr11.87453785.87454553	1.1374	2.81495	4.54227	2.765e-05	0.00238953	2.35253
chr4.80036657.80037466	0.916732	3.63121	4.54181	2.76953e-05	0.00239212	2.31385
chr2.134493760.134494193	-1.95391	1.51574	-4.54142	2.77334e-05	0.00239408	2.35051
chr14.101073206.101073634	-1.27562	3.93372	-4.54068	2.78055e-05	0.00239897	2.2927
chr19.21141744.21142516	0.731907	5.06398	4.53997	2.78754e-05	0.00240367	2.15151
chr1.109425816.109426947	0.746565	5.91729	4.53935	2.79359e-05	0.00240755	2.03415
chr12.388519.389972	0.896766	4.3927	4.53907	2.79633e-05	0.00240857	2.22427
chr20.13784527.13785730	0.899436	4.69427	4.53831	2.8038e-05	0.00241157	2.18106
chr3.21437932.21438585	-1.33403	1.71708	-4.53828	2.80411e-05	0.00241157	2.38165
chr12.67747874.67748934	1.20148	2.60739	4.53825	2.80446e-05	0.00241157	2.37591
chr12.60335511.60336124	1.17918	3.20504	4.53756	2.81123e-05	0.00241541	2.33222
chr15.75903510.75904832	0.872855	5.1281	4.53736	2.81329e-05	0.00241541	2.14196
chr18.49880641.49880954	-1.98446	0.876444	-4.53733	2.81358e-05	0.00241541	2.22075
chrX.39473820.39474410	-1.44174	2.30421	-4.53655	2.8213e-05	0.00242053	2.35433
chr9.137556026.137556467	-1.14015	3.08378	-4.53628	2.82398e-05	0.00242053	2.33873
chr16.67017960.67018375	-0.926537	3.6603	-4.53625	2.82421e-05	0.00242053	2.29562
chr18.28078017.28079149	0.985522	3.39507	4.53594	2.82734e-05	0.00242187	2.30975
chr12.98515034.98516612	0.932546	4.83534	4.53494	2.83734e-05	0.0024291	2.16241
chr13.75792434.75793095	0.983381	3.34759	4.53453	2.84141e-05	0.00243125	2.28661
chr5.53560221.53561330	0.976809	3.78511	4.53411	2.84555e-05	0.00243345	2.28717
chr2.47071559.47071710	2.49573	0.695496	4.53382	2.84849e-05	0.00243463	1.88424
chr2.237615984.237617413	1.03658	4.23094	4.53334	2.85336e-05	0.00243745	2.22036
chr2.43340774.43341447	0.769688	4.33674	4.53259	2.86087e-05	0.00244159	2.21981
chr11.1389343.1389977	-1.10308	5.05449	-4.53254	2.86134e-05	0.00244159	2.14449
chr5.131994461.131994975	-1.22563	2.41097	-4.5323	2.8638e-05	0.00244235	2.35321
chr2.196480511.196481171	1.34129	2.85416	4.53202	2.86664e-05	0.00244343	2.3093
chr10.103281848.103282184	-1.63723	1.21296	-4.53066	2.88033e-05	0.00245376	2.27334
chr16.67884692.67885053	-1.06416	3.12042	-4.53022	2.88481e-05	0.00245622	2.28718
chr3.71219805.71220635	-1.11236	2.80057	-4.52947	2.89241e-05	0.00246135	2.33352
chr6.69584674.69585712	0.853995	4.8485	4.52903	2.89688e-05	0.00246381	2.13159
chr8.142609040.142609415	-1.34368	2.1485	-4.52826	2.90476e-05	0.00246915	2.34947
chr11.7457096.7457686	-1.5076	2.01426	-4.52763	2.9112e-05	0.00247328	2.34743
chr1.162889909.162890541	-1.21903	3.04936	-4.52745	2.91299e-05	0.00247345	2.27901
chr16.30740466.30740792	-1.31567	2.09151	-4.52711	2.91654e-05	0.00247512	2.34531
chr1.21318653.21318964	-1.36614	1.75746	-4.52662	2.92157e-05	0.00247803	2.33398
chr3.69324172.69324782	-1.77958	1.05536	-4.52577	2.93026e-05	0.00248268	2.28059
chr7.26177116.26177725	2.97454	0.682669	4.52572	2.93078e-05	0.00248268	1.96455
chr10.63464547.63466619	0.962766	5.2191	4.52542	2.93389e-05	0.00248268	2.09526
chr19.11481791.11482926	-0.85509	3.8739	-4.52526	2.93555e-05	0.00248268	2.21745
chr8.97775398.97778661	0.83611	5.47788	4.52522	2.93596e-05	0.00248268	2.06568
chr11.128886415.128886743	-1.28656	2.13707	-4.52516	2.93662e-05	0.00248268	2.33858
chr4.30717168.30718379	0.977573	5.0861	4.52421	2.94636e-05	0.00248922	2.09764
chr10.93481907.93483179	0.907445	3.85816	4.5241	2.94756e-05	0.00248922	2.24162
chrX.68995611.68996517	-0.885214	4.03134	-4.52359	2.95281e-05	0.0024923	2.20544
chr13.29539725.29540642	1.65199	2.05488	4.52327	2.95614e-05	0.00249375	2.32632
chr3.66362503.66363507	1.00352	3.98106	4.52293	2.95969e-05	0.00249416	2.21675
chr2.111667607.111667932	-1.39782	1.98932	-4.52285	2.9605e-05	0.00249416	2.3322
chr10.15859706.15860746	1.10956	3.91511	4.52276	2.96143e-05	0.00249416	2.20917
chr4.23728239.23729318	1.02142	3.81437	4.52144	2.97527e-05	0.00250446	2.23009
chr2.189613024.189614377	0.672498	4.48191	4.52085	2.98139e-05	0.00250826	2.14062
chr13.112694177.112694411	-1.30567	1.85257	-4.52027	2.98749e-05	0.00251128	2.32112
chr16.88712160.88712409	3.25048	0.299563	4.5202	2.98822e-05	0.00251128	1.86339
chrX.97238399.97239214	1.59734	2.14411	4.51887	3.00224e-05	0.0025217	2.31056
chr2.178794923.178795357	1.74632	1.80542	4.51863	3.00474e-05	0.00252244	2.2547
chr2.175180843.175182014	0.901355	4.68009	4.51822	3.00903e-05	0.00252363	2.11536
chr4.113231876.113232682	1.28564	2.04981	4.51819	3.0094e-05	0.00252363	2.31679
chr1.11792123.11792871	-0.895462	3.73028	-4.51771	3.01444e-05	0.00252472	2.1985
chr10.35640958.35642881	0.755984	6.49776	4.51767	3.01487e-05	0.00252472	1.90958
chr16.89003959.89004716	-1.09386	3.41095	-4.51752	3.01649e-05	0.00252472	2.22687
chr15.70701647.70702835	0.951066	3.72702	4.51734	3.01835e-05	0.00252472	2.21413
chr15.72375545.72376604	0.898617	4.85848	4.51723	3.01953e-05	0.00252472	2.09649
chr10.809718.810573	-0.937647	3.65226	-4.51715	3.02044e-05	0.00252472	2.19707
chr5.131278031.131278645	2.63849	0.48638	4.51689	3.0232e-05	0.00252522	1.88574
chr16.1943066.1943721	-0.866976	4.47971	-4.51664	3.02587e-05	0.00252522	2.12329
chr16.88816134.88816266	-1.63144	0.98521	-4.51663	3.0259e-05	0.00252522	2.23517
chr6.48110942.48111481	1.10027	3.65034	4.51618	3.03073e-05	0.00252789	2.2432
chr20.6040568.6042313	2.15339	3.02871	4.51597	3.03293e-05	0.00252837	2.27018
chr12.10675809.10676646	1.05757	2.69486	4.51542	3.03881e-05	0.00253145	2.27546
chr8.105069621.105070260	-1.39725	3.48383	-4.51532	3.03988e-05	0.00253145	2.2639
chr2.16406459.16407823	0.882428	4.37108	4.51475	3.046e-05	0.00253519	2.11183
chr6.50249482.50249992	1.26228	2.81762	4.51353	3.05908e-05	0.00254471	2.2787
chr3.47849536.47850352	1.95161	2.73482	4.51226	3.07276e-05	0.0025535	2.28932
chr12.2190990.2192119	2.66167	2.80257	4.51224	3.07292e-05	0.0025535	2.28913
chr2.60553546.60553791	-1.13477	2.77343	-4.51073	3.08932e-05	0.00256363	2.2634
chr1.9900253.9900949	-0.978212	4.15032	-4.51062	3.09045e-05	0.00256363	2.13614
chr12.89451628.89452274	0.79081	3.89213	4.51061	3.0906e-05	0.00256363	2.1648
chr14.60980721.60982341	0.650148	5.56394	4.51051	3.09171e-05	0.00256363	1.99606
chr9.14221536.14222135	1.23287	3.03121	4.51001	3.0971e-05	0.00256673	2.25019
chr19.1284459.1285051	2.48902	1.30652	4.50967	3.10075e-05	0.00256839	2.12675
chr6.26312408.26313430	-0.847826	3.90028	-4.50908	3.1072e-05	0.00257236	2.13913
chr20.53900406.53901399	1.24602	3.50415	4.50816	3.11727e-05	0.00257933	2.20243
chr3.142458815.142459748	1.44981	1.87003	4.50801	3.11896e-05	0.00257935	2.28079
chr3.101928921.101929429	-1.50383	2.59375	-4.50652	3.13522e-05	0.00259107	2.26895
chr2.70686727.70687410	-1.22047	3.56796	-4.50641	3.13646e-05	0.00259107	2.2123
chr9.103245301.103245705	-2.77918	0.402085	-4.50556	3.14588e-05	0.00259747	1.78657
chr12.132189307.132190374	-0.913075	4.93022	-4.50516	3.15021e-05	0.00259948	2.04055
chr1.85061917.85063180	0.75491	4.55561	4.50503	3.15166e-05	0.00259948	2.09181
chr8.41437213.41437426	2.32744	0.600656	4.50358	3.1678e-05	0.00261019	1.91278
chr15.50907836.50909418	0.986271	4.77416	4.50356	3.168e-05	0.00261019	2.06761
chr5.1185673.1186282	-1.28432	3.11209	-4.50309	3.17318e-05	0.00261308	2.23425
chr11.130136058.130136520	-1.46581	1.79065	-4.50255	3.17926e-05	0.0026167	2.26649
chr5.130336796.130338137	1.00611	3.3352	4.50231	3.18193e-05	0.00261751	2.20774
chr3.72032403.72032710	-2.4673	0.33588	-4.50132	3.19304e-05	0.00262527	1.86977
chr2.43110302.43110977	0.768758	3.90995	4.50056	3.2015e-05	0.00263083	2.12606
chr4.84159801.84160102	-1.2932	2.01091	-4.50001	3.20774e-05	0.00263456	2.25685
chr4.7655304.7656039	-1.16572	2.76945	-4.49931	3.21556e-05	0.00263822	2.23243
chr20.50015922.50016801	-1.17021	2.67867	-4.49931	3.21558e-05	0.00263822	2.21998
chr17.80832947.80833571	-0.805543	4.78127	-4.49834	3.22657e-05	0.00264584	2.05533
chr1.182230085.182230527	-1.42594	2.15933	-4.49736	3.23759e-05	0.00265222	2.24984
chr5.173232741.173233636	1.22685	3.90001	4.49735	3.23776e-05	0.00265222	2.17133
chr5.111960315.111961205	1.34352	2.1174	4.49645	3.24794e-05	0.00265915	2.24653
chr19.18416529.18417834	-0.877557	4.20696	-4.4952	3.26225e-05	0.00266946	2.08161
chr2.176020299.176020984	1.92251	2.06807	4.49446	3.27069e-05	0.00267497	2.22275
chr3.42061355.42062281	0.745015	4.59565	4.49361	3.28049e-05	0.00268099	2.04571
chr1.235411623.235412124	3.72774	0.371575	4.49352	3.28151e-05	0.00268099	1.80238
chr17.70021472.70022541	1.15923	2.83137	4.49233	3.29522e-05	0.00269079	2.21511
chr2.8583588.8584358	-0.898841	4.3063	-4.49181	3.30125e-05	0.00269286	2.06802
chr20.35886518.35886964	-1.2133	3.30631	-4.49174	3.30208e-05	0.00269286	2.13745
chr11.8234134.8234627	-1.20797	2.76731	-4.49166	3.30295e-05	0.00269286	2.21386
chr17.43831639.43832143	-1.26315	2.70699	-4.49138	3.30623e-05	0.00269412	2.20757
chr11.129115712.129116489	1.57893	2.0466	4.49103	3.31029e-05	0.00269462	2.21822
chr11.67406927.67407363	2.17733	1.47718	4.49082	3.31269e-05	0.00269462	2.09278
chr9.121594801.121595049	-1.09387	2.55172	-4.49054	3.31596e-05	0.00269462	2.21616
chr12.108190455.108191008	-1.34478	2.45145	-4.49047	3.31683e-05	0.00269462	2.22783
chr1.230381878.230382544	1.07536	2.82667	4.49044	3.31709e-05	0.00269462	2.20424
chr8.73131912.73132202	-2.1659	0.435017	-4.49043	3.31724e-05	0.00269462	2.0587
chr3.123696649.123697336	-1.18944	2.69737	-4.49012	3.32091e-05	0.00269619	2.1841
chr8.8664303.8665559	0.831198	4.7047	4.48923	3.33119e-05	0.0027018	2.01854
chr2.200863446.200865467	0.843953	5.23758	4.48922	3.33129e-05	0.0027018	1.95895
chr2.179263463.179265168	0.942523	4.66706	4.48867	3.33781e-05	0.00270568	2.02268
chr11.68003934.68004251	-1.40696	2.39306	-4.48852	3.33955e-05	0.00270568	2.22025
chr6.87444336.87445053	1.58936	2.10814	4.48745	3.35206e-05	0.0027144	2.20748
chr16.31138634.31139102	-1.31224	2.41885	-4.4872	3.35502e-05	0.00271539	2.20331
chr1.36400661.36401707	-0.719189	4.86165	-4.48697	3.35771e-05	0.00271615	1.96976
chr1.164895171.164895788	-1.42632	1.2749	-4.48665	3.36153e-05	0.00271782	2.18552
chr2.225472124.225472494	-1.97166	0.590702	-4.48591	3.37018e-05	0.0027234	1.97801
chr17.4006582.4007407	-0.990481	3.59242	-4.48537	3.37658e-05	0.00272716	2.10995
chr11.106958987.106959194	1.67521	1.28235	4.48511	3.37969e-05	0.00272826	2.11323
chr4.136981401.136981922	1.33575	2.22588	4.48474	3.38405e-05	0.00273003	2.21005
chr17.59619037.59621188	0.766301	5.59223	4.48463	3.3854e-05	0.00273003	1.89101
chr2.206245272.206245695	-2.71879	0.130266	-4.48424	3.38996e-05	0.00273129	1.67917
chr5.95759926.95760777	0.952376	3.578	4.4842	3.39048e-05	0.00273129	2.12547
chr2.70261560.70261847	1.77434	2.10018	4.48397	3.39316e-05	0.00273204	2.20245
chr3.98817561.98817938	-1.27234	2.47745	-4.4838	3.39514e-05	0.00273222	2.18888
chr1.67555476.67555984	-1.40969	1.85392	-4.48315	3.40289e-05	0.00273704	2.20371
chr2.51103156.51103835	-0.975825	3.78629	-4.48282	3.40686e-05	0.00273882	2.08256
chr12.64608914.64609592	1.46499	3.06217	4.48209	3.41558e-05	0.00274264	2.17616
chr2.26720205.26721161	-1.11143	3.74593	-4.48207	3.41588e-05	0.00274264	2.11305
chr1.192401475.192402305	1.74561	2.23409	4.48198	3.41691e-05	0.00274264	2.19689
chr20.57622440.57622921	-1.74288	1.34522	-4.48129	3.42515e-05	0.00274739	2.14366
chr14.105281500.105282236	1.57725	1.78301	4.48119	3.42636e-05	0.00274739	2.15253
chr13.110874539.110874863	-1.2243	1.98113	-4.48031	3.4369e-05	0.00275395	2.19638
chr3.59268256.59268707	2.15595	1.23076	4.48022	3.43808e-05	0.00275395	1.92105
chr2.8629432.8629695	-1.33849	2.32763	-4.47908	3.45174e-05	0.00276347	2.18476
chr7.2095457.2095920	-1.36649	2.08733	-4.478	3.46488e-05	0.00277061	2.18568
chr3.128404745.128405003	-1.32818	1.55265	-4.47795	3.46548e-05	0.00277061	2.17766
chr19.48872165.48874010	1.10359	5.79141	4.47772	3.46828e-05	0.00277061	1.86798
chr16.2514654.2515633	1.51938	3.24599	4.47759	3.46984e-05	0.00277061	2.1425
chr20.56712008.56712573	-0.923248	3.43064	-4.47752	3.47064e-05	0.00277061	2.10322
chr12.67910278.67911725	0.915633	3.22197	4.47738	3.47241e-05	0.00277061	2.13606
chr3.40846554.40846864	-1.5355	1.74201	-4.47732	3.47312e-05	0.00277061	2.18273
chr8.37870114.37871942	-0.792077	4.35753	-4.47713	3.47544e-05	0.00277104	2.00352
chr5.5325862.5326855	-0.926541	3.26062	-4.47523	3.49855e-05	0.00278803	2.1082
chr6.81766434.81767859	1.36672	2.09268	4.47493	3.50226e-05	0.00278956	2.17902
chr5.178331489.178332219	-1.0393	2.98437	-4.4746	3.50634e-05	0.00279011	2.13754
chr10.92823905.92824176	-1.87733	0.712036	-4.47451	3.50746e-05	0.00279011	1.94308
chr17.17752111.17753014	-0.79071	4.08466	-4.47407	3.5128e-05	0.00279011	2.02148
chr6.89482768.89484034	0.909099	4.25254	4.47402	3.51339e-05	0.00279011	2.00477
chr1.193448951.193449532	-1.4174	1.98598	-4.47394	3.51442e-05	0.00279011	2.1761
chrX.37462341.37462821	-1.4646	1.97416	-4.47383	3.51579e-05	0.00279011	2.17524
chr16.2194941.2195353	1.31285	2.23265	4.47375	3.5168e-05	0.00279011	2.16826
chr5.81189976.81190338	-1.62118	1.31054	-4.47364	3.5181e-05	0.00279011	2.14542
chr13.40352618.40353387	-1.33776	1.81264	-4.47356	3.5191e-05	0.00279011	2.16179
chr15.88463912.88464389	-1.3037	2.42858	-4.4734	3.52103e-05	0.00279022	2.17055
chr19.383966.384442	-2.41101	0.649876	-4.47325	3.52287e-05	0.00279025	1.70171
chr1.150981075.150981555	-1.03934	3.07098	-4.47311	3.52465e-05	0.00279025	2.13146
chr17.48816862.48817535	-0.876728	4.05743	-4.4712	3.54832e-05	0.00280756	2.0314
chr3.18424488.18426258	0.949308	4.55779	4.47087	3.55232e-05	0.00280929	1.98069
chr6.27807262.27808696	1.01408	3.88287	4.47066	3.555e-05	0.00280999	2.05233
chr3.35954261.35955059	1.56201	2.59333	4.47039	3.5583e-05	0.00281116	2.15625
chr13.30033479.30034250	-0.96798	3.80462	-4.46969	3.56705e-05	0.00281535	2.06133
chr4.168330682.168331150	-1.62575	1.01486	-4.46968	3.56721e-05	0.00281535	2.1334
chr8.24567587.24568592	1.38584	2.35765	4.46934	3.57147e-05	0.00281571	2.16144
chr8.116996274.116997188	1.73873	2.53466	4.46927	3.57231e-05	0.00281571	2.16125
chr6.167203672.167204276	-1.73482	1.84343	-4.46903	3.57528e-05	0.00281571	2.132
chrX.46545091.46546473	1.06594	4.22732	4.46895	3.57626e-05	0.00281571	2.01269
chr8.79360573.79361994	1.11545	2.64834	4.46892	3.57672e-05	0.00281571	2.13509
chrX.154751408.154752211	-1.32281	2.4397	-4.46857	3.58106e-05	0.0028177	2.1408
chr7.105439146.105439882	1.18777	2.70999	4.46841	3.58302e-05	0.00281782	2.13604
chr8.23889412.23891108	0.935613	4.04255	4.46805	3.58753e-05	0.00281936	2.00903
chr14.56212566.56212934	-1.59308	1.22199	-4.46786	3.59e-05	0.00281936	2.11918
chr4.57501459.57502154	0.83784	4.14084	4.46774	3.5914e-05	0.00281936	2.01713
chr3.142027485.142028001	1.3652	2.31578	4.46768	3.59224e-05	0.00281936	2.15618
chr17.73744490.73745113	-1.28205	2.04857	-4.46741	3.59557e-05	0.00282056	2.14828
chrX.47582130.47582618	-0.928613	3.6384	-4.46622	3.61054e-05	0.00283087	2.04289
chr19.53870533.53870723	2.54753	1.51498	4.46479	3.62871e-05	0.00284325	2.01689
chr10.103554697.103555544	-0.905256	3.51884	-4.46469	3.62999e-05	0.00284325	2.06552
chr17.42772962.42774176	1.03343	3.34564	4.46374	3.64201e-05	0.0028502	2.07727
chr12.52181639.52182179	-1.24496	2.48861	-4.46364	3.64328e-05	0.0028502	2.13414
chr11.94060218.94060926	-1.35691	3.42836	-4.46356	3.64435e-05	0.0028502	2.05867
chr3.152268492.152270603	0.826131	5.42099	4.46262	3.65636e-05	0.00285718	1.84526
chr17.40344902.40345855	-0.664533	4.72405	-4.46257	3.65696e-05	0.00285718	1.92034
chr5.76337875.76338336	-1.38954	1.97679	-4.46224	3.66115e-05	0.00285902	2.1317
chr15.85617981.85618272	2.42315	0.452619	4.46186	3.66609e-05	0.00286145	1.67877
chr15.23483710.23484436	1.11035	2.96226	4.46132	3.67302e-05	0.00286542	2.08192
chr1.145465217.145465835	-1.66431	1.79386	-4.4611	3.67578e-05	0.00286613	2.13125
chr10.97849629.97850428	-1.16053	2.90675	-4.46092	3.67815e-05	0.00286654	2.10257
chr6.132084650.132086122	0.776283	4.82928	4.46066	3.68147e-05	0.00286769	1.90981
[truncated: 153,560 more rows]
