# Supplementary material for: Anthracyclines induce global changes in cardiomyocyte chromatin accessibility that overlap with cardiovascular disease loci
Source: PLoS Genet. 2025 Oct 14;21(10):e1011900. doi: 10.1371/journal.pgen.1011900 (PMC12561927; doi:10.1371/journal.pgen.1011900)
Supplement: S7 Table — (XLSX) [file pgen.1011900.s007.xlsx]

## Sheet: Table_S7
Table_S7: Pairwise differential accessibility analysis for MTX vs VEH at 3 hours
peak = Location of region (chromosome.start.end)
peak	logFC	AveExpr	t	P.Value	adj.P.Val	B
chr7.5524956.5526033	-2.27232	3.01611	-8.49583	7.38859e-12	6.73798e-07	16.3981
chr10.90912452.90913442	-2.0178	3.48294	-8.45496	8.66304e-12	6.73798e-07	16.3794
chr15.63072786.63074229	-1.73121	3.05831	-8.04989	4.21238e-11	2.18422e-06	14.8064
chr14.23376284.23379025	-2.16284	4.84021	-7.82327	1.02316e-10	3.979e-06	14.237
chr10.72331769.72332348	-1.52244	2.68796	-7.62747	2.20469e-10	6.85908e-06	13.3022
chr15.34788417.34789729	-2.33576	2.79099	-7.36284	6.22528e-10	1.61398e-05	12.3055
chr10.64309568.64310246	-1.31873	3.75501	-7.32349	7.26426e-10	1.61429e-05	12.2403
chr7.44137878.44138791	-2.15253	3.38769	-7.25623	9.45652e-10	1.83879e-05	11.9607
chr4.41318655.41319347	-1.84113	3.40829	-6.92135	3.51107e-09	6.06857e-05	10.6636
chr10.90911070.90912279	-1.64265	4.67363	-6.79414	5.77297e-09	8.96051e-05	10.362
chr20.36549656.36551277	-1.7643	3.35143	-6.7703	6.3363e-09	8.96051e-05	10.2095
chr7.7148745.7149187	-1.54945	2.49875	-6.68615	8.7996e-09	0.00011407	9.81956
chr17.59842893.59845168	-1.40862	5.59413	-6.63216	1.08607e-08	0.000129959	9.74553
chr1.201355656.201357100	-1.71638	3.99354	-6.3604	3.12304e-08	0.000347008	8.7478
chr1.201357250.201358044	-1.80235	2.68361	-6.22914	5.1899e-08	0.000538217	8.1836
chr11.65506819.65508825	-1.25899	5.30664	-6.21037	5.58006e-08	0.000542511	8.15738
chr17.81506892.81508031	-1.76104	1.99309	-6.19152	6.00124e-08	0.00054289	7.91349
chr15.39597627.39599528	-2.24946	2.76477	-6.17967	6.28196e-08	0.00054289	8.01051
chr14.23375373.23376080	-2.18771	2.67356	-6.14435	7.19838e-08	0.000563144	7.85057
chr9.16808922.16809427	-2.35481	1.01366	-6.13735	7.39525e-08	0.000563144	7.42263
chr6.162964523.162965294	-1.42294	3.56778	-6.13018	7.60238e-08	0.000563144	7.86494
chr11.75347845.75348424	-1.1795	3.60604	-6.11563	8.04041e-08	0.000568519	7.83481
chr17.48054078.48055018	-0.873483	4.68428	-6.03805	1.08359e-07	0.000732867	7.56254
chr11.35192218.35192759	-1.46161	3.19332	-6.0135	1.19072e-07	0.000745207	7.46063
chr11.109858171.109858725	-1.57403	1.65898	-6.01198	1.19764e-07	0.000745207	7.20057
chrX.154347123.154348479	-1.52533	2.77487	-5.74763	3.28783e-07	0.00196709	6.42447
chr18.42459790.42460209	-2.27199	2.19938	-5.73604	3.43578e-07	0.00197948	6.28897
chr2.1819026.1819425	-1.50356	1.7516	-5.70425	3.8765e-07	0.00215363	6.20064
chr19.50494620.50495731	-1.77996	3.04344	-5.6626	4.53949e-07	0.0023765	6.20569
chr7.157319804.157320338	-1.95642	1.90351	-5.65123	4.73921e-07	0.0023765	5.94563
chr7.98077743.98078527	-1.48041	2.39889	-5.64965	4.76759e-07	0.0023765	6.07746
chr10.118842820.118843909	-1.33429	3.31683	-5.64009	4.94326e-07	0.0023765	6.09281
chr13.23289848.23290539	-1.19794	4.1434	-5.63489	5.04152e-07	0.0023765	6.11127
chr11.46697154.46697861	-1.41986	3.73416	-5.593	5.90617e-07	0.0027022	5.95083
chr15.66775516.66775692	-2.03803	1.07151	-5.58518	6.08318e-07	0.00270366	5.28408
chr4.130393544.130394129	-1.83949	2.66883	-5.57016	6.43782e-07	0.0027818	5.74205
chr7.36055085.36055713	-1.57862	2.48735	-5.55877	6.72023e-07	0.00282535	5.77189
chr3.186152139.186152797	1.45409	2.97246	5.54318	7.12678e-07	0.00291742	5.74325
chr12.52442619.52443115	-1.1453	3.48964	-5.52179	7.72459e-07	0.00303798	5.71021
chr18.72675420.72675971	-1.45328	3.01223	-5.51617	7.88974e-07	0.00303798	5.65659
chr4.7910669.7911746	-1.17253	3.47374	-5.51224	8.00716e-07	0.00303798	5.67662
chr5.177494646.177495151	-0.924246	4.04274	-5.49437	8.56344e-07	0.00317167	5.60006
chr17.48500725.48501534	-1.31492	4.35834	-5.48617	8.83128e-07	0.00319481	5.5764
chr14.23409333.23410731	-1.95216	3.83026	-5.47766	9.11808e-07	0.00322359	5.53917
chr19.50484813.50486159	-1.36079	3.5685	-5.43913	1.0536e-06	0.00364212	5.40247
chr11.76624651.76625265	-1.36945	3.66273	-5.4309	1.08659e-06	0.00365743	5.38524
chr6.135497333.135498699	0.929254	4.98593	5.4264	1.10506e-06	0.00365743	5.33096
chr14.23408208.23408839	-1.57378	3.02917	-5.4164	1.14723e-06	0.00371791	5.33959
chr17.72422777.72423422	1.30118	2.44882	5.39169	1.25828e-06	0.00392457	5.2069
chr3.107927271.107928399	1.13823	4.34546	5.39102	1.26146e-06	0.00392457	5.24036
chr17.41785195.41785506	-1.2636	2.86053	-5.37345	1.34702e-06	0.00410861	5.15503
chr11.19987311.19988215	-1.34067	4.01496	-5.35887	1.42237e-06	0.00425498	5.13716
chr14.52313839.52315415	1.06773	4.4304	5.34444	1.50105e-06	0.00440563	5.06742
chr2.219525777.219526235	-1.17269	2.86407	-5.33181	1.5734e-06	0.00453248	5.03748
chr11.65448424.65449226	-1.35334	3.03454	-5.31775	1.65794e-06	0.00463626	4.97642
chr12.45991788.45992208	1.07343	3.72855	5.31596	1.66904e-06	0.00463626	4.98812
chr18.48828641.48829191	-1.34587	2.46224	-5.31015	1.70556e-06	0.00465459	4.93796
chr5.50423186.50423685	2.87904	0.0263482	5.29507	1.80394e-06	0.0047373	3.35167
chr5.149796141.149796364	-2.23435	1.08459	-5.28989	1.83903e-06	0.0047373	4.2783
chr12.124487335.124488036	-1.16544	2.99899	-5.28912	1.84427e-06	0.0047373	4.88775
chr19.46674835.46675075	-1.6708	0.897844	-5.28353	1.88301e-06	0.0047373	4.56541
chr1.158043145.158043678	-1.50863	1.979	-5.2806	1.9036e-06	0.0047373	4.75684
chr9.136095158.136096037	1.23089	3.2923	5.27849	1.91859e-06	0.0047373	4.85812
chr4.14434522.14434816	-2.02613	1.00426	-5.26825	1.99297e-06	0.00479389	4.23941
chr1.100360726.100361197	-1.52552	2.1187	-5.26688	2.00314e-06	0.00479389	4.72158
chr17.13749530.13750392	-1.33813	3.2486	-5.24065	2.20779e-06	0.0052036	4.72211
chr20.9262575.9263336	1.36538	3.35363	5.23609	2.24547e-06	0.00521342	4.6968
chr3.37430675.37431384	-1.45629	1.58428	-5.23124	2.28619e-06	0.0052299	4.53793
chr17.47252123.47252542	-1.27641	2.54818	-5.20937	2.47897e-06	0.0055887	4.61935
chr11.61764292.61765134	-1.09544	2.71549	-5.1775	2.78881e-06	0.00619742	4.50996
chr20.37880602.37881225	-1.14606	2.94684	-5.16281	2.94423e-06	0.00645065	4.45081
chr22.45314090.45314320	-1.46457	2.2899	-5.12392	3.3978e-06	0.00734098	4.2797
chr15.57497020.57497746	-1.12965	2.40196	-5.08826	3.87371e-06	0.00825455	4.18807
chr3.49173142.49174143	-0.840113	4.48821	-5.05945	4.30552e-06	0.0089725	4.06424
chr6.710664.711560	0.95121	3.11982	5.05606	4.35942e-06	0.0089725	4.09458
chr2.124664282.124664817	-1.7418	1.03004	-5.05454	4.38367e-06	0.0089725	3.81831
chr16.87552794.87553328	1.27809	3.2648	5.03952	4.63151e-06	0.0091633	4.03857
chr5.53490779.53491350	1.87782	1.81315	5.039	4.64044e-06	0.0091633	3.68137
chr1.148522548.148523161	-1.01405	3.10615	-5.03822	4.65361e-06	0.0091633	4.02418
chr1.17757515.17757831	-3.25016	0.619013	-5.02195	4.9391e-06	0.00950406	2.99675
chr1.22662348.22662742	-1.44753	1.93771	-5.02141	4.94886e-06	0.00950406	3.95909
chr13.43688256.43688615	-2.71642	-0.0805974	-5.01754	5.01923e-06	0.00952165	3.02377
chr19.32627984.32628877	-1.103	3.49861	-5.01005	5.15851e-06	0.00966797	3.92575
chr2.102278907.102279568	-1.45434	2.65672	-5.00615	5.23249e-06	0.00968988	3.90691
chr6.27505562.27505985	-1.55744	1.5169	-4.99401	5.46966e-06	0.0100099	3.82988
chr2.17229361.17229798	-2.20129	0.578844	-4.98389	5.67536e-06	0.0102656	3.30207
chr13.44800670.44801311	-1.07287	2.15079	-4.97685	5.82276e-06	0.0102766	3.81887
chr3.124409406.124410716	1.24204	3.85499	4.97646	5.83113e-06	0.0102766	3.82221
chr16.70589979.70590519	1.63576	1.83723	4.97069	5.95501e-06	0.0102766	3.64744
chr7.132138816.132139260	-1.36065	2.04705	-4.9691	5.98958e-06	0.0102766	3.78415
chr8.115648142.115648891	1.07175	2.83618	4.96526	6.07386e-06	0.0102766	3.78358
chr19.50493166.50493832	-1.2602	2.6564	-4.96508	6.07782e-06	0.0102766	3.78591
chr11.112302269.112302915	1.3027	3.37229	4.94699	6.49146e-06	0.0108101	3.72362
chr20.1802929.1804071	1.16514	3.59987	4.94307	6.58456e-06	0.0108101	3.71129
chr3.46849914.46850563	-1.54697	2.90647	-4.94235	6.60182e-06	0.0108101	3.71025
chr17.78179234.78179994	1.52878	2.69956	4.93613	6.75291e-06	0.0109334	3.64179
chr15.68312779.68313295	1.17986	2.96959	4.9335	6.81771e-06	0.0109334	3.68032
chr1.204733818.204734538	-1.01728	2.57298	-4.92999	6.90507e-06	0.0109605	3.66502
chr1.194564055.194564531	-2.77008	-0.0914581	-4.92419	7.05214e-06	0.0109857	2.35203
chr10.97608964.97609714	1.06922	3.68594	4.9238	7.06214e-06	0.0109857	3.63948
chr12.68865319.68865895	1.67898	1.09458	4.91671	7.24638e-06	0.0111363	3.38186
chr2.105117541.105117864	-1.60847	1.03162	-4.912	7.37126e-06	0.0111363	3.42324
chr19.920145.920566	1.36436	1.91062	4.90822	7.47298e-06	0.0111363	3.53073
chr4.5808041.5808409	-1.73067	1.01615	-4.90752	7.49195e-06	0.0111363	3.28069
chr2.39469815.39470434	0.894069	3.73542	4.90474	7.56776e-06	0.0111363	3.58279
chrX.50485805.50486766	-1.78905	1.77967	-4.90399	7.58852e-06	0.0111363	3.50784
chr19.11539744.11540628	-0.902161	4.08718	-4.89814	7.75113e-06	0.0112406	3.50641
chr4.25722957.25723777	-1.22805	2.99971	-4.8944	7.85676e-06	0.0112406	3.54604
chr16.11632343.11633173	0.835236	3.41377	4.89299	7.89697e-06	0.0112406	3.53148
chr3.165518308.165518801	-1.4073	2.57139	-4.8907	7.96276e-06	0.0112406	3.43679
chr15.56059075.56059394	-2.63274	0.589363	-4.88697	8.07099e-06	0.0112406	2.44921
chr2.121074948.121075643	-1.03565	3.45931	-4.88622	8.09318e-06	0.0112406	3.51037
chr7.75716909.75717602	1.14074	2.56883	4.87123	8.54432e-06	0.011738	3.45983
chr17.4739170.4740006	1.49742	2.74795	4.86936	8.6022e-06	0.011738	3.45639
chr3.58059271.58060054	0.896929	4.06553	4.86243	8.82049e-06	0.0118913	3.41976
chr6.26312408.26313430	-0.886664	3.90028	-4.86096	8.86743e-06	0.0118913	3.39665
chr10.44480625.44481089	-1.4162	0.920052	-4.85381	9.09938e-06	0.0120981	3.30283
chr3.68560801.68561201	-1.9892	0.669784	-4.82479	1.01037e-05	0.0133196	2.98724
chr7.33872816.33873876	-1.29159	2.74643	-4.82206	1.02039e-05	0.0133386	3.30552
chr4.4672864.4673389	-1.13385	2.34644	-4.81903	1.03159e-05	0.0133726	3.29779
chr3.42031915.42032434	0.943516	3.94586	4.81417	1.04981e-05	0.0134963	3.27139
chr12.4164571.4165176	0.985803	2.53757	4.81151	1.05989e-05	0.0135142	3.27257
chr16.31507635.31508905	0.872401	4.4773	4.80709	1.07689e-05	0.0136194	3.20206
chr10.4307983.4308541	-2.21175	1.07807	-4.79117	1.14035e-05	0.0142905	2.92532
chr8.105897090.105897858	-1.1246	2.83366	-4.78923	1.14833e-05	0.0142905	3.19529
chr6.72182450.72183254	1.04153	3.62782	4.78196	1.17875e-05	0.0145525	3.16507
chr11.97794975.97795423	-1.69732	1.573	-4.76875	1.23597e-05	0.014972	2.89627
chr2.60553546.60553791	-1.12818	2.77343	-4.76846	1.2373e-05	0.014972	3.13087
chr14.77498123.77499416	1.04565	3.52241	4.76749	1.2416e-05	0.014972	3.12202
chr1.8077998.8078726	1.1253	3.47615	4.76333	1.26025e-05	0.0150801	3.11408
chr19.29806205.29806444	-2.85043	-0.104386	-4.74507	1.34553e-05	0.015895	1.92204
chr1.230915104.230915387	1.57552	1.82629	4.74439	1.34879e-05	0.015895	2.81327
chr13.42001276.42002200	0.802669	3.46715	4.7339	1.4004e-05	0.0163791	2.99538
chr9.36572432.36573618	1.06903	3.50625	4.72706	1.43507e-05	0.0166593	2.98872
chr4.25694447.25695006	-1.57868	1.44875	-4.71004	1.5251e-05	0.0175733	2.79533
chr13.49463383.49464183	1.18253	2.37279	4.70772	1.5378e-05	0.0175894	2.9309
chr2.47076615.47077553	0.713806	4.87747	4.704	1.55836e-05	0.0176945	2.80605
chrX.72045614.72046637	-1.1298	2.99359	-4.70069	1.5769e-05	0.0177752	2.9046
chr3.15645974.15646509	1.33091	3.16456	4.69485	1.6101e-05	0.0180189	2.88881
chr7.76069076.76069616	-1.23527	2.49004	-4.68753	1.65265e-05	0.0182952	2.86513
chr1.27650599.27651193	0.942254	3.89602	4.68517	1.66662e-05	0.0182952	2.82817
chr4.61555493.61556646	-1.00491	3.98192	-4.6822	1.68434e-05	0.0182952	2.81713
chr2.175064712.175065272	-1.70096	0.740313	-4.67877	1.70506e-05	0.0182952	2.52031
chr6.7216864.7217541	-1.05441	2.62205	-4.67818	1.70863e-05	0.0182952	2.82434
chr15.91947960.91948733	0.8316	3.88581	4.67685	1.71675e-05	0.0182952	2.77679
chr6.123309228.123309583	-1.59066	2.22742	-4.67549	1.72513e-05	0.0182952	2.72555
chr7.79652425.79653639	1.04195	3.72585	4.67423	1.73286e-05	0.0182952	2.79968
chr8.23345208.23345801	0.92998	3.80767	4.67297	1.74064e-05	0.0182952	2.78422
chr10.50739480.50740649	0.968228	4.45908	4.66425	1.79554e-05	0.0184864	2.73705
chr17.20154691.20155241	-1.09694	2.9663	-4.66332	1.80148e-05	0.0184864	2.78041
chr2.80517364.80517687	-1.35678	2.0033	-4.66247	1.80694e-05	0.0184864	2.7827
chr10.73729813.73730857	0.889834	4.61446	4.65898	1.82948e-05	0.0184864	2.69678
chr20.51546643.51546942	-1.50002	1.06643	-4.65876	1.83095e-05	0.0184864	2.69905
chr1.2279093.2279871	-0.989446	3.47669	-4.65802	1.83577e-05	0.0184864	2.72006
chr3.134140193.134140634	-1.70794	0.915426	-4.6562	1.84766e-05	0.0184864	2.59243
chr1.156516816.156517081	-1.97911	0.497189	-4.65525	1.85391e-05	0.0184864	2.43478
chr12.93591315.93591965	1.05905	2.96689	4.64979	1.8903e-05	0.0187292	2.74195
chr3.25148764.25149102	-1.95567	1.40778	-4.64423	1.92795e-05	0.0189814	2.50204
chr19.47230598.47231812	0.871604	4.95176	4.6402	1.95579e-05	0.019069	2.61149
chr17.48127330.48127732	1.53484	1.62653	4.63589	1.98595e-05	0.019069	2.53906
chr12.52895317.52896737	-1.01024	4.00958	-4.63406	1.99887e-05	0.019069	2.62135
chr1.63316867.63317850	1.10822	3.49395	4.6338	2.00073e-05	0.019069	2.68368
chr9.94905705.94905974	-2.15508	0.622627	-4.63373	2.00122e-05	0.019069	2.03806
chr1.38804063.38804521	1.74224	1.56653	4.632	2.01351e-05	0.019069	2.45342
chr15.53693883.53694878	-1.12245	3.03861	-4.63073	2.02266e-05	0.019069	2.68012
chr5.89313708.89314584	1.08488	3.82071	4.62041	2.09799e-05	0.0195972	2.62944
chr9.134895865.134896741	-1.38112	2.07903	-4.61919	2.10712e-05	0.0195972	2.58523
chr2.241217174.241217922	0.928325	4.19381	4.61742	2.12041e-05	0.0195972	2.5856
chr10.12241793.12242567	0.896604	3.18673	4.61627	2.12907e-05	0.0195972	2.61652
chr20.14761734.14762611	-1.04919	2.87761	-4.61399	2.14631e-05	0.0196396	2.61412
chr11.33015667.33016547	0.923618	3.92828	4.61043	2.17358e-05	0.0197728	2.58295
chr5.177478970.177479847	-0.863108	4.12992	-4.60642	2.20464e-05	0.0199388	2.51823
chr20.22617180.22617597	-1.03818	2.85889	-4.60329	2.22922e-05	0.0200362	2.57637
chr11.8268058.8268808	1.2114	2.7428	4.60178	2.24118e-05	0.0200362	2.58617
chr21.46667071.46668417	0.741978	4.34401	4.59759	2.27463e-05	0.0201079	2.50552
chr7.102829026.102829547	-1.83271	0.840758	-4.59754	2.27504e-05	0.0201079	2.18742
chr16.14180529.14180895	1.47811	2.03939	4.59297	2.31211e-05	0.0201678	2.50471
chr17.16486363.16487138	0.83683	3.64991	4.59288	2.31285e-05	0.0201678	2.53208
chr1.29706906.29707289	-1.31541	1.28056	-4.59082	2.32978e-05	0.0201678	2.51923
chr10.76149893.76150681	1.30175	2.58374	4.59034	2.33369e-05	0.0201678	2.54929
chr11.88174666.88175998	0.865242	3.62194	4.5869	2.36222e-05	0.0202173	2.51604
chr3.11456093.11456470	1.34805	1.90009	4.58652	2.3654e-05	0.0202173	2.50279
chr1.146051667.146052661	-0.846096	3.79824	-4.58286	2.39624e-05	0.0202178	2.46806
chr6.17962255.17962991	-0.632552	5.07018	-4.58034	2.41769e-05	0.0202178	2.39165
chr1.184113321.184113775	-1.68797	1.53817	-4.57963	2.42373e-05	0.0202178	2.45691
chr9.106920966.106921938	-0.918535	4.43849	-4.57752	2.44183e-05	0.0202178	2.4611
chr14.73612392.73613283	0.878006	4.20802	4.57661	2.44972e-05	0.0202178	2.44425
chr22.31090288.31090613	-1.4771	1.62117	-4.57646	2.45098e-05	0.0202178	2.44439
chr2.39743142.39743857	1.31712	3.15257	4.57372	2.47481e-05	0.0202178	2.4955
chr8.48399693.48400204	-1.36287	1.99918	-4.57243	2.48613e-05	0.0202178	2.44174
chr6.165701832.165702415	1.28781	2.53247	4.57212	2.48887e-05	0.0202178	2.48517
chr6.119482793.119483200	-1.31077	2.62733	-4.57137	2.49544e-05	0.0202178	2.48269
chr5.34608756.34610516	0.896178	4.02595	4.56943	2.51259e-05	0.0202514	2.44852
chr12.114123133.114123487	1.2989	2.13144	4.56751	2.5297e-05	0.0202841	2.43059
chr6.692360.693676	0.85374	4.77596	4.56305	2.56984e-05	0.0205003	2.36608
chr9.33620816.33621736	0.982519	3.38977	4.55472	2.64641e-05	0.0209705	2.42724
chr3.9916661.9917490	-0.780399	3.63792	-4.55372	2.65574e-05	0.0209705	2.3885
chr9.114287930.114288709	0.965713	3.55035	4.54911	2.6992e-05	0.0209871	2.39456
chr1.116878110.116879606	0.804174	4.21266	4.54666	2.7226e-05	0.0209871	2.35963
chr1.212636419.212637419	-1.05417	2.94012	-4.54648	2.72438e-05	0.0209871	2.40804
chr1.234987262.234987935	1.0396	3.13286	4.545	2.7386e-05	0.0209871	2.40321
chr12.99649457.99650026	-1.27316	3.05139	-4.54431	2.74524e-05	0.0209871	2.38772
chr3.56909383.56909884	-1.23093	2.46325	-4.5439	2.74925e-05	0.0209871	2.37474
chr3.186782723.186784520	0.888544	4.70427	4.54358	2.75229e-05	0.0209871	2.31448
chr6.129732070.129732469	-1.27499	1.63245	-4.54069	2.78047e-05	0.0210986	2.34836
chr22.35359537.35360008	1.52206	1.32351	4.53647	2.82205e-05	0.0213102	2.22517
chr9.124684140.124684831	-1.42353	2.09291	-4.53478	2.83886e-05	0.0213336	2.35144
chr3.39106292.39108152	0.758947	5.2664	4.52743	2.91324e-05	0.0217294	2.18553
chr11.73821356.73822062	-1.5183	1.09681	-4.52682	2.91947e-05	0.0217294	2.19392
chr1.180502024.180503197	0.819628	5.30927	4.52516	2.93655e-05	0.0217524	2.20205
chr18.47894017.47894667	-1.28592	2.97919	-4.52241	2.9651e-05	0.0217735	2.31317
chr11.93498548.93499098	1.37869	2.32331	4.52219	2.96739e-05	0.0217735	2.27873
chr2.237859555.237860204	1.01509	2.46227	4.51886	3.00237e-05	0.0217909	2.31731
chr1.203750890.203751598	1.03832	3.82127	4.5172	3.01993e-05	0.0217909	2.29922
chr6.137237316.137237972	1.28899	2.37741	4.51706	3.02138e-05	0.0217909	2.30214
chr17.78241509.78241928	-1.21396	2.21403	-4.51664	3.02579e-05	0.0217909	2.31094
chr3.122991509.122992094	1.33414	2.5388	4.51382	3.05599e-05	0.021907	2.29876
chr10.79440727.79441007	-1.18064	2.78198	-4.51198	3.07576e-05	0.0219254	2.29544
chr12.50282889.50284047	0.760927	4.22613	4.51096	3.08675e-05	0.0219254	2.23089
chr19.3984739.3985626	1.0469	4.02583	4.50777	3.12155e-05	0.0220718	2.23963
chr2.37637705.37638656	-1.33035	1.78446	-4.50063	3.20078e-05	0.0224763	2.24765
chr6.27290552.27290932	-1.70231	0.997883	-4.49761	3.23482e-05	0.0224763	2.18108
chr20.49914596.49916142	0.749003	4.46238	4.49584	3.25489e-05	0.0224763	2.15769
chr11.68780855.68781365	-1.10483	1.88015	-4.49547	3.25919e-05	0.0224763	2.24367
chr2.79585687.79586410	-0.908195	2.42457	-4.4944	3.27144e-05	0.0224763	2.23986
chr11.131377170.131377533	-1.69472	0.506231	-4.49247	3.29361e-05	0.0224763	2.00322
chr2.68769654.68770696	1.01308	2.92433	4.49243	3.29413e-05	0.0224763	2.23256
chr4.186020673.186021877	0.897351	3.30486	4.49	3.32224e-05	0.0224763	2.21309
chr10.90913903.90914096	-1.48103	1.98617	-4.48824	3.34275e-05	0.0224763	2.21517
chr15.68704439.68705107	-0.849292	4.73383	-4.48657	3.36237e-05	0.0224763	2.10387
chr18.33577646.33578344	1.02688	4.36102	4.48452	3.38664e-05	0.0224763	2.15762
chr1.197774690.197776378	0.852543	4.97764	4.48385	3.39458e-05	0.0224763	2.06979
chrX.69065447.69065872	-1.43439	1.93509	-4.48379	3.39536e-05	0.0224763	2.13981
chr16.2835720.2836410	0.728289	4.78764	4.48343	3.39962e-05	0.0224763	2.09588
chr3.51681841.51682502	-1.01584	3.05613	-4.48209	3.41562e-05	0.0224763	2.19922
chr13.57507977.57508586	-1.69006	1.424	-4.48199	3.41681e-05	0.0224763	2.13646
chr7.137827905.137828118	-1.85714	0.606784	-4.48135	3.42439e-05	0.0224763	1.96096
chr11.15911502.15912103	-1.07126	3.1182	-4.47882	3.45495e-05	0.0225816	2.15368
chr9.124291590.124292426	0.903778	3.23113	4.46871	3.57933e-05	0.02287	2.13757
chr12.90484121.90484772	-0.972555	3.33562	-4.46849	3.5821e-05	0.02287	2.1467
chr6.163701482.163702314	-1.28745	1.8497	-4.46801	3.58812e-05	0.02287	2.13801
chr15.55497851.55498775	0.815926	3.73816	4.46798	3.58843e-05	0.02287	2.11235
chr16.89958027.89958340	-1.25295	1.42193	-4.46511	3.6246e-05	0.02287	2.11863
chr20.2206937.2208010	0.901025	4.13066	4.46507	3.6252e-05	0.02287	2.09091
chr15.91536613.91537312	-1.37032	2.03177	-4.46496	3.62649e-05	0.02287	2.13568
chr1.235442875.235443344	2.65264	0.286815	4.46489	3.62737e-05	0.02287	1.27108
chr14.34081026.34082130	0.713598	4.44168	4.46458	3.63139e-05	0.02287	2.0667
chr21.26572538.26573400	0.9771	3.34099	4.46339	3.64655e-05	0.0228728	2.13296
chr11.18383505.18384532	0.701457	4.25286	4.45971	3.69372e-05	0.0229916	2.0318
chr9.89225937.89226595	-1.1979	2.44816	-4.45869	3.70682e-05	0.0229916	2.12758
chr5.147782211.147782971	-1.23744	3.04025	-4.45765	3.72041e-05	0.0229916	2.12003
chr7.150976540.150977784	-0.980154	5.0961	-4.45732	3.7246e-05	0.0229916	1.95973
chr1.243931200.243931663	1.0209	1.83027	4.45316	3.77916e-05	0.0230012	2.10779
chr5.74865491.74867070	0.939289	4.08635	4.45313	3.77953e-05	0.0230012	2.04705
chr11.118145238.118146171	0.957631	4.34199	4.45253	3.78755e-05	0.0230012	2.0342
chr4.137545282.137545930	-1.07689	2.53307	-4.4516	3.79983e-05	0.0230012	2.10497
chrX.129557411.129558233	-1.45912	2.11499	-4.45158	3.80009e-05	0.0230012	2.05787
chr1.9898314.9898512	2.23209	0.805626	4.44914	3.83257e-05	0.0230195	1.33344
chr16.67178189.67178666	0.977458	3.39185	4.44913	3.83271e-05	0.0230195	2.08348
chr8.100502312.100503074	0.982625	2.40827	4.44386	3.90383e-05	0.0230449	2.0602
chr7.151046940.151047282	-1.37676	1.07293	-4.44315	3.9136e-05	0.0230449	1.95732
chr7.44990310.44991191	0.930368	3.63822	4.44305	3.91489e-05	0.0230449	2.0647
chr3.53696748.53697248	-1.15822	2.40087	-4.44291	3.91686e-05	0.0230449	2.07758
chr15.68559453.68560242	0.834791	3.42384	4.4419	3.93063e-05	0.0230449	2.05581
chr19.12757499.12758234	0.972258	3.2816	4.44183	3.93165e-05	0.0230449	2.06459
chr17.76697670.76698193	-0.826193	3.29287	-4.44117	3.94064e-05	0.0230449	2.04236
chr18.34493157.34494320	0.79434	4.53046	4.43611	4.01077e-05	0.0232585	1.95795
chr10.93481907.93483179	0.873782	3.85816	4.43511	4.02478e-05	0.0232585	2.01745
chr12.69052734.69053536	0.879551	3.00757	4.43435	4.03553e-05	0.0232585	2.02452
chr10.10730683.10731062	-1.54024	1.81812	-4.43425	4.03697e-05	0.0232585	2.02211
chr18.37628385.37628861	-1.68293	0.521137	-4.43269	4.05884e-05	0.0232982	1.88124
chr1.145281069.145281691	-1.03691	3.19713	-4.43096	4.08338e-05	0.0233529	1.99181
chr14.52898561.52898844	2.45507	0.852085	4.42866	4.11637e-05	0.0234158	1.25055
chr7.72283343.72283794	-1.88536	0.538076	-4.42809	4.12448e-05	0.0234158	1.77065
chr13.50401207.50401598	1.44486	1.92228	4.42619	4.15189e-05	0.0234418	1.9694
chr2.43340774.43341447	0.737489	4.33674	4.42568	4.15921e-05	0.0234418	1.95058
chr2.19818622.19819802	0.92271	3.33821	4.42246	4.20613e-05	0.0235855	1.96858
chr11.75214264.75214723	-0.917759	2.42632	-4.42167	4.21778e-05	0.0235855	2.01032
chr16.74296500.74297618	0.979232	4.09218	4.42056	4.23407e-05	0.0235855	1.95193
chr20.23017448.23017996	-1.4611	0.907562	-4.4198	4.24535e-05	0.0235855	1.90182
chr12.3213173.3213654	-1.56708	1.59585	-4.41682	4.28957e-05	0.0237463	1.95051
chr1.165444529.165445620	1.0182	3.53481	4.41359	4.33795e-05	0.0237991	1.97131
chr11.1437365.1438018	-0.86856	4.45343	-4.41353	4.33888e-05	0.0237991	1.83857
chr8.142815580.142816681	0.872669	4.19254	4.41243	4.35561e-05	0.0237991	1.89607
chr6.35490033.35491036	-0.83909	4.23144	-4.41212	4.3603e-05	0.0237991	1.87262
chr8.58203552.58203964	-2.05916	0.178164	-4.40968	4.39736e-05	0.0239005	1.45481
chr3.60153806.60154443	1.39922	2.28021	4.40888	4.4096e-05	0.0239005	1.9394
chr15.92393473.92395190	0.726509	4.51129	4.40621	4.45074e-05	0.0240397	1.85046
chr16.11032176.11033290	-0.826829	3.48399	-4.4042	4.48194e-05	0.0240713	1.91856
chr15.92655190.92655985	0.880938	3.60262	4.40334	4.4954e-05	0.0240713	1.91854
chr22.32863938.32864341	-1.97184	0.558151	-4.40285	4.50301e-05	0.0240713	1.59398
chr5.132211703.132212217	-1.03292	2.56432	-4.40116	4.52957e-05	0.0241303	1.93731
chr3.52093625.52094147	0.930781	3.61257	4.3982	4.57643e-05	0.0242427	1.90744
chr3.157437360.157438615	0.993096	4.32104	4.39786	4.58184e-05	0.0242427	1.87049
chr5.168289986.168290362	1.88106	1.65882	4.39298	4.6601e-05	0.0244859	1.82589
chr8.99566484.99566714	-2.65634	-0.25055	-4.39207	4.67482e-05	0.0244859	0.949296
chr5.95619849.95621729	1.06487	4.23802	4.39206	4.67501e-05	0.0244859	1.86219
chr4.74999736.75000363	-1.44066	1.44772	-4.38952	4.71637e-05	0.0245132	1.78567
chr5.146877591.146879105	0.988297	3.93578	4.38913	4.72286e-05	0.0245132	1.86062
chr14.70754927.70755965	0.944594	3.76364	4.38764	4.74733e-05	0.0245132	1.85639
chr16.71426044.71427159	-0.844525	4.84512	-4.38712	4.75581e-05	0.0245132	1.76508
chr3.187594991.187595219	-1.86804	0.23723	-4.38623	4.77062e-05	0.0245132	1.62955
chr18.48979959.48980642	1.39372	2.77674	4.38598	4.77478e-05	0.0245132	1.8892
chr6.27552692.27553808	-1.10441	2.63632	-4.38102	4.85762e-05	0.0248565	1.88148
chr22.38505459.38506955	0.811297	5.15933	4.3773	4.92062e-05	0.0250963	1.71577
chr2.182227749.182228458	-1.33335	2.0425	-4.37419	4.97391e-05	0.0252852	1.86055
chr19.4284550.4284828	-1.78968	0.453498	-4.373	4.99446e-05	0.025307	1.57619
chrX.69027359.69028092	1.31143	3.0311	4.37103	5.02877e-05	0.0253706	1.85091
chr1.159987124.159987623	-1.34593	2.56376	-4.3704	5.03965e-05	0.0253706	1.84819
chr7.136033337.136034565	-1.08361	4.14839	-4.36674	5.10393e-05	0.0256114	1.77987
chr7.112484675.112485271	0.894559	3.83314	4.36575	5.12144e-05	0.0256166	1.80271
chrX.46325301.46325923	0.811811	4.09458	4.36113	5.20416e-05	0.0259469	1.73168
chr2.33018454.33018827	1.20953	2.11924	4.35968	5.23035e-05	0.0259942	1.79505
chr4.41360249.41361435	0.787182	3.9865	4.35157	5.37911e-05	0.0266387	1.70432
chr12.46830778.46832215	0.91918	3.07889	4.3504	5.40084e-05	0.0266387	1.77653
chr17.17044937.17045499	-0.92299	3.235	-4.34984	5.41141e-05	0.0266387	1.76666
chr19.40055516.40056542	0.87347	3.97118	4.34599	5.4838e-05	0.0267757	1.71264
chr12.110552409.110552595	-1.68352	0.61493	-4.34531	5.49675e-05	0.0267757	1.533
chr17.48503564.48504206	-1.14181	3.95826	-4.34507	5.50135e-05	0.0267757	1.65168
chr7.11177904.11178200	-2.53789	-0.260252	-4.34426	5.51671e-05	0.0267757	0.795846
chr2.182620850.182621257	-1.58273	0.989919	-4.34295	5.54164e-05	0.0267757	1.68044
chr10.72334178.72334589	-1.24379	2.36124	-4.34257	5.54897e-05	0.0267757	1.75336
chr2.26925131.26925806	0.908508	3.50781	4.34201	5.55974e-05	0.0267757	1.73003
chrX.27008376.27008869	-0.95697	3.10359	-4.34088	5.5814e-05	0.0267771	1.71063
chr3.107663163.107663720	2.47154	1.11869	4.34021	5.59445e-05	0.0267771	1.02914
chr19.56566938.56568037	0.624783	5.15589	4.3383	5.63151e-05	0.0268718	1.56182
chr7.99557964.99559319	0.891465	5.16662	4.33654	5.66574e-05	0.0269525	1.56975
chr5.32942564.32943155	-1.95868	0.774579	-4.3336	5.72363e-05	0.0270066	1.35445
chr12.40224456.40225383	0.921868	3.41922	4.33349	5.72564e-05	0.0270066	1.7054
chr5.143682017.143682617	1.19039	1.99787	4.33272	5.74101e-05	0.0270066	1.70357
chr5.159099089.159099447	1.17449	2.6178	4.33244	5.74657e-05	0.0270066	1.72938
chr3.106456393.106456806	-2.01485	0.604898	-4.33081	5.77891e-05	0.0270768	1.37777
chr3.53495139.53496403	1.21234	3.05614	4.32834	5.82844e-05	0.0271702	1.71542
chr1.44786129.44786838	0.895305	3.04208	4.32807	5.83378e-05	0.0271702	1.71403
chr20.10282791.10283662	0.720502	4.50995	4.32616	5.87244e-05	0.027262	1.60698
chr20.38044642.38044982	1.52163	1.37719	4.32536	5.88854e-05	0.027262	1.50728
chr2.9658998.9659226	1.83595	1.53368	4.32237	5.94967e-05	0.0274633	1.52906
chr22.37898244.37899225	0.83127	4.38671	4.31828	6.03412e-05	0.0277707	1.59054
chr16.72992166.72992649	-1.24777	1.54298	-4.31734	6.05373e-05	0.0277788	1.67221
chr3.149479678.149480061	-2.57025	0.250667	-4.31529	6.09667e-05	0.0278195	0.821922
chr16.68022367.68023720	0.992301	4.78923	4.3152	6.09838e-05	0.0278195	1.56752
chr20.50838947.50839320	1.47034	1.60213	4.31425	6.11851e-05	0.0278298	1.60032
chr14.61561446.61562240	0.82519	4.57743	4.31249	6.15557e-05	0.0278506	1.57794
chrX.50770603.50771248	-1.14298	3.7398	-4.31234	6.15891e-05	0.0278506	1.64226
chr4.173932827.173933014	-2.3935	-0.236099	-4.31003	6.20808e-05	0.0279916	0.830872
chr1.25784608.25785223	-1.09109	2.9485	-4.30556	6.30435e-05	0.0283413	1.62656
chr14.76953447.76953872	1.13915	2.96101	4.30474	6.32208e-05	0.0283413	1.63555
chr11.104404700.104405171	-1.42443	1.6923	-4.30049	6.41513e-05	0.0286285	1.57682
chr13.48303045.48304683	0.790987	4.68204	4.30014	6.42296e-05	0.0286285	1.4987
chr8.56968628.56969362	-1.53121	1.6771	-4.29457	6.54713e-05	0.0289091	1.46767
chr1.46205537.46206052	-1.03542	3.02199	-4.29294	6.58385e-05	0.0289091	1.59836
chr10.44935451.44935939	0.825894	2.98864	4.29249	6.59415e-05	0.0289091	1.57156
chr20.32541421.32541662	-1.2389	1.6929	-4.29223	6.60001e-05	0.0289091	1.59379
chr7.37196843.37197269	-1.44379	1.53563	-4.29161	6.61417e-05	0.0289091	1.50706
chr1.85584132.85584793	-1.12914	2.97123	-4.29085	6.63136e-05	0.0289091	1.58478
chr9.114538343.114538732	-1.8973	0.738906	-4.29065	6.63606e-05	0.0289091	1.20987
chr2.86704154.86704967	0.946515	4.21177	4.29022	6.64584e-05	0.0289091	1.52549
chr5.10307133.10307978	0.933941	3.15053	4.2899	6.65317e-05	0.0289091	1.58469
chr19.7998156.7998514	-0.99259	2.20567	-4.28825	6.69095e-05	0.0289923	1.58775
chr2.26961567.26962190	1.0268	2.76531	4.28715	6.71615e-05	0.0290207	1.58941
chr15.95296674.95297052	-1.56383	1.40381	-4.28603	6.74216e-05	0.0290416	1.49737
chr8.142470753.142470970	-1.52131	0.531458	-4.28533	6.75834e-05	0.0290416	1.37706
chr5.93130456.93130992	-1.38369	1.75908	-4.28124	6.854e-05	0.0293716	1.52687
chr6.28141466.28142191	0.71403	4.97613	4.2778	6.93539e-05	0.0296387	1.40207
chr16.80449244.80449834	-1.26619	2.41272	-4.27567	6.9861e-05	0.0297736	1.55204
chr16.9570093.9571072	0.919652	3.0151	4.27442	7.01624e-05	0.0298204	1.54299
chr1.38261333.38261995	-1.39633	1.42304	-4.27238	7.06543e-05	0.0298287	1.49234
chr2.217604429.217605134	-1.44272	2.15582	-4.27162	7.08383e-05	0.0298287	1.5395
chr12.52566949.52567482	-1.11935	2.42006	-4.27152	7.08637e-05	0.0298287	1.52496
chr3.171466882.171467478	-1.2632	1.62523	-4.27117	7.09491e-05	0.0298287	1.52975
chr16.13110093.13110973	1.10549	3.34647	4.26922	7.14244e-05	0.0299476	1.51383
chr9.85400764.85401084	1.45376	1.84018	4.26758	7.18271e-05	0.0300355	1.50513
chr10.87504439.87505739	0.863189	5.04891	4.26109	7.3444e-05	0.030474	1.33923
chrX.101207972.101208974	-0.746937	4.07118	-4.26108	7.34442e-05	0.030474	1.42101
chr1.111933546.111934352	-1.3507	1.31257	-4.26101	7.34635e-05	0.030474	1.49493
chr16.28062883.28063484	1.48881	2.10643	4.2571	7.44538e-05	0.0307748	1.44692
chr1.67759799.67760704	0.908937	3.63576	4.25659	7.45841e-05	0.0307748	1.46597
chr1.11375476.11376052	-1.33199	1.88704	-4.25579	7.47894e-05	0.0307778	1.4902
chr16.66426646.66427438	1.17938	2.55999	4.25273	7.55764e-05	0.0310196	1.4811
chr1.169060086.169060681	-1.40259	0.690199	-4.25016	7.62437e-05	0.0311052	1.31036
chr1.245290805.245291488	-1.01532	2.62607	-4.2501	7.62581e-05	0.0311052	1.4616
chr16.85626069.85626420	-1.14127	1.53366	-4.24942	7.64366e-05	0.0311052	1.45923
chr10.71234843.71236007	-0.811321	4.0356	-4.24648	7.72101e-05	0.0311052	1.37845
chr6.36682505.36683048	1.46241	3.13305	4.24543	7.74873e-05	0.0311052	1.45679
chr9.120265731.120266210	-1.23286	2.0101	-4.2452	7.75468e-05	0.0311052	1.45864
chr13.46386663.46387879	0.992742	3.57018	4.24507	7.75814e-05	0.0311052	1.42091
chr2.181656555.181657391	1.10292	3.24967	4.24501	7.75982e-05	0.0311052	1.43905
chr4.63361410.63361960	1.2246	1.8347	4.24421	7.78114e-05	0.0311052	1.44198
chr17.43410885.43411085	-1.86153	0.413514	-4.24412	7.7836e-05	0.0311052	1.10299
chr7.155803472.155804269	1.21903	2.39894	4.24356	7.79845e-05	0.0311052	1.45115
chr19.2475719.2477583	1.03077	5.86918	4.24006	7.89238e-05	0.0313994	1.21902
chr7.14902405.14903623	0.763867	3.74101	4.23907	7.91892e-05	0.0314246	1.38467
chr17.66338657.66339261	-1.07196	2.41108	-4.23716	7.9709e-05	0.0314633	1.42
chr17.43403782.43404219	-1.24413	2.0712	-4.23699	7.97561e-05	0.0314633	1.42833
chr1.40898338.40899019	1.42557	1.44645	4.23504	8.02874e-05	0.0314633	1.37503
chr6.154930333.154930773	-1.57238	0.548291	-4.2342	8.052e-05	0.0314633	1.20679
chr6.75934814.75935536	1.21556	2.70015	4.23397	8.05837e-05	0.0314633	1.40451
chr5.127767033.127767288	1.16968	0.926844	4.23264	8.09483e-05	0.0314633	1.38163
chr9.90433088.90433970	0.72661	3.99088	4.23165	8.12233e-05	0.0314633	1.34215
chr15.51736860.51738113	1.00638	3.95312	4.23162	8.12323e-05	0.0314633	1.3449
chr9.18249730.18250698	1.18842	2.65481	4.23144	8.12806e-05	0.0314633	1.41634
chr17.31008172.31009006	0.979071	3.01822	4.23134	8.13095e-05	0.0314633	1.4125
chr1.197440695.197441101	-1.31896	1.97046	-4.23032	8.15928e-05	0.0314946	1.40406
chr8.13432622.13433156	-1.8367	0.952406	-4.22773	8.23178e-05	0.0316146	1.26237
chrX.72029143.72030306	-0.855795	2.74252	-4.22753	8.23743e-05	0.0316146	1.39824
chr3.123342151.123342409	-1.21891	1.80663	-4.22668	8.26127e-05	0.0316146	1.40117
chr14.31241515.31242033	-1.60378	1.354	-4.22566	8.29012e-05	0.0316146	1.30056
chr5.133423537.133424215	0.953095	3.19059	4.2256	8.29199e-05	0.0316146	1.3829
chr10.43702310.43702850	1.65733	1.10755	4.22322	8.35947e-05	0.0317881	1.29614
chr15.68106536.68107418	1.161	2.7917	4.22256	8.37836e-05	0.0317881	1.38298
chr1.148264708.148265269	-1.34687	1.66198	-4.22167	8.40367e-05	0.0318066	1.38206
chr19.10871773.10872337	1.08603	2.77437	4.22013	8.44805e-05	0.0318969	1.38223
chr6.169722683.169723942	0.824237	3.91642	4.2185	8.4953e-05	0.0319977	1.29995
chr4.161189443.161190250	1.37836	2.25575	4.21695	8.54019e-05	0.0320519	1.30118
chr6.148064737.148065065	-1.76014	0.56444	-4.21658	8.55092e-05	0.0320519	1.06363
chr12.32877634.32878329	-0.870157	3.44262	-4.21449	8.61204e-05	0.0322034	1.2938
chr2.219452790.219454100	-0.692903	4.17456	-4.21278	8.66249e-05	0.0322587	1.22884
chrX.100995335.100995945	0.934764	3.53775	4.21258	8.66829e-05	0.0322587	1.32673
chr3.146823708.146824075	-2.07146	0.875569	-4.21045	8.73152e-05	0.0324164	1.12667
chr9.38423941.38424754	1.02312	3.35059	4.20656	8.84796e-05	0.0327402	1.30642
chr8.94234220.94235164	0.938729	2.91954	4.20548	8.88071e-05	0.0327402	1.32768
chr4.151408411.151410235	0.690336	5.00026	4.20524	8.88779e-05	0.0327402	1.17635
chr14.96659978.96660305	-1.69211	0.753185	-4.20385	8.93009e-05	0.0327402	1.17356
chr1.94851280.94851594	-1.15338	1.4849	-4.20382	8.93079e-05	0.0327402	1.33006
chr3.46847018.46847460	-1.31585	2.08745	-4.20336	8.94501e-05	0.0327402	1.32861
chr20.34314486.34314874	1.37997	2.20195	4.2017	8.99558e-05	0.0328388	1.31563
chr4.94155384.94155934	-1.96435	1.5253	-4.2011	9.01416e-05	0.0328388	1.26715
chr17.43251579.43251919	-1.21539	2.51307	-4.19891	9.08131e-05	0.0329632	1.2976
chr9.116437249.116438501	0.814061	3.78974	4.19861	9.09068e-05	0.0329632	1.2574
chr1.60886915.60887340	-1.37861	1.70169	-4.19693	9.14287e-05	0.0330753	1.28691
chrX.30986350.30987066	-1.83442	1.06283	-4.19346	9.2515e-05	0.0332683	1.072
chr22.26483181.26484202	0.909536	4.38564	4.19242	9.28419e-05	0.0332683	1.18621
chr13.110560899.110562226	0.672847	4.49758	4.19189	9.30093e-05	0.0332683	1.16597
chr11.43942119.43942672	0.906747	3.1893	4.19185	9.3022e-05	0.0332683	1.26778
chr5.53560221.53561330	0.890722	3.78511	4.19117	9.3236e-05	0.0332683	1.24953
chr22.19523318.19524637	0.947967	3.41131	4.18969	9.37085e-05	0.0332683	1.26878
chr1.17569213.17570319	0.69804	4.76513	4.18955	9.37528e-05	0.0332683	1.14368
chr3.185575250.185575779	1.47589	1.52716	4.18919	9.38671e-05	0.0332683	1.15415
chr10.127357179.127357667	-1.30332	1.17397	-4.18756	9.43899e-05	0.0332683	1.26679
chr2.143223452.143223924	-1.32339	1.91298	-4.1866	9.46965e-05	0.0332683	1.28016
chr14.23437886.23438664	-0.966525	4.41753	-4.18657	9.47069e-05	0.0332683	1.09382
chr16.27341299.27341700	-2.60008	-0.0667837	-4.18621	9.48228e-05	0.0332683	0.511441
chr8.86108382.86109162	1.08215	2.92142	4.18612	9.48514e-05	0.0332683	1.27544
chr3.179071017.179072336	0.915817	4.60953	4.1858	9.49564e-05	0.0332683	1.1678
chr3.22536579.22536886	-1.54107	0.163368	-4.18492	9.52398e-05	0.0332926	1.1211
chr12.132710061.132711601	0.705807	4.42816	4.18101	9.65122e-05	0.0335304	1.11165
chr10.36450200.36450844	0.920239	3.76688	4.18073	9.66044e-05	0.0335304	1.19543
chr5.137136943.137137585	-1.1425	2.34499	-4.1804	9.67137e-05	0.0335304	1.24394
chr7.111869239.111869728	-1.64177	1.62887	-4.18019	9.67822e-05	0.0335304	1.25114
chr7.140062306.140063317	1.05434	3.61865	4.17913	9.71296e-05	0.033576	1.20453
chr12.69470069.69471134	0.821097	4.66926	4.17783	9.75593e-05	0.0336498	1.11852
chr1.95549083.95549634	-1.31578	1.58421	-4.17535	9.83852e-05	0.0337596	1.22783
chr1.66262276.66262724	1.0961	3.24904	4.17391	9.88681e-05	0.0337596	1.23628
chr6.156931144.156931934	-1.33143	1.33672	-4.17377	9.8914e-05	0.0337596	1.21246
chr3.38711194.38711713	-1.28189	2.49279	-4.17293	9.91958e-05	0.0337596	1.23863
chr1.118788491.118788909	-1.86947	0.332792	-4.17273	9.92639e-05	0.0337596	0.922513
chr15.39404758.39405271	-0.85215	3.8495	-4.17241	9.9373e-05	0.0337596	1.18509
chr16.89217159.89218127	0.906944	3.48968	4.17151	9.96769e-05	0.0337596	1.18584
chr9.4262061.4263313	0.918939	2.71925	4.17135	9.97297e-05	0.0337596	1.22788
chr7.136709679.136710284	-1.15571	1.95415	-4.17105	9.9831e-05	0.0337596	1.23066
chr4.85420646.85421263	1.11952	2.7783	4.17016	0.000100135	0.0337889	1.22895
chr7.96481924.96482315	2.6962	0.229418	4.16716	0.000101159	0.0338473	0.561479
chr10.132163402.132163755	-1.64683	1.08791	-4.16679	0.000101284	0.0338473	1.11634
chr2.8479029.8479954	-0.77955	4.79921	-4.16666	0.000101329	0.0338473	1.07896
chr14.54652073.54653123	0.805952	3.89197	4.16657	0.00010136	0.0338473	1.16055
chr15.41402088.41402791	0.813735	3.52908	4.16533	0.000101786	0.0338473	1.16107
chr6.11011813.11012090	-1.51849	0.998841	-4.16484	0.000101956	0.0338473	1.07833
chr1.148353089.148354053	-1.32108	1.93762	-4.16443	0.000102098	0.0338473	1.21236
chr12.122223553.122223931	-1.13399	2.95365	-4.16432	0.000102136	0.0338473	1.20285
chr1.39081357.39082133	1.2465	2.90333	4.16395	0.000102266	0.0338473	1.20784
chr18.657251.658811	0.667195	5.34072	4.16292	0.000102623	0.0338529	1.00248
chr7.50303956.50305179	1.07584	3.01702	4.16262	0.000102726	0.0338529	1.19379
chr8.15569124.15569332	2.40469	0.495225	4.16202	0.000102936	0.0338529	0.559784
chr7.28688663.28689033	0.961705	2.83821	4.15758	0.000104498	0.0342941	1.17657
chr4.181832947.181833698	-1.3573	2.35327	-4.15616	0.000105	0.0343273	1.18273
chr15.74135811.74136553	0.735203	4.05407	4.15605	0.000105041	0.0343273	1.09038
chr8.105503825.105504462	-1.48151	2.13469	-4.15271	0.000106233	0.0345247	1.16323
chr21.39451396.39452374	-0.698958	4.24786	-4.15268	0.000106244	0.0345247	1.04745
chr3.153414847.153415338	1.55768	1.75806	4.15191	0.000106522	0.0345247	1.08953
chr10.122636938.122637640	-1.33872	1.90079	-4.15188	0.000106532	0.0345247	1.1724
chr16.70428019.70429095	-0.575192	6.15862	-4.1512	0.000106779	0.0345326	0.852978
chr19.48780644.48781392	1.09015	2.42863	4.14855	0.00010774	0.034683	1.16027
chr3.32501887.32502930	0.836054	4.29401	4.14833	0.000107821	0.034683	1.05464
chr7.48680938.48681497	-1.07831	2.86498	-4.14785	0.000107998	0.034683	1.15434
chr2.32772742.32773688	0.972495	3.07064	4.14663	0.000108441	0.034683	1.14855
chr1.35079100.35079929	0.715844	3.98923	4.14632	0.000108555	0.034683	1.07571
chr2.75489688.75490148	-1.4904	0.552067	-4.14592	0.000108704	0.034683	1.06485
chr15.90560247.90560794	-0.757384	3.94182	-4.14565	0.000108804	0.034683	1.07446
chr1.31238751.31240149	0.884115	4.15244	4.14359	0.000109565	0.0348109	1.04387
chr12.120799289.120799823	-2.04134	0.75392	-4.14335	0.000109653	0.0348109	0.768398
chr16.57284134.57285110	1.03781	2.92088	4.14192	0.000110186	0.0348692	1.12742
chr15.62558868.62559403	-2.48375	0.107515	-4.14145	0.000110359	0.0348692	0.606301
chr7.93890027.93891082	1.02579	3.35635	4.14055	0.000110698	0.0348692	1.10913
chr3.45712349.45712814	-1.74779	1.21769	-4.14045	0.000110733	0.0348692	0.888641
chr1.30852070.30852415	1.18548	1.74046	4.13724	0.000111941	0.0351686	1.12149
chr13.20160126.20161992	0.822055	5.14941	4.13649	0.000112225	0.0351686	0.930618
chr3.21437932.21438585	-1.09931	1.71708	-4.13542	0.000112634	0.0351686	1.1248
chr19.40512363.40513555	0.967565	3.36859	4.13527	0.000112691	0.0351686	1.07255
chr2.207149048.207149991	-1.02836	2.72434	-4.13459	0.00011295	0.0351686	1.11974
chr3.151916785.151917256	-1.92884	0.355394	-4.13435	0.000113041	0.0351686	0.780189
chr11.11966791.11967270	1.02552	2.91543	4.13212	0.000113897	0.0353642	1.11264
chr3.134331158.134331834	1.01789	3.42507	4.13129	0.000114215	0.0353924	1.08608
chr8.124853737.124854164	-1.05181	2.91551	-4.13069	0.000114448	0.035394	1.07984
chr5.142069741.142070491	-1.16381	1.91051	-4.12941	0.000114944	0.0354146	1.10455
chr1.16012567.16013729	-0.700206	5.33046	-4.12865	0.000115239	0.0354146	0.849394
chr10.76786192.76787234	1.02585	2.66849	4.12795	0.000115511	0.0354146	1.10112
chr4.167428192.167428633	-1.31313	2.80989	-4.12708	0.000115851	0.0354146	1.08655
chr19.36182446.36183653	0.809635	4.57467	4.12648	0.000116085	0.0354146	0.96587
chr19.33862866.33863335	-1.47756	1.68862	-4.12633	0.000116143	0.0354146	1.09505
chr11.36027691.36028039	-1.34731	1.42868	-4.12616	0.000116212	0.0354146	1.0691
chr9.13591620.13591895	-1.77304	0.0158419	-4.12572	0.000116383	0.0354146	0.81836
chr5.95728671.95729150	-1.02731	2.94738	-4.12503	0.000116655	0.0354146	1.08645
chr6.150856781.150858012	1.27655	3.15452	4.12426	0.00011696	0.0354146	1.09035
chr8.66284010.66284408	-1.15235	2.28597	-4.12411	0.000117019	0.0354146	1.0852
chr13.79405253.79406784	0.940772	4.25567	4.12349	0.000117262	0.0354192	0.992838
chr8.74736083.74736906	1.63709	1.41641	4.12227	0.000117747	0.0354639	0.972694
chr3.146250491.146251363	0.988497	3.24088	4.12197	0.000117866	0.0354639	1.04101
chr19.5313248.5313875	-0.987521	2.34854	-4.11785	0.000119517	0.0358913	1.05022
chr1.216223437.216224017	-1.42927	1.36412	-4.1159	0.000120304	0.0359341	1.04253
chr6.46901634.46902535	1.01493	3.22601	4.11521	0.000120584	0.0359341	1.03026
chr3.50674271.50675552	1.01963	3.52679	4.11496	0.000120688	0.0359341	1.01965
chr12.466108.466392	1.26721	2.787	4.11469	0.000120795	0.0359341	1.06222
chr8.21341256.21341678	-1.61111	0.207857	-4.11459	0.000120838	0.0359341	0.858003
chr17.75764483.75765521	0.695285	4.01244	4.11382	0.000121151	0.0359341	0.961378
chrX.69314934.69315307	-0.983927	1.88799	-4.11303	0.000121473	0.0359341	1.0484
chr8.90791409.90792168	0.976192	2.89203	4.11295	0.000121507	0.0359341	1.05065
chr11.19957143.19957780	-0.903678	3.56885	-4.11062	0.000122466	0.0361489	0.97057
chr15.68797737.68797952	-1.02671	1.42282	-4.10909	0.000123098	0.0362009	1.04458
chr1.207050558.207051631	0.960399	3.77536	4.10864	0.000123283	0.0362009	0.966033
chr2.220954945.220955406	-1.75369	0.941372	-4.10851	0.00012334	0.0362009	0.904607
chr1.218889060.218889613	-1.72752	0.307614	-4.10777	0.000123644	0.0362148	0.817346
chr14.87691147.87692109	-0.945556	3.85194	-4.10727	0.000123854	0.0362148	0.95399
chr12.49698589.49699489	0.834657	3.5293	4.10532	0.000124671	0.03633	0.987182
chr16.81223254.81223936	0.875531	3.44165	4.10346	0.000125453	0.03633	0.96271
chr3.8848718.8849341	0.874377	3.24373	4.10302	0.000125639	0.03633	0.970001
chr3.185773884.185774431	-0.937655	2.52698	-4.10298	0.000125656	0.03633	1.02149
chr16.85798857.85800579	0.807499	4.9852	4.10257	0.000125831	0.03633	0.838266
chr14.102279693.102280488	0.796735	3.36297	4.10235	0.000125925	0.03633	0.961208
chr3.130835380.130835930	-1.10177	2.31212	-4.10225	0.000125967	0.03633	1.02453
chr13.67285411.67286082	-1.23545	2.15795	-4.1019	0.000126116	0.03633	1.01843
chr13.46356187.46356497	-1.14991	1.70202	-4.10066	0.000126641	0.0364139	1.01996
chr10.96446976.96447652	0.911393	3.07346	4.09981	0.000127007	0.0364516	0.981234
chr3.38543434.38544121	-0.88734	3.47074	-4.09758	0.000127962	0.0366583	0.867949
chr5.37839709.37841006	0.863839	4.11332	4.09689	0.000128261	0.0366763	0.937708
chr14.50396285.50397403	0.761459	4.69003	4.096	0.000128642	0.0367178	0.838145
chr16.30740466.30740792	-1.07888	2.09151	-4.09443	0.000129327	0.0368457	0.999509
chr19.38596132.38596864	0.830328	3.02712	4.0922	0.0001303	0.0370317	0.962688
chr10.91879513.91879834	-1.72452	-0.0735271	-4.09184	0.000130456	0.0370317	0.799482
chr1.218735148.218736006	-1.08662	3.45143	-4.09086	0.000130885	0.0370511	0.911199
chr1.31368615.31369137	-0.884042	3.66524	-4.09021	0.000131173	0.0370511	0.882732
chr18.31041462.31043182	1.0845	3.97522	4.09006	0.000131239	0.0370511	0.930724
chr1.89900852.89901334	-1.44918	1.10325	-4.08945	0.000131509	0.0370601	0.931917
chr10.79431986.79432222	-1.20513	1.24454	-4.0884	0.000131976	0.0371243	0.968323
chr2.185892440.185892925	-2.09402	1.24824	-4.0872	0.000132509	0.0372072	0.493436
chr6.125099551.125099999	0.846421	3.98022	4.08602	0.000133034	0.0372871	0.865451
chr7.136931109.136931798	-1.09305	2.93759	-4.08459	0.000133673	0.0373989	0.967686
chr1.176829499.176829987	-1.62627	0.671001	-4.08344	0.000134194	0.0374644	0.769544
chr21.19257012.19257991	-1.06935	3.29829	-4.08217	0.000134767	0.0374644	0.898978
chr6.108945535.108946188	1.03963	2.61172	4.08173	0.000134966	0.0374644	0.957681
chr12.120761344.120762124	0.759101	4.17827	4.08014	0.000135686	0.0374644	0.862872
chr2.214958633.214959244	-1.33552	1.54336	-4.08001	0.000135748	0.0374644	0.933949
chr9.124818286.124819341	0.708071	3.42471	4.07977	0.000135856	0.0374644	0.881298
chr10.10819572.10819861	-2.4731	-0.0666082	-4.07936	0.000136043	0.0374644	0.509562
chr6.27672011.27673111	-0.834929	3.49472	-4.07927	0.000136083	0.0374644	0.894198
chrX.134990843.134991343	1.09228	2.43638	4.07908	0.000136173	0.0374644	0.954056
chr1.204712016.204712665	-0.932179	2.91085	-4.07877	0.000136315	0.0374644	0.911092
chr4.94715494.94716193	-1.25667	2.07506	-4.07682	0.000137211	0.0375402	0.948106
chr1.208250705.208251298	-1.21743	2.60511	-4.07668	0.000137272	0.0375402	0.88934
chr20.10653655.10654226	1.09539	2.75772	4.07659	0.000137315	0.0375402	0.943088
chr22.29831457.29832658	-0.800605	3.57126	-4.07203	0.000139433	0.0380523	0.865987
chr22.25563652.25565661	0.751346	4.09686	4.07099	0.00013992	0.0380799	0.828689
chr7.30245449.30245897	-1.70623	1.93581	-4.07077	0.000140024	0.0380799	0.844981
chr12.18429185.18429829	-0.928799	2.46643	-4.07006	0.000140357	0.0381039	0.911063
chr4.86891835.86892826	0.870182	4.26729	4.06817	0.000141248	0.0381612	0.795995
chr2.219419499.219420355	-0.992836	2.74345	-4.06796	0.000141349	0.0381612	0.848804
chr8.12951290.12952566	0.725443	4.51395	4.06765	0.000141498	0.0381612	0.772435
chr5.154354969.154355745	-1.00223	2.05573	-4.0673	0.000141663	0.0381612	0.919397
chr16.22007382.22008995	0.702014	4.34406	4.06702	0.000141795	0.0381612	0.772559
chr1.16216174.16216465	-0.985786	2.01534	-4.06607	0.000142249	0.0381971	0.904179
chr16.84247932.84248205	2.40439	0.00583749	4.06533	0.000142601	0.0381971	0.266042
chr9.35114085.35114487	-0.62793	4.48135	-4.06501	0.000142756	0.0381971	0.762848
chr10.70052346.70054425	0.729142	5.00441	4.06466	0.00014292	0.0381971	0.714656
chr17.17170343.17171253	0.904569	3.82497	4.06373	0.000143368	0.0381971	0.831504
chr13.33217173.33217808	-0.951528	2.91471	-4.06366	0.000143401	0.0381971	0.849821
chr5.168943912.168944551	-0.886421	2.75909	-4.06116	0.000144607	0.0384523	0.848536
chr14.99793090.99793888	0.918653	3.59525	4.05924	0.000145541	0.0386348	0.819994
chr8.144408611.144409920	0.714129	4.59287	4.05845	0.000145928	0.0386714	0.726669
chr10.77195105.77195463	-1.43277	2.07518	-4.05534	0.000147456	0.0389077	0.849481
chr5.159971966.159972429	1.52062	1.63948	4.05394	0.000148148	0.0389077	0.754968
chr18.46097502.46098737	0.872935	4.45801	4.05347	0.000148382	0.0389077	0.743291
chr16.71461665.71462565	0.8037	3.81072	4.05336	0.000148434	0.0389077	0.79447
chr13.59230278.59230976	-1.24869	2.00059	-4.05307	0.000148578	0.0389077	0.863175
chr2.232979893.232980436	-1.21522	1.81863	-4.05299	0.000148619	0.0389077	0.876901
chr2.98730193.98731788	0.821296	4.10078	4.05227	0.000148978	0.0389077	0.763645
chr5.61609191.61609349	-1.4451	0.596041	-4.05209	0.000149066	0.0389077	0.740883
chr7.55018600.55020424	0.886022	4.56717	4.05208	0.000149071	0.0389077	0.732262
chr1.95179397.95179922	-1.55599	1.26695	-4.05028	0.000149973	0.0390776	0.766801
chr14.68785933.68787372	-1.31317	2.50121	-4.04944	0.000150396	0.0391172	0.862006
chr17.7989874.7990592	0.892895	3.06373	4.04898	0.000150628	0.0391172	0.837479
chr1.10962411.10962914	-1.37478	0.944908	-4.04812	0.000151059	0.0391639	0.841055
chr3.152417195.152417822	-0.90067	3.37134	-4.03905	0.000155714	0.0403036	0.778721
chr16.5607089.5607684	-1.47886	1.12396	-4.03838	0.000156062	0.0403264	0.813136
chr19.13978228.13978961	-0.743085	3.30229	-4.03557	0.000157532	0.0406366	0.747443
chr1.24704815.24705976	-0.827198	2.99461	-4.03489	0.000157895	0.0406366	0.773455
chr1.232623051.232623490	-0.803465	3.4691	-4.0346	0.000158046	0.0406366	0.752821
chr16.72845701.72846068	-1.75671	0.980509	-4.03236	0.000159233	0.0407938	0.683592
chr5.77003307.77003760	-1.53923	1.162	-4.03216	0.000159339	0.0407938	0.73833
chr1.54324067.54324598	-0.913429	2.22076	-4.03195	0.000159451	0.0407938	0.791559
chr9.95044823.95045541	0.89834	3.21344	4.03121	0.000159844	0.0407938	0.776389
chr6.112466446.112467102	1.05558	3.01748	4.03054	0.000160202	0.0407938	0.794839
chr16.10069389.10069868	-1.25144	1.52307	-4.03049	0.000160231	0.0407938	0.809194
chr14.104017240.104017575	2.31894	0.178786	4.0294	0.000160817	0.0408761	0.240702
chr20.9685580.9686228	-1.56594	0.687775	-4.02875	0.000161165	0.0408978	0.6849
chr10.67602259.67602727	0.997079	2.63617	4.02543	0.000162961	0.0412517	0.789571
chr7.143924782.143925195	-1.39208	1.32412	-4.02438	0.000163534	0.0412517	0.757315
chr21.28018544.28019519	-1.37411	1.78658	-4.02414	0.000163661	0.0412517	0.781546
chr19.48878641.48878996	-1.12146	2.56757	-4.02372	0.000163893	0.0412517	0.786777
chr6.116461815.116462666	1.01982	3.25815	4.02337	0.000164081	0.0412517	0.762302
chr3.37210112.37210777	0.967085	3.25959	4.0229	0.000164338	0.0412517	0.769235
chr5.34667704.34668078	1.47126	0.6995	4.02276	0.000164416	0.0412517	0.657427
chr5.45111056.45111339	-2.65074	-0.140156	-4.02227	0.000164686	0.0412529	0.136453
chr15.89448719.89449141	-1.13749	1.39789	-4.02123	0.000165257	0.0413295	0.782003
chr10.112446056.112447659	0.88743	4.79202	4.01985	0.00016602	0.0414536	0.602936
chr7.108083844.108084541	0.818525	2.88061	4.01799	0.000167052	0.0416138	0.711254
chr2.218806337.218806811	2.61587	1.33126	4.01773	0.000167197	0.0416138	0.236157
chr21.38733937.38734535	0.640034	3.89802	4.01367	0.000169476	0.0419885	0.669622
chr8.144852305.144853589	0.672467	4.57696	4.01361	0.000169511	0.0419885	0.592749
chr7.149459543.149460292	1.03059	2.98429	4.01361	0.000169512	0.0419885	0.737156
chr12.124662128.124662644	-1.10296	1.63417	-4.01166	0.000170614	0.0421942	0.754264
chr8.32779087.32779365	-2.53561	-0.194026	-4.01105	0.000170963	0.0422136	0.0461487
chr18.48973753.48974019	-1.19588	1.15656	-4.01037	0.000171349	0.0422196	0.708885
chr5.59487756.59488384	1.25816	2.47082	4.01005	0.000171531	0.0422196	0.749082
chr14.73323853.73324438	-1.41623	1.59149	-4.00822	0.000172581	0.042401	0.725736
chr4.180598175.180598746	-1.447	1.80217	-4.0073	0.000173108	0.042401	0.727218
chr2.220676546.220677224	-1.3385	2.75057	-4.00713	0.00017321	0.042401	0.710207
chr11.35662172.35663457	0.792427	4.34145	4.00687	0.000173358	0.042401	0.603899
chr1.21607651.21608276	-0.794919	4.21577	-4.00546	0.000174172	0.042434	0.558132
chr4.3489480.3489915	1.61059	2.26241	4.00545	0.000174178	0.042434	0.716082
chr6.147906368.147906697	2.38457	0.495836	4.00517	0.000174341	0.042434	0.119753
chr3.78090361.78090969	1.3726	2.5083	4.00414	0.000174939	0.042434	0.718641
chr7.128409447.128410638	0.745247	4.85612	4.00393	0.000175063	0.042434	0.529843
chr15.98689423.98689880	0.99488	2.11645	4.00382	0.000175129	0.042434	0.730761
chrX.10554438.10555190	-2.39921	0.516077	-4.00282	0.000175708	0.042508	0.195802
chrX.107449590.107449902	1.50543	1.47934	4.00139	0.000176551	0.0426456	0.594501
chr11.94673928.94674573	-1.21732	2.66285	-3.99934	0.00017776	0.0428709	0.705288
chr2.83103433.83104597	1.13709	2.99937	3.99356	0.000181205	0.0436342	0.690881
chr20.40182810.40183220	2.4963	0.371642	3.99264	0.000181762	0.0436508	0.133981
chr4.152102093.152103070	1.034	3.41268	3.99252	0.000181837	0.0436508	0.664492
chr4.120754562.120754837	1.44105	1.40389	3.99202	0.00018214	0.0436508	0.615454
chr3.143563791.143564047	-1.93949	0.0700743	-3.99159	0.000182396	0.0436508	0.342174
chr10.70458078.70459072	0.792302	3.1845	3.99046	0.000183082	0.0436838	0.631341
chr6.76770872.76771545	-1.21094	1.3761	-3.98921	0.000183845	0.0436838	0.651382
chr6.144063506.144064925	0.875631	3.81487	3.98895	0.000184003	0.0436838	0.599741
chr20.62570912.62572365	-1.04569	4.00081	-3.98888	0.000184046	0.0436838	0.531242
chr16.2296589.2297285	1.23179	2.29072	3.98887	0.000184052	0.0436838	0.686655
chr1.148038386.148038976	-1.10182	1.88681	-3.98741	0.000184948	0.0436838	0.676767
chr14.68360162.68360538	-1.32529	2.13216	-3.98738	0.000184966	0.0436838	0.681714
chr14.85296361.85297082	-1.10753	2.73847	-3.98729	0.00018502	0.0436838	0.669648
chr6.161342056.161342565	-1.46011	0.663054	-3.98649	0.000185514	0.0436838	0.602021
chr12.6613016.6613217	-1.42791	0.9741	-3.98582	0.00018593	0.0436838	0.630387
chr18.35458614.35459349	0.67054	4.66766	3.98476	0.000186583	0.0436838	0.517516
chr6.40900811.40901579	1.29884	1.79184	3.98473	0.000186604	0.0436838	0.649356
chr6.118562285.118563819	-1.11191	3.52329	-3.98455	0.000186713	0.0436838	0.598033
chr1.66725770.66726496	1.04582	2.60009	3.984	0.000187052	0.0436838	0.672537
chr19.55452826.55453464	-0.981283	2.15004	-3.98396	0.000187082	0.0436838	0.660017
chr8.79952480.79953337	-0.832983	2.77497	-3.98307	0.000187635	0.0436838	0.612303
chr15.63276723.63277956	0.707184	3.88561	3.98244	0.000188023	0.0436838	0.542544
chr7.126040788.126041548	-1.46278	1.54288	-3.98172	0.000188477	0.0436838	0.625802
chr2.191478853.191479890	-0.970351	3.28241	-3.98147	0.000188634	0.0436838	0.640619
chr10.120456395.120457514	0.840054	3.93506	3.9814	0.000188674	0.0436838	0.542311
chr9.126860079.126861546	0.801712	4.26571	3.98078	0.000189065	0.0436838	0.522993
chr5.151155767.151156388	-0.743824	3.12783	-3.98026	0.000189391	0.0436838	0.59423
chr1.26156545.26156981	-1.08534	1.8788	-3.98011	0.000189484	0.0436838	0.660281
chr12.89345877.89346849	-1.07378	2.08532	-3.97991	0.000189611	0.0436838	0.659882
chr3.195207610.195208108	-0.857919	3.12876	-3.97971	0.00018974	0.0436838	0.574268
chr9.93154237.93154966	1.23452	1.84206	3.97885	0.000190278	0.0436838	0.633121
chr16.87451670.87452416	0.735773	3.7623	3.97853	0.000190481	0.0436838	0.554768
chr4.152039103.152039608	1.41786	1.92181	3.9784	0.000190561	0.0436838	0.59045
chr10.87211855.87212302	0.788003	3.98924	3.97822	0.000190678	0.0436838	0.575822
chr1.208082996.208083851	-1.06174	2.62543	-3.97744	0.000191174	0.0437069	0.634202
chr5.172496879.172497315	1.18674	1.42676	3.97717	0.000191341	0.0437069	0.642591
chr3.58386831.58387539	0.84227	3.54182	3.97569	0.000192281	0.0438573	0.593468
chr3.125062850.125063767	0.532652	5.33632	3.97225	0.00019449	0.0442962	0.400536
chr13.45119726.45121146	0.901699	4.12082	3.9699	0.00019601	0.0445771	0.533859
chr6.119073227.119073635	-1.47905	0.457535	-3.96885	0.000196698	0.0446585	0.447367
chr3.75671129.75671270	2.4397	0.104673	3.96837	0.000197005	0.0446585	0.0986906
chr22.29129070.29129981	-0.900961	3.37816	-3.96803	0.000197229	0.0446585	0.568086
chr6.24359727.24360414	0.831598	3.50985	3.967	0.000197903	0.0447458	0.527901
chr8.131973858.131974556	1.10285	2.81845	3.96562	0.000198811	0.044886	0.608969
chrX.51893078.51895206	-0.603292	5.15618	-3.96257	0.000200831	0.0451661	0.381377
chr10.121288074.121288569	-2.00869	0.227072	-3.96247	0.000200898	0.0451661	0.0562885
chr11.12731794.12732250	-1.70836	1.24581	-3.9619	0.000201275	0.0451661	0.483853
chr2.47771160.47771614	-0.854492	3.45836	-3.96159	0.000201484	0.0451661	0.560026
chr9.137688706.137689102	-1.29656	1.36221	-3.9615	0.000201546	0.0451661	0.578816
chr7.116315343.116315621	0.935066	3.17717	3.96	0.000202548	0.0451661	0.569466
chr7.104552167.104552527	-2.16342	0.726285	-3.95914	0.000203125	0.0451661	0.204646
chr17.4951494.4951835	-0.85325	3.0302	-3.95875	0.000203388	0.0451661	0.550917
chr5.33659627.33660244	-1.36415	1.36702	-3.95859	0.000203492	0.0451661	0.586336
chr11.113384574.113385093	0.863349	3.43842	3.95822	0.000203745	0.0451661	0.548983
chr3.61996948.61997489	-1.31111	2.02955	-3.95778	0.000204041	0.0451661	0.594157
chr19.2165270.2165686	0.89472	3.10661	3.95729	0.000204369	0.0451661	0.547953
chr16.46399249.46399561	-1.30073	1.94685	-3.95722	0.000204418	0.0451661	0.581493
chr11.113057024.113057407	-1.29354	1.29981	-3.95704	0.000204537	0.0451661	0.591842
chr7.16688310.16688543	-1.95892	0.285041	-3.95656	0.000204863	0.0451661	0.119016
chr1.95640822.95641383	-1.39752	1.30676	-3.95642	0.000204958	0.0451661	0.539674
chr1.186236559.186237336	-0.991116	3.16543	-3.95605	0.000205214	0.0451661	0.574648
chr5.9622806.9623485	0.830499	3.69724	3.95595	0.000205278	0.0451661	0.522788
chr1.236394966.236395891	1.15718	2.4959	3.95522	0.000205775	0.0452115	0.583283
chr9.98886758.98887200	-2.14098	0.652405	-3.95413	0.00020652	0.0452225	0.161089
chr13.20848969.20849406	-1.23158	2.5404	-3.95388	0.000206689	0.0452225	0.558971
chr18.74456352.74457341	1.28143	2.35639	3.95387	0.000206697	0.0452225	0.583743
chr16.50271391.50271761	-1.47674	1.26325	-3.9526	0.000207569	0.0452545	0.533546
chr1.197179993.197180574	0.97308	3.4717	3.95112	0.000208587	0.0452545	0.541526
chr6.139748281.139749336	-0.706612	3.88138	-3.95089	0.000208745	0.0452545	0.477047
chr12.46356717.46358075	-1.53454	2.3674	-3.95085	0.000208773	0.0452545	0.575027
chr1.831387.831615	-2.12999	-0.179009	-3.95007	0.000209308	0.0452545	0.0616337
chr1.155139950.155140651	0.869511	3.94231	3.94974	0.000209542	0.0452545	0.475136
chr19.49613981.49614473	1.3969	1.6368	3.94969	0.000209573	0.0452545	0.504771
chr2.182018329.182018595	2.17066	0.0177343	3.94943	0.000209753	0.0452545	0.036763
chr15.77112884.77113644	-1.00842	2.04275	-3.94939	0.000209783	0.0452545	0.569337
chr2.136065307.136066114	0.960692	3.07931	3.94905	0.000210016	0.0452545	0.538109
chr10.120186528.120186930	-1.16705	2.45803	-3.94886	0.00021015	0.0452545	0.544437
chr1.62687414.62688822	0.87533	4.41034	3.94803	0.000210726	0.0452545	0.452799
chr19.56170357.56170652	-1.53969	1.13558	-3.94786	0.000210847	0.0452545	0.539416
chr4.26726073.26726440	-1.23191	1.32735	-3.94776	0.000210916	0.0452545	0.554691
chr2.127080199.127080891	-0.786805	3.43399	-3.94685	0.000211553	0.0453286	0.447154
chr7.148706250.148706657	-2.47818	-0.107527	-3.9464	0.000211865	0.045333	-0.0567848
chr14.102777436.102778284	1.00375	2.95613	3.94443	0.000213251	0.045567	0.511411
chr1.46197815.46198840	0.725961	4.23688	3.94365	0.0002138	0.0456104	0.413132
chr2.219737115.219737691	-1.56976	1.27642	-3.94329	0.000214056	0.0456104	0.51465
chr1.112358859.112359310	0.898545	2.71866	3.94289	0.000214334	0.0456104	0.544016
chr6.113742207.113742986	-1.69063	2.0736	-3.94167	0.000215201	0.0457322	0.545261
chr6.107400011.107400477	-1.27394	0.824578	-3.94122	0.00021552	0.0457376	0.529505
chr15.40281996.40283115	1.03098	3.86432	3.94041	0.0002161	0.0457982	0.469416
chr8.30911620.30912625	1.12549	3.77026	3.93989	0.000216474	0.045815	0.490092
chr17.44557704.44559220	1.06641	4.71473	3.93934	0.000216868	0.0458361	0.397358
chr4.158884227.158884830	-1.26518	1.41193	-3.93892	0.000217167	0.0458369	0.526885
chr5.139462964.139463162	1.91981	0.156722	3.93832	0.000217593	0.0458647	0.0710103
chr2.88658472.88659898	0.783306	3.76537	3.93697	0.000218569	0.0459802	0.454012
chr3.171673702.171674282	-0.900451	2.71173	-3.93674	0.000218732	0.0459802	0.509396
chr9.131096461.131097269	0.89319	2.962	3.93491	0.00022006	0.0461968	0.495042
chrX.103585406.103586612	0.765726	4.03788	3.93415	0.000220611	0.0462312	0.421469
chr12.6764026.6764748	-0.575102	5.06096	-3.9326	0.000221741	0.0462312	0.215331
chr11.81030317.81030511	-2.66544	-0.227902	-3.93245	0.000221856	0.0462312	-0.320363
chr1.16534781.16535673	-1.10062	2.33662	-3.93235	0.000221925	0.0462312	0.504086
chr12.6946301.6946747	-0.741428	3.41022	-3.93231	0.000221958	0.0462312	0.434872
chr6.46799798.46800026	-2.14727	0.0280021	-3.93186	0.000222287	0.0462312	0.0112952
chr22.39598141.39598512	-1.034	1.57593	-3.93173	0.00022238	0.0462312	0.51904
chr2.99694232.99694852	1.01832	2.75589	3.93143	0.000222601	0.0462312	0.488002
chr2.190718740.190719408	0.83212	3.3674	3.9303	0.00022343	0.0462886	0.46116
chr14.79552689.79553328	-1.36697	1.8002	-3.93025	0.000223473	0.0462886	0.498015
chr13.43546003.43546603	-0.980762	2.3799	-3.92959	0.000223957	0.0463273	0.497826
chr17.53105732.53106385	-1.00051	3.38599	-3.92808	0.000225073	0.0464526	0.422081
chr17.13642199.13642513	-1.09778	1.5895	-3.92791	0.000225201	0.0464526	0.505112
chr16.83390733.83391116	-1.8606	0.505651	-3.92756	0.000225459	0.0464526	0.239159
chr2.45168752.45170574	0.980391	3.65664	3.92592	0.000226685	0.0466371	0.428908
chr12.28781836.28782613	-2.43427	0.710511	-3.92556	0.000226954	0.0466371	0.0978531
chr7.44131199.44131431	-1.28996	1.66289	-3.92494	0.000227419	0.0466711	0.497312
chr19.50362774.50363635	-0.874152	2.50864	-3.92268	0.000229114	0.0469568	0.459357
chr11.75667110.75669114	0.656838	5.15618	3.92008	0.000231086	0.0472986	0.271126
chr1.9181938.9183634	1.02451	4.71411	3.91891	0.000231977	0.0474068	0.350954
chr1.116463641.116464239	-1.03025	2.74083	-3.91859	0.000232223	0.0474068	0.409142
chr1.202407467.202407750	-1.73506	1.19084	-3.9174	0.000233135	0.0474934	0.165469
chr21.32569291.32570146	0.652433	4.34399	3.91724	0.000233258	0.0474934	0.355189
chr5.174606415.174607116	1.20704	1.88665	3.91623	0.000234035	0.0475706	0.462509
chr6.90285333.90285937	-0.606274	4.28304	-3.91595	0.000234249	0.0475706	0.321342
chr13.103961845.103962258	-1.36074	2.11937	-3.91463	0.000235275	0.0477099	0.456801
chr2.128645004.128645264	-1.45814	0.187567	-3.9141	0.000235685	0.0477099	0.336348
chr2.224747758.224748143	-1.30208	1.01546	-3.91388	0.000235855	0.0477099	0.4476
chr7.153934809.153935468	-1.98591	0.819209	-3.91348	0.000236163	0.0477101	0.325389
chr5.168328951.168329305	-1.44132	1.18421	-3.91301	0.000236531	0.0477226	0.424668
chr8.76625439.76626106	-1.21073	2.19622	-3.91016	0.000238759	0.0480677	0.455869
chr14.99467358.99468096	-1.13918	1.79511	-3.91003	0.00023886	0.0480677	0.447488
chr18.46411659.46412672	-0.879506	3.94522	-3.90945	0.000239318	0.048082	0.34518
chr4.87745104.87745514	-1.70184	1.47145	-3.90909	0.000239604	0.048082	0.277837
chr10.112183258.112184163	0.795146	4.67732	3.90876	0.000239858	0.048082	0.275544
chr7.49466601.49467734	1.02801	3.19229	3.90706	0.000241209	0.048285	0.416855
chr10.84531137.84531776	2.3882	-0.137378	3.9067	0.000241492	0.048285	-0.129152
chr5.125011844.125012365	-1.28061	1.77074	-3.90554	0.000242412	0.0483299	0.42955
chr11.92050298.92050558	-2.17398	-0.301106	-3.90554	0.000242415	0.0483299	-0.0654632
chr17.16352268.16353931	0.782105	3.56069	3.90514	0.000242734	0.0483299	0.370796
chr13.100918449.100918696	-1.71498	0.0766628	-3.90486	0.000242959	0.0483299	0.228849
chr5.100534935.100536022	0.800433	4.74327	3.90321	0.00024428	0.0485161	0.264702
chr7.1503743.1504742	0.743507	3.9738	3.90291	0.000244519	0.0485161	0.305178
chr10.43648174.43649410	0.590097	4.60083	3.9022	0.000245093	0.0485267	0.247398
chr1.196218680.196218910	2.41844	-0.209768	3.90152	0.00024564	0.0485267	-0.109069
chr11.125376002.125376541	-0.97845	2.6997	-3.90136	0.000245766	0.0485267	0.386532
chr13.77544371.77544668	-1.44455	1.31989	-3.9013	0.00024582	0.0485267	0.419898
chr2.152597860.152598215	-1.66678	0.351018	-3.90028	0.000246638	0.0486265	0.223562
chr5.177457647.177457887	-0.863183	2.87239	-3.89902	0.000247668	0.0487678	0.368194
chr2.213515705.213516060	2.34982	0.238808	3.89714	0.000249197	0.0490068	-0.0909024
chr3.45551432.45551969	0.786059	3.70953	3.89586	0.000250252	0.0491521	0.25644
chr1.151459409.151459822	-0.954811	2.80077	-3.89493	0.000251016	0.0492072	0.377262
chr5.33291282.33291923	-1.02587	2.55248	-3.89475	0.000251165	0.0492072	0.341927
chr20.45436744.45437367	0.701789	3.87861	3.89416	0.00025165	0.0492327	0.288949
chr14.53217094.53218344	0.638086	4.22213	3.89372	0.000252013	0.0492327	0.253932
chr10.28684295.28685442	-0.943372	2.80976	-3.89344	0.000252245	0.0492327	0.395518
chr4.72031795.72032545	0.780572	3.17706	3.89291	0.000252688	0.0492574	0.358209
chr6.13480086.13481427	0.699573	4.04187	3.89218	0.000253289	0.0493127	0.296077
chr20.44594737.44595250	1.17175	1.91926	3.89109	0.000254198	0.049369	0.400144
chr3.139974775.139975364	-0.901858	2.31848	-3.89107	0.000254213	0.049369	0.370096
chr15.67863415.67864062	0.758864	4.3389	3.89054	0.000254662	0.0493946	0.246289
chr13.48873781.48874538	-1.29064	1.18358	-3.88683	0.000257777	0.0499365	0.366003
chr1.113874352.113874832	-2.20981	-0.071398	-3.88634	0.000258188	0.049954	-0.148316
chr2.5093603.5093867	-2.44606	-0.261561	-3.88531	0.000259069	0.0500621	-0.0940375
chr6.92181240.92181976	-0.887688	3.32742	-3.8848	0.000259503	0.0500837	0.325278
chr17.18008447.18008898	1.48216	1.12411	3.88322	0.000260845	0.0502456	0.331672
chr4.121711433.121712238	0.764245	4.53964	3.88271	0.000261284	0.0502456	0.228412
chr1.37793803.37794339	0.761073	3.71023	3.88227	0.000261658	0.0502456	0.259561
chr6.36676233.36676747	0.824292	3.89286	3.88217	0.000261749	0.0502456	0.301618
chr7.124420370.124420861	-1.5206	0.897335	-3.88193	0.000261957	0.0502456	0.345129
chr2.177325286.177326256	0.824	3.19769	3.88111	0.000262654	0.0502705	0.314562
chr18.59854094.59854463	-1.41943	0.492095	-3.88102	0.000262733	0.0502705	0.302429
chr14.72741574.72742822	-0.761868	3.96025	-3.87996	0.000263647	0.0503834	0.218643
chr22.17919452.17920714	-0.577571	5.14998	-3.87941	0.000264128	0.0504134	0.116086
chr7.48195759.48195952	-2.31804	-0.179783	-3.87849	0.000264922	0.050503	-0.221574
chr3.194328104.194328408	1.04109	2.3867	3.87804	0.000265312	0.0505155	0.352725
chr20.59826302.59826744	1.35756	1.6543	3.87717	0.000266069	0.0505977	0.342408
chr21.39313037.39314834	0.78493	5.43765	3.87671	0.000266475	0.0506129	0.111463
chr10.3172100.3173397	-0.463721	5.85382	-3.87542	0.0002676	0.0506924	0.00238048
chr3.31700839.31701401	-1.35448	2.22856	-3.8753	0.000267707	0.0506924	0.354682
chr20.18705453.18706230	1.04792	2.90734	3.87511	0.000267871	0.0506924	0.350457
chr20.53149073.53150046	-1.12213	2.31362	-3.8736	0.000269205	0.050883	0.336805
chr12.64510722.64510962	-2.14627	-0.168855	-3.87298	0.000269751	0.0509243	-0.013016
chr10.79391459.79392025	-0.987272	2.43965	-3.87216	0.000270474	0.0509479	0.308706
chr19.57613942.57614929	0.724037	3.87507	3.87208	0.000270546	0.0509479	0.239536
chr7.30240365.30240884	-1.3748	2.21725	-3.87173	0.000270858	0.0509479	0.343362
chr19.10118988.10120214	0.722619	4.54431	3.87083	0.000271652	0.0510354	0.186747
chr10.18463716.18464339	-1.16184	2.98213	-3.86972	0.000272639	0.0511592	0.262431
chr1.184973630.184974673	0.909219	3.9079	3.86764	0.000274501	0.0514045	0.22338
chr1.29838880.29839175	-1.23379	1.55823	-3.8672	0.000274903	0.0514045	0.324801
chr9.23587222.23588164	-0.906154	2.90842	-3.86692	0.000275154	0.0514045	0.289243
chr19.11374524.11375448	-0.505502	5.9988	-3.86676	0.0002753	0.0514045	-0.0183158
chr1.3328038.3328727	-1.19246	2.54897	-3.86623	0.000275778	0.0514045	0.278229
chr3.36511962.36512619	-1.01582	1.86302	-3.86606	0.000275929	0.0514045	0.327215
chr5.62112645.62113211	1.55519	1.27335	3.86562	0.000276328	0.0514108	0.317631
chr6.99393472.99394333	0.767124	3.85264	3.86529	0.000276624	0.0514108	0.226565
chrX.46545091.46546473	0.910177	4.22732	3.86466	0.000277198	0.051456	0.190111
chr2.33240255.33240486	2.2393	0.260812	3.86383	0.000277952	0.0514886	-0.135602
chr15.73752216.73753432	0.912753	3.67896	3.86373	0.000278036	0.0514886	0.23922
chr10.76436404.76437012	0.776504	3.33891	3.86237	0.000279282	0.0516431	0.208217
chr10.114631872.114632384	0.687896	4.21235	3.86209	0.000279534	0.0516431	0.163785
chr7.134974368.134975083	-2.05357	0.447404	-3.86155	0.000280023	0.051661	-0.0459692
chr1.224185382.224185559	-1.19724	1.30653	-3.86126	0.000280295	0.051661	0.309378
chr2.88076957.88077610	-0.918528	3.07691	-3.85927	0.000282122	0.0519361	0.251094
chr20.2870539.2870843	1.8572	1.62187	3.85828	0.000283038	0.0520432	0.11696
chr19.14529161.14529929	-0.518586	5.49939	-3.85615	0.000285015	0.0522835	-0.0007186
chr1.20698417.20698866	1.25254	2.05834	3.8559	0.00028525	0.0522835	0.281057
chr13.22849760.22850115	-2.10602	0.108574	-3.85544	0.000285675	0.0522835	-0.0760568
chr12.3275364.3276459	0.993301	2.71338	3.85543	0.000285689	0.0522835	0.296532
chr7.101321227.101322365	0.711006	3.81516	3.85397	0.000287053	0.0524713	0.171391
chr3.36763800.36764972	1.09785	2.67959	3.85229	0.000288633	0.0526982	0.255712
chr8.101949655.101950240	-1.18706	2.18866	-3.85121	0.000289649	0.05276	0.285476
chr1.105934929.105935121	-1.80964	0.421775	-3.85108	0.000289774	0.05276	-0.0179684
chr1.160408353.160408876	-1.16939	1.50825	-3.8505	0.00029032	0.05276	0.282175
chr11.75639756.75640356	-0.887109	2.67285	-3.85036	0.000290452	0.05276	0.218468
chr3.149300033.149300811	0.972276	3.76258	3.84971	0.000291076	0.05276	0.205904
chr9.36053917.36054462	-1.64988	1.21072	-3.8494	0.00029137	0.05276	0.216698
chr9.74886877.74887974	0.722271	3.54513	3.84918	0.000291573	0.05276	0.193221
chr10.74587584.74587787	-2.52328	0.152847	-3.84877	0.000291972	0.05276	-0.26774
chr6.15905769.15906531	0.788396	3.34754	3.84871	0.000292024	0.05276	0.135783
chr6.83151009.83151412	-1.00485	2.22329	-3.84799	0.000292714	0.0528233	0.266753
chr3.54960136.54960356	-1.92422	0.11446	-3.84719	0.000293476	0.0528995	0.0476281
chr6.11272865.11273162	-1.14932	1.16878	-3.84677	0.000293881	0.0529111	0.270856
chr11.17209227.17209542	-0.938094	2.82836	-3.84603	0.000294593	0.0529781	0.261212
chr12.64780320.64781618	0.975472	3.30835	3.84469	0.000295882	0.0531484	0.21
chr20.47468329.47468925	1.34122	2.09066	3.84397	0.000296574	0.0532112	0.253491
chr15.57591392.57592401	0.870371	3.62168	3.84349	0.000297045	0.053229	0.175134
chr4.48024601.48025418	0.781177	2.98965	3.84299	0.000297521	0.053229	0.225865
chr10.22325650.22326321	0.994638	2.50152	3.84269	0.000297814	0.053229	0.231883
chr5.181217127.181218517	0.654804	4.71245	3.84224	0.000298254	0.053229	0.0569375
chr9.109063644.109064048	-1.24869	1.37095	-3.84161	0.00029887	0.053229	0.25681
chr17.26885264.26885549	-1.55877	1.74912	-3.84155	0.000298931	0.053229	0.25162
chr1.153587169.153588008	-1.37693	1.01473	-3.84124	0.000299232	0.053229	0.210377
chr15.22785887.22787756	0.728954	4.79839	3.84082	0.000299638	0.053229	0.0480202
chr8.10545734.10546383	-0.963316	2.21843	-3.84022	0.000300229	0.053229	0.237756
chr12.41363634.41363725	-1.29553	1.77469	-3.83977	0.000300662	0.053229	0.252073
chr16.69754344.69755261	0.762814	4.31898	3.83974	0.000300697	0.053229	0.0888163
chr8.104072365.104072987	0.802926	3.13924	3.83966	0.000300779	0.053229	0.207187
chr11.120719435.120719689	-1.8549	0.394114	-3.83731	0.000303086	0.0535764	0.00306675
chr6.43937023.43937909	-0.772409	4.25825	-3.83614	0.000304242	0.0536695	0.0647964
chr3.16392103.16392532	-1.02948	1.44773	-3.83608	0.000304303	0.0536695	0.241822
chr2.15383263.15384098	-1.10592	2.4131	-3.83569	0.000304689	0.0536767	0.237034
chr11.36104651.36105507	-0.933369	2.35761	-3.83496	0.000305422	0.053745	0.210355
chr19.518179.518694	-0.859552	2.88586	-3.833	0.000307377	0.0539957	0.129547
chr3.123696649.123697336	-0.951986	2.69737	-3.83283	0.000307541	0.0539957	0.17339
chr14.64788465.64789075	-1.23901	2.15395	-3.8307	0.000309685	0.0543107	0.222872
chr6.166911071.166911751	-1.57108	0.518745	-3.8303	0.000310089	0.0543124	0.110605
chr3.141556996.141557401	-1.39588	0.935559	-3.82991	0.000310479	0.0543124	0.177089
chr1.117793982.117794486	2.31565	0.681791	3.82965	0.000310742	0.0543124	-0.199965
chr18.48889279.48889912	-0.996777	2.0296	-3.82828	0.00031214	0.0544586	0.199138
chrX.129540127.129541326	0.720664	3.90287	3.82774	0.000312688	0.0544586	0.0937789
chr1.56644675.56646378	0.752255	4.62574	3.8275	0.000312926	0.0544586	0.0170338
chr1.204080240.204080878	-0.7215	3.34352	-3.82745	0.000312978	0.0544586	0.099321
chr6.131627639.131628561	0.710726	4.88522	3.82691	0.000313531	0.0544622	0.00372077
chr11.128890411.128891084	0.847243	2.99408	3.82664	0.000313808	0.0544622	0.181326
chr15.44038705.44039579	-0.744312	3.52746	-3.8264	0.00031405	0.0544622	0.0928585
chr5.102755638.102756387	0.974319	4.14098	3.82597	0.000314496	0.0544788	0.121701
chr6.163533574.163533819	1.25273	1.6942	3.82539	0.000315083	0.0545198	0.183232
chr15.65903227.65903948	0.768444	3.65621	3.82477	0.000315721	0.0545695	0.118062
chr15.52331593.52331874	-1.68207	0.560079	-3.82437	0.000316132	0.05458	-0.0153007
chr11.116823093.116823525	-1.58653	0.851904	-3.82383	0.000316694	0.0545919	0.115464
chr7.29806070.29807903	0.775166	4.05956	3.82339	0.000317145	0.0545919	0.0651971
chr5.138695946.138697115	0.793931	3.52105	3.82323	0.000317306	0.0545919	0.105158
chr9.86636547.86637054	-0.938524	2.6153	-3.82294	0.000317605	0.0545919	0.152766
chr10.70672130.70673051	1.01016	2.98727	3.82238	0.000318187	0.0546098	0.137905
chr1.162663146.162664072	0.739699	3.8432	3.82216	0.000318411	0.0546098	0.10562
chr3.113947355.113948910	0.757171	4.13671	3.82181	0.000318782	0.0546131	0.0440106
chr15.93955088.93955695	-0.942456	2.06706	-3.82067	0.00031996	0.0547546	0.173256
chr12.52168322.52168629	0.812654	3.0189	3.81936	0.000321327	0.0548303	0.133814
chr3.52299898.52301020	0.587356	4.87328	3.81911	0.000321593	0.0548303	-0.0344716
chr12.104792463.104793066	-1.42	2.4118	-3.81882	0.000321896	0.0548303	0.188312
chr5.123175373.123175718	-1.6319	0.962161	-3.81792	0.000322835	0.0548303	0.00548803
chr19.883577.884133	1.37163	1.89113	3.81789	0.000322863	0.0548303	0.170638
chr4.186144096.186145866	0.693465	4.42548	3.81789	0.000322867	0.0548303	0.018691
chr4.77906049.77906286	-1.4322	0.408954	-3.81731	0.000323478	0.0548303	0.0793603
chr14.90426693.90427165	-0.993749	2.58263	-3.81728	0.000323505	0.0548303	0.180733
chr6.17289592.17290231	-0.93617	4.06726	-3.8171	0.0003237	0.0548303	0.0692412
chr6.38639064.38640395	0.659884	4.68193	3.81674	0.000324077	0.0548303	-0.0175955
chr14.23388246.23389036	-1.75539	1.64828	-3.81586	0.000325006	0.0548303	0.184012
chr11.36149516.36150315	0.658975	4.64932	3.81565	0.000325225	0.0548303	-0.0185938
chr10.85232838.85233226	-2.22274	0.228033	-3.81529	0.000325611	0.0548303	-0.275531
chrX.77703626.77704524	-1.10019	1.80717	-3.81484	0.000326082	0.0548303	0.180844
chr20.62582586.62583003	-1.09823	2.05185	-3.81475	0.00032618	0.0548303	0.179606
chr10.89025413.89025774	-1.067	1.80438	-3.81454	0.000326404	0.0548303	0.180153
chr14.30874131.30875227	0.910372	3.26986	3.81417	0.000326794	0.0548303	0.135451
chr9.112035239.112036178	0.927914	3.32494	3.814	0.000326973	0.0548303	0.138918
chr5.128573733.128574601	0.959171	2.40965	3.81332	0.000327703	0.0548303	0.172813
chr12.50056978.50057997	0.719041	4.22891	3.81279	0.000328265	0.0548303	0.01581
chrX.107484197.107484911	-0.998154	1.64542	-3.81221	0.00032888	0.0548303	0.173328
chr2.10689055.10690550	1.13537	3.65022	3.8122	0.000328895	0.0548303	0.10029
chr22.22988016.22988478	-2.39451	0.0950196	-3.81214	0.000328959	0.0548303	-0.170309
chr21.45333748.45334046	1.11468	1.73361	3.81193	0.00032918	0.0548303	0.17321
chr7.105581129.105581807	0.880503	3.16063	3.8117	0.000329432	0.0548303	0.131661
chr1.155172651.155173594	0.691711	4.78889	3.81154	0.000329599	0.0548303	-0.0496998
chr20.309567.310912	-0.573069	4.87275	-3.81117	0.000329998	0.0548303	-0.0657622
chr11.88041794.88042517	-1.17867	1.12573	-3.81091	0.000330271	0.0548303	0.149039
chr1.63634476.63635397	0.854769	2.80538	3.80947	0.00033182	0.0550287	0.140652
chr8.8963232.8964011	0.755537	3.38552	3.80891	0.000332429	0.0550332	0.0912507
chr3.69652725.69653041	2.4378	-0.169509	3.80871	0.000332644	0.0550332	-0.330629
chr1.182362492.182363309	-0.824991	3.48227	-3.80846	0.000332908	0.0550332	0.0262866
chr7.69508797.69509054	-2.0548	0.246892	-3.80649	0.000335042	0.0552124	-0.221954
chr2.96321027.96322185	0.92075	2.80453	3.80637	0.000335179	0.0552124	0.125696
chr6.158231416.158232404	0.775298	3.60528	3.80632	0.00033523	0.0552124	0.048768
chr9.90972718.90973297	-1.20204	0.512893	-3.80616	0.000335412	0.0552124	0.144447
chr3.170232264.170232677	-1.56611	0.91521	-3.80502	0.000336648	0.0553572	0.0547616
chrX.68867673.68868274	-1.11156	1.81356	-3.80451	0.000337213	0.0553916	0.149729
chr18.41672751.41673110	-2.1527	-0.0712414	-3.80355	0.000338264	0.0554586	-0.0917128
chr11.57301362.57301564	-1.38635	1.12632	-3.80348	0.000338334	0.0554586	0.0858448
chr19.1259300.1259832	-0.851349	2.87856	-3.80296	0.00033891	0.0554946	0.0760262
chr20.48164498.48165074	-1.06293	1.62504	-3.80015	0.000342009	0.0558391	0.139483
chr1.155745189.155746014	-0.685946	4.15447	-3.80005	0.000342126	0.0558391	-0.0336977
chr2.72827915.72828569	0.999838	3.54321	3.79988	0.000342308	0.0558391	0.0972987
chr7.151742684.151743346	0.914085	2.74825	3.79967	0.000342547	0.0558391	0.0959869
chr9.37350917.37351273	-1.44465	0.235705	-3.79841	0.000343945	0.0558391	-0.0256609
chr9.16327584.16328014	-1.2171	0.890961	-3.7983	0.000344065	0.0558391	0.113176
chr4.185794525.185795090	0.938738	3.25295	3.79795	0.000344458	0.0558391	0.0696148
chr9.125889123.125890298	0.825418	3.23843	3.79692	0.000345608	0.0558391	0.0576644
chr14.100158874.100160055	0.98938	2.49578	3.79648	0.000346111	0.0558391	0.120201
chr6.41920656.41922018	0.742242	4.90705	3.79644	0.000346149	0.0558391	-0.0996206
chr5.91651612.91652010	-2.53564	0.255694	-3.79625	0.000346363	0.0558391	-0.37246
chr6.69138933.69139484	0.724124	4.27735	3.796	0.000346641	0.0558391	-0.00120904
chr1.35718498.35719248	0.703355	3.30734	3.79598	0.000346667	0.0558391	0.0241408
chr6.2970644.2972006	0.693755	4.05142	3.79582	0.000346846	0.0558391	-0.020114
chr20.62584626.62585052	-1.43609	2.30885	-3.79571	0.00034697	0.0558391	0.126192
chr6.134052047.134052889	0.684045	3.72729	3.79563	0.000347063	0.0558391	0.0282429
chr17.49988067.49988238	2.0918	0.397779	3.79558	0.000347117	0.0558391	-0.313183
chr13.79837611.79838520	1.08332	2.99058	3.79512	0.000347635	0.0558647	0.111246
chr10.79114363.79114913	-1.02243	1.60848	-3.79422	0.000348654	0.0558896	0.113329
chr2.69222938.69223424	-1.15835	2.00456	-3.79402	0.000348879	0.0558896	0.116746
chr2.231961157.231962431	0.790233	4.60875	3.79402	0.000348883	0.0558896	-0.0610025
chr3.118466526.118467241	-1.30674	1.4917	-3.79348	0.000349491	0.0558896	0.118353
chr12.121417726.121418249	-1.1871	2.30632	-3.79333	0.000349654	0.0558896	0.120154
chr4.168384471.168385325	1.01193	2.50724	3.79302	0.000350013	0.0558896	0.105527
chr2.161308099.161308922	0.872159	4.52285	3.79261	0.000350471	0.0558896	-0.0607219
chr14.58970012.58970922	0.812307	3.11442	3.79244	0.000350664	0.0558896	0.0224336
chr15.41620906.41622188	0.644887	4.34052	3.79137	0.000351891	0.0560074	-0.0373413
chr9.83286734.83287280	0.805006	3.9131	3.79116	0.000352123	0.0560074	-0.0416675
chr20.12887042.12887262	-2.58801	-0.236146	-3.79021	0.000353216	0.0560637	-0.387582
chr4.48016177.48017662	0.631896	5.39312	3.79005	0.000353397	0.0560637	-0.166364
chr7.105978019.105978451	-1.16598	1.06194	-3.78991	0.000353558	0.0560637	0.109819
chr11.60905817.60906954	0.629357	5.03585	3.78902	0.000354575	0.0561677	-0.137447
chr11.47948248.47948433	-1.6287	0.737433	-3.78804	0.000355698	0.0562489	-0.0337597
chr7.66590798.66592737	0.707786	4.76313	3.78795	0.000355811	0.0562489	-0.102332
chr8.66123755.66124556	0.706814	4.46196	3.78732	0.000356533	0.0563058	-0.0660697
chr15.40754410.40755688	0.834091	4.58641	3.78586	0.000358224	0.0563287	-0.0868349
chr3.12782391.12782776	-1.31304	1.46296	-3.78576	0.000358341	0.0563287	0.0983238
chr22.26008676.26009055	2.32887	0.0960931	3.7854	0.000358749	0.0563287	-0.397438
chr2.130798779.130799218	-1.07294	2.7702	-3.78538	0.000358783	0.0563287	0.0789764
chr5.136734730.136734953	-1.74086	0.331868	-3.78536	0.000358802	0.0563287	-0.219621
chr17.43724031.43724316	0.763241	3.61188	3.78532	0.00035885	0.0563287	-0.00386648
chr5.138983663.138984454	-1.04584	2.23075	-3.7848	0.000359455	0.0563667	0.0890773
chr3.101377367.101378439	0.926195	3.4898	3.7838	0.00036062	0.0564924	0.0510022
chr12.125645377.125645810	-1.70829	0.563017	-3.78257	0.000362053	0.0566152	-0.0343239
chr16.46389780.46390795	-1.08215	4.43329	-3.78244	0.000362213	0.0566152	-0.158437
chr18.65750384.65751722	0.857925	3.48387	3.78206	0.000362649	0.0566152	-0.00619984
chr22.38114400.38115373	0.619557	4.24507	3.78188	0.00036286	0.0566152	-0.0655371
chr10.133087445.133088341	0.97856	2.85612	3.78059	0.000364389	0.0567968	0.00913631
chr7.30142505.30143250	1.106	2.52889	3.77977	0.000365348	0.0568893	0.0809447
chr12.107685233.107686442	0.705587	4.58923	3.77893	0.000366341	0.0569363	-0.114528
chr4.187478508.187479215	0.780537	3.40402	3.7789	0.000366381	0.0569363	0.0147293
chr17.13756728.13757156	-1.71024	0.423757	-3.7784	0.000366974	0.056949	-0.0588312
chr11.59556975.59557801	-0.647951	3.90112	-3.77821	0.000367196	0.056949	-0.0812763
chr1.41810417.41810695	2.25783	0.960233	3.77784	0.000367641	0.0569613	-0.332151
chr16.62475416.62476332	-1.04705	2.29808	-3.77721	0.000368383	0.0570194	0.0588895
chr3.141659766.141660762	0.73845	4.38499	3.77598	0.000369858	0.05719	-0.100489
chr2.50546858.50547233	1.48133	1.54218	3.7755	0.000370431	0.05719	-0.0172721
chr17.17189707.17190045	1.69488	0.89438	3.77537	0.000370587	0.05719	-0.273794
chr7.68691687.68692313	-2.46695	0.756804	-3.77438	0.000371778	0.0573169	-0.101504
chr3.61666144.61666541	-1.47175	0.382335	-3.77349	0.000372847	0.0573642	-0.134665
chr12.114414108.114414753	0.83874	2.94243	3.7728	0.000373682	0.0573642	0.0225715
chr2.201123961.201124425	-0.875161	3.32723	-3.77273	0.000373762	0.0573642	-0.0318717
chr8.19322116.19322351	-1.94693	0.184407	-3.7726	0.000373922	0.0573642	-0.308291
chr10.68153508.68154386	0.67074	4.54525	3.77259	0.000373929	0.0573642	-0.110024
chr6.83853118.83854346	0.830634	4.15222	3.77177	0.000374926	0.0574288	-0.0817421
chr10.48523303.48524635	0.746473	3.94918	3.77125	0.000375554	0.0574288	-0.0769625
chr11.100062432.100062713	-1.17507	2.11444	-3.77123	0.000375581	0.0574288	0.0572396
chr6.35363177.35363695	-0.883932	3.10387	-3.77074	0.000376168	0.0574288	-0.0150318
chr2.105812186.105812798	-0.888678	2.7232	-3.77072	0.000376196	0.0574288	0.00211815
chr8.29065951.29066660	-0.625672	4.6412	-3.77036	0.000376636	0.0574396	-0.186993
chr1.154970653.154971257	-0.560782	4.75259	-3.76902	0.000378264	0.057577	-0.180811
chr4.83109529.83110732	0.685566	4.01113	3.76901	0.000378277	0.057577	-0.0844162
chr4.56662927.56663588	-1.02094	1.30841	-3.76853	0.000378862	0.0576097	0.048796
chr11.57335110.57335684	0.959843	2.40831	3.76792	0.000379619	0.0576684	0.0437224
chr16.67884692.67885053	-0.831165	3.12042	-3.76688	0.000380892	0.0578053	-0.0543015
chr10.50526944.50527904	-0.87053	3.63512	-3.766	0.000381978	0.0579136	-0.110153
chr21.36829870.36830553	1.0329	2.15891	3.76426	0.000384128	0.0581829	0.0378354
chr2.176419494.176420303	1.35518	1.68759	3.76319	0.000385455	0.058327	0.00222001
chr12.26528849.26529474	-1.20202	1.51028	-3.76236	0.000386493	0.058403	0.031907
chr2.167843310.167843705	-1.65679	1.10412	-3.76165	0.000387373	0.058403	-0.013549
chr14.23405277.23405651	-1.26819	2.2795	-3.76159	0.000387449	0.058403	0.0267299
chr1.29282947.29283682	-0.652975	4.58669	-3.76114	0.000388011	0.058403	-0.236198
chr12.119203940.119204504	-0.971588	2.05111	-3.76066	0.000388618	0.058403	-0.0106477
chr7.97005944.97006952	1.07097	3.05798	3.76063	0.000388649	0.058403	-0.024437
chr10.89550488.89550968	-0.861248	1.97143	-3.76035	0.000389003	0.058403	0.00294546
chr9.114156371.114157578	1.15287	4.57945	3.76024	0.000389139	0.058403	-0.112294
chr3.156615605.156616187	0.638829	4.26626	3.76009	0.000389336	0.058403	-0.152013
chr1.61032798.61032997	-1.64991	0.346622	-3.75973	0.000389778	0.0584105	-0.186075
chr12.124913612.124915284	0.811292	5.2093	3.75945	0.000390137	0.0584105	-0.227261
chr6.14117179.14118231	0.906799	2.87107	3.75902	0.000390678	0.0584165	-0.025607
chr6.3061459.3061985	0.954385	2.42393	3.75882	0.000390928	0.0584165	0.0215604
chr19.6530508.6531408	0.722267	3.70095	3.75772	0.000392315	0.0585449	-0.093094
chr15.50907836.50909418	0.813718	4.77416	3.75723	0.000392944	0.0585449	-0.191944
chr16.14070491.14072284	0.781912	4.25166	3.75717	0.00039301	0.0585449	-0.137776
chr2.225569873.225570301	-1.3131	1.4066	-3.75688	0.000393388	0.0585449	0.0132061
chr20.32155111.32155906	0.735473	2.91138	3.75665	0.000393669	0.0585449	-0.0504834
chr1.114779901.114780944	0.699618	4.97262	3.75604	0.000394452	0.0586054	-0.221441
chr12.93029174.93029429	-1.49571	0.569114	-3.75569	0.000394897	0.0586155	-0.0682453
chr9.21235665.21236014	-1.52132	0.533448	-3.75506	0.000395699	0.0586786	-0.16165
chr12.15603112.15604018	1.002	2.81678	3.7543	0.000396672	0.0587668	-0.0640898
chr8.13095981.13096746	0.972679	3.41625	3.75394	0.000397134	0.0587792	-0.0864667
chr17.81890748.81891221	1.26931	1.71624	3.75356	0.00039762	0.0587952	-0.00852313
chr16.88768129.88768473	-0.929628	2.60561	-3.75293	0.000398427	0.0588586	-0.0729794
chr7.4744650.4745525	-0.530802	5.19391	-3.75198	0.00039965	0.0588954	-0.301474
chr17.31564851.31565200	1.4732	0.475927	3.75168	0.000400031	0.0588954	-0.0433214
chr10.108969830.108970408	-1.0967	1.50987	-3.75151	0.000400256	0.0588954	-0.00393837
chr10.73888558.73889263	0.984645	2.66975	3.75128	0.00040055	0.0588954	-0.0116355
chr8.21474137.21474504	-1.06691	2.15094	-3.75126	0.000400569	0.0588954	-0.0237943
chr6.43759478.43760242	1.03981	2.04908	3.75077	0.000401201	0.0589326	-0.00506217
chr8.28341040.28341671	0.943425	2.89711	3.74946	0.000402903	0.0589891	-0.0176093
chr11.121023689.121025374	0.664052	4.83941	3.74898	0.000403528	0.0589891	-0.207501
chr3.43758940.43759804	0.581069	5.2352	3.74874	0.000403842	0.0589891	-0.25515
chr3.135809077.135809670	-1.3614	0.93891	-3.74855	0.000404092	0.0589891	-0.116587
chr18.9803442.9803829	-1.29121	0.616174	-3.74836	0.000404336	0.0589891	-0.0824482
chr1.121293473.121293757	1.48123	1.30937	3.74831	0.000404397	0.0589891	-0.0694314
chr1.202964812.202965397	0.658799	4.10829	3.74809	0.000404691	0.0589891	-0.19232
chr13.34179078.34180208	0.894056	2.53933	3.74784	0.000405016	0.0589891	-0.0267719
chr20.18137348.18138525	0.690316	4.78516	3.74766	0.000405241	0.0589891	-0.231752
chr11.62337188.62338175	0.728858	3.38601	3.74725	0.000405777	0.0589891	-0.0831155
chr18.55779644.55780767	0.944176	2.69882	3.74721	0.000405841	0.0589891	-0.0379784
chr3.58640330.58641118	-0.735781	2.64047	-3.74698	0.000406136	0.0589891	-0.0448042
chr9.137919845.137920072	1.14017	1.90414	3.74645	0.000406829	0.0590346	-0.0131529
chr11.130427578.130428843	1.02527	3.07603	3.74587	0.000407584	0.0590891	-0.0381711
chr1.56901646.56902148	-1.57545	0.796265	-3.745	0.000408733	0.0591122	-0.139124
chr5.113513412.113514408	0.687663	4.5858	3.74485	0.000408936	0.0591122	-0.212637
chr1.151762912.151763899	0.738467	4.38206	3.7447	0.000409125	0.0591122	-0.184723
chr4.164536635.164537351	0.771816	3.83637	3.74433	0.000409622	0.0591122	-0.122483
chr17.47226231.47226891	-1.5089	1.64179	-3.74431	0.000409644	0.0591122	-0.019008
chr17.44829309.44830876	0.80241	4.18353	3.74311	0.000411233	0.0592371	-0.170476
chr9.14221536.14222135	1.01481	3.03121	3.74292	0.000411482	0.0592371	-0.0691305
chr7.49773272.49776106	1.01427	4.51522	3.74234	0.000412248	0.0592371	-0.19549
chr1.27455309.27455669	-1.33319	1.21517	-3.74213	0.000412529	0.0592371	-0.0516749
chr22.29315001.29315672	1.37464	2.11228	3.74211	0.000412554	0.0592371	-0.0263438
chr11.60993043.60993495	-1.28986	0.823637	-3.74193	0.000412794	0.0592371	-0.081519
chr6.52389484.52390011	-1.38941	0.450204	-3.74028	0.000414984	0.0594965	-0.154762
chr9.98730566.98731237	1.03045	2.30223	3.73986	0.000415551	0.0595116	-0.0394059
chr15.84651233.84651704	0.707148	3.82455	3.73963	0.000415855	0.0595116	-0.160698
chr1.42943273.42943466	-1.09631	1.263	-3.73812	0.000417881	0.059702	-0.0498447
chr2.129979449.129980090	0.94675	2.58996	3.73807	0.000417953	0.059702	-0.0679682
chr3.31814961.31816622	-0.781326	3.01237	-3.73771	0.000418431	0.0597154	-0.128135
chr1.216600809.216601565	0.787431	3.25904	3.73729	0.000419002	0.0597286	-0.124365
chr11.95344703.95345205	-1.09305	1.97454	-3.73706	0.000419306	0.0597286	-0.0584289
chr5.57889329.57889991	0.88828	4.08453	3.73665	0.000419866	0.0597286	-0.155042
chr22.17836019.17836855	-0.983633	2.72449	-3.7365	0.000420059	0.0597286	-0.0905876
chr18.30234901.30235516	-1.20283	1.03909	-3.73592	0.000420843	0.0597472	-0.0645494
chr2.200226758.200227395	-0.832228	1.96521	-3.73571	0.000421138	0.0597472	-0.0788641
chr9.118481485.118481888	-1.87343	0.523799	-3.73554	0.000421363	0.0597472	-0.326242
chr2.99811627.99812067	1.19065	1.91134	3.73527	0.000421726	0.0597472	-0.0504813
chr4.98467373.98468079	0.822072	2.77877	3.7342	0.000423183	0.059877	-0.065917
chr20.63706749.63708965	0.751219	4.87985	3.73403	0.000423412	0.059877	-0.278577
chr14.73728447.73729016	0.777759	3.64343	3.7335	0.000424136	0.0599249	-0.12605
chr3.139534942.139535442	-0.886768	2.76244	-3.73301	0.000424799	0.0599642	-0.107885
chr2.16725373.16725976	-1.14919	1.89047	-3.7326	0.000425364	0.0599875	-0.051332
chr2.24075898.24077809	-0.496896	5.98805	-3.73217	0.000425948	0.0599875	-0.422656
chr2.181065014.181065271	-1.56409	0.575693	-3.73205	0.000426122	0.0599875	-0.115258
chr13.111281429.111282587	0.819076	3.25012	3.73158	0.000426766	0.060024	-0.124477
chr8.127734044.127734337	-0.781271	2.93847	-3.73073	0.000427929	0.0601123	-0.109841
chr2.134717798.134719613	0.739014	4.14146	3.73056	0.000428167	0.0601123	-0.223482
chr8.41199108.41199688	-1.26536	2.34912	-3.72973	0.000429309	0.0602182	-0.0689288
chr17.49259881.49260980	0.807816	3.96872	3.72895	0.000430386	0.0602649	-0.203148
chr17.27345109.27345762	-0.783976	3.1837	-3.72873	0.000430693	0.0602649	-0.135722
chr11.130611620.130612851	0.691549	4.80775	3.72838	0.000431169	0.0602649	-0.240785
chr1.177934903.177935304	-0.983312	2.65669	-3.72792	0.000431814	0.0602649	-0.107962
chr1.161117478.161118583	0.731162	4.50438	3.72773	0.000432074	0.0602649	-0.254712
chr17.44014167.44015219	0.721061	3.88707	3.72758	0.000432286	0.0602649	-0.175916
chr3.4547804.4548146	-2.07036	0.104193	-3.72693	0.000433188	0.0602649	-0.435194
chr6.27591724.27593611	-0.687814	4.14782	-3.72684	0.000433307	0.0602649	-0.244357
chr7.75442258.75442832	1.44467	1.60344	3.7267	0.00043351	0.0602649	-0.0838256
chr6.27668346.27669419	-0.83457	2.80945	-3.72669	0.000433516	0.0602649	-0.1036
chr2.60552312.60552703	1.11233	2.56666	3.72573	0.000434851	0.0603437	-0.0879122
chr17.35244402.35244811	-1.28096	1.61876	-3.72573	0.000434859	0.0603437	-0.071175
chr2.9757513.9758374	0.85635	3.28443	3.72476	0.000436215	0.0604779	-0.164059
chr3.194632679.194634000	0.680715	4.95288	3.72448	0.000436603	0.0604779	-0.325257
chr9.132669514.132671386	0.721902	5.18263	3.72322	0.000438369	0.0606148	-0.344188
chr11.14380943.14381694	0.84957	3.64698	3.72322	0.000438371	0.0606148	-0.188126
chr16.68510050.68510543	1.01339	2.37412	3.72277	0.000439015	0.0606499	-0.0902873
chr5.148687413.148687788	-1.97269	0.602306	-3.72035	0.000442438	0.0610686	-0.276528
chr5.176904364.176904786	1.10269	1.3	3.71835	0.000445284	0.0613678	-0.0918485
chr16.57462379.57463540	0.862545	3.48512	3.7181	0.000445638	0.0613678	-0.1768
chr11.18791050.18792542	1.08445	2.63091	3.71799	0.000445789	0.0613678	-0.109248
chr2.98504736.98504998	-1.01593	1.49867	-3.71753	0.000446456	0.0614052	-0.0965714
chr19.10420549.10421139	1.07186	2.43547	3.71709	0.00044708	0.0614187	-0.114691
chr7.41107340.41108307	0.970299	2.90687	3.71691	0.000447344	0.0614187	-0.129781
chr3.3076092.3076596	-1.63335	0.463389	-3.71638	0.000448102	0.0614686	-0.214063
chr11.64165619.64166668	0.700806	4.39661	3.7161	0.000448503	0.0614694	-0.312992
chr2.202249527.202250139	-2.38455	0.522244	-3.71562	0.000449197	0.0615104	-0.49172
chr4.38142218.38142463	-1.86159	0.465271	-3.7138	0.000451816	0.0617899	-0.285424
chr15.35545401.35546626	0.64756	4.64895	3.71361	0.0004521	0.0617899	-0.309445
chr6.84634992.84635733	0.654735	4.31944	3.71322	0.000452666	0.0617899	-0.298481
chr22.32828128.32828428	-1.21703	1.03005	-3.71311	0.000452827	0.0617899	-0.129939
chr13.33940942.33941305	1.54007	1.51582	3.71253	0.000453671	0.0618096	-0.164898
chr17.74203448.74204419	0.75117	4.3163	3.71246	0.000453766	0.0618096	-0.269641
chrX.40871426.40871978	0.976763	1.89894	3.71128	0.000455486	0.0619537	-0.115694
chr15.23483710.23484436	0.913711	2.96226	3.71105	0.000455823	0.0619537	-0.172247
chr10.90857037.90858362	0.922979	3.5063	3.71058	0.000456512	0.0619537	-0.213542
chr6.19822210.19822454	-1.79131	0.153621	-3.7105	0.000456626	0.0619537	-0.540341
chr17.27793483.27794209	0.963336	2.43514	3.71014	0.000457154	0.0619537	-0.133106
chr11.36420818.36421386	-1.48292	1.57581	-3.7101	0.000457214	0.0619537	-0.155013
chr2.17642997.17643579	-1.30573	2.45551	-3.70981	0.000457641	0.0619576	-0.115186
chr7.136543730.136544533	-1.0585	2.51939	-3.70873	0.000459229	0.0620448	-0.173668
chr15.60227966.60228618	-1.40277	2.07268	-3.70831	0.000459842	0.0620448	-0.13645
chr7.19852182.19852587	-1.55003	0.722457	-3.70827	0.000459903	0.0620448	-0.208174
chr8.20814962.20816083	-1.00834	3.71249	-3.70815	0.000460078	0.0620448	-0.26375
chr4.18241874.18242157	1.97019	-0.198945	3.70795	0.000460375	0.0620448	-0.520198
chr3.177120078.177120446	-1.96027	0.506784	-3.70744	0.000461126	0.0620448	-0.51397
chr2.174756865.174757291	-1.48027	0.635183	-3.7072	0.000461473	0.0620448	-0.153408
chr5.176365224.176366503	0.698102	4.34707	3.70718	0.000461505	0.0620448	-0.325274
chr3.140129755.140130304	-1.28861	1.4032	-3.70693	0.000461875	0.0620448	-0.123746
chr3.53045705.53047031	1.04038	3.50476	3.70649	0.000462523	0.0620783	-0.219169
chr2.165542961.165543170	-1.96999	-0.0372483	-3.70552	0.000463963	0.0621854	-0.551381
chr2.72367744.72368184	-0.845572	2.8099	-3.70542	0.000464121	0.0621854	-0.184913
chr3.47636310.47636608	-1.57689	0.375241	-3.70498	0.000464766	0.0622182	-0.224946
chr1.16872257.16873103	-1.47652	1.86137	-3.70448	0.00046552	0.0622195	-0.134198
chr4.48599740.48600449	-1.05129	1.44202	-3.70444	0.000465576	0.0622195	-0.140135
chr11.130781966.130782887	1.18272	2.56058	3.70406	0.000466145	0.0622394	-0.132633
chr13.26247561.26248413	-0.981875	1.91355	-3.7038	0.000466525	0.0622394	-0.132593
chr14.23881349.23881534	2.38903	-0.263497	3.70326	0.000467339	0.0622946	-0.614165
chr2.238426005.238427995	0.677783	5.13544	3.70219	0.000468939	0.0623711	-0.406053
chr20.47318259.47319327	0.755376	3.97736	3.70168	0.00046971	0.0623711	-0.252768
chr21.46455584.46456013	-0.97285	2.87938	-3.70159	0.000469838	0.0623711	-0.171443
chr11.77472900.77474512	0.765168	3.83531	3.70156	0.000469886	0.0623711	-0.284663
chr2.29480528.29480915	-1.19624	1.12339	-3.70154	0.000469918	0.0623711	-0.150188
chr12.13853515.13854252	-1.30646	1.51662	-3.70116	0.000470497	0.0623948	-0.156724
chr3.139774040.139775019	-0.857341	2.78794	-3.70007	0.000472126	0.0623962	-0.182171
chr18.44537378.44537919	1.27306	1.88276	3.69986	0.000472453	0.0623962	-0.163211
chr6.85449484.85450777	0.921228	4.12376	3.69984	0.000472477	0.0623962	-0.2738
chr20.21496427.21496950	1.17995	2.24232	3.69967	0.000472741	0.0623962	-0.143602
chr5.79990693.79991650	0.652429	4.22189	3.69961	0.000472835	0.0623962	-0.312584
chr4.76896868.76898515	0.920254	3.91078	3.69955	0.000472914	0.0623962	-0.271983
chr5.148750581.148751191	-1.0844	2.46986	-3.69846	0.000474567	0.0625575	-0.19824
chr1.232521506.232521996	-1.70011	0.651545	-3.69822	0.000474941	0.0625575	-0.400987
chr16.30786054.30787687	0.610558	4.72818	3.69692	0.00047692	0.0627651	-0.376181
chr21.37367579.37368773	0.835053	4.03696	3.69617	0.000478052	0.0628609	-0.280307
chr8.114554514.114554928	-1.30649	1.38272	-3.69483	0.000480116	0.0630789	-0.185625
chr3.162492386.162493106	1.24082	2.20375	3.69342	0.000482284	0.0633103	-0.163307
chr4.89640924.89641541	0.818969	2.44651	3.69274	0.000483324	0.0633932	-0.180353
chr1.211592043.211592821	1.21815	2.95101	3.69162	0.000485067	0.0635683	-0.188183
chr16.10240770.10241366	-1.23188	1.24008	-3.69004	0.000487527	0.0636239	-0.172504
chr3.185823318.185824122	1.07926	3.2209	3.68999	0.000487599	0.0636239	-0.232168
chr7.100584701.100585362	-0.665341	4.22664	-3.68966	0.000488114	0.0636239	-0.378102
chr15.63759688.63760136	1.40186	2.07364	3.68919	0.000488846	0.0636239	-0.202962
chr3.177781058.177782230	-0.939948	2.975	-3.68903	0.000489091	0.0636239	-0.256199
chr8.124955891.124956515	-1.11428	2.2782	-3.68899	0.000489154	0.0636239	-0.187563
chr5.66367846.66368594	-1.02332	3.11617	-3.68881	0.000489443	0.0636239	-0.261138
chr9.125694499.125694815	1.32509	1.7422	3.68856	0.000489822	0.0636239	-0.216956
chr6.107601000.107601675	0.84865	3.04088	3.68839	0.000490095	0.0636239	-0.214676
chr15.63833040.63834705	0.749838	4.61083	3.6875	0.000491494	0.0636239	-0.393699
chr16.85169534.85170005	1.27619	2.20872	3.68749	0.00049151	0.0636239	-0.177805
chr7.134790144.134790672	-0.84872	2.78386	-3.68707	0.000492162	0.0636239	-0.207996
chr13.31962718.31963406	0.948339	3.53559	3.68687	0.000492479	0.0636239	-0.263199
chr13.105635763.105636385	-1.25341	1.63017	-3.68679	0.00049261	0.0636239	-0.180369
chr6.105263952.105264383	0.823268	2.85784	3.68658	0.000492939	0.0636239	-0.212094
chr3.37451468.37452966	0.825117	3.75931	3.68654	0.000492993	0.0636239	-0.295901
chr11.134120045.134120745	0.866589	3.23405	3.68651	0.000493045	0.0636239	-0.220452
chr18.36025053.36025636	-0.993888	2.23589	-3.68647	0.000493104	0.0636239	-0.211116
chr3.184574420.184575392	-0.655795	4.22013	-3.68623	0.000493491	0.0636239	-0.397529
chr22.29009062.29009560	-0.861757	3.45844	-3.68611	0.000493672	0.0636239	-0.289772
chr5.82277723.82278973	0.724843	4.28284	3.68579	0.000494187	0.063635	-0.351921
chr20.35191529.35191851	-1.53172	0.542238	-3.68533	0.000494912	0.063635	-0.229681
chr11.70397727.70398865	0.742779	4.57705	3.68528	0.000494985	0.063635	-0.400441
chr17.5438671.5439566	0.733274	4.2381	3.68421	0.000496674	0.0637995	-0.374992
chr3.183483115.183483790	-0.775132	2.98386	-3.68325	0.0004982	0.0639051	-0.286275
chr2.150520911.150521725	0.81957	2.84616	3.68314	0.000498374	0.0639051	-0.248568
chr10.125822714.125824264	0.813623	4.07854	3.68262	0.000499211	0.0639051	-0.35111
chr2.32277751.32278590	0.821918	4.0557	3.68259	0.000499261	0.0639051	-0.333728
chr22.39254899.39255584	0.853267	2.96495	3.68179	0.000500538	0.0639051	-0.248784
chr13.51541076.51541389	-1.15544	2.17238	-3.68159	0.000500845	0.0639051	-0.194405
chr8.41304059.41304593	-0.996299	2.94252	-3.6813	0.000501308	0.0639051	-0.276601
chr1.148528797.148529545	-0.900504	1.84076	-3.68112	0.000501598	0.0639051	-0.214915
chr9.84778452.84778940	1.41808	1.47847	3.68087	0.000502002	0.0639051	-0.263555
chr11.134237278.134237560	-1.9195	0.493508	-3.68087	0.000502007	0.0639051	-0.473831
chr10.67502421.67502792	-2.20469	-0.264991	-3.68086	0.000502016	0.0639051	-0.552334
chr2.156797904.156798114	-2.30894	0.24406	-3.68053	0.000502542	0.0639198	-0.532607
chr14.84961275.84962176	0.871462	3.33204	3.68006	0.000503304	0.063954	-0.28322
chr17.58634465.58634726	2.14592	0.638511	3.67871	0.000505478	0.063954	-0.574719
chr10.6579804.6580988	0.731427	3.9806	3.6786	0.000505648	0.063954	-0.36485
chr6.101203674.101204150	-1.39757	1.32748	-3.67827	0.000506186	0.063954	-0.218195
chr10.90319274.90319853	0.972735	3.17323	3.67821	0.000506285	0.063954	-0.248947
chr6.145483182.145483915	1.19301	2.24325	3.67814	0.00050639	0.063954	-0.205419
chrX.47361650.47362427	-0.603996	5.1624	-3.67795	0.000506699	0.063954	-0.519141
chr1.155440913.155441295	-1.65579	0.0892499	-3.67741	0.000507571	0.063954	-0.536432
chr2.130744426.130745131	-0.848291	3.24662	-3.6774	0.00050759	0.063954	-0.332647
chr11.69122500.69123501	0.516623	4.7144	3.67736	0.000507664	0.063954	-0.481586
chr11.61293889.61295629	0.685225	4.72086	3.67731	0.000507735	0.063954	-0.439366
chr5.149212178.149212589	-1.59749	1.10913	-3.67721	0.000507904	0.063954	-0.241429
chr13.63088079.63088604	-1.40113	1.46528	-3.67687	0.000508443	0.063954	-0.240916
chr4.3075113.3075712	0.762057	3.72156	3.6768	0.000508567	0.063954	-0.343051
chr12.123062611.123063430	0.652007	3.50837	3.67605	0.000509786	0.0639663	-0.317957
chr20.51532602.51534120	0.749081	4.24637	3.67588	0.000510057	0.0639663	-0.376813
chr6.19312053.19312875	-1.25386	1.78902	-3.6758	0.000510193	0.0639663	-0.21052
chr20.50670554.50670962	0.972196	2.39363	3.67573	0.000510309	0.0639663	-0.213423
chr20.62579991.62581181	-0.992064	3.7564	-3.67502	0.000511464	0.0640594	-0.370303
chr17.43417268.43418001	-0.722927	2.43164	-3.67347	0.000513988	0.0643237	-0.294878
chr7.55365296.55367002	0.655688	5.76191	3.67309	0.000514621	0.0643513	-0.560835
chr17.7851695.7852373	0.784479	3.74543	3.67201	0.000516397	0.0644968	-0.335964
chr7.130369154.130369809	-0.859262	3.29747	-3.67178	0.000516776	0.0644968	-0.322197
chr20.50957853.50959737	1.06953	4.12052	3.67162	0.00051703	0.0644968	-0.358319
chr1.108660894.108661665	1.44684	2.2615	3.67071	0.000518526	0.0645943	-0.226517
chr5.177468522.177469171	-0.807855	3.71561	-3.67038	0.000519077	0.0645943	-0.419603
chr6.108114916.108115364	1.44997	2.10851	3.67024	0.000519314	0.0645943	-0.247223
chr19.48283933.48284865	1.15481	2.57251	3.67014	0.000519472	0.0645943	-0.226146
chr11.13012355.13012760	-0.941447	2.10721	-3.66919	0.000521058	0.0646901	-0.269684
chr9.37800378.37801930	0.778009	5.01301	3.66902	0.000521333	0.0646901	-0.4797
chr5.149423753.149424869	-0.81691	4.21506	-3.66892	0.00052149	0.0646901	-0.466782
chr6.44477355.44477741	-1.17304	1.61528	-3.66845	0.000522287	0.0647374	-0.231453
chr9.214564.215576	0.752323	3.9926	3.66798	0.000523064	0.064782	-0.361401
chr20.53003271.53003721	-1.37478	1.14044	-3.66759	0.000523708	0.0647984	-0.270774
chr1.21764694.21765304	-1.37461	0.786825	-3.66734	0.000524132	0.0647984	-0.251458
chr11.57597770.57598669	-0.883863	2.26033	-3.66715	0.000524445	0.0647984	-0.250938
chr4.52841962.52842329	-1.61699	1.03869	-3.6659	0.000526532	0.0650045	-0.343843
chr3.10025918.10026768	0.684863	3.62345	3.66542	0.00052735	0.0650382	-0.358699
chrX.75337404.75337933	-1.3689	0.98341	-3.66524	0.000527641	0.0650382	-0.257222
chr1.165252665.165252888	-2.17277	0.301427	-3.66463	0.000528675	0.065114	-0.528417
chr12.76529395.76529798	-2.37448	0.0352272	-3.6636	0.000530401	0.0652749	-0.743851
chr7.23802232.23802566	-1.86797	-0.168441	-3.66316	0.00053115	0.0653155	-0.50395
chr7.100088493.100089468	0.765344	3.48091	3.6626	0.000532095	0.0653367	-0.348198
chr22.41181357.41181904	1.25294	1.01646	3.66256	0.000532163	0.0653367	-0.282282
chr15.87752364.87753229	1.15719	2.77867	3.66163	0.000533748	0.0654374	-0.278778
chr7.151485377.151485743	-1.17915	1.45301	-3.66137	0.00053419	0.0654374	-0.249873
chr5.149857440.149857919	-0.989319	2.00643	-3.66101	0.000534794	0.0654374	-0.263576
chr15.65376799.65378655	0.761356	4.69404	3.66094	0.00053491	0.0654374	-0.480009
chr2.46434867.46435380	1.16967	1.57626	3.66083	0.000535102	0.0654374	-0.271887
chr3.14601895.14603117	0.834064	2.90908	3.66059	0.000535506	0.0654374	-0.30186
chr16.56252752.56253637	-0.985739	2.1504	-3.65993	0.000536644	0.0655249	-0.278489
chr12.42450238.42450639	-1.6899	0.68562	-3.65893	0.000538355	0.0655961	-0.35507
chrX.23389109.23389685	-1.2396	0.527269	-3.65817	0.00053965	0.0655961	-0.279293
chr6.131135126.131136028	0.676864	4.28703	3.65793	0.00054007	0.0655961	-0.455651
chr11.45259634.45260111	-1.02924	2.29971	-3.65792	0.00054008	0.0655961	-0.277976
chr2.231037345.231038467	1.1227	2.95081	3.65791	0.00054009	0.0655961	-0.297362
chr17.60619129.60619847	1.12846	2.08001	3.65791	0.000540099	0.0655961	-0.261582
chr7.516885.517341	1.02508	2.41292	3.65786	0.000540179	0.0655961	-0.295023
chr1.169060861.169061470	-1.44167	1.66493	-3.65741	0.000540953	0.0656388	-0.289231
chr2.179860394.179861959	0.761231	4.22283	3.65584	0.000543656	0.0658908	-0.448874
chr4.152257392.152258077	0.879944	3.15329	3.65572	0.000543876	0.0658908	-0.316752
chr1.228684843.228685442	-1.18396	1.71476	-3.65412	0.000546643	0.0661744	-0.270275
chr6.4371250.4372001	-0.717536	4.39466	-3.65361	0.000547524	0.0662295	-0.472145
chr1.156948473.156949495	-0.773222	3.39552	-3.65304	0.000548526	0.0662495	-0.374351
chr12.77065070.77066183	0.707639	4.93733	3.65295	0.000548677	0.0662495	-0.509905
chr6.144977140.144977719	-1.31411	1.09305	-3.65279	0.000548967	0.0662495	-0.296247
chr20.36050336.36051399	0.741508	4.50687	3.65195	0.000550429	0.0663745	-0.481297
chr4.25461950.25462637	-1.11123	1.20839	-3.65106	0.000551987	0.0664369	-0.278344
chr12.12859655.12860061	-1.19659	1.15794	-3.65102	0.000552061	0.0664369	-0.300245
chr4.74527062.74527465	-1.08365	2.46649	-3.65083	0.00055239	0.0664369	-0.311683
chr1.209567599.209568063	-1.29947	1.57555	-3.65068	0.000552655	0.0664369	-0.287792
chr22.39290748.39291261	0.913205	2.34779	3.65023	0.000553449	0.0664603	-0.307889
chr11.123194641.123195981	0.953226	2.50601	3.65008	0.000553704	0.0664603	-0.297552
chr2.201231991.201232542	0.890556	2.63105	3.64866	0.000556217	0.0667105	-0.299081
chr21.17463460.17463767	-0.985778	3.07252	-3.64787	0.000557601	0.0667991	-0.339499
chr5.15324590.15324793	-2.14965	-0.121021	-3.64775	0.000557815	0.0667991	-0.727154
chr12.93113612.93114094	-1.27806	1.44807	-3.64748	0.000558293	0.0668049	-0.290181
chr15.83459136.83459413	-1.6997	0.55963	-3.64698	0.000559187	0.0668605	-0.430731
chr12.76883907.76884225	-1.05715	1.94541	-3.64643	0.000560159	0.0668667	-0.29743
chr4.92305176.92306266	0.660124	3.81614	3.64633	0.000560342	0.0668667	-0.425163
chr7.17304996.17305523	-2.30988	0.258785	-3.64623	0.000560529	0.0668667	-0.625287
chr1.61616126.61617069	0.720062	3.58348	3.64513	0.000562483	0.0670485	-0.399724
chr13.85283163.85283898	-1.46001	1.55237	-3.64432	0.000563925	0.0671632	-0.31639
chr1.16440245.16441497	0.651895	4.52763	3.64411	0.00056431	0.0671632	-0.502801
chr13.72149800.72150073	-2.1312	-0.250181	-3.64194	0.000568211	0.0675758	-0.725178
chr15.63068492.63069867	-0.933429	3.22789	-3.64115	0.000569624	0.0676922	-0.412486
chr18.36187040.36188110	0.713467	3.69705	3.64081	0.000570238	0.0677134	-0.430247
chr11.20626364.20627382	0.856507	3.68186	3.64031	0.000571152	0.0677593	-0.431777
chr6.105164345.105164817	-0.732665	2.88495	-3.63988	0.000571923	0.0677593	-0.381684
chr2.98162767.98163198	0.815156	2.82644	3.63983	0.000572019	0.0677593	-0.337948
chr10.47260450.47260847	-1.62164	1.36563	-3.63939	0.000572819	0.0677593	-0.345623
chr4.176826519.176826971	1.10935	2.3751	3.63895	0.000573611	0.0677593	-0.318039
chr12.124381909.124382191	-1.17403	1.96938	-3.63892	0.000573681	0.0677593	-0.325276
chr16.56610163.56610505	1.01415	1.43688	3.63868	0.000574105	0.0677593	-0.316519
chr4.185127338.185129176	0.748715	3.85715	3.63868	0.00057411	0.0677593	-0.436319
chr2.105356005.105356512	-1.6859	0.601324	-3.63796	0.000575432	0.0678639	-0.473902
chr15.66647251.66647803	0.963785	2.26399	3.63721	0.000576785	0.0678748	-0.328942
chr5.134175950.134177675	0.729031	4.89744	3.63718	0.000576842	0.0678748	-0.552232
chr7.9082271.9082513	-1.66577	0.774797	-3.63705	0.000577093	0.0678748	-0.425057
chr5.139893885.139894575	-0.930576	1.68096	-3.63695	0.00057727	0.0678748	-0.329779
chr18.75211861.75212327	1.10913	2.22444	3.63625	0.000578552	0.0679189	-0.319845
chr3.127803494.127803955	0.85849	2.69829	3.63578	0.00057942	0.0679189	-0.362852
chr10.14185267.14186031	-0.849654	2.8182	-3.63537	0.000580166	0.0679189	-0.410812
chr19.58228114.58229543	0.715116	4.47354	3.63491	0.000581022	0.0679189	-0.547344
chr20.21489497.21489823	-1.5199	0.741455	-3.63489	0.000581054	0.0679189	-0.367206
chr4.164383076.164384294	0.721069	4.31114	3.63483	0.000581158	0.0679189	-0.508199
chr9.109913084.109913429	-1.3844	0.839448	-3.63482	0.000581185	0.0679189	-0.452259
chr15.80120556.80121074	-1.32289	1.00996	-3.63471	0.000581392	0.0679189	-0.32978
chr8.23224161.23225415	0.961125	3.37323	3.63461	0.000581575	0.0679189	-0.393678
chr10.112963801.112964254	0.982679	2.7745	3.63372	0.00058322	0.0679737	-0.350201
chr10.72720067.72720629	1.34104	1.89927	3.6337	0.000583256	0.0679737	-0.331502
chr16.9279184.9279558	-1.32513	1.04377	-3.63364	0.000583355	0.0679737	-0.339312
chr3.155079667.155080393	0.856263	3.23472	3.63274	0.000585026	0.0679798	-0.406607
chr11.12019845.12020195	-1.10498	1.44538	-3.63261	0.000585272	0.0679798	-0.329394
chr18.51276009.51276561	-1.17604	1.70407	-3.63259	0.00058531	0.0679798	-0.334994
chr9.109639794.109641223	0.8793	3.20372	3.63248	0.000585511	0.0679798	-0.392373
chr6.49982193.49982664	2.12824	0.120208	3.63243	0.000585592	0.0679798	-0.693781
chr20.4248971.4250049	0.769016	3.86	3.63209	0.000586239	0.0680041	-0.502715
chr6.128520832.128521539	2.14041	1.33785	3.6314	0.000587506	0.0681004	-0.652681
chr1.32500112.32501333	0.736252	3.87369	3.6309	0.000588453	0.0681447	-0.477268
chr4.105191601.105192532	0.940906	3.02659	3.6305	0.000589198	0.0681447	-0.403034
chr2.112480912.112483413	0.628764	5.38876	3.63033	0.000589518	0.0681447	-0.641482
chr13.98155655.98155995	-1.55489	0.456634	-3.63026	0.000589641	0.0681447	-0.455403
chrX.15680462.15680706	-1.69026	0.396659	-3.62921	0.000591606	0.068212	-0.471568
chr2.109721976.109722577	-0.844283	2.95986	-3.62894	0.000592102	0.068212	-0.455607
chr6.129346837.129347458	-1.18893	0.55446	-3.62886	0.00059227	0.068212	-0.341677
chr4.145097678.145099013	0.656781	5.22409	3.62829	0.000593334	0.068212	-0.612785
chr10.71839990.71840745	-0.657308	4.32011	-3.62813	0.00059364	0.068212	-0.556197
chr6.73513814.73514943	-0.798581	3.03524	-3.62761	0.000594615	0.068212	-0.418081
chr9.94065374.94065959	1.94245	1.50418	3.62759	0.00059465	0.068212	-0.608863
chr4.80201823.80203512	0.923684	3.87758	3.62756	0.000594702	0.068212	-0.466751
chr18.46387687.46388088	1.43398	0.648342	3.62756	0.000594709	0.068212	-0.423992
chr21.29002476.29003468	0.608837	4.59468	3.62753	0.000594751	0.068212	-0.55366
chr12.60348425.60348719	-1.93178	0.0987857	-3.62738	0.000595047	0.068212	-0.714972
chr22.32411384.32412533	0.792244	3.39281	3.62651	0.000596684	0.0683493	-0.422133
chr17.27956822.27957619	-0.988597	2.8929	-3.62616	0.000597345	0.0683747	-0.407244
chr1.217270065.217270388	-2.29532	0.0577501	-3.62554	0.000598525	0.0684244	-0.759858
chr8.122959657.122960323	1.09838	2.52006	3.62544	0.000598704	0.0684244	-0.375613
chr11.66727205.66728016	0.909426	2.7202	3.62523	0.000599099	0.0684244	-0.385074
chr3.42979017.42979901	0.939304	2.6467	3.62454	0.000600414	0.0685243	-0.369693
chr2.111926864.111927220	-1.46976	0.483332	-3.62378	0.000601855	0.068562	-0.465051
chr10.12807186.12808661	-0.691116	3.46094	-3.62363	0.000602156	0.068562	-0.512021
chr5.36508441.36508810	-2.19184	0.0753952	-3.62348	0.000602432	0.068562	-0.644855
chr20.47985078.47985586	-1.26775	1.39032	-3.62344	0.000602508	0.068562	-0.356311
chrX.69232969.69233611	-0.870697	2.73904	-3.62293	0.000603487	0.0686129	-0.408205
chr2.219576889.219577287	0.949776	2.68994	3.62275	0.000603836	0.0686129	-0.396981
chr2.88452496.88452851	1.1711	1.32127	3.62233	0.000604633	0.0686532	-0.36946
chr1.46757267.46758597	0.753116	3.69391	3.62165	0.000605932	0.0687152	-0.501973
chr1.22114548.22114977	-0.918433	1.72162	-3.62095	0.000607282	0.0687152	-0.366932
chr3.46853781.46854775	-1.24058	2.83401	-3.62067	0.000607807	0.0687152	-0.431239
chr20.43507241.43508041	0.822119	3.22079	3.62044	0.00060826	0.0687152	-0.463547
chr10.98349614.98350015	-1.37792	1.03551	-3.6204	0.000608327	0.0687152	-0.382288
chr5.10249229.10251199	0.67156	5.20481	3.62037	0.000608389	0.0687152	-0.658856
chr15.89167360.89168193	0.95502	3.4652	3.62018	0.000608751	0.0687152	-0.454863
chr10.103192096.103194042	0.68589	4.84747	3.61994	0.000609226	0.0687152	-0.605113
chr5.34519430.34520065	-0.840191	3.04192	-3.6199	0.000609288	0.0687152	-0.419903
chr13.99981786.99982724	1.1063	2.98865	3.61947	0.000610123	0.0687152	-0.404137
chr11.11296333.11297124	-0.957665	2.84747	-3.61942	0.000610221	0.0687152	-0.509954
chr22.37805070.37805612	0.926528	2.98881	3.61929	0.00061048	0.0687152	-0.409943
chr3.86138851.86139110	-1.80771	0.131008	-3.61875	0.000611525	0.0687831	-0.731347
chr18.9683882.9684376	-1.23582	1.4537	-3.6177	0.000613559	0.0688725	-0.407621
chr3.16512023.16514083	0.726152	5.00336	3.61767	0.000613614	0.0688725	-0.629741
chr3.128404745.128405003	-0.954064	1.55265	-3.61748	0.000613985	0.0688725	-0.372777
chr7.24756527.24758053	0.600002	4.98467	3.61742	0.000614091	0.0688725	-0.636398
chr1.201354912.201355438	-1.16392	2.27704	-3.61714	0.000614643	0.0688848	-0.401411
chr3.66193940.66194946	0.780054	3.6261	3.61573	0.000617394	0.0691432	-0.534922
chr5.61332910.61333330	1.23868	2.7276	3.61513	0.000618553	0.0692232	-0.399181
chr11.35099040.35100308	0.956211	2.95563	3.61425	0.000620273	0.0692858	-0.434511
chr16.66933755.66935011	0.692845	4.26121	3.6142	0.000620382	0.0692858	-0.55897
chr18.1895546.1895755	-2.13925	-0.0248259	-3.61416	0.000620449	0.0692858	-0.838355
chr4.16875542.16875978	-1.2749	1.94833	-3.61381	0.00062114	0.0693133	-0.381681
chr19.44141017.44142364	0.698912	3.99214	3.61315	0.000622429	0.0693725	-0.529939
chr20.50913871.50914401	-1.10962	2.3491	-3.61309	0.000622563	0.0693725	-0.39184
chr5.167950195.167950545	-1.02804	2.50072	-3.61263	0.00062346	0.0694227	-0.411538
chr13.29606013.29606541	-1.04619	1.85031	-3.61206	0.000624591	0.0694989	-0.400615
chr1.6352280.6352532	-1.59605	1.08613	-3.61155	0.000625594	0.0695607	-0.516104
chr12.89375648.89376197	0.904921	2.72442	3.61098	0.00062673	0.0696373	-0.437076
chr9.109868300.109869383	0.761572	3.57979	3.61066	0.000627347	0.0696561	-0.482475
chr11.467996.468828	-0.869812	2.9607	-3.60924	0.00063017	0.069783	-0.503735
chrX.130836287.130836949	-1.05027	2.76378	-3.60915	0.000630361	0.069783	-0.41439
chr4.147731467.147733365	0.729139	5.13815	3.60905	0.000630557	0.069783	-0.681691
chr12.33438858.33440094	0.910869	3.42308	3.60887	0.000630911	0.069783	-0.472835
chr10.94172730.94173254	-1.2756	1.04456	-3.60878	0.000631082	0.069783	-0.395905
chr16.34592687.34593421	-1.2632	2.20803	-3.60873	0.000631182	0.069783	-0.456808
chr3.58947793.58948214	-1.66891	0.178126	-3.60819	0.000632265	0.0698442	-0.592504
chr9.112810664.112811204	-0.955949	2.00424	-3.60777	0.000633102	0.0698442	-0.411743
chr4.173656936.173657409	-2.02693	0.351715	-3.60766	0.000633321	0.0698442	-0.597049
chr1.36784414.36784798	-1.06523	1.24518	-3.60748	0.000633689	0.0698442	-0.398036
chr1.22039653.22040200	-1.05932	1.88329	-3.60733	0.00063398	0.0698442	-0.403186
chr16.5228136.5228596	-1.26432	0.639955	-3.60636	0.000635925	0.0699011	-0.432659
chr8.104700838.104701491	-1.14179	1.40374	-3.60634	0.000635966	0.0699011	-0.405791
chr12.1916402.1917113	-0.815933	2.43103	-3.60624	0.000636169	0.0699011	-0.495103
chr2.17877822.17879699	0.717995	4.3069	3.606	0.000636656	0.0699011	-0.597885
chr7.81957460.81957786	2.09843	0.398399	3.60596	0.000636743	0.0699011	-0.762233
chr13.98293237.98293466	-1.22447	0.818683	-3.60488	0.000638912	0.0700456	-0.418991
chr4.74214638.74215194	-0.896493	1.52379	-3.60485	0.00063896	0.0700456	-0.410795
chr6.127459001.127459698	-1.31746	1.40244	-3.60455	0.000639582	0.0700616	-0.419979
chr22.20507366.20508340	0.696804	4.1089	3.60434	0.000640007	0.0700616	-0.583399
chr4.176581361.176582200	-1.28879	1.59262	-3.60274	0.000643242	0.0703663	-0.412595
chr6.36683889.36684479	1.25013	2.80208	3.60179	0.000645164	0.0705269	-0.417196
chr21.32183911.32184794	-0.807769	2.78941	-3.60076	0.000647274	0.070668	-0.503985
chr9.84339914.84340307	1.18131	2.05626	3.60071	0.000647364	0.070668	-0.416517
chr7.24213178.24213576	-2.28382	-0.00596577	-3.6003	0.000648208	0.0706879	-0.727095
chr12.25583398.25584116	-0.873303	3.80431	-3.60018	0.000648454	0.0706879	-0.578514
chr19.39204738.39205211	-0.832415	1.89429	-3.59986	0.000649108	0.0707096	-0.468986
chrX.107825688.107827227	0.710963	4.45389	3.59959	0.000649661	0.0707168	-0.618619
chr1.68623603.68624914	-0.926865	3.01191	-3.59914	0.000650592	0.0707168	-0.486914
chr1.149042965.149043241	-2.30506	0.0774991	-3.59908	0.000650709	0.0707168	-0.729893
chr1.154869996.154870563	-0.616303	4.20552	-3.59894	0.000650992	0.0707168	-0.642018
chr17.44584595.44584820	0.961282	2.28447	3.59844	0.000652026	0.0707796	-0.449905
chrX.147376478.147377091	-1.55228	0.664307	-3.59773	0.000653476	0.0708875	-0.48399
chr22.45784492.45784826	-1.05306	1.13294	-3.59744	0.000654089	0.0708915	-0.426736
chr20.61251943.61252382	1.21356	1.22214	3.59723	0.000654515	0.0708915	-0.433914
chr1.145845169.145846466	0.566231	4.17552	3.59705	0.00065488	0.0708915	-0.601664
chr6.155084647.155084948	2.21328	1.08317	3.59664	0.000655724	0.0709336	-0.742884
chr2.55281904.55282838	0.635518	3.85008	3.59616	0.000656717	0.0709443	-0.579014
chr11.47919206.47919589	1.33858	1.19282	3.5961	0.000656841	0.0709443	-0.48721
chrX.41679836.41680313	-1.48087	0.758023	-3.59593	0.000657192	0.0709443	-0.57335
chr15.34987662.34988880	0.607436	4.97878	3.59568	0.000657717	0.0709518	-0.688428
chr6.113632231.113633010	0.682718	4.09493	3.59441	0.000660356	0.0711423	-0.578248
chr3.54120927.54123006	0.87361	4.05233	3.59431	0.000660562	0.0711423	-0.598585
chr16.12611150.12611530	-2.04968	0.395922	-3.59417	0.000660855	0.0711423	-0.799253
chr16.234380.235779	0.603676	5.02571	3.59321	0.000662854	0.0713041	-0.716264
chr15.76065282.76065756	-1.18164	1.41252	-3.59291	0.000663487	0.0713041	-0.443241
chr11.6568429.6568857	-1.01975	1.85283	-3.5924	0.000664559	0.0713041	-0.446007
chr2.159185224.159185806	0.867687	2.72232	3.59235	0.000664656	0.0713041	-0.481341
chr8.22231761.22232255	1.08845	2.25702	3.59231	0.000664737	0.0713041	-0.439754
chr20.16115754.16116461	-0.950181	2.47159	-3.59204	0.000665299	0.0713041	-0.489156
chr5.134648160.134649695	0.774632	4.82769	3.59147	0.000666503	0.0713041	-0.70439
chr5.59038731.59040023	0.762423	4.23433	3.59112	0.00066723	0.0713041	-0.625322
chr10.26410347.26410721	-1.22752	0.568927	-3.59098	0.000667521	0.0713041	-0.466934
chr8.66712313.66713405	0.717683	3.33089	3.59051	0.000668528	0.0713041	-0.573892
chr4.89297542.89297830	-1.33655	1.31757	-3.59035	0.000668854	0.0713041	-0.445094
chr20.62861175.62861575	1.42853	1.78564	3.59014	0.000669306	0.0713041	-0.445831
chr19.48812095.48812829	-0.761515	3.27535	-3.58992	0.000669753	0.0713041	-0.591354
chr6.24645664.24647072	0.702076	3.21671	3.58991	0.000669779	0.0713041	-0.555914
chr10.100248303.100248722	-1.30671	1.11707	-3.58977	0.000670085	0.0713041	-0.460301
chr4.116925603.116926632	0.917012	3.09941	3.58973	0.000670161	0.0713041	-0.505279
chr3.148991230.148992490	0.66574	4.97354	3.58963	0.000670382	0.0713041	-0.731005
chr1.208213802.208214042	1.37205	1.98051	3.5894	0.000670866	0.0713041	-0.451411
chr12.49491087.49491663	1.25023	1.46083	3.58921	0.000671254	0.0713041	-0.47248
chr18.13217062.13218954	0.724163	4.5008	3.58909	0.000671525	0.0713041	-0.669177
chr13.27125398.27126386	-0.70728	3.90876	-3.5886	0.000672562	0.0713654	-0.671061
chr1.61887252.61888304	-0.837659	2.69947	-3.58835	0.00067308	0.0713718	-0.500571
chr2.45466100.45466443	-1.84106	0.498299	-3.58798	0.000673863	0.0714061	-0.648533
chr9.131891516.131892107	-0.999348	2.73674	-3.5876	0.000674664	0.0714362	-0.510775
chr4.100880027.100880490	-1.39717	0.43642	-3.5871	0.000675727	0.0714362	-0.514821
chr5.75465580.75465961	-1.43397	1.05391	-3.58706	0.000675823	0.0714362	-0.499345
chr8.68391589.68391944	-1.84697	0.33522	-3.5869	0.000676161	0.0714362	-0.661595
chr5.71906873.71908134	0.898734	3.63009	3.5866	0.000676804	0.0714362	-0.521962
chr21.41113140.41113724	-1.69155	0.713061	-3.58655	0.000676903	0.0714362	-0.4862
chr19.12668729.12670197	0.70474	4.40128	3.58552	0.000679098	0.0716193	-0.67144
chr6.125370277.125370964	-0.83076	2.93583	-3.5849	0.000680436	0.0717118	-0.558492
chr7.40329690.40330392	1.35103	1.12312	3.58467	0.000680915	0.0717137	-0.547993
chr2.68352677.68353046	-1.87171	-0.0115218	-3.58436	0.000681592	0.0717364	-0.785594
chr16.56306024.56306812	1.07728	1.74884	3.58306	0.000684385	0.0719816	-0.465345
chr6.15735520.15736552	0.923699	3.53442	3.58147	0.000687807	0.0722079	-0.540919
chr7.44309651.44310004	1.40199	1.73268	3.58145	0.000687857	0.0722079	-0.49773
chr6.135291480.135292302	-1.4443	1.96117	-3.58137	0.000688027	0.0722079	-0.472277
chr10.101829963.101831163	0.667339	4.3205	3.5812	0.000688393	0.0722079	-0.675909
chr18.39946428.39947410	0.752481	4.5303	3.58088	0.000689093	0.0722327	-0.660672
chr13.112587172.112588440	0.549784	4.92192	3.57983	0.000691367	0.0724222	-0.765095
chr16.12089489.12090299	0.667239	4.03964	3.57839	0.000694508	0.072545	-0.681887
chr10.52308283.52308990	0.837658	2.70977	3.57835	0.00069459	0.072545	-0.50667
chr13.23506128.23507285	0.632987	3.56998	3.5783	0.000694713	0.072545	-0.636734
chr6.26556478.26556978	-0.916555	3.03325	-3.57774	0.000695921	0.072545	-0.578211
chr11.33375783.33376981	0.888307	3.33762	3.57766	0.000696113	0.072545	-0.577927
chr10.24208503.24209801	0.676204	3.73575	3.57747	0.000696526	0.072545	-0.632249
chr12.122203220.122204466	0.727866	3.34942	3.57743	0.00069661	0.072545	-0.608048
chr9.82894517.82894988	-1.47407	0.22924	-3.5774	0.000696664	0.072545	-0.551454
chr6.92691039.92691539	-0.881582	3.56576	-3.57737	0.000696736	0.072545	-0.605222
chr1.32716705.32717049	-0.858238	2.26528	-3.57662	0.000698385	0.072668	-0.530001
chr12.98155770.98155967	-1.4569	0.0728359	-3.57616	0.000699383	0.0726876	-0.549874
chr2.219041417.219041770	-1.67263	0.189827	-3.5759	0.000699968	0.0726876	-0.628552
chr4.7193006.7193162	2.01804	0.325684	3.57584	0.000700099	0.0726876	-0.808478
chr6.24494699.24495802	0.637139	4.87429	3.57552	0.000700799	0.0726876	-0.761722
chr2.30693954.30694452	-1.55962	1.16488	-3.57547	0.00070091	0.0726876	-0.53182
chr4.94207366.94208518	0.646414	4.43207	3.57521	0.000701486	0.0726918	-0.68829
chr22.38606305.38606964	0.998954	2.38307	3.5748	0.00070239	0.0726918	-0.493732
chr11.132253912.132254398	-1.37836	0.968459	-3.57466	0.000702707	0.0726918	-0.530781
chr17.49715677.49716345	-1.21475	1.31111	-3.57449	0.000703082	0.0726918	-0.488668
chrX.69919853.69920273	-1.56939	0.838822	-3.57408	0.000703987	0.0726918	-0.628497
chr9.120325175.120325623	-0.92036	1.50454	-3.57398	0.000704209	0.0726918	-0.493895
chr17.40284340.40284798	1.06731	2.26978	3.57377	0.000704672	0.0726918	-0.489838
chr15.95410768.95411143	-1.72445	0.674922	-3.57376	0.000704688	0.0726918	-0.768319
chr11.68312555.68314069	0.923788	3.312	3.57319	0.000705951	0.0727738	-0.579689
chr19.31350763.31352090	0.94254	3.26618	3.57255	0.000707363	0.0728711	-0.562045
chr3.110650597.110651021	-1.64672	0.349454	-3.57214	0.00070828	0.0729173	-0.612891
chr16.19717541.19718793	0.66274	4.46494	3.57177	0.00070911	0.0729543	-0.744788
chr7.130204830.130205781	0.665605	4.44974	3.56936	0.000714484	0.0734587	-0.717806
chr5.137621991.137623009	0.658173	4.23047	3.56873	0.000715899	0.0734715	-0.691544
chr10.6088746.6090080	0.711084	4.37656	3.56839	0.000716661	0.0734715	-0.702886
chr14.57487875.57488267	-1.97179	0.530955	-3.56837	0.00071671	0.0734715	-0.735555
chr19.35986966.35987625	0.912683	2.44082	3.56824	0.000717008	0.0734715	-0.52466
chr18.31497546.31498776	0.698109	4.60143	3.56823	0.000717038	0.0734715	-0.732359
chr5.141783646.141784209	-1.38151	1.01884	-3.56774	0.000718141	0.0734715	-0.548871
chr19.23116794.23117544	0.724667	4.06679	3.56773	0.00071815	0.0734715	-0.665442
chr2.217854787.217855189	-1.33578	1.72446	-3.5672	0.000719361	0.0734715	-0.527165
chr1.66315752.66315999	1.81552	0.800816	3.56716	0.000719437	0.0734715	-0.774798
chr8.72284187.72284482	-2.36313	-0.0132929	-3.56702	0.000719748	0.0734715	-0.914979
chr6.138161372.138162742	0.701955	3.59862	3.567	0.000719805	0.0734715	-0.639767
chr2.186607541.186608299	0.923274	2.83189	3.56626	0.000721482	0.0735944	-0.555811
chr1.13600931.13601634	-1.14511	1.73374	-3.56566	0.000722829	0.0736372	-0.516522
chr6.158856287.158856537	1.23997	1.51124	3.56566	0.000722848	0.0736372	-0.518597
chr7.25028437.25029960	0.824439	3.46242	3.56537	0.000723505	0.0736528	-0.598488
chr10.75462186.75462699	-1.49351	0.336379	-3.56499	0.000724364	0.0736528	-0.613751
chr4.150366346.150366944	-1.22903	1.79477	-3.56486	0.000724656	0.0736528	-0.515333
chr4.129364833.129365245	-1.10046	1.65444	-3.56463	0.000725166	0.0736528	-0.516029
chr8.38442245.38442781	-0.836943	2.33819	-3.56448	0.000725527	0.0736528	-0.563702
chr20.8089704.8090143	0.910617	2.753	3.56412	0.000726329	0.0736528	-0.543054
chr10.76432249.76432742	0.859831	2.56862	3.5641	0.000726392	0.0736528	-0.565118
chr1.203649989.203650867	0.664465	3.50485	3.56392	0.000726789	0.0736528	-0.659663
chr4.185298591.185299070	-1.62883	0.694901	-3.56323	0.000728371	0.0737652	-0.658611
chr11.103547129.103547497	-1.81761	-0.151993	-3.56268	0.000729633	0.0738448	-0.748185
chr6.3650146.3651375	-0.761728	3.02086	-3.56218	0.000730766	0.0739114	-0.618498
chr10.91587073.91587220	-1.38636	1.1244	-3.56194	0.000731327	0.0739201	-0.523202
chr16.46398823.46399066	-1.24487	2.05111	-3.56094	0.000733621	0.0740363	-0.562451
chr10.103277021.103278116	0.745116	3.66799	3.56068	0.000734206	0.0740363	-0.653139
chr7.75014458.75015171	-0.704027	3.78621	-3.56064	0.000734319	0.0740363	-0.714717
chr8.120378440.120379076	-0.946834	2.39177	-3.56033	0.000735023	0.0740363	-0.550236
chr10.100267023.100268036	0.87786	2.98548	3.56004	0.000735691	0.0740363	-0.586564
chr2.169118173.169118391	-1.44867	0.744385	-3.55995	0.0007359	0.0740363	-0.559375
chr1.110829947.110830246	2.10341	-0.238766	3.55987	0.000736089	0.0740363	-0.974967
chr19.991515.991907	-0.950083	1.87419	-3.55978	0.000736284	0.0740363	-0.550219
chr20.34055339.34055657	-0.965388	2.21776	-3.55938	0.000737217	0.0740822	-0.570643
chr2.231052705.231053142	0.629033	3.11572	3.55911	0.000737832	0.0740962	-0.625789
chr1.37513835.37515304	0.619752	4.75059	3.55809	0.000740209	0.0742869	-0.772713
chr3.123660738.123661553	-0.694823	3.61781	-3.55778	0.000740922	0.0743105	-0.701391
chr18.26928626.26929103	1.50504	1.63245	3.55691	0.00074294	0.0744649	-0.565643
chr21.15084391.15085116	-1.18683	2.40512	-3.55628	0.000744406	0.0745638	-0.5516
chr20.64082088.64082570	-0.898077	2.50291	-3.55581	0.000745516	0.0746269	-0.611952
chr13.30752166.30752855	0.749263	4.03037	3.55535	0.000746593	0.0746867	-0.701186
chr12.96193673.96194635	0.809085	2.79842	3.55465	0.000748229	0.0747104	-0.599674
chr20.12903679.12904277	1.45627	1.7274	3.55443	0.000748738	0.0747104	-0.548238
chr11.113385780.113386064	-1.46933	1.05224	-3.55419	0.000749303	0.0747104	-0.587084
chr3.142027485.142028001	1.08001	2.31578	3.55405	0.000749628	0.0747104	-0.547127
chr15.99063513.99063858	-0.950801	2.01998	-3.55403	0.000749676	0.0747104	-0.56856
chr3.15723279.15723740	1.41398	1.11666	3.55381	0.000750192	0.0747104	-0.658755
chr7.23465473.23465873	-0.670108	3.31848	-3.55381	0.000750192	0.0747104	-0.702025
chr1.56958174.56958911	-1.23321	1.42104	-3.55348	0.000750977	0.0747407	-0.549467
chr5.56288817.56289564	-1.29605	1.99083	-3.55223	0.000753912	0.0748195	-0.548111
chr2.189254301.189255027	1.15645	1.37728	3.55198	0.000754497	0.0748195	-0.550999
chr19.3984080.3984487	1.63954	2.05272	3.55171	0.000755145	0.0748195	-0.559694
chr1.36244534.36244859	1.94138	0.41936	3.55167	0.000755237	0.0748195	-0.946824
chr10.78439454.78439752	-1.22759	0.340917	-3.55159	0.000755426	0.0748195	-0.567624
chr11.47361055.47361714	1.06213	1.99749	3.55151	0.000755614	0.0748195	-0.552529
chr15.72685779.72686792	0.595446	5.16596	3.55142	0.000755841	0.0748195	-0.839978
chr18.21270449.21270776	-1.5529	1.05746	-3.55139	0.000755901	0.0748195	-0.599893
chr19.45764643.45765321	-0.681128	3.32717	-3.55131	0.000756097	0.0748195	-0.723991
chr8.101317505.101317892	-1.14642	0.757417	-3.55084	0.000757197	0.0748621	-0.584006
chr10.124947061.124947482	-1.56788	0.52442	-3.55058	0.000757829	0.0748621	-0.621506
chr12.79498948.79499467	-1.27616	1.15894	-3.55034	0.000758397	0.0748621	-0.566565
chr14.56579409.56580539	0.750802	4.05526	3.55031	0.000758453	0.0748621	-0.704694
chr11.10509250.10510101	-1.05747	2.79774	-3.54993	0.000759375	0.0748766	-0.637193
chr14.55448037.55448646	0.679114	3.87451	3.54985	0.000759562	0.0748766	-0.703187
chr10.105769201.105769493	-1.7658	0.17527	-3.54961	0.000760132	0.0748853	-0.739754
chr3.42822946.42823856	1.0281	3.40374	3.54916	0.000761206	0.0749437	-0.590205
chr6.110340609.110340878	1.98814	0.0922358	3.54811	0.000763705	0.0751421	-0.887215
chr1.64574428.64574588	-1.47646	0.779879	-3.54781	0.000764425	0.075143	-0.627482
chr10.102718276.102718622	0.916754	2.86841	3.5477	0.000764681	0.075143	-0.608149
chr3.58536954.58537560	-0.914214	2.76167	-3.54661	0.00076729	0.0753165	-0.636507
chr13.105979450.105980038	-0.796816	3.24427	-3.54638	0.000767858	0.0753165	-0.686514
chr7.131586068.131586824	-0.915557	2.84663	-3.5463	0.000768038	0.0753165	-0.60266
chr3.185821007.185821317	1.08769	2.98702	3.54603	0.000768692	0.0753165	-0.615815
chr1.89366301.89366533	2.05969	0.325902	3.54596	0.000768867	0.0753165	-0.888662
chr2.69253875.69254321	-1.15397	1.1942	-3.54522	0.000770646	0.0754432	-0.57933
chr19.50374561.50374795	-1.24833	0.97571	-3.5449	0.000771408	0.0754704	-0.572736
chr14.105470951.105472044	-0.574942	5.33035	-3.54423	0.000773042	0.0755459	-0.952714
chr2.179263463.179265168	0.738134	4.66706	3.54415	0.000773231	0.0755459	-0.81242
chr10.5976735.5978258	0.696459	4.4951	3.54398	0.000773637	0.0755459	-0.812831
chr5.68822607.68823119	1.15065	1.46536	3.54359	0.000774576	0.0755671	-0.571968
chr8.92082477.92082926	-1.17699	1.5496	-3.54349	0.000774826	0.0755671	-0.571693
chr6.108558431.108558803	-0.675873	4.13263	-3.54303	0.000775942	0.0756085	-0.767761
chr10.79424073.79425266	-0.590064	4.10553	-3.54291	0.000776222	0.0756085	-0.794512
chr19.49468980.49469358	-1.41121	1.19353	-3.54207	0.000778273	0.0757308	-0.582056
chr1.10539212.10539988	-0.911027	2.00342	-3.542	0.000778451	0.0757308	-0.589046
chr5.83479376.83479804	-1.25889	1.66744	-3.54176	0.00077903	0.0757397	-0.576605
chr4.186615392.186615586	-1.69397	0.192293	-3.54136	0.000780006	0.0757873	-0.802173
chr21.30347269.30347656	-2.26382	-0.215032	-3.54101	0.000780849	0.0758218	-0.896624
chr1.85580518.85582685	0.667682	6.02468	3.5406	0.000781862	0.0758458	-0.966901
chr1.119574061.119574662	-1.04021	1.33071	-3.54051	0.000782071	0.0758458	-0.581844
chr3.44125846.44126416	-0.895563	2.14751	-3.54016	0.000782938	0.0758825	-0.605
chr1.19197611.19198173	-0.989472	2.39729	-3.53872	0.000786471	0.0759728	-0.60516
chr6.37630352.37630683	-1.90154	0.961745	-3.53853	0.000786924	0.0759728	-0.72312
chr11.102451612.102453377	0.738889	4.49353	3.53852	0.00078695	0.0759728	-0.794331
chr6.107059562.107059966	1.30418	2.28338	3.53849	0.000787024	0.0759728	-0.601182
chr7.2260600.2261172	1.39623	1.5466	3.53792	0.000788433	0.0759728	-0.624777
chr5.132746958.132748025	0.903504	2.73752	3.53784	0.000788638	0.0759728	-0.623818
chr13.20847257.20847998	-0.863002	3.5148	-3.5378	0.00078873	0.0759728	-0.728522
chr1.168509847.168510196	1.10321	1.66851	3.53779	0.000788759	0.0759728	-0.601913
chr15.45634453.45635748	0.695368	3.86249	3.53768	0.000789034	0.0759728	-0.727695
chr11.112844490.112844770	1.83592	-0.124418	3.53756	0.000789328	0.0759728	-0.873484
chr15.81959965.81960433	-1.36327	0.284765	-3.53747	0.000789546	0.0759728	-0.624772
chr13.74047500.74048350	0.728767	3.96082	3.53739	0.00078973	0.0759728	-0.744526
chr18.36728771.36729011	-2.20752	0.129582	-3.53689	0.000790966	0.0759986	-1.00913
chr12.122946609.122947267	0.812468	4.26573	3.53647	0.000792	0.0759986	-0.769135
chr11.68020611.68021084	1.10212	2.07813	3.53643	0.000792107	0.0759986	-0.59676
chr18.75455255.75456205	0.813127	2.57212	3.53636	0.000792271	0.0759986	-0.633266
chr1.11333723.11333925	-1.21472	0.494792	-3.5363	0.000792441	0.0759986	-0.601977
chr6.14305547.14306002	-1.37549	0.557931	-3.53592	0.000793369	0.0760223	-0.646604
chr2.70553083.70554639	0.707405	4.25278	3.5358	0.000793665	0.0760223	-0.787742
chr9.110578757.110580129	0.65775	3.88555	3.5351	0.000795395	0.076141	-0.777225
chr6.87277248.87277373	-1.72264	0.298443	-3.53448	0.000796942	0.0762423	-0.833483
chr2.43251202.43251787	1.1514	2.68431	3.53405	0.000798028	0.0762923	-0.609575
chr10.88679886.88680352	-1.41419	1.01143	-3.53388	0.000798446	0.0762923	-0.602907
chr2.109716590.109716942	-1.05469	1.72234	-3.53288	0.000800931	0.0764827	-0.604603
chrX.71622642.71623313	-0.981993	1.3941	-3.53166	0.000803993	0.076728	-0.603532
chr1.65002195.65003325	0.756309	3.83296	3.53085	0.000806029	0.0768752	-0.74535
chr10.4278250.4278599	-1.40817	0.729431	-3.53058	0.000806712	0.0768872	-0.649838
chr9.4973060.4973614	-1.74945	1.04377	-3.53035	0.000807285	0.0768872	-0.750148
chr15.51093912.51095187	0.851248	3.47128	3.53021	0.000807637	0.0768872	-0.729361
chrX.2500066.2501075	0.742409	3.23337	3.52995	0.000808297	0.0769029	-0.707125
chr17.75720674.75721739	0.81198	2.70076	3.52974	0.000808839	0.0769034	-0.696306
chr7.731023.731541	0.635042	3.76112	3.52939	0.000809717	0.0769034	-0.756767
chr11.22702727.22703948	0.707759	3.94846	3.5293	0.000809932	0.0769034	-0.78536
chr2.216918129.216918435	-1.92909	0.474293	-3.52894	0.000810855	0.0769034	-0.821263
chr20.19944963.19945512	0.811009	2.70552	3.5289	0.000810944	0.0769034	-0.64532
chr11.10302609.10303546	0.857727	4.11048	3.52878	0.000811268	0.0769034	-0.747674
chr3.8592820.8593988	1.00158	2.03538	3.52856	0.000811824	0.0769056	-0.611915
chr1.65467486.65467892	-1.33054	1.3306	-3.52796	0.000813346	0.0769056	-0.615793
chr21.20719729.20720093	-1.04138	1.87693	-3.5279	0.000813487	0.0769056	-0.6351
chr20.62364365.62365306	0.670052	4.22374	3.52775	0.00081387	0.0769056	-0.799767
chr6.27684360.27684774	-0.952821	2.51864	-3.52765	0.000814132	0.0769056	-0.651688
chr8.8550632.8551656	0.829451	2.75877	3.5276	0.000814258	0.0769056	-0.704397
chr1.33008429.33008821	-1.05285	1.81377	-3.52652	0.000816996	0.0771174	-0.617507
chr10.94780738.94781356	-1.23905	1.61457	-3.52613	0.000817996	0.0771435	-0.624567
chr2.28233101.28233602	-0.759084	2.30062	-3.52602	0.00081828	0.0771435	-0.668997
chr18.41612954.41613763	-1.14941	1.07329	-3.52561	0.000819309	0.0771435	-0.626172
chrX.154531573.154532223	-0.567381	3.91104	-3.52553	0.000819518	0.0771435	-0.850121
chr5.177086523.177087324	-0.698422	3.07089	-3.52544	0.000819753	0.0771435	-0.763758
chr8.129839142.129839579	-1.33249	1.97199	-3.52369	0.000824241	0.0774872	-0.62519
chr5.155150034.155150281	-1.58962	0.317389	-3.52358	0.000824524	0.0774872	-0.757661
chr6.21200193.21200801	0.981124	1.66844	3.52343	0.000824899	0.0774872	-0.631654
chr10.98434165.98434750	0.814038	3.07381	3.52323	0.000825411	0.0774885	-0.710505
chr12.110732629.110732865	-1.5378	0.0186221	-3.52275	0.000826661	0.077559	-0.755855
chr6.111382355.111383224	-0.851278	2.8879	-3.5223	0.000827813	0.0776203	-0.715679
chr13.44382624.44383252	-0.908395	2.27721	-3.52198	0.000828653	0.0776522	-0.676902
chr17.28575445.28575718	-1.16209	1.30609	-3.52176	0.000829225	0.0776591	-0.63016
chrX.108319246.108319645	-1.43624	0.493965	-3.52117	0.00083075	0.0777551	-0.689307
chr2.27494319.27495540	0.866317	3.17193	3.52066	0.000832058	0.0778307	-0.739022
chr4.71379045.71379640	-1.0539	2.17613	-3.52038	0.000832798	0.0778453	-0.67283
chr4.156429713.156430062	-1.45446	0.480121	-3.52021	0.000833216	0.0778453	-0.657781
chr18.32349754.32350231	1.10369	2.05735	3.51987	0.000834115	0.0778826	-0.635743
chr1.36150637.36151190	-0.503745	5.05447	-3.51941	0.000835304	0.0779468	-0.944649
chr10.100359013.100360180	-0.979802	3.16883	-3.51873	0.000837068	0.0780646	-0.694339
chr5.149380532.149381284	-0.882654	4.04284	-3.51817	0.000838531	0.0781389	-0.888979
chr19.47610019.47610543	1.03856	3.00097	3.51788	0.000839288	0.0781389	-0.696347
chr9.91883565.91883880	-1.51308	0.443167	-3.51771	0.00083974	0.0781389	-0.778543
chr1.55673383.55673795	-1.20946	0.867403	-3.51759	0.000840045	0.0781389	-0.64384
chr2.48198912.48199687	-1.16141	1.19165	-3.51747	0.000840376	0.0781389	-0.642506
chr3.138381424.138382579	0.701218	3.45191	3.51706	0.000841437	0.0781759	-0.774155
chr5.123966760.123967045	-2.23841	0.0159802	-3.51693	0.000841779	0.0781759	-0.921486
chr2.195495612.195496329	-1.07099	2.17176	-3.51654	0.000842818	0.0782257	-0.693239
chr5.53249411.53249824	-1.29332	1.11826	-3.51554	0.000845432	0.0784215	-0.686768
chr22.26448415.26449306	0.904028	2.78761	3.51525	0.000846214	0.0784251	-0.743457
chr10.84139096.84140498	0.520914	5.47056	3.51514	0.000846479	0.0784251	-0.986863
chr2.241636300.241638106	0.578461	5.11761	3.51428	0.000848766	0.0785839	-0.98037
chr10.97096057.97096770	-0.920666	2.67428	-3.51393	0.000849683	0.0785839	-0.755358
chr11.129354640.129355113	-1.27358	0.949589	-3.51392	0.000849709	0.0785839	-0.653187
chr15.56484205.56484660	-1.21212	1.28311	-3.51306	0.000851991	0.0786844	-0.654362
chr5.149937752.149938623	0.681738	4.02423	3.51306	0.000851993	0.0786844	-0.852843
chr17.65553388.65554003	1.3177	2.00426	3.51294	0.000852312	0.0786844	-0.653763
chr16.3938868.3939832	0.673268	3.6582	3.51273	0.000852872	0.0786893	-0.793682
chr2.74715096.74715990	0.664486	4.32902	3.51254	0.000853384	0.0786899	-0.885133
chr6.101777696.101777984	1.44975	0.609493	3.51232	0.000853968	0.0786971	-0.77215
chr18.47175622.47176651	0.737992	3.98948	3.51171	0.00085558	0.0787989	-0.82541
chr22.42907016.42907398	-0.872939	2.1024	-3.51125	0.000856809	0.0788655	-0.697746
chr1.26687826.26688150	0.813563	2.25701	3.51081	0.000857981	0.0789266	-0.689664
chr1.205304576.205304844	2.19918	0.64861	3.51056	0.000858642	0.0789408	-0.975045
chr2.47274103.47274978	0.808138	3.2217	3.51006	0.000859994	0.0789948	-0.739935
chr5.150656222.150657271	0.738687	3.51029	3.50951	0.000861447	0.0789948	-0.788806
chr4.167897095.167897656	0.591717	4.08069	3.50948	0.000861542	0.0789948	-0.827445
chr9.127608142.127608938	0.74896	4.49409	3.50946	0.000861597	0.0789948	-0.88272
chr3.81713077.81713369	-1.45898	1.77492	-3.50939	0.000861769	0.0789948	-0.67331
chr18.52435394.52435775	-1.64167	0.0835017	-3.50915	0.000862408	0.0790068	-0.80542
chr19.3761222.3761800	0.706782	3.1433	3.50865	0.000863775	0.0790682	-0.773383
chr1.235160750.235161637	0.723466	4.32871	3.50842	0.000864387	0.0790682	-0.874226
chr9.109973947.109974213	1.34402	0.997766	3.5081	0.000865242	0.0790682	-0.703345
chr8.144477701.144479248	0.555533	4.66705	3.50772	0.000866265	0.0790682	-0.945499
chr7.40213825.40214364	-0.884322	2.18245	-3.50763	0.0008665	0.0790682	-0.69485
chr17.48760371.48760840	-0.907474	2.10151	-3.5076	0.000866599	0.0790682	-0.746225
chr1.204516009.204517000	0.555573	4.85595	3.50752	0.000866814	0.0790682	-0.942935
chr12.128178707.128179300	-2.0374	0.0637929	-3.50739	0.000867145	0.0790682	-0.783418
chr22.43007484.43008082	0.545043	4.40867	3.50634	0.000869982	0.0792805	-0.939553
chr8.127917619.127917861	1.58656	1.07759	3.50601	0.000870893	0.079317	-0.804607
chr5.146565692.146566201	-1.02228	1.63068	-3.50518	0.000873142	0.0794155	-0.676974
chr12.111655749.111656642	-0.794895	3.67166	-3.50494	0.000873774	0.0794155	-0.904571
chr7.71633291.71634039	0.753887	3.38201	3.5047	0.000874441	0.0794155	-0.772257
chr12.69408668.69409101	-1.09583	1.90366	-3.50468	0.000874486	0.0794155	-0.681299
chr1.210188178.210188696	0.938035	2.81373	3.50465	0.000874578	0.0794155	-0.723888
chr4.84676973.84677453	-1.00709	2.28887	-3.50448	0.000875037	0.0794155	-0.704483
chr13.98503293.98504005	1.00868	2.41783	3.50416	0.000875902	0.0794214	-0.694078
chr8.97844142.97844818	0.955861	2.60054	3.50408	0.000876123	0.0794214	-0.716376
chr10.26468143.26469037	0.905895	2.63009	3.50363	0.000877341	0.0794689	-0.703893
chr4.56701752.56701934	-1.66418	0.558515	-3.50325	0.000878392	0.0794689	-0.793336
chr13.109131692.109132294	0.909255	2.95997	3.5032	0.000878528	0.0794689	-0.730819
chr6.148342019.148343331	0.697402	3.99305	3.50314	0.000878691	0.0794689	-0.867854
chr12.103711901.103712574	-1.11974	1.15886	-3.5026	0.00088017	0.0795455	-0.682277
chr9.85748099.85748261	-1.93155	-0.210483	-3.50234	0.000880883	0.0795455	-0.991453
chr12.26122196.26123361	0.831358	3.89483	3.50198	0.000881854	0.0795455	-0.837555
chr15.38454019.38455277	0.693525	4.33227	3.50195	0.000881939	0.0795455	-0.882683
chr8.25202964.25203605	2.29788	0.148721	3.50182	0.000882291	0.0795455	-0.998273
chr21.34746498.34746999	-1.01121	1.80199	-3.50171	0.000882605	0.0795455	-0.705026
chr1.23902865.23903346	1.9222	0.267816	3.50126	0.000883842	0.0795951	-0.946268
chr4.4339516.4340077	-0.990814	2.60812	-3.50096	0.000884674	0.0795951	-0.75018
chr13.26964516.26965203	0.723821	3.33553	3.50095	0.000884691	0.0795951	-0.842689
chr22.21665779.21666598	0.615377	4.22532	3.50067	0.000885468	0.0796189	-0.899959
chr4.183797039.183798579	0.806878	3.75788	3.4999	0.000887577	0.0797624	-0.852007
chr7.140653294.140653660	0.921234	2.19518	3.49963	0.00088832	0.0797832	-0.689822
chr1.86538833.86539242	-1.16761	1.00894	-3.49899	0.000890099	0.0798968	-0.69153
chr5.56467057.56467383	-2.12413	-0.173158	-3.49836	0.000891827	0.0800057	-0.998228
chr13.52414187.52415430	0.925116	2.82397	3.49785	0.000893253	0.0800875	-0.720814
chr9.120109323.120109659	-1.35594	0.690294	-3.49715	0.000895192	0.080215	-0.748636
chr2.226600703.226601126	-2.48148	0.124821	-3.49591	0.000898658	0.0804596	-1.1397
chr9.5832251.5833365	0.59004	4.80307	3.4958	0.000898955	0.0804596	-0.970005
chr8.19313293.19314642	0.746501	4.13189	3.49497	0.000901271	0.0806205	-0.925352
chr7.36278836.36279064	-1.4336	0.949319	-3.49473	0.000901931	0.0806332	-0.733204
chr4.101956521.101956705	-1.30852	0.807147	-3.4945	0.000902596	0.0806463	-0.733759
chr9.38619955.38622497	0.615735	5.22513	3.49289	0.000907124	0.0810043	-1.01243
chr3.12953083.12953740	-0.868014	2.57826	-3.49216	0.000909176	0.0810364	-0.765644
chr4.141635997.141637313	0.729217	3.64642	3.49215	0.000909202	0.0810364	-0.849078
chr11.16779365.16779739	-1.2849	1.27999	-3.49209	0.000909353	0.0810364	-0.719332
chr15.80403687.80405246	0.772568	3.96612	3.4919	0.000909911	0.0810364	-0.900625
chr1.182257251.182257996	-0.919542	2.67852	-3.49169	0.000910507	0.0810364	-0.768242
chr15.85312477.85313176	0.816567	1.93133	3.49165	0.000910609	0.0810364	-0.73403
chr12.25958072.25959914	0.677883	4.86663	3.49105	0.000912298	0.0811403	-0.998796
chr3.72972891.72973677	1.24215	1.36549	3.49053	0.000913787	0.0812066	-0.713496
chr6.75243181.75244195	0.674468	4.28378	3.49042	0.000914088	0.0812066	-0.918937
chr8.142475402.142476128	-0.7402	2.29942	-3.49018	0.000914782	0.0812219	-0.790776
chr11.75651288.75651783	1.09048	2.07128	3.48969	0.000916162	0.0812458	-0.716375
chr12.117123339.117123911	-0.979353	1.70413	-3.48953	0.000916606	0.0812458	-0.758115
chr1.202821387.202822243	0.834085	3.00715	3.48953	0.000916619	0.0812458	-0.793608
chr8.38398576.38399016	-1.15827	1.59547	-3.48882	0.000918627	0.0813775	-0.719102
chr17.33334542.33335052	-1.5927	0.262248	-3.48809	0.000920731	0.0814805	-0.889614
chr8.60762732.60762984	-1.6521	0.47928	-3.48805	0.000920837	0.0814805	-0.948188
chr1.86764988.86765596	-1.12693	2.62366	-3.48746	0.000922507	0.0815818	-0.750438
chr16.7791029.7791413	-2.22609	0.00940389	-3.48712	0.00092348	0.0816215	-1.04481
chr19.33184122.33184769	0.898867	2.69641	3.48666	0.000924797	0.0816915	-0.75655
chr10.55627649.55628747	0.798869	3.22745	3.48647	0.000925346	0.0816935	-0.800723
chr9.114238782.114239444	-0.845668	2.31395	-3.48565	0.000927703	0.0818552	-0.779915
chr11.126197486.126198019	1.33662	1.75898	3.48542	0.000928383	0.0818687	-0.730015
chr14.102319449.102320450	0.561596	4.05294	3.48435	0.000931465	0.0820835	-0.93763
chr5.126452569.126452768	-1.54525	0.412008	-3.4842	0.000931873	0.0820835	-0.895867
chr9.69376634.69377054	1.09001	3.22523	3.48377	0.000933143	0.0821488	-0.817727
chr4.88456711.88457742	0.860093	4.21547	3.48341	0.000934185	0.0821941	-0.908505
chr17.20851884.20853142	0.754025	3.25829	3.48293	0.00093557	0.0822693	-0.835158
chr18.46333220.46334113	0.864922	3.21514	3.48258	0.000936589	0.0822802	-0.849093
chr19.4399670.4400810	0.67719	4.49843	3.48252	0.000936752	0.0822802	-0.973651
chr6.139230211.139230733	-1.39117	0.92104	-3.48227	0.000937482	0.0822979	-0.774705
chr2.62293474.62294235	0.973411	2.38102	3.48191	0.000938536	0.0823308	-0.757132
chr1.32972745.32973750	0.715	3.55193	3.48167	0.000939236	0.0823308	-0.920605
chrX.69195297.69195668	-1.22504	1.09998	-3.48144	0.000939898	0.0823308	-0.738135
chr7.127584876.127585880	0.724647	4.26136	3.48141	0.000939974	0.0823308	-0.962361
chr2.238267437.238267592	1.97076	0.204757	3.48096	0.000941282	0.0823753	-1.04636
chr1.229341823.229343295	0.663395	4.63853	3.48087	0.000941541	0.0823753	-1.01093
chr1.47416492.47417472	1.13548	2.23822	3.48024	0.000943388	0.0824688	-0.755303
chr20.40860557.40860926	-2.02944	0.108203	-3.47989	0.000944403	0.0824688	-1.03043
chr7.44884324.44886183	0.719829	5.44772	3.47986	0.000944493	0.0824688	-1.08832
chr4.138673122.138673357	1.08419	1.77307	3.47974	0.000944841	0.0824688	-0.742732
chr20.44692904.44693507	0.571266	4.64438	3.4796	0.00094526	0.0824688	-1.01875
chr20.49230697.49231791	0.857859	3.29509	3.47915	0.000946574	0.0825371	-0.839383
chr8.133532790.133533804	1.01149	3.42494	3.47868	0.000947956	0.0826113	-0.818381
chr16.85234490.85236135	-0.589987	3.97169	-3.47754	0.000951309	0.0828108	-0.977492
chr17.81665632.81667363	0.630164	5.07895	3.4775	0.000951431	0.0828108	-1.06885
chr11.65500396.65500731	1.80184	2.2206	3.47711	0.000952573	0.0828108	-0.787513
chr7.90595695.90597630	0.720612	4.86953	3.4771	0.000952612	0.0828108	-1.02014
chr6.117906858.117908656	0.651799	4.64838	3.477	0.000952907	0.0828108	-1.00779
chr14.100240194.100240754	0.668275	4.05146	3.47674	0.000953679	0.0828316	-0.974057
chr11.8765240.8765631	1.0038	1.79317	3.47647	0.000954471	0.0828325	-0.7652
chr7.117291302.117291637	-1.90643	0.236218	-3.47637	0.000954754	0.0828325	-0.9798
chr22.17406404.17407648	-0.996401	2.21217	-3.47517	0.000958312	0.0830567	-0.772569
chr18.53795924.53796710	1.18019	1.88409	3.47514	0.000958406	0.0830567	-0.754343
chr5.132556697.132557733	0.608556	4.34182	3.47483	0.000959311	0.0830671	-0.992313
chr2.160406771.160408271	0.66824	4.36162	3.47474	0.000959594	0.0830671	-0.978134
chr9.124777002.124778000	0.790096	3.47118	3.47455	0.000960156	0.0830695	-0.907262
chr16.27313418.27314698	0.756776	4.39883	3.47434	0.000960782	0.0830775	-0.97998
chr10.49114802.49115630	0.953291	2.63134	3.47341	0.000963543	0.0832686	-0.800103
chr6.24990403.24991227	0.860383	3.53968	3.47324	0.000964064	0.0832686	-0.87403
chr6.36083288.36083882	1.02669	1.85066	3.47173	0.00096856	0.0836106	-0.774806
chr18.21271868.21272691	-0.855158	2.74092	-3.47116	0.000970271	0.0837074	-0.827121
chr14.78249937.78250347	-1.56238	0.00471439	-3.47094	0.000970945	0.0837074	-0.856048
chr4.15336442.15336879	-1.05454	1.28447	-3.47082	0.000971296	0.0837074	-0.766026
chr7.70092516.70092788	-1.39713	0.463591	-3.47049	0.000972297	0.0837473	-0.827437
chr6.36858495.36858964	1.57983	1.37291	3.4697	0.00097466	0.0838444	-0.816784
chr3.64977241.64978140	0.985776	2.61822	3.46941	0.000975543	0.0838444	-0.828155
chr11.79256099.79256316	-1.87216	-0.229247	-3.46916	0.000976283	0.0838444	-1.11306
chr19.35438601.35438816	-1.34697	0.670269	-3.46854	0.000978181	0.0838444	-0.805695
chr9.94097703.94098336	-1.23611	1.34697	-3.46808	0.000979558	0.0838444	-0.78377
chr15.74598006.74598859	-0.62474	3.78174	-3.46801	0.000979758	0.0838444	-0.967096
chr20.46021484.46022337	-0.781035	2.95084	-3.46779	0.00098044	0.0838444	-0.928953
chr1.41695068.41695517	-0.997106	1.66272	-3.46779	0.000980441	0.0838444	-0.794552
chr13.22047529.22047912	-1.60854	0.982273	-3.46758	0.000981073	0.0838444	-0.847682
chr12.46233838.46234361	-1.54193	1.35414	-3.46731	0.000981905	0.0838444	-0.860357
chr9.7033190.7033960	-1.01417	1.41439	-3.46716	0.000982343	0.0838444	-0.776419
chr7.76166450.76167152	0.564153	4.23765	3.46703	0.000982739	0.0838444	-0.996218
chr22.42613933.42615951	-0.475171	5.72772	-3.46701	0.000982805	0.0838444	-1.18906
chr9.126661540.126662894	0.640566	3.6062	3.46687	0.000983224	0.0838444	-0.957749
chr8.37965287.37966323	1.02117	2.68773	3.46681	0.000983428	0.0838444	-0.800592
chr1.10048487.10048688	2.20674	-0.125253	3.46677	0.000983541	0.0838444	-1.08588
chr1.208803306.208803814	-0.87219	2.50672	-3.46671	0.000983717	0.0838444	-0.890815
chr2.121284356.121285540	1.10773	2.66951	3.46665	0.000983888	0.0838444	-0.813277
chr10.59708839.59710503	0.736872	4.27683	3.46659	0.000984073	0.0838444	-1.01687
chr4.139733173.139733480	-1.16427	2.1214	-3.46655	0.000984204	0.0838444	-0.781635
chr16.12679722.12680060	-1.50605	1.1538	-3.4657	0.000986786	0.0839873	-0.834751
chr12.53424791.53425774	-0.691249	2.99903	-3.46544	0.000987571	0.0839873	-0.894795
chr1.44238185.44238626	-0.691377	2.76869	-3.46541	0.000987664	0.0839873	-0.879302
chr1.40633822.40634469	-0.975043	1.90795	-3.46511	0.000988609	0.0839873	-0.793349
chr10.104734401.104734940	0.930209	2.60426	3.46504	0.000988804	0.0839873	-0.808368
chr2.238597038.238597496	0.838994	2.31468	3.46486	0.000989361	0.0839873	-0.818504
chrX.111836920.111837671	-0.872112	2.31341	-3.46476	0.000989662	0.0839873	-0.820979
chr11.106304268.106304711	1.07248	2.73595	3.46372	0.000992849	0.0841843	-0.801881
chr4.1882770.1883162	-1.05675	2.37582	-3.46365	0.000993065	0.0841843	-0.835106
chr16.2776578.2777073	1.1753	2.00164	3.46346	0.000993651	0.0841881	-0.788233
chr6.145416992.145417363	-1.21283	1.54495	-3.4617	0.000999075	0.0846016	-0.790849
chr6.48135540.48136008	-2.45616	-0.251491	-3.46141	0.00099997	0.0846029	-1.26375
chr22.26713845.26714493	0.567125	3.72072	3.46093	0.00100145	0.0846029	-0.990704
chr14.35341383.35342582	-0.639354	3.68209	-3.46073	0.00100206	0.0846029	-1.00164
chr3.51997940.51998286	1.07598	2.66751	3.46065	0.0010023	0.0846029	-0.832403
chr5.61401867.61402035	-1.41148	0.0292978	-3.46064	0.00100232	0.0846029	-0.876598
chr11.57343776.57344239	-0.840811	2.79357	-3.46046	0.0010029	0.0846029	-0.899108
chr15.27017153.27017893	-1.23902	1.20823	-3.4603	0.0010034	0.0846029	-0.794479
chr12.68932555.68933732	0.775846	3.90092	3.46028	0.00100344	0.0846029	-0.97915
chr14.79493343.79493590	-1.62823	0.567985	-3.45948	0.00100593	0.0847059	-0.947016
chr1.19045291.19046136	1.09877	1.55399	3.45948	0.00100594	0.0847059	-0.800526
chr1.183228754.183229290	-1.17034	1.37925	-3.45936	0.0010063	0.0847059	-0.797279
chr1.164320916.164321811	0.845199	2.5435	3.4588	0.00100806	0.0848083	-0.844046
chr9.38318908.38319438	1.40853	0.721034	3.45857	0.00100877	0.0848226	-0.893825
chr16.1474151.1475808	0.666044	3.92336	3.45837	0.00100939	0.0848289	-1.00176
chr7.152435599.152436024	1.29135	2.24296	3.4579	0.00101086	0.0849065	-0.800572
chr1.24120125.24120874	0.743845	3.14075	3.45741	0.00101238	0.0849884	-0.880147
chr3.181712386.181713289	1.01516	2.21033	3.45715	0.00101321	0.0850117	-0.802861
chr14.70315870.70316302	0.922177	2.38157	3.45685	0.00101413	0.0850431	-0.834576
chr13.30308686.30308876	-1.60391	1.01295	-3.45664	0.0010148	0.0850532	-0.897852
chr2.88874063.88874357	-1.73323	0.189184	-3.45606	0.00101662	0.0851325	-0.99839
chr3.71142485.71142977	-1.70854	0.560266	-3.45583	0.00101732	0.0851325	-1.00142
chr5.159874155.159874577	1.69938	0.423524	3.45565	0.0010179	0.0851325	-1.09857
chr9.114503953.114505991	0.706885	4.72217	3.45564	0.00101793	0.0851325	-1.07665
chr1.88175622.88176154	1.13687	1.97347	3.45546	0.0010185	0.0851345	-0.806384
chr1.53343789.53344323	0.932787	2.17221	3.45497	0.00102002	0.0852157	-0.83347
chr7.17420333.17421158	0.948576	1.41569	3.45231	0.00102843	0.0858383	-0.822345
chr19.57663925.57665058	0.626762	3.88773	3.45226	0.00102858	0.0858383	-1.02111
chr16.70475172.70475597	1.4371	1.86359	3.45177	0.00103014	0.0859224	-0.822197
chr2.120312915.120313617	0.932152	2.48369	3.45138	0.00103137	0.0859368	-0.826676
chr17.77141429.77141733	1.23136	2.25587	3.45137	0.00103142	0.0859368	-0.819951
chr1.145465217.145465835	-1.06166	1.79386	-3.45098	0.00103266	0.0859662	-0.853241
chr9.112486085.112487846	0.559493	4.58352	3.45069	0.00103358	0.0859662	-1.09157
chr1.219938530.219939172	1.84793	0.272595	3.45048	0.00103426	0.0859662	-1.12804
chr8.141043262.141043968	-0.967939	2.10899	-3.45046	0.0010343	0.0859662	-0.841065
chr19.49512448.49513989	0.587579	3.57746	3.45039	0.00103453	0.0859662	-0.976415
chr10.74589231.74589693	-0.937736	2.59142	-3.44932	0.00103796	0.0861758	-0.90139
chr2.68643150.68644070	0.828224	3.42947	3.44888	0.00103937	0.0861758	-0.942295
chr10.58512252.58513968	0.685777	4.79065	3.44873	0.00103985	0.0861758	-1.104
chr1.34478651.34478968	-1.96979	0.0994042	-3.44868	0.00103999	0.0861758	-1.08129
chr14.48857172.48857898	-0.724711	3.23787	-3.44851	0.00104056	0.0861758	-0.989989
chr6.142873939.142874098	2.1842	0.0914199	3.44827	0.00104133	0.0861758	-1.122
chr7.84533251.84533631	-1.07523	1.57479	-3.44818	0.0010416	0.0861758	-0.828751
chr17.50117119.50117674	0.71365	3.38591	3.448	0.0010422	0.0861758	-0.980322
chr4.42416642.42416821	-1.5978	-0.161548	-3.44793	0.0010424	0.0861758	-0.940592
chr6.3808773.3809365	0.745373	3.61942	3.44787	0.00104259	0.0861758	-0.983949
chr11.81236944.81237418	-1.11242	1.20099	-3.44737	0.00104422	0.0862642	-0.8277
chr9.128656463.128657205	0.585335	4.50932	3.44707	0.00104517	0.0862968	-1.08666
chr6.56724362.56724950	-1.1222	1.88491	-3.44673	0.00104628	0.0863424	-0.846743
chrX.129876806.129877664	0.895248	3.16254	3.44622	0.0010479	0.086431	-0.919839
chr16.83066898.83067365	-1.29856	1.79788	-3.44595	0.0010488	0.0864543	-0.835565
chr10.102627726.102628277	0.888289	2.57474	3.44579	0.0010493	0.0864543	-0.887982
chr2.223723969.223724319	-1.23218	1.50389	-3.44452	0.00105343	0.0864754	-0.835467
chr3.55701704.55702354	1.24123	1.73839	3.44422	0.00105441	0.0864754	-0.837274
chr5.147539008.147539444	1.74694	1.07424	3.44419	0.00105448	0.0864754	-0.977313
chr5.150138822.150139114	-1.0118	1.88067	-3.4441	0.0010548	0.0864754	-0.842769
chr20.33822487.33822762	-1.69046	0.456069	-3.44408	0.00105485	0.0864754	-0.892344
chr18.24014065.24015615	0.724928	4.64316	3.44399	0.00105513	0.0864754	-1.10245
chr15.65089187.65089748	-0.873225	2.31039	-3.44386	0.00105555	0.0864754	-0.887572
chr7.44044142.44045414	0.693373	4.314	3.44385	0.00105561	0.0864754	-1.06241
chr18.12074864.12074982	-1.58063	-0.043123	-3.44382	0.00105568	0.0864754	-0.959257
chr10.72170311.72170705	-0.859355	2.87067	-3.44376	0.00105589	0.0864754	-0.939477
chr16.83653584.83654359	0.676156	2.78098	3.44375	0.00105592	0.0864754	-0.944224
chrX.47312269.47312715	-1.27151	0.654924	-3.44366	0.00105623	0.0864754	-0.871359
chr16.70395264.70395786	0.895167	2.83633	3.44343	0.00105698	0.0864914	-0.911475
chr3.74614477.74615298	0.824068	2.75817	3.44264	0.00105953	0.0866551	-0.931912
chr3.89559205.89560047	0.681045	3.80926	3.44224	0.00106084	0.0867167	-1.02126
chr2.217551279.217552767	0.549975	4.86126	3.44205	0.00106145	0.0867205	-1.14711
chr1.116397571.116398526	-0.80162	3.49685	-3.44188	0.00106201	0.0867205	-1.00083
chr8.125541057.125541441	-1.28588	1.48524	-3.44132	0.00106386	0.0868111	-0.8436
chr2.133529.134206	-0.802077	2.70228	-3.4412	0.00106423	0.0868111	-0.925251
chr1.90192493.90192970	-1.53185	0.54722	-3.44081	0.00106554	0.0868358	-0.873036
chr15.41564268.41564943	-0.768659	3.17685	-3.44077	0.00106565	0.0868358	-0.991591
chr5.122845027.122846487	0.731399	4.74609	3.44039	0.00106691	0.0868927	-1.13406
chr17.73317626.73318076	-1.16416	1.42906	-3.43997	0.00106829	0.0869039	-0.847333
chr4.185782591.185783103	-0.917102	2.45591	-3.43995	0.00106836	0.0869039	-0.898493
chr12.112347638.112348208	1.66949	1.20647	3.43955	0.00106967	0.0869039	-0.946863
chr2.102618865.102620110	0.704416	4.30535	3.43886	0.00107194	0.0869039	-1.09805
chr6.39593636.39593923	-1.49133	-0.248591	-3.43864	0.00107266	0.0869039	-0.983719
chr5.107669958.107671953	0.740218	4.5078	3.43828	0.00107386	0.0869039	-1.06526
chr1.207959155.207959534	0.841172	2.45147	3.43825	0.00107396	0.0869039	-0.899159
chr6.87444336.87445053	1.21951	2.10814	3.43816	0.00107425	0.0869039	-0.852027
chr13.52338857.52339221	-1.23513	0.596197	-3.43814	0.00107431	0.0869039	-0.876365
chr15.62658501.62658774	2.01025	-0.0330515	3.43811	0.0010744	0.0869039	-1.14404
chr1.245822694.245823462	0.688158	3.68663	3.43805	0.00107462	0.0869039	-0.988384
chr12.95789366.95791680	0.76519	4.4893	3.43797	0.00107486	0.0869039	-1.08749
chr20.49610703.49611521	0.62473	3.7893	3.43795	0.00107495	0.0869039	-1.01845
chr4.155705468.155706077	-0.755017	3.49841	-3.43789	0.00107514	0.0869039	-0.98666
chr4.1247325.1248733	0.811261	4.76356	3.43777	0.00107554	0.0869039	-1.10929
chr6.112253470.112254647	0.740696	4.23651	3.43763	0.00107598	0.0869039	-1.06165
chr14.79706460.79706868	-1.35799	1.44029	-3.43699	0.00107812	0.0870296	-0.859741
chr7.28957850.28958815	1.01474	3.01877	3.43683	0.00107866	0.0870296	-0.923492
chr17.19977310.19978336	0.655183	4.24167	3.43655	0.0010796	0.08706	-1.10072
chr8.49956947.49957722	0.953806	2.62017	3.43619	0.00108079	0.0870718	-0.8712
chr9.37944782.37945418	0.779165	3.75056	3.43616	0.00108086	0.0870718	-1.04882
chr18.8350681.8350973	1.17231	0.628903	3.43511	0.00108438	0.08731	-0.859939
chr3.178971703.178971977	-1.32927	1.4499	-3.43452	0.00108633	0.0874217	-0.862424
chr13.43284178.43284532	2.08491	0.859118	3.43375	0.0010889	0.0875832	-1.02924
chr2.161423353.161424229	1.07264	2.92528	3.43203	0.0010947	0.0879692	-0.915902
chr11.37353088.37353584	-1.18159	0.659664	-3.43199	0.00109483	0.0879692	-0.870559
chr7.130373423.130374357	0.663809	4.21975	3.43178	0.00109554	0.0879794	-1.06582
chr1.245787999.245788602	-0.861586	3.28934	-3.43138	0.00109687	0.0879794	-0.955476
chr9.124868465.124870174	0.674987	5.07517	3.43132	0.00109707	0.0879794	-1.18859
chr12.219293.220203	-0.664287	2.77496	-3.43128	0.00109722	0.0879794	-0.977507
chr8.62457258.62457509	-1.23201	1.63979	-3.43105	0.001098	0.0879965	-0.870644
chr6.72619944.72620636	0.575966	4.30262	3.43072	0.00109911	0.0879997	-1.11579
chr19.46298893.46299315	-0.690435	3.28368	-3.4307	0.00109917	0.0879997	-1.08653
chr16.53131530.53132008	0.989267	3.12201	3.43011	0.00110118	0.088115	-0.978369
chr14.58414714.58415215	-0.849431	1.86541	-3.42971	0.00110251	0.0881708	-0.919806
chr4.173168041.173170289	0.657968	5.3212	3.42957	0.00110301	0.0881708	-1.22585
chr3.46406971.46407520	-1.19412	1.24295	-3.42921	0.00110422	0.0882221	-0.882378
chr12.92886219.92886398	-1.20125	0.538773	-3.42875	0.00110577	0.0882462	-0.899054
chr11.96324748.96325378	1.10739	2.75556	3.42872	0.00110587	0.0882462	-0.906161
chr12.2215963.2216634	-0.813367	2.69698	-3.42852	0.00110657	0.0882462	-0.937196
chr14.105012948.105013553	-0.958548	2.17869	-3.42845	0.00110679	0.0882462	-0.92765
chr20.62588698.62589459	-0.95453	2.68408	-3.42814	0.00110784	0.0882853	-0.939621
chr7.116499279.116500903	0.613641	5.03678	3.42748	0.0011101	0.0884195	-1.18075
chr10.11713191.11713734	1.41878	0.605167	3.42731	0.00111069	0.0884215	-0.996723
chr22.30704939.30705199	-1.63183	0.492201	-3.42672	0.00111268	0.0885092	-1.04977
chr2.70907253.70907682	1.55815	0.939011	3.42655	0.00111327	0.0885092	-1.05819
chr16.46400498.46400884	-1.57405	0.626251	-3.42635	0.00111396	0.0885092	-0.896071
chrX.10748893.10749511	-1.25099	1.41186	-3.42632	0.00111407	0.0885092	-0.904242
chr11.64145976.64146379	0.876025	2.3705	3.42577	0.00111596	0.088614	-0.917849
chr15.73870832.73871431	-1.03002	1.71998	-3.42528	0.00111763	0.0886244	-0.897759
chr10.101956290.101956610	2.046	-0.258731	3.4251	0.00111825	0.0886244	-1.18102
chr2.126221585.126222020	-1.44662	1.30222	-3.42498	0.00111867	0.0886244	-0.907129
chr10.3068203.3069157	0.809153	3.93503	3.42496	0.00111871	0.0886244	-1.07585
chr4.122826543.122828355	0.601199	4.07611	3.42476	0.0011194	0.0886244	-1.0854
chr17.58492518.58493065	1.04426	2.73652	3.4246	0.00111997	0.0886244	-0.9434
chr5.71704689.71705412	-0.933743	1.81269	-3.42457	0.00112008	0.0886244	-0.974287
chr3.146155077.146155444	-1.0272	2.25461	-3.42415	0.0011215	0.0886824	-0.916561
chr14.58663449.58664512	0.684454	4.46586	3.42402	0.00112195	0.0886824	-1.1472
chr5.82159071.82159398	-1.98074	0.247583	-3.42367	0.00112315	0.0887322	-1.16221
chr2.22879164.22879900	-1.28227	1.03745	-3.42327	0.00112454	0.0887516	-0.901188
chrX.41449316.41450183	0.691572	3.80705	3.42285	0.00112598	0.0887516	-1.06048
chr10.33085307.33085667	-2.07126	0.243563	-3.42281	0.00112614	0.0887516	-1.11334
chrX.107482160.107483183	-0.954841	2.26013	-3.4228	0.00112616	0.0887516	-0.938089
chr20.50224546.50225246	0.735622	3.37987	3.42278	0.00112625	0.0887516	-1.00094
chr2.200585680.200586750	0.870082	3.06259	3.4225	0.00112721	0.0887556	-0.974253
chr19.4277125.4277589	-1.00021	1.68448	-3.42243	0.00112744	0.0887556	-0.89858
chr11.96050436.96050905	-1.09323	1.46416	-3.42223	0.00112814	0.0887656	-0.901913
chr7.18352445.18352709	1.88322	0.150173	3.42126	0.00113149	0.0889462	-1.19034
chr1.8121173.8121859	0.657362	3.59132	3.42124	0.00113158	0.0889462	-1.0602
chr2.143581774.143582229	-1.18571	1.06902	-3.42063	0.0011337	0.0890683	-0.904978
chr18.66871765.66872540	-0.95591	1.17398	-3.42016	0.00113531	0.0891497	-0.901471
chr1.48931409.48932019	-1.83928	0.877375	-3.41961	0.00113723	0.0892551	-0.934949
chr7.30771213.30772321	0.579502	4.22376	3.41936	0.0011381	0.0892551	-1.15161
chr4.24912426.24913268	0.760386	3.65246	3.41929	0.00113837	0.0892551	-1.07322
chr4.62640280.62640823	1.0273	1.52266	3.41862	0.00114068	0.0893665	-0.905099
chr7.71712486.71712997	-1.36984	1.14906	-3.41838	0.00114153	0.0893665	-0.924989
chr5.102629843.102630515	-1.01449	1.49606	-3.41831	0.00114178	0.0893665	-0.932485
chr19.31254275.31254577	1.23566	0.715956	3.41814	0.00114239	0.0893665	-0.927171
chr17.41678298.41679463	-0.826599	2.74937	-3.41806	0.00114267	0.0893665	-0.998056
chr8.18262665.18263195	0.761934	3.11544	3.41776	0.00114371	0.089389	-0.998234
chr1.236066819.236067321	-0.722012	3.73567	-3.41751	0.00114458	0.089389	-1.07858
chr4.133014487.133015180	-1.34356	1.17466	-3.41736	0.0011451	0.089389	-0.92114
chr11.8106738.8106979	-1.13582	1.15109	-3.41732	0.00114525	0.089389	-0.913147
chrX.33356983.33357913	-1.44235	1.00871	-3.41693	0.00114662	0.0894484	-0.918987
chr1.57616840.57617344	-0.937905	2.9907	-3.41673	0.00114734	0.0894484	-1.04311
chr17.7854843.7855040	-0.816002	2.10907	-3.41661	0.00114774	0.0894484	-1.03769
chr12.123601494.123603067	0.700229	4.73405	3.41642	0.00114844	0.0894578	-1.19745
[truncated: 153,560 more rows]
