# Supplementary material for: Anthracyclines induce global changes in cardiomyocyte chromatin accessibility that overlap with cardiovascular disease loci
Source: PLoS Genet. 2025 Oct 14;21(10):e1011900. doi: 10.1371/journal.pgen.1011900 (PMC12561927; doi:10.1371/journal.pgen.1011900)
Supplement: S8 Table — (XLSX) [file pgen.1011900.s008.xlsx]

## Sheet: Table_S8
Table_S8: Pairwise differential accessibility analysis for TRZ vs VEH at 3 hours
peak = Location of region (chromosome.start.end)
peak	logFC	AveExpr	t	P.Value	adj.P.Val	B
chr7.121023179.121023455	-3.28405	0.251019	-5.75878	3.15132e-07	0.049021	-4.31148
chr1.51792987.51793165	2.92219	-0.161546	4.90794	7.48057e-06	0.581828	-4.36078
chr16.84247932.84248205	2.75678	0.00583749	4.59015	2.33524e-05	0.999978	-4.38459
chr3.179511282.179511846	-2.54333	-0.0116888	-4.5409	2.7784e-05	0.999978	-4.37207
chr17.30782141.30782477	-2.65008	-0.0952526	-4.29392	6.56182e-05	0.999978	-4.41308
chr13.31545725.31546240	-2.4367	-0.0628345	-4.28234	6.82802e-05	0.999978	-4.42129
chr11.96267694.96268019	-2.57314	-0.100303	-4.21457	8.60982e-05	0.999978	-4.43013
chr11.127035901.127036319	-2.29227	0.312586	-4.13392	0.000113207	0.999978	-4.41591
chr8.88311745.88312274	2.20726	0.784506	4.12386	0.000117117	0.999978	-4.40432
chr1.212667403.212667955	1.25638	2.2477	4.12179	0.000117939	0.999978	-4.06136
chrX.50704378.50704754	-2.67259	0.239136	-4.10999	0.000122724	0.999978	-4.43566
chr3.76859636.76859986	-2.61748	-0.258639	-4.08003	0.000135737	0.999978	-4.44015
chr1.219616726.219616934	-2.3538	-0.0355639	-4.06558	0.00014248	0.999978	-4.4156
chr1.110829947.110830246	2.44404	-0.238766	4.05823	0.000146035	0.999978	-4.44168
chr12.7916885.7917274	2.37159	0.211173	4.04005	0.000155194	0.999978	-4.41326
chr12.104541010.104541289	-2.67504	-0.165363	-4.01818	0.000166949	0.999978	-4.42617
chr4.144718309.144718723	-2.21142	0.139178	-4.00993	0.000171602	0.999978	-4.43008
chr9.118563613.118564066	2.24201	-0.0605817	4.00164	0.0001764	0.999978	-4.43028
chr1.196361310.196361698	-2.76596	-0.0458038	-3.96881	0.000196723	0.999978	-4.44342
chr12.44000223.44000896	-1.27588	1.99103	-3.96516	0.000199115	0.999978	-4.17078
chr5.59810047.59810574	-2.25706	0.707678	-3.95288	0.000207373	0.999978	-4.4236
chr11.73087677.73088142	2.23513	0.491914	3.9279	0.00022521	0.999978	-4.42201
chr18.7766387.7766697	-2.47722	-0.147716	-3.92631	0.000226395	0.999978	-4.44058
chr11.20156113.20156611	-2.16714	0.1837	-3.89621	0.000249965	0.999978	-4.42855
chr2.187117549.187117825	-1.97303	0.424677	-3.89389	0.000251872	0.999978	-4.42188
chr15.48449812.48450070	-2.4161	-0.113433	-3.87067	0.0002718	0.999978	-4.44432
chr6.147906368.147906697	2.43661	0.495836	3.86179	0.000279808	0.999978	-4.45047
chr11.96161395.96161886	-2.03808	0.609514	-3.8561	0.000285058	0.999978	-4.41611
chr12.3421189.3421493	-2.30537	0.366209	-3.83885	0.00030157	0.999978	-4.40419
chr10.9222991.9223209	-2.21212	0.170128	-3.8283	0.00031211	0.999978	-4.44756
chr1.240734212.240734520	2.32067	-0.16277	3.82125	0.000319358	0.999978	-4.44157
chr22.26008676.26009055	2.46448	0.0960931	3.8156	0.000325274	0.999978	-4.45189
chr1.196218680.196218910	2.49378	-0.209768	3.79854	0.000343805	0.999978	-4.45219
chr1.151534638.151534982	1.13224	2.13596	3.70373	0.000466643	0.999978	-4.15155
chr5.140213491.140213790	-1.95248	0.248375	-3.70252	0.000468445	0.999978	-4.44411
chrX.9379543.9380352	-1.88542	1.1835	-3.6832	0.000498278	0.999978	-4.39185
chr1.235442875.235443344	2.3162	0.286815	3.68313	0.00049839	0.999978	-4.45737
chr17.77178689.77179110	-2.52842	-0.259986	-3.68108	0.000501675	0.999978	-4.47105
chr4.68027915.68028558	-2.63163	0.603538	-3.66991	0.000519862	0.999978	-4.46344
chr6.160297436.160297591	-1.83891	-0.163398	-3.66682	0.000524997	0.999978	-4.43631
chr6.5132726.5133198	1.94274	0.19264	3.66591	0.000526525	0.999978	-4.43337
chr3.65425955.65426218	2.27568	-0.150037	3.65931	0.000537694	0.999978	-4.44644
chr8.112347923.112348496	-2.84992	-0.291623	-3.65693	0.000541782	0.999978	-4.47915
chr17.73208040.73208475	-2.31368	-0.171116	-3.65579	0.000543742	0.999978	-4.46413
chr17.78947290.78947917	-1.31542	1.6071	-3.65496	0.000545191	0.999978	-4.32
chr1.41810417.41810695	2.2241	0.960233	3.65375	0.000547291	0.999978	-4.4389
chr21.17386840.17387337	-2.031	0.170431	-3.6534	0.000547894	0.999978	-4.4566
chr2.100082492.100082967	-1.9464	0.588776	-3.65245	0.000549554	0.999978	-4.45134
chr5.36140106.36140459	-2.36686	-0.0610825	-3.65045	0.00055306	0.999978	-4.46216
chr14.90495351.90495788	-1.29188	1.33735	-3.64764	0.000558009	0.999978	-4.31786
chr9.105063784.105064076	2.18874	1.23822	3.63066	0.000588886	0.999978	-4.44226
chr11.102293998.102294257	-2.33329	-0.273043	-3.62264	0.000604038	0.999978	-4.46444
chr1.89262025.89262292	-2.18069	0.0409336	-3.6224	0.000604489	0.999978	-4.45916
chr8.132768640.132769081	2.05447	0.714276	3.61532	0.000618179	0.999978	-4.44436
chr4.183334019.183334288	-2.30086	0.0185724	-3.59258	0.000664181	0.999978	-4.46433
chr3.150180386.150180647	2.15021	0.541174	3.59014	0.000669309	0.999978	-4.45058
chr10.98383275.98383696	-2.02617	0.56548	-3.58849	0.000672788	0.999978	-4.45769
chr1.242425182.242425677	-2.0751	0.288365	-3.58299	0.000684528	0.999978	-4.46358
chr10.103254841.103255225	1.76981	0.895641	3.57666	0.000698289	0.999978	-4.44618
chr20.51506911.51507391	-1.21911	1.94188	-3.57345	0.000705365	0.999978	-4.18876
chr4.168708231.168708646	-2.54266	-0.195117	-3.57284	0.000706715	0.999978	-4.47077
chr20.13528848.13529124	-2.2164	-0.139813	-3.56113	0.000733172	0.999978	-4.47795
chr3.142619147.142619414	-2.30036	-0.0620266	-3.55123	0.000756288	0.999978	-4.4606
chr3.128404745.128405003	-1.02459	1.55265	-3.54877	0.000762135	0.999978	-4.17887
chr12.106915510.106915850	-2.08993	0.282862	-3.54753	0.000765087	0.999978	-4.45443
chr13.25478175.25478551	-2.12875	0.49923	-3.54704	0.000766274	0.999978	-4.46099
chr6.2746573.2746988	-2.02644	0.759246	-3.54551	0.000769942	0.999978	-4.4555
chr22.30975346.30975979	-1.98452	0.430411	-3.54455	0.000772254	0.999978	-4.41903
chr1.25845197.25845560	-2.35053	-0.148912	-3.53894	0.000785925	0.999978	-4.46083
chrX.77749786.77749984	-2.06721	0.0141316	-3.53777	0.000788792	0.999978	-4.4644
chr13.38576967.38577367	2.05756	0.682742	3.53503	0.000795586	0.999978	-4.44857
chr6.105483631.105484054	-2.00402	0.442524	-3.52326	0.000825348	0.999978	-4.46251
chr14.94924237.94924529	-1.90295	-0.134092	-3.52137	0.000830213	0.999978	-4.44112
chr20.9294060.9294546	-2.02393	0.131642	-3.51771	0.000839741	0.999978	-4.45545
chr5.176238125.176238551	-1.59495	0.279866	-3.5097	0.000860949	0.999978	-4.42108
chr10.22647244.22647565	2.1159	0.35558	3.50171	0.000882607	0.999978	-4.46546
chr9.70677354.70677657	-1.33033	0.8373	-3.49351	0.000905359	0.999978	-4.36718
chr22.41907824.41908111	-2.1491	0.505321	-3.47415	0.000961331	0.999978	-4.45995
chr20.6583044.6583638	-1.25336	1.60673	-3.47347	0.000963375	0.999978	-4.3284
chr17.4256828.4257332	2.29457	-0.148496	3.4649	0.000989228	0.999978	-4.48365
chr14.63987220.63987502	-1.76309	0.663862	-3.45629	0.00101589	0.999978	-4.44509
chr4.67603539.67604253	-1.94774	1.02551	-3.4467	0.00104636	0.999978	-4.44993
chr12.2113524.2114129	-1.25386	1.72843	-3.44196	0.00106174	0.999978	-4.27827
chr1.185290790.185291378	-1.62809	1.22193	-3.43899	0.00107149	0.999978	-4.39025
chr11.77668850.77669092	1.91448	0.651354	3.43536	0.00108353	0.999978	-4.45318
chr4.112031799.112032146	-2.02073	0.213337	-3.43311	0.00109104	0.999978	-4.46771
chr12.50181976.50182563	-1.7221	0.582778	-3.42485	0.0011191	0.999978	-4.40603
chr2.113284874.113285302	2.08255	0.164683	3.41745	0.0011448	0.999978	-4.47006
chr7.28160439.28160818	-1.5182	1.0145	-3.40975	0.00117213	0.999978	-4.35118
chr20.50766939.50767641	-1.57128	0.479888	-3.40856	0.00117642	0.999978	-4.43714
chr6.37783254.37783701	-2.25028	0.414671	-3.40749	0.00118029	0.999978	-4.47026
chr13.47208634.47208821	-1.47964	-0.115238	-3.4072	0.00118132	0.999978	-4.38535
chr10.5019017.5019252	-2.12829	-0.210843	-3.40568	0.00118685	0.999978	-4.47525
chr1.36244534.36244859	1.95457	0.41936	3.39855	0.00121299	0.999978	-4.48327
chr6.107418239.107418413	-1.94939	-0.090258	-3.397	0.00121875	0.999978	-4.47813
chr17.4195179.4195646	-1.61664	0.665602	-3.37496	0.00130354	0.999978	-4.44772
chrX.53557016.53557230	-1.82833	-0.0525826	-3.37261	0.00131289	0.999978	-4.46525
chr12.11927348.11927785	-1.91375	0.407891	-3.36903	0.00132726	0.999978	-4.46848
chr17.67287544.67287845	1.40059	0.705824	3.35252	0.00139552	0.999978	-4.39843
chr3.100437432.100438232	-1.97569	0.62073	-3.35074	0.00140311	0.999978	-4.47895
chr2.187138354.187138531	-1.77928	0.339164	-3.33969	0.00145088	0.999978	-4.47782
chr1.10745899.10746202	-2.86051	0.638619	-3.33947	0.00145183	0.999978	-4.47259
chr7.131620712.131620862	-1.96299	-0.179695	-3.33761	0.00146006	0.999978	-4.49381
chr12.90262296.90262611	-2.00071	0.885662	-3.33667	0.00146419	0.999978	-4.47766
chr22.18057742.18057912	1.98532	0.257772	3.33054	0.00149162	0.999978	-4.47081
chr10.5956550.5957011	-1.20518	0.963899	-3.32885	0.00149923	0.999978	-4.37343
chr1.245848964.245849521	2.08514	-0.0389946	3.32581	0.00151305	0.999978	-4.48889
chr6.99541255.99541508	1.96584	-0.0874347	3.31806	0.00154889	0.999978	-4.48262
chr10.6176751.6177231	-1.69213	1.24655	-3.31679	0.00155484	0.999978	-4.45567
chr7.75531372.75531829	0.906656	2.89629	3.31654	0.00155599	0.999978	-4.15546
chr6.33562250.33562650	-1.99501	0.148507	-3.31457	0.00156526	0.999978	-4.48188
chr2.107669481.107669689	-1.76799	0.286452	-3.30464	0.00161281	0.999978	-4.43616
chr10.64312686.64313137	-1.67622	0.932681	-3.29643	0.00165312	0.999978	-4.45249
chr9.92152122.92152620	-2.19371	0.976346	-3.29638	0.00165334	0.999978	-4.4718
chr14.72418608.72419249	-1.9919	0.514574	-3.29605	0.001655	0.999978	-4.46818
chrX.118530636.118530877	1.89289	0.307908	3.29479	0.00166129	0.999978	-4.47693
chrX.155086462.155086769	1.95924	0.0419533	3.29399	0.00166528	0.999978	-4.47696
chr19.15291067.15291572	-2.07127	0.555153	-3.29361	0.00166718	0.999978	-4.47847
chr19.52248300.52248872	1.50888	1.20774	3.28994	0.00168568	0.999978	-4.40562
chr5.53782629.53783023	-2.10104	0.289828	-3.26737	0.00180358	0.999978	-4.47978
chr1.14968510.14969306	-1.1993	2.06983	-3.2672	0.00180452	0.999978	-4.28075
chr2.65388167.65388620	1.93902	-0.0395318	3.25824	0.00185346	0.999978	-4.49366
chr3.33167548.33168130	1.59608	0.826592	3.24676	0.00191805	0.999978	-4.44668
chr4.94468975.94469705	-1.06566	1.9373	-3.24264	0.00194171	0.999978	-4.31161
chr1.237774226.237774670	-2.53792	-0.259656	-3.23939	0.00196063	0.999978	-4.4997
chr15.51561306.51561535	-1.92451	-0.223454	-3.23778	0.00197005	0.999978	-4.48418
chr7.17304996.17305523	-2.13809	0.258785	-3.23519	0.00198524	0.999978	-4.47382
chr5.65127549.65128223	-1.86384	0.449272	-3.23256	0.00200084	0.999978	-4.47069
chr14.23881349.23881534	2.21961	-0.263497	3.22954	0.00201889	0.999978	-4.49648
chr1.41222483.41222823	-1.30966	1.16735	-3.22911	0.00202146	0.999978	-4.3991
chr10.120963143.120963484	1.78753	0.314932	3.22855	0.00202482	0.999978	-4.47267
chr10.91879513.91879834	-1.3178	-0.0735271	-3.22515	0.00204536	0.999978	-4.36648
chr9.16327584.16328014	-1.13735	0.890961	-3.22171	0.00206635	0.999978	-4.33591
chr2.190959984.190960513	-2.12534	0.0650837	-3.21921	0.00208174	0.999978	-4.49119
chr3.121700743.121701016	-2.07785	-0.287886	-3.21874	0.00208465	0.999978	-4.4865
chr17.43784708.43785045	-2.00768	-0.21467	-3.21783	0.00209029	0.999978	-4.48895
chr6.79168456.79168827	-1.83658	-0.0661745	-3.21592	0.00210213	0.999978	-4.48404
chr12.96457292.96457645	2.08212	0.17702	3.21493	0.00210832	0.999978	-4.48271
chr18.76708081.76708346	-1.95998	-0.0189867	-3.21358	0.00211678	0.999978	-4.49923
chr7.55694549.55694687	1.85675	0.0104443	3.20898	0.00214582	0.999978	-4.48196
chr6.163626180.163626477	1.76754	-0.185617	3.20592	0.00216528	0.999978	-4.48334
chr8.94834647.94835063	-1.99868	0.183387	-3.20394	0.00217804	0.999978	-4.48616
chr7.91537843.91538179	-1.94497	0.135004	-3.20393	0.00217811	0.999978	-4.48361
chr13.79405253.79406784	0.761766	4.25567	3.20358	0.00218036	0.999978	-3.78097
chr2.39730562.39731296	-1.02068	1.6184	-3.20081	0.00219828	0.999978	-4.28524
chr1.39449520.39449932	-2.11591	-0.146752	-3.19902	0.00220994	0.999978	-4.4993
chr21.40754354.40754812	-1.38285	0.0513291	-3.19157	0.00225907	0.999978	-4.43943
chr13.48457093.48457912	-2.90464	0.690713	-3.18946	0.00227318	0.999978	-4.49323
chr16.3959122.3959503	-0.772626	2.83499	-3.18944	0.00227331	0.999978	-4.08803
chr4.38730898.38731471	-0.907569	1.58888	-3.18599	0.00229656	0.999978	-4.26887
chr7.12256131.12256531	-2.13875	-0.03007	-3.18524	0.00230165	0.999978	-4.4982
chr9.68507632.68508104	-2.0952	-0.0133593	-3.1834	0.0023142	0.999978	-4.49063
chr5.16569365.16569889	-2.02307	0.56675	-3.18303	0.00231673	0.999978	-4.48603
chr1.114473410.114473695	-2.35147	-0.132666	-3.18213	0.00232287	0.999978	-4.50058
chr2.212368728.212369044	-1.79682	0.487467	-3.17707	0.00235772	0.999978	-4.47571
chr12.4215364.4215828	-1.86836	0.0358923	-3.1732	0.00238471	0.999978	-4.48537
chr17.13765500.13766139	-0.911015	2.3113	-3.17056	0.00240329	0.999978	-4.17064
chr4.139227701.139228213	1.75219	0.351543	3.16398	0.00245023	0.999978	-4.47762
chr9.87343694.87344608	1.57054	1.55539	3.16099	0.0024718	0.999978	-4.44595
chr7.28075847.28076270	-1.52143	1.03984	-3.16097	0.00247195	0.999978	-4.45078
chr6.12233651.12234317	-1.27688	1.2611	-3.15977	0.00248069	0.999978	-4.38425
chr7.33893421.33893690	-1.79923	0.177413	-3.15651	0.00250451	0.999978	-4.48293
chr18.10197119.10197447	1.36632	1.14808	3.15453	0.00251909	0.999978	-4.38611
chr3.185717108.185717520	-1.09356	1.4101	-3.15079	0.00254688	0.999978	-4.36992
chr8.69375778.69376123	-1.84317	0.0529231	-3.14688	0.00257621	0.999978	-4.49162
chr9.90972718.90973297	-1.13693	0.512893	-3.14594	0.00258329	0.999978	-4.34778
chr1.62076376.62076752	-1.54447	1.4041	-3.13974	0.00263058	0.999978	-4.4597
chr16.65055134.65055347	-1.68033	-0.000462769	-3.13764	0.00264677	0.999978	-4.47134
chr5.45376440.45376826	-2.04457	-0.100599	-3.13753	0.00264759	0.999978	-4.5012
chr8.66567468.66567824	-1.27045	0.902121	-3.13597	0.00265968	0.999978	-4.38408
chr1.77375607.77375894	-1.12914	1.12992	-3.13092	0.00269923	0.999978	-4.35491
chr1.30840841.30841832	-0.785213	2.25495	-3.12999	0.00270653	0.999978	-4.12997
chr9.21030623.21031095	1.93112	0.264187	3.12788	0.00272326	0.999978	-4.48247
chr19.7637694.7637862	-1.8879	0.165803	-3.12651	0.00273413	0.999978	-4.49977
chr1.26960429.26960742	-1.63978	0.42192	-3.12486	0.0027473	0.999978	-4.46223
chr19.3725917.3726155	-0.983644	0.757779	-3.12463	0.00274917	0.999978	-4.32813
chr6.11497961.11498179	2.26514	-0.23581	3.11858	0.00279807	0.999978	-4.50447
chr14.40847589.40847758	-2.11768	-0.178369	-3.11829	0.00280043	0.999978	-4.5107
chr3.168102853.168103175	-1.69929	0.182813	-3.11261	0.00284709	0.999978	-4.47963
chr16.48810682.48811467	-1.49545	1.0153	-3.11235	0.00284922	0.999978	-4.43359
chr8.48298276.48298889	-1.15052	2.11062	-3.11229	0.00284972	0.999978	-4.16247
chr7.132213660.132214176	-1.34409	1.1761	-3.11056	0.00286408	0.999978	-4.39774
chr2.16746843.16747424	-1.80652	-0.0297992	-3.1091	0.00287631	0.999978	-4.48965
chr15.70740913.70741503	-0.999757	2.14959	-3.10741	0.00289049	0.999978	-4.25063
chr11.133710723.133711235	-1.14539	1.35155	-3.10518	0.00290926	0.999978	-4.33394
chr11.65404929.65405417	-2.00506	0.582464	-3.10457	0.00291445	0.999978	-4.48953
chr20.3825013.3825242	1.05639	1.24826	3.10435	0.00291627	0.999978	-4.27671
chr6.128520832.128521539	1.87451	1.33785	3.10192	0.00293693	0.999978	-4.47825
chr3.181702041.181702334	-1.46358	0.926129	-3.09884	0.00296332	0.999978	-4.44714
chr10.12201528.12202019	-1.00313	1.52118	-3.09767	0.0029734	0.999978	-4.33096
chr2.47071559.47071710	1.7958	0.695496	3.09742	0.00297556	0.999978	-4.48997
chr15.89690272.89691170	-0.65361	2.9453	-3.09606	0.00298731	0.999978	-4.02457
chr12.78952277.78952762	-2.16551	0.212238	-3.09525	0.00299434	0.999978	-4.50356
chr11.132601930.132602296	-1.82469	0.672082	-3.09478	0.00299841	0.999978	-4.48373
chr4.48322605.48323350	-0.948124	1.50267	-3.09407	0.00300453	0.999978	-4.28604
chr4.137531413.137531750	1.75396	0.0418938	3.09233	0.00301979	0.999978	-4.4959
chr1.219160120.219160365	-1.96763	-0.129994	-3.09232	0.00301981	0.999978	-4.4884
chr5.159286577.159286825	-1.72327	-0.0599872	-3.09087	0.00303258	0.999978	-4.49872
chr6.75934814.75935536	0.924394	2.70015	3.08422	0.00309151	0.999978	-4.26703
chr2.31213186.31213561	-1.43799	1.22872	-3.08407	0.00309286	0.999978	-4.44305
chr1.77378366.77379346	0.866919	2.76595	3.08378	0.00309544	0.999978	-4.16806
chr1.202789742.202789997	-1.91075	-0.188359	-3.07783	0.00314912	0.999978	-4.49984
chr1.180881907.180882502	-1.38192	1.20816	-3.07566	0.00316891	0.999978	-4.42307
chr4.106036490.106036778	-1.93067	-0.268622	-3.07555	0.00316997	0.999978	-4.51505
chr11.113075267.113075900	-1.36719	1.11011	-3.07401	0.00318405	0.999978	-4.40861
chr4.10074814.10075269	-1.07626	1.55525	-3.06869	0.00323334	0.999978	-4.32997
chr15.33368519.33368992	-1.59635	-0.182609	-3.06794	0.0032404	0.999978	-4.45455
chr6.147196542.147196861	1.98797	-0.192991	3.06753	0.00324419	0.999978	-4.49315
chr7.100924340.100924693	-1.46774	0.540896	-3.0641	0.0032764	0.999978	-4.44422
chr8.22960841.22961463	1.66182	0.769225	3.0638	0.00327931	0.999978	-4.48506
chr7.152312383.152312591	-1.65177	0.21255	-3.06371	0.00328009	0.999978	-4.48771
chr6.35576021.35576270	-1.93269	0.160521	-3.06297	0.00328716	0.999978	-4.49145
chr8.99795212.99795790	-1.73604	0.826829	-3.06239	0.00329262	0.999978	-4.48032
chr3.178304783.178305049	-1.3079	0.745598	-3.06115	0.00330442	0.999978	-4.42246
chr20.11544100.11544540	-1.50556	0.768566	-3.05877	0.0033271	0.999978	-4.46277
chr6.166775286.166775581	1.79483	-0.23489	3.05649	0.00334901	0.999978	-4.49034
chr7.129751663.129752257	-1.23179	1.27033	-3.0563	0.00335089	0.999978	-4.35566
chr10.48686711.48686926	-2.00397	-0.152634	-3.05479	0.00336541	0.999978	-4.51031
chr10.82959500.82959839	-1.79366	0.288192	-3.05432	0.00337005	0.999978	-4.49939
chr3.114544732.114545218	-2.00653	-0.142888	-3.0531	0.00338189	0.999978	-4.50559
chr4.15495632.15495863	-1.86353	0.101284	-3.0514	0.00339842	0.999978	-4.49834
chr5.178094286.178095025	-2.32017	0.0873639	-3.0508	0.00340427	0.999978	-4.49186
chr10.68636386.68636811	-1.86279	0.178231	-3.04977	0.00341438	0.999978	-4.49105
chr15.88375278.88375747	1.25001	1.41514	3.04953	0.00341679	0.999978	-4.39587
chr19.49478812.49479106	0.944196	1.08868	3.04835	0.00342834	0.999978	-4.26216
chr6.37149620.37150300	1.53366	0.781388	3.04679	0.00344376	0.999978	-4.39434
chrX.91108916.91109257	-1.76866	0.278364	-3.04666	0.00344502	0.999978	-4.49104
chr8.70198320.70198650	-1.8916	0.465677	-3.04625	0.00344909	0.999978	-4.49471
chr18.31610712.31611388	1.09927	1.51912	3.0447	0.00346452	0.999978	-4.35211
chr1.247906588.247906938	2.0106	-0.155993	3.04302	0.00348124	0.999978	-4.50376
chr4.105162143.105162670	-1.58671	0.778981	-3.04224	0.003489	0.999978	-4.48348
chr3.107663163.107663720	1.81791	1.11869	3.04061	0.00350541	0.999978	-4.49171
chr2.31197204.31197573	-1.78669	0.0205715	-3.04029	0.00350857	0.999978	-4.49808
chr6.37628672.37629016	-1.22547	0.492459	-3.03954	0.00351613	0.999978	-4.43637
chrX.16376228.16376505	-1.73218	-0.207234	-3.03835	0.00352819	0.999978	-4.50957
chr7.8255800.8256874	-0.954415	2.43051	-3.03778	0.00353397	0.999978	-4.20962
chr15.83572086.83572521	-1.5924	-0.168639	-3.03344	0.0035782	0.999978	-4.50116
chr22.46296161.46297513	0.4385	5.09289	3.03274	0.00358539	0.999978	-3.61527
chr3.158843829.158844246	-1.66733	0.0672677	-3.03167	0.00359642	0.999978	-4.48393
chr11.134074468.134074662	-1.99174	-0.247496	-3.03095	0.00360378	0.999978	-4.51133
chr6.47977208.47977597	-2.10818	0.0941654	-3.02951	0.00361872	0.999978	-4.50549
chr15.57962865.57963398	-1.77208	0.686133	-3.02746	0.00363997	0.999978	-4.4901
chr3.22089339.22089638	-1.53143	0.231638	-3.02637	0.00365137	0.999978	-4.48957
chr8.90295088.90295497	-2.00631	0.946293	-3.02483	0.00366752	0.999978	-4.47619
chr4.168699124.168699409	2.06437	-0.105725	3.02236	0.00369352	0.999978	-4.5036
chr9.109831225.109831604	-1.70749	0.0749923	-3.02143	0.00370332	0.999978	-4.48551
chr4.152257392.152258077	0.756648	3.15329	3.01378	0.00378519	0.999978	-4.10322
chr16.46388642.46388786	-1.2502	1.74747	-3.01319	0.00379149	0.999978	-4.25482
chr22.19208281.19208542	-1.11006	0.345795	-3.01235	0.00380056	0.999978	-4.41154
chr11.92322137.92322541	-2.03958	-0.0625442	-3.0096	0.00383059	0.999978	-4.50589
chr4.26105738.26106389	1.46336	1.65762	3.00869	0.00384048	0.999978	-4.45788
chr15.33537585.33537791	-1.6639	0.342902	-3.00735	0.00385524	0.999978	-4.48633
chr4.43395046.43395678	-2.06986	0.619617	-3.00464	0.00388508	0.999978	-4.49946
chr12.8682118.8682482	-1.74375	0.741637	-3.00457	0.00388588	0.999978	-4.49403
chr5.98768230.98768432	-1.11752	1.34983	-3.00416	0.00389037	0.999978	-4.40763
chr3.182061610.182061870	-2.15754	-0.156136	-3.0035	0.00389769	0.999978	-4.51296
chr9.98848303.98849161	0.587374	3.65694	3.00064	0.00392963	0.999978	-4.01116
chr6.151627553.151628411	-1.9878	0.456922	-3.00056	0.00393046	0.999978	-4.49818
chr3.71360905.71361300	2.16655	-0.0549489	2.99963	0.00394095	0.999978	-4.50573
chr2.241441902.241442630	-1.9344	0.829697	-2.9996	0.00394128	0.999978	-4.49329
chr3.39362208.39362576	1.54841	0.581427	2.99599	0.003982	0.999978	-4.46702
chr13.43688256.43688615	-1.31047	-0.0805974	-2.99533	0.00398947	0.999978	-4.39831
chr11.62593658.62593813	-1.08609	1.48542	-2.9949	0.00399434	0.999978	-4.35626
chr20.38337729.38337941	-2.03537	0.291135	-2.99277	0.00401858	0.999978	-4.50536
chr11.103682001.103683091	0.588987	3.11882	2.9925	0.0040217	0.999978	-4.10199
chr9.90343942.90344412	1.80726	0.0190041	2.99013	0.00404881	0.999978	-4.50026
chr4.85783560.85783829	1.6074	-0.00588974	2.98932	0.00405816	0.999978	-4.50505
chr6.121925088.121926079	1.88154	0.612215	2.98923	0.00405924	0.999978	-4.49016
chr7.150582948.150583518	-2.06547	0.156312	-2.98912	0.00406052	0.999978	-4.4853
chr9.90955884.90956587	-0.922494	1.89216	-2.98835	0.0040694	0.999978	-4.36521
chr10.16756758.16757101	1.84037	-0.209629	2.98619	0.00409441	0.999978	-4.50587
chr6.118198837.118199180	-1.70362	0.11262	-2.98527	0.00410512	0.999978	-4.49758
chr3.117885110.117885530	1.6372	0.617917	2.98256	0.00413674	0.999978	-4.46231
chr1.61444309.61444496	-1.94904	0.209934	-2.98232	0.00413966	0.999978	-4.50191
chr4.38565313.38565801	-2.30711	-0.0789553	-2.97986	0.00416853	0.999978	-4.5119
chr22.33116914.33117311	-1.31328	0.943683	-2.97862	0.00418328	0.999978	-4.42872
chr1.225473353.225473508	1.55314	0.966879	2.97826	0.00418753	0.999978	-4.47423
chr8.122167054.122167502	-1.11837	0.635633	-2.97745	0.00419722	0.999978	-4.43443
chr3.63278209.63279547	-0.900673	2.06691	-2.97696	0.00420298	0.999978	-4.25286
chr11.125124281.125124448	-1.65017	0.026876	-2.97685	0.00420434	0.999978	-4.48395
chrX.49630688.49631020	-1.45117	0.562015	-2.9762	0.004212	0.999978	-4.49293
chr16.46399249.46399561	-1.01989	1.94685	-2.97619	0.00421217	0.999978	-4.15793
chr6.56749338.56750093	-1.0346	2.28367	-2.97588	0.00421589	0.999978	-4.3293
chrX.134688975.134689222	1.85608	0.391224	2.97513	0.00422484	0.999978	-4.50373
chr15.39555646.39556337	-1.07615	1.21884	-2.9731	0.00424917	0.999978	-4.34199
chrX.100674740.100675125	-1.21408	0.237431	-2.97127	0.00427132	0.999978	-4.43403
chr5.36414973.36415831	-1.39495	1.73761	-2.96983	0.00428873	0.999978	-4.41291
chr2.20595407.20595827	1.87631	0.41773	2.96962	0.00429121	0.999978	-4.49059
chr19.8089455.8089789	-1.61673	0.467958	-2.96895	0.00429939	0.999978	-4.48774
chr8.119093903.119094231	-1.64566	0.273149	-2.96857	0.00430403	0.999978	-4.50268
chr2.215460084.215460267	-2.15943	0.00343729	-2.96829	0.00430749	0.999978	-4.51243
chr3.14235052.14235369	-1.31668	1.67819	-2.967	0.00432319	0.999978	-4.38432
chr13.40109285.40109643	-2.18672	0.975322	-2.9669	0.0043244	0.999978	-4.49561
chr4.157128363.157128760	-1.94282	0.12155	-2.96611	0.00433408	0.999978	-4.50348
chr18.12532790.12533257	-1.73438	0.182084	-2.96456	0.00435307	0.999978	-4.50107
chr22.20503847.20504634	0.667164	2.91053	2.96323	0.00436951	0.999978	-4.17344
chr3.71884910.71885332	-1.65205	0.409458	-2.96044	0.00440404	0.999978	-4.50433
chr5.146565692.146566201	-0.936858	1.63068	-2.95791	0.00443562	0.999978	-4.31331
chr3.126887766.126888314	-0.847021	2.23019	-2.95713	0.00444549	0.999978	-4.18313
chr13.98888894.98889845	-0.697233	3.03131	-2.95573	0.00446305	0.999978	-4.10335
chr3.170768220.170768886	0.697012	2.5296	2.9554	0.00446713	0.999978	-4.20274
chr8.125017007.125017227	-1.73605	-0.117381	-2.95259	0.00450273	0.999978	-4.50286
chr4.51900984.51901577	-1.88065	0.278208	-2.95251	0.00450372	0.999978	-4.50556
chr1.192851177.192851739	-2.02442	0.625161	-2.95196	0.00451076	0.999978	-4.50408
chr20.63580892.63581271	-1.24183	0.587389	-2.95194	0.00451101	0.999978	-4.46438
chr16.22055831.22056144	-1.79012	0.0579251	-2.95062	0.00452787	0.999978	-4.50691
chr22.44826031.44826422	-1.9055	-0.211569	-2.95043	0.00453026	0.999978	-4.51287
chr3.51799970.51800314	-1.93627	0.0455791	-2.94868	0.00455263	0.999978	-4.51137
chr2.28164205.28164861	-1.75414	0.341048	-2.9479	0.00456266	0.999978	-4.49363
chr10.87658349.87658915	-1.08479	2.06867	-2.94713	0.00457252	0.999978	-4.38654
chr5.59998868.59999497	0.709656	2.73484	2.94684	0.00457628	0.999978	-4.13146
chr15.66592510.66593654	0.747897	2.92947	2.94471	0.00460382	0.999978	-4.14977
chr21.45300570.45300840	1.89388	0.527585	2.94443	0.00460743	0.999978	-4.49157
chr8.56907146.56907552	-1.66022	0.389575	-2.94435	0.00460853	0.999978	-4.48105
chr1.65114120.65114638	-1.63425	0.212637	-2.94428	0.00460945	0.999978	-4.49052
chr15.99138557.99139034	-1.77948	0.565706	-2.9442	0.00461045	0.999978	-4.49627
chr18.13472154.13472498	-1.38885	0.381279	-2.94399	0.00461323	0.999978	-4.47979
chr16.66919170.66920519	0.772253	3.11918	2.94293	0.00462691	0.999978	-3.91823
chr4.6278816.6279082	-1.75666	0.256778	-2.94239	0.00463402	0.999978	-4.49533
chr18.5247606.5247974	-1.90924	0.081968	-2.93945	0.00467242	0.999978	-4.51064
chr19.4877926.4878342	-1.90575	0.00670418	-2.93919	0.00467591	0.999978	-4.50076
chr8.13193458.13193826	-2.00031	0.157061	-2.93676	0.00470796	0.999978	-4.50286
chr2.138267249.138267809	1.70914	0.2056	2.93631	0.00471397	0.999978	-4.48937
chr13.95862448.95862895	-1.91852	0.20421	-2.93574	0.00472142	0.999978	-4.50893
chr1.119873750.119874174	1.17576	1.45839	2.93389	0.00474606	0.999978	-4.41564
chr3.32037566.32038103	1.10458	1.09004	2.93248	0.00476493	0.999978	-4.39061
chr2.25851766.25852230	-1.17495	1.19242	-2.93081	0.00478734	0.999978	-4.4323
chr6.20181010.20181345	-1.22044	1.27069	-2.93037	0.0047932	0.999978	-4.42285
chr7.134546987.134548026	0.563931	3.33473	2.93014	0.00479633	0.999978	-4.02779
chr11.65968744.65969245	-2.00325	0.670345	-2.92961	0.0048035	0.999978	-4.50322
chr7.69508797.69509054	-1.57424	0.246892	-2.92936	0.00480685	0.999978	-4.48177
chr13.57787489.57787792	-1.73467	-0.196343	-2.92772	0.00482895	0.999978	-4.47196
chr4.21476729.21477021	-1.31153	0.858014	-2.92656	0.00484479	0.999978	-4.45304
chr4.155690522.155690866	-1.45023	0.667291	-2.92635	0.00484756	0.999978	-4.47651
chr8.100804341.100805051	-1.40435	0.968766	-2.92589	0.00485393	0.999978	-4.47313
chr7.42096391.42097289	-0.843185	2.43506	-2.92418	0.00487724	0.999978	-4.20846
chr8.95090215.95090679	1.8232	0.309822	2.92297	0.0048938	0.999978	-4.49731
chr9.3828451.3828866	-1.79861	-0.205745	-2.92054	0.00492726	0.999978	-4.51518
chr1.19375719.19376161	-1.12187	1.01627	-2.92027	0.00493092	0.999978	-4.38395
chr8.95190558.95190981	-1.62206	0.656427	-2.91752	0.0049691	0.999978	-4.48112
chr9.2727014.2727238	1.9655	-0.112785	2.91721	0.00497337	0.999978	-4.51628
chr12.116770065.116770353	-1.73087	0.237833	-2.91313	0.00503046	0.999978	-4.50282
chr12.7374609.7374893	-1.51796	-0.020694	-2.91239	0.00504096	0.999978	-4.48556
chr1.21764694.21765304	-1.25918	0.786825	-2.90956	0.005081	0.999978	-4.4109
chr1.106324057.106324331	1.93297	0.248206	2.90883	0.0050913	0.999978	-4.50866
chr7.74453440.74454063	0.734054	2.56509	2.90541	0.00514026	0.999978	-4.13478
chr2.85902413.85902985	-1.40819	0.588907	-2.90538	0.00514058	0.999978	-4.47079
chr4.11628047.11628570	-1.60954	0.113428	-2.90402	0.00516022	0.999978	-4.4875
chr6.162092891.162093363	-1.56576	0.365307	-2.90377	0.00516375	0.999978	-4.49446
chr1.115717633.115718232	-1.50438	0.91287	-2.90322	0.00517171	0.999978	-4.46681
chr5.176904364.176904786	0.903863	1.3	2.9029	0.00517637	0.999978	-4.31594
chr22.38228478.38229210	-1.12494	1.68896	-2.90276	0.00517844	0.999978	-4.37166
chr1.117166117.117166439	-1.83991	-0.16749	-2.90244	0.00518298	0.999978	-4.50653
chr1.113242516.113242858	-1.96241	0.0817531	-2.90235	0.00518438	0.999978	-4.49865
chr13.102632830.102633294	1.75134	0.293473	2.90018	0.00521582	0.999978	-4.49909
chr7.58434501.58434626	-1.35105	0.782951	-2.89994	0.00521929	0.999978	-4.41365
chr14.90874112.90874559	-1.23044	1.135	-2.89981	0.00522117	0.999978	-4.44438
chr19.16550262.16550493	-1.49041	0.0922287	-2.89794	0.00524844	0.999978	-4.48127
chr1.231376070.231376443	-2.18285	-0.270277	-2.89669	0.00526683	0.999978	-4.5244
chr8.70258888.70259207	-1.70006	-0.000665137	-2.89609	0.00527559	0.999978	-4.50493
chr2.192162392.192162682	-1.57427	0.223305	-2.89564	0.00528225	0.999978	-4.48866
chr10.60805121.60805391	-1.48672	0.593005	-2.89337	0.00531574	0.999978	-4.49101
chr9.115024881.115025229	1.63647	0.23829	2.89299	0.00532137	0.999978	-4.48809
chr2.55155820.55156660	0.821516	2.31888	2.89292	0.00532242	0.999978	-4.28624
chr9.113655165.113655671	0.812043	2.20078	2.89146	0.00534419	0.999978	-4.33025
chr3.23052658.23053079	-1.3759	1.20001	-2.89047	0.00535894	0.999978	-4.44576
chr10.6407384.6407708	-1.97001	-0.239152	-2.88982	0.00536862	0.999978	-4.50995
chr5.78601201.78601889	-1.38482	1.16109	-2.88835	0.00539064	0.999978	-4.47406
chr2.218806337.218806811	1.97455	1.33126	2.88811	0.00539416	0.999978	-4.50178
chr3.32215131.32215479	1.70058	0.637067	2.88745	0.00540418	0.999978	-4.50518
chr18.42310698.42311491	0.961461	2.11545	2.88448	0.00544893	0.999978	-4.34602
chr11.65341983.65342881	-1.41991	1.11937	-2.88395	0.00545703	0.999978	-4.47164
chr3.72346611.72346917	-1.617	0.00186242	-2.88191	0.00548808	0.999978	-4.50728
chr7.35246941.35247105	-1.74245	-0.230587	-2.88131	0.00549713	0.999978	-4.51108
chr3.172160008.172160459	-1.46927	0.827768	-2.87983	0.00551983	0.999978	-4.46557
chr17.41559570.41560245	-1.58184	0.672207	-2.87907	0.00553149	0.999978	-4.45868
chr17.32897369.32897780	0.663368	2.92591	2.87764	0.0055535	0.999978	-4.0322
chr13.79849560.79850052	-1.57438	0.211907	-2.87555	0.00558585	0.999978	-4.50429
chr16.50326968.50327315	-1.63856	0.177595	-2.87381	0.00561282	0.999978	-4.50917
chr10.94557593.94557767	-1.75825	-0.271801	-2.87256	0.00563233	0.999978	-4.50654
chr7.119901002.119901532	-0.814139	1.49622	-2.87199	0.00564137	0.999978	-4.27933
chr7.42342192.42342846	-0.864709	1.93961	-2.87082	0.00565967	0.999978	-4.32889
chr8.130430676.130431202	1.66009	0.896842	2.87029	0.00566791	0.999978	-4.49805
chr2.174234653.174234889	1.52735	-0.187057	2.87023	0.00566897	0.999978	-4.51171
chr22.23106924.23107303	-1.04566	0.947084	-2.86926	0.00568416	0.999978	-4.36766
chr1.43552764.43553267	0.709147	1.718	2.86924	0.00568451	0.999978	-4.17258
chr4.74675627.74675986	1.81286	0.758693	2.86909	0.00568679	0.999978	-4.49674
chr4.62528748.62529180	-2.02757	-0.245113	-2.86834	0.00569873	0.999978	-4.51303
chr9.132647415.132647753	-2.10407	-0.088649	-2.86788	0.00570594	0.999978	-4.50664
chr5.173901715.173902029	-1.16509	0.811758	-2.86619	0.00573275	0.999978	-4.44157
chr6.36677825.36678025	-1.84904	1.27337	-2.86585	0.00573817	0.999978	-4.50969
chr20.50977744.50978001	-1.27712	0.503354	-2.86524	0.00574784	0.999978	-4.45166
chr12.63420269.63420548	1.74535	0.623813	2.865	0.00575162	0.999978	-4.50424
chr13.103349677.103350350	1.17826	1.18826	2.86283	0.00578634	0.999978	-4.43416
chr17.8288310.8289452	0.488079	4.26952	2.86214	0.00579735	0.999978	-3.88481
chr6.22956386.22956671	1.48456	0.24904	2.86187	0.0058018	0.999978	-4.4939
chr18.20973467.20973898	-1.72618	0.402756	-2.86106	0.00581469	0.999978	-4.5068
chr5.174972476.174972729	-1.48147	-0.0126948	-2.85899	0.00584808	0.999978	-4.49632
chr4.44629357.44629538	1.53232	0.639236	2.85793	0.00586524	0.999978	-4.49825
chr2.185473599.185474385	-1.21749	1.37305	-2.85792	0.00586555	0.999978	-4.38052
chr22.27252298.27252802	-2.17902	-0.300052	-2.8558	0.00590003	0.999978	-4.51584
chr10.105769201.105769493	-1.43557	0.17527	-2.85468	0.00591826	0.999978	-4.47235
chr1.44786129.44786838	0.621981	3.04208	2.85453	0.00592072	0.999978	-4.18167
chr13.111515066.111515249	-1.29093	0.294162	-2.8545	0.00592124	0.999978	-4.45219
chr8.86555893.86556448	-2.21084	-0.00653775	-2.8529	0.00594739	0.999978	-4.52206
chr20.40182810.40183220	1.90783	0.371642	2.85076	0.00598274	0.999978	-4.51151
chr6.166911071.166911751	-1.23966	0.518745	-2.85059	0.00598553	0.999978	-4.43934
chr20.53337486.53338119	-1.93342	0.0934042	-2.84907	0.00601068	0.999978	-4.5127
chr10.31754730.31755462	0.562802	3.6024	2.84868	0.00601717	0.999978	-3.98916
chr1.20601533.20601791	-1.53405	-0.13061	-2.84657	0.00605228	0.999978	-4.50385
chr5.161847998.161848427	-1.33902	0.945388	-2.84616	0.00605911	0.999978	-4.46744
chr18.51039057.51039398	1.85872	-0.142412	2.84608	0.00606047	0.999978	-4.52189
chr13.43776739.43777043	-1.62412	0.341551	-2.84595	0.00606261	0.999978	-4.50977
chr1.68221963.68222374	-1.29627	1.31533	-2.84418	0.00609227	0.999978	-4.42137
chr4.167826353.167826626	1.81207	0.018393	2.84407	0.00609423	0.999978	-4.51345
chr17.33725629.33726240	-1.57684	0.633102	-2.84287	0.00611438	0.999978	-4.48227
chr6.153493028.153493246	-1.43161	-0.0849974	-2.84255	0.00611981	0.999978	-4.50164
chr7.47601450.47601722	-1.84683	0.0221795	-2.84251	0.00612049	0.999978	-4.50769
chr12.119082537.119082924	-0.850486	2.09665	-2.84157	0.00613624	0.999978	-4.286
chr12.56667547.56667980	-1.74478	0.627049	-2.8401	0.00616115	0.999978	-4.50939
chr16.81832717.81832981	-1.56562	-0.223642	-2.83929	0.006175	0.999978	-4.48202
chr7.105346273.105346711	-1.47098	0.106708	-2.83869	0.00618524	0.999978	-4.47195
chr3.63386686.63386909	-1.49089	0.515171	-2.83842	0.00618972	0.999978	-4.49967
chr17.2230660.2231305	-0.898124	1.72562	-2.83836	0.0061909	0.999978	-4.3492
chr6.163798779.163798935	1.97698	-0.0320284	2.83833	0.00619131	0.999978	-4.50852
chr13.38954204.38954608	-1.98775	0.520525	-2.83793	0.00619821	0.999978	-4.50693
chr2.26222375.26222901	-1.774	0.317689	-2.8369	0.00621574	0.999978	-4.51013
chr17.80220900.80221116	1.36924	0.95614	2.83624	0.00622704	0.999978	-4.46
chr2.168466781.168467367	1.73799	-0.141422	2.83264	0.00628904	0.999978	-4.51111
chr18.51287958.51288657	-1.50286	0.740394	-2.83212	0.00629803	0.999978	-4.46307
chr1.200386366.200386820	1.76546	-0.196366	2.82969	0.00634034	0.999978	-4.52046
chr17.19753008.19753357	1.54667	1.59732	2.82934	0.00634637	0.999978	-4.43419
chr14.87131741.87132237	1.21078	1.34948	2.82933	0.00634655	0.999978	-4.4331
chr1.48853048.48853329	1.73861	-0.223945	2.82923	0.00634825	0.999978	-4.51235
chr7.34109969.34110314	1.86183	0.09334	2.82887	0.00635456	0.999978	-4.5085
chrX.154311061.154311485	-1.10893	1.06353	-2.82884	0.00635517	0.999978	-4.42696
chr6.149441012.149441455	-1.73884	0.41812	-2.82847	0.00636156	0.999978	-4.4941
chr1.175125051.175125547	-0.976471	1.14069	-2.82841	0.00636262	0.999978	-4.40815
chrX.53617028.53617393	-1.75206	-0.197874	-2.82822	0.00636601	0.999978	-4.51343
chr3.67486607.67487343	-1.62419	0.335837	-2.82809	0.00636829	0.999978	-4.50992
chr7.101881225.101881479	1.07669	1.35489	2.82751	0.00637838	0.999978	-4.41629
chr4.75984824.75985453	-1.31237	1.57349	-2.82734	0.00638138	0.999978	-4.43975
chr1.176187125.176187426	1.84179	0.152456	2.82588	0.00640703	0.999978	-4.51939
chrX.56763880.56765009	0.857101	2.40159	2.8255	0.00641374	0.999978	-4.28098
chr1.44318194.44318969	1.54755	0.407667	2.82478	0.0064265	0.999978	-4.50336
chr3.130395710.130396443	1.05282	2.29956	2.82256	0.00646568	0.999978	-4.33547
chr5.53934221.53934901	1.80941	0.827712	2.8217	0.00648094	0.999978	-4.50348
chr1.24600731.24601712	0.766095	2.4886	2.82021	0.00650748	0.999978	-4.20538
chr6.108745016.108745279	-1.86392	-0.214467	-2.81981	0.00651463	0.999978	-4.51602
chr2.65062941.65063290	-1.96831	0.356787	-2.8196	0.0065185	0.999978	-4.51242
chr8.23287815.23288975	0.502593	3.69015	2.81943	0.00652151	0.999978	-4.03675
chr2.150274139.150274391	1.84661	-0.337005	2.81812	0.00654487	0.999978	-4.52119
chr5.50423186.50423685	1.77912	0.0263482	2.81723	0.00656092	0.999978	-4.52804
chr12.116712695.116713011	-1.75694	-0.0847448	-2.81641	0.00657572	0.999978	-4.52075
chr8.37849369.37850244	0.619087	4.20692	2.81431	0.00661372	0.999978	-3.99181
chr6.138517580.138518017	-1.16101	1.07468	-2.8139	0.00662103	0.999978	-4.45655
chr5.152124507.152124801	-1.47653	-0.104868	-2.81345	0.00662935	0.999978	-4.50789
chr20.48788167.48788481	-1.25576	0.233144	-2.81343	0.00662969	0.999978	-4.47313
chr7.92709750.92710145	-1.40709	0.279871	-2.81326	0.0066327	0.999978	-4.47633
chr17.44014167.44015219	0.5681	3.88707	2.81324	0.00663313	0.999978	-4.04287
chr4.188195500.188196221	-1.45761	0.624814	-2.81313	0.00663511	0.999978	-4.49002
chr7.96481924.96482315	1.97811	0.229418	2.81278	0.0066414	0.999978	-4.51561
chr2.160221701.160222094	0.756171	2.13054	2.81184	0.00665865	0.999978	-4.25515
chrX.65697890.65698284	1.28159	0.810798	2.81113	0.0066716	0.999978	-4.46908
chr3.184801495.184801666	-1.57209	0.139387	-2.8111	0.00667201	0.999978	-4.51109
chr4.130711739.130712352	-2.21542	-0.193428	-2.81004	0.00669155	0.999978	-4.52127
chr10.102512609.102512813	-1.51094	0.264757	-2.80979	0.00669612	0.999978	-4.50731
chr5.132458359.132459275	-1.34527	0.94239	-2.80946	0.00670204	0.999978	-4.46803
chr1.17251809.17252026	-1.35404	-0.18227	-2.80917	0.00670734	0.999978	-4.4961
chr17.81506892.81508031	0.64854	1.99309	2.80732	0.0067415	0.999978	-4.07613
chr7.35831312.35831507	1.84294	-0.113312	2.80338	0.00681451	0.999978	-4.51861
chr10.71540162.71540447	-1.84334	-0.0914992	-2.80274	0.00682635	0.999978	-4.51933
chr13.114112378.114112696	-1.15078	0.987444	-2.80188	0.00684256	0.999978	-4.4331
chr1.87684142.87684545	-1.58222	0.110029	-2.80152	0.00684926	0.999978	-4.50626
chr7.49643277.49643661	-0.801404	1.84468	-2.80105	0.00685812	0.999978	-4.32353
chr16.31428006.31428598	-1.61742	0.899623	-2.80042	0.00686979	0.999978	-4.45531
chr9.105291729.105292387	-0.626072	3.02152	-2.79853	0.00690536	0.999978	-4.11309
chr8.30750706.30751157	-2.28725	0.30713	-2.79776	0.00691985	0.999978	-4.51861
chr20.50818221.50818930	0.49795	3.88662	2.79657	0.0069425	0.999978	-4.01419
chr17.4908870.4909707	0.562335	3.77578	2.79645	0.00694472	0.999978	-4.04047
chr5.14243913.14244035	-1.75387	0.499579	-2.79613	0.00695073	0.999978	-4.51406
chr17.60297695.60298299	-1.42957	0.86684	-2.79466	0.00697873	0.999978	-4.46266
chrX.20620362.20620651	-1.76144	-0.0706257	-2.79456	0.00698073	0.999978	-4.51421
chr20.33822487.33822762	-1.30857	0.456069	-2.79379	0.0069954	0.999978	-4.42032
chr16.19107687.19108076	-1.68828	0.469144	-2.79246	0.00702077	0.999978	-4.50881
chr16.56246063.56246529	0.888282	1.47342	2.79113	0.00704628	0.999978	-4.35589
chr13.62034106.62034222	-1.638	0.344327	-2.79029	0.00706248	0.999978	-4.49802
chr10.70879939.70880463	-0.814563	1.51514	-2.78993	0.00706936	0.999978	-4.32307
chrX.138410939.138411716	0.887212	1.40849	2.78962	0.00707537	0.999978	-4.37792
chr17.76065555.76066127	-2.08881	0.0505584	-2.7896	0.00707573	0.999978	-4.51274
chr12.75979317.75979548	-1.36883	1.11184	-2.78941	0.00707934	0.999978	-4.46276
chr5.132445368.132446130	-1.26234	1.06115	-2.78901	0.00708719	0.999978	-4.39898
chrX.103253672.103255467	0.456428	4.56799	2.78882	0.00709083	0.999978	-3.93034
chr14.50038440.50038814	-1.6006	0.454187	-2.78878	0.00709154	0.999978	-4.49502
chr4.88219003.88219434	-1.55387	0.369298	-2.78824	0.00710193	0.999978	-4.50659
chr21.44299554.44300130	0.588014	3.14521	2.7878	0.00711055	0.999978	-4.12111
chr1.202401784.202402110	-1.49243	0.238162	-2.7876	0.00711428	0.999978	-4.49441
chr2.158009571.158009776	-1.57965	0.488569	-2.7875	0.00711626	0.999978	-4.51214
chr3.165855574.165855918	2.08484	0.183225	2.78742	0.00711787	0.999978	-4.51529
chr2.11802688.11803290	-1.52189	0.693301	-2.7864	0.00713776	0.999978	-4.50339
chr16.34581245.34581664	-1.02152	2.31134	-2.7814	0.00723546	0.999978	-4.19795
chr4.112522983.112523497	-0.902367	1.52053	-2.78027	0.00725775	0.999978	-4.36233
chr2.188518364.188518751	-1.24288	1.10895	-2.78016	0.00725985	0.999978	-4.45252
chr3.115960670.115961196	-1.52989	0.395123	-2.77995	0.00726412	0.999978	-4.48681
chr2.227033356.227033965	-0.826738	1.50716	-2.77955	0.00727202	0.999978	-4.36641
chr2.238523233.238523538	-1.04745	0.80176	-2.77922	0.00727846	0.999978	-4.43722
chr7.131164599.131164960	1.86013	0.0950655	2.77902	0.00728249	0.999978	-4.51537
chr3.130915546.130916168	-1.12931	1.60379	-2.77894	0.00728397	0.999978	-4.38931
chr9.12681758.12681974	-1.88872	0.204888	-2.7789	0.00728486	0.999978	-4.51064
chr13.87344261.87344599	-1.98036	-0.14211	-2.77815	0.00729975	0.999978	-4.51982
chr10.373064.374130	0.658776	3.59508	2.77759	0.00731077	0.999978	-4.12144
chr1.157126683.157127102	-1.11241	1.31855	-2.77687	0.00732515	0.999978	-4.41354
chr3.151916785.151917256	-1.21644	0.355394	-2.7753	0.00735641	0.999978	-4.45025
chr4.87957722.87958096	-1.55576	0.403962	-2.77502	0.00736217	0.999978	-4.49972
chr18.26621181.26621688	-1.03041	1.11613	-2.77362	0.00739016	0.999978	-4.42546
chr10.79114363.79114913	-0.78843	1.60848	-2.7729	0.00740468	0.999978	-4.26209
chr9.76581703.76582091	1.08669	1.10357	2.77245	0.00741369	0.999978	-4.45422
chr4.189021793.189022240	0.924629	1.02453	2.77225	0.00741767	0.999978	-4.35488
chr22.19730334.19731246	0.563883	3.66184	2.77223	0.00741812	0.999978	-4.03587
chr6.49532125.49532521	-1.52475	0.143648	-2.77092	0.00744456	0.999978	-4.49814
chr8.141801299.141801839	1.53871	0.690531	2.77058	0.00745135	0.999978	-4.49419
chr18.47312238.47312589	-1.22981	0.307932	-2.77046	0.00745379	0.999978	-4.46206
chr21.32147093.32147342	-1.77892	0.627345	-2.77025	0.00745813	0.999978	-4.5096
chr18.53294312.53294573	-1.62341	-0.150911	-2.76919	0.00747945	0.999978	-4.49207
chr9.32423403.32423706	-1.84738	0.0732442	-2.76822	0.0074992	0.999978	-4.51736
chr18.74896453.74896709	-1.16444	0.146213	-2.7659	0.00754666	0.999978	-4.45371
chr16.89093589.89094694	0.692073	2.94467	2.76559	0.00755299	0.999978	-4.14493
chr4.119745689.119746146	-1.21426	0.586792	-2.76548	0.00755521	0.999978	-4.48945
chr16.23857193.23857934	-0.731031	1.76839	-2.76463	0.00757257	0.999978	-4.3271
chr3.62805351.62806015	-1.06817	0.980361	-2.7639	0.00758758	0.999978	-4.44602
chr11.66429743.66430406	0.665288	2.51268	2.76309	0.00760431	0.999978	-4.25461
chr9.74556639.74557291	-1.86641	-0.118962	-2.76246	0.00761728	0.999978	-4.51604
chr14.102568060.102568428	1.77566	-0.173586	2.76234	0.00761971	0.999978	-4.51426
chr14.22315252.22315598	-2.04954	-0.000879123	-2.76198	0.00762715	0.999978	-4.52665
chr1.80447357.80447839	1.35264	0.611903	2.76187	0.00762945	0.999978	-4.48487
chr8.115107320.115107628	-1.72175	0.288441	-2.7617	0.00763293	0.999978	-4.51567
chr2.117917381.117917873	1.60327	0.674372	2.7612	0.00764338	0.999978	-4.50388
chr6.131811595.131811899	1.52615	0.499362	2.76107	0.00764608	0.999978	-4.48947
chr7.134881377.134881786	-1.33857	0.806758	-2.75993	0.00766977	0.999978	-4.48516
chr2.216195615.216196027	-1.08343	1.72466	-2.75956	0.0076774	0.999978	-4.39813
chr9.111979680.111979869	-1.65589	-0.216529	-2.75873	0.00769459	0.999978	-4.51133
chr3.187274875.187275534	-1.3467	1.0466	-2.75804	0.00770904	0.999978	-4.47866
chr14.68611853.68612429	-1.35055	1.08802	-2.75771	0.00771596	0.999978	-4.45337
chr1.115678327.115678573	-1.66999	-0.0121429	-2.75669	0.00773724	0.999978	-4.52023
chr7.128755771.128756692	-0.643999	2.60371	-2.75596	0.0077526	0.999978	-4.2187
chr12.42651980.42652469	-1.79029	0.135857	-2.75561	0.00775994	0.999978	-4.51504
chr12.71243359.71243759	1.71706	0.43008	2.75541	0.007764	0.999978	-4.5131
chr5.74616238.74616928	-0.814838	1.67686	-2.75517	0.00776919	0.999978	-4.33603
chr3.136120601.136121227	-1.73011	0.61828	-2.75495	0.00777374	0.999978	-4.50824
chr7.89049149.89049382	-1.75421	-0.17159	-2.75446	0.00778409	0.999978	-4.52193
chr7.8433447.8434749	0.5395	3.69314	2.75405	0.00779265	0.999978	-4.08426
chr7.155070037.155070792	0.618688	3.06375	2.75277	0.00781976	0.999978	-4.12391
chr9.36392026.36392726	1.80469	0.40636	2.75269	0.00782145	0.999978	-4.51456
chr8.80021445.80021755	2.04662	0.124787	2.75232	0.00782923	0.999978	-4.52317
chr12.31109986.31110267	1.47703	0.142649	2.75189	0.00783843	0.999978	-4.51487
chr6.49982193.49982664	1.68594	0.120208	2.75149	0.00784686	0.999978	-4.51245
chr3.111516645.111517399	0.893133	2.16741	2.75066	0.00786445	0.999978	-4.32462
chr3.125043917.125044172	1.18152	1.00268	2.75019	0.00787433	0.999978	-4.47959
chr7.18345669.18345942	-1.62253	-0.000449664	-2.75009	0.00787656	0.999978	-4.51901
chr20.39203652.39204418	1.22095	1.41631	2.74974	0.00788402	0.999978	-4.40647
chr15.90988137.90988787	-1.16369	1.17532	-2.74964	0.0078861	0.999978	-4.37801
chr9.105503972.105504223	-1.40263	0.458562	-2.74942	0.00789074	0.999978	-4.49472
chr10.92068947.92069261	1.7261	0.586169	2.74931	0.00789325	0.999978	-4.51625
chr1.15761822.15762021	-0.974591	1.42818	-2.7491	0.00789773	0.999978	-4.37819
chr4.162056977.162057500	0.479149	4.17758	2.74859	0.00790856	0.999978	-3.9981
chr12.76105601.76106000	1.05889	1.25499	2.74682	0.00794645	0.999978	-4.40315
chr5.110541039.110541695	1.5978	0.921314	2.74575	0.00796934	0.999978	-4.51287
chr3.53780272.53780498	-1.87312	-0.156496	-2.74467	0.00799266	0.999978	-4.52591
chr20.18705453.18706230	0.784651	2.90734	2.74402	0.0080068	0.999978	-4.27852
chr6.80196839.80197167	-1.73071	-0.229135	-2.74385	0.00801038	0.999978	-4.51476
chr15.86231929.86232830	0.720322	1.80059	2.74216	0.00804694	0.999978	-4.33664
chr10.57262946.57263392	1.75249	0.0984999	2.74108	0.00807042	0.999978	-4.5073
chr11.73169004.73169317	-1.06124	0.796215	-2.74052	0.00808265	0.999978	-4.43004
chr12.98940080.98940681	-1.71482	0.26407	-2.73973	0.00809989	0.999978	-4.49691
chr5.168174479.168174737	1.23121	0.892017	2.73958	0.00810309	0.999978	-4.469
chrX.85075742.85076162	-1.77557	0.269032	-2.73772	0.00814392	0.999978	-4.52153
chr3.71917078.71917414	-1.23689	0.334453	-2.73748	0.00814908	0.999978	-4.48207
chr16.68490999.68491551	1.25858	1.32611	2.7365	0.00817072	0.999978	-4.45285
chr11.70556932.70557163	-1.60931	0.270071	-2.73613	0.00817879	0.999978	-4.51945
chr18.59854094.59854463	-1.04326	0.492095	-2.73285	0.00825137	0.999978	-4.42187
chr3.65784162.65784472	1.9963	-0.201075	2.73281	0.00825224	0.999978	-4.52994
chr8.63895204.63895644	1.79389	0.146476	2.73237	0.008262	0.999978	-4.5032
chr6.106782305.106782912	0.639449	2.29346	2.73235	0.00826262	0.999978	-4.18408
chr4.182770440.182771384	-0.688818	2.10695	-2.73234	0.0082627	0.999978	-4.31333
chr3.162521391.162521737	-1.88904	-0.243206	-2.73209	0.00826837	0.999978	-4.51528
chr8.80982314.80982821	-1.20983	0.719208	-2.73158	0.00827978	0.999978	-4.48094
chr7.73235170.73235423	1.42487	0.839365	2.73104	0.00829179	0.999978	-4.50141
chrX.7972650.7973025	-1.63312	-0.239326	-2.72991	0.00831695	0.999978	-4.5173
chr10.95348503.95348805	-1.28759	1.11612	-2.72986	0.00831801	0.999978	-4.47946
chr15.62558868.62559403	-1.55156	0.107515	-2.72965	0.00832284	0.999978	-4.48626
chr2.69026096.69026550	-1.23722	0.4047	-2.72871	0.00834392	0.999978	-4.48376
chr12.106300672.106300981	1.67776	0.326895	2.72733	0.00837479	0.999978	-4.52064
chr12.85436276.85436488	1.98669	0.0536789	2.72698	0.00838275	0.999978	-4.52415
chr16.64499200.64499567	-1.39257	0.617101	-2.72586	0.00840802	0.999978	-4.47812
chr16.3513908.3514453	-2.04236	0.461098	-2.7252	0.00842304	0.999978	-4.52702
chr10.74898237.74898706	-1.68177	0.437049	-2.72493	0.00842897	0.999978	-4.5163
chr16.2835720.2836410	0.467473	4.78764	2.72432	0.0084429	0.999978	-3.91393
chrX.51151761.51152149	-1.62875	0.0424462	-2.72404	0.00844928	0.999978	-4.51983
chr13.27380007.27380771	-0.902131	1.76368	-2.72393	0.00845184	0.999978	-4.39143
chr4.99615243.99615783	-0.864323	1.0695	-2.72332	0.00846566	0.999978	-4.35342
chr8.52119889.52120119	-1.59148	0.231267	-2.7231	0.00847055	0.999978	-4.51347
chrX.101432165.101433243	-1.9308	0.489043	-2.72042	0.00853188	0.999978	-4.5138
chr1.236399838.236400693	0.798354	1.64537	2.71906	0.00856304	0.999978	-4.33567
chr6.626271.626551	1.4926	0.00864904	2.71835	0.00857934	0.999978	-4.5187
chr8.23104863.23105223	-1.93506	0.135555	-2.71812	0.00858464	0.999978	-4.52884
chrX.23012125.23012868	-0.714993	2.67623	-2.71675	0.00861629	0.999978	-4.23111
chr12.71021378.71021875	-1.26596	0.653731	-2.71611	0.00863105	0.999978	-4.46651
chr1.23214733.23215138	-1.19558	1.41176	-2.71567	0.00864132	0.999978	-4.4472
chr6.122839545.122840140	-0.977404	1.16182	-2.71564	0.00864188	0.999978	-4.43096
chr16.54823055.54823192	-1.62784	-0.169613	-2.71509	0.00865474	0.999978	-4.52269
chr7.150311759.150312010	1.62261	0.632343	2.71499	0.00865699	0.999978	-4.51155
chr7.45217454.45217838	1.46768	0.121399	2.71476	0.00866239	0.999978	-4.50749
chr12.22857981.22858209	1.82474	-0.240443	2.71474	0.0086629	0.999978	-4.52149
chr6.48560304.48560810	0.861501	1.52496	2.71462	0.0086655	0.999978	-4.37027
chr15.36029469.36029907	-1.24627	1.03016	-2.71354	0.00869079	0.999978	-4.47081
chr9.94760241.94760919	-0.938	1.53737	-2.71333	0.00869552	0.999978	-4.386
chr1.17633641.17633947	-1.77897	0.693122	-2.71327	0.008697	0.999978	-4.50126
chr4.140529198.140529869	-0.914123	2.39821	-2.71223	0.00872138	0.999978	-4.26185
chr3.129745314.129745651	-1.05517	0.971641	-2.71219	0.00872229	0.999978	-4.44015
chr8.22388642.22388990	-0.851494	1.69725	-2.71182	0.00873076	0.999978	-4.37883
chr8.96159654.96160038	-1.47487	0.977573	-2.71157	0.00873681	0.999978	-4.49931
chr3.64454841.64455146	-1.272	1.33947	-2.71103	0.00874945	0.999978	-4.45919
chr7.47266135.47266718	0.925771	1.55285	2.71085	0.00875359	0.999978	-4.39519
chr1.3101143.3101580	0.812576	1.49169	2.71041	0.00876379	0.999978	-4.35453
chr10.100518707.100520026	0.454885	3.82204	2.71015	0.00876996	0.999978	-4.03802
chr17.19538777.19539438	0.802536	2.09102	2.70945	0.00878652	0.999978	-4.31334
chr10.7231517.7231981	1.02532	1.08268	2.70925	0.0087911	0.999978	-4.43158
chr1.208357502.208358570	-1.20941	1.02773	-2.70909	0.00879485	0.999978	-4.42982
chr11.130891394.130891702	-2.03457	-0.194411	-2.709	0.00879708	0.999978	-4.531
chr7.83347960.83348696	0.609189	2.91587	2.70817	0.00881656	0.999978	-4.1892
chr4.42048326.42048810	1.66669	0.540395	2.70741	0.00883452	0.999978	-4.5104
chr11.105268538.105268985	1.62352	0.469263	2.70741	0.00883456	0.999978	-4.51031
chr2.44247964.44248314	-1.96301	0.292221	-2.70725	0.00883835	0.999978	-4.51613
chr5.161685687.161686218	-1.60392	0.0240742	-2.70722	0.00883905	0.999978	-4.51745
chr8.2995133.2995526	-2.199	-0.30367	-2.70652	0.00885566	0.999978	-4.51504
chr19.3199136.3199460	-1.82749	0.203469	-2.70599	0.00886824	0.999978	-4.51773
chr3.56303106.56303878	0.593173	3.66467	2.70567	0.00887586	0.999978	-4.07402
chr1.230386898.230387213	-1.70235	0.659652	-2.70501	0.00889154	0.999978	-4.51029
chr6.79674478.79674730	-1.74467	-0.264163	-2.70479	0.00889676	0.999978	-4.51742
chr12.75389091.75389432	-1.70116	0.296177	-2.70473	0.00889804	0.999978	-4.51929
chr15.43771762.43772114	1.62089	0.633139	2.70394	0.00891697	0.999978	-4.5142
chr18.7174562.7174991	0.765239	2.05665	2.70338	0.00893033	0.999978	-4.31453
chr19.56314183.56315564	0.394978	5.28394	2.7032	0.00893453	0.999978	-3.78248
chr4.32140647.32141058	1.26871	0.916961	2.70166	0.00897145	0.999978	-4.45571
chr6.154172557.154172933	1.09774	0.678131	2.70135	0.00897896	0.999978	-4.43375
chr7.91784539.91784870	1.51084	0.299204	2.7005	0.00899947	0.999978	-4.51004
chr3.185082269.185082664	-1.32677	0.678371	-2.69997	0.00901212	0.999978	-4.47934
chr22.40158525.40158960	-1.95327	0.455566	-2.69951	0.00902314	0.999978	-4.52016
chr14.89388551.89389084	-1.28329	0.588714	-2.69948	0.00902391	0.999978	-4.48836
chr1.24713025.24713818	-1.33661	1.40844	-2.69897	0.00903625	0.999978	-4.46578
chr7.127746848.127747373	1.70391	0.379399	2.69763	0.00906869	0.999978	-4.52052
chr4.75344974.75345245	-1.58043	0.274129	-2.69761	0.009069	0.999978	-4.51482
chr4.145533062.145533450	1.86997	0.0725919	2.69664	0.00909267	0.999978	-4.52602
chr18.79275438.79275770	-1.30435	0.557704	-2.6962	0.00910342	0.999978	-4.48105
chr1.17134078.17135122	-1.3173	1.5841	-2.69597	0.00910887	0.999978	-4.40914
chr6.6560033.6560474	-1.47657	0.596284	-2.69584	0.00911209	0.999978	-4.50246
chr8.83149626.83150121	-1.79634	-0.16267	-2.69516	0.00912863	0.999978	-4.53226
chr15.49145794.49146468	1.49793	0.228787	2.69431	0.00914934	0.999978	-4.51398
chr3.75429454.75429985	0.690663	2.64805	2.69425	0.00915081	0.999978	-4.26231
chr10.113799510.113799854	1.51899	0.563023	2.69392	0.00915879	0.999978	-4.51369
chr6.34863906.34864283	0.871758	1.3638	2.6921	0.00920334	0.999978	-4.40608
chr15.38972746.38973280	-0.940036	2.11682	-2.691	0.00923049	0.999978	-4.37756
chr1.6437958.6438637	0.845233	2.02375	2.69092	0.00923237	0.999978	-4.33786
chr12.101304506.101304892	1.60009	0.499745	2.68956	0.00926607	0.999978	-4.5166
chr3.185575250.185575779	0.99462	1.52716	2.68953	0.00926681	0.999978	-4.43254
chr5.95870099.95870691	-1.44555	1.33944	-2.6891	0.00927729	0.999978	-4.50596
chr1.86933759.86934256	-1.15872	0.60959	-2.68855	0.00929106	0.999978	-4.48633
chr4.26726073.26726440	-0.882184	1.32735	-2.68765	0.00931337	0.999978	-4.36741
chr4.55513106.55513531	-1.40713	0.58054	-2.68746	0.00931808	0.999978	-4.50088
chr2.119649457.119649768	-1.65061	-0.137712	-2.68722	0.00932391	0.999978	-4.5289
chr2.49619912.49620177	-1.75013	-0.23169	-2.68695	0.0093306	0.999978	-4.52111
chr2.24986465.24986785	1.26258	0.821506	2.68655	0.00934051	0.999978	-4.50146
chr3.126267131.126267971	0.447128	4.74226	2.6865	0.00934185	0.999978	-3.90626
chr17.75113817.75114551	0.691583	2.57826	2.68636	0.00934546	0.999978	-4.26574
chr18.7452261.7452629	0.930713	1.49893	2.68575	0.00936061	0.999978	-4.4417
chr10.92222768.92223226	1.76567	-0.198647	2.68497	0.00937997	0.999978	-4.53169
chr8.24016585.24017034	1.61477	0.0954674	2.68497	0.00938008	0.999978	-4.51358
chr20.58188441.58188962	-0.994674	0.596087	-2.68403	0.00940343	0.999978	-4.45342
chr16.71608393.71608771	-1.99487	0.437132	-2.68334	0.00942085	0.999978	-4.51687
chr18.12597367.12598848	-0.43617	4.16945	-2.6832	0.00942439	0.999978	-4.00955
chr2.69581790.69582189	-1.51478	0.800794	-2.68194	0.00945599	0.999978	-4.46649
chr4.142838899.142839188	-1.46994	0.0923628	-2.68121	0.00947434	0.999978	-4.5133
chr8.101452168.101452433	-1.19487	0.58838	-2.68005	0.00950373	0.999978	-4.48777
chr2.17857155.17857400	-1.39676	0.0194464	-2.6794	0.00952003	0.999978	-4.51658
chr8.79785197.79785520	1.77655	0.300262	2.67926	0.00952365	0.999978	-4.51905
chr6.130143642.130144044	-1.63792	0.384707	-2.67922	0.00952476	0.999978	-4.51817
chr5.114178355.114178950	-1.8747	0.574997	-2.67824	0.00954959	0.999978	-4.5204
chr4.7193006.7193162	1.59565	0.325684	2.67762	0.00956537	0.999978	-4.51684
chr6.155250993.155251399	-1.28691	1.05229	-2.67724	0.00957485	0.999978	-4.41538
chr16.77379737.77380215	-1.96502	0.0699682	-2.67693	0.00958274	0.999978	-4.52951
chr7.155803472.155804269	0.812426	2.39894	2.67643	0.00959563	0.999978	-4.31466
chr1.3366105.3366473	-1.04835	1.28929	-2.67558	0.00961736	0.999978	-4.44792
chr2.29281428.29282036	-0.764675	2.16692	-2.67503	0.00963137	0.999978	-4.27511
chr3.128083436.128083632	-1.05865	0.356189	-2.67493	0.00963382	0.999978	-4.43876
chr9.14383363.14383726	-1.52015	0.401643	-2.67469	0.00964006	0.999978	-4.5165
chr22.41217632.41217974	-1.55493	0.361761	-2.67298	0.009684	0.999978	-4.5063
chr3.69652725.69653041	1.93142	-0.169509	2.67297	0.00968417	0.999978	-4.53166
chr12.95764949.95765489	0.719072	2.33528	2.67275	0.0096898	0.999978	-4.3034
chr2.113894377.113894573	-1.30008	1.00039	-2.67231	0.0097011	0.999978	-4.49371
chr2.68679272.68679854	-1.5271	0.0360694	-2.67222	0.00970357	0.999978	-4.5167
chr22.31839047.31839349	-1.68344	-0.057119	-2.67206	0.00970767	0.999978	-4.5196
chr4.60226626.60226953	-1.57707	-0.07128	-2.67201	0.00970902	0.999978	-4.51436
chr7.18352445.18352709	1.59504	0.150173	2.67177	0.009715	0.999978	-4.52548
chr13.112072461.112072811	-1.50619	0.0132616	-2.67166	0.00971783	0.999978	-4.51448
chr10.34156976.34157376	1.54822	-0.0681945	2.67141	0.00972433	0.999978	-4.53144
chr4.155722800.155723225	-1.68329	0.0651408	-2.67139	0.00972488	0.999978	-4.52721
chr7.137097247.137097392	-1.79981	-0.0890716	-2.67086	0.00973863	0.999978	-4.5284
chr1.73604741.73605033	-1.62961	0.110037	-2.67024	0.00975468	0.999978	-4.51364
chr8.131478600.131479051	1.13745	1.18545	2.66761	0.00982295	0.999978	-4.45842
chr2.18762735.18762976	-1.74396	-0.251987	-2.66727	0.00983176	0.999978	-4.52622
chr7.137293268.137293754	1.19373	0.88905	2.66569	0.00987303	0.999978	-4.45699
chr18.56162834.56163411	1.75946	0.258353	2.66539	0.00988105	0.999978	-4.52632
chr19.32971452.32972371	0.33357	5.44901	2.66488	0.00989443	0.999978	-3.7722
chrX.117957180.117957408	-1.33877	1.09464	-2.66472	0.00989857	0.999978	-4.4926
chr5.126395330.126395766	-1.61161	0.855468	-2.66453	0.00990344	0.999978	-4.51747
chr1.151539490.151541299	0.40921	5.48826	2.66382	0.00992215	0.999978	-3.78692
chr7.108781751.108781949	-1.41999	0.360641	-2.66298	0.00994424	0.999978	-4.51395
chr9.94065374.94065959	1.46646	1.50418	2.66182	0.00997486	0.999978	-4.50258
chr10.82211470.82211933	-1.19597	0.463301	-2.66091	0.00999891	0.999978	-4.48552
chr12.27517495.27517822	-1.66898	0.501562	-2.66035	0.0100138	0.999978	-4.51899
chr1.150560856.150562395	0.345176	6.35117	2.66033	0.0100143	0.999978	-3.61631
chr17.31211479.31211859	-1.67958	0.0932624	-2.66002	0.0100226	0.999978	-4.52333
chr2.98036564.98036930	-1.09762	0.892147	-2.6596	0.0100337	0.999978	-4.44232
chr9.94295050.94295545	-0.852728	2.15413	-2.65933	0.0100408	0.999978	-4.31178
chr1.157369791.157370172	0.949818	1.69884	2.65879	0.0100551	0.999978	-4.40871
chr12.104855635.104855901	-1.17891	1.41571	-2.65862	0.0100596	0.999978	-4.42976
chr9.98037454.98037644	1.50429	-0.169124	2.65845	0.0100643	0.999978	-4.49947
chr19.47436420.47437152	0.659919	2.66451	2.65782	0.0100811	0.999978	-4.25056
chr12.129212236.129212744	1.35235	0.505867	2.65774	0.0100833	0.999978	-4.46471
chr9.124536647.124537125	1.70542	0.218132	2.65715	0.0100988	0.999978	-4.52113
chr11.62443645.62444077	1.65005	0.351214	2.65684	0.0101072	0.999978	-4.51407
chr2.122660858.122661666	-0.8901	1.30326	-2.65671	0.0101106	0.999978	-4.43503
chr1.187762100.187762539	-1.28924	0.342186	-2.65659	0.0101138	0.999978	-4.4967
chr17.76094661.76095302	1.66094	0.9482	2.65638	0.0101195	0.999978	-4.50601
chr4.53014394.53014677	-1.49223	0.183918	-2.65588	0.0101331	0.999978	-4.52296
chr16.31568819.31569287	-1.5214	0.180456	-2.65532	0.010148	0.999978	-4.50592
chr19.51181955.51182491	-1.49998	0.438831	-2.65495	0.0101578	0.999978	-4.49949
chr10.33520213.33520499	-1.19245	0.329512	-2.6549	0.0101591	0.999978	-4.49359
chr4.71094105.71094636	-1.20784	0.939697	-2.65484	0.0101609	0.999978	-4.47207
chr12.51721275.51722021	-0.842334	2.18784	-2.6547	0.0101646	0.999978	-4.3236
chr11.36191954.36192764	-1.60021	1.43424	-2.6543	0.0101753	0.999978	-4.49911
chr6.137488997.137489545	-1.67451	0.589499	-2.65377	0.0101897	0.999978	-4.49877
chr10.84624942.84625284	-1.24786	-0.00917108	-2.65359	0.0101944	0.999978	-4.49106
chr3.55160309.55161040	0.535978	4.57488	2.65352	0.0101964	0.999978	-3.94523
chrX.105648610.105648937	-1.70371	-0.258601	-2.65341	0.0101995	0.999978	-4.52571
chr13.93680409.93680718	1.61342	-0.226143	2.65252	0.0102234	0.999978	-4.52075
chr6.119800709.119801206	-1.24656	0.618367	-2.65027	0.0102844	0.999978	-4.491
chr2.66531258.66531773	-1.35081	0.229303	-2.65022	0.0102856	0.999978	-4.51169
chr15.74598006.74598859	-0.497959	3.78174	-2.65022	0.0102856	0.999978	-4.04883
chr16.34592687.34593421	-0.966232	2.20803	-2.65012	0.0102883	0.999978	-4.2086
chr6.152292452.152292851	-1.71753	0.245312	-2.64972	0.0102994	0.999978	-4.5256
chr1.43055862.43056209	-1.54231	0.253166	-2.6494	0.0103081	0.999978	-4.51744
chr3.146256906.146257221	-1.14589	0.352444	-2.64793	0.0103481	0.999978	-4.47582
chr3.194226088.194226741	-0.785749	1.88319	-2.64754	0.0103586	0.999978	-4.35896
chr13.26062002.26062265	1.4961	0.0566243	2.64727	0.0103661	0.999978	-4.51831
chr11.11677767.11678327	-0.986316	1.50383	-2.64706	0.0103718	0.999978	-4.36313
chr5.45335874.45336480	0.960711	1.75406	2.6465	0.0103872	0.999978	-4.42342
chr14.27423357.27423697	1.65171	-0.215742	2.64647	0.010388	0.999978	-4.51337
chr11.60864044.60864530	-1.34235	1.09747	-2.64636	0.010391	0.999978	-4.48809
chr2.28193821.28194316	-1.38324	0.595503	-2.64619	0.0103957	0.999978	-4.5011
chr16.81266630.81267099	-1.60521	0.503067	-2.64472	0.0104362	0.999978	-4.51435
chr13.43405535.43405964	-2.60156	0.0986518	-2.64336	0.0104736	0.999978	-4.52423
chr11.33691941.33692488	0.822018	2.75825	2.64316	0.0104792	0.999978	-4.29256
chr10.117221251.117221612	1.42583	1.82952	2.64207	0.0105093	0.999978	-4.41564
chr12.54549010.54550440	0.492402	4.45343	2.64197	0.0105122	0.999978	-3.95798
chr3.48155162.48155386	1.48849	0.845261	2.64176	0.010518	0.999978	-4.50974
chr15.63402901.63403444	-1.60029	0.158477	-2.64038	0.0105562	0.999978	-4.52297
chr2.63790550.63791675	-0.847422	2.23792	-2.6401	0.010564	0.999978	-4.35377
chr8.85924259.85924784	1.64654	0.497284	2.63946	0.010582	0.999978	-4.51624
chr1.167199702.167199926	1.99654	-0.268104	2.63849	0.0106089	0.999978	-4.52977
chr2.159938444.159938716	1.49018	-0.0842044	2.63834	0.0106132	0.999978	-4.52204
chr5.149125421.149125897	1.25421	1.01191	2.63795	0.010624	0.999978	-4.47181
chr12.63093829.63094194	1.52977	-0.198058	2.63753	0.0106359	0.999978	-4.52067
chr15.99716992.99717672	-1.24382	0.883276	-2.63752	0.0106361	0.999978	-4.47755
chr17.10022517.10022745	-1.35691	0.271452	-2.63739	0.0106399	0.999978	-4.51785
chr17.31754193.31754634	1.67136	0.132577	2.63662	0.0106615	0.999978	-4.52129
chr4.22668473.22669112	-1.27129	0.607268	-2.63652	0.0106642	0.999978	-4.50514
chr8.126571678.126572304	-1.57531	0.303678	-2.63616	0.0106743	0.999978	-4.52646
chr2.121605689.121606199	0.670929	2.76184	2.63535	0.0106972	0.999978	-4.21303
chr14.31031648.31032044	-1.77027	0.575081	-2.63497	0.0107077	0.999978	-4.52483
chr12.46515886.46516119	-1.75122	-0.108916	-2.63391	0.0107377	0.999978	-4.51795
chr2.195787960.195788319	-1.23361	-0.0217417	-2.63342	0.0107514	0.999978	-4.48883
chr15.63483003.63483244	1.57447	0.0986212	2.63277	0.0107699	0.999978	-4.51521
chr9.101549460.101549775	1.60378	0.243292	2.63107	0.0108181	0.999978	-4.52283
chr2.86010977.86011388	-1.17945	0.21295	-2.63094	0.0108219	0.999978	-4.49302
chr1.237482705.237483419	0.968786	1.62386	2.6307	0.0108287	0.999978	-4.40769
chr13.45055595.45056027	1.63938	-0.00999233	2.63032	0.0108395	0.999978	-4.51962
chr1.26753220.26753647	-0.845595	1.52472	-2.63029	0.0108405	0.999978	-4.36533
chr11.31798801.31799226	-1.61352	0.175311	-2.63011	0.0108455	0.999978	-4.52315
chr17.29246676.29246991	1.64673	0.0263375	2.62972	0.0108567	0.999978	-4.52243
chr3.29718589.29719015	-0.937488	1.43193	-2.62957	0.0108609	0.999978	-4.42627
chr1.51688759.51688987	-1.81542	0.34205	-2.62923	0.0108707	0.999978	-4.52365
chr18.63280714.63281412	-1.26892	1.10483	-2.62923	0.0108708	0.999978	-4.47557
chr2.68730753.68731181	-1.52197	0.727025	-2.62886	0.0108812	0.999978	-4.51355
chr13.112032221.112032685	1.31612	0.966	2.62787	0.0109098	0.999978	-4.48117
chr15.67967848.67968595	0.583517	3.14767	2.62668	0.0109437	0.999978	-4.15175
chr15.41620906.41622188	0.468583	4.34052	2.62628	0.0109552	0.999978	-4.04587
chr11.14969821.14970237	-0.731633	1.93976	-2.62567	0.0109729	0.999978	-4.34679
chr6.24537945.24538246	-1.74519	-0.00387254	-2.6256	0.0109748	0.999978	-4.52284
chr8.25202964.25203605	1.84553	0.148721	2.62533	0.0109826	0.999978	-4.52476
chr11.112292733.112293335	0.830445	2.09168	2.62477	0.0109987	0.999978	-4.35044
chr3.30013081.30013377	-1.5597	0.0130281	-2.62475	0.0109995	0.999978	-4.52604
chr12.50240719.50241051	0.859933	1.2292	2.62459	0.0110039	0.999978	-4.38239
chr8.58934796.58935052	-1.66206	-0.107854	-2.62426	0.0110135	0.999978	-4.51889
chr5.170173311.170173549	-1.39133	1.06495	-2.62377	0.0110277	0.999978	-4.48793
chr9.77601624.77602071	-1.77504	-0.268882	-2.62358	0.0110333	0.999978	-4.52583
chr21.26833439.26834119	-1.00933	1.31372	-2.62313	0.0110462	0.999978	-4.43645
chr16.81198665.81199114	-1.10163	0.725252	-2.62283	0.011055	0.999978	-4.49936
chr19.50798250.50798551	-1.85487	0.314595	-2.62283	0.0110551	0.999978	-4.52057
chr15.66714570.66714892	0.982086	1.79904	2.62246	0.0110656	0.999978	-4.40938
chr15.50884016.50884292	-1.64082	0.359156	-2.62157	0.0110916	0.999978	-4.52398
chr15.90419856.90420581	-0.76608	2.2712	-2.62154	0.0110925	0.999978	-4.36291
chr10.130206353.130206666	1.39119	0.853908	2.62137	0.0110975	0.999978	-4.47822
chr8.32162596.32162924	1.68005	-0.155892	2.62015	0.011133	0.999978	-4.50824
chr2.188517590.188518125	-1.70219	0.910672	-2.62007	0.0111353	0.999978	-4.50027
chr2.21703945.21704363	-1.19663	0.857738	-2.61924	0.0111595	0.999978	-4.4654
chr15.78113168.78113947	0.913317	1.74267	2.61907	0.0111647	0.999978	-4.41175
chr6.36699196.36699673	-1.33844	0.593322	-2.61856	0.0111795	0.999978	-4.50153
chr4.16415653.16416141	1.60105	0.0149138	2.61836	0.0111854	0.999978	-4.52765
chr17.49988067.49988238	1.54878	0.397779	2.61721	0.0112191	0.999978	-4.52412
chr3.140433428.140434029	-1.38974	0.32797	-2.61713	0.0112215	0.999978	-4.49849
chr19.44692140.44692408	1.18218	0.981073	2.61683	0.0112305	0.999978	-4.47721
chr6.76861478.76861677	-1.61436	0.0416386	-2.6162	0.0112489	0.999978	-4.51829
chr7.27641116.27641489	-1.73991	-0.0894425	-2.61577	0.0112615	0.999978	-4.52252
chr21.30478136.30478642	-1.23899	1.72777	-2.61559	0.0112669	0.999978	-4.44857
chr4.100481349.100481684	-1.58593	0.434369	-2.6155	0.0112697	0.999978	-4.50709
chr19.46378304.46378460	1.40633	0.358148	2.61517	0.0112794	0.999978	-4.51692
chr4.146951607.146951936	-1.59054	-0.21696	-2.61417	0.0113089	0.999978	-4.5265
chr10.4838678.4839036	-1.48217	0.434011	-2.61255	0.0113571	0.999978	-4.50181
chr2.15921.16209	-1.7657	-0.112094	-2.61239	0.0113617	0.999978	-4.52227
chrX.21786256.21786727	-1.61772	0.282849	-2.61194	0.0113751	0.999978	-4.50599
chr17.20877065.20877443	-1.57606	-0.225363	-2.60972	0.0114414	0.999978	-4.52309
chr17.45287914.45288285	-0.972798	1.5857	-2.60957	0.011446	0.999978	-4.40668
chr18.56575963.56576340	1.36422	0.665946	2.60932	0.0114536	0.999978	-4.50627
chr2.165203881.165204255	-1.43692	0.120435	-2.60914	0.0114588	0.999978	-4.51694
chr11.92037350.92037884	1.61637	0.920441	2.60872	0.0114713	0.999978	-4.51287
chr17.44220952.44221774	0.581998	4.05055	2.60826	0.0114852	0.999978	-4.07773
chr15.81914919.81915349	1.20769	0.683575	2.60792	0.0114954	0.999978	-4.49191
chr7.152435599.152436024	1.019	2.24296	2.60772	0.0115016	0.999978	-4.40176
chr9.26012913.26013494	-1.38864	0.747892	-2.60659	0.0115356	0.999978	-4.50143
chr17.73976656.73976934	-1.32547	-0.102467	-2.60553	0.0115676	0.999978	-4.52675
chr9.93201412.93201694	-1.13517	1.20978	-2.60519	0.0115779	0.999978	-4.45236
chr16.72475694.72476008	-0.89291	1.46481	-2.60457	0.0115967	0.999978	-4.40273
chr19.53774041.53774535	1.4758	-0.207828	2.6045	0.0115988	0.999978	-4.5168
chr15.71201633.71201894	-1.37021	0.733171	-2.60446	0.0116	0.999978	-4.49485
chr22.41501363.41501699	-1.25814	0.413203	-2.60441	0.0116016	0.999978	-4.5072
chr7.51020359.51020634	-1.72581	-0.217833	-2.60428	0.0116055	0.999978	-4.52609
chrX.106802193.106803314	0.414168	4.54215	2.60409	0.0116113	0.999978	-3.97552
chr17.80270902.80271187	-1.59093	0.108916	-2.60407	0.0116119	0.999978	-4.52679
chr11.90171351.90171900	1.84999	-0.0217437	2.60363	0.0116251	0.999978	-4.5302
chr1.219938530.219939172	1.50895	0.272595	2.60354	0.0116279	0.999978	-4.52912
chr19.53431404.53432664	0.396896	4.44092	2.60174	0.0116827	0.999978	-3.98642
chr3.125958074.125958441	1.60047	0.127837	2.6004	0.0117236	0.999978	-4.51754
chr12.39605601.39606298	1.50818	0.611929	2.60022	0.0117291	0.999978	-4.50511
chr11.107722413.107722929	-1.26837	0.436066	-2.60011	0.0117324	0.999978	-4.50834
chr2.167370269.167370644	-1.52617	0.879308	-2.5998	0.0117422	0.999978	-4.50582
chrX.133649696.133650452	0.873305	1.64797	2.59966	0.0117463	0.999978	-4.35953
chr16.46389780.46390795	-0.761853	4.43329	-2.59828	0.0117887	0.999978	-3.90089
chr2.28828384.28828831	-1.86069	-0.107344	-2.59792	0.0117996	0.999978	-4.53105
chr10.95363268.95363552	-1.42826	0.275452	-2.59694	0.0118301	0.999978	-4.52147
chr12.94304627.94305088	0.552454	2.90104	2.59649	0.0118438	0.999978	-4.19513
chr22.33832268.33832995	-0.8178	1.69619	-2.59634	0.0118484	0.999978	-4.36375
chr4.4474467.4474802	-1.26075	0.0593206	-2.5962	0.011853	0.999978	-4.51689
chr17.29855629.29856041	1.60489	-0.0537588	2.59583	0.0118644	0.999978	-4.52502
chr2.17621859.17622132	-1.45558	0.515874	-2.59559	0.0118717	0.999978	-4.52086
chr1.7469372.7469502	-1.55557	0.33744	-2.59432	0.0119111	0.999978	-4.51927
chr6.157825353.157825799	-1.34636	0.884586	-2.59389	0.0119245	0.999978	-4.50051
chr21.29349639.29350347	0.746474	2.35441	2.59331	0.0119425	0.999978	-4.29965
chr3.193946969.193947374	-1.63164	0.218025	-2.59325	0.0119443	0.999978	-4.5219
chr13.38763776.38764133	-1.90845	-0.220269	-2.59203	0.0119823	0.999978	-4.53058
chr16.34572600.34573153	-1.11857	0.820976	-2.59142	0.0120014	0.999978	-4.43595
chr10.82851899.82852273	1.7157	0.0946667	2.59113	0.0120107	0.999978	-4.51658
chr1.43426862.43427027	-1.82463	-0.182821	-2.59058	0.0120279	0.999978	-4.53715
chr12.64236801.64237497	1.34077	0.350909	2.59044	0.012032	0.999978	-4.49657
chr14.95876264.95877427	-0.58653	2.93755	-2.59036	0.0120345	0.999978	-4.25755
chr2.120312915.120313617	0.734041	2.48369	2.5903	0.0120366	0.999978	-4.35213
chr22.17483752.17484431	0.797572	2.44708	2.59011	0.0120424	0.999978	-4.35197
chr12.52463012.52463218	-1.85717	-0.0588379	-2.58982	0.0120518	0.999978	-4.52868
chr6.92481829.92482105	-1.01511	1.26076	-2.58974	0.0120542	0.999978	-4.46361
chr18.27887853.27888668	-0.709453	2.54261	-2.58859	0.0120902	0.999978	-4.30823
chr18.54130539.54131231	0.794103	2.09466	2.58823	0.0121015	0.999978	-4.37817
chr4.17168659.17168885	-1.62496	-0.0480686	-2.5881	0.0121057	0.999978	-4.52633
chr7.81299346.81299603	-1.52357	-0.195944	-2.58767	0.0121192	0.999978	-4.53947
chr12.54245906.54246603	-1.21741	0.977001	-2.58741	0.0121274	0.999978	-4.4831
chr2.54255585.54256286	-1.69418	0.192932	-2.58643	0.0121584	0.999978	-4.52553
chr17.43314732.43316338	0.443755	3.99343	2.58604	0.0121707	0.999978	-4.03233
chr5.59501625.59502042	1.82567	-0.0820844	2.58586	0.0121765	0.999978	-4.52263
chr18.61544122.61544604	-1.05396	0.604237	-2.58465	0.0122148	0.999978	-4.45598
chr10.55738518.55738833	1.30326	0.609522	2.58392	0.0122383	0.999978	-4.5093
chr3.156548274.156548877	-0.940556	1.10745	-2.5839	0.0122386	0.999978	-4.43264
chrX.120372636.120373151	-1.54014	0.0274176	-2.58367	0.0122462	0.999978	-4.53064
chr3.31732488.31733302	-0.968175	1.32577	-2.58366	0.0122463	0.999978	-4.45859
chr8.98997862.98998154	-1.55298	-0.246872	-2.58361	0.012248	0.999978	-4.5267
chr16.57500446.57501136	0.578691	2.93539	2.58354	0.0122504	0.999978	-4.12219
chr1.39646316.39647141	0.543979	3.66239	2.58275	0.0122756	0.999978	-4.07349
chr2.66369604.66369929	-1.81428	-0.0349511	-2.58086	0.0123358	0.999978	-4.52908
chr22.43472799.43473352	-1.07086	0.660773	-2.58064	0.0123428	0.999978	-4.47794
chr15.73763901.73764203	0.908205	0.902579	2.58061	0.0123439	0.999978	-4.43282
chr10.118851430.118852007	-1.70152	0.518943	-2.58044	0.0123493	0.999978	-4.51324
chr5.90131114.90131281	1.26802	-0.0516391	2.58007	0.0123612	0.999978	-4.51206
chr19.43200710.43201708	2.13548	-0.291393	2.58001	0.012363	0.999978	-4.52617
chr2.65666224.65666590	-1.29953	1.03427	-2.57927	0.012387	0.999978	-4.49503
chr6.46485579.46485845	-1.46235	0.452693	-2.57925	0.0123877	0.999978	-4.5166
chr1.181430136.181430838	1.33415	0.958008	2.57912	0.0123917	0.999978	-4.51377
chr16.46387866.46387984	-0.961165	0.857305	-2.57824	0.01242	0.999978	-4.39556
chr4.109233504.109233893	-1.22047	0.952271	-2.57738	0.0124479	0.999978	-4.49487
chr2.182620850.182621257	-0.926903	0.989919	-2.5773	0.0124504	0.999978	-4.39023
chrX.1378393.1378887	-1.22466	1.15244	-2.57704	0.0124589	0.999978	-4.46524
chr18.10559952.10561380	0.588422	2.66591	2.57681	0.0124665	0.999978	-4.28328
chr22.17477410.17477833	0.780007	2.23268	2.57672	0.0124692	0.999978	-4.32507
chr2.98842690.98843126	0.970255	1.03434	2.57654	0.0124753	0.999978	-4.44711
chr17.54992984.54993404	-1.67354	0.273024	-2.5763	0.012483	0.999978	-4.53224
chr4.102843135.102843569	-1.78066	-0.165449	-2.57619	0.0124864	0.999978	-4.54176
chr3.185225469.185225858	-1.61331	0.22423	-2.57488	0.012529	0.999978	-4.51663
chr17.43021036.43021565	0.504889	3.29257	2.57399	0.0125579	0.999978	-4.16499
chr6.149336438.149336881	0.98778	1.86994	2.57338	0.012578	0.999978	-4.44959
chr1.92444144.92444698	0.744228	2.44125	2.57305	0.0125888	0.999978	-4.35203
chr8.19141171.19141661	0.824269	1.61828	2.57299	0.0125904	0.999978	-4.36913
chr9.12516421.12517093	-1.00099	1.46182	-2.57298	0.012591	0.999978	-4.43481
chrX.22109511.22109739	1.51125	0.281591	2.57286	0.0125949	0.999978	-4.51856
chr7.47914650.47915482	0.823538	1.63783	2.57267	0.0126011	0.999978	-4.37158
chr13.109306952.109307455	-1.29555	0.480491	-2.57248	0.0126071	0.999978	-4.509
chr10.84177350.84177930	-1.09827	0.942499	-2.5721	0.0126197	0.999978	-4.45284
chr1.168737314.168738131	-0.722447	1.9254	-2.57202	0.0126222	0.999978	-4.31746
chr1.31644350.31645403	0.43412	5.15294	2.57155	0.0126378	0.999978	-3.90006
chrX.19566599.19567006	-0.827011	1.30763	-2.57133	0.0126449	0.999978	-4.40192
chr2.55031212.55031762	1.58063	0.596371	2.57097	0.0126567	0.999978	-4.52337
chr11.12726252.12726608	-0.985836	1.62011	-2.57048	0.012673	0.999978	-4.43736
chr6.126624975.126625297	-1.6174	-0.0805048	-2.56941	0.0127078	0.999978	-4.52967
chr4.15542697.15543092	-1.31858	0.136217	-2.56939	0.0127086	0.999978	-4.50085
chr16.569448.570453	0.547673	3.44729	2.56864	0.0127335	0.999978	-4.11978
chr6.109504733.109505252	-1.16844	0.339153	-2.56844	0.0127399	0.999978	-4.50529
chr4.106287369.106287675	-1.52054	0.226395	-2.56766	0.0127658	0.999978	-4.53031
chr3.12115793.12116120	-1.58092	0.0991265	-2.56737	0.0127755	0.999978	-4.52149
chr3.50057987.50058212	-1.30294	-0.0427061	-2.56725	0.0127794	0.999978	-4.50716
chr1.232966756.232967007	-1.35887	0.668694	-2.56715	0.0127825	0.999978	-4.4964
chrX.120310481.120310652	-1.12329	1.34079	-2.56707	0.0127853	0.999978	-4.4776
chr3.128306993.128307433	-1.27741	0.613402	-2.56686	0.0127921	0.999978	-4.48768
chr17.35627084.35627382	1.80529	0.0211985	2.56671	0.0127972	0.999978	-4.52851
chr22.38097864.38098345	-1.22283	0.697051	-2.56637	0.0128084	0.999978	-4.45708
chr6.169385299.169385849	-1.31377	0.394157	-2.56589	0.0128246	0.999978	-4.50706
chr4.160932042.160932576	-1.72196	0.105789	-2.56487	0.0128585	0.999978	-4.52809
chr12.105729222.105729655	1.23374	0.534271	2.56478	0.0128612	0.999978	-4.49786
chr8.120932838.120933113	-1.34031	0.0443929	-2.56466	0.0128653	0.999978	-4.52688
chr6.125835256.125835832	1.48551	1.20953	2.56435	0.0128755	0.999978	-4.49967
chr18.8799116.8799317	0.696786	1.93409	2.56418	0.0128814	0.999978	-4.3321
chr12.22130756.22131108	-1.55298	0.397492	-2.56303	0.0129198	0.999978	-4.52488
chr8.69946246.69946591	-1.01883	0.876643	-2.56301	0.0129204	0.999978	-4.45899
chr4.119173581.119174033	-1.6707	0.042476	-2.56235	0.0129426	0.999978	-4.52399
chr16.58533542.58534428	-0.843921	2.42469	-2.5623	0.0129443	0.999978	-4.36365
chr6.16004943.16005488	-1.14034	0.620042	-2.56223	0.0129467	0.999978	-4.47604
chr22.17350268.17350762	-1.12241	0.671643	-2.56219	0.0129477	0.999978	-4.47499
chrX.118218105.118218445	-1.97077	-0.219915	-2.56195	0.012956	0.999978	-4.53542
chr14.46951580.46951813	1.48916	-0.198887	2.56192	0.0129568	0.999978	-4.52235
chr2.162072261.162072690	-1.25576	1.33022	-2.56157	0.0129687	0.999978	-4.4932
chr2.230797894.230798251	-1.20753	0.895392	-2.56148	0.0129716	0.999978	-4.46975
chr14.100803259.100803595	-1.77888	-0.0250012	-2.56079	0.0129947	0.999978	-4.52637
chr12.100794502.100795820	0.62438	2.95635	2.56043	0.0130068	0.999978	-4.25571
chr2.230687610.230687858	-1.5267	0.464353	-2.56042	0.0130073	0.999978	-4.52966
chr16.31253654.31253990	-1.06003	1.06361	-2.55986	0.0130261	0.999978	-4.45763
chr3.47197268.47197916	-1.05601	1.10514	-2.55924	0.013047	0.999978	-4.48047
chr11.34940153.34940407	1.55808	-0.0637091	2.55872	0.0130646	0.999978	-4.5274
chr4.27616159.27616495	-1.72912	0.110397	-2.55861	0.0130683	0.999978	-4.52747
chr1.223738494.223739343	-0.549406	3.04746	-2.55858	0.0130692	0.999978	-4.21805
chr7.119640407.119640746	-1.63736	0.0130768	-2.558	0.0130888	0.999978	-4.52873
chr4.180028628.180028992	-1.48112	0.0524522	-2.55749	0.0131061	0.999978	-4.5248
chr1.67766231.67766835	0.635049	2.47638	2.55744	0.0131079	0.999978	-4.31252
chrX.63488435.63489453	-0.968782	1.36482	-2.55672	0.0131322	0.999978	-4.45513
chr5.39424222.39425438	0.415791	4.73923	2.55666	0.0131342	0.999978	-3.9714
chr21.14057420.14058138	-1.18596	1.60928	-2.55615	0.0131516	0.999978	-4.46809
chr10.24319278.24319787	-1.53263	0.581041	-2.55577	0.0131647	0.999978	-4.51938
chr2.36485412.36485804	1.00186	1.00026	2.55565	0.0131688	0.999978	-4.44306
chr7.110541978.110542355	1.81562	-0.290232	2.5556	0.0131705	0.999978	-4.53348
chr14.25945639.25945928	-1.23555	0.4253	-2.55535	0.0131787	0.999978	-4.50395
chr2.190794729.190794991	-1.42332	0.406803	-2.55503	0.0131898	0.999978	-4.51566
chr3.41024100.41024969	-1.40921	1.01988	-2.55461	0.0132042	0.999978	-4.48976
chr17.82589708.82589928	-1.19067	0.329209	-2.55405	0.013223	0.999978	-4.48271
chrX.67004463.67004786	1.68295	0.240828	2.55343	0.0132442	0.999978	-4.52631
chr1.241503497.241503960	-1.40151	0.317685	-2.55327	0.0132497	0.999978	-4.51108
chr3.168116151.168116651	-0.628226	2.12992	-2.55273	0.0132684	0.999978	-4.31169
chr6.16154688.16155222	-1.30197	0.622054	-2.5527	0.0132692	0.999978	-4.52073
chr14.101564892.101565190	-1.13982	0.748339	-2.55246	0.0132777	0.999978	-4.46577
chr2.188381710.188382524	-1.04038	1.53109	-2.55213	0.0132891	0.999978	-4.46729
chr3.134357329.134358408	0.497486	4.66098	2.55176	0.0133017	0.999978	-4.04047
chr17.810981.811544	-1.22242	1.43711	-2.55147	0.0133115	0.999978	-4.46798
chr12.121618683.121619145	-1.84434	-0.0820092	-2.55129	0.0133178	0.999978	-4.53508
chr20.50678226.50678786	0.55374	2.43294	2.55117	0.0133219	0.999978	-4.18979
chr3.69406294.69406462	-1.32757	-0.0823584	-2.55107	0.0133254	0.999978	-4.51095
chr20.33366859.33367417	-1.4296	0.477444	-2.55095	0.0133295	0.999978	-4.5171
chr7.70504323.70504577	-1.25272	0.291139	-2.55095	0.0133296	0.999978	-4.49702
chr2.157052806.157053257	0.800343	1.75665	2.55073	0.0133372	0.999978	-4.38222
chr8.96937319.96937715	-1.04098	0.731	-2.55068	0.0133387	0.999978	-4.4455
chr4.139774016.139774338	1.75739	-0.0978481	2.55047	0.013346	0.999978	-4.53297
chr1.89739163.89739542	-1.3609	0.41588	-2.54982	0.0133684	0.999978	-4.51769
chr11.10076417.10077136	-1.0873	1.41598	-2.54929	0.0133866	0.999978	-4.4618
chr16.83158288.83158688	-1.49868	0.137129	-2.5491	0.013393	0.999978	-4.52734
chr13.66492555.66492814	-0.874468	0.626337	-2.548	0.0134313	0.999978	-4.465
chr10.22988732.22989267	1.35007	0.519625	2.54788	0.0134355	0.999978	-4.51806
chr4.81445062.81445649	-1.33635	0.477938	-2.54784	0.0134367	0.999978	-4.51852
chr1.55230631.55231225	-1.29465	0.637791	-2.54776	0.0134396	0.999978	-4.49584
chr1.153957671.153958893	0.37775	5.56725	2.54765	0.0134433	0.999978	-3.85255
chr1.113657151.113657475	-1.86909	0.597081	-2.54742	0.0134514	0.999978	-4.53223
chr1.160993669.160994039	-0.984166	1.14793	-2.54689	0.0134696	0.999978	-4.42406
chr2.239101162.239101458	2.00317	-0.159607	2.54589	0.0135046	0.999978	-4.53425
chr16.3780505.3780943	-1.17052	0.889671	-2.5458	0.0135077	0.999978	-4.48992
chr2.36456456.36456810	-0.679764	2.37104	-2.5456	0.0135145	0.999978	-4.27575
chr18.13499887.13500816	0.689497	2.55016	2.54546	0.0135196	0.999978	-4.35591
chr11.5922932.5923527	-1.19965	1.05461	-2.54507	0.0135332	0.999978	-4.47375
chr12.93407042.93407765	-1.13224	0.916592	-2.54467	0.0135471	0.999978	-4.44771
chr14.100221202.100222106	0.581816	2.6355	2.5444	0.0135565	0.999978	-4.29357
chr10.119350704.119351106	0.634312	2.43045	2.54439	0.0135568	0.999978	-4.22208
chr11.68798038.68798731	-1.00802	1.24803	-2.54407	0.0135679	0.999978	-4.45608
chr16.60484268.60484456	1.27372	-0.213778	2.54384	0.0135762	0.999978	-4.5313
chr2.99448589.99449029	-1.65903	0.0143518	-2.54302	0.0136047	0.999978	-4.52737
chr10.127413937.127414369	-0.806217	1.73467	-2.54267	0.0136169	0.999978	-4.37776
chr22.29748464.29748813	-0.926495	0.948022	-2.54208	0.0136376	0.999978	-4.46493
chr5.159874155.159874577	1.34679	0.423524	2.542	0.0136405	0.999978	-4.52998
chr11.19071277.19071721	0.700166	1.78153	2.54169	0.0136513	0.999978	-4.35946
chr2.145199073.145199474	1.44925	0.370324	2.54117	0.0136696	0.999978	-4.52318
chr1.193553564.193553925	-1.48373	0.227158	-2.54097	0.0136766	0.999978	-4.53298
chr3.29937251.29937476	-1.69873	0.129526	-2.54077	0.0136837	0.999978	-4.53913
chr1.10546889.10547218	1.45754	0.319122	2.54068	0.0136868	0.999978	-4.5162
chr10.102343083.102343361	1.57289	0.345652	2.54034	0.013699	0.999978	-4.52836
chr9.13591620.13591895	-1.01953	0.0158419	-2.54015	0.0137056	0.999978	-4.46249
chr4.8446054.8446447	-0.916915	1.29474	-2.5401	0.0137073	0.999978	-4.43239
chr6.133435241.133435712	-1.38701	0.160403	-2.54009	0.0137078	0.999978	-4.50924
chr5.17415395.17415637	-1.69522	-0.0222289	-2.54004	0.0137094	0.999978	-4.52888
chrX.53726859.53727285	-1.44613	0.840005	-2.53835	0.0137691	0.999978	-4.5099
chr10.104657493.104657783	-1.38973	0.386411	-2.53825	0.013773	0.999978	-4.51231
chr10.116694352.116694729	-1.1336	0.470101	-2.53687	0.0138216	0.999978	-4.48146
chr8.108740033.108740464	-1.33384	0.0435057	-2.53585	0.013858	0.999978	-4.5193
chr21.39048007.39048408	1.15549	0.965852	2.53572	0.0138628	0.999978	-4.49628
chr7.81957460.81957786	1.58068	0.398399	2.53549	0.0138708	0.999978	-4.52965
chr7.117072660.117073123	0.71957	1.85761	2.53531	0.0138775	0.999978	-4.36251
chr13.39374668.39375274	-1.89947	0.809521	-2.53527	0.0138787	0.999978	-4.52869
chr20.14554179.14554624	-1.40756	0.560304	-2.53501	0.013888	0.999978	-4.51612
chr4.155809900.155810102	-1.39402	0.509036	-2.53482	0.0138949	0.999978	-4.51829
chr14.102248974.102249287	-1.43605	0.0959553	-2.53424	0.0139156	0.999978	-4.53345
chr19.42373916.42374284	-0.740288	2.51845	-2.53389	0.013928	0.999978	-4.25237
chr9.81771717.81771901	-1.81949	-0.124764	-2.53365	0.0139366	0.999978	-4.53038
chr4.151709528.151710256	-1.66217	0.703125	-2.53325	0.0139511	0.999978	-4.50655
chr3.140903154.140903493	1.15539	0.884311	2.53323	0.0139519	0.999978	-4.48703
chr1.178439230.178439552	-1.24748	0.665957	-2.53274	0.0139693	0.999978	-4.51121
chr19.4207193.4207629	1.00538	1.04314	2.53253	0.0139769	0.999978	-4.46477
chr11.86051189.86051599	-1.7385	-0.019939	-2.53229	0.0139855	0.999978	-4.52974
chr22.35037016.35037380	-1.18037	0.025505	-2.53222	0.013988	0.999978	-4.50323
chr6.112180209.112180428	-1.23603	0.644272	-2.53152	0.014013	0.999978	-4.51134
chr18.35171308.35171505	-1.6864	-0.0622686	-2.53071	0.0140421	0.999978	-4.53171
chr3.149255338.149255609	-1.56646	-0.150207	-2.53063	0.014045	0.999978	-4.53608
chr8.13003901.13004604	-1.18414	1.03027	-2.53048	0.0140507	0.999978	-4.46782
chr1.44806019.44806353	-2.41605	1.22836	-2.53011	0.014064	0.999978	-4.52971
chr9.108761691.108762210	1.1306	1.12137	2.52985	0.0140733	0.999978	-4.4842
chr8.74455663.74455895	-1.642	-0.166361	-2.52985	0.0140735	0.999978	-4.53619
chr17.2382471.2382968	0.619709	2.37373	2.52919	0.0140971	0.999978	-4.33574
chrX.128309214.128309639	-1.56169	0.407339	-2.52891	0.0141074	0.999978	-4.51708
chr7.138610642.138610990	1.08276	0.353835	2.5288	0.0141112	0.999978	-4.47956
chr9.36276887.36277180	1.0433	1.8468	2.52867	0.0141162	0.999978	-4.43429
chr4.153512553.153512759	-1.76522	-0.230211	-2.52802	0.0141396	0.999978	-4.53474
chr1.22465042.22465619	-1.18312	0.862587	-2.52749	0.014159	0.999978	-4.49336
chr2.143473074.143473578	1.65642	0.0335702	2.52723	0.0141683	0.999978	-4.52904
chr2.183172370.183172878	-1.68762	0.500155	-2.52672	0.0141868	0.999978	-4.52057
chr6.43813207.43813436	1.62003	0.3971	2.52657	0.0141924	0.999978	-4.5255
chr19.33904728.33905028	1.54952	0.9566	2.52641	0.0141981	0.999978	-4.51436
chr4.182763728.182764835	-0.675544	2.29412	-2.526	0.0142131	0.999978	-4.33896
chr5.120323012.120323420	1.27075	0.0461801	2.52564	0.0142262	0.999978	-4.51268
chr9.109329415.109330079	-0.840588	1.65039	-2.52537	0.0142362	0.999978	-4.39805
chr5.16628781.16629637	-1.21083	0.846669	-2.52503	0.0142484	0.999978	-4.48818
chr11.125949856.125950234	-1.72805	0.243861	-2.52452	0.0142671	0.999978	-4.52958
chr15.69093236.69093458	1.28262	0.14353	2.52426	0.0142766	0.999978	-4.49479
chr17.59811324.59811540	-1.59127	-0.23071	-2.52399	0.0142866	0.999978	-4.53902
chr20.53201137.53201816	-1.15	0.906897	-2.52393	0.0142889	0.999978	-4.45585
chr5.67813812.67814623	1.0543	1.16006	2.52385	0.0142917	0.999978	-4.43078
chr5.103044181.103044790	1.89847	-0.017776	2.5233	0.0143119	0.999978	-4.536
chr7.30292526.30292955	-1.61637	0.398381	-2.52327	0.014313	0.999978	-4.51354
chr8.17689632.17689808	1.58167	-0.23951	2.52305	0.0143209	0.999978	-4.54011
chr21.46518987.46519339	-1.11528	0.232764	-2.52236	0.0143465	0.999978	-4.47908
chr22.49632129.49633009	0.680479	2.5783	2.52224	0.0143508	0.999978	-4.27159
chr1.61183652.61184915	-0.738873	2.27645	-2.52222	0.0143515	0.999978	-4.32588
chr3.68876149.68876399	1.42437	0.109783	2.52198	0.0143604	0.999978	-4.52824
chr12.13941144.13942241	-0.577948	2.56943	-2.52198	0.0143605	0.999978	-4.29749
chr18.48973753.48974019	-0.779804	1.15656	-2.52196	0.0143611	0.999978	-4.41934
chr2.202104359.202104897	0.783261	2.1713	2.52188	0.014364	0.999978	-4.38881
chr2.170747952.170748232	1.48311	0.0497254	2.52154	0.0143767	0.999978	-4.52691
chr20.35191529.35191851	-1.21603	0.542238	-2.52115	0.0143907	0.999978	-4.4783
chr12.105334508.105334855	-0.918049	1.44718	-2.52106	0.0143942	0.999978	-4.46426
chr11.45928556.45928803	-1.52681	0.780828	-2.5204	0.0144184	0.999978	-4.52833
chr13.63900426.63901090	-0.978211	0.913574	-2.52027	0.0144233	0.999978	-4.44273
chr8.51663650.51664123	-1.69601	0.177188	-2.51992	0.0144362	0.999978	-4.52943
chrX.18872050.18872395	-1.12258	0.412695	-2.51963	0.0144469	0.999978	-4.47941
chr13.37618626.37618923	-1.79397	0.581043	-2.51953	0.0144506	0.999978	-4.53038
chr5.172106811.172107079	1.59023	1.12422	2.51931	0.014459	0.999978	-4.51744
chr20.54362390.54362892	0.945913	0.840767	2.51923	0.0144619	0.999978	-4.46456
chr22.21849584.21849856	-1.12614	1.15648	-2.51809	0.014504	0.999978	-4.48387
chr8.56787381.56788126	0.996146	1.76612	2.51794	0.0145095	0.999978	-4.46316
chr10.70080865.70081202	-1.29597	0.519721	-2.51755	0.0145242	0.999978	-4.51005
chr4.145928530.145929102	-1.73918	0.0412444	-2.51737	0.0145308	0.999978	-4.5329
chr3.47854619.47855013	-1.1522	1.58381	-2.51735	0.0145318	0.999978	-4.44426
chr13.73804007.73804327	1.48588	-0.0501751	2.51704	0.0145431	0.999978	-4.53173
chr4.169663974.169664195	-1.32996	1.08511	-2.51696	0.0145462	0.999978	-4.5
chr4.114807734.114808147	-1.09816	0.777001	-2.51669	0.014556	0.999978	-4.48579
chr11.35676246.35676779	-1.50152	0.412185	-2.51652	0.0145624	0.999978	-4.52746
chr6.109867100.109867493	-1.10361	0.470773	-2.51645	0.0145653	0.999978	-4.50094
chr7.78080487.78081159	-1.26239	0.790028	-2.51637	0.0145682	0.999978	-4.50636
chr3.171306736.171307006	-1.62877	-0.0230386	-2.51586	0.014587	0.999978	-4.53469
chr2.218370513.218371018	-1.04402	1.1864	-2.51577	0.0145904	0.999978	-4.463
chr17.10205631.10205937	-1.63986	0.043078	-2.51551	0.0146003	0.999978	-4.53708
chr3.26343380.26343948	-1.66941	0.209591	-2.51498	0.0146202	0.999978	-4.53286
chrX.71622642.71623313	-0.722863	1.3941	-2.51491	0.0146226	0.999978	-4.39233
chr5.138670220.138670402	1.15476	1.04766	2.51404	0.0146551	0.999978	-4.49472
chr2.69624699.69625665	-0.743559	2.27806	-2.51393	0.0146595	0.999978	-4.38007
chrX.100378768.100379595	-0.970412	1.20511	-2.51362	0.014671	0.999978	-4.45928
chr14.102277939.102278582	-0.800228	1.84338	-2.5132	0.0146866	0.999978	-4.34334
chr7.107505862.107506497	-0.913663	1.13101	-2.5131	0.0146906	0.999978	-4.42979
chr22.44524177.44524953	0.780811	2.07329	2.51307	0.0146915	0.999978	-4.34866
chr6.69162609.69163203	0.944945	0.323371	2.5128	0.0147019	0.999978	-4.47098
chr7.139242755.139243273	-1.40779	0.870146	-2.5127	0.0147056	0.999978	-4.51428
chr6.139291767.139292503	0.673694	2.71014	2.51254	0.0147115	0.999978	-4.33275
chr4.57071297.57071649	-1.51441	0.251613	-2.51227	0.0147217	0.999978	-4.52855
chr6.15293780.15294089	1.5933	0.091318	2.51154	0.0147492	0.999978	-4.53028
chr17.64623090.64623514	-1.55554	0.919433	-2.51131	0.0147577	0.999978	-4.523
chrX.30986350.30987066	-1.00726	1.06283	-2.5101	0.0148034	0.999978	-4.44543
chr4.141214915.141215588	1.11983	1.28247	2.50958	0.0148233	0.999978	-4.46845
chr9.34500652.34501088	0.90661	1.28094	2.50939	0.0148306	0.999978	-4.45217
chr4.140308060.140309047	0.405425	4.8495	2.50928	0.0148344	0.999978	-4.03271
chr2.37588248.37588850	-1.136	1.19875	-2.50886	0.0148504	0.999978	-4.502
chr2.49472182.49472755	0.882394	0.917701	2.50866	0.014858	0.999978	-4.42141
chr11.107667069.107667465	-1.43367	-0.00940168	-2.50833	0.0148705	0.999978	-4.52559
chr3.114104523.114105263	-1.84354	0.0305518	-2.50796	0.0148846	0.999978	-4.53838
chr7.89773617.89773961	1.63658	-0.0112207	2.50788	0.0148878	0.999978	-4.53625
chr8.24123351.24123782	0.978529	1.88265	2.50762	0.0148976	0.999978	-4.43844
chr10.99595800.99596281	-1.04716	0.747206	-2.50731	0.0149095	0.999978	-4.44488
chr16.6095385.6095670	1.26222	-0.21077	2.5067	0.0149326	0.999978	-4.52424
chr5.143336104.143336484	-1.62409	-0.0919475	-2.5064	0.0149439	0.999978	-4.53055
chr20.19958184.19958589	1.37889	0.0476512	2.50612	0.0149548	0.999978	-4.52992
chr3.15723279.15723740	1.04851	1.11666	2.50604	0.0149579	0.999978	-4.49304
chr2.161915201.161915586	-1.54139	0.10058	-2.50483	0.0150039	0.999978	-4.53163
chr2.122078472.122078934	-0.757016	1.95938	-2.50451	0.0150162	0.999978	-4.36472
chrX.65920517.65921041	-1.66226	0.248326	-2.5045	0.0150166	0.999978	-4.53611
chr8.69780989.69781375	0.822551	1.42818	2.50447	0.0150179	0.999978	-4.40077
chr8.116548279.116548559	0.802951	1.76901	2.50362	0.0150505	0.999978	-4.37549
chr2.181821049.181821323	1.49248	-0.166871	2.50337	0.0150601	0.999978	-4.53377
chr3.141423069.141423234	-0.814351	1.27564	-2.50318	0.0150673	0.999978	-4.41207
chr3.10950829.10951274	-0.977065	1.42801	-2.50295	0.0150761	0.999978	-4.44213
chr10.110762957.110763079	-1.31619	0.827676	-2.5029	0.015078	0.999978	-4.50578
chr12.57902576.57902833	-1.40578	0.128976	-2.50284	0.0150802	0.999978	-4.52405
chr4.105859333.105859627	-1.81214	-0.13378	-2.50273	0.0150847	0.999978	-4.53775
chrX.20547718.20548062	-1.50292	0.746569	-2.502	0.0151129	0.999978	-4.5236
chr18.8329244.8329583	-1.3581	0.0936086	-2.5018	0.0151204	0.999978	-4.52859
chr9.27109052.27109730	0.877166	0.892428	2.50179	0.0151209	0.999978	-4.45171
chr13.40375608.40376097	1.27244	0.288084	2.50178	0.0151211	0.999978	-4.52197
chr10.9342997.9343364	-1.50493	-0.0579967	-2.50168	0.0151251	0.999978	-4.53482
chr1.151038996.151040006	-0.741921	2.1985	-2.50158	0.0151289	0.999978	-4.26845
chr2.133780039.133780559	-1.38171	0.770933	-2.50142	0.0151353	0.999978	-4.51191
chr1.227758126.227758791	0.446823	4.17614	2.50125	0.0151418	0.999978	-4.02405
chr10.35422200.35422650	-0.906839	1.85541	-2.50079	0.0151596	0.999978	-4.40562
chr7.111098559.111099078	-1.21696	0.209644	-2.5003	0.0151783	0.999978	-4.51354
chr18.11857223.11857835	0.660065	3.68539	2.5	0.0151901	0.999978	-4.16904
chr3.161274784.161274967	-1.50874	-0.24179	-2.49976	0.0151995	0.999978	-4.53722
chr18.8965224.8965898	-1.13991	0.874114	-2.49951	0.0152089	0.999978	-4.41855
chr16.88953124.88953511	-1.25836	0.404528	-2.4995	0.0152095	0.999978	-4.51837
chr15.83459136.83459413	-1.19996	0.55963	-2.49839	0.0152526	0.999978	-4.49066
chr8.106434246.106434717	1.70436	0.404632	2.49823	0.0152585	0.999978	-4.52618
chr12.69408668.69409101	-0.877815	1.90366	-2.49799	0.015268	0.999978	-4.40071
chr18.45931066.45931288	-0.98994	0.745468	-2.49761	0.0152829	0.999978	-4.47263
chr1.89900852.89901334	-0.863476	1.10325	-2.49719	0.015299	0.999978	-4.40521
chr11.104337972.104338667	-1.92739	-0.101008	-2.49694	0.0153088	0.999978	-4.53643
chr22.27959326.27959916	-0.892538	1.39512	-2.49681	0.015314	0.999978	-4.41625
chr8.142191994.142192144	-1.45012	-0.0886688	-2.49655	0.0153241	0.999978	-4.5298
chr12.75695016.75695402	-1.79417	0.113563	-2.49579	0.0153538	0.999978	-4.53488
chr11.30729115.30729488	-1.86244	0.105402	-2.49559	0.0153618	0.999978	-4.53658
chr6.151747776.151748236	-0.765861	1.77511	-2.49537	0.0153701	0.999978	-4.40888
chr2.27765792.27766486	-1.02925	0.850114	-2.49503	0.0153834	0.999978	-4.46811
chr6.120111136.120111350	1.54234	0.475815	2.49463	0.0153992	0.999978	-4.52057
chr6.95904776.95905408	-0.782658	1.06799	-2.49457	0.0154015	0.999978	-4.41242
chr8.145075329.145075819	-1.85438	0.199322	-2.49451	0.015404	0.999978	-4.53867
chr8.47304876.47305354	1.75979	-0.00926981	2.49423	0.0154148	0.999978	-4.53384
chr10.16843335.16843729	-1.63739	0.352053	-2.49346	0.0154451	0.999978	-4.53115
chr1.188904233.188904666	-1.1131	1.43351	-2.49338	0.0154484	0.999978	-4.46181
chr3.44065295.44065761	-1.14732	0.529752	-2.49336	0.0154491	0.999978	-4.4715
chr16.10749440.10750086	-0.941016	1.46789	-2.49328	0.0154521	0.999978	-4.41955
chr13.45292231.45292750	1.3517	0.0863201	2.49324	0.0154536	0.999978	-4.52548
chr2.40343967.40344248	-1.2845	0.57139	-2.49312	0.0154583	0.999978	-4.52709
chr17.43520674.43521023	0.865416	1.91811	2.49294	0.0154653	0.999978	-4.42493
chrX.49884354.49884728	1.00081	1.35928	2.49246	0.0154845	0.999978	-4.47629
chr2.64102210.64102980	-1.00433	1.15988	-2.49238	0.0154876	0.999978	-4.46978
chr20.33373782.33374042	-1.70144	-0.0813498	-2.49179	0.0155108	0.999978	-4.53002
chr7.112493380.112493660	-1.15893	0.386122	-2.49171	0.0155139	0.999978	-4.504
chr17.71494113.71494880	-0.737175	1.83668	-2.4909	0.0155459	0.999978	-4.41139
chr11.122091877.122092170	-1.25743	0.397546	-2.49054	0.0155604	0.999978	-4.51828
chr6.37033268.37033499	-1.60933	0.690337	-2.48998	0.0155823	0.999978	-4.53185
chr18.48582201.48582649	-1.3716	0.214566	-2.4899	0.0155857	0.999978	-4.5162
chr3.11456093.11456470	0.780916	1.90009	2.48979	0.0155897	0.999978	-4.37638
chr11.117830415.117830984	-1.04516	1.28439	-2.48966	0.015595	0.999978	-4.48086
chrX.49100590.49101828	0.435575	4.22867	2.48948	0.0156024	0.999978	-4.06859
chr4.139497842.139498355	-1.35287	0.219409	-2.48906	0.015619	0.999978	-4.51773
chr11.86041901.86042261	0.749731	2.07007	2.48828	0.01565	0.999978	-4.37019
chrX.16239245.16239673	1.05112	1.54528	2.48808	0.0156576	0.999978	-4.45661
chr13.111337194.111337840	-1.80813	0.460437	-2.48806	0.0156585	0.999978	-4.53139
chr5.39053288.39053632	-1.42999	0.205571	-2.48748	0.0156819	0.999978	-4.52686
chr1.93588257.93588506	-0.815089	2.11518	-2.48668	0.0157137	0.999978	-4.39336
chr4.97104140.97104315	1.567	-0.0657589	2.48665	0.0157148	0.999978	-4.53391
chr10.113930692.113931109	1.92978	-0.0860601	2.48586	0.0157465	0.999978	-4.53139
chr8.59917458.59918032	-0.911867	1.09489	-2.48539	0.0157652	0.999978	-4.39506
chr11.100354714.100355010	-1.62828	0.12155	-2.48513	0.0157754	0.999978	-4.52998
chr2.70647950.70648173	-0.831479	1.34128	-2.48506	0.0157782	0.999978	-4.41883
chr20.43955360.43956240	0.653441	2.80511	2.48484	0.0157873	0.999978	-4.28167
chr1.197518674.197519134	1.24075	0.299602	2.48416	0.0158146	0.999978	-4.52636
chr4.122002297.122002777	-1.05344	0.39403	-2.48371	0.0158325	0.999978	-4.49413
chr2.66929684.66930383	-0.676192	2.23201	-2.48337	0.0158461	0.999978	-4.37021
chr19.921709.921964	0.640639	2.05385	2.48335	0.0158472	0.999978	-4.31758
chr20.58898700.58898949	-1.42871	0.697338	-2.48333	0.015848	0.999978	-4.50726
chr10.11154446.11154813	-1.07301	0.345967	-2.48318	0.015854	0.999978	-4.48514
chr10.102772325.102772547	1.33708	1.36699	2.48251	0.015881	0.999978	-4.51028
chr19.19050846.19051161	-1.21786	0.396186	-2.48202	0.0159008	0.999978	-4.52571
chr20.7285747.7286464	0.756234	2.17439	2.48192	0.0159047	0.999978	-4.40625
chr11.35594630.35594995	-1.49259	-0.136683	-2.48163	0.0159161	0.999978	-4.52711
chr20.34931489.34931705	-1.37944	-0.0741411	-2.48157	0.0159187	0.999978	-4.53298
chr1.117201616.117202547	-0.691871	1.30955	-2.48151	0.0159214	0.999978	-4.38422
chr4.24179158.24179769	-1.47377	0.985929	-2.48146	0.0159234	0.999978	-4.52728
chr21.41316345.41317143	-1.08778	1.2424	-2.48139	0.0159259	0.999978	-4.46855
chr9.131349882.131350640	0.512189	3.3935	2.48122	0.015933	0.999978	-4.21403
chr19.8148641.8149257	0.813896	1.61474	2.4809	0.0159458	0.999978	-4.41139
chr3.79155710.79156245	-1.2322	1.08732	-2.48013	0.015977	0.999978	-4.47671
chr9.110248244.110248705	-1.54885	0.255847	-2.47983	0.0159893	0.999978	-4.53476
chr8.124561660.124562290	-0.898945	1.60556	-2.4797	0.0159942	0.999978	-4.43731
chr20.37282594.37283050	1.34541	-0.0779653	2.47967	0.0159957	0.999978	-4.52629
chr18.75799925.75800273	-1.03818	0.524621	-2.47939	0.0160068	0.999978	-4.48449
chr6.6497960.6498283	0.899044	0.243741	2.4793	0.0160108	0.999978	-4.46013
chr2.25738370.25739137	-0.902961	1.59036	-2.47905	0.0160209	0.999978	-4.4187
chr17.75426393.75426663	0.956046	2.22738	2.47899	0.0160231	0.999978	-4.42126
chr20.4217581.4217718	-1.00079	1.2239	-2.47838	0.0160482	0.999978	-4.43333
chr2.47288857.47289400	-1.06044	0.889301	-2.47819	0.0160557	0.999978	-4.50605
chr6.40810267.40810446	-1.55623	-0.125405	-2.4775	0.016084	0.999978	-4.53314
chr12.30047857.30048206	-1.36256	0.750354	-2.47744	0.0160864	0.999978	-4.5019
chr5.176410734.176411017	-1.5402	0.291512	-2.47716	0.0160978	0.999978	-4.5335
chr10.6301652.6301979	1.66215	-0.234314	2.4771	0.0161002	0.999978	-4.54165
chr2.160332487.160332631	1.36987	0.508678	2.47705	0.0161023	0.999978	-4.52482
chr13.49667907.49668110	-1.23096	0.119269	-2.47684	0.0161109	0.999978	-4.50646
chr2.100984083.100984209	1.37764	-0.0900869	2.47676	0.016114	0.999978	-4.52813
chr10.29555777.29556455	0.728831	1.78105	2.47659	0.0161209	0.999978	-4.39511
chr4.12583341.12583632	1.17541	0.477614	2.47623	0.0161358	0.999978	-4.50515
chr15.95026141.95026430	-1.20341	0.68889	-2.47579	0.0161537	0.999978	-4.49841
chr12.49288255.49289429	-0.897924	1.81363	-2.4756	0.0161613	0.999978	-4.42607
chr1.111669262.111669814	-1.59967	0.122046	-2.47556	0.0161632	0.999978	-4.51501
chr3.171392923.171393533	-0.682805	2.6304	-2.47548	0.0161665	0.999978	-4.31044
chr9.77795046.77795551	-1.52821	-0.274459	-2.47525	0.0161758	0.999978	-4.52064
chr2.78554098.78554522	-1.30452	-0.0147796	-2.47517	0.0161791	0.999978	-4.51106
chr2.63862672.63863300	-0.749871	2.50264	-2.47495	0.016188	0.999978	-4.37076
chrX.68710806.68711344	-0.694582	1.90982	-2.47382	0.0162345	0.999978	-4.39265
chr2.224782949.224783413	-1.05153	0.401456	-2.47374	0.0162379	0.999978	-4.50044
chr11.43583246.43583441	1.61234	-0.042437	2.47355	0.0162456	0.999978	-4.53084
chr22.46814069.46814577	-1.05383	0.906087	-2.47333	0.0162546	0.999978	-4.46293
chr15.95105336.95105694	-1.87836	-0.23822	-2.47314	0.0162624	0.999978	-4.53396
chr4.164778503.164778889	-1.47313	0.450307	-2.47262	0.0162841	0.999978	-4.5291
chr5.105806562.105806872	1.51224	0.346456	2.47224	0.0162997	0.999978	-4.5369
chr18.57586081.57587053	0.447448	3.99975	2.4722	0.0163011	0.999978	-4.09834
chr7.15603246.15603449	-1.33107	0.0733215	-2.47212	0.0163047	0.999978	-4.53815
chr12.123471348.123471970	-1.07516	1.46263	-2.47183	0.0163163	0.999978	-4.47244
chr12.115261786.115262486	0.751165	1.93872	2.47123	0.0163412	0.999978	-4.3882
chr21.43864165.43864731	0.709138	1.95066	2.47122	0.0163416	0.999978	-4.39773
chr1.71013568.71014439	-0.855293	1.30149	-2.47102	0.01635	0.999978	-4.43042
chr10.90041726.90042174	-1.14579	0.61216	-2.47099	0.0163513	0.999978	-4.48281
chr18.28961751.28962090	-1.36652	0.128236	-2.47094	0.0163533	0.999978	-4.52463
chr8.108918519.108918847	-1.47378	-0.051271	-2.47074	0.0163615	0.999978	-4.5355
chr4.2852596.2852909	-1.09237	0.853577	-2.47024	0.0163821	0.999978	-4.47683
chr12.107759532.107759703	-1.43499	0.385355	-2.46968	0.0164057	0.999978	-4.53347
chr6.5096355.5096928	0.614261	2.87823	2.46949	0.0164134	0.999978	-4.191
chr7.74598576.74598910	-1.72704	-0.238136	-2.46945	0.0164152	0.999978	-4.54472
chr6.20495136.20495566	1.55013	-0.0138212	2.46934	0.0164198	0.999978	-4.53443
chr6.87909932.87910219	1.73455	0.133475	2.46923	0.0164241	0.999978	-4.53302
chr12.63989407.63990080	-1.66519	0.226804	-2.46901	0.0164335	0.999978	-4.52556
chr10.68720774.68721885	0.36143	5.29259	2.4689	0.0164379	0.999978	-3.93683
chr14.23569894.23570098	0.689994	1.56511	2.46889	0.0164383	0.999978	-4.35122
chr7.96118585.96119071	-1.68057	0.090042	-2.46882	0.0164411	0.999978	-4.53718
chr5.77101351.77101701	-1.62364	0.0539559	-2.46881	0.0164418	0.999978	-4.53468
chr18.24181554.24182180	-1.62256	0.502561	-2.46825	0.0164647	0.999978	-4.52937
chr20.3400752.3401125	-1.02573	0.837508	-2.46822	0.0164663	0.999978	-4.47647
chr1.24464512.24464984	-1.85914	0.0340821	-2.46777	0.0164851	0.999978	-4.54112
chr5.81246929.81247178	-1.5479	0.554255	-2.46766	0.0164896	0.999978	-4.53119
chr18.75023593.75023971	-1.87818	-0.198012	-2.46763	0.0164906	0.999978	-4.53979
chr10.12216779.12217305	-1.1048	0.524139	-2.46726	0.016506	0.999978	-4.49787
chr1.161273355.161273880	0.731065	1.8454	2.46711	0.0165125	0.999978	-4.39971
chr3.52041135.52041464	-0.877475	1.14874	-2.46689	0.0165214	0.999978	-4.43781
chr2.66949385.66949823	0.907535	0.947388	2.46674	0.0165278	0.999978	-4.41607
chr12.28742890.28743233	-1.70831	-0.257809	-2.46662	0.0165331	0.999978	-4.53608
chr11.44167037.44167588	-1.06757	0.745741	-2.46659	0.0165343	0.999978	-4.47747
chr9.74765598.74766066	-1.3208	0.14206	-2.46619	0.016551	0.999978	-4.51547
chr5.120345213.120345560	0.995545	0.948096	2.46619	0.016551	0.999978	-4.45618
chr2.7180697.7181012	-1.72	-0.212526	-2.46609	0.0165552	0.999978	-4.54263
chr10.16724489.16725017	1.10639	0.855033	2.46588	0.0165637	0.999978	-4.48605
chr1.150383767.150384069	-1.25135	0.780311	-2.46588	0.0165637	0.999978	-4.51769
chr3.61146357.61147045	1.34103	0.770319	2.46588	0.0165639	0.999978	-4.50397
chr13.65884228.65884464	-1.35504	0.386586	-2.46578	0.0165678	0.999978	-4.51089
chr13.110541023.110541884	-0.74463	2.02209	-2.4656	0.0165755	0.999978	-4.39965
chr13.105346017.105346762	0.656882	2.63344	2.46535	0.016586	0.999978	-4.34162
chr16.24093555.24094015	-1.59043	0.270454	-2.4653	0.0165883	0.999978	-4.53465
chr22.29726949.29727606	-0.681388	1.72628	-2.46526	0.0165897	0.999978	-4.39054
chr4.137249180.137249435	-1.68481	-0.0605434	-2.46487	0.0166063	0.999978	-4.53581
chr15.50781604.50782414	-1.07195	1.31215	-2.4642	0.0166344	0.999978	-4.47956
chr6.133916462.133917022	0.873006	1.86563	2.46359	0.0166601	0.999978	-4.41833
chrX.49073586.49074417	0.467828	3.68685	2.46306	0.0166823	0.999978	-4.13619
chr14.67704514.67704920	1.11945	0.990497	2.46274	0.0166955	0.999978	-4.50607
chr5.38468268.38468561	-0.792984	1.81388	-2.46255	0.0167038	0.999978	-4.39873
chrX.18075523.18075959	-1.45394	-0.00562991	-2.46232	0.0167136	0.999978	-4.53393
chr1.158915925.158916463	1.47942	1.16236	2.46179	0.0167357	0.999978	-4.52419
chr8.124236862.124237519	-0.779706	1.77427	-2.46173	0.0167385	0.999978	-4.41845
chr16.78743009.78743321	0.903512	0.247056	2.46149	0.0167483	0.999978	-4.4804
chr16.49837706.49837894	-1.23834	0.647808	-2.46137	0.0167536	0.999978	-4.50039
chrX.69177817.69178193	1.50488	0.00535295	2.46118	0.0167616	0.999978	-4.53325
chr11.72836062.72836488	0.763456	2.31216	2.46097	0.0167704	0.999978	-4.39636
chr21.16777168.16777296	1.47792	0.0662046	2.46088	0.0167742	0.999978	-4.528
chr4.42605211.42605679	-1.20978	0.716537	-2.46053	0.0167893	0.999978	-4.49992
chr8.92478727.92479377	-1.459	0.439547	-2.46031	0.0167985	0.999978	-4.5197
chr12.64751897.64752289	0.539683	2.22948	2.46007	0.0168085	0.999978	-4.28905
chr1.54499467.54500259	0.587383	2.42548	2.45972	0.0168236	0.999978	-4.32471
chr2.162475744.162475921	-1.1917	0.1127	-2.45955	0.0168308	0.999978	-4.52333
chr2.50491457.50491801	-1.33905	0.592313	-2.45951	0.0168322	0.999978	-4.5184
chr22.26579327.26579993	-1.01028	0.959037	-2.45844	0.016878	0.999978	-4.47651
chr4.140162971.140163554	-1.39656	0.386425	-2.45819	0.0168885	0.999978	-4.52839
chr10.76786192.76787234	0.64792	2.66849	2.45786	0.0169026	0.999978	-4.33312
chr2.38783398.38784076	1.45183	1.04337	2.45772	0.0169086	0.999978	-4.51298
chr12.79912113.79912468	-1.43305	-0.172358	-2.45738	0.0169231	0.999978	-4.53871
chr18.9454373.9454649	-1.14596	0.830711	-2.45731	0.0169262	0.999978	-4.4743
chr4.106173425.106173830	1.37504	0.463925	2.45711	0.0169345	0.999978	-4.49162
chr1.106937202.106937435	1.5441	-0.13395	2.45621	0.016973	0.999978	-4.53555
chr6.103273156.103273319	-1.23159	0.394633	-2.45609	0.0169783	0.999978	-4.51447
chr3.18559356.18559824	-1.53427	0.654179	-2.45596	0.0169839	0.999978	-4.52218
chr6.75687677.75688400	-1.47532	0.729903	-2.45583	0.0169892	0.999978	-4.53177
chr16.27341299.27341700	-1.48471	-0.0667837	-2.45561	0.0169989	0.999978	-4.52779
chr4.139144494.139145028	0.978444	0.895992	2.45547	0.0170046	0.999978	-4.48808
chr2.43405926.43406174	1.27924	0.079885	2.45537	0.0170091	0.999978	-4.52604
chr1.193415379.193415749	-1.72547	0.382646	-2.45536	0.0170093	0.999978	-4.53592
chr12.72485170.72485510	1.54737	0.0173575	2.45405	0.0170658	0.999978	-4.52973
chr4.57342579.57342762	-1.95536	-0.251979	-2.45328	0.0170986	0.999978	-4.53397
chr17.26885264.26885549	-1.00634	1.74912	-2.45327	0.0170993	0.999978	-4.32322
chr9.32525835.32526755	0.44706	3.799	2.45294	0.0171133	0.999978	-4.19522
chr15.23642336.23643017	-0.640634	2.2724	-2.45273	0.0171224	0.999978	-4.34038
chr2.181977730.181978151	-1.55189	0.997419	-2.45272	0.0171231	0.999978	-4.52946
chr5.80702277.80702568	1.14699	0.24901	2.45269	0.0171242	0.999978	-4.52112
chr22.23141406.23142248	0.47723	2.99189	2.45223	0.0171442	0.999978	-4.2362
chr14.100165365.100165776	1.21835	0.886792	2.4519	0.0171583	0.999978	-4.50341
chr20.22735015.22735437	1.37954	0.740331	2.45125	0.0171866	0.999978	-4.52746
chr15.62658501.62658774	1.54302	-0.0330515	2.45112	0.0171921	0.999978	-4.53561
chr14.43596781.43597137	-1.14769	0.319435	-2.45102	0.0171965	0.999978	-4.50274
chr14.103746552.103747132	1.45549	0.966463	2.4509	0.0172014	0.999978	-4.53104
chr2.201974774.201975002	-1.38281	-0.0567755	-2.4509	0.0172015	0.999978	-4.52967
chr1.9898314.9898512	1.31336	0.805626	2.45075	0.017208	0.999978	-4.52983
chr15.85643587.85643981	-1.54706	0.240356	-2.45041	0.017223	0.999978	-4.5383
chr7.27341497.27341957	-1.32154	0.273961	-2.44993	0.0172435	0.999978	-4.51722
chr17.18260220.18261593	0.420283	5.52919	2.4498	0.0172494	0.999978	-3.93773
chr6.157200730.157201203	-1.63878	0.452537	-2.44896	0.0172857	0.999978	-4.53228
chr2.152223245.152223607	-1.52772	0.108221	-2.44872	0.0172964	0.999978	-4.5275
chr5.154371602.154371934	1.24132	1.09314	2.44864	0.0172996	0.999978	-4.48893
chr15.65270804.65271505	-0.620318	2.3403	-2.44836	0.0173118	0.999978	-4.34265
chr6.154930333.154930773	-0.865435	0.548291	-2.44827	0.0173158	0.999978	-4.45785
chr15.69045811.69046271	-0.73591	1.34433	-2.44818	0.0173199	0.999978	-4.40989
chr13.33615289.33615692	-1.24305	0.513547	-2.44801	0.0173273	0.999978	-4.51002
chr20.2800693.2800966	1.42553	0.943266	2.44781	0.0173358	0.999978	-4.52641
chr7.66590798.66592737	0.481449	4.76313	2.44743	0.0173523	0.999978	-4.0608
chr15.39031718.39031986	1.46394	0.160034	2.44713	0.0173654	0.999978	-4.5348
chr7.28613055.28613591	-1.72358	-0.0765726	-2.44667	0.0173857	0.999978	-4.54545
chr8.58310074.58310532	-1.48151	0.458976	-2.44644	0.0173959	0.999978	-4.52818
chr8.84891051.84891451	-1.30286	0.547824	-2.44638	0.0173985	0.999978	-4.51942
chr1.98763590.98764112	-0.92009	0.482801	-2.44632	0.0174009	0.999978	-4.46812
chr20.36162619.36162991	-1.13879	0.485326	-2.44623	0.0174048	0.999978	-4.50166
chr12.85036046.85037002	-0.532115	2.94816	-2.44617	0.0174077	0.999978	-4.29627
chr9.114153841.114154109	0.758061	1.45549	2.44607	0.0174117	0.999978	-4.41928
chr6.152594697.152595104	-1.70035	0.424143	-2.44604	0.0174132	0.999978	-4.53564
chr5.10424230.10424509	-1.41654	0.351113	-2.44603	0.0174136	0.999978	-4.51889
chr15.65602004.65602230	-1.61455	-0.0621667	-2.44545	0.0174389	0.999978	-4.54287
chr18.32714465.32714967	1.4329	0.94942	2.44537	0.0174425	0.999978	-4.50676
chr5.163696026.163696908	0.660636	2.60438	2.44513	0.0174533	0.999978	-4.33626
chr6.167142108.167142434	-0.867879	1.08362	-2.44432	0.0174885	0.999978	-4.42211
chr2.203604159.203604530	1.55919	-0.218322	2.44394	0.0175055	0.999978	-4.5329
chr6.373604.374426	-1.07977	1.14368	-2.4438	0.0175117	0.999978	-4.46641
chr16.54107560.54107850	-1.47208	-0.188402	-2.44342	0.0175282	0.999978	-4.54134
chr18.45910310.45910657	1.13883	0.817312	2.44331	0.0175333	0.999978	-4.48676
chr4.15238654.15239175	-0.855253	1.34575	-2.44304	0.0175452	0.999978	-4.41495
chr5.16690270.16690721	-0.945781	1.03882	-2.443	0.0175469	0.999978	-4.48442
chr2.167824395.167824754	-1.52828	-0.18346	-2.44262	0.0175633	0.999978	-4.5099
chr10.115689555.115689841	-1.46171	-0.13597	-2.44227	0.0175791	0.999978	-4.53971
chr17.81364977.81365671	-0.70174	2.33105	-2.44225	0.01758	0.999978	-4.34595
chr2.168773604.168774451	0.886925	1.83635	2.44218	0.017583	0.999978	-4.44778
chr16.69937232.69937773	-1.0357	1.14927	-2.44185	0.0175977	0.999978	-4.4678
chr6.422726.422988	1.66802	0.0397939	2.44179	0.0176002	0.999978	-4.52564
chr12.112759736.112760139	0.864402	1.44348	2.44171	0.0176036	0.999978	-4.43594
chr18.37537933.37538390	0.594313	2.04065	2.44062	0.0176521	0.999978	-4.34633
chr20.18837425.18838070	-1.09803	0.653541	-2.44055	0.0176549	0.999978	-4.47497
chr1.85691433.85691895	-1.06168	0.60658	-2.44026	0.0176678	0.999978	-4.49965
chr2.127397961.127398640	0.470082	3.77115	2.43956	0.0176992	0.999978	-4.17372
chr2.195513155.195513537	-0.787508	1.80118	-2.43895	0.017726	0.999978	-4.36707
chr10.104690115.104690434	1.81659	-0.0225425	2.43892	0.0177273	0.999978	-4.53921
chr1.154176413.154176866	-0.917804	1.37861	-2.43891	0.0177277	0.999978	-4.44668
chr1.95974641.95974949	-1.042	0.176022	-2.43882	0.0177319	0.999978	-4.5078
chr19.13505998.13506495	-0.760949	1.66697	-2.43846	0.0177479	0.999978	-4.40089
chr3.9785682.9785990	-1.2007	0.510534	-2.4384	0.0177507	0.999978	-4.50895
chr17.16086968.16087278	-1.7653	-0.251048	-2.43828	0.0177558	0.999978	-4.54482
chr16.2105787.2106017	-2.01845	-0.0536228	-2.43767	0.0177833	0.999978	-4.54438
chr6.80145656.80146165	-1.18418	0.711616	-2.43758	0.0177873	0.999978	-4.50503
chr20.60137634.60137971	-1.45546	0.121931	-2.43718	0.0178049	0.999978	-4.53662
chr5.148452932.148453173	-1.22851	0.449604	-2.43597	0.0178591	0.999978	-4.52464
chr1.162216019.162216355	-1.11841	0.727202	-2.43555	0.0178781	0.999978	-4.49851
chr1.32992322.32992850	0.39956	4.07031	2.43429	0.0179344	0.999978	-4.12456
chr20.1108232.1108880	-0.811064	1.71062	-2.43429	0.0179346	0.999978	-4.43403
chr18.10453788.10455475	0.618671	3.85985	2.434	0.0179478	0.999978	-4.19497
chr2.63242655.63243213	-0.925917	1.27483	-2.43398	0.0179485	0.999978	-4.42261
chr15.69031374.69032338	0.598236	3.04759	2.43385	0.0179545	0.999978	-4.2934
chr19.4277125.4277589	-0.728319	1.68448	-2.43382	0.0179557	0.999978	-4.38807
chr2.60368502.60368965	0.598007	2.41949	2.43374	0.0179592	0.999978	-4.30152
chr7.130356026.130357015	0.404987	4.47549	2.43365	0.0179635	0.999978	-4.08839
chr10.52818013.52818398	0.821086	1.80403	2.43363	0.0179643	0.999978	-4.44404
chr18.58064575.58064954	-1.6774	0.438473	-2.43331	0.0179785	0.999978	-4.52614
chr19.11191307.11191780	0.701517	2.43657	2.43325	0.0179815	0.999978	-4.36508
chr9.27183596.27184050	-0.832797	1.56611	-2.4328	0.0180018	0.999978	-4.3955
chr15.85750470.85751018	-1.47443	1.29025	-2.43273	0.0180048	0.999978	-4.48907
chr14.25848477.25848973	1.35899	0.432344	2.43219	0.0180293	0.999978	-4.52646
chr17.2250275.2250648	-1.48875	-0.185645	-2.43218	0.0180296	0.999978	-4.54388
chr6.47238554.47238831	0.870113	1.58726	2.43213	0.018032	0.999978	-4.44616
chr6.45997877.45998208	1.46142	0.63457	2.4321	0.0180332	0.999978	-4.52436
chr10.85679052.85679552	-0.945089	0.795929	-2.43158	0.0180567	0.999978	-4.4703
chr13.28297289.28297687	-0.891304	0.864378	-2.4315	0.0180603	0.999978	-4.47112
chr9.113339944.113340720	0.377549	4.45425	2.43085	0.0180898	0.999978	-4.09278
chr12.123097372.123098129	0.380146	5.03099	2.43047	0.018107	0.999978	-3.97749
chr11.71996876.71997391	-0.909746	1.28308	-2.43036	0.0181119	0.999978	-4.42255
chr8.140817435.140817870	-1.11249	1.37507	-2.43017	0.0181207	0.999978	-4.47448
chr10.31399547.31400126	0.71367	2.56359	2.42995	0.0181305	0.999978	-4.33097
chr17.47615824.47616551	-1.58448	0.747291	-2.42942	0.0181546	0.999978	-4.52967
chr18.52435394.52435775	-1.19272	0.0835017	-2.42934	0.0181581	0.999978	-4.50833
chr7.5995582.5995987	-1.43934	0.197343	-2.42915	0.0181669	0.999978	-4.53572
chr2.177074634.177075056	-1.0448	0.0357202	-2.42891	0.0181777	0.999978	-4.4873
chrX.87620722.87620955	-1.5564	0.0727862	-2.42862	0.0181911	0.999978	-4.5429
chr11.128290123.128290608	0.966192	1.58444	2.42852	0.0181957	0.999978	-4.46836
chr5.150410639.150410829	-0.891212	1.1309	-2.42833	0.0182044	0.999978	-4.45361
chr7.88546661.88547175	0.717241	1.46823	2.42752	0.0182412	0.999978	-4.42936
chr4.169795554.169796185	-1.05519	1.05473	-2.42709	0.0182608	0.999978	-4.49818
chr8.81369495.81370066	-0.632624	2.26652	-2.42653	0.0182864	0.999978	-4.33271
chr1.169028011.169028514	-0.829311	1.3511	-2.42598	0.0183117	0.999978	-4.41529
chr8.11605701.11606051	-1.48298	0.355993	-2.42592	0.0183144	0.999978	-4.52744
chr2.239052805.239053225	-1.67826	-0.127517	-2.42561	0.0183286	0.999978	-4.54133
chr6.73694726.73695115	1.34786	1.01002	2.4255	0.0183337	0.999978	-4.51942
chr4.91287479.91287834	-1.18541	0.191495	-2.42546	0.0183357	0.999978	-4.51164
chr6.165899600.165899952	-1.16569	0.234829	-2.42523	0.018346	0.999978	-4.52674
chr10.81116245.81116656	-1.61179	0.89745	-2.42463	0.0183737	0.999978	-4.53206
chr2.96617806.96618398	-1.37088	0.902734	-2.42446	0.0183814	0.999978	-4.52005
chr16.65415571.65415873	1.57316	0.156936	2.42441	0.0183837	0.999978	-4.53708
chr8.47443120.47443309	-1.44875	0.286947	-2.42439	0.0183848	0.999978	-4.53972
chr18.48929881.48930525	0.44674	3.38653	2.42434	0.0183868	0.999978	-4.17388
chr17.62075246.62075616	-1.7494	-0.161241	-2.42421	0.0183927	0.999978	-4.54335
chr18.36758536.36759672	-0.686943	2.31542	-2.42341	0.0184299	0.999978	-4.36619
chr3.195850763.195851186	0.644575	2.90757	2.4234	0.01843	0.999978	-4.3055
chr15.58212865.58213377	-0.828103	1.52087	-2.42316	0.0184412	0.999978	-4.44079
chr6.10951680.10952221	-1.1683	0.868053	-2.42243	0.0184748	0.999978	-4.49435
chr16.65487833.65488417	-0.876168	0.995599	-2.42235	0.0184787	0.999978	-4.47291
chr10.122500113.122500277	-1.60656	0.0629446	-2.4223	0.0184811	0.999978	-4.54018
chr3.168289729.168289970	-1.5149	-0.203833	-2.42225	0.0184831	0.999978	-4.54198
chr5.153365610.153366063	1.37867	-0.0117206	2.42191	0.0184987	0.999978	-4.5375
chr2.23804120.23804489	-0.780048	0.795447	-2.42174	0.0185068	0.999978	-4.45385
chr3.133409047.133409277	1.51148	-0.0183337	2.42118	0.0185326	0.999978	-4.54042
chr14.102838232.102838747	1.56216	-0.0228768	2.42084	0.0185486	0.999978	-4.53811
chr5.91443153.91443373	-1.53984	-0.035813	-2.42081	0.0185499	0.999978	-4.53495
chr18.46690901.46691179	-1.02706	0.49892	-2.42074	0.0185529	0.999978	-4.47325
chr10.79139073.79139940	0.423264	4.83946	2.4201	0.0185827	0.999978	-4.01551
chr17.43994643.43995195	0.751908	2.19777	2.4196	0.0186058	0.999978	-4.3786
chr5.152632238.152632773	0.736281	1.37741	2.41951	0.0186101	0.999978	-4.41718
chr18.57727961.57728483	1.41737	0.814098	2.41928	0.018621	0.999978	-4.5262
chr7.17206497.17206887	-1.60437	0.127365	-2.41889	0.0186389	0.999978	-4.53412
chr1.193071032.193071286	1.5599	-0.110598	2.41803	0.018679	0.999978	-4.54187
chr7.28785732.28785970	1.47969	-0.227398	2.41674	0.0187395	0.999978	-4.5344
chr12.109385195.109385692	0.9008	1.86731	2.4167	0.0187411	0.999978	-4.41948
chr8.41746094.41746697	-1.03267	1.14829	-2.41666	0.0187429	0.999978	-4.51597
chr1.94119932.94120318	0.961125	0.891667	2.41635	0.0187577	0.999978	-4.48677
chr14.101685070.101685449	1.3717	-0.108263	2.4161	0.0187693	0.999978	-4.53603
chr9.120107010.120107556	-0.726225	1.17229	-2.41595	0.0187761	0.999978	-4.4069
chr21.21165275.21165543	-1.38792	-0.114573	-2.41578	0.0187844	0.999978	-4.52529
chr2.208570629.208571110	1.58786	-0.148445	2.41529	0.018807	0.999978	-4.53704
chr8.98017910.98018367	-1.7602	-0.0714044	-2.4152	0.0188113	0.999978	-4.5388
chrX.132968160.132968872	-0.728582	2.2889	-2.41518	0.0188123	0.999978	-4.41842
chr3.50519595.50519901	-1.20581	1.00421	-2.41444	0.0188473	0.999978	-4.50126
chr7.120979954.120980116	-1.49745	0.328531	-2.4141	0.0188632	0.999978	-4.52702
chr8.89120222.89120623	-1.55165	0.0338909	-2.41408	0.0188639	0.999978	-4.53822
chr1.34199734.34200311	-0.773848	2.13372	-2.41397	0.018869	0.999978	-4.37881
chr4.165880626.165881390	-0.858559	1.62254	-2.41354	0.0188894	0.999978	-4.38839
chrX.38326549.38327895	0.463672	4.86582	2.41321	0.0189052	0.999978	-4.03071
chr2.40177974.40178578	-1.37807	0.112581	-2.41295	0.0189171	0.999978	-4.52637
chr14.32021027.32021638	-1.6618	0.544212	-2.41289	0.0189202	0.999978	-4.53611
chr8.110874910.110875260	-1.59629	-0.103307	-2.41288	0.0189204	0.999978	-4.53851
chr2.218847582.218848114	0.72855	2.43796	2.4126	0.0189336	0.999978	-4.38523
chr3.186815598.186815806	1.52168	0.0530136	2.41249	0.018939	0.999978	-4.52878
chr18.27985862.27986780	-1.06446	1.04522	-2.41238	0.0189444	0.999978	-4.49614
chr6.40962251.40962608	0.962415	1.39571	2.41224	0.0189508	0.999978	-4.45732
chr5.14105669.14106266	-0.667708	2.5642	-2.41153	0.0189844	0.999978	-4.363
chr20.57200944.57201429	-1.07034	1.25045	-2.41151	0.0189852	0.999978	-4.46484
chr1.78831751.78832026	1.21643	0.522076	2.41145	0.0189881	0.999978	-4.51688
chrX.24080254.24080528	-1.53548	0.145751	-2.41114	0.0190028	0.999978	-4.53521
chr7.112290072.112290382	-1.30413	0.20853	-2.41063	0.0190268	0.999978	-4.5263
chr1.101588605.101588965	-1.13465	0.288245	-2.41048	0.0190341	0.999978	-4.49785
chr19.12194531.12195698	-0.60328	2.91177	-2.41032	0.0190418	0.999978	-4.3066
chr14.80364254.80364703	-1.37276	-0.121431	-2.41017	0.0190487	0.999978	-4.5365
chr20.33391995.33392315	-1.80289	0.0701836	-2.41013	0.0190509	0.999978	-4.54502
chr3.153667093.153667639	-1.06663	0.566733	-2.4096	0.0190757	0.999978	-4.51379
chr3.72345531.72346034	-1.16247	0.692	-2.40936	0.0190875	0.999978	-4.47833
chr13.114131000.114131636	0.542082	3.46248	2.40847	0.0191296	0.999978	-4.22242
chr8.52146618.52147218	-0.730023	2.55753	-2.40802	0.0191508	0.999978	-4.30424
chr2.2769917.2770373	-0.672724	1.95823	-2.40774	0.0191643	0.999978	-4.32155
chr16.74449028.74449820	0.702836	2.82941	2.40754	0.0191741	0.999978	-4.33994
chr4.128461181.128461645	-1.27148	0.679828	-2.4072	0.0191904	0.999978	-4.52398
chr14.63525471.63525897	-1.30876	0.0260171	-2.40692	0.0192034	0.999978	-4.52953
chr18.32753423.32753870	-1.1526	0.0999484	-2.40651	0.0192234	0.999978	-4.50957
chr4.11929430.11929686	-1.58443	-0.220393	-2.40648	0.0192245	0.999978	-4.53629
chr22.43313914.43314426	1.14208	1.50851	2.40629	0.0192336	0.999978	-4.47751
chr5.142227347.142227763	0.87173	1.46511	2.40618	0.0192391	0.999978	-4.41502
chr19.8333586.8334192	-0.923102	1.78387	-2.40601	0.019247	0.999978	-4.46333
chr1.167439354.167439854	-0.959614	1.61546	-2.40549	0.019272	0.999978	-4.47509
chr18.45722834.45723194	0.807558	1.71287	2.40494	0.0192983	0.999978	-4.42202
chr6.157281569.157281827	1.08792	0.222975	2.40481	0.0193045	0.999978	-4.51953
chr8.48373502.48373754	-1.20641	0.967698	-2.40461	0.0193143	0.999978	-4.51818
chr16.30741362.30742434	0.420055	4.23037	2.40442	0.0193233	0.999978	-4.13322
chr2.141241807.141242456	-0.993078	0.746507	-2.40423	0.0193327	0.999978	-4.48988
chr9.35481463.35482348	0.796557	2.17944	2.40396	0.0193454	0.999978	-4.37008
chr7.6015854.6016181	1.54338	0.332791	2.40393	0.0193469	0.999978	-4.53809
chr8.74301077.74301590	-1.56494	0.827646	-2.40337	0.0193738	0.999978	-4.51841
chr18.63520179.63520522	-1.57671	-0.00226903	-2.40336	0.0193746	0.999978	-4.53544
chr5.7898321.7898714	-1.24897	0.271029	-2.40246	0.0194178	0.999978	-4.50373
chr18.74430200.74430551	-1.17272	0.0847674	-2.40243	0.0194191	0.999978	-4.50256
chr15.35606455.35606613	1.12496	0.0609871	2.40114	0.0194816	0.999978	-4.51474
chr7.119252927.119253338	1.23588	0.89811	2.4007	0.0195031	0.999978	-4.52425
chr2.53767450.53768328	0.481441	3.54007	2.40048	0.0195134	0.999978	-4.22814
chr6.126824359.126825079	1.66473	-0.145549	2.4004	0.0195177	0.999978	-4.54286
chr17.10784750.10785506	-0.842599	1.7905	-2.40032	0.0195212	0.999978	-4.40077
chr2.108362468.108363232	0.870127	1.52987	2.40019	0.0195278	0.999978	-4.45249
chr7.103406828.103407187	-0.760875	1.6739	-2.4001	0.0195318	0.999978	-4.39026
chr15.46961610.46962099	-0.986191	0.975846	-2.3998	0.0195465	0.999978	-4.44599
chr12.2382819.2383838	0.553594	2.78338	2.39963	0.0195548	0.999978	-4.29793
chr1.119231228.119231616	0.759865	1.07222	2.39961	0.0195558	0.999978	-4.45202
chr20.41005419.41005657	-1.18639	0.564308	-2.39955	0.0195586	0.999978	-4.51858
chr2.144102463.144102673	-1.71709	0.822736	-2.39903	0.019584	0.999978	-4.53054
chr17.29197312.29198097	-1.16544	0.785399	-2.39862	0.019604	0.999978	-4.48453
chr4.133355692.133356132	-1.38893	0.623781	-2.39835	0.019617	0.999978	-4.52502
chr3.9468528.9468771	-0.839676	0.87814	-2.3982	0.0196244	0.999978	-4.45653
chr8.107100882.107101801	-1.11169	0.895193	-2.39777	0.0196454	0.999978	-4.48724
chr9.74352854.74353164	-1.69279	0.279473	-2.39747	0.0196601	0.999978	-4.53459
chr8.20203856.20204298	-0.972659	0.861688	-2.39746	0.0196607	0.999978	-4.49182
chr20.34368641.34368832	-1.68253	-0.197169	-2.39644	0.0197105	0.999978	-4.54655
chr11.65652117.65653444	0.392714	4.09947	2.39618	0.0197231	0.999978	-4.1295
chr16.82330083.82330713	-1.18834	0.353728	-2.39586	0.019739	0.999978	-4.51655
chr11.11415735.11416342	0.774848	1.57897	2.39537	0.0197626	0.999978	-4.44372
chr16.886189.886479	-1.34609	0.0960913	-2.39473	0.0197944	0.999978	-4.50417
chr2.17303046.17303442	-1.43593	-0.239124	-2.39435	0.0198129	0.999978	-4.54319
chr2.38509369.38509975	1.04023	1.15638	2.39425	0.019818	0.999978	-4.50471
chr2.42722103.42723172	0.62307	2.52499	2.39405	0.0198276	0.999978	-4.33825
chr7.55476752.55477358	-1.07853	1.12748	-2.39353	0.0198533	0.999978	-4.45932
chr10.48698772.48699458	0.920979	1.28891	2.39327	0.0198663	0.999978	-4.46046
chr3.99172738.99173324	0.759945	1.32833	2.39295	0.0198819	0.999978	-4.44112
chr7.129973792.129973969	-1.5238	0.489014	-2.39289	0.0198847	0.999978	-4.53686
chr4.86358166.86359000	0.79187	1.82993	2.39248	0.0199052	0.999978	-4.44483
chr3.71052659.71053087	0.762967	1.5825	2.39228	0.0199148	0.999978	-4.43035
chr15.35958024.35958312	-1.46276	-0.0731578	-2.39218	0.01992	0.999978	-4.53875
chr8.26204640.26204905	-1.61337	0.0694731	-2.39201	0.0199283	0.999978	-4.54503
chr8.92525564.92525866	-1.25423	-0.142159	-2.39153	0.0199521	0.999978	-4.53237
chr1.223815475.223816264	-0.697895	2.13965	-2.39121	0.0199676	0.999978	-4.40736
chr4.168875804.168876361	1.01864	1.35563	2.39112	0.0199722	0.999978	-4.48646
chr6.163289390.163289910	-0.84779	1.75689	-2.39108	0.0199742	0.999978	-4.45978
chr16.14179243.14179730	-1.65285	-0.0637982	-2.39053	0.0200014	0.999978	-4.53574
chr9.94110668.94111298	-1.00297	1.50971	-2.39044	0.0200057	0.999978	-4.48818
chr1.227793877.227794270	1.15468	0.804018	2.39032	0.020012	0.999978	-4.49091
chr5.83744764.83745111	1.30069	0.172268	2.38991	0.0200321	0.999978	-4.53006
chr14.75108580.75108779	-1.41565	-0.0661524	-2.38961	0.0200471	0.999978	-4.53939
chr4.18241874.18242157	1.35909	-0.198945	2.38892	0.0200815	0.999978	-4.53698
chr5.140157114.140157778	0.470893	3.23666	2.38885	0.0200851	0.999978	-4.24809
chr2.168171772.168172437	0.438288	3.89464	2.38877	0.0200889	0.999978	-4.1602
chr4.105605342.105605941	-1.13295	0.809367	-2.38873	0.0200908	0.999978	-4.49745
chr4.85734030.85734930	-0.809286	2.26798	-2.38873	0.0200909	0.999978	-4.4137
chr2.169979978.169980591	1.00486	1.63226	2.38856	0.0200995	0.999978	-4.46482
chr5.82388849.82389176	1.5796	-0.214234	2.38854	0.0201004	0.999978	-4.54554
chr21.31252332.31252893	-1.25103	0.408425	-2.38837	0.0201087	0.999978	-4.51866
chr8.51394832.51395180	-1.02492	0.810056	-2.38799	0.0201279	0.999978	-4.49067
chr13.34268183.34268579	1.6635	-0.130707	2.38791	0.0201315	0.999978	-4.53994
chr8.50710647.50711045	1.18325	0.668092	2.38783	0.0201357	0.999978	-4.50789
chr22.32576649.32577223	-1.13172	1.09743	-2.38736	0.0201591	0.999978	-4.49397
chr9.93549488.93550115	0.633577	2.68749	2.3873	0.020162	0.999978	-4.33196
chr9.99509224.99509734	-1.10724	0.701873	-2.38703	0.0201757	0.999978	-4.48013
chr8.53063751.53064481	0.554503	2.54098	2.38684	0.020185	0.999978	-4.28518
chr3.15303777.15303955	-0.661269	1.58295	-2.38669	0.0201929	0.999978	-4.35214
chr6.75931910.75932298	-0.813346	1.4276	-2.38666	0.0201941	0.999978	-4.46226
chr14.31456861.31457730	0.378699	5.26388	2.38656	0.020199	0.999978	-3.99045
chr2.63047405.63048148	-0.692468	2.19281	-2.38655	0.0201995	0.999978	-4.38288
chr12.128797324.128798009	-1.24785	0.541346	-2.38637	0.0202088	0.999978	-4.49025
chr8.129835240.129835444	1.44856	0.232758	2.38558	0.0202482	0.999978	-4.53603
chr3.44825625.44825903	1.48514	0.405839	2.38541	0.0202568	0.999978	-4.53158
chr14.49852225.49853280	0.585878	3.91783	2.3852	0.0202673	0.999978	-4.21965
chr1.6743637.6744120	-1.30829	0.591489	-2.38507	0.0202739	0.999978	-4.52046
chrX.69262100.69262753	-0.944321	0.986277	-2.38468	0.0202934	0.999978	-4.45889
chr11.47361055.47361714	0.752989	1.99749	2.38461	0.0202969	0.999978	-4.43834
chr5.172059628.172060064	-1.31316	0.455662	-2.38455	0.0202997	0.999978	-4.5277
chr3.68148486.68148745	-1.50076	-0.0477902	-2.38454	0.0203002	0.999978	-4.5305
chr15.40878915.40879120	-1.38108	0.49281	-2.38442	0.0203064	0.999978	-4.53404
chr11.16779365.16779739	-0.927576	1.27999	-2.38434	0.0203104	0.999978	-4.45831
chr8.133551716.133552307	-0.919332	1.23829	-2.38413	0.0203212	0.999978	-4.5028
chr2.196459563.196459994	-1.60341	-0.108948	-2.38382	0.0203368	0.999978	-4.53953
chr6.86357851.86358145	-1.30689	-0.0845709	-2.38382	0.0203369	0.999978	-4.51936
chr5.18393896.18394582	-0.959154	1.00168	-2.38308	0.0203739	0.999978	-4.48907
chr19.47483609.47484627	0.417163	3.90967	2.38248	0.0204043	0.999978	-4.14626
chr21.36462067.36462534	-0.782617	1.868	-2.38247	0.0204047	0.999978	-4.40146
chr3.42841441.42841785	-1.5469	0.440266	-2.38245	0.0204055	0.999978	-4.53453
chr8.42544284.42544456	-0.695764	1.3455	-2.3824	0.0204083	0.999978	-4.39969
chr6.120163533.120163927	-1.20025	0.0628152	-2.38183	0.0204369	0.999978	-4.51504
chr10.3313720.3314230	-0.904402	1.63556	-2.38165	0.0204461	0.999978	-4.43981
chr8.94700378.94700521	1.40094	-0.149129	2.38123	0.0204675	0.999978	-4.54317
chr13.52070853.52071467	1.23031	1.08856	2.38104	0.0204768	0.999978	-4.49348
chr7.17602038.17602330	1.30706	-0.179735	2.38047	0.0205056	0.999978	-4.53946
chr1.185425945.185426224	-1.21083	0.544533	-2.38047	0.0205057	0.999978	-4.49519
chr2.11498576.11498919	0.71679	1.83732	2.38029	0.0205147	0.999978	-4.39656
chr3.182739674.182739985	-1.38876	0.241205	-2.38027	0.020516	0.999978	-4.53187
chr15.74545944.74546697	0.36677	5.09302	2.3801	0.0205247	0.999978	-4.00932
chr14.90105927.90106548	-0.894594	1.16233	-2.37987	0.0205364	0.999978	-4.47288
chr18.5457572.5457826	-1.40345	-0.102418	-2.3798	0.0205396	0.999978	-4.53532
chr3.149479678.149480061	-1.37297	0.250667	-2.37962	0.0205488	0.999978	-4.53171
chr1.210527141.210527587	1.00965	0.69	2.3796	0.0205499	0.999978	-4.48258
chr12.111057130.111057428	-1.08104	0.222082	-2.37957	0.0205516	0.999978	-4.49185
chr11.18768503.18768785	-1.01086	0.673357	-2.37956	0.0205521	0.999978	-4.51142
chr17.44587097.44587922	0.303594	5.7236	2.3794	0.0205604	0.999978	-3.94389
chr13.43443502.43443786	-1.21872	0.268878	-2.37865	0.0205984	0.999978	-4.52151
chr15.71437602.71438147	-1.15347	0.587853	-2.37754	0.0206551	0.999978	-4.49467
chr4.13354850.13355391	1.41392	1.03527	2.37692	0.0206864	0.999978	-4.52934
chr16.2956079.2956437	-1.35242	0.323442	-2.37656	0.0207048	0.999978	-4.51902
chr3.23183655.23184043	-0.762009	1.45703	-2.3762	0.0207232	0.999978	-4.45281
chr5.65075563.65076803	0.648297	2.14798	2.37606	0.0207305	0.999978	-4.37629
chr5.30879799.30880070	1.39724	-0.0638724	2.37585	0.0207412	0.999978	-4.5278
chr10.125718884.125720214	0.367092	5.08758	2.3755	0.0207589	0.999978	-4.01986
chr13.83325534.83325744	1.43365	0.44359	2.37536	0.0207662	0.999978	-4.53036
chr1.226096262.226096556	1.50298	-0.127564	2.37516	0.0207767	0.999978	-4.53895
chr8.122550921.122551237	-1.48314	-0.221173	-2.37514	0.0207776	0.999978	-4.53972
chr5.90861998.90862641	-0.935764	1.79567	-2.37479	0.0207957	0.999978	-4.45091
chr18.25244186.25244743	-1.10883	0.48103	-2.37431	0.0208201	0.999978	-4.49483
chr7.27277519.27278217	-0.742814	1.87093	-2.37419	0.0208264	0.999978	-4.40515
chr9.129408635.129409270	-0.462885	3.60735	-2.37408	0.020832	0.999978	-4.22922
chr11.119175585.119175907	-1.28019	0.756575	-2.37383	0.0208449	0.999978	-4.52414
chr18.67402601.67402924	-1.32232	0.376645	-2.3738	0.0208466	0.999978	-4.5301
chrX.6645222.6645559	-1.39107	-0.0328688	-2.37378	0.0208476	0.999978	-4.5434
chr8.32765371.32765715	-1.04949	0.855041	-2.37369	0.020852	0.999978	-4.50343
chr3.99843190.99844125	-0.757226	1.6804	-2.37359	0.0208575	0.999978	-4.45017
chr4.139297058.139297339	-1.58328	0.0858782	-2.37325	0.0208749	0.999978	-4.5458
chr18.6254908.6255845	0.555141	3.17555	2.37313	0.0208809	0.999978	-4.29831
chr12.66915327.66915976	-0.618362	3.09412	-2.37294	0.020891	0.999978	-4.29049
chr21.45299571.45299782	0.649585	1.89692	2.37265	0.0209059	0.999978	-4.34366
chr6.149170913.149171349	-1.19845	0.809683	-2.37218	0.0209297	0.999978	-4.49961
chr10.17430822.17431183	-0.815965	1.31821	-2.3721	0.0209339	0.999978	-4.46241
chr7.131623250.131623475	0.924634	1.27609	2.37184	0.0209476	0.999978	-4.4477
chr6.147287893.147288275	-1.22744	0.0497151	-2.3718	0.0209498	0.999978	-4.53007
chr19.38882800.38883224	0.731208	2.01259	2.37176	0.0209518	0.999978	-4.34141
chr17.1882898.1883357	1.47017	0.0272628	2.37156	0.0209618	0.999978	-4.53704
chr5.148514457.148514638	1.38862	-0.30058	2.37153	0.0209634	0.999978	-4.53082
chr1.154731091.154731579	-0.707999	1.76551	-2.37136	0.0209725	0.999978	-4.43973
chr2.188326761.188327186	-1.3217	0.98647	-2.37134	0.0209734	0.999978	-4.51359
chr18.40534807.40535164	-1.6904	0.0320216	-2.37125	0.0209777	0.999978	-4.54252
chr8.8793638.8793958	-1.40951	0.556442	-2.37123	0.020979	0.999978	-4.53516
chr12.42893886.42894043	1.35602	0.13794	2.37111	0.0209851	0.999978	-4.54359
chr10.121352361.121352671	-1.43547	-0.120977	-2.37108	0.0209869	0.999978	-4.53807
chr10.48554563.48554895	-1.50703	-0.0647655	-2.37076	0.0210033	0.999978	-4.53824
chr4.184265716.184266065	1.1691	1.09536	2.37035	0.0210244	0.999978	-4.52044
chr9.16871625.16871965	-0.962173	1.39526	-2.3703	0.0210273	0.999978	-4.48939
chr19.13833376.13834003	0.403459	4.06815	2.37028	0.0210285	0.999978	-4.12557
chr5.133818069.133818455	-1.45939	0.448881	-2.36999	0.0210435	0.999978	-4.52717
chr12.39467326.39467906	-1.29659	0.516202	-2.36982	0.0210519	0.999978	-4.51368
chr3.30526061.30526383	-1.66503	-0.0389152	-2.36975	0.0210559	0.999978	-4.53687
chr3.69772459.69772791	-1.01118	0.628593	-2.36963	0.0210617	0.999978	-4.46635
chr10.69739253.69739845	-0.776531	1.16332	-2.36914	0.0210872	0.999978	-4.41413
chr6.22191047.22191530	-0.901289	0.340786	-2.36911	0.0210892	0.999978	-4.47287
chr11.129237488.129237749	-1.01813	0.520476	-2.36899	0.0210951	0.999978	-4.49908
chr17.21280058.21280402	0.424414	3.93727	2.36893	0.0210985	0.999978	-4.17742
chr13.100977042.100977511	1.55645	0.489868	2.36872	0.0211094	0.999978	-4.53269
chrX.47814913.47815312	1.44195	0.743858	2.36823	0.0211347	0.999978	-4.52725
chr3.134331158.134331834	0.618366	3.42507	2.368	0.0211465	0.999978	-4.28539
chr4.36006097.36006633	1.25565	1.21474	2.36749	0.0211735	0.999978	-4.49044
chr10.113108534.113108749	-1.65425	-0.0789782	-2.36732	0.0211819	0.999978	-4.54323
chr11.17546980.17547554	-0.701275	2.00038	-2.36693	0.0212025	0.999978	-4.39311
chr19.36478695.36478939	-1.41285	0.115226	-2.36657	0.0212213	0.999978	-4.52588
chr1.95537091.95537502	-1.49348	0.276449	-2.36653	0.0212235	0.999978	-4.54234
chr15.68429983.68430561	0.843386	1.75843	2.36617	0.0212421	0.999978	-4.41926
chr17.4848864.4849526	1.1851	1.2355	2.36611	0.0212455	0.999978	-4.51643
chr5.17249006.17250165	0.724782	2.62978	2.36605	0.0212485	0.999978	-4.39581
chr1.203750890.203751598	0.57722	3.82127	2.36605	0.0212487	0.999978	-4.26161
chr2.232761446.232761636	-1.74375	-0.207569	-2.36572	0.0212658	0.999978	-4.5494
chr5.178421992.178422660	-0.764067	1.52706	-2.36529	0.0212884	0.999978	-4.43133
chr10.84336418.84336709	-1.17581	0.0819162	-2.36522	0.0212919	0.999978	-4.52529
chr10.6124558.6124968	0.90918	0.382809	2.36521	0.0212925	0.999978	-4.49121
chr10.79242681.79243068	0.586783	3.10314	2.36518	0.0212942	0.999978	-4.30916
chr6.169545972.169546433	1.51102	0.191055	2.36484	0.0213121	0.999978	-4.53502
chr13.39578840.39579277	-1.08787	1.23537	-2.36466	0.0213214	0.999978	-4.49428
chr1.23539562.23540359	0.583524	2.87371	2.36456	0.0213264	0.999978	-4.31231
chr8.52169051.52169407	1.13628	0.357533	2.36429	0.0213406	0.999978	-4.52496
chr15.66409892.66410170	-1.35299	0.0639395	-2.36429	0.0213407	0.999978	-4.54161
chr13.92838709.92839151	0.92585	1.72112	2.36425	0.0213427	0.999978	-4.46175
chr4.75573356.75573993	0.455658	3.39355	2.36387	0.0213631	0.999978	-4.23726
chr1.245203877.245204250	-1.23564	0.271559	-2.36355	0.0213796	0.999978	-4.52171
chr4.3949880.3950184	0.899282	1.34175	2.36306	0.0214057	0.999978	-4.44518
chrX.120358707.120359179	-1.64375	0.21582	-2.36294	0.0214118	0.999978	-4.53756
chrX.150084696.150085197	-1.40769	0.773031	-2.36289	0.0214145	0.999978	-4.53017
chr4.21513481.21514346	-1.41766	0.956445	-2.36288	0.0214149	0.999978	-4.52782
chr9.21968365.21968730	0.904933	0.910762	2.36274	0.0214222	0.999978	-4.4963
chr1.46018830.46020350	-0.599072	2.70567	-2.36235	0.0214429	0.999978	-4.33514
chr19.12703061.12703326	-1.36292	0.556467	-2.36229	0.0214462	0.999978	-4.52885
chr6.129146684.129147215	-1.63827	0.344496	-2.36219	0.0214514	0.999978	-4.53537
chr1.226985658.226986212	-0.591128	2.30478	-2.3621	0.0214559	0.999978	-4.32267
chr1.10228610.10228838	1.31368	0.197027	2.36185	0.0214693	0.999978	-4.53353
chr5.36522362.36522961	-1.26003	0.837671	-2.3615	0.0214876	0.999978	-4.5232
chr13.79549439.79549855	1.45433	0.330347	2.36145	0.0214905	0.999978	-4.53035
chr14.31390107.31390377	-1.46563	-0.05804	-2.3614	0.0214933	0.999978	-4.52119
chr2.215618846.215619948	0.422862	4.01021	2.36138	0.0214941	0.999978	-4.18573
chr21.43893401.43893770	-0.915023	0.773745	-2.36132	0.0214974	0.999978	-4.48225
chr3.42557783.42558275	-1.35202	0.382968	-2.3611	0.0215088	0.999978	-4.52875
chrX.130296682.130297180	1.01867	1.32884	2.36077	0.0215262	0.999978	-4.49629
chr11.72703259.72703697	-0.698703	1.30438	-2.36071	0.0215296	0.999978	-4.42106
chr9.86329587.86330110	-1.51097	0.398018	-2.36017	0.0215581	0.999978	-4.54793
chr8.25728671.25729181	1.0409	0.751868	2.36001	0.021567	0.999978	-4.49416
chr15.55897565.55898114	0.785644	1.65739	2.3598	0.021578	0.999978	-4.46371
chr8.22370762.22371067	0.610215	2.16787	2.35936	0.021601	0.999978	-4.28266
chr2.156562103.156562356	-1.18566	0.138482	-2.35923	0.0216081	0.999978	-4.53322
chr15.85717135.85717658	-1.5264	0.757141	-2.35871	0.0216359	0.999978	-4.53107
chr1.181517582.181517959	-1.0118	0.741713	-2.35816	0.0216653	0.999978	-4.49602
chr5.134728898.134729394	-1.40757	0.906845	-2.35777	0.0216857	0.999978	-4.51031
chr12.50647200.50647937	0.700413	2.27864	2.35721	0.0217159	0.999978	-4.38949
chr13.27359153.27359448	0.787809	1.66304	2.3564	0.0217587	0.999978	-4.45318
chr4.188081303.188081809	0.889428	1.3603	2.35625	0.0217668	0.999978	-4.4246
chr5.102781363.102782294	-0.915923	0.9356	-2.35624	0.0217672	0.999978	-4.48002
chr8.141800826.141801275	1.37277	0.256833	2.3562	0.0217695	0.999978	-4.5368
chr11.6556677.6557188	-1.82224	0.382977	-2.35611	0.0217745	0.999978	-4.53711
chr1.207848287.207848661	-1.04014	0.576992	-2.35577	0.0217924	0.999978	-4.48437
chr17.20613415.20614011	-1.50693	0.258507	-2.35551	0.0218063	0.999978	-4.53969
chrX.102768507.102769591	0.492028	3.74271	2.35546	0.0218093	0.999978	-4.23341
chr11.110478517.110478847	1.43315	0.254459	2.35536	0.0218144	0.999978	-4.53785
chr7.81600455.81601127	-0.837194	2.37529	-2.35526	0.0218198	0.999978	-4.44458
chr7.80680536.80680917	1.28691	0.254088	2.35507	0.02183	0.999978	-4.53332
chr11.104337243.104337775	1.0955	1.13975	2.35418	0.0218779	0.999978	-4.51163
chr9.113711871.113712390	-0.755342	1.54151	-2.35355	0.0219116	0.999978	-4.43002
chr11.103587881.103588264	1.33596	0.21875	2.35307	0.0219374	0.999978	-4.53072
chr13.107650085.107650533	-0.951025	0.857089	-2.353	0.0219414	0.999978	-4.47917
chr5.171420628.171421250	0.442612	3.56418	2.35233	0.0219775	0.999978	-4.21065
chr16.86362903.86363320	0.75469	2.02105	2.35209	0.0219905	0.999978	-4.40635
chr7.41472664.41473047	-0.674037	2.09197	-2.35185	0.0220035	0.999978	-4.36074
chr2.41194349.41194642	1.23616	1.17861	2.3516	0.0220167	0.999978	-4.5016
chr8.10760854.10761260	-0.732342	1.30409	-2.35154	0.0220203	0.999978	-4.43736
chr18.6660397.6660767	-1.52843	0.311977	-2.35093	0.0220532	0.999978	-4.53947
chr3.15476389.15476866	-0.822754	1.51104	-2.35054	0.0220743	0.999978	-4.47644
chr10.31645374.31646144	-1.07998	0.926319	-2.35013	0.0220966	0.999978	-4.51658
chr2.38794493.38794853	-1.65474	-0.236543	-2.34997	0.0221052	0.999978	-4.54743
chr1.150332176.150333041	-1.31131	0.898767	-2.34982	0.0221129	0.999978	-4.51989
chr10.17601773.17602317	-1.55208	0.124676	-2.34973	0.0221181	0.999978	-4.5341
chr7.16615301.16615506	-1.50192	0.310905	-2.34955	0.0221279	0.999978	-4.54286
chr3.59300727.59301135	1.37343	0.779313	2.34933	0.0221395	0.999978	-4.52016
chr8.62643410.62644000	-0.928529	1.01144	-2.34921	0.0221462	0.999978	-4.47118
chr7.92739904.92740575	-1.45651	0.700674	-2.34905	0.0221549	0.999978	-4.52427
chr1.192448141.192448511	0.739378	1.74381	2.34876	0.0221706	0.999978	-4.40942
chrX.107449590.107449902	0.933384	1.47934	2.34833	0.0221943	0.999978	-4.48587
chr19.10332847.10334060	0.356953	5.02019	2.34733	0.0222487	0.999978	-4.03568
chr13.65292240.65292947	-0.779528	2.07298	-2.34714	0.022259	0.999978	-4.41974
chr3.45180094.45180312	1.39682	0.955931	2.34693	0.0222705	0.999978	-4.50302
chr13.102096619.102096842	-1.26186	-0.0357382	-2.34687	0.0222736	0.999978	-4.53331
chr8.62856544.62856730	1.59785	-0.168537	2.34685	0.0222745	0.999978	-4.54469
chr17.3049803.3050238	1.59383	0.433924	2.3463	0.022305	0.999978	-4.54456
chr6.21953782.21954682	0.671261	1.90553	2.34622	0.0223093	0.999978	-4.3964
chr3.125219251.125220049	-0.63789	2.15965	-2.34578	0.0223331	0.999978	-4.39953
chr7.55426589.55427054	-0.869195	0.893721	-2.34574	0.0223352	0.999978	-4.46018
chr6.44087026.44087715	-0.80958	1.64241	-2.3456	0.0223431	0.999978	-4.42961
chr7.35707485.35707785	1.44475	0.963458	2.34558	0.0223441	0.999978	-4.5249
chr1.167678442.167678762	0.953956	0.644756	2.34549	0.0223491	0.999978	-4.47736
chr2.74816668.74817206	-0.827066	1.37395	-2.34523	0.0223633	0.999978	-4.45629
chr8.41797837.41798914	-0.924449	1.68374	-2.34509	0.0223708	0.999978	-4.44657
chr6.163860300.163861086	0.546783	3.73714	2.34507	0.0223723	0.999978	-4.17562
chr12.80019817.80020123	0.782987	1.27292	2.34491	0.0223806	0.999978	-4.44699
chr13.112776027.112776456	-1.05136	1.35794	-2.3449	0.0223814	0.999978	-4.48436
chr5.173572958.173573745	0.555077	2.58208	2.34472	0.0223912	0.999978	-4.3382
chr6.125224351.125224562	-1.23642	0.284511	-2.34472	0.0223913	0.999978	-4.52491
chr11.84289412.84289823	1.25352	1.25957	2.34453	0.0224014	0.999978	-4.49603
chr3.119595969.119596302	-1.55748	-0.126936	-2.34435	0.0224116	0.999978	-4.54257
chr3.123636480.123636897	0.705588	2.0113	2.34427	0.022416	0.999978	-4.34746
chr3.107119150.107119354	1.31401	0.130092	2.34395	0.0224333	0.999978	-4.53601
chr8.97791230.97791837	0.547901	2.94727	2.34378	0.022443	0.999978	-4.30248
chr6.36456631.36457015	-1.24074	0.136584	-2.34371	0.0224464	0.999978	-4.53001
chr4.109077543.109077916	-0.989152	0.391281	-2.34358	0.022454	0.999978	-4.50194
chr20.37693668.37694697	0.398437	4.28521	2.34339	0.0224644	0.999978	-4.14101
chr5.149010997.149011491	1.10512	1.30068	2.34338	0.0224648	0.999978	-4.49185
chr2.30412268.30412919	0.582351	3.3554	2.34326	0.0224716	0.999978	-4.27857
chrX.154486792.154487106	0.735915	1.98338	2.34317	0.0224765	0.999978	-4.37217
chrX.46561913.46562677	-0.710275	1.93193	-2.34303	0.0224841	0.999978	-4.38166
chr8.51884213.51884965	-0.840901	1.27279	-2.34296	0.0224877	0.999978	-4.49058
chr5.78716256.78716489	-1.15054	0.257603	-2.34291	0.0224905	0.999978	-4.52421
chr7.4139754.4140290	1.35491	1.20828	2.34276	0.0224988	0.999978	-4.50946
chr3.122902405.122902803	-1.57989	0.507658	-2.34267	0.0225042	0.999978	-4.53876
chr2.198663059.198663321	0.897798	0.523594	2.34258	0.0225091	0.999978	-4.47169
chr2.26609247.26609525	-1.10874	0.360852	-2.34239	0.0225194	0.999978	-4.50652
chr11.128715696.128716148	0.921122	1.75867	2.34234	0.0225219	0.999978	-4.47278
chr17.1813129.1813528	-1.42731	0.0502067	-2.34232	0.0225231	0.999978	-4.54394
chr5.42718606.42719025	-1.14531	0.276384	-2.34211	0.0225348	0.999978	-4.52814
chr1.229985610.229985991	-1.197	0.386296	-2.34202	0.0225396	0.999978	-4.52077
chr8.135510907.135511590	1.03188	1.15371	2.34196	0.0225432	0.999978	-4.49752
chr3.57518384.57519099	-1.02211	1.17465	-2.34178	0.0225527	0.999978	-4.50168
chr21.46517426.46517753	-1.22531	0.39133	-2.34162	0.022562	0.999978	-4.52072
chr18.41945871.41946231	-1.68824	-0.215885	-2.34153	0.022567	0.999978	-4.54883
chr7.41624928.41625124	-1.45626	0.107041	-2.34151	0.0225678	0.999978	-4.54236
chrX.95539113.95539466	0.810082	1.8387	2.34118	0.0225861	0.999978	-4.46433
chr1.153465613.153466010	1.6441	0.561519	2.34104	0.0225937	0.999978	-4.5376
chr1.172320729.172321165	1.38777	0.441621	2.34101	0.0225954	0.999978	-4.53316
chr4.92235874.92236167	-1.46389	1.0032	-2.34096	0.0225984	0.999978	-4.53235
chr4.151007714.151007989	-1.13017	0.349269	-2.34086	0.0226035	0.999978	-4.52551
chr15.44157611.44158356	0.877105	1.68357	2.34031	0.0226341	0.999978	-4.45985
chr20.62141596.62142097	0.765655	2.02315	2.34018	0.0226414	0.999978	-4.44846
chr3.155676294.155676652	-1.1029	0.368337	-2.34018	0.0226415	0.999978	-4.49816
chr5.14226943.14227312	-1.0056	0.739628	-2.34017	0.0226421	0.999978	-4.52204
chr5.136963645.136963854	1.47683	-0.137025	2.34003	0.02265	0.999978	-4.54039
chr12.46187116.46187602	0.835713	1.15933	2.33986	0.0226591	0.999978	-4.46498
chr12.132478670.132479347	-1.07971	1.46415	-2.33984	0.0226601	0.999978	-4.49325
chr7.85104105.85105239	1.1534	1.08018	2.33983	0.0226606	0.999978	-4.51794
chr14.68589478.68589695	-1.15076	0.427192	-2.33978	0.0226637	0.999978	-4.51659
chr5.56496655.56497178	-1.18208	0.679503	-2.33977	0.0226641	0.999978	-4.52464
chr13.50393576.50393940	0.598448	2.08659	2.3394	0.0226849	0.999978	-4.37052
chr10.29391943.29392825	-0.736722	1.73453	-2.3391	0.0227011	0.999978	-4.42532
chr13.98803084.98803478	-1.43693	0.29831	-2.33892	0.0227115	0.999978	-4.53615
chr4.94401060.94401671	-0.975703	1.18111	-2.33885	0.0227149	0.999978	-4.47458
chr12.103742143.103742739	-1.0782	0.932022	-2.33875	0.0227206	0.999978	-4.49313
chr14.59317386.59318046	0.739622	1.74551	2.33874	0.0227213	0.999978	-4.43327
chr4.140726794.140727246	1.25611	0.475435	2.33864	0.0227267	0.999978	-4.51979
chr4.159469137.159469663	-1.35264	0.345362	-2.33863	0.0227276	0.999978	-4.53256
chr6.113396365.113397059	0.827292	1.49656	2.33854	0.0227322	0.999978	-4.47643
chr20.21268204.21268631	1.0193	0.676766	2.33854	0.0227322	0.999978	-4.50171
chr11.32884938.32885177	1.37054	-0.00138912	2.33834	0.0227435	0.999978	-4.54282
chr10.93068400.93068928	-0.815517	2.1084	-2.33827	0.0227475	0.999978	-4.42294
chr19.55086363.55087616	0.386398	4.34161	2.33811	0.0227561	0.999978	-4.0927
chr2.182446191.182446542	1.27851	0.420941	2.33783	0.0227721	0.999978	-4.50935
chr18.46393341.46393480	-1.0999	0.54591	-2.33779	0.022774	0.999978	-4.52315
chr17.21402217.21402607	-0.778614	1.72	-2.33749	0.0227909	0.999978	-4.40492
chr19.48259754.48260397	0.535505	3.43712	2.337	0.0228181	0.999978	-4.255
chr7.80019077.80019750	-0.919157	1.13946	-2.33672	0.0228339	0.999978	-4.4793
chr12.132181148.132181825	-1.30212	1.1031	-2.33653	0.0228444	0.999978	-4.49663
chr5.6431174.6432086	-0.773637	1.89672	-2.3365	0.0228458	0.999978	-4.38455
chr1.44035729.44036291	-0.718721	2.11608	-2.33637	0.0228531	0.999978	-4.39893
chr11.103738935.103739582	-0.843416	1.35013	-2.33586	0.0228818	0.999978	-4.47276
chr12.51281327.51282015	-1.20654	0.700165	-2.33581	0.0228848	0.999978	-4.52113
chr8.83952262.83952946	-1.31925	0.334215	-2.33565	0.0228935	0.999978	-4.52792
chr3.43879206.43879600	1.13059	0.393116	2.33555	0.0228992	0.999978	-4.52727
chr9.122005734.122005915	-1.11555	0.273973	-2.3355	0.0229021	0.999978	-4.51337
chr10.119251434.119251676	0.937417	1.61435	2.33538	0.0229087	0.999978	-4.47616
chr6.144406944.144407135	-1.14624	0.268767	-2.33527	0.022915	0.999978	-4.50506
chr2.218387166.218388045	-0.740485	2.19915	-2.33523	0.0229173	0.999978	-4.38729
chr13.113224455.113225136	-0.600482	2.41178	-2.33497	0.0229313	0.999978	-4.36389
chr12.97300819.97301271	-0.97088	0.163172	-2.33455	0.0229551	0.999978	-4.50953
chr7.115216718.115217032	-0.987118	0.75214	-2.33413	0.0229785	0.999978	-4.4827
chr2.28312374.28313142	-0.845796	1.31848	-2.334	0.0229858	0.999978	-4.45064
chr3.172848964.172849405	-1.64594	0.200375	-2.33395	0.022989	0.999978	-4.54137
chr1.81731729.81732258	-0.747376	1.25515	-2.33368	0.0230039	0.999978	-4.43576
chr11.61297748.61298090	-0.86613	1.87645	-2.33334	0.0230229	0.999978	-4.46869
chr20.62136972.62137208	0.824828	0.802643	2.33321	0.0230305	0.999978	-4.48244
chr3.11302551.11302834	-1.1522	0.0993568	-2.33305	0.0230392	0.999978	-4.50631
chr10.31457693.31458438	-0.881125	1.36189	-2.33276	0.0230556	0.999978	-4.44094
chr8.8478111.8478360	1.35553	-0.0753823	2.33137	0.0231342	0.999978	-4.53982
chr5.140205109.140206350	-0.764051	2.08843	-2.33134	0.0231355	0.999978	-4.4134
chr12.113130259.113130981	-1.15349	1.43024	-2.33134	0.0231358	0.999978	-4.4717
chr4.70863084.70863724	-1.12995	0.855761	-2.33131	0.0231374	0.999978	-4.51242
chrX.133469265.133469744	-1.17741	1.06032	-2.3313	0.023138	0.999978	-4.5152
chr2.199376681.199376957	-1.44995	-0.267741	-2.33128	0.023139	0.999978	-4.53558
chr2.231721502.231721972	-1.09314	0.967899	-2.33123	0.0231418	0.999978	-4.50817
chr6.46799798.46800026	-1.243	0.0280021	-2.3307	0.0231719	0.999978	-4.52892
chr11.24412873.24413169	-1.13691	0.0194097	-2.33066	0.0231739	0.999978	-4.53516
chr7.18958770.18959071	1.63302	-0.118986	2.33059	0.023178	0.999978	-4.54564
chr12.114658059.114658494	1.59932	0.0431304	2.33058	0.0231785	0.999978	-4.54115
chr2.54586328.54586681	-1.58092	-0.0832575	-2.3304	0.0231886	0.999978	-4.54461
chr3.100230724.100231044	-1.45041	0.304954	-2.33034	0.0231923	0.999978	-4.53427
chr7.96152049.96152444	0.940691	0.404907	2.33033	0.0231926	0.999978	-4.49424
chr17.39433601.39433989	1.6322	-0.269702	2.32999	0.0232122	0.999978	-4.54292
chr4.65046467.65047015	1.02508	1.27816	2.32997	0.0232131	0.999978	-4.48933
chr9.105969732.105970262	-1.30363	0.103727	-2.32959	0.0232349	0.999978	-4.5383
chr20.4805752.4806268	-0.747878	1.02648	-2.32944	0.0232433	0.999978	-4.43531
chr20.17959748.17959976	-1.30061	-0.0817611	-2.3291	0.0232625	0.999978	-4.5312
chr17.75012334.75013544	0.410677	4.2617	2.32865	0.0232878	0.999978	-4.11925
chr1.59052210.59052578	1.33809	0.045624	2.32831	0.0233074	0.999978	-4.53509
chr6.40550178.40550634	-1.08246	0.836268	-2.32826	0.0233102	0.999978	-4.50349
chr4.35689990.35690315	1.54982	0.13457	2.32826	0.0233103	0.999978	-4.53537
chr2.99598608.99598840	-1.4723	-0.184883	-2.328	0.0233248	0.999978	-4.54498
chr10.24642596.24643290	-0.652765	1.79897	-2.32775	0.0233395	0.999978	-4.44311
chr1.82317747.82317961	-1.56258	0.124823	-2.32773	0.0233403	0.999978	-4.54176
chr5.142197049.142197661	1.18694	0.199674	2.32769	0.0233428	0.999978	-4.5298
chr9.26265097.26265621	0.585915	3.65612	2.32704	0.0233793	0.999978	-4.22489
chr5.167767864.167768076	1.2267	0.28206	2.32699	0.0233823	0.999978	-4.53168
chr7.102464162.102465663	0.46087	4.64954	2.32669	0.0233996	0.999978	-4.13208
chrX.109556896.109557712	-1.99483	0.462187	-2.32666	0.0234013	0.999978	-4.5366
chr14.104130930.104131396	-0.687086	1.73009	-2.32638	0.0234172	0.999978	-4.40991
chr1.4750133.4750589	-0.996621	1.36927	-2.32617	0.023429	0.999978	-4.44575
chr8.51713219.51713582	1.21661	0.939698	2.32599	0.0234395	0.999978	-4.51055
chr3.166785924.166786261	-1.22367	0.0879304	-2.32558	0.0234627	0.999978	-4.53543
chr1.184532174.184532700	-1.45821	0.813882	-2.32556	0.0234644	0.999978	-4.53716
chrX.14616863.14617222	1.35992	0.345262	2.32539	0.0234738	0.999978	-4.52919
chr3.173371786.173372097	1.29861	0.176557	2.32504	0.0234936	0.999978	-4.53303
chr1.201094860.201095308	-1.02998	1.09134	-2.32501	0.0234957	0.999978	-4.48414
chr1.43373016.43373666	0.929032	1.46489	2.32492	0.0235006	0.999978	-4.47301
chr15.45634453.45635748	0.479538	3.86249	2.3249	0.0235016	0.999978	-4.23575
chr10.7365036.7365485	-1.11095	0.965704	-2.32463	0.0235173	0.999978	-4.5195
chr10.119416840.119417323	-0.760034	1.8326	-2.32424	0.0235398	0.999978	-4.43828
chrX.30735594.30736099	-0.936009	1.23859	-2.32393	0.0235575	0.999978	-4.48704
chrX.11787612.11787954	-1.16241	0.723915	-2.32391	0.0235587	0.999978	-4.5195
chr17.9676800.9677321	-0.956443	1.18614	-2.32387	0.0235609	0.999978	-4.48731
chr12.88291551.88292027	-1.18173	0.146398	-2.32385	0.0235622	0.999978	-4.52705
chr14.53016622.53017239	1.47624	0.550776	2.32358	0.0235778	0.999978	-4.53798
chr9.36419673.36420220	-1.78974	0.0732623	-2.32349	0.0235827	0.999978	-4.54143
chr10.96234075.96234343	-1.3777	0.146341	-2.32286	0.0236189	0.999978	-4.53345
chr9.34984108.34984454	0.537326	2.3739	2.32286	0.0236191	0.999978	-4.3593
chr14.68089189.68089395	1.22572	0.261052	2.32273	0.0236266	0.999978	-4.54137
chr19.45753673.45753964	1.15014	-0.122426	2.32253	0.0236381	0.999978	-4.51992
chr18.44537378.44537919	0.858594	1.88276	2.32202	0.0236669	0.999978	-4.46538
chr16.2124564.2125579	0.529112	3.05507	2.32162	0.0236903	0.999978	-4.25954
chr11.32100598.32100996	-1.56641	0.0197523	-2.32135	0.0237059	0.999978	-4.53889
chr2.23286878.23287834	0.48586	3.75648	2.32129	0.0237092	0.999978	-4.19723
chr14.73026818.73027446	0.2968	5.52156	2.32119	0.0237148	0.999978	-4.00063
chr3.36175868.36176305	-0.887196	0.923214	-2.32093	0.0237303	0.999978	-4.4419
chr5.133952866.133953377	0.900771	1.09333	2.32092	0.0237308	0.999978	-4.47307
chr15.33323739.33324049	-1.49018	-0.261282	-2.32089	0.0237322	0.999978	-4.54182
chr14.72679603.72680207	-1.35053	0.464806	-2.32044	0.0237581	0.999978	-4.51589
chr14.100435120.100435349	0.822616	1.15044	2.3204	0.0237608	0.999978	-4.45641
chr19.29858108.29858581	-0.899328	1.29494	-2.32017	0.0237739	0.999978	-4.46298
chr1.37174818.37175281	0.792984	1.51302	2.32006	0.0237803	0.999978	-4.44206
chr4.113475516.113475860	-1.60755	-0.186707	-2.31994	0.0237872	0.999978	-4.5437
chr7.13741872.13742439	0.962001	1.3835	2.31986	0.023792	0.999978	-4.45608
chr5.142568213.142568947	-0.802389	1.96071	-2.31982	0.0237942	0.999978	-4.42628
chr2.30711657.30712103	0.646606	2.38235	2.31863	0.0238635	0.999978	-4.3852
chr13.97280557.97281304	-1.74888	0.861962	-2.31846	0.0238732	0.999978	-4.53794
chr3.133271613.133271924	-1.37371	-0.112507	-2.31796	0.0239024	0.999978	-4.53353
chr8.129436969.129437258	1.66439	-0.0699936	2.31793	0.023904	0.999978	-4.53987
chr3.36923525.36924009	-1.29258	0.660993	-2.3179	0.0239057	0.999978	-4.52855
chr12.12518457.12519210	-0.80225	1.32009	-2.31705	0.0239549	0.999978	-4.44779
chr12.59689173.59689428	1.4158	0.01349	2.31696	0.0239602	0.999978	-4.53279
chr16.66342297.66342621	1.08442	0.699253	2.31692	0.0239626	0.999978	-4.51506
chr1.76238177.76238581	1.16297	0.287259	2.31608	0.0240116	0.999978	-4.53281
chr2.127003331.127003795	-0.872556	0.753497	-2.31595	0.0240192	0.999978	-4.47333
chr9.91045103.91045474	-0.670463	1.7973	-2.31575	0.0240307	0.999978	-4.39496
chr4.60396506.60396988	-1.75447	0.246398	-2.31574	0.0240316	0.999978	-4.53918
chr21.14773868.14774001	-1.40026	0.14621	-2.31561	0.0240393	0.999978	-4.5341
chr6.165968110.165968674	-1.06998	0.508438	-2.31547	0.0240472	0.999978	-4.51446
chr4.183407096.183407525	0.477012	3.39358	2.31544	0.0240489	0.999978	-4.24374
chr7.124907453.124907749	-0.987372	0.167328	-2.31541	0.0240509	0.999978	-4.51827
chr15.97087062.97087667	-1.03853	1.35991	-2.31539	0.024052	0.999978	-4.48654
chr3.50146312.50146812	0.971614	0.797451	2.31534	0.024055	0.999978	-4.49079
chr6.131878263.131878888	0.706494	1.74765	2.31523	0.0240612	0.999978	-4.42202
chr1.94854270.94855487	0.347065	4.22891	2.315	0.0240747	0.999978	-4.14827
chrX.123666410.123666722	-1.07375	0.334499	-2.31488	0.0240817	0.999978	-4.52275
chr1.28648023.28649365	0.369935	4.69435	2.31433	0.0241139	0.999978	-4.07427
chr10.58588670.58589111	-1.59274	-0.12086	-2.3142	0.0241214	0.999978	-4.54705
chr13.79435414.79436024	0.676764	2.73973	2.31406	0.0241298	0.999978	-4.37119
chr20.38680465.38680934	0.662626	1.78145	2.31371	0.0241502	0.999978	-4.41551
chr4.114381471.114381664	-1.12712	0.129172	-2.31365	0.0241539	0.999978	-4.50923
chr22.33837993.33838386	1.35697	0.01161	2.31359	0.0241575	0.999978	-4.54433
chr7.28041287.28041914	0.604507	2.76466	2.31354	0.0241603	0.999978	-4.36399
chr10.69340001.69340178	1.54251	-0.203109	2.31345	0.0241656	0.999978	-4.54972
chr3.65402626.65402946	1.35896	0.30187	2.31333	0.0241728	0.999978	-4.52956
chr10.53605665.53606026	-1.15651	-0.109538	-2.31291	0.0241973	0.999978	-4.53072
chr3.132953749.132954131	1.59555	0.142701	2.31203	0.024249	0.999978	-4.54245
chr8.40172500.40173125	1.05001	1.5413	2.3118	0.0242623	0.999978	-4.47421
chr3.123618901.123619260	-1.32187	0.0450563	-2.31168	0.0242697	0.999978	-4.53749
chr22.30439882.30440286	-1.42471	-0.180886	-2.31165	0.0242716	0.999978	-4.5424
chr16.88673734.88674022	-1.02895	0.412298	-2.31162	0.0242731	0.999978	-4.51457
chr22.36009989.36010500	-0.859168	1.21075	-2.31161	0.024274	0.999978	-4.46439
chr6.116631403.116631830	-0.748392	1.5869	-2.31138	0.0242875	0.999978	-4.44861
chr2.23411847.23412408	-1.43806	0.664071	-2.31132	0.0242907	0.999978	-4.53645
chr9.70391041.70391493	-0.959734	0.570893	-2.31121	0.0242972	0.999978	-4.48792
chr20.62364365.62365306	0.462444	4.22374	2.31067	0.0243289	0.999978	-4.19907
chr3.42783574.42784054	-1.62075	-0.0761359	-2.31066	0.0243296	0.999978	-4.54834
chr17.78899153.78899928	0.426215	4.27661	2.31048	0.0243401	0.999978	-4.10577
chr9.114426059.114426807	-1.8041	0.45902	-2.31048	0.0243405	0.999978	-4.54397
chr2.128645004.128645264	-0.873847	0.187567	-2.31045	0.024342	0.999978	-4.48747
chr4.1267935.1268426	-1.33486	0.676724	-2.31036	0.0243476	0.999978	-4.54049
chr8.11053405.11053661	1.33626	-0.00657389	2.30975	0.0243834	0.999978	-4.533
chr9.74974599.74974918	-1.30934	-0.113461	-2.30968	0.0243879	0.999978	-4.54235
chr5.116097416.116097627	1.46714	0.233293	2.30967	0.0243885	0.999978	-4.54414
chr6.16541321.16541761	-0.857089	1.33668	-2.30954	0.0243958	0.999978	-4.45283
chr4.63194980.63195276	-1.49454	-0.173828	-2.30921	0.0244152	0.999978	-4.54386
chr10.4279483.4279929	-1.24857	0.320376	-2.30865	0.0244487	0.999978	-4.53125
chr5.83906589.83907176	1.68168	0.0937566	2.30727	0.0245306	0.999978	-4.54388
chr5.81794166.81794537	-0.906234	1.2183	-2.3072	0.0245347	0.999978	-4.47464
chr6.44166623.44166865	1.1556	0.0535359	2.30707	0.0245426	0.999978	-4.53848
chr2.204177836.204178388	-0.952596	0.804046	-2.30687	0.0245547	0.999978	-4.46682
chr9.120532474.120532866	0.937956	2.28244	2.30679	0.0245591	0.999978	-4.41006
chr1.89605893.89606055	-1.33058	0.26716	-2.30663	0.0245689	0.999978	-4.54256
chr17.3585396.3586181	-1.11195	1.36924	-2.30647	0.024578	0.999978	-4.4953
chr16.10553239.10553808	-0.949029	1.10192	-2.30617	0.024596	0.999978	-4.48844
chr22.18528454.18528724	1.38687	0.232419	2.3061	0.0246003	0.999978	-4.52476
chr12.96314436.96315050	-1.01046	0.788328	-2.30603	0.0246044	0.999978	-4.51489
chr18.39601021.39601241	-1.1076	-0.15289	-2.30597	0.0246078	0.999978	-4.52822
chr17.19262759.19263268	-1.04021	1.28062	-2.30588	0.0246133	0.999978	-4.48009
chr3.172986673.172986888	-1.55923	0.0812376	-2.30574	0.0246217	0.999978	-4.54275
chr3.172688596.172688956	-0.672348	1.71021	-2.30563	0.0246284	0.999978	-4.42437
chr8.33128539.33128893	1.45836	-0.230291	2.30561	0.0246295	0.999978	-4.5425
chr14.102043645.102044111	-0.802191	2.10873	-2.30546	0.0246384	0.999978	-4.43779
chr2.86695077.86695331	1.59092	-0.270736	2.30524	0.0246516	0.999978	-4.54057
chr13.32824345.32825050	0.505327	3.15664	2.30521	0.0246534	0.999978	-4.29707
chr16.58217156.58217584	-1.3892	0.255415	-2.30509	0.0246604	0.999978	-4.53684
chr1.115457230.115457694	-0.971671	0.407737	-2.30471	0.0246831	0.999978	-4.50671
chr3.155995544.155996127	1.04711	0.675948	2.30462	0.0246885	0.999978	-4.51615
chr12.2551973.2552490	-0.763256	1.08489	-2.30462	0.0246889	0.999978	-4.45621
chr19.46674835.46675075	-0.686789	0.897844	-2.30458	0.0246913	0.999978	-4.4273
[truncated: 153,560 more rows]
