# Supplementary material for: Anthracyclines induce global changes in cardiomyocyte chromatin accessibility that overlap with cardiovascular disease loci
Source: PLoS Genet. 2025 Oct 14;21(10):e1011900. doi: 10.1371/journal.pgen.1011900 (PMC12561927; doi:10.1371/journal.pgen.1011900)
Supplement: S9 Table — (XLSX) [file pgen.1011900.s009.xlsx]

## Sheet: Table_S9
Table_S9: Pairwise differential accessibility analysis for DOX vs VEH at 24 hours
peak = Location of region (chromosome.start.end)
peak	logFC	AveExpr	t	P.Value	adj.P.Val	B
chr5.149422493.149423321	-2.31426	4.5983	-13.9223	2.16835e-20	3.37302e-15	36.0733
chr19.46300600.46301262	-2.83691	3.80964	-13.3448	1.48095e-19	1.0222e-14	34.1087
chr19.9791533.9793252	-1.70201	5.26454	-13.2056	2.36877e-19	1.0222e-14	33.7533
chr12.6764026.6764748	-2.15759	5.06096	-13.1607	2.75729e-19	1.0222e-14	33.6
chr20.32561936.32562892	-2.30235	4.22839	-13.109	3.28562e-19	1.0222e-14	33.3824
chr14.76768188.76768850	-3.07113	4.70043	-12.8794	7.18867e-19	1.86375e-14	32.6246
chr16.58110448.58111450	-2.73822	4.05845	-12.6477	1.59461e-18	3.5436e-14	31.7889
chr14.23376284.23379025	-3.66649	4.84021	-12.5263	2.42707e-18	4.71934e-14	31.4503
chr3.38533094.38534070	-3.04021	4.8786	-12.3874	3.93467e-18	6.72818e-14	30.9745
chr9.120402903.120403688	2.78567	4.05562	12.3603	4.32522e-18	6.72818e-14	30.8158
chr10.70584818.70585814	-3.30335	2.9746	-12.3223	4.9396e-18	6.98536e-14	30.4192
chr1.153612648.153613242	-2.5014	3.33995	-12.2178	7.12186e-18	9.11934e-14	30.1865
chr11.126113493.126114034	-2.7874	4.02952	-12.1985	7.62109e-18	9.11934e-14	30.2679
chr8.101245148.101246073	3.11966	3.12931	12.0882	1.1232e-17	1.14426e-13	29.695
chr6.48979734.48980268	-3.35997	2.75136	-12.0822	1.14754e-17	1.14426e-13	29.482
chr19.55563157.55563622	-3.07222	2.91848	-12.075	1.17694e-17	1.14426e-13	29.5713
chr15.66763162.66764058	-2.65955	3.87817	-11.9815	1.6374e-17	1.49829e-13	29.5325
chr3.38543434.38544121	-3.35874	3.47074	-11.9418	1.88451e-17	1.6286e-13	29.2888
chr8.47857521.47858112	-3.51148	3.02587	-11.9208	2.03017e-17	1.6373e-13	29.0185
chr22.35587418.35587975	-3.55008	4.18576	-11.8996	2.1892e-17	1.6373e-13	29.2141
chr5.159510177.159510829	-3.25028	3.91641	-11.8867	2.2915e-17	1.6373e-13	29.1478
chr11.76577027.76577716	-2.20157	4.70354	-11.8837	2.31559e-17	1.6373e-13	29.2319
chr19.3403869.3404977	-2.46177	3.95899	-11.7729	3.43545e-17	2.32352e-13	28.8021
chr10.72331769.72332348	-2.59744	2.68796	-11.7352	3.92874e-17	2.54643e-13	28.5201
chr11.46697154.46697861	-3.38725	3.73416	-11.6277	5.77188e-17	3.59143e-13	28.2852
chr19.50484813.50486159	-3.84553	3.5685	-11.5915	6.56988e-17	3.88968e-13	28.0525
chr19.518179.518694	-3.43636	2.88586	-11.5839	6.75131e-17	3.88968e-13	27.8754
chr13.51246130.51247309	-2.5233	3.72245	-11.5328	8.11367e-17	4.50763e-13	27.9438
chr9.136571752.136573289	-1.92942	5.20088	-11.4162	1.23474e-16	6.62317e-13	27.5758
chr15.26261339.26262235	-2.92021	2.90192	-11.3654	1.48336e-16	7.69157e-13	27.1628
chr10.86664063.86665173	-2.50391	5.23173	-11.3554	1.53784e-16	7.71685e-13	27.3638
chr4.124936347.124936924	-2.59185	3.40074	-11.3415	1.61683e-16	7.85965e-13	27.2481
chr1.22341956.22342554	-2.52192	3.34718	-11.184	2.86312e-16	1.32503e-12	26.69
chr15.70088529.70089388	-2.76336	3.48311	-11.1809	2.8961e-16	1.32503e-12	26.65
chr18.59742132.59743338	-3.9574	4.46548	-11.1721	2.99029e-16	1.32903e-12	26.6507
chr1.204733818.204734538	-3.48077	2.57298	-11.1175	3.64752e-16	1.5761e-12	25.9476
chr9.130535830.130536607	-1.84543	4.28181	-11.1087	3.76654e-16	1.58354e-12	26.4834
chr4.76679499.76680237	-2.78331	3.00368	-11.0888	4.0493e-16	1.65082e-12	26.3102
chr13.113203958.113204598	-2.83312	3.84933	-11.0828	4.1388e-16	1.65082e-12	26.3599
chr4.7948814.7949669	-2.83306	2.67239	-11.0609	4.48396e-16	1.74378e-12	26.064
chr12.110109190.110109883	-1.99761	4.68811	-11.0181	5.24248e-16	1.98904e-12	26.1575
chr19.45764643.45765321	-2.37905	3.32717	-11.0052	5.49667e-16	2.03582e-12	26.0598
chr1.201896856.201897550	-2.45042	3.14786	-10.9827	5.9671e-16	2.15866e-12	25.9381
chr8.30173695.30175286	-1.68282	4.96979	-10.9637	6.39714e-16	2.22342e-12	25.9522
chr5.54785742.54786539	-2.39622	3.2299	-10.9623	6.43197e-16	2.22342e-12	25.8959
chr20.37880602.37881225	-3.04364	2.94684	-10.9497	6.73438e-16	2.27735e-12	25.7797
chr2.109721976.109722577	-3.03355	2.95986	-10.9228	7.43238e-16	2.45991e-12	25.6695
chr5.149423753.149424869	-2.62404	4.21506	-10.9028	7.99767e-16	2.59186e-12	25.7427
chr20.62376186.62376887	-2.32175	4.72774	-10.867	9.12279e-16	2.82816e-12	25.6132
chr9.79799732.79800485	-3.17214	2.90522	-10.8568	9.47276e-16	2.82816e-12	25.3934
chr14.23437886.23438664	-2.78816	4.41753	-10.8551	9.53101e-16	2.82816e-12	25.5712
chr13.42696147.42696840	2.44408	3.48739	10.8524	9.62646e-16	2.82816e-12	25.5427
chr17.28973165.28974077	-2.41498	5.45813	-10.8521	9.63584e-16	2.82816e-12	25.5408
chr11.3867620.3868128	-3.55103	2.93208	-10.8401	1.00697e-15	2.90076e-12	25.1832
chr8.22178689.22179554	-2.16184	4.98886	-10.8345	1.028e-15	2.90751e-12	25.4895
chr22.27662526.27663278	-2.50732	3.26597	-10.766	1.32313e-15	3.67539e-12	25.1963
chr1.201355656.201357100	-3.25569	3.99354	-10.7523	1.39154e-15	3.79762e-12	25.19
chr12.116939741.116940232	-2.90828	2.92406	-10.74	1.45628e-15	3.90577e-12	25.0647
chr18.36367084.36367793	-2.13241	3.46273	-10.7165	1.58776e-15	4.18624e-12	25.0307
chr2.108945755.108946615	-2.87267	3.38479	-10.6581	1.97063e-15	5.00878e-12	24.7925
chr2.46564464.46565249	-3.02004	4.91452	-10.6574	1.97557e-15	5.00878e-12	24.8502
chr18.48767101.48767812	-2.30399	4.0917	-10.6546	1.99634e-15	5.00878e-12	24.8412
chr12.111655749.111656642	-2.74014	3.67166	-10.6376	2.12534e-15	5.24779e-12	24.7687
chr19.35138683.35139866	-1.99656	4.18645	-10.5783	2.6483e-15	6.4369e-12	24.5658
chr11.73314382.73315120	-1.57089	4.40622	-10.5699	2.73115e-15	6.53039e-12	24.5324
chr11.64759123.64760574	-2.32763	4.20956	-10.5643	2.78889e-15	6.53039e-12	24.5152
chr16.54502951.54503395	-3.8396	2.52698	-10.5584	2.85087e-15	6.53039e-12	24.138
chr15.45048477.45049568	2.27867	3.29169	10.558	2.85469e-15	6.53039e-12	24.4507
chr7.44140152.44142144	-2.58597	5.1731	-10.5515	2.92419e-15	6.59244e-12	24.4457
chr19.55149084.55149975	-2.88892	3.41414	-10.5353	3.10618e-15	6.90269e-12	24.3476
chr1.91601581.91602437	-2.96692	4.04696	-10.5267	3.20665e-15	7.02559e-12	24.3764
chr1.2199219.2199726	-2.20912	3.82724	-10.4942	3.61743e-15	7.81551e-12	24.2575
chr5.141915708.141916228	-3.50669	2.01105	-10.4553	4.18171e-15	8.91089e-12	23.2811
chr12.124531044.124531752	-2.67161	2.80879	-10.4278	4.63191e-15	9.73683e-12	23.9438
chr16.58032393.58033435	-2.12929	4.96604	-10.4153	4.85277e-15	1.00651e-11	23.9466
chr20.36100939.36101650	-2.23264	2.92728	-10.4065	5.01451e-15	1.02637e-11	23.8614
chr3.11185562.11186096	-2.40626	2.93328	-10.3965	5.2057e-15	1.05167e-11	23.8528
chr10.6213894.6214299	-3.6162	3.03701	-10.3596	5.97361e-15	1.17652e-11	23.6224
chr7.539791.540285	-2.10161	3.41337	-10.3558	6.05738e-15	1.17652e-11	23.7243
chr14.100775518.100776573	-2.70153	4.04491	-10.3552	6.07252e-15	1.17652e-11	23.75
chr22.46346494.46347204	-3.06517	3.37974	-10.3528	6.12624e-15	1.17652e-11	23.6752
chr12.120244967.120245391	-2.35476	3.86977	-10.3421	6.37699e-15	1.20493e-11	23.6965
chr1.54547527.54548993	-2.07355	5.01074	-10.3399	6.42909e-15	1.20493e-11	23.6739
chr20.50870544.50871549	-2.13481	3.96551	-10.3193	6.94224e-15	1.28561e-11	23.6191
chr2.240232826.240234387	-1.48366	5.45921	-10.304	7.3523e-15	1.3319e-11	23.5184
chr6.43951152.43952009	-2.53746	2.86597	-10.3016	7.41843e-15	1.3319e-11	23.423
chr6.170129696.170130368	-1.81258	3.86486	-10.2988	7.49618e-15	1.3319e-11	23.5434
chrX.69097234.69098010	2.22449	3.74589	10.2974	7.53465e-15	1.3319e-11	23.5323
chr9.115262432.115263218	-2.47039	2.69515	-10.2725	8.27102e-15	1.44563e-11	23.3489
chr1.112524163.112525151	-2.66517	2.58462	-10.2671	8.43806e-15	1.45844e-11	23.2588
chr5.171427753.171428332	-3.24919	2.81222	-10.2629	8.57184e-15	1.46528e-11	23.2691
chr19.44820735.44821691	-2.17717	4.06101	-10.2503	8.98772e-15	1.51968e-11	23.3663
chr6.138545614.138546067	-1.76753	3.81949	-10.246	9.13242e-15	1.52754e-11	23.3491
chr3.119794874.119795577	1.69436	4.51176	10.2185	1.01235e-14	1.6753e-11	23.239
chr7.901290.902014	-2.21863	3.66622	-10.1972	1.09651e-14	1.79547e-11	23.1619
chr11.11171156.11172146	-2.05519	4.4175	-10.188	1.13496e-14	1.83907e-11	23.1325
chr5.6766430.6767078	-2.18985	3.60378	-10.1779	1.17897e-14	1.87235e-11	23.0941
chr2.231665923.231667317	-1.74051	5.54145	-10.1777	1.17957e-14	1.87235e-11	23.0384
chr1.29282947.29283682	-1.93682	4.58669	-10.1593	1.2642e-14	1.97288e-11	23.0242
chr22.49935988.49937723	-1.83118	4.83543	-10.1584	1.26827e-14	1.97288e-11	23.0135
chr22.27669300.27669988	-1.80562	4.70847	-10.1532	1.29347e-14	1.9801e-11	22.9917
chr1.224503263.224503966	-1.66229	4.27017	-10.1521	1.29837e-14	1.9801e-11	22.9992
chr16.84013811.84014634	-2.46075	4.2897	-10.1456	1.33082e-14	2.00988e-11	22.981
chr1.201357250.201358044	-3.56742	2.68361	-10.1301	1.41066e-14	2.10998e-11	22.7196
chr7.30911509.30912000	-2.01087	3.73405	-10.1218	1.4553e-14	2.15041e-11	22.8916
chrX.133229042.133229984	2.46671	3.15066	10.1188	1.47175e-14	2.15041e-11	22.8428
chr17.63961545.63962287	-2.53274	3.05878	-10.116	1.48739e-14	2.15041e-11	22.7769
chr8.132963534.132964758	-2.17227	4.20776	-10.1129	1.50463e-14	2.15041e-11	22.8606
chr10.97782548.97783192	-2.81907	2.41981	-10.1125	1.50681e-14	2.15041e-11	22.7085
chr19.50501655.50502095	-3.15998	3.25867	-10.1002	1.57819e-14	2.2318e-11	22.7397
chr14.105470951.105472044	-1.65058	5.33035	-10.0906	1.63632e-14	2.29317e-11	22.7141
chr17.74647983.74648791	-2.93373	2.18832	-10.0782	1.71442e-14	2.38116e-11	22.5273
chr3.195885184.195885727	-2.55528	3.32928	-10.0733	1.74589e-14	2.40341e-11	22.6855
chr17.19317125.19317743	-1.82052	3.60094	-10.069	1.77475e-14	2.4217e-11	22.6975
chr5.139635793.139636129	-2.28436	2.77627	-10.0646	1.80402e-14	2.42532e-11	22.6177
chr19.16896515.16897955	-1.65575	5.4075	-10.064	1.80858e-14	2.42532e-11	22.6345
chr7.74477915.74478583	-2.05485	3.83532	-10.0405	1.97598e-14	2.61812e-11	22.5933
chr9.93223178.93224028	-2.18278	3.11683	-10.0391	1.98601e-14	2.61812e-11	22.5554
chr15.34788417.34789729	-3.8468	2.79099	-10.0351	2.01606e-14	2.6354e-11	22.4255
chr2.219419499.219420355	-3.30119	2.74345	-10.0216	2.12153e-14	2.75016e-11	22.3696
chr19.46739145.46739810	-2.98193	3.12483	-10.007	2.24134e-14	2.88146e-11	22.4126
chr10.97788741.97789458	-2.13516	3.83536	-9.99963	2.30448e-14	2.90134e-11	22.4423
chr7.35465696.35466547	-3.64674	3.97611	-9.99948	2.30584e-14	2.90134e-11	22.4343
chr1.3423164.3423823	-2.335	3.52941	-9.99868	2.31276e-14	2.90134e-11	22.4376
chr14.77013949.77014658	-2.69349	3.40559	-9.99082	2.38232e-14	2.96469e-11	22.3903
chr17.3870820.3871407	-1.91951	3.82026	-9.97696	2.51022e-14	3.09462e-11	22.3568
chr19.40341590.40342269	-2.17322	3.57187	-9.97351	2.54305e-14	3.09462e-11	22.3432
chr7.128357006.128357664	-3.11629	3.08591	-9.97316	2.54641e-14	3.09462e-11	22.2883
chr1.11847529.11848549	-3.11257	4.46092	-9.9639	2.63699e-14	3.17987e-11	22.3098
chr14.23408208.23408839	-3.54285	3.02917	-9.96123	2.66363e-14	3.18728e-11	22.2234
chr15.34794716.34796045	-1.74465	5.06093	-9.95737	2.70273e-14	3.20938e-11	22.2411
chr1.42962688.42962933	-2.71143	2.57476	-9.91634	3.15567e-14	3.71883e-11	22.0121
chr19.5090780.5091652	-1.78628	4.05119	-9.90736	3.26457e-14	3.81825e-11	22.0979
chr9.70470446.70470927	-4.39801	2.23571	-9.905	3.29392e-14	3.82382e-11	21.2945
chr1.2135358.2135937	-1.63954	4.45605	-9.89924	3.36641e-14	3.87902e-11	22.0499
chr17.50060810.50061348	-1.96503	4.19002	-9.89235	3.45525e-14	3.94951e-11	22.0394
chr10.809718.810573	-2.05174	3.65226	-9.89058	3.47836e-14	3.94951e-11	22.038
chr11.11329162.11330040	-2.19783	4.24054	-9.88464	3.55742e-14	3.98349e-11	22.0158
chr15.63072786.63074229	-2.14212	3.05831	-9.88448	3.5595e-14	3.98349e-11	21.9946
chr15.73374622.73375198	-2.98232	4.08459	-9.87684	3.66397e-14	4.07111e-11	21.9873
chr19.50493166.50493832	-3.53515	2.6564	-9.87167	3.73625e-14	4.12199e-11	21.6981
chr1.177525038.177525593	-3.40334	3.29954	-9.85484	3.98187e-14	4.36202e-11	21.8177
chr9.35341387.35342080	-2.04202	3.11148	-9.84881	4.07379e-14	4.43152e-11	21.8487
chr9.36163091.36163941	-2.22961	3.39431	-9.84025	4.20795e-14	4.54566e-11	21.8466
chr5.138953126.138953919	-2.28433	4.01388	-9.8235	4.48354e-14	4.80997e-11	21.7866
chr12.52566949.52567482	-3.05417	2.42006	-9.81338	4.65883e-14	4.94897e-11	21.6244
chr16.2042034.2042576	-3.4641	2.79044	-9.81236	4.67674e-14	4.94897e-11	21.5294
chr2.217393293.217393995	-2.76555	2.46697	-9.80533	4.803e-14	5.01069e-11	21.5642
chr1.203508331.203508970	-2.40956	2.89084	-9.80443	4.81938e-14	5.01069e-11	21.6706
chr11.76602404.76602832	-2.49346	2.36379	-9.80376	4.83169e-14	5.01069e-11	21.576
chr8.41332809.41333429	-2.50172	3.99826	-9.79637	4.96896e-14	5.11891e-11	21.6891
chr7.663740.664524	-2.18818	3.66368	-9.77888	5.30966e-14	5.43391e-11	21.622
chr9.591310.591855	-2.84504	2.42278	-9.77471	5.39421e-14	5.48436e-11	21.3656
chr6.90677889.90678982	-2.37361	4.27047	-9.76416	5.61438e-14	5.63479e-11	21.5652
chr7.7148745.7149187	-2.44929	2.49875	-9.76211	5.6583e-14	5.63479e-11	21.4901
chr15.40295616.40296493	-2.79008	3.33883	-9.76105	5.681e-14	5.63479e-11	21.5282
chrX.27008376.27008869	-2.52867	3.10359	-9.76077	5.68706e-14	5.63479e-11	21.5166
chr1.180526987.180527666	1.78106	3.87056	9.75658	5.77819e-14	5.68885e-11	21.5411
chr20.45828596.45829134	-2.9894	2.68532	-9.74793	5.97104e-14	5.84174e-11	21.3851
chr3.56909383.56909884	-3.89649	2.46325	-9.74169	6.11422e-14	5.94444e-11	21.2406
chr13.28955001.28956050	-3.37745	3.95697	-9.71693	6.71685e-14	6.48977e-11	21.369
chr12.122063940.122064408	-2.69593	2.97219	-9.71266	6.8266e-14	6.55509e-11	21.3216
chr12.6613803.6614520	-1.84268	4.66118	-9.69487	7.30404e-14	6.96657e-11	21.2906
chr14.55448037.55448646	1.79231	3.87451	9.69341	7.34469e-14	6.96657e-11	21.306
chr10.9824764.9825866	1.88503	3.6586	9.69145	7.39956e-14	6.97609e-11	21.2984
chr19.10206114.10206713	2.80602	2.96843	9.67622	7.84049e-14	7.33159e-11	21.181
chr12.110252448.110253468	-2.1731	4.27141	-9.6752	7.87092e-14	7.33159e-11	21.2277
chr20.62570912.62572365	-2.83138	4.00081	-9.65944	8.35716e-14	7.68176e-11	21.1799
chr18.10139757.10140845	1.88991	4.1098	9.65887	8.3751e-14	7.68176e-11	21.1764
chr1.21896673.21897222	-1.7118	4.26546	-9.65825	8.39499e-14	7.68176e-11	21.16
chr20.35886518.35886964	-2.8626	3.30631	-9.65326	8.55596e-14	7.78327e-11	21.1343
chr5.168047209.168048086	-2.02269	3.48331	-9.6477	8.73878e-14	7.90336e-11	21.1275
chr1.245822694.245823462	1.93497	3.68663	9.64177	8.93815e-14	8.03695e-11	21.1098
chr5.33291282.33291923	-3.5965	2.55248	-9.615	9.89683e-14	8.84782e-11	20.7937
chr19.11539744.11540628	-1.8049	4.08718	-9.60821	1.0156e-13	9.02763e-11	20.9772
chr5.19624410.19625183	-2.36474	2.94533	-9.60658	1.02194e-13	9.03241e-11	20.9495
chr5.139659107.139659614	-2.47498	3.27787	-9.60254	1.03779e-13	9.12067e-11	20.9556
chr15.34796838.34797356	-2.29564	3.71469	-9.59892	1.05218e-13	9.15474e-11	20.9532
chr5.132211703.132212217	-2.54029	2.56432	-9.59749	1.05793e-13	9.15474e-11	20.8705
chr5.177478970.177479847	-1.81537	4.12992	-9.59714	1.05932e-13	9.15474e-11	20.9332
chr4.12554926.12555617	3.34167	2.10556	9.59441	1.07041e-13	9.19942e-11	20.588
chr8.29065951.29066660	-1.6501	4.6412	-9.5899	1.08897e-13	9.30749e-11	20.8947
chr22.50293017.50294108	-1.59426	4.31331	-9.58503	1.10935e-13	9.42988e-11	20.8878
chr7.36303199.36304075	-1.5634	4.09937	-9.57801	1.13943e-13	9.63297e-11	20.8605
chr12.124490701.124491219	-2.14161	3.45765	-9.56919	1.17837e-13	9.90834e-11	20.8413
chr17.39674954.39675320	-2.86297	2.70421	-9.56491	1.19778e-13	1.00174e-10	20.7623
chr14.35341383.35342582	-1.85756	3.68209	-9.55839	1.22791e-13	1.02145e-10	20.8027
chr20.32474517.32476208	-1.36522	5.18858	-9.54735	1.28072e-13	1.05971e-10	20.6961
chr3.196193676.196194447	-2.57085	3.27683	-9.54268	1.30376e-13	1.07307e-10	20.7268
chr12.110928701.110929001	-2.91717	2.94096	-9.5369	1.33281e-13	1.08738e-10	20.6686
chr8.126466871.126467527	-2.78067	2.80408	-9.53644	1.33513e-13	1.08738e-10	20.6301
chrX.17547491.17548221	2.33538	3.90174	9.53358	1.3498e-13	1.0936e-10	20.7094
chr1.68724983.68725739	-2.93152	2.75075	-9.52745	1.38174e-13	1.11368e-10	20.6191
chr1.16048572.16049086	-1.94053	3.42243	-9.52354	1.40249e-13	1.12457e-10	20.6672
chr8.98454167.98454600	-1.59149	4.96728	-9.51202	1.46551e-13	1.16908e-10	20.5713
chr7.44137878.44138791	-2.78452	3.38769	-9.50343	1.51442e-13	1.20193e-10	20.5954
chr6.147063391.147064093	2.32829	3.46384	9.49938	1.538e-13	1.21445e-10	20.5686
chr1.11882836.11883489	-2.02604	5.02062	-9.49438	1.56762e-13	1.23159e-10	20.5191
chr1.144412141.144413353	-1.58262	3.55977	-9.49259	1.57836e-13	1.23379e-10	20.5574
chr11.69497048.69497793	-1.44054	5.36343	-9.49074	1.58958e-13	1.23635e-10	20.4695
chr1.2279093.2279871	-2.25185	3.47669	-9.47967	1.65826e-13	1.28335e-10	20.5081
chr11.15911502.15912103	-2.48185	3.1182	-9.47513	1.68725e-13	1.29932e-10	20.4852
chr12.1916402.1917113	-2.68223	2.43103	-9.47381	1.69575e-13	1.29944e-10	20.38
chr15.41806373.41806935	-2.70654	2.79616	-9.4702	1.71932e-13	1.31104e-10	20.3932
chr11.15673180.15673886	-1.91892	4.15324	-9.46686	1.74143e-13	1.3153e-10	20.454
chr2.10843893.10844511	-1.5664	4.7364	-9.4668	1.74182e-13	1.3153e-10	20.4229
chr12.114335430.114336269	-2.83574	3.76332	-9.46209	1.77342e-13	1.32403e-10	20.4392
chr20.62623637.62624344	-1.85097	3.48866	-9.46163	1.77656e-13	1.32403e-10	20.4404
chr18.13191845.13192256	-2.95184	2.14275	-9.46128	1.77891e-13	1.32403e-10	20.1591
chr17.74037312.74037693	-3.39438	2.25642	-9.44699	1.87882e-13	1.38758e-10	20.1
chr19.45455475.45456502	-1.58939	5.07022	-9.44574	1.88782e-13	1.38758e-10	20.3286
chr16.24208562.24209244	-2.05543	2.92677	-9.44529	1.89105e-13	1.38758e-10	20.3693
chr11.17923106.17923817	-1.71809	4.18743	-9.44234	1.9125e-13	1.39673e-10	20.3574
chr10.69721715.69722361	-1.95786	4.56978	-9.43817	1.94327e-13	1.41256e-10	20.3353
chr3.12741024.12741566	-2.48949	3.20421	-9.43103	1.997e-13	1.44487e-10	20.3164
chr2.16316661.16317684	-3.0138	3.91274	-9.42899	2.01266e-13	1.44946e-10	20.3117
chr15.79178757.79179603	2.53983	3.09273	9.42096	2.07542e-13	1.48777e-10	20.2759
chr11.11296333.11297124	-3.42657	2.84747	-9.41844	2.09551e-13	1.49528e-10	20.1833
chr17.33500224.33500624	-3.09718	1.5093	-9.41508	2.12266e-13	1.50774e-10	19.8242
chr2.109382863.109383380	-2.56774	2.65185	-9.41257	2.14312e-13	1.51535e-10	20.1805
chr11.35791153.35792053	-2.68252	4.29984	-9.40362	2.21779e-13	1.56105e-10	20.2205
chr11.19244522.19245025	2.67826	2.56605	9.39679	2.27653e-13	1.58531e-10	20.1598
chr17.9138322.9138910	-3.45517	3.12638	-9.39544	2.28837e-13	1.58531e-10	20.14
chr1.3328038.3328727	-3.37627	2.54897	-9.39417	2.29946e-13	1.58531e-10	20.1174
chr16.13957353.13958078	1.99088	3.64673	9.39379	2.30281e-13	1.58531e-10	20.1877
chr10.76774947.76775585	-2.78069	3.16862	-9.39375	2.30321e-13	1.58531e-10	20.1636
chr9.121765014.121765668	-1.90174	3.56875	-9.38441	2.38697e-13	1.63573e-10	20.1528
chr16.10616753.10617689	-1.74126	3.7111	-9.38112	2.41724e-13	1.6492e-10	20.1381
chr6.25166115.25167089	-2.4545	3.27562	-9.3775	2.45096e-13	1.66491e-10	20.1157
chr2.240236480.240237132	-2.30503	4.07101	-9.37628	2.46251e-13	1.66548e-10	20.1086
chr15.43893673.43894453	-2.50324	3.44351	-9.36297	2.59124e-13	1.74496e-10	20.0625
chr11.2314746.2315572	-2.64521	2.98319	-9.35824	2.63866e-13	1.76217e-10	20.0421
chr20.38208867.38209423	-3.61762	2.16679	-9.35816	2.63945e-13	1.76217e-10	19.7851
chr12.109522897.109523663	-2.64738	3.35699	-9.3487	2.73686e-13	1.81588e-10	20.0188
chr1.106879403.106880119	-2.31609	2.65796	-9.34809	2.74326e-13	1.81588e-10	19.974
chr12.13179496.13180217	-1.87797	3.76698	-9.34457	2.78046e-13	1.83271e-10	20.0026
chr9.136625009.136625634	-1.86636	3.36189	-9.34124	2.81625e-13	1.84847e-10	19.9908
chr13.113724550.113725304	-2.02752	3.6746	-9.33974	2.83243e-13	1.85128e-10	19.9855
chr14.69658428.69659075	2.90607	2.41066	9.33599	2.87341e-13	1.87021e-10	19.7289
chr1.26907483.26908020	2.60755	2.44142	9.32016	3.05319e-13	1.97894e-10	19.82
chr5.176780649.176781415	-2.33461	3.83767	-9.31793	3.07938e-13	1.98763e-10	19.9024
chrX.69374368.69375061	-3.05615	3.05655	-9.30923	3.18389e-13	2.0466e-10	19.8373
chr4.112591379.112592091	-2.11501	3.28597	-9.30472	3.2395e-13	2.07377e-10	19.8379
chr1.203440255.203441542	-1.47986	4.70458	-9.2986	3.31633e-13	2.11426e-10	19.7851
chr14.87869645.87870439	2.5354	3.26839	9.29427	3.37195e-13	2.14094e-10	19.7919
chr2.1819026.1819425	-2.82954	1.7516	-9.29164	3.40613e-13	2.15384e-10	19.5365
chr22.32712187.32713166	-1.91033	3.67285	-9.28981	3.43018e-13	2.15384e-10	19.7981
chr12.132286263.132286828	-2.46557	2.91587	-9.28953	3.4338e-13	2.15384e-10	19.7618
chr11.27339936.27340384	-2.52084	3.84157	-9.28449	3.50087e-13	2.18709e-10	19.7779
chr5.134506006.134506718	-2.90375	3.08347	-9.28162	3.53966e-13	2.20248e-10	19.7414
chr1.240170126.240171351	-2.07852	3.65942	-9.27961	3.56706e-13	2.21068e-10	19.7598
chr6.50591221.50591700	-2.34036	3.3295	-9.27625	3.61325e-13	2.23042e-10	19.7441
chr11.130611620.130612851	1.56333	4.80775	9.27122	3.68368e-13	2.26491e-10	19.6852
chr19.14173859.14174517	-3.3535	2.7769	-9.27015	3.69887e-13	2.2653e-10	19.6013
chr14.99424294.99425009	-2.7426	2.38345	-9.2591	3.85911e-13	2.35416e-10	19.5972
chr14.73376630.73376999	-3.01572	2.05764	-9.2528	3.95369e-13	2.40244e-10	19.4021
chr11.108967128.108968089	-2.6859	2.65545	-9.2517	3.97038e-13	2.40319e-10	19.5931
chr15.100711231.100711959	-2.48068	2.88924	-9.24708	4.04137e-13	2.43668e-10	19.6104
chr6.35490033.35491036	-1.77681	4.23144	-9.24492	4.07514e-13	2.44756e-10	19.6043
chr16.88759204.88759810	-1.98403	4.03932	-9.23196	4.28317e-13	2.5626e-10	19.5654
chr10.110764307.110765047	-1.83684	4.2161	-9.2212	4.46392e-13	2.66052e-10	19.5197
chr5.71906873.71908134	1.95638	3.63009	9.21463	4.57795e-13	2.71373e-10	19.5139
chr19.50508491.50509048	-1.92902	3.49833	-9.21316	4.60383e-13	2.71373e-10	19.5098
chr6.35238633.35239403	-2.91945	3.91412	-9.21307	4.60555e-13	2.71373e-10	19.5087
chr19.50494620.50495731	-3.62337	3.04344	-9.20658	4.72177e-13	2.77172e-10	19.4253
chr19.5128276.5129297	-1.92094	4.71749	-9.20151	4.81469e-13	2.81564e-10	19.4166
chr19.6516008.6517571	-1.46876	5.25776	-9.19889	4.86345e-13	2.8335e-10	19.3858
chr10.132418727.132419238	-2.00373	2.58933	-9.18996	5.0334e-13	2.92157e-10	19.3911
chr5.56058158.56059426	1.97634	3.53399	9.18688	5.09337e-13	2.94539e-10	19.4118
chr6.21277549.21278070	2.22414	3.10279	9.18421	5.14583e-13	2.9647e-10	19.3757
chrX.154531573.154532223	-1.573	3.91104	-9.18257	5.17834e-13	2.97242e-10	19.3858
chr3.49698999.49699728	-2.1823	3.83525	-9.17492	5.33296e-13	3.04992e-10	19.3646
chr15.33852215.33852974	2.19865	3.3738	9.16958	5.44369e-13	3.10185e-10	19.3391
chr1.36400661.36401707	-1.46356	4.86165	-9.16745	5.48842e-13	3.11592e-10	19.2833
chr19.50500055.50501471	-2.55911	5.81037	-9.16353	5.57183e-13	3.15177e-10	19.2312
chr10.113071349.113071932	-2.62409	2.86324	-9.16001	5.64773e-13	3.18313e-10	19.2749
chr10.79381739.79382410	-1.93681	4.33604	-9.15889	5.67228e-13	3.18482e-10	19.2789
chr9.71984434.71985052	-1.7639	3.23395	-9.158	5.69168e-13	3.18482e-10	19.3029
chr1.208250705.208251298	-3.77123	2.60511	-9.15546	5.74758e-13	3.20457e-10	19.1738
chr11.100784962.100785976	-1.93787	4.25073	-9.14796	5.91588e-13	3.28663e-10	19.2507
chr20.36827883.36828216	-2.24671	2.57056	-9.14335	6.0218e-13	3.33357e-10	19.1648
chr3.31077034.31078014	2.52034	3.2247	9.13777	6.15256e-13	3.39388e-10	19.2145
chr7.5524956.5526033	-2.24465	3.01611	-9.12639	6.42789e-13	3.53323e-10	19.184
chr7.132416747.132417483	-2.76929	3.33579	-9.12526	6.4559e-13	3.53613e-10	19.1746
chr15.78306162.78306721	2.17768	2.96906	9.10327	7.02645e-13	3.83514e-10	19.0857
chr3.72821985.72822600	2.64115	2.71943	9.0963	7.21781e-13	3.92581e-10	18.9598
chr2.27010791.27011334	2.2836	2.77863	9.0944	7.27066e-13	3.94077e-10	19.0508
chr18.10408018.10408615	-3.35294	2.70699	-9.09181	7.34355e-13	3.96646e-10	18.9468
chr18.45590409.45591009	-3.17926	1.44043	-9.0894	7.41207e-13	3.98962e-10	18.6036
chr7.41028742.41029516	2.4489	3.71162	9.08788	7.45562e-13	3.99922e-10	19.0379
chr10.71338741.71339568	-1.8335	3.00671	-9.08489	7.54212e-13	4.03172e-10	19.0269
chr1.11990456.11991507	-2.14624	4.84409	-9.07033	7.97736e-13	4.24977e-10	18.9192
chr14.76772505.76773251	-1.4548	4.20838	-9.06484	8.14809e-13	4.32591e-10	18.9133
chr1.116463641.116464239	-3.05645	2.74083	-9.06381	8.1803e-13	4.32824e-10	18.8813
chr21.39451396.39452374	-1.51137	4.24786	-9.05677	8.40545e-13	4.4323e-10	18.8911
chr1.115179289.115180125	1.95772	4.73309	9.05535	8.45164e-13	4.44159e-10	18.8753
chr19.15452136.15453337	-1.59793	4.60521	-9.05085	8.59956e-13	4.50411e-10	18.8601
chr10.111360221.111360873	-2.37849	2.35625	-9.04658	8.74238e-13	4.56355e-10	18.7836
chr5.16378581.16379229	-3.82302	1.94626	-9.03497	9.14264e-13	4.75653e-10	18.221
chr17.47252123.47252542	-2.72615	2.54818	-9.02784	9.39732e-13	4.87273e-10	18.7532
chr15.73716291.73716943	-2.82824	2.55954	-9.02366	9.55032e-13	4.93561e-10	18.7099
chr3.139758643.139759341	-2.0571	4.79607	-9.01929	9.71277e-13	5.00294e-10	18.7377
chr7.44131825.44132576	-2.30116	4.57939	-9.01463	9.88869e-13	5.07675e-10	18.7328
chr4.5940404.5940862	-3.08042	2.48664	-9.01056	1.00455e-12	5.1403e-10	18.6188
chr10.78831344.78831989	-2.21721	3.14413	-9.00597	1.0225e-12	5.21501e-10	18.7298
chr6.40996628.40997920	1.74281	3.63392	9.00323	1.03337e-12	5.25032e-10	18.7184
chr2.75285874.75286512	-4.49619	2.33681	-9.00252	1.03618e-12	5.25032e-10	18.2345
chr11.1437365.1438018	-1.81273	4.45343	-8.99118	1.08257e-12	5.46758e-10	18.6206
chr19.38223964.38224763	-1.87244	3.7342	-8.98669	1.10149e-12	5.54511e-10	18.6526
chr20.39849514.39850117	-1.85784	3.26013	-8.98467	1.1101e-12	5.57043e-10	18.6509
chr16.10621688.10622937	-1.64294	5.59658	-8.98032	1.12892e-12	5.64669e-10	18.5314
chr5.139659781.139660420	-2.05538	3.70126	-8.97757	1.14097e-12	5.68864e-10	18.6204
chr1.54324067.54324598	-2.33409	2.22076	-8.97274	1.16243e-12	5.77711e-10	18.5439
chr5.145975141.145976032	1.56463	4.2533	8.97144	1.16831e-12	5.78785e-10	18.5685
chr5.138391730.138392639	-2.42842	3.22148	-8.9679	1.18437e-12	5.84877e-10	18.5869
chr9.131330888.131331685	-2.84185	4.19117	-8.96553	1.19528e-12	5.88398e-10	18.5646
chr19.5114212.5115980	-1.64499	4.88996	-8.96327	1.20573e-12	5.91552e-10	18.5006
chr7.77237889.77238627	-2.38218	4.07187	-8.96251	1.20929e-12	5.91552e-10	18.5628
chr14.54606225.54607507	-1.48572	3.7606	-8.96053	1.21858e-12	5.94227e-10	18.5473
chr13.33217173.33217808	-2.47016	2.91471	-8.95575	1.24125e-12	6.03392e-10	18.521
chr19.17576598.17577321	-2.01682	3.57076	-8.94225	1.30772e-12	6.3302e-10	18.4906
chr7.44065303.44066291	-1.90791	4.21086	-8.94173	1.31034e-12	6.3302e-10	18.4609
chr12.110244494.110245302	-2.44831	3.49259	-8.93626	1.33836e-12	6.44555e-10	18.4679
chr13.33252188.33252508	-2.45402	3.30923	-8.93405	1.34986e-12	6.46593e-10	18.4578
chr9.16069504.16070288	-2.85387	2.4138	-8.9336	1.35221e-12	6.46593e-10	18.2752
chr19.49155188.49156336	-2.44843	3.79171	-8.93273	1.35675e-12	6.46593e-10	18.447
chr10.12807186.12808661	-1.8774	3.46094	-8.93226	1.35922e-12	6.46593e-10	18.4532
chrX.103828552.103828911	-2.64553	2.64707	-8.93031	1.36948e-12	6.49489e-10	18.4077
chr14.77795509.77796452	2.43647	2.46206	8.92749	1.38448e-12	6.49601e-10	18.3589
chr19.46298893.46299315	-2.19142	3.28368	-8.92701	1.38706e-12	6.49601e-10	18.4306
chr2.217858373.217859135	-1.68088	4.55495	-8.92694	1.38741e-12	6.49601e-10	18.3999
chr16.24497048.24497908	-2.05769	2.92475	-8.92678	1.38829e-12	6.49601e-10	18.426
chr16.57318186.57318864	-2.42848	3.25379	-8.92585	1.3933e-12	6.49601e-10	18.4266
chr22.43103708.43104624	2.05505	3.92854	8.92558	1.39477e-12	6.49601e-10	18.4159
chr7.55574082.55574627	2.07828	2.71273	8.92127	1.41818e-12	6.58531e-10	18.406
chr4.76308567.76308937	-1.69039	3.85081	-8.91832	1.43445e-12	6.62228e-10	18.3801
chr9.108743626.108744589	-1.88224	3.66501	-8.91828	1.43466e-12	6.62228e-10	18.398
chr13.77196038.77196759	-3.47058	2.87177	-8.91361	1.46083e-12	6.71636e-10	18.3271
chrX.69059933.69060957	-2.04376	3.40169	-8.9131	1.46367e-12	6.71636e-10	18.3809
chr20.36549656.36551277	-2.43721	3.35143	-8.90352	1.51893e-12	6.94944e-10	18.3448
chr8.37478977.37479781	-2.03677	4.70801	-8.90259	1.52441e-12	6.95402e-10	18.2797
chr1.9900253.9900949	-1.83644	4.15032	-8.89284	1.58293e-12	7.19989e-10	18.2712
chr8.22370762.22371067	-2.72097	2.16787	-8.89165	1.59025e-12	7.21209e-10	18.2194
chr20.16115754.16116461	-2.52809	2.47159	-8.89055	1.59702e-12	7.21423e-10	18.2534
chr11.133526492.133527201	-2.90979	2.62745	-8.89007	1.6e-12	7.21423e-10	18.2558
chr18.5582641.5583434	1.99553	3.86372	8.87849	1.67328e-12	7.4949e-10	18.2491
chr7.149719033.149719717	2.35995	3.47301	8.87789	1.6772e-12	7.4949e-10	18.2474
chrX.137031299.137032700	1.68142	3.57177	8.8777	1.67843e-12	7.4949e-10	18.2465
chr9.19754155.19754720	-2.86046	1.5035	-8.87722	1.68152e-12	7.4949e-10	17.9102
chr10.60611308.60612033	1.99105	3.54331	8.87379	1.70402e-12	7.56987e-10	18.2293
chr9.109745431.109746413	-2.17919	3.88893	-8.87317	1.70807e-12	7.56987e-10	18.2191
chr17.1847167.1847531	-2.36845	2.96867	-8.87162	1.71835e-12	7.59379e-10	18.2076
chr17.78899153.78899928	-1.63382	4.27661	-8.87068	1.72466e-12	7.60009e-10	18.1791
chr2.217953668.217954148	-2.81039	2.12698	-8.86847	1.73946e-12	7.64363e-10	18.0014
chr2.1591970.1592358	-2.57172	2.33526	-8.86375	1.77148e-12	7.76241e-10	18.0788
chr18.6132792.6133580	-2.58005	2.09992	-8.85957	1.8004e-12	7.86699e-10	18.1009
chr20.32538310.32539240	-1.84122	3.35343	-8.85694	1.81879e-12	7.92507e-10	18.1646
chr20.4050411.4050972	-2.04478	3.75678	-8.8525	1.85034e-12	8.04003e-10	18.1404
chr10.71219541.71220037	-2.3253	3.30539	-8.84898	1.87572e-12	8.11649e-10	18.1382
chr6.50850033.50851256	1.8098	3.48453	8.84861	1.87837e-12	8.11649e-10	18.1368
chr17.40344902.40345855	-1.26054	4.72405	-8.84282	1.92101e-12	8.27228e-10	18.0485
chr10.24008377.24009344	1.74123	4.14833	8.84227	1.92506e-12	8.27228e-10	18.1026
chr11.119891367.119892064	-2.6622	3.29544	-8.8405	1.93829e-12	8.29097e-10	18.107
chr3.42822946.42823856	2.00986	3.40374	8.83974	1.94399e-12	8.29097e-10	18.1004
chr17.3003825.3004825	-1.41354	4.40699	-8.83956	1.9454e-12	8.29097e-10	18.058
chr5.149380532.149381284	-2.30949	4.04284	-8.83866	1.95213e-12	8.29692e-10	18.0688
chr5.171615154.171616133	-1.943	3.29422	-8.83464	1.98281e-12	8.40436e-10	18.0849
chr22.27686316.27687198	-1.55996	4.25435	-8.83357	1.99104e-12	8.41631e-10	18.0349
chr14.61561446.61562240	1.5879	4.57743	8.83153	2.00679e-12	8.45992e-10	18.0283
chr6.19137429.19137951	2.47515	2.67034	8.83012	2.01782e-12	8.48342e-10	18.0441
chr3.46878704.46879267	-1.91966	3.96395	-8.82931	2.02409e-12	8.48685e-10	18.0446
chr3.15284310.15285032	-2.08626	3.51768	-8.82801	2.03433e-12	8.50684e-10	18.0561
chr1.158067438.158068111	1.82259	2.78499	8.82673	2.04444e-12	8.52618e-10	18.0419
chr11.82695597.82696158	-2.74094	2.31755	-8.82245	2.07863e-12	8.64169e-10	17.8952
chr17.40091843.40092378	-2.49025	2.35234	-8.82188	2.08325e-12	8.64169e-10	17.9688
chr6.9397838.9398877	-1.77129	3.57595	-8.82044	2.09487e-12	8.6668e-10	18.0233
chr22.27632858.27633912	-1.89116	4.12997	-8.81889	2.10747e-12	8.69581e-10	17.9996
chr12.60500813.60501576	-2.7801	2.30045	-8.81591	2.13195e-12	8.77353e-10	17.8405
chr4.186845127.186845766	2.31625	3.37447	8.80941	2.1863e-12	8.97348e-10	17.9896
chr8.40539318.40540286	2.60622	3.14472	8.80646	2.21144e-12	9.05275e-10	17.9764
chr11.103737799.103738239	-2.71456	2.12943	-8.8035	2.23689e-12	9.13293e-10	17.821
chr5.78699492.78700362	2.57578	3.3946	8.80068	2.26148e-12	9.1907e-10	17.9522
chr5.16777987.16778629	3.28473	2.33065	8.80052	2.26286e-12	9.1907e-10	17.7896
chr11.35192218.35192759	-2.22967	3.19332	-8.79697	2.29421e-12	9.29374e-10	17.9426
chr10.102159031.102160079	2.20998	2.30234	8.79533	2.30883e-12	9.31984e-10	17.8979
chr6.154923127.154923872	2.50921	3.34311	8.79491	2.31263e-12	9.31984e-10	17.9341
chr6.142400478.142401254	1.51895	4.47819	8.78801	2.3753e-12	9.52602e-10	17.8757
chr1.11880918.11881370	-2.51813	3.5425	-8.78792	2.37604e-12	9.52602e-10	17.9071
chr9.130128356.130129861	1.31873	4.49986	8.78662	2.38809e-12	9.54972e-10	17.8487
chr3.50600850.50601798	-1.62418	4.30588	-8.78357	2.41643e-12	9.63827e-10	17.8375
chr8.141629380.141630011	-2.41819	2.31347	-8.77898	2.45986e-12	9.7864e-10	17.7828
chr11.43830809.43831388	1.59168	4.49623	8.77785	2.47068e-12	9.80436e-10	17.8315
chr1.65002195.65003325	1.81658	3.83296	8.77195	2.52778e-12	1.00054e-09	17.8391
chr9.34252907.34253772	-1.85398	3.37993	-8.76845	2.56226e-12	1.01162e-09	17.8312
chr19.34837318.34838042	-2.97099	2.5226	-8.76459	2.60095e-12	1.02429e-09	17.7295
chr17.69896475.69897168	2.37516	2.47438	8.76199	2.6273e-12	1.03206e-09	17.7643
chrX.44975472.44976201	1.89904	2.92408	8.75995	2.64809e-12	1.03761e-09	17.7962
chr1.164440022.164440694	-2.45	3.26643	-8.75659	2.68282e-12	1.04857e-09	17.7815
chr7.50446467.50446955	2.69755	2.90032	8.75244	2.72639e-12	1.06293e-09	17.7497
chr12.2084548.2085280	2.34716	3.43403	8.7513	2.73841e-12	1.06495e-09	17.77
chr2.45040481.45041289	-3.07606	2.3195	-8.74404	2.81663e-12	1.09263e-09	17.5503
chr15.73921217.73921882	-3.38677	2.12633	-8.74302	2.82774e-12	1.09336e-09	17.5735
chr17.33940788.33941332	-2.71523	2.55153	-8.74253	2.83318e-12	1.09336e-09	17.6729
chr20.3238777.3240666	1.98539	4.19608	8.74195	2.83959e-12	1.09336e-09	17.6997
chr8.124271349.124272249	1.99481	3.50565	8.7397	2.86439e-12	1.10019e-09	17.7237
chr8.615053.616010	-2.20604	3.06516	-8.73838	2.87914e-12	1.10313e-09	17.7205
chr16.9369987.9370742	-2.83605	2.93129	-8.73494	2.91781e-12	1.1152e-09	17.697
chr7.51246298.51246609	-3.45344	1.59954	-8.73425	2.92565e-12	1.11546e-09	17.2538
chr17.48503564.48504206	-2.49486	3.95826	-8.73324	2.93704e-12	1.11706e-09	17.6793
chr3.52446417.52448077	-1.96232	4.11706	-8.7315	2.95702e-12	1.12191e-09	17.6689
chr2.26691192.26691683	-2.25749	2.70038	-8.7291	2.98464e-12	1.12964e-09	17.6677
chr17.35147110.35148578	-1.78979	5.27366	-8.72799	2.99751e-12	1.13175e-09	17.5739
chr11.121389625.121390222	-1.8173	3.48268	-8.72696	3.00953e-12	1.13354e-09	17.6741
chr9.130201309.130201975	-2.01739	2.86984	-8.72276	3.05898e-12	1.14938e-09	17.6593
chr6.140043336.140044423	2.60668	2.39284	8.71975	3.09486e-12	1.16007e-09	17.5767
chr9.134316185.134317078	-2.13952	2.92041	-8.71581	3.14259e-12	1.17513e-09	17.6241
chr17.32897369.32897780	-2.16866	2.92591	-8.71409	3.1636e-12	1.18014e-09	17.6254
chr15.57497020.57497746	-1.83209	2.40196	-8.71137	3.19719e-12	1.18982e-09	17.6144
chr5.157915566.157916159	-1.67206	4.26096	-8.70992	3.21517e-12	1.19366e-09	17.5635
chr17.43417268.43418001	-1.94453	2.43164	-8.70085	3.33028e-12	1.23114e-09	17.5606
chr1.148522548.148523161	-1.89325	3.10615	-8.70073	3.33195e-12	1.23114e-09	17.5781
chr11.19660187.19660642	2.19178	2.41371	8.69334	3.42888e-12	1.26395e-09	17.5165
chr12.56087101.56087854	-2.76787	2.99087	-8.69247	3.44041e-12	1.2652e-09	17.5242
chr3.46892096.46893651	-1.35861	5.12938	-8.69029	3.46962e-12	1.27293e-09	17.4404
chr8.133153633.133154344	-1.72449	3.43378	-8.68727	3.51057e-12	1.28414e-09	17.525
chr9.27712927.27713404	-2.74892	2.35419	-8.68682	3.51669e-12	1.28414e-09	17.436
chr1.157157195.157158199	2.93344	2.72633	8.68517	3.53931e-12	1.28938e-09	17.4859
chr1.64037950.64038478	-2.05896	2.78913	-8.68269	3.57349e-12	1.29879e-09	17.5035
chr5.11528531.11529149	-3.02863	3.10502	-8.6795	3.61806e-12	1.31192e-09	17.4732
chr7.76011485.76012045	-2.52845	2.87867	-8.67538	3.67636e-12	1.32996e-09	17.4731
chr15.70438623.70439304	-2.28705	3.82123	-8.67226	3.72117e-12	1.34305e-09	17.4524
chr6.125370277.125370964	-2.01802	2.93583	-8.66952	3.76094e-12	1.35426e-09	17.4607
chr17.75693527.75694174	-1.66397	4.07656	-8.66489	3.8292e-12	1.37566e-09	17.4097
chr6.41846291.41847086	1.64921	3.66634	8.66416	3.84001e-12	1.37636e-09	17.4301
chr17.15414742.15415494	-2.4528	2.20783	-8.66193	3.87353e-12	1.38427e-09	17.3553
chr9.131279277.131279665	-2.46655	2.72858	-8.66095	3.88823e-12	1.38427e-09	17.4218
chr12.91902801.91903784	3.73721	2.2498	8.66091	3.88878e-12	1.38427e-09	17.0265
chr5.17249006.17250165	2.18795	2.62978	8.6588	3.92075e-12	1.38934e-09	17.3993
chr1.116627080.116627870	-1.92913	3.16582	-8.6588	3.92088e-12	1.38934e-09	17.4201
chr19.35135269.35135670	-1.9327	2.92831	-8.64827	4.08455e-12	1.44405e-09	17.3789
chr11.34310644.34311612	-2.454	3.65996	-8.63871	4.23903e-12	1.49526e-09	17.3373
chr17.3048607.3049451	-1.63689	4.39539	-8.63721	4.26378e-12	1.50059e-09	17.2815
chr11.44470940.44471477	-3.29351	2.34694	-8.63643	4.27667e-12	1.50173e-09	17.2661
chr1.167663013.167663534	2.15061	2.7828	8.62741	4.42921e-12	1.55179e-09	17.2779
chr14.23442650.23444070	-1.95685	5.1087	-8.62671	4.44133e-12	1.55254e-09	17.1952
chr5.13831496.13832040	2.04677	2.92673	8.62419	4.48493e-12	1.56426e-09	17.287
chr2.219452790.219454100	-1.39218	4.17456	-8.62337	4.49932e-12	1.56577e-09	17.227
chr19.48812095.48812829	-2.06614	3.27535	-8.61949	4.5676e-12	1.58599e-09	17.2714
chr11.76624651.76625265	-2.21375	3.66273	-8.61575	4.63453e-12	1.60564e-09	17.239
chr19.41993204.41994419	-1.57304	4.06097	-8.61477	4.65214e-12	1.60816e-09	17.2289
chr5.36657514.36658279	2.97317	1.41646	8.61333	4.67821e-12	1.61359e-09	17.0389
chr14.52079294.52081425	1.53315	4.12051	8.60966	4.74542e-12	1.63315e-09	17.2073
chr1.176691541.176693247	-1.71669	4.19187	-8.60756	4.78442e-12	1.64294e-09	17.1868
chr11.47415488.47416654	-1.35191	4.51529	-8.60341	4.86221e-12	1.66339e-09	17.1534
chr2.100902785.100903412	2.69761	2.51063	8.60269	4.8757e-12	1.66339e-09	17.1449
chr10.110698479.110699295	-2.28846	3.46535	-8.60243	4.88073e-12	1.66339e-09	17.2029
chr2.127080199.127080891	-1.80462	3.43399	-8.60211	4.88676e-12	1.66339e-09	17.1955
chr14.23409333.23410731	-3.51896	3.83026	-8.59874	4.95118e-12	1.67983e-09	17.1849
chr10.78981699.78982229	-2.56941	3.0541	-8.59846	4.95665e-12	1.67983e-09	17.1877
chr9.131234862.131235939	-1.74245	4.96755	-8.59644	4.99573e-12	1.68939e-09	17.0852
chr1.21618885.21619673	-2.25257	2.69169	-8.5887	5.14827e-12	1.73713e-09	17.1301
chr17.78979818.78980564	-2.15471	3.11633	-8.58815	5.15922e-12	1.73713e-09	17.1525
chr17.17551365.17551848	-1.51008	5.11092	-8.58676	5.18713e-12	1.74275e-09	17.0267
chr5.172940230.172941240	-1.86994	3.68552	-8.58516	5.21962e-12	1.74989e-09	17.1334
chr7.149776278.149776717	-1.82676	3.69399	-8.58059	5.31309e-12	1.77739e-09	17.1134
chr15.47846908.47847483	-2.85056	2.79003	-8.57842	5.35825e-12	1.78787e-09	17.083
chr1.1959773.1960472	-1.70085	3.36508	-8.5775	5.37732e-12	1.78787e-09	17.1106
chr3.153051425.153052488	1.45361	4.56349	8.57743	5.37889e-12	1.78787e-09	17.0475
chr8.143943619.143945060	-1.64297	4.8333	-8.57654	5.3974e-12	1.7902e-09	17.0212
chr17.78140257.78140777	-2.35656	3.53594	-8.57159	5.50244e-12	1.816e-09	17.0901
chr14.55107667.55108630	2.20795	4.21931	8.57153	5.50374e-12	1.816e-09	17.0496
chr14.72869322.72870439	-2.25476	3.56106	-8.57122	5.5102e-12	1.816e-09	17.0842
chr4.174681617.174682250	2.33732	2.89564	8.56964	5.54416e-12	1.82332e-09	17.0352
chr10.29231475.29232132	-3.2909	2.97858	-8.56853	5.56827e-12	1.82739e-09	17.0036
chr7.34155071.34155770	2.3807	3.12735	8.56234	5.70384e-12	1.86794e-09	17.0379
chr12.3033949.3034525	-1.73023	3.31095	-8.55908	5.77664e-12	1.88781e-09	17.039
chr1.61420995.61421628	-3.00443	2.19855	-8.55464	5.87723e-12	1.91666e-09	16.9244
chr18.47894017.47894667	-2.61974	2.97919	-8.55242	5.92814e-12	1.92894e-09	17.0169
chr10.53403615.53404411	-1.88684	3.68796	-8.55192	5.93969e-12	1.92894e-09	17.0076
chr12.119478993.119479686	2.42873	2.85972	8.55056	5.97137e-12	1.93518e-09	16.9979
chr19.38229609.38230177	-1.71117	3.69107	-8.54871	6.01436e-12	1.94507e-09	16.9883
chr4.106365456.106366445	2.16677	4.18614	8.54807	6.02941e-12	1.94589e-09	16.9728
chr5.71704689.71705412	-4.66864	1.81269	-8.54292	6.15133e-12	1.98112e-09	16.1447
chr2.99881897.99882703	-1.8883	3.09215	-8.54213	6.17038e-12	1.98315e-09	16.9777
chr5.54719377.54720188	-1.48502	4.60212	-8.53935	6.23747e-12	2.00058e-09	16.9035
chr1.232319006.232320533	-1.7939	3.92001	-8.53831	6.26264e-12	2.00452e-09	16.9336
chr14.64725203.64725723	-2.58117	2.18812	-8.53315	6.38977e-12	2.04101e-09	16.8579
chr1.109931097.109931577	-1.88893	3.62505	-8.52973	6.47537e-12	2.06412e-09	16.9282
chr16.77863368.77863951	-2.9524	2.41106	-8.52873	6.50045e-12	2.06787e-09	16.8677
chr9.134661787.134662925	-1.71212	4.552	-8.52684	6.54861e-12	2.07894e-09	16.8471
chr4.27149433.27150101	-2.13254	2.46187	-8.5248	6.60076e-12	2.09123e-09	16.893
chr1.234974954.234975590	1.95422	3.48858	8.52134	6.69014e-12	2.11524e-09	16.8921
chr18.7856557.7857234	2.31055	2.78843	8.5207	6.70689e-12	2.11624e-09	16.8971
chr20.63834993.63835504	-1.8182	4.45924	-8.5157	6.83856e-12	2.15341e-09	16.8023
chr16.56744742.56745546	-1.78005	4.19756	-8.51184	6.94219e-12	2.18151e-09	16.8207
chr1.238674440.238675517	-2.42481	2.7714	-8.51133	6.95582e-12	2.18151e-09	16.839
chr14.69013765.69014567	-1.76394	3.07076	-8.50705	7.07278e-12	2.21372e-09	16.8433
chr13.59345283.59345778	-2.61046	3.18546	-8.50624	7.09497e-12	2.21621e-09	16.8421
chr9.104836294.104836964	-2.21827	3.12852	-8.5015	7.22729e-12	2.25302e-09	16.8242
chr7.30930602.30931005	-3.29424	2.41273	-8.50096	7.24232e-12	2.25319e-09	16.7203
chr4.169045855.169046328	-2.63808	2.25181	-8.49963	7.28012e-12	2.26043e-09	16.7036
chr7.44990310.44991191	1.63881	3.63822	8.49618	7.37838e-12	2.28637e-09	16.7956
chr13.90717145.90718049	2.16896	3.02915	8.49396	7.44244e-12	2.29612e-09	16.7843
chr11.10458981.10459613	-1.81915	3.53333	-8.49383	7.44622e-12	2.29612e-09	16.7859
chr20.50015922.50016801	-2.34856	2.67867	-8.49356	7.45411e-12	2.29612e-09	16.778
chr17.19387018.19388031	-2.31934	2.46202	-8.49202	7.4989e-12	2.30209e-09	16.7567
chr12.47935172.47935540	-2.42677	2.17725	-8.49188	7.5031e-12	2.30209e-09	16.7245
chr1.229408468.229409084	-1.38214	4.34967	-8.49044	7.5452e-12	2.31045e-09	16.7195
chr19.6216840.6217600	-1.90386	3.80084	-8.48654	7.66065e-12	2.34119e-09	16.7406
chr18.53639602.53640174	-2.34743	3.83382	-8.4771	7.94739e-12	2.41943e-09	16.7211
chr6.158042237.158042963	1.48328	4.73594	8.47709	7.94776e-12	2.41943e-09	16.6399
chr20.15475468.15475863	-1.94728	3.00925	-8.47489	8.01597e-12	2.43543e-09	16.7219
chr18.47490861.47491382	-2.25	3.13707	-8.47415	8.03918e-12	2.43772e-09	16.7203
chr11.59197863.59198359	-2.10039	2.48671	-8.47354	8.05814e-12	2.43872e-09	16.6723
chr1.160416227.160416717	-2.38444	2.66168	-8.47233	8.09647e-12	2.44191e-09	16.6863
chr10.62426046.62426815	2.5237	2.64792	8.47221	8.10008e-12	2.44191e-09	16.6781
chr5.72441720.72442348	2.19415	2.67825	8.47084	8.14352e-12	2.45026e-09	16.7052
chr13.46356187.46356497	-3.4758	1.70202	-8.46359	8.37664e-12	2.51553e-09	16.2234
chr11.16791082.16791946	1.80421	3.81739	8.46247	8.41334e-12	2.5184e-09	16.662
chr14.23375373.23376080	-3.08763	2.67356	-8.46231	8.41858e-12	2.5184e-09	16.6667
chr4.158841421.158841877	-2.24104	2.27049	-8.4603	8.48476e-12	2.52929e-09	16.6379
chr3.186160753.186161421	1.97071	2.84134	8.46021	8.4875e-12	2.52929e-09	16.668
chr8.56636604.56637514	-2.45779	2.90546	-8.45936	8.51563e-12	2.53282e-09	16.6571
chr1.46520072.46521007	-1.41656	4.76743	-8.45847	8.54537e-12	2.53682e-09	16.575
chr12.3967591.3968262	-1.49147	4.35174	-8.45598	8.62871e-12	2.55471e-09	16.5985
chr11.61888071.61888500	-1.76227	3.20238	-8.45569	8.63848e-12	2.55471e-09	16.6509
chr19.58326666.58327726	-1.15104	5.45285	-8.45406	8.69352e-12	2.56611e-09	16.496
chr13.30577237.30577791	2.36302	2.86836	8.45336	8.71712e-12	2.5682e-09	16.6312
chr1.39154483.39155216	1.85852	3.14743	8.45145	8.7822e-12	2.58248e-09	16.631
chr12.108312246.108313375	-1.90907	4.12079	-8.44857	8.88134e-12	2.60671e-09	16.5859
chr21.44495514.44496122	-3.28919	2.60134	-8.44603	8.9697e-12	2.62768e-09	16.5301
chr21.42233157.42233838	-1.63579	2.92092	-8.43921	9.21114e-12	2.69031e-09	16.587
chr14.34496780.34497432	2.44417	2.50528	8.43902	9.21806e-12	2.69031e-09	16.5535
chr4.14916685.14917706	1.39536	4.2133	8.43626	9.31754e-12	2.71425e-09	16.5181
chr7.44307386.44307937	-2.88021	2.16099	-8.43546	9.34664e-12	2.71764e-09	16.4253
chr15.35874283.35874865	2.74456	1.92868	8.42844	9.60572e-12	2.78776e-09	16.4051
chr17.27968131.27968774	-2.30383	2.55583	-8.42502	9.7348e-12	2.81996e-09	16.5151
chr11.2120399.2121093	-2.49626	3.21895	-8.41848	9.98608e-12	2.88368e-09	16.5053
chr1.201376389.201378217	-1.50506	5.82033	-8.41833	9.99184e-12	2.88368e-09	16.3388
chr2.219509622.219510426	-1.60468	3.6997	-8.41674	1.00538e-11	2.89617e-09	16.4874
chr3.60086726.60087285	3.19223	2.00591	8.41143	1.02641e-11	2.9513e-09	16.3515
chr22.17379156.17379892	-1.94015	3.19854	-8.40898	1.03625e-11	2.97409e-09	16.4691
chr9.104993189.104994106	-1.1408	5.48085	-8.40838	1.03867e-11	2.97556e-09	16.3152
chr19.18519989.18520775	1.58943	3.8955	8.40757	1.04197e-11	2.97952e-09	16.438
chr1.187408137.187409793	1.94889	3.28232	8.40364	1.05805e-11	3.01995e-09	16.4531
chr11.130653653.130654374	-1.6342	3.59454	-8.40087	1.06955e-11	3.04382e-09	16.4309
chr12.50066369.50066862	-1.96604	2.43014	-8.40048	1.07117e-11	3.04382e-09	16.4367
chr19.55157594.55157940	-3.52154	2.21456	-8.40021	1.07229e-11	3.04382e-09	16.2723
chr17.15087871.15088331	-3.17202	2.52372	-8.39837	1.08002e-11	3.0602e-09	16.3771
chr16.31471587.31473202	-1.364	4.69191	-8.39435	1.09707e-11	3.10285e-09	16.3413
chr9.116482574.116483181	-2.2549	3.13202	-8.38919	1.11935e-11	3.16012e-09	16.3989
chr3.25426358.25426833	-1.951	3.8974	-8.38601	1.13333e-11	3.18877e-09	16.3739
chr6.13912665.13913450	2.52254	2.76464	8.38595	1.1336e-11	3.18877e-09	16.3528
chr8.32215301.32215757	-3.31534	2.03503	-8.38391	1.14265e-11	3.20843e-09	16.2281
chr19.39823808.39825004	-1.67604	4.17255	-8.38292	1.14705e-11	3.21497e-09	16.3291
chr16.9521903.9522489	1.90605	3.65858	8.3768	1.17473e-11	3.28664e-09	16.3381
chr3.41137630.41138402	2.6778	2.24145	8.36334	1.23805e-11	3.45759e-09	16.2152
chr3.123406701.123407224	-2.48223	2.30789	-8.3611	1.2489e-11	3.48164e-09	16.2491
chr3.52128116.52128674	1.646	3.28266	8.35802	1.26401e-11	3.51746e-09	16.2705
chr19.48780644.48781392	2.19711	2.42863	8.35621	1.27295e-11	3.53227e-09	16.2129
chr22.24247314.24248131	-2.13072	2.52199	-8.35603	1.27387e-11	3.53227e-09	16.2542
chr2.222919690.222920815	2.03433	3.00124	8.35262	1.29092e-11	3.57317e-09	16.2602
chr1.41870026.41870541	2.16327	3.283	8.35093	1.29947e-11	3.59043e-09	16.2537
chr9.124684140.124684831	-2.61282	2.09291	-8.34338	1.33829e-11	3.69115e-09	16.1781
chrX.68989544.68990450	-1.97321	3.77721	-8.34091	1.35125e-11	3.7202e-09	16.19
chr1.46767601.46768236	-2.36929	3.27359	-8.34046	1.35361e-11	3.7202e-09	16.2127
chr3.45817669.45818619	1.76436	3.86208	8.33893	1.36173e-11	3.73591e-09	16.1859
chr22.45784492.45784826	-3.01195	1.13294	-8.33715	1.37122e-11	3.74289e-09	15.8943
chr5.1841046.1841562	-2.03588	4.00636	-8.33645	1.37497e-11	3.74289e-09	16.1539
chr7.83677099.83677800	2.08247	3.65651	8.3364	1.37522e-11	3.74289e-09	16.1805
chr8.142475402.142476128	-2.18893	2.29942	-8.33626	1.37597e-11	3.74289e-09	16.1369
chr3.195886345.195887127	-1.86204	4.30935	-8.3362	1.3763e-11	3.74289e-09	16.1294
chr17.3643829.3644316	3.2253	1.83143	8.33437	1.38614e-11	3.76306e-09	15.9554
chr1.93751784.93752361	-3.06941	2.39818	-8.33356	1.39055e-11	3.76848e-09	16.0431
chr2.158060717.158061588	2.7084	3.30629	8.33205	1.39874e-11	3.78182e-09	16.1821
chr8.11086293.11086868	-2.74578	2.34826	-8.33141	1.40223e-11	3.78182e-09	16.1347
chr7.52257794.52258297	-2.80507	2.50463	-8.33131	1.40277e-11	3.78182e-09	16.09
chr7.139456852.139457939	2.16099	3.69195	8.32997	1.41015e-11	3.79513e-09	16.1652
chr6.7505184.7505967	1.45275	4.15282	8.32946	1.41294e-11	3.79606e-09	16.1129
chr11.28058369.28058800	-2.93536	2.15751	-8.32822	1.41984e-11	3.80802e-09	15.9102
chr22.41028710.41029166	2.39737	2.46797	8.32356	1.44585e-11	3.87039e-09	16.1287
chr1.193448951.193449532	-2.65559	1.98598	-8.32298	1.44914e-11	3.87039e-09	16.0596
chr3.115999749.116000771	2.12239	3.38724	8.32273	1.45055e-11	3.87039e-09	16.1454
chr16.59632010.59632942	1.55514	3.8838	8.3196	1.46836e-11	3.91081e-09	16.1042
chr9.85212277.85213332	2.23916	3.08599	8.31919	1.47073e-11	3.91081e-09	16.1263
chr10.71075084.71075592	-2.73977	2.82665	-8.31778	1.47881e-11	3.92558e-09	16.1281
chr9.82021030.82021707	2.05974	3.21389	8.31716	1.48239e-11	3.92839e-09	16.1249
chr17.44997652.44998421	-2.10321	3.50554	-8.31601	1.48907e-11	3.93938e-09	16.1127
chr1.16019566.16019882	-1.84466	2.7573	-8.31126	1.51693e-11	4.00627e-09	16.1029
chr11.76543216.76543910	-2.71393	1.91409	-8.30815	1.53545e-11	4.0483e-09	15.9659
chr4.155603266.155604029	-1.51341	3.98296	-8.30256	1.56935e-11	4.13069e-09	16.0454
chr13.44382624.44383252	-2.27016	2.27721	-8.30176	1.57426e-11	4.1366e-09	16.0469
chr22.42553377.42554294	-1.45126	3.967	-8.30015	1.58417e-11	4.15563e-09	16.0151
chr3.139974775.139975364	-2.27067	2.31848	-8.29898	1.59141e-11	4.1676e-09	16.0164
chr5.59768041.59769018	1.68017	3.41382	8.29558	1.61266e-11	4.21614e-09	16.0366
chrX.150212817.150213614	-2.04599	3.79289	-8.29456	1.61911e-11	4.2259e-09	16.0172
chr16.70553144.70553958	2.86486	2.03763	8.29347	1.62603e-11	4.23685e-09	15.9594
chr2.37858320.37858987	-1.67197	3.89448	-8.29244	1.63253e-11	4.24669e-09	15.9949
chr9.38651401.38651868	-2.90036	2.18281	-8.29045	1.64528e-11	4.27269e-09	15.9271
chr3.46847018.46847460	-3.83642	2.08745	-8.28624	1.67255e-11	4.3309e-09	15.7172
chr2.128836347.128836910	-2.27645	2.73967	-8.28613	1.67326e-11	4.3309e-09	16.0032
chr7.480463.481294	-1.59531	3.31367	-8.28561	1.67664e-11	4.33245e-09	15.9986
chr2.232592683.232593416	2.36094	2.61858	8.28411	1.6865e-11	4.35069e-09	15.9892
chr3.11453331.11453932	2.19657	2.4005	8.2829	1.69445e-11	4.36319e-09	15.9518
chr2.45922551.45922847	-2.23908	2.59139	-8.28212	1.69964e-11	4.36319e-09	15.9927
chr18.44882225.44882776	-2.29901	3.58998	-8.2821	1.69976e-11	4.36319e-09	15.986
chr5.71631106.71631593	-1.78958	3.385	-8.28051	1.71038e-11	4.37641e-09	15.979
chr2.160695364.160696415	2.61843	2.49028	8.28029	1.71186e-11	4.37641e-09	15.9652
chr22.38463283.38463702	-1.87936	2.76108	-8.28006	1.71335e-11	4.37641e-09	15.9844
chr19.29671521.29672137	1.85087	2.73233	8.27543	1.74463e-11	4.44902e-09	15.9672
chr3.12969459.12969775	-2.93	3.07864	-8.27359	1.7572e-11	4.47373e-09	15.9394
chr5.83035494.83036152	-2.56121	2.43509	-8.2714	1.77227e-11	4.50351e-09	15.9346
chr12.4252525.4252928	-2.8095	2.06657	-8.27101	1.77496e-11	4.50351e-09	15.8608
chr5.40410262.40411513	2.24587	3.56074	8.27064	1.77758e-11	4.50351e-09	15.9409
chr13.112885702.112886360	-1.59514	4.60292	-8.26868	1.79119e-11	4.52869e-09	15.8451
chr19.48121908.48122538	-2.17237	2.45491	-8.26837	1.79334e-11	4.52869e-09	15.9324
chr8.79952480.79953337	-2.01399	2.77497	-8.26573	1.81194e-11	4.56824e-09	15.9251
chr12.103794690.103795312	-2.90048	2.49291	-8.26477	1.81877e-11	4.57803e-09	15.8945
chr11.33722344.33723599	2.36713	4.08439	8.26291	1.832e-11	4.60389e-09	15.8796
chr4.26105738.26106389	2.57555	1.65762	8.26178	1.84011e-11	4.61681e-09	15.7991
chrX.39473820.39474410	-3.73071	2.30421	-8.2547	1.8917e-11	4.73681e-09	15.655
chr16.81329544.81330409	-3.0614	2.56448	-8.25434	1.89436e-11	4.73681e-09	15.8301
chr2.62231376.62232186	-2.28305	2.91695	-8.25397	1.89708e-11	4.73681e-09	15.8823
chr11.135004466.135005124	-2.43873	3.44743	-8.25178	1.9134e-11	4.76991e-09	15.8756
chr2.229045631.229046106	-2.1831	2.49433	-8.25083	1.92052e-11	4.78e-09	15.8659
chr10.43322504.43323359	-1.80017	2.96457	-8.24521	1.96311e-11	4.8782e-09	15.8481
chr12.124410362.124410976	-1.71134	2.62392	-8.24264	1.98291e-11	4.91954e-09	15.8411
chr20.8756340.8756897	1.91994	3.40461	8.2408	1.99722e-11	4.94717e-09	15.8331
chr6.139927820.139928298	-1.71039	4.38735	-8.24032	2.00099e-11	4.94861e-09	15.7814
chr7.141585758.141586629	2.16664	2.86046	8.23865	2.01406e-11	4.97303e-09	15.8112
chr20.34042324.34042590	-3.58131	1.34393	-8.23692	2.02772e-11	4.99882e-09	15.2695
chr21.35106003.35106985	-2.37801	3.80808	-8.23455	2.04656e-11	5.03729e-09	15.7824
chr19.1275175.1276238	-1.50761	4.84138	-8.23143	2.07167e-11	5.09103e-09	15.6931
chr19.8591954.8592968	-1.91292	5.43249	-8.22927	2.08917e-11	5.12595e-09	15.658
chr10.17010505.17011185	-1.57365	4.70852	-8.22845	2.0959e-11	5.13436e-09	15.7055
chr21.35428219.35428903	-2.92341	1.88033	-8.22705	2.10736e-11	5.15433e-09	15.6831
chr2.235642147.235642892	2.3665	2.2973	8.22584	2.11735e-11	5.17063e-09	15.7327
chr21.39022959.39023836	-1.9605	4.33738	-8.22473	2.12655e-11	5.18019e-09	15.7203
chr3.46849914.46850563	-2.60631	2.90647	-8.22457	2.12793e-11	5.18019e-09	15.7742
chr19.39204738.39205211	-2.33661	1.89429	-8.22376	2.13462e-11	5.18836e-09	15.7032
chr11.2390547.2391303	-1.5098	4.11239	-8.22114	2.15663e-11	5.23369e-09	15.6992
chr4.13907257.13907888	1.73152	3.8679	8.22023	2.1643e-11	5.24411e-09	15.7294
chr22.31646290.31647339	1.85687	3.40381	8.21674	2.19395e-11	5.30769e-09	15.7421
chr12.114025774.114026461	-2.60396	3.06171	-8.21528	2.20653e-11	5.32984e-09	15.7384
chr1.12038619.12039354	-2.27889	2.97544	-8.21447	2.2135e-11	5.33656e-09	15.7356
chr22.29195400.29196411	-2.21615	2.91584	-8.21416	2.21618e-11	5.33656e-09	15.7348
chr20.62484855.62485785	-1.55129	4.42395	-8.21265	2.22935e-11	5.35697e-09	15.6504
chr22.38278683.38279348	-2.37447	2.41621	-8.21224	2.23288e-11	5.35697e-09	15.7071
chr16.30700664.30701258	-1.45482	3.82095	-8.21183	2.23646e-11	5.35697e-09	15.6986
chr7.36055085.36055713	-2.27671	2.48735	-8.21122	2.24182e-11	5.35697e-09	15.7184
chr2.133948830.133949452	-2.86543	2.67607	-8.21121	2.24187e-11	5.35697e-09	15.6924
chr2.145252337.145252945	-3.12059	2.65837	-8.20892	2.26204e-11	5.39688e-09	15.6162
chr2.226446236.226446929	-3.53112	1.77449	-8.20625	2.2858e-11	5.43863e-09	15.2342
chr2.23620859.23621452	-2.38644	2.60142	-8.20616	2.28654e-11	5.43863e-09	15.7001
chr19.49142766.49143227	-1.45635	4.38682	-8.20254	2.3191e-11	5.50766e-09	15.6126
chr15.101674876.101675484	2.16031	2.71888	8.20155	2.32817e-11	5.52079e-09	15.6824
chr3.40899201.40899805	2.37695	2.84089	8.2011	2.33222e-11	5.52196e-09	15.685
chr10.50526944.50527904	-2.006	3.63512	-8.19988	2.34338e-11	5.53995e-09	15.6563
chr10.86670131.86670895	-1.83375	4.1205	-8.19779	2.36259e-11	5.57082e-09	15.6131
chr5.115501332.115501956	-3.01823	2.29638	-8.19768	2.3636e-11	5.57082e-09	15.5535
chr3.50442958.50443719	-2.39817	2.89961	-8.19727	2.36743e-11	5.57141e-09	15.67
chr11.13012355.13012760	-2.3699	2.10721	-8.1965	2.37456e-11	5.57974e-09	15.6401
chr1.41109060.41110221	2.19918	3.44959	8.19486	2.38977e-11	5.60703e-09	15.655
chr11.75279976.75280683	-1.62769	3.4994	-8.18859	2.44903e-11	5.73741e-09	15.6217
chr15.48925467.48926403	1.76504	3.90511	8.18324	2.50083e-11	5.84994e-09	15.5846
chr16.88768129.88768473	-2.33998	2.60561	-8.1815	2.51784e-11	5.88089e-09	15.6067
chr5.66325803.66326611	-2.64471	1.82083	-8.18098	2.52295e-11	5.88231e-09	15.4631
chr10.89238972.89239659	-2.68057	2.59207	-8.18067	2.52601e-11	5.88231e-09	15.5943
chr7.1059343.1060727	-1.78545	4.01815	-8.17956	2.53706e-11	5.89921e-09	15.5549
chr14.104158704.104159345	-1.56459	3.56739	-8.17822	2.55033e-11	5.91597e-09	15.568
chr13.43766684.43768047	-2.22427	3.919	-8.17806	2.5519e-11	5.91597e-09	15.5713
chr15.67176696.67176911	-2.7771	1.76228	-8.17768	2.55568e-11	5.91597e-09	15.4421
chr16.81405517.81406286	1.42971	4.27661	8.17703	2.56225e-11	5.92238e-09	15.54
chr19.39409795.39410209	-2.25275	2.51453	-8.17606	2.57196e-11	5.936e-09	15.5792
chr14.56487406.56488135	3.05972	1.8704	8.17462	2.58646e-11	5.96062e-09	15.4001
chr22.24262224.24262882	2.25796	2.35245	8.17253	2.60766e-11	5.9956e-09	15.5261
chr1.43344279.43344548	-4.39567	1.42535	-8.17237	2.60935e-11	5.9956e-09	14.5323
chrX.37958735.37959326	-2.01628	2.85523	-8.17157	2.6175e-11	6.00405e-09	15.5732
chr10.3099274.3100099	1.83515	3.26885	8.17125	2.62074e-11	6.00405e-09	15.5655
chr15.100721720.100722554	2.44772	3.02318	8.16684	2.66637e-11	6.0996e-09	15.5552
chr10.132891849.132892509	-2.12579	2.92205	-8.16639	2.67097e-11	6.10115e-09	15.5533
chr1.25784608.25785223	-1.92126	2.9485	-8.16481	2.68753e-11	6.12996e-09	15.5329
chr20.46375683.46376393	2.94068	1.90994	8.16072	2.7309e-11	6.21977e-09	15.3397
chr1.10458997.10459542	1.74303	3.01485	8.15968	2.74204e-11	6.23602e-09	15.5252
chr5.133240416.133241070	1.70674	4.05547	8.15901	2.74917e-11	6.2431e-09	15.4756
chrX.133726186.133726679	1.91895	2.92566	8.1578	2.76218e-11	6.2635e-09	15.5152
chr4.147831753.147832296	2.50901	3.19155	8.15671	2.774e-11	6.27495e-09	15.5154
chr16.90077253.90077963	-1.58658	4.21376	-8.15659	2.77529e-11	6.27495e-09	15.4623
chr17.14197772.14198470	-1.8641	3.12301	-8.15467	2.79621e-11	6.31306e-09	15.5037
chr1.203555827.203556790	-1.95915	3.94313	-8.15057	2.84138e-11	6.40575e-09	15.4458
chr12.105814249.105814923	-2.19565	2.57116	-8.14952	2.85304e-11	6.42274e-09	15.4814
chr10.35372239.35372858	-1.3984	4.12526	-8.14819	2.86797e-11	6.44033e-09	15.4181
chr17.21370318.21370911	-1.86506	3.78449	-8.14808	2.86914e-11	6.44033e-09	15.4362
chr13.99150700.99152078	1.8466	3.63108	8.14716	2.87949e-11	6.44789e-09	15.469
chr22.27670730.27671122	-1.62424	3.36609	-8.14705	2.8808e-11	6.44789e-09	15.4624
chr2.9191002.9191424	-2.62724	2.3273	-8.14363	2.91959e-11	6.52036e-09	15.4227
chr11.66523466.66524473	-1.94671	3.48497	-8.14345	2.92156e-11	6.52036e-09	15.4559
chr11.95074650.95075127	-2.58592	2.05935	-8.14288	2.92807e-11	6.52552e-09	15.3385
chr6.154592399.154593543	-1.72944	3.79201	-8.1423	2.9348e-11	6.53116e-09	15.4236
chr3.58627351.58627944	-2.84487	2.43038	-8.14184	2.94e-11	6.5334e-09	15.3936
chr22.27041573.27042422	-2.33943	3.18401	-8.1408	2.95203e-11	6.55077e-09	15.4564
chr12.45415389.45415862	1.41957	4.32749	8.13867	2.97673e-11	6.59616e-09	15.3717
chr17.31130194.31131549	-2.62326	3.6866	-8.13689	2.99747e-11	6.6283e-09	15.4373
chr2.220676546.220677224	-3.04276	2.75057	-8.1367	2.99975e-11	6.6283e-09	15.4326
chr22.48659026.48659851	-2.29062	2.41567	-8.13414	3.02985e-11	6.68532e-09	15.4005
chr1.154484163.154484724	1.75365	3.91172	8.13256	3.04863e-11	6.71023e-09	15.3913
chr1.26021622.26022407	-1.77903	3.86734	-8.13247	3.04977e-11	6.71023e-09	15.3797
chr7.51352240.51352728	-2.93573	1.64533	-8.12783	3.10562e-11	6.80893e-09	15.2794
chr9.110015769.110016932	1.84743	3.24187	8.12776	3.10636e-11	6.80893e-09	15.3999
chr15.68797737.68797952	-2.54394	1.42282	-8.12749	3.10975e-11	6.80893e-09	15.2083
chr3.168545637.168546167	-1.75803	3.01654	-8.12729	3.11214e-11	6.80893e-09	15.4044
chr18.35861295.35862789	1.08708	4.85057	8.12629	3.12438e-11	6.82611e-09	15.2694
chr1.31368615.31369137	-1.8245	3.66524	-8.12196	3.17769e-11	6.93285e-09	15.353
chr4.64341642.64342334	-1.92983	3.37847	-8.12139	3.18473e-11	6.93848e-09	15.3619
chr3.128584221.128584838	-2.72129	1.89362	-8.11923	3.21177e-11	6.98514e-09	15.2921
chr4.3461400.3462171	-2.24578	3.12935	-8.11896	3.21513e-11	6.98514e-09	15.3719
chr7.4871657.4873004	-2.29531	3.53439	-8.11784	3.22931e-11	7.00617e-09	15.3609
chr12.57272269.57273291	-1.88568	3.34617	-8.11523	3.26242e-11	7.06126e-09	15.3497
chrX.69153204.69153690	-1.79156	3.02638	-8.11512	3.26378e-11	7.06126e-09	15.3549
chr3.139537320.139537791	3.09549	2.55264	8.11455	3.27112e-11	7.06729e-09	15.2885
chr6.43702394.43703348	-1.51909	4.46432	-8.11291	3.29212e-11	7.10281e-09	15.2713
chr5.151238108.151239017	-2.67105	3.80341	-8.11199	3.30395e-11	7.11845e-09	15.3328
chr2.218397694.218398921	-1.43057	5.13061	-8.11072	3.32038e-11	7.14397e-09	15.1944
chr17.58664990.58665587	3.18101	1.88324	8.1095	3.33631e-11	7.16832e-09	15.1373
chr7.137882166.137882682	1.81659	3.92033	8.10633	3.37794e-11	7.24774e-09	15.2936
chr11.37755069.37756004	-2.8882	2.28252	-8.10559	3.38774e-11	7.25878e-09	15.2124
chr1.43147548.43148140	-1.57627	4.21531	-8.10522	3.39263e-11	7.25925e-09	15.2587
chr5.19322583.19323317	1.9035	3.29184	8.10408	3.40777e-11	7.27691e-09	15.3125
chr1.16112965.16113444	-2.02585	2.24449	-8.1036	3.41424e-11	7.27691e-09	15.3121
chr10.21077561.21078089	-2.33046	3.63883	-8.10355	3.41492e-11	7.27691e-09	15.2873
chr5.151612853.151613566	2.0636	3.26092	8.10295	3.42284e-11	7.28382e-09	15.311
chr6.40425118.40425919	-2.3533	2.86583	-8.10225	3.43231e-11	7.29398e-09	15.3074
chrX.52874565.52874999	-3.1474	1.72799	-8.10107	3.44818e-11	7.30829e-09	14.9896
chr5.170598505.170599093	-2.31521	2.74467	-8.10105	3.44844e-11	7.30829e-09	15.3017
chr1.228367885.228368316	-1.74313	3.08397	-8.10058	3.45478e-11	7.31177e-09	15.293
chr10.132631086.132632503	-1.26318	4.8609	-8.09725	3.50006e-11	7.39172e-09	15.1729
chr11.106202953.106203562	-2.12819	2.74047	-8.0971	3.50206e-11	7.39172e-09	15.2805
chr9.73684016.73685074	3.18188	2.76061	8.09627	3.51345e-11	7.4018e-09	15.2718
chr2.28607928.28608629	-2.11484	3.2124	-8.09582	3.5197e-11	7.4018e-09	15.2734
chr1.7369737.7370202	-2.21003	2.70602	-8.09572	3.52111e-11	7.4018e-09	15.2826
chr22.42907016.42907398	-2.1041	2.1024	-8.09406	3.54396e-11	7.43978e-09	15.2624
chr10.13686062.13686794	-2.46022	2.80161	-8.09355	3.55113e-11	7.44478e-09	15.2724
chr1.231847153.231848203	-1.99429	3.93324	-8.09203	3.57223e-11	7.47894e-09	15.2475
chr6.77340775.77341878	-1.54118	5.24245	-8.08962	3.60609e-11	7.53969e-09	15.1209
chr22.33328778.33329616	2.02294	3.64023	8.08895	3.61547e-11	7.54915e-09	15.2438
chr16.22219892.22220363	-2.56425	2.06046	-8.08656	3.64947e-11	7.60994e-09	15.1863
chr14.96583621.96584701	-2.16577	2.71066	-8.08222	3.71199e-11	7.71747e-09	15.2289
chr13.54029150.54029588	2.36774	2.84082	8.082	3.71514e-11	7.71747e-09	15.2313
chr17.9142801.9143301	-3.07023	2.72916	-8.08195	3.71593e-11	7.71747e-09	15.2075
chr22.37022788.37023172	-2.03147	2.50542	-8.08135	3.72465e-11	7.72114e-09	15.2251
chrX.77455350.77455976	-3.47075	2.16095	-8.08114	3.72762e-11	7.72114e-09	14.9826
chr20.34301173.34301401	-2.72267	1.73968	-8.08046	3.73767e-11	7.73166e-09	15.1068
chr15.59199760.59200817	1.64902	4.68474	8.0799	3.74582e-11	7.73801e-09	15.1286
chr4.84691028.84691893	2.84904	2.84458	8.07957	3.75069e-11	7.73801e-09	15.2109
chr9.134276427.134277348	-2.00826	2.44384	-8.0781	3.77223e-11	7.77214e-09	15.2094
chr19.3982817.3983588	2.02771	3.57527	8.07708	3.78739e-11	7.79305e-09	15.2025
chr14.90454071.90454850	-2.01762	2.40722	-8.07667	3.79337e-11	7.79504e-09	15.205
chr1.150259784.150260298	-2.04699	3.20321	-8.07557	3.80977e-11	7.81356e-09	15.204
chr16.10577147.10577871	-1.77092	3.86949	-8.07539	3.81242e-11	7.81356e-09	15.1657
chr3.50264403.50265268	-1.80254	5.10112	-8.07419	3.83039e-11	7.84004e-09	15.058
chr1.15706783.15707162	-1.96186	2.78404	-8.07375	3.83697e-11	7.84321e-09	15.2018
chr20.48619654.48620013	-2.60126	1.64883	-8.07257	3.85483e-11	7.86937e-09	15.1039
chr1.67945838.67946639	-1.86926	3.39048	-8.07005	3.89299e-11	7.93127e-09	15.1852
chrX.69032049.69032914	1.95614	3.26813	8.06978	3.89708e-11	7.93127e-09	15.1822
chr19.56110580.56111323	-1.90131	3.13913	-8.06956	3.90045e-11	7.93127e-09	15.1797
chr4.3166200.3166931	-2.30666	2.9	-8.06779	3.92757e-11	7.976e-09	15.1786
chr5.10702932.10703445	2.29978	2.0714	8.06639	3.9491e-11	8.00925e-09	15.1031
chr16.25060691.25061445	-2.98863	3.36742	-8.06478	3.97406e-11	8.0494e-09	15.1676
chr13.27125398.27126386	-1.61224	3.90876	-8.06315	3.99953e-11	8.0794e-09	15.0942
chr11.109858171.109858725	-2.10841	1.65898	-8.063	4.00182e-11	8.0794e-09	15.113
chr8.140189616.140190080	-3.29857	1.73133	-8.06283	4.00446e-11	8.0794e-09	14.8663
chr1.17587545.17588732	-1.41137	4.3634	-8.06001	4.04893e-11	8.15141e-09	15.0688
chr10.56178062.56178569	-1.83136	3.69646	-8.0599	4.05063e-11	8.15141e-09	15.1158
chr6.13480086.13481427	1.38358	4.04187	8.0569	4.0985e-11	8.23035e-09	15.0905
chr14.105294197.105294605	-3.07691	1.91085	-8.05678	4.10044e-11	8.23035e-09	14.9739
chr2.30664717.30665445	1.5109	4.2637	8.05568	4.1181e-11	8.25034e-09	15.0649
chr14.48857172.48857898	-1.77332	3.23787	-8.0555	4.12101e-11	8.25034e-09	15.1183
chr6.15735520.15736552	1.80746	3.53442	8.05288	4.16337e-11	8.32167e-09	15.098
chr2.95514829.95515421	-2.17496	2.62191	-8.05264	4.16733e-11	8.32167e-09	15.1164
chr13.30997706.30998488	-2.71628	2.74469	-8.0514	4.18767e-11	8.33989e-09	15.1132
chr2.66361872.66362499	-2.86466	1.96101	-8.05111	4.19243e-11	8.33989e-09	14.9858
chr1.48006922.48007610	1.60965	4.16489	8.0511	4.19255e-11	8.33989e-09	15.0431
chr6.110537222.110538036	1.9072	2.94615	8.04775	4.24779e-11	8.439e-09	15.103
chr4.2166214.2166771	-2.03005	2.29037	-8.0451	4.29216e-11	8.51627e-09	15.0617
chr2.30224014.30224443	-3.02364	2.26541	-8.04466	4.2996e-11	8.52016e-09	15.002
chr12.76685321.76685712	-1.68822	2.94037	-8.0443	4.30552e-11	8.52104e-09	15.0896
chr3.126745601.126747074	-1.16043	5.27412	-8.04129	4.35657e-11	8.61113e-09	14.9275
chr13.46354699.46355460	2.30131	2.86878	8.03971	4.38358e-11	8.65351e-09	15.071
chr18.55833293.55834034	2.35615	3.09492	8.03859	4.40295e-11	8.68073e-09	15.0678
chr7.81600455.81601127	2.17931	2.37529	8.03756	4.42073e-11	8.70476e-09	15.0451
chr5.144048143.144048902	-1.89035	3.41224	-8.03566	4.45366e-11	8.75851e-09	15.0373
chr16.4826982.4827481	-2.3803	1.83338	-8.03378	4.48659e-11	8.81212e-09	14.962
chr3.7697607.7698249	-2.2757	2.43693	-8.03216	4.51501e-11	8.85675e-09	15.0282
chr7.70668309.70669258	-1.84925	4.11985	-8.0301	4.55167e-11	8.91072e-09	14.9933
chr3.52093625.52094147	1.64417	3.61257	8.02997	4.55397e-11	8.91072e-09	15.0134
chr5.89313708.89314584	1.78023	3.82071	8.02808	4.5878e-11	8.96562e-09	14.9974
chr11.12746651.12747085	-1.4547	3.58337	-8.02661	4.61411e-11	9.00574e-09	14.9744
chrX.129931236.129933226	-1.322	5.50088	-8.02593	4.6265e-11	9.01861e-09	14.8489
chr20.57409674.57410885	-1.79484	4.11476	-8.02558	4.63282e-11	9.01961e-09	14.9494
chr1.48571158.48571932	-2.72693	2.84361	-8.02308	4.67846e-11	9.09708e-09	14.9864
chr20.62946953.62947371	-3.06322	1.86748	-8.02205	4.69735e-11	9.12241e-09	14.8569
chr5.42631096.42631620	-2.60504	2.7399	-8.02154	4.70669e-11	9.12624e-09	15.0005
chr22.36461982.36462614	-1.1406	4.86976	-8.02101	4.71647e-11	9.12624e-09	14.8818
chr7.35374747.35375233	-2.79523	2.33548	-8.02098	4.71692e-11	9.12624e-09	14.9781
chr4.69773124.69774024	-3.99948	3.31506	-8.0197	4.74068e-11	9.16081e-09	14.9012
chr9.8025415.8026398	2.41627	1.99626	8.01791	4.77403e-11	9.21381e-09	14.8997
chr20.32976205.32976636	-1.92253	3.31159	-8.016	4.80986e-11	9.25833e-09	14.9583
chr9.94812412.94812867	-2.06224	2.34416	-8.01598	4.81012e-11	9.25833e-09	14.9388
chr14.77302910.77304035	1.61526	3.72723	8.01528	4.82348e-11	9.25833e-09	14.9431
chr1.17443472.17443876	3.34006	1.46927	8.0151	4.82679e-11	9.25833e-09	14.5927
chr10.73867339.73868251	-2.09775	2.46469	-8.0151	4.82685e-11	9.25833e-09	14.9782
chr2.107645529.107645953	-2.10564	2.64564	-8.01432	4.84151e-11	9.27385e-09	14.9651
chr10.86668160.86668968	-1.6331	5.20382	-8.01404	4.84687e-11	9.27385e-09	14.821
chr10.122139270.122140131	-1.89233	4.21935	-8.01339	4.8592e-11	9.28603e-09	14.9087
chr5.150515830.150516480	-1.14747	4.8171	-8.01292	4.86807e-11	9.29157e-09	14.8429
chr4.87108029.87108532	1.29239	4.47335	8.01223	4.88133e-11	9.30546e-09	14.87
chr13.51785907.51787046	-1.53009	3.92295	-8.01179	4.88969e-11	9.30998e-09	14.9127
chr19.48629955.48631049	-1.44615	3.63802	-8.01106	4.90373e-11	9.32531e-09	14.936
chr3.171414890.171415770	-1.69446	3.41072	-8.01063	4.91204e-11	9.3297e-09	14.9576
chr2.10868070.10869488	-1.60353	4.06041	-8.00991	4.92594e-11	9.34469e-09	14.904
chr8.131856657.131857312	2.01082	3.41864	8.00379	5.04536e-11	9.55958e-09	14.9283
chr6.36682505.36683048	2.15867	3.13305	8.00251	5.07068e-11	9.58942e-09	14.9251
chr18.46408456.46409113	1.67701	3.31244	8.00237	5.07344e-11	9.58942e-09	14.9067
chr7.149771654.149772137	-1.64411	3.87613	-7.99984	5.1239e-11	9.67304e-09	14.8757
chr1.43552764.43553267	-2.77526	1.718	-7.99819	5.15702e-11	9.72377e-09	14.7136
chr11.46674822.46675286	-3.19582	1.18611	-7.99724	5.17635e-11	9.7484e-09	14.4292
chr5.168404060.168404930	1.78518	3.18237	7.99651	5.19106e-11	9.76427e-09	14.9073
chr7.151692747.151693317	-1.77561	3.46779	-7.99427	5.23687e-11	9.83855e-09	14.8795
chr19.45670861.45671204	-2.01603	2.47381	-7.99241	5.27517e-11	9.89855e-09	14.8783
chr12.89783171.89784090	-2.15454	3.31745	-7.99058	5.31293e-11	9.9574e-09	14.8808
chr7.139650592.139651181	-1.61298	2.81006	-7.98997	5.32565e-11	9.96922e-09	14.8807
chrX.110394628.110395098	2.50097	3.09744	7.98921	5.34163e-11	9.98712e-09	14.8807
chr2.218258857.218259757	-1.54175	4.0482	-7.98875	5.3513e-11	9.99318e-09	14.8176
chr1.36203405.36204625	-1.45049	4.04164	-7.98726	5.38252e-11	1.00388e-08	14.8062
chr18.40304562.40305314	-2.45192	3.1145	-7.98697	5.38864e-11	1.00388e-08	14.8707
chr10.49784634.49785438	-2.21233	2.50758	-7.98614	5.4061e-11	1.00593e-08	14.8511
chr6.81560973.81562716	1.88912	3.35598	7.98219	5.49046e-11	1.02041e-08	14.8425
chr3.157785004.157785583	1.54412	3.06295	7.98131	5.50944e-11	1.02271e-08	14.8489
chr2.105494898.105495385	-3.61041	1.77021	-7.98018	5.53377e-11	1.026e-08	14.6676
chr16.58102574.58103581	-1.50375	4.95104	-7.97919	5.55524e-11	1.02876e-08	14.692
chr9.109590901.109591376	-3.39637	1.86056	-7.97823	5.5763e-11	1.03143e-08	14.5571
chr6.134295773.134296581	1.68466	3.78963	7.97632	5.61801e-11	1.03791e-08	14.8017
chr1.235404191.235404759	-1.65412	2.94977	-7.97532	5.64014e-11	1.04076e-08	14.8281
chr10.132446718.132447149	-2.52252	1.69877	-7.97465	5.65496e-11	1.04226e-08	14.7561
chr15.92074703.92075388	-2.05346	2.89342	-7.97224	5.70862e-11	1.05091e-08	14.8162
chr16.28572514.28573623	-1.44748	4.5218	-7.97129	5.72985e-11	1.05357e-08	14.7088
chr1.86788396.86789234	2.50843	2.87054	7.97045	5.74877e-11	1.0558e-08	14.8089
chr4.67365906.67367029	2.48003	2.44552	7.97003	5.75806e-11	1.05626e-08	14.7852
chrX.50805179.50805948	-2.74846	3.38484	-7.96926	5.77543e-11	1.0582e-08	14.8038
chr11.61764292.61765134	-1.90523	2.71549	-7.96841	5.79484e-11	1.0605e-08	14.8017
chr6.7216864.7217541	-2.06473	2.62205	-7.96727	5.82058e-11	1.06337e-08	14.7972
chr12.121214481.121215498	1.81627	2.93806	7.96712	5.82418e-11	1.06337e-08	14.7935
chr1.183812628.183813500	1.32651	5.01749	7.96434	5.88775e-11	1.07372e-08	14.6515
chr11.79656170.79656797	-2.6613	2.70746	-7.96386	5.89891e-11	1.07449e-08	14.7581
chr7.74365130.74365809	-2.18175	3.22275	-7.96193	5.94356e-11	1.08136e-08	14.7699
chr17.68519944.68520293	-2.156	2.32074	-7.9611	5.9631e-11	1.08365e-08	14.7707
chr10.44480625.44481089	-3.66855	0.920052	-7.96051	5.97678e-11	1.08368e-08	13.9685
chr12.115135686.115136205	-1.41837	3.49514	-7.96049	5.97721e-11	1.08368e-08	14.7334
chr3.123401935.123402456	-2.03285	2.46906	-7.95989	5.99125e-11	1.08496e-08	14.7657
chr16.86984827.86985679	-1.84186	3.14736	-7.95944	6.00186e-11	1.08562e-08	14.7546
chr19.38988846.38989590	-1.63952	3.41252	-7.958	6.03588e-11	1.09046e-08	14.7353
chr5.136811430.136812072	2.21003	3.01113	7.95771	6.04267e-11	1.09046e-08	14.7609
chr10.44261009.44262169	-1.98197	3.24116	-7.95705	6.05833e-11	1.09202e-08	14.7544
chr18.42483106.42483640	-2.41722	2.36081	-7.95464	6.11581e-11	1.10111e-08	14.7217
chr9.119934394.119935118	-3.19024	1.73471	-7.95417	6.12707e-11	1.10186e-08	14.5604
chr17.68386372.68386971	-2.26924	2.19684	-7.95359	6.14097e-11	1.10205e-08	14.7318
chr1.212638787.212639225	-2.38991	2.80512	-7.95354	6.14227e-11	1.10205e-08	14.7437
chr19.44823233.44823528	-2.44372	2.18626	-7.95275	6.1613e-11	1.10359e-08	14.7063
chr22.46116298.46117039	-1.62741	3.41117	-7.9524	6.16965e-11	1.10359e-08	14.7223
chr22.17836019.17836855	-2.15532	2.72449	-7.9523	6.17216e-11	1.10359e-08	14.7406
chr11.57639113.57639952	-2.12539	3.13633	-7.95065	6.21202e-11	1.10944e-08	14.7341
chr16.52680854.52681623	-3.03118	2.28508	-7.94935	6.24376e-11	1.1129e-08	14.6464
chr12.3315350.3315770	-2.66064	1.4501	-7.94927	6.2457e-11	1.1129e-08	14.446
chr18.45464663.45465034	-3.45226	0.950478	-7.94849	6.26476e-11	1.11502e-08	14.2091
chr11.8106738.8106979	-3.22949	1.15109	-7.94702	6.30093e-11	1.11906e-08	14.488
chr2.173048616.173049627	1.90022	3.44874	7.94699	6.30183e-11	1.11906e-08	14.7015
chr11.10659443.10660165	1.98884	3.47981	7.94632	6.31839e-11	1.12072e-08	14.7053
chr1.27117677.27118259	2.02595	1.97507	7.94509	6.34879e-11	1.12483e-08	14.6858
chr5.149432971.149434886	-1.96533	3.73156	-7.94217	6.42185e-11	1.13648e-08	14.6626
chr8.129477058.129477900	2.01646	2.89485	7.93764	6.53676e-11	1.1555e-08	14.6835
chr4.56858168.56858677	-2.49	2.36033	-7.93359	6.64119e-11	1.17263e-08	14.6507
chr7.158763494.158764209	-1.92449	2.96168	-7.93248	6.67016e-11	1.17641e-08	14.6552
chr9.104826160.104826698	1.99631	2.62638	7.93191	6.68523e-11	1.17773e-08	14.6624
chr16.3591302.3591827	-2.32913	2.76713	-7.93122	6.70328e-11	1.17957e-08	14.6551
chr12.106107565.106107992	1.84613	2.51428	7.92761	6.79876e-11	1.19355e-08	14.6377
chr14.101561254.101561615	-2.83043	1.74686	-7.92754	6.80061e-11	1.19355e-08	14.4975
chr3.38615932.38616880	-1.93585	3.06952	-7.92734	6.80573e-11	1.19355e-08	14.6347
chr10.98029624.98031478	1.51829	4.24872	7.92599	6.8419e-11	1.19854e-08	14.5487
chr20.57440726.57441595	-1.86721	5.27635	-7.92353	6.90804e-11	1.20877e-08	14.466
chr6.87102153.87102859	-2.1462	3.76904	-7.92301	6.92212e-11	1.20987e-08	14.5926
chr9.36903472.36904213	1.52581	3.997	7.91972	7.01193e-11	1.22419e-08	14.5445
chr12.93682915.93683752	-1.66347	2.84887	-7.91848	7.04613e-11	1.22878e-08	14.606
chr20.25676195.25676882	2.8732	1.93844	7.91814	7.05551e-11	1.22896e-08	14.4684
chr7.70097484.70098011	-3.2002	1.77981	-7.91777	7.06564e-11	1.22896e-08	14.2496
chr7.40698284.40698899	2.35871	1.6574	7.91759	7.07085e-11	1.22896e-08	14.526
chr18.75408598.75409302	2.46295	2.7609	7.91459	7.15433e-11	1.24208e-08	14.5945
chr4.76194060.76194772	1.84012	3.2404	7.91345	7.18624e-11	1.24623e-08	14.5902
chr10.31242790.31243404	2.4273	3.27519	7.91302	7.19844e-11	1.24696e-08	14.5902
chr1.106950157.106950611	-2.72045	1.50883	-7.91208	7.22509e-11	1.25018e-08	14.4582
chr2.127652084.127652561	-1.91765	3.98143	-7.91144	7.24327e-11	1.25193e-08	14.5201
chr1.67710479.67710999	2.34566	2.01103	7.90509	7.42557e-11	1.281e-08	14.4838
chr14.40021555.40022007	-2.09826	2.15444	-7.90501	7.42791e-11	1.281e-08	14.527
chr17.75908254.75908620	-1.44053	4.53351	-7.90458	7.44025e-11	1.28171e-08	14.4653
chr5.141695504.141696241	-2.36561	2.425	-7.90319	7.48089e-11	1.28728e-08	14.545
chr17.43831639.43832143	-2.12905	2.70699	-7.90113	7.54152e-11	1.29628e-08	14.5463
chr5.5325862.5326855	-1.55586	3.26062	-7.90072	7.55383e-11	1.29697e-08	14.5264
chr10.119350704.119351106	-2.23738	2.43045	-7.89766	7.64499e-11	1.31117e-08	14.5224
chr3.192636627.192637615	-3.34976	2.97395	-7.897	7.66467e-11	1.3131e-08	14.5083
chr9.13841777.13842433	-2.28978	3.02284	-7.89571	7.70359e-11	1.31574e-08	14.5172
chrX.22987288.22987870	2.74325	1.97716	7.89566	7.70487e-11	1.31574e-08	14.337
chr4.165383838.165384868	2.61254	2.30793	7.89564	7.70544e-11	1.31574e-08	14.5017
chr1.229370569.229371028	-3.92487	1.79638	-7.89424	7.74784e-11	1.32153e-08	13.8884
chr10.90319274.90319853	2.10277	3.17323	7.89328	7.7771e-11	1.32506e-08	14.5165
chr11.112658445.112658876	-3.74557	1.44211	-7.89266	7.79603e-11	1.32683e-08	13.969
chr9.137672938.137675138	-1.42472	4.10082	-7.89157	7.82931e-11	1.33104e-08	14.4341
chrX.45714784.45715393	2.62975	1.90382	7.88765	7.95056e-11	1.34887e-08	14.3686
chr6.97947637.97948489	1.44921	3.55876	7.88762	7.95153e-11	1.34887e-08	14.4658
chr1.33188533.33189256	2.24839	2.30736	7.88734	7.96024e-11	1.34888e-08	14.4752
chr6.111263842.111264375	2.13469	2.64006	7.88569	8.01194e-11	1.35488e-08	14.4828
chr5.1593892.1594985	-1.43106	4.35422	-7.88565	8.0131e-11	1.35488e-08	14.411
chrX.51664365.51664764	-4.29801	0.039384	-7.88419	8.05912e-11	1.36119e-08	13.4136
chr3.23567656.23568367	1.7642	3.12472	7.88317	8.09135e-11	1.36515e-08	14.4724
chr17.20992887.20993495	-1.77101	2.91048	-7.88237	8.11678e-11	1.36795e-08	14.4713
chr7.151694919.151695206	-1.93759	2.59494	-7.88099	8.16083e-11	1.37389e-08	14.4694
chr10.103676105.103677494	1.28102	4.58221	7.87953	8.2077e-11	1.37961e-08	14.3565
chr13.62642802.62643419	2.21279	2.97789	7.87937	8.21257e-11	1.37961e-08	14.4637
chr9.100379398.100380315	1.91176	2.85838	7.87835	8.24559e-11	1.38367e-08	14.4595
chr10.86661664.86662132	-1.39934	4.19062	-7.87716	8.28421e-11	1.38854e-08	14.3674
chr2.24434412.24435011	-2.56403	1.99543	-7.8769	8.29248e-11	1.38854e-08	14.3167
chr2.218260717.218261270	-2.14687	3.14154	-7.87507	8.35238e-11	1.39707e-08	14.4466
chr8.124853737.124854164	-2.04616	2.91551	-7.87399	8.38777e-11	1.40148e-08	14.4391
chr17.50593096.50593841	-2.44294	3.23127	-7.87183	8.45893e-11	1.41185e-08	14.4336
chr8.42196084.42197271	1.51625	4.59797	7.87071	8.49616e-11	1.41655e-08	14.3383
chr5.172872672.172873594	-1.69702	3.26934	-7.86739	8.60751e-11	1.43358e-08	14.4031
chr8.126934361.126935173	1.66807	3.0519	7.86612	8.65026e-11	1.43864e-08	14.4028
chr2.79585687.79586410	-1.71445	2.42457	-7.86594	8.65642e-11	1.43864e-08	14.4099
chr1.56456513.56457086	2.54026	2.72998	7.86551	8.67084e-11	1.4395e-08	14.4075
chr7.124257483.124258291	2.13982	2.49158	7.86476	8.69656e-11	1.44223e-08	14.4032
chr7.149209348.149210063	1.75996	2.84966	7.86381	8.72896e-11	1.44606e-08	14.4043
chr16.66070429.66071032	-2.81316	2.42491	-7.86328	8.74711e-11	1.44625e-08	14.379
chr22.46768429.46769067	-1.83048	3.69219	-7.86323	8.7487e-11	1.44625e-08	14.3598
chr22.28004655.28005911	-1.37414	4.02069	-7.86191	8.79414e-11	1.45222e-08	14.3178
chr5.68225622.68226696	-1.57563	3.75509	-7.85932	8.88369e-11	1.46305e-08	14.3431
chr8.126410180.126411072	-2.31229	2.72595	-7.85921	8.88772e-11	1.46305e-08	14.372
chr22.37488686.37489208	-2.5672	3.00969	-7.8592	8.88795e-11	1.46305e-08	14.3833
chr1.147748659.147749407	-2.79548	4.04525	-7.85589	9.00392e-11	1.48057e-08	14.3403
chr3.31041238.31041913	1.61101	3.84972	7.85296	9.108e-11	1.49611e-08	14.32
chrX.69314934.69315307	-2.42681	1.88799	-7.85209	9.13918e-11	1.49964e-08	14.2822
chr10.1738989.1739239	-1.85884	2.21025	-7.85143	9.16271e-11	1.50192e-08	14.3515
chr11.133697199.133698105	-2.53534	1.74348	-7.85004	9.21293e-11	1.50856e-08	14.2308
chr12.83763158.83763994	-1.98205	2.87722	-7.84903	9.24938e-11	1.51294e-08	14.347
chr20.46021484.46022337	-2.21483	2.95084	-7.84725	9.3141e-11	1.52193e-08	14.3404
chr1.55868987.55869568	-2.50646	2.23047	-7.84266	9.48297e-11	1.54789e-08	14.3077
chr1.162663146.162664072	1.50428	3.8432	7.8423	9.49643e-11	1.54819e-08	14.2928
chr3.151476479.151477072	-2.51774	2.32417	-7.84208	9.50467e-11	1.54819e-08	14.3153
chr4.147173437.147174204	-1.61223	4.93336	-7.84143	9.52885e-11	1.55002e-08	14.1991
chr7.124246193.124247024	2.3975	2.38374	7.84124	9.53587e-11	1.55002e-08	14.3147
chr11.59178314.59178771	-2.47247	2.99722	-7.84023	9.57387e-11	1.55458e-08	14.3074
chr10.97065180.97065467	-2.53042	1.62473	-7.83827	9.64754e-11	1.5649e-08	14.179
chrX.110745265.110745859	-2.1902	2.39584	-7.8377	9.66921e-11	1.56679e-08	14.3004
chr11.61489776.61490531	-2.06523	2.42947	-7.8365	9.71473e-11	1.57252e-08	14.2988
chr8.27616891.27617648	1.74834	3.61403	7.83604	9.73229e-11	1.57373e-08	14.2614
chr15.64158687.64159067	-2.61703	2.57376	-7.832	9.88785e-11	1.59584e-08	14.2734
chr9.34993625.34994642	-1.38542	4.71938	-7.83195	9.88955e-11	1.59584e-08	14.1455
chr13.113451898.113452543	-1.53524	4.04091	-7.82931	9.99254e-11	1.61079e-08	14.2093
chr14.67457801.67458465	-1.97238	2.40495	-7.82877	1.00135e-10	1.6125e-08	14.2677
chr9.95644168.95644915	-1.81531	3.98993	-7.82819	1.00362e-10	1.61449e-08	14.201
chr11.62427518.62428287	2.76322	1.94468	7.82456	1.01802e-10	1.63595e-08	14.1329
chr6.36867508.36868069	-2.50856	2.94314	-7.82385	1.02086e-10	1.63883e-08	14.2528
chr10.44911013.44911516	-1.5951	3.05064	-7.8227	1.02547e-10	1.64384e-08	14.2293
chr4.182240154.182241036	1.38176	4.63661	7.82254	1.0261e-10	1.64384e-08	14.1399
chr13.96684443.96684901	-2.34014	3.15686	-7.8216	1.02988e-10	1.6482e-08	14.2348
chr7.116948940.116949601	-1.49652	4.45488	-7.82076	1.03329e-10	1.65196e-08	14.1646
chr11.126595001.126595654	-2.77063	2.1492	-7.81909	1.04009e-10	1.66039e-08	14.16
chr14.99563047.99563641	-1.25381	3.88111	-7.81894	1.0407e-10	1.66039e-08	14.1706
chr1.27347234.27347611	2.24125	2.09713	7.81835	1.04309e-10	1.66174e-08	14.17
chrX.107454340.107454638	3.06537	1.75868	7.81821	1.04368e-10	1.66174e-08	14.0525
chr6.52498852.52499419	2.39577	2.7031	7.81759	1.04621e-10	1.66407e-08	14.2204
chr7.133115502.133116085	-3.12455	1.85957	-7.81704	1.04847e-10	1.66596e-08	14.0023
chr11.113384574.113385093	1.56461	3.43842	7.81621	1.05188e-10	1.66871e-08	14.1936
chr4.101037849.101038422	-2.67926	1.86992	-7.8161	1.05235e-10	1.66871e-08	14.1128
chr9.112012071.112012966	1.81279	3.20425	7.8147	1.05813e-10	1.67616e-08	14.2033
chr20.9147354.9148058	2.08842	2.43019	7.81289	1.06565e-10	1.68624e-08	14.2034
chr22.38452236.38452847	-1.83398	2.59285	-7.81265	1.06665e-10	1.68624e-08	14.2091
chr7.131851980.131852576	-2.26353	2.50027	-7.81201	1.06933e-10	1.68874e-08	14.1939
chr12.122449390.122449808	2.27785	2.10685	7.81129	1.07238e-10	1.69185e-08	14.1667
chr9.109816390.109816879	2.17941	2.84692	7.81098	1.07369e-10	1.6922e-08	14.2035
chr10.76553852.76554744	-2.16975	2.15112	-7.81034	1.07636e-10	1.69469e-08	14.1636
chr20.57148148.57148825	-1.76638	3.54725	-7.80596	1.095e-10	1.72229e-08	14.1601
chr2.221104073.221104972	-1.64215	3.92063	-7.80447	1.10141e-10	1.72913e-08	14.1122
chr5.14268251.14269099	1.47698	3.93486	7.80443	1.10157e-10	1.72913e-08	14.1208
chr7.46900432.46901463	-2.04941	3.95288	-7.804	1.10346e-10	1.73035e-08	14.1255
chr2.37916541.37916976	-2.97613	1.00282	-7.8015	1.11433e-10	1.74512e-08	13.8043
chr2.120540296.120540856	-2.00301	2.80371	-7.80131	1.11512e-10	1.74512e-08	14.1657
chr10.79433277.79434223	-1.84273	3.3719	-7.80005	1.12065e-10	1.75086e-08	14.1398
chr19.10766634.10767158	-2.01835	2.23661	-7.79996	1.12104e-10	1.75086e-08	14.1513
chr2.127576162.127576831	-1.79882	3.97991	-7.7988	1.12615e-10	1.75708e-08	14.0935
chr20.50075552.50075992	-1.82535	2.55301	-7.79717	1.13337e-10	1.76657e-08	14.1501
chr9.131100501.131100828	-2.70008	1.71798	-7.79574	1.13974e-10	1.77473e-08	14.043
chr2.54524277.54525497	1.43537	4.18532	7.79242	1.15469e-10	1.79621e-08	14.0625
chr1.9890194.9890905	1.57319	3.51085	7.79192	1.15693e-10	1.79787e-08	14.1108
chr12.109446746.109447206	-2.14021	1.91946	-7.79167	1.15808e-10	1.79787e-08	14.1163
chr4.8255853.8256584	-2.1363	2.35903	-7.79048	1.16351e-10	1.8045e-08	14.109
chr6.53358844.53360020	-1.27817	5.10872	-7.78988	1.16622e-10	1.8069e-08	13.9718
chr11.69010903.69011446	-1.85515	3.09534	-7.78946	1.16818e-10	1.80814e-08	14.1106
chrX.103360089.103360464	-1.9697	2.79732	-7.78904	1.17008e-10	1.80929e-08	14.1177
chr1.151238296.151238799	2.48656	1.88602	7.78877	1.1713e-10	1.80937e-08	14.0408
chr22.46731345.46732019	-2.14578	2.50929	-7.78745	1.17738e-10	1.81696e-08	14.1148
chr10.124646185.124646917	1.78358	3.04888	7.78715	1.17877e-10	1.8173e-08	14.1097
chr12.25276074.25276644	2.51688	2.05041	7.78681	1.18035e-10	1.81794e-08	14.0263
chr2.61816609.61817322	-1.90488	1.883	-7.78577	1.18516e-10	1.82354e-08	14.0745
chr5.127784885.127785547	-2.23984	2.61191	-7.78354	1.19558e-10	1.8357e-08	14.0983
chr11.130136058.130136520	-2.83791	1.79065	-7.78342	1.19614e-10	1.8357e-08	13.968
chr13.43190988.43191842	-2.5056	1.98264	-7.78332	1.1966e-10	1.8357e-08	14.0485
chr13.44819081.44819649	2.29775	1.96561	7.78272	1.19941e-10	1.83819e-08	14.0622
chr11.75589893.75590362	-2.25943	2.60835	-7.78163	1.20457e-10	1.84428e-08	14.0926
chr5.150142869.150143844	1.69939	3.94892	7.77966	1.21391e-10	1.85675e-08	14.0359
chr2.87683404.87683863	-2.34267	2.5928	-7.77909	1.21663e-10	1.8591e-08	14.082
chr18.7580017.7580513	-3.22582	2.2214	-7.77882	1.21789e-10	1.85919e-08	14.0015
chr4.184417556.184418361	3.12608	1.90705	7.77849	1.21949e-10	1.85981e-08	13.9378
chr1.226660326.226660834	-2.57818	2.13348	-7.77667	1.22823e-10	1.87063e-08	13.994
chr6.150191733.150192180	2.13384	2.13703	7.77651	1.22899e-10	1.87063e-08	14.0488
chr12.10716556.10717292	1.8891	3.08827	7.77582	1.23233e-10	1.87336e-08	14.0675
chr14.23434841.23436417	-2.4	4.61409	-7.77564	1.23319e-10	1.87336e-08	13.9648
chr22.37053023.37054284	-1.33691	4.38593	-7.77427	1.23982e-10	1.88158e-08	13.949
chr6.36677825.36678025	3.59238	1.27337	7.7738	1.24211e-10	1.88213e-08	13.6398
chr4.144356082.144356693	1.57455	2.99032	7.7737	1.2426e-10	1.88213e-08	14.0505
chr5.125160748.125161484	-1.65858	3.15351	-7.7704	1.25876e-10	1.90476e-08	14.0305
chr3.115790734.115791557	2.0259	3.055	7.76858	1.26778e-10	1.91503e-08	14.0373
chr14.21041576.21042498	2.4972	2.64825	7.76853	1.26801e-10	1.91503e-08	14.0429
chr3.85864913.85865239	-2.5359	1.72959	-7.76589	1.28122e-10	1.93235e-08	13.8337
chr3.112074728.112075528	1.48859	4.02964	7.76574	1.28196e-10	1.93235e-08	13.9589
chr1.41371778.41372563	-1.98241	3.01274	-7.76396	1.29095e-10	1.944e-08	14.0123
chr2.3524880.3525503	-1.71159	3.07416	-7.76275	1.29709e-10	1.95136e-08	14.0098
chr1.212595685.212596923	1.79606	3.49684	7.76201	1.30089e-10	1.95519e-08	14.0088
chr7.100465867.100466134	-2.82428	1.51939	-7.76032	1.30949e-10	1.96622e-08	13.8297
chr1.54581564.54582099	-1.87612	3.48927	-7.75906	1.316e-10	1.97409e-08	13.9546
chr6.40629887.40630551	-1.87449	2.85426	-7.75803	1.3213e-10	1.97887e-08	14.0009
chr4.40404440.40405182	1.90968	3.34834	7.75785	1.32223e-10	1.97887e-08	13.9895
chr21.19257012.19257991	-2.19022	3.29829	-7.75758	1.32363e-10	1.97887e-08	13.9899
chr3.107710733.107711295	2.72046	1.90877	7.75746	1.32428e-10	1.97887e-08	13.8457
chr1.205270752.205271478	1.77002	2.71226	7.75658	1.32883e-10	1.98377e-08	13.9927
chr8.116602009.116602933	-2.14809	1.77134	-7.75507	1.33675e-10	1.99368e-08	13.9651
chr16.64507317.64508184	-2.11528	3.07499	-7.75478	1.33824e-10	1.99398e-08	13.9859
chr12.13171764.13172594	-1.95039	3.02711	-7.75312	1.347e-10	2.00513e-08	13.9792
chr2.241609836.241610880	-1.25006	4.54539	-7.75204	1.35271e-10	2.0117e-08	13.8538
chr18.23779680.23780418	-1.17331	5.28037	-7.75132	1.35653e-10	2.01546e-08	13.808
chr17.7435176.7435935	-1.36418	3.73364	-7.74814	1.37353e-10	2.03876e-08	13.9191
chr3.18997751.18998546	-2.88433	2.74703	-7.74785	1.37511e-10	2.03916e-08	13.9454
chr19.16944511.16945055	-2.83098	2.12983	-7.74561	1.38724e-10	2.05518e-08	13.9052
chr1.201419746.201421991	-1.66631	5.2814	-7.74094	1.41287e-10	2.09117e-08	13.7594
chr6.106574509.106575299	1.74366	3.07612	7.73853	1.42631e-10	2.10906e-08	13.9038
chr2.18345841.18346644	-2.18197	3.36063	-7.73819	1.42817e-10	2.1098e-08	13.9259
chr2.16413136.16413761	-1.5796	4.5562	-7.7371	1.4343e-10	2.11685e-08	13.8176
chr21.42518154.42518681	2.31199	2.7872	7.73584	1.44139e-10	2.1253e-08	13.9179
chr2.127961603.127962217	-1.75532	4.08288	-7.73465	1.44815e-10	2.13324e-08	13.845
chr22.26585018.26585517	-2.13691	2.46151	-7.73406	1.45152e-10	2.13618e-08	13.9066
chr11.42234499.42235064	2.05277	2.58024	7.7336	1.45412e-10	2.13798e-08	13.9098
chr6.3511334.3511841	-2.23106	2.52108	-7.73005	1.47453e-10	2.16415e-08	13.8924
chr6.73570881.73571709	-2.34431	2.88792	-7.72994	1.47515e-10	2.16415e-08	13.8964
chrX.4551391.4551957	-2.29547	2.87144	-7.72978	1.47609e-10	2.16415e-08	13.8818
chrX.154751408.154752211	-2.35791	2.4397	-7.72894	1.48093e-10	2.16919e-08	13.8873
chr11.467996.468828	-1.98806	2.9607	-7.72784	1.48732e-10	2.17637e-08	13.88
chr15.99063513.99063858	-2.10229	2.01998	-7.72748	1.48946e-10	2.17637e-08	13.8795
chr14.71852063.71852750	-2.20646	3.77611	-7.72738	1.49002e-10	2.17637e-08	13.8396
chr9.123678120.123679012	-2.14587	2.87512	-7.72703	1.49206e-10	2.1773e-08	13.8769
chr2.168203628.168204544	-1.87167	3.97676	-7.72676	1.49365e-10	2.17757e-08	13.8434
chr4.173060230.173060503	-3.48512	1.59679	-7.72577	1.49946e-10	2.18219e-08	13.4923
chr4.84995393.84995896	2.44109	2.22517	7.72546	1.50126e-10	2.18219e-08	13.8626
chr17.57898520.57899690	-1.46472	5.09557	-7.72539	1.50172e-10	2.18219e-08	13.7187
chr2.79083049.79083426	-2.18503	1.95296	-7.72527	1.50242e-10	2.18219e-08	13.8648
chr12.114703679.114704772	-2.77524	3.74687	-7.72346	1.51309e-10	2.19563e-08	13.8484
chr20.16385488.16386448	-1.90619	2.99618	-7.72067	1.52976e-10	2.21775e-08	13.855
chr10.26043963.26044568	-2.37341	1.87686	-7.72021	1.5325e-10	2.21966e-08	13.7868
chr1.21911248.21911817	-1.79243	3.90103	-7.71959	1.53626e-10	2.22303e-08	13.7717
chr2.71562352.71562938	-1.79524	2.59403	-7.71896	1.54004e-10	2.22644e-08	13.8538
chr11.114215720.114216547	-1.93076	4.52657	-7.71828	1.54418e-10	2.23034e-08	13.745
chr17.19270640.19272216	-1.90206	3.32364	-7.71717	1.55091e-10	2.23799e-08	13.8164
chr6.16519499.16520215	-1.84446	3.06248	-7.71628	1.55631e-10	2.24369e-08	13.8363
chr1.166952200.166952828	2.89369	2.23653	7.71601	1.55792e-10	2.24394e-08	13.7253
chr1.38138355.38139081	-2.02758	3.43881	-7.71553	1.56087e-10	2.24408e-08	13.8226
chr2.230668752.230669160	-3.20024	1.55402	-7.71536	1.56191e-10	2.24408e-08	13.6348
chr5.112284272.112284963	-2.19675	2.56249	-7.71529	1.56235e-10	2.24408e-08	13.839
chr4.7679166.7679808	-1.94218	2.42142	-7.71471	1.56593e-10	2.24715e-08	13.8379
chr12.131720884.131721281	2.81561	1.99758	7.71391	1.57082e-10	2.2517e-08	13.6769
chr16.89559078.89559451	2.54704	2.08037	7.7136	1.57277e-10	2.2517e-08	13.7511
chr2.219460403.219461776	-1.18429	4.87804	-7.71327	1.57478e-10	2.2517e-08	13.6736
chr12.120538476.120538902	-1.81127	2.9323	-7.71325	1.57489e-10	2.2517e-08	13.8294
chr11.83865045.83866099	2.2245	3.16702	7.71269	1.57838e-10	2.25273e-08	13.8268
chr17.44983577.44983888	-4.20517	1.63811	-7.71267	1.57851e-10	2.25273e-08	13.2994
chr7.48084889.48085278	1.80307	3.37455	7.71231	1.58071e-10	2.2538e-08	13.816
chr2.105117541.105117864	-3.09033	1.03162	-7.71007	1.59468e-10	2.27165e-08	13.475
chr2.43051101.43051886	1.67974	3.96799	7.70945	1.59858e-10	2.27385e-08	13.76
chr11.1262452.1263132	-2.07629	3.25825	-7.70935	1.59915e-10	2.27385e-08	13.8047
chr20.32456732.32458063	-1.30995	5.02169	-7.70894	1.60175e-10	2.27473e-08	13.655
chr11.44627897.44628252	-2.80869	1.6845	-7.70879	1.6027e-10	2.27473e-08	13.5964
chr16.30881329.30881901	-2.04859	1.91696	-7.7069	1.61462e-10	2.28957e-08	13.7767
chr15.65323117.65323415	-1.90989	2.37668	-7.7063	1.61839e-10	2.29282e-08	13.8066
chr5.149455926.149456407	2.06707	2.10866	7.70556	1.6231e-10	2.2974e-08	13.7776
chr7.128783104.128783796	-1.84085	3.63374	-7.70526	1.62504e-10	2.29805e-08	13.7746
chr6.133040920.133041386	-3.16649	1.39495	-7.70436	1.63075e-10	2.30221e-08	13.4937
chr10.86690132.86692438	-1.82432	4.50943	-7.70422	1.63165e-10	2.30221e-08	13.6828
chr12.124662128.124662644	-2.52116	1.63417	-7.7041	1.63242e-10	2.30221e-08	13.6989
chr2.19228200.19229273	2.62677	2.32075	7.70375	1.63465e-10	2.30327e-08	13.7899
chr4.150385583.150385962	-2.30473	1.90688	-7.70082	1.65354e-10	2.32778e-08	13.7494
chr14.23078545.23079045	2.07639	3.01541	7.69779	1.67333e-10	2.35351e-08	13.7702
chr2.71706767.71707245	-2.54108	1.76882	-7.6946	1.69439e-10	2.38098e-08	13.7373
chr3.73863601.73863984	-3.05191	2.74224	-7.6943	1.69637e-10	2.38161e-08	13.7374
chr8.37870114.37871942	-1.32503	4.35753	-7.69405	1.69806e-10	2.38183e-08	13.661
chr3.195187558.195188688	1.65216	3.05267	7.69322	1.70362e-10	2.38748e-08	13.7475
chr21.44845761.44846463	-1.6405	2.95464	-7.69295	1.70537e-10	2.38778e-08	13.7524
chr4.95838131.95838596	-2.0593	3.10939	-7.69183	1.71292e-10	2.39619e-08	13.7434
chr5.95856549.95857014	-2.16696	2.82403	-7.69015	1.72424e-10	2.40769e-08	13.7386
chr2.100904891.100905800	-1.72451	3.45314	-7.69015	1.72424e-10	2.40769e-08	13.7153
chr1.116405116.116405759	-2.09126	3.10108	-7.68984	1.72634e-10	2.40848e-08	13.7319
chrX.2928106.2929690	-1.12274	5.15894	-7.68957	1.72818e-10	2.40887e-08	13.5513
chr17.47866839.47867435	-2.38289	2.76951	-7.68896	1.73229e-10	2.41244e-08	13.7409
chr20.46368275.46369013	1.67988	3.28597	7.68735	1.74325e-10	2.42554e-08	13.7034
chr8.88286811.88287403	-2.03373	3.78986	-7.6855	1.75594e-10	2.43923e-08	13.6966
chr20.6297840.6298383	-3.39918	2.15728	-7.68543	1.75645e-10	2.43923e-08	13.6257
chr13.47976354.47976682	-3.60185	1.62963	-7.6852	1.75799e-10	2.43923e-08	13.3204
chr12.873945.874457	3.56529	1.62044	7.685	1.75937e-10	2.43923e-08	13.5049
chr6.167565669.167566310	-1.62945	3.5014	-7.68417	1.7651e-10	2.445e-08	13.6749
chr22.19663401.19663869	-2.2549	1.90786	-7.68303	1.77303e-10	2.45381e-08	13.6823
chr6.145483182.145483915	2.35618	2.24325	7.68242	1.7773e-10	2.45617e-08	13.6726
chr6.17097638.17098154	-2.20965	2.97947	-7.68213	1.77932e-10	2.45617e-08	13.715
chr18.80108754.80110049	-1.14647	4.73494	-7.6821	1.77948e-10	2.45617e-08	13.578
chr10.18463716.18464339	-2.63313	2.98213	-7.68002	1.79406e-10	2.4741e-08	13.7057
chr17.73744490.73745113	-2.30225	2.04857	-7.67926	1.79945e-10	2.47933e-08	13.6844
chr4.54082010.54082798	1.63406	3.48984	7.67868	1.80353e-10	2.48276e-08	13.6873
chr11.20342568.20343405	-1.93381	3.06641	-7.67808	1.80779e-10	2.48643e-08	13.6854
chr11.97201409.97203230	-2.00016	3.82701	-7.67647	1.81924e-10	2.49642e-08	13.6393
chr16.19008132.19008930	1.77563	3.60241	7.67636	1.82002e-10	2.49642e-08	13.6356
chr3.182212430.182213127	1.87257	3.32054	7.67629	1.82053e-10	2.49642e-08	13.6634
chr3.100040422.100040967	-1.78853	2.88325	-7.67595	1.82292e-10	2.49642e-08	13.6892
chr7.151538888.151539614	-1.55527	2.98531	-7.67593	1.82308e-10	2.49642e-08	13.6815
chr6.118514507.118515034	-2.23579	2.32802	-7.67486	1.83074e-10	2.5047e-08	13.6717
chr17.75549358.75550063	-1.491	3.39509	-7.67362	1.83972e-10	2.51263e-08	13.6454
chr20.38599390.38599936	-1.76576	3.02615	-7.67361	1.83976e-10	2.51263e-08	13.6675
chr6.151059812.151061014	1.74496	3.62416	7.67118	1.85736e-10	2.53444e-08	13.6408
chr20.44495288.44496304	2.51519	2.30308	7.67095	1.85901e-10	2.53447e-08	13.6311
chr17.29240691.29241593	1.5895	3.84926	7.66937	1.8706e-10	2.54803e-08	13.6047
chr2.45888976.45889502	-2.12785	1.96232	-7.66877	1.87504e-10	2.55184e-08	13.6479
chr6.79463709.79464146	2.27334	2.16866	7.66836	1.87803e-10	2.55367e-08	13.6349
chr5.57042216.57043088	-2.08564	4.44054	-7.66759	1.8837e-10	2.55885e-08	13.5689
chr1.211735407.211736128	1.60179	3.32076	7.66725	1.88625e-10	2.55885e-08	13.6331
chr11.24082894.24083625	-1.62196	3.88702	-7.66718	1.88677e-10	2.55885e-08	13.6124
chr2.85191118.85191520	-2.69984	1.56887	-7.66626	1.89356e-10	2.56361e-08	13.5395
chr12.106148014.106148487	-1.87723	2.66106	-7.66626	1.89358e-10	2.56361e-08	13.6539
chr19.2663928.2664799	-1.95525	3.32245	-7.66531	1.9006e-10	2.57075e-08	13.6275
chr5.149297324.149298211	-1.47731	5.25457	-7.66511	1.90215e-10	2.57075e-08	13.4457
chr11.117197974.117198337	-2.02728	2.22332	-7.66414	1.90939e-10	2.57829e-08	13.6409
chr12.50018810.50019527	-2.47554	2.30154	-7.66354	1.91384e-10	2.58206e-08	13.6325
chr10.4661646.4662251	-2.06895	3.78904	-7.66285	1.91905e-10	2.58684e-08	13.6014
chr9.33479911.33480635	-2.0492	2.34402	-7.66213	1.92446e-10	2.59189e-08	13.6314
chr8.121893618.121894211	2.34265	2.60996	7.66169	1.92779e-10	2.59313e-08	13.637
chr7.76069076.76069616	-2.2453	2.49004	-7.66157	1.92871e-10	2.59313e-08	13.6349
chr9.99389060.99389830	2.21096	2.9246	7.66123	1.93132e-10	2.59439e-08	13.627
chr5.67673266.67674005	-3.21018	1.80172	-7.66096	1.93336e-10	2.5945e-08	13.476
chr16.85234490.85236135	-1.30496	3.97169	-7.66077	1.93474e-10	2.5945e-08	13.5477
chr12.48766970.48767570	-2.10034	3.15142	-7.65962	1.94348e-10	2.60398e-08	13.6216
chr3.38645342.38646040	-2.73009	2.67699	-7.65887	1.94924e-10	2.60801e-08	13.6211
chr8.24955037.24956879	1.43271	4.49958	7.65879	1.94985e-10	2.60801e-08	13.5121
chr2.232348942.232349467	-2.50695	1.97187	-7.65753	1.95952e-10	2.61724e-08	13.5822
chr1.117630458.117631231	-1.94298	3.44715	-7.65745	1.96011e-10	2.61724e-08	13.5956
chr13.113448628.113448966	-1.90596	2.25384	-7.65608	1.97066e-10	2.62908e-08	13.6162
chr6.81451570.81452297	1.57799	4.03851	7.65337	1.99173e-10	2.6549e-08	13.5217
chr11.3859438.3859886	-1.63565	3.69237	-7.65226	2.00041e-10	2.66409e-08	13.5397
chr9.73270602.73271578	1.9391	2.7983	7.65205	2.00205e-10	2.66409e-08	13.5955
chr10.122192095.122192782	-1.8007	3.53767	-7.65164	2.00527e-10	2.6661e-08	13.5668
chr7.6077118.6077650	1.51808	4.40132	7.65118	2.00891e-10	2.66866e-08	13.512
chr5.16120539.16121125	-3.03123	2.57842	-7.64994	2.01872e-10	2.67892e-08	13.5677
chr13.79478058.79478448	-2.80845	2.2904	-7.64977	2.02008e-10	2.67892e-08	13.5247
chr2.39469815.39470434	1.22953	3.73542	7.64783	2.0355e-10	2.69627e-08	13.5276
chr8.20814962.20816083	-2.20564	3.71249	-7.64769	2.03663e-10	2.69627e-08	13.5489
chr10.77247087.77247998	2.55638	2.16246	7.64694	2.04264e-10	2.70192e-08	13.5668
chr1.30128715.30129420	-2.52417	3.43227	-7.64659	2.04544e-10	2.70334e-08	13.5653
chr13.102707491.102708245	1.8573	3.29818	7.64568	2.05272e-10	2.71065e-08	13.5613
chr7.19519382.19520009	-2.01047	4.40779	-7.64425	2.0643e-10	2.72364e-08	13.4865
chr16.3481294.3482207	-1.59424	3.35697	-7.64388	2.06727e-10	2.72523e-08	13.5319
chr10.97138809.97139257	-3.00584	1.94709	-7.64309	2.07367e-10	2.73136e-08	13.5196
chr8.125664260.125665023	1.59841	3.19391	7.64035	2.09608e-10	2.75681e-08	13.5358
chr1.63857373.63858030	-2.37662	3.20756	-7.6403	2.09653e-10	2.75681e-08	13.5555
chr2.47049573.47049891	-2.8963	1.58178	-7.63757	2.11909e-10	2.78411e-08	13.365
chr12.112302952.112303624	2.05352	2.76236	7.63719	2.12224e-10	2.7859e-08	13.5445
chr8.13238704.13240218	-2.05751	3.07224	-7.63696	2.1241e-10	2.78599e-08	13.5352
chr1.55428695.55429710	1.10893	5.33648	7.6343	2.14637e-10	2.81276e-08	13.3355
chr13.27195118.27195684	1.81487	3.21677	7.6341	2.14812e-10	2.81276e-08	13.5195
chr15.74193265.74193712	2.14949	2.90432	7.63342	2.15386e-10	2.8179e-08	13.5287
chr6.89297678.89298947	1.77345	3.37627	7.63318	2.15588e-10	2.81817e-08	13.5004
chr17.47810047.47810754	1.71803	2.96943	7.63152	2.16996e-10	2.8342e-08	13.5179
chr8.98165734.98166419	2.6013	2.43419	7.63098	2.17451e-10	2.83775e-08	13.5006
chr5.107466072.107466772	1.62691	3.76363	7.63032	2.18017e-10	2.84275e-08	13.455
chr2.105487775.105488931	-2.39705	2.88124	-7.62934	2.1886e-10	2.85136e-08	13.5096
chr4.113951090.113951583	-4.27493	2.03364	-7.62891	2.19227e-10	2.85375e-08	12.9149
chr2.97023517.97024317	2.88309	1.67408	7.6283	2.19754e-10	2.85822e-08	13.4351
chr15.52076856.52077536	1.80159	3.52222	7.62784	2.2015e-10	2.86097e-08	13.4783
chr14.80017710.80018246	-2.41283	2.16702	-7.62681	2.21043e-10	2.87018e-08	13.4622
chr2.231378121.231378714	1.61659	2.54945	7.62637	2.21419e-10	2.87266e-08	13.5034
chr6.21341947.21342974	-1.62732	4.2129	-7.62576	2.21955e-10	2.87723e-08	13.4258
chr5.142821836.142822466	2.22097	2.6125	7.62547	2.22204e-10	2.87805e-08	13.4882
chr2.126970573.126970974	-2.17011	2.62623	-7.62468	2.2289e-10	2.88454e-08	13.4971
chr1.20698417.20698866	2.63779	2.05834	7.62425	2.23272e-10	2.88708e-08	13.3472
chr18.10121835.10122789	-1.46367	3.8253	-7.62294	2.24418e-10	2.89949e-08	13.4193
chr1.1040421.1040970	-1.65855	3.40366	-7.62052	2.26558e-10	2.92471e-08	13.4471
chr17.63405783.63406359	2.08371	2.16988	7.6201	2.26932e-10	2.9271e-08	13.4559
chr6.113632231.113633010	1.30354	4.09493	7.61903	2.27886e-10	2.93565e-08	13.3849
chr2.15747709.15748249	-1.64904	3.25276	-7.61894	2.27972e-10	2.93565e-08	13.4542
chr22.49903461.49904038	-1.86285	2.57126	-7.61797	2.28835e-10	2.93996e-08	13.4709
chr15.24858679.24859527	-1.25387	3.59938	-7.61791	2.28887e-10	2.93996e-08	13.4205
chr6.70763755.70764194	2.88102	1.8989	7.61781	2.28983e-10	2.93996e-08	13.4125
chr6.36683889.36684479	2.18249	2.80208	7.61772	2.29063e-10	2.93996e-08	13.4694
chr1.15492486.15493101	-1.888	3.46161	-7.61748	2.29281e-10	2.94034e-08	13.4229
chr3.72400983.72401486	2.56964	1.17443	7.61712	2.29601e-10	2.94202e-08	13.3114
chr7.150994477.150995309	-1.67859	3.6552	-7.61645	2.30203e-10	2.9473e-08	13.4173
chr14.32404801.32405299	-2.8289	1.75179	-7.61535	2.31198e-10	2.95405e-08	13.3455
chr3.184345508.184346108	-1.50123	3.14262	-7.61533	2.31223e-10	2.95405e-08	13.4462
chr1.53365564.53366049	-2.94652	1.8375	-7.61524	2.313e-10	2.95405e-08	13.241
chr10.97096057.97096770	-2.26843	2.67428	-7.61381	2.32603e-10	2.96416e-08	13.4557
chr5.151202534.151203199	2.22787	2.54596	7.6138	2.32615e-10	2.96416e-08	13.4514
chr10.48463480.48464021	-1.77466	2.8494	-7.61374	2.32663e-10	2.96416e-08	13.4482
chr3.12507944.12508841	1.66209	3.61055	7.61306	2.33288e-10	2.96968e-08	13.4339
chr11.66892101.66892599	1.7813	3.2267	7.61225	2.34029e-10	2.97668e-08	13.4283
chr1.87794964.87795865	1.60867	3.14928	7.61202	2.34241e-10	2.97694e-08	13.4441
chr7.76423331.76424266	1.63733	3.52021	7.61057	2.35581e-10	2.98904e-08	13.4031
chr17.81506892.81508031	-2.26719	1.99309	-7.61027	2.35857e-10	2.98904e-08	13.4274
chr1.2133045.2133944	-1.198	4.85188	-7.61016	2.35953e-10	2.98904e-08	13.2807
chrX.140355832.140356569	-2.33438	2.34253	-7.61015	2.35961e-10	2.98904e-08	13.4408
chr22.31090288.31090613	-2.38833	1.62117	-7.60947	2.36595e-10	2.99462e-08	13.4041
chr1.48676641.48677755	-1.71161	2.80942	-7.60756	2.38379e-10	3.01465e-08	13.4304
chr22.28976685.28978504	1.47551	3.53293	7.60736	2.38564e-10	3.01465e-08	13.3953
chr18.39946428.39947410	1.5167	4.5303	7.60596	2.39879e-10	3.0288e-08	13.324
chr4.129355232.129356009	-1.93785	2.26715	-7.6055	2.40304e-10	3.03171e-08	13.4243
chr6.119482793.119483200	-2.16677	2.62733	-7.60517	2.4062e-10	3.03323e-08	13.4104
chr14.72607891.72608954	2.18525	2.73544	7.6046	2.41158e-10	3.03756e-08	13.4208
chr2.229407219.229407621	2.1652	1.80818	7.60307	2.42607e-10	3.05334e-08	13.3747
chr6.45986665.45987398	-2.27942	3.66265	-7.60265	2.43009e-10	3.05593e-08	13.3951
chr2.100291136.100292480	1.44359	4.68538	7.60207	2.43559e-10	3.06036e-08	13.2682
chr13.110047448.110047987	-1.89595	3.5514	-7.60161	2.43998e-10	3.06341e-08	13.3698
chrX.134146431.134147989	-1.75985	3.39737	-7.59842	2.47071e-10	3.09948e-08	13.3585
chr5.27241607.27242606	2.23351	2.23134	7.59818	2.47312e-10	3.10001e-08	13.3772
chr16.70693145.70693626	-1.54859	3.68777	-7.59772	2.47751e-10	3.10263e-08	13.3332
chr1.109617353.109617700	1.59913	3.10595	7.59755	2.4792e-10	3.10263e-08	13.3683
chr1.41695068.41695517	-2.72882	1.66272	-7.59382	2.51572e-10	3.14581e-08	13.2623
chr11.94854726.94855872	-1.60804	4.25561	-7.59316	2.52226e-10	3.15145e-08	13.2798
chr17.17887614.17888156	-2.56129	2.88654	-7.59131	2.54065e-10	3.17187e-08	13.3705
chr13.31890698.31891905	-1.65568	3.88916	-7.59068	2.54687e-10	3.17529e-08	13.3254
chr19.46413059.46413920	-1.32599	5.18034	-7.59062	2.54746e-10	3.17529e-08	13.1782
chr1.111743664.111744092	-1.59433	3.66864	-7.59029	2.55081e-10	3.17692e-08	13.3135
chr15.62899193.62899434	-2.70512	1.77766	-7.58979	2.55582e-10	3.1806e-08	13.2257
chr12.6551655.6552664	-1.09901	4.57046	-7.58945	2.55926e-10	3.18234e-08	13.2175
chr15.99476515.99476906	1.96428	2.70255	7.58905	2.56329e-10	3.1848e-08	13.3608
chr1.145281069.145281691	-1.96917	3.19713	-7.5888	2.56574e-10	3.18531e-08	13.3421
chr11.130882187.130883068	-1.40685	3.93151	-7.5878	2.57583e-10	3.19528e-08	13.2833
chr15.72615342.72615994	-2.19506	1.8937	-7.58743	2.57962e-10	3.19743e-08	13.3267
chr3.108104090.108104762	-2.21842	3.39511	-7.58703	2.58365e-10	3.19988e-08	13.3433
chr12.25458008.25458858	2.4321	2.30824	7.58661	2.58789e-10	3.20258e-08	13.3384
chr19.2488782.2489612	-1.57409	3.32122	-7.58581	2.59606e-10	3.21014e-08	13.317
chr2.172698109.172698680	2.36637	2.30963	7.58543	2.59994e-10	3.21238e-08	13.3224
chr11.96798369.96798945	-2.66035	2.19181	-7.58447	2.60967e-10	3.21913e-08	13.3203
chr14.61525079.61526011	2.1073	3.54529	7.58442	2.61024e-10	3.21913e-08	13.2988
chr1.25914151.25914611	-1.82564	2.41036	-7.58428	2.61161e-10	3.21913e-08	13.3403
chr1.232538047.232539145	1.77713	3.50808	7.583	2.62483e-10	3.23286e-08	13.2985
chr2.80517364.80517687	-2.59482	2.0033	-7.58244	2.63059e-10	3.2374e-08	13.3309
chr15.80856599.80857401	-2.16784	2.09978	-7.58178	2.63738e-10	3.24174e-08	13.2963
chr5.128436711.128437278	2.07497	3.0161	7.58169	2.63829e-10	3.24174e-08	13.3224
chr15.76576651.76577389	-1.61912	2.78521	-7.58101	2.64533e-10	3.24783e-08	13.3297
chr2.53381167.53381630	-3.72951	1.72354	-7.58039	2.65185e-10	3.25327e-08	13.1088
chr16.10600890.10602392	-1.41765	5.69998	-7.57972	2.6588e-10	3.2567e-08	13.0943
chr1.236689629.236690317	-1.57826	3.85139	-7.57972	2.65884e-10	3.2567e-08	13.2544
chr2.134139475.134139973	-2.31989	3.16276	-7.57803	2.67651e-10	3.27577e-08	13.3152
chr7.150629335.150629990	-2.55318	2.58352	-7.57713	2.68591e-10	3.28469e-08	13.3135
chr3.33115160.33115565	1.4697	3.7104	7.5763	2.69467e-10	3.29281e-08	13.2722
chr10.2633606.2634325	-2.13795	2.95688	-7.57604	2.69745e-10	3.29362e-08	13.3067
chr22.29780580.29781530	1.83255	2.8917	7.57323	2.72731e-10	3.32747e-08	13.2989
chr17.76029338.76030026	-1.99799	3.0004	-7.57147	2.7462e-10	3.34292e-08	13.2876
chr1.201112249.201112678	-2.44416	1.92911	-7.57103	2.75103e-10	3.34292e-08	13.2644
chr11.123404947.123405855	-2.10873	4.2009	-7.57093	2.75203e-10	3.34292e-08	13.2211
chr17.31413945.31414584	1.52485	3.5751	7.57088	2.75257e-10	3.34292e-08	13.2291
chr6.37074054.37074622	1.84448	2.81166	7.57072	2.75433e-10	3.34292e-08	13.2854
chr16.89003959.89004716	-1.80097	3.41095	-7.57055	2.75613e-10	3.34292e-08	13.2573
chr22.39428457.39429165	-1.46634	4.05369	-7.57055	2.75613e-10	3.34292e-08	13.2138
chr12.32877634.32878329	-1.60673	3.44262	-7.57046	2.75717e-10	3.34292e-08	13.2461
chr8.65778470.65778995	5.0179	0.0745325	7.56938	2.7688e-10	3.35441e-08	12.3807
chr6.137119364.137119911	-2.12	2.53362	-7.56711	2.79364e-10	3.38188e-08	13.259
chr3.62703435.62704132	2.27818	2.46511	7.56666	2.79852e-10	3.38448e-08	13.2699
chr7.134032247.134032775	-2.7705	1.72056	-7.56651	2.80015e-10	3.38448e-08	13.2407
chr5.151597019.151597941	-1.49379	4.30151	-7.56577	2.80833e-10	3.39173e-08	13.1629
chr10.133324189.133324752	-2.26242	2.3991	-7.56527	2.81389e-10	3.39581e-08	13.2647
chr10.98434165.98434750	1.98421	3.07381	7.56433	2.82423e-10	3.40564e-08	13.2677
chr17.29619165.29619746	-1.2779	4.5139	-7.56314	2.83744e-10	3.41893e-08	13.1225
chr10.120186528.120186930	-2.82358	2.45803	-7.56084	2.86317e-10	3.44635e-08	13.2235
chr5.144421283.144422233	1.29923	4.04162	7.56071	2.86462e-10	3.44635e-08	13.1806
chr18.50665567.50665906	-3.02621	1.19441	-7.55849	2.88973e-10	3.47267e-08	13.0404
chr1.186236559.186237336	1.70299	3.16543	7.55838	2.89097e-10	3.47267e-08	13.2303
chr12.131783920.131784440	1.47438	3.31422	7.55773	2.8983e-10	3.47879e-08	13.2123
chr1.198169684.198170385	1.69733	3.28734	7.55725	2.90371e-10	3.4826e-08	13.2115
chr1.237044071.237044782	-1.60868	4.15271	-7.55674	2.90953e-10	3.48689e-08	13.15
chr11.61297748.61298090	2.01983	1.87645	7.5561	2.91693e-10	3.49213e-08	13.2272
chr11.13216051.13216930	1.4479	4.46949	7.55597	2.9184e-10	3.49213e-08	13.1298
chrX.108186703.108187418	2.50476	2.06089	7.55509	2.92852e-10	3.50155e-08	13.1982
chr4.139942109.139942564	-2.42563	1.42287	-7.55417	2.93902e-10	3.50978e-08	13.1146
chr6.5096355.5096928	-2.03887	2.87823	-7.5541	2.93991e-10	3.50978e-08	13.2239
chr3.119659131.119661224	-1.56137	5.47659	-7.55356	2.94607e-10	3.51228e-08	13.0247
chr9.136090801.136091068	-3.03602	0.997626	-7.55345	2.94741e-10	3.51228e-08	12.8991
chr18.13271495.13271967	-1.96541	3.66025	-7.55333	2.94878e-10	3.51228e-08	13.1633
chr2.130744426.130745131	-1.74033	3.24662	-7.55271	2.95594e-10	3.51643e-08	13.1771
chr10.86017877.86018852	-1.92459	3.21409	-7.55264	2.95678e-10	3.51643e-08	13.196
chr2.60553546.60553791	-1.70841	2.77343	-7.55189	2.96542e-10	3.524e-08	13.2037
chr1.236046450.236046972	-2.36428	1.64329	-7.55164	2.96842e-10	3.52487e-08	13.1428
chr3.59699686.59700357	-3.21233	1.86076	-7.55064	2.98005e-10	3.53173e-08	13.0602
chr11.110337560.110338140	1.70947	3.18246	7.55057	2.98083e-10	3.53173e-08	13.1954
chr2.29530284.29530919	-1.99962	3.4819	-7.55056	2.98101e-10	3.53173e-08	13.1991
chr14.34842822.34843613	2.25372	2.17361	7.54993	2.98837e-10	3.53776e-08	13.2058
chr22.21013832.21015138	-1.05286	4.75426	-7.54882	3.00144e-10	3.55048e-08	13.0574
chr5.76790214.76791285	1.84998	3.44641	7.54863	3.00368e-10	3.55048e-08	13.1949
chr2.46855030.46855998	1.85901	2.9189	7.54765	3.01516e-10	3.56135e-08	13.2044
chr19.39305077.39305540	-1.86203	2.89281	-7.54664	3.02718e-10	3.57068e-08	13.1901
chr1.153697169.153697951	-2.0526	2.67772	-7.5466	3.02765e-10	3.57068e-08	13.2009
chr9.134706847.134707622	-2.17341	3.00618	-7.54628	3.03139e-10	3.57237e-08	13.1914
chr13.30569712.30570255	1.69878	3.02666	7.5457	3.03831e-10	3.57782e-08	13.1891
chr19.49157555.49158486	-1.18204	4.36889	-7.54509	3.04564e-10	3.58292e-08	13.0767
chr10.93946881.93947684	-1.4396	4.37118	-7.54484	3.04856e-10	3.58292e-08	13.0694
chr1.48048847.48049306	-1.66109	3.85463	-7.54476	3.04955e-10	3.58292e-08	13.1265
chr1.15700415.15700790	-1.86014	2.38233	-7.54377	3.06149e-10	3.59424e-08	13.1779
chr11.3946644.3947507	-2.41599	1.78735	-7.54266	3.0748e-10	3.6062e-08	13.14
chr16.20624950.20625564	-2.24943	3.2551	-7.54253	3.07632e-10	3.6062e-08	13.175
chr20.32528329.32529129	-1.76607	2.87391	-7.54212	3.08129e-10	3.60707e-08	13.1734
chr1.210587554.210588093	-2.01168	2.43472	-7.54209	3.0817e-10	3.60707e-08	13.1837
chr2.60071450.60072115	-2.06399	2.45302	-7.54174	3.08589e-10	3.60926e-08	13.1775
chr12.30725651.30726151	3.02451	1.44037	7.54135	3.09068e-10	3.61187e-08	12.8715
chr1.1873139.1873487	-2.57621	2.69093	-7.54117	3.09277e-10	3.61187e-08	13.1792
chr12.109255104.109255664	-1.88798	2.41386	-7.54065	3.09908e-10	3.61653e-08	13.1699
chr6.45812758.45813563	-1.65195	3.60331	-7.54027	3.10377e-10	3.61929e-08	13.1228
chr10.109892885.109893251	1.80803	2.50971	7.54005	3.10647e-10	3.61973e-08	13.1734
chr1.30522377.30522906	-2.55131	1.89087	-7.53977	3.10987e-10	3.62056e-08	13.132
chr4.120737199.120737793	-2.8181	2.32596	-7.53944	3.11387e-10	3.62056e-08	13.1158
chr5.116766384.116766989	2.17388	2.61088	7.53942	3.11417e-10	3.62056e-08	13.1712
chr1.109954205.109954641	-2.47712	2.21398	-7.53751	3.13756e-10	3.64503e-08	13.1454
chr22.39028302.39028675	-2.05043	2.53733	-7.53608	3.15523e-10	3.66283e-08	13.1608
chr10.23918458.23919418	2.45078	2.40377	7.53367	3.18519e-10	3.69485e-08	13.1447
chrX.11186922.11187602	-2.39142	4.09346	-7.5328	3.19601e-10	3.70463e-08	13.0961
chr5.139698745.139699064	-2.06165	1.90649	-7.53257	3.1989e-10	3.70522e-08	13.1187
chr2.71880661.71881415	2.82572	2.75657	7.5317	3.20983e-10	3.71512e-08	13.1276
chr3.194010136.194010580	-2.0989	3.01965	-7.53005	3.23075e-10	3.73655e-08	13.1334
chr7.31882216.31882538	-2.61978	1.92787	-7.52903	3.24364e-10	3.74867e-08	13.0862
chr10.85641760.85643471	1.31947	5.09551	7.52837	3.25209e-10	3.75565e-08	12.9668
chr3.193872233.193872708	2.17387	1.83138	7.52779	3.25943e-10	3.76133e-08	13.1014
chr18.48889279.48889912	-2.18055	2.0296	-7.52737	3.26487e-10	3.76481e-08	13.1201
chrX.20514388.20514866	2.21945	2.92234	7.52612	3.28094e-10	3.77719e-08	13.1227
chr2.219561208.219562048	-1.73715	3.1704	-7.52606	3.28166e-10	3.77719e-08	13.1016
chr16.88764944.88765404	-1.64655	3.46948	-7.52597	3.28289e-10	3.77719e-08	13.0783
chr9.128078008.128079399	1.63325	3.46769	7.52449	3.30202e-10	3.79639e-08	13.0889
chr15.40549661.40550449	-2.34006	2.92677	-7.5226	3.32653e-10	3.82175e-08	13.1069
chr11.17560063.17560666	-2.62796	2.30688	-7.52123	3.34451e-10	3.83957e-08	13.0826
chrX.107845454.107846125	-1.87521	4.09375	-7.5205	3.35406e-10	3.8477e-08	13.0165
chr17.7854843.7855040	-2.82055	2.10907	-7.51843	3.38134e-10	3.87614e-08	13.0047
chr1.171084163.171084625	-2.79936	1.77451	-7.51784	3.38919e-10	3.88227e-08	13.03
chr1.159987124.159987623	-2.29016	2.56376	-7.51734	3.39585e-10	3.88571e-08	13.0886
chr8.11782934.11783942	2.75616	2.39452	7.51724	3.39719e-10	3.88571e-08	13.0697
chrX.149982110.149982868	-2.09409	2.73034	-7.51466	3.43177e-10	3.92238e-08	13.0794
chr11.27857370.27858121	-2.51477	2.04293	-7.51429	3.4367e-10	3.92513e-08	13.0379
chr7.44128814.44129381	-2.13326	2.55967	-7.5138	3.44337e-10	3.92925e-08	13.0753
chr1.152003001.152003428	-2.8057	2.08152	-7.51365	3.44536e-10	3.92925e-08	13.0451
chr2.19580163.19581228	-1.76141	3.64016	-7.50952	3.50163e-10	3.9905e-08	12.9963
chr1.234543478.234543835	-1.85387	2.53512	-7.50884	3.51098e-10	3.99823e-08	13.0578
chr1.223721030.223721510	2.71322	1.64266	7.50857	3.5147e-10	3.99887e-08	12.9358
chr16.1106204.1106571	-2.24791	2.20354	-7.50843	3.51669e-10	3.99887e-08	13.046
chr11.45853913.45854411	-1.91548	2.9772	-7.50686	3.53834e-10	4.02055e-08	13.0339
chr8.142609040.142609415	-2.2206	2.1485	-7.50606	3.54945e-10	4.03024e-08	13.0287
chr2.201907075.201907790	-1.99014	4.36582	-7.50112	3.61902e-10	4.10623e-08	12.9362
chr19.19169797.19170570	-1.85924	2.83964	-7.50055	3.62706e-10	4.10907e-08	13.0246
chr1.7642091.7642585	-2.23917	2.21086	-7.50047	3.62815e-10	4.10907e-08	13.0233
chr6.92564236.92565022	-2.75455	2.54161	-7.50038	3.62944e-10	4.10907e-08	13.016
chr13.29465616.29466371	1.6042	3.27589	7.49936	3.64408e-10	4.12155e-08	12.9801
chr2.15800824.15801240	-2.22056	1.94664	-7.49924	3.64577e-10	4.12155e-08	12.9818
chr11.45563706.45564398	-1.86469	2.62702	-7.498	3.66357e-10	4.13827e-08	13.0145
chr4.72525691.72526315	-1.7777	3.57937	-7.49784	3.66589e-10	4.13827e-08	12.9601
chr22.20000168.20000889	-2.90233	2.32289	-7.49736	3.67277e-10	4.13926e-08	12.9948
chr4.92047318.92047792	-1.82868	2.36795	-7.49732	3.67336e-10	4.13926e-08	13.013
chr22.30245624.30246845	1.48814	4.19875	7.49718	3.6753e-10	4.13926e-08	12.9123
chr4.78121181.78121913	-1.63125	3.60617	-7.49704	3.67741e-10	4.13926e-08	12.962
chr15.84929753.84930392	-1.71837	3.54016	-7.49663	3.68331e-10	4.14291e-08	12.968
chr12.89251446.89252606	2.29371	2.46298	7.49555	3.69894e-10	4.15593e-08	13.0074
chr2.96104244.96104444	-2.75282	1.26805	-7.49543	3.70068e-10	4.15593e-08	12.8105
chr5.137136943.137137585	-2.32717	2.34499	-7.49528	3.7029e-10	4.15593e-08	13.0057
chr10.113087068.113087896	2.12948	3.56012	7.49493	3.70785e-10	4.15849e-08	12.9776
chr9.109765673.109766671	-1.31642	4.66203	-7.49438	3.71592e-10	4.16453e-08	12.8611
chr7.70476704.70477598	1.98605	3.52076	7.49203	3.7504e-10	4.20016e-08	12.971
chr2.217959695.217960702	-1.67002	4.43124	-7.49155	3.75738e-10	4.20494e-08	12.8745
chr10.104424657.104425181	3.34835	1.69996	7.49133	3.76058e-10	4.20549e-08	12.7633
chr17.3529978.3530743	-2.29672	3.29917	-7.4899	3.78182e-10	4.22621e-08	12.9594
chr5.160183062.160183460	-2.48857	1.3714	-7.48882	3.79788e-10	4.24111e-08	12.7156
chr7.66628176.66629278	-1.059	5.84759	-7.48749	3.81773e-10	4.25855e-08	12.7013
chr6.43937023.43937909	-1.41252	4.25825	-7.48741	3.81897e-10	4.25855e-08	12.8317
chr5.157473401.157473834	-1.88184	3.32731	-7.48596	3.84066e-10	4.27967e-08	12.9499
chr3.52670624.52671469	1.39617	4.13024	7.48494	3.85611e-10	4.29381e-08	12.8747
chr21.45534421.45535081	-1.79912	3.08159	-7.48465	3.86056e-10	4.29569e-08	12.9327
chr2.8548098.8548682	-2.53183	2.23729	-7.48419	3.86744e-10	4.30027e-08	12.943
chr11.19409400.19409958	-2.18252	2.19069	-7.48379	3.87348e-10	4.3039e-08	12.9527
chr1.204080240.204080878	-1.46354	3.34352	-7.4836	3.8765e-10	4.30418e-08	12.9166
chr1.228368818.228369695	-1.62702	4.60331	-7.48264	3.89099e-10	4.31719e-08	12.8115
chr5.173290318.173290972	-1.3033	4.62034	-7.4811	3.91468e-10	4.34038e-08	12.7916
chr22.24727010.24727798	1.98613	2.27628	7.47914	3.94481e-10	4.36847e-08	12.9452
chr19.50003814.50004387	1.6476	3.23407	7.47909	3.94563e-10	4.36847e-08	12.9212
chr5.56350368.56351166	2.28804	2.73147	7.47856	3.95376e-10	4.37436e-08	12.943
chr20.50678226.50678786	-1.92864	2.43294	-7.47757	3.96925e-10	4.38837e-08	12.9373
chr2.101112025.101112449	-2.22823	2.66835	-7.4765	3.98592e-10	4.40368e-08	12.9249
chr9.119998452.119999097	-2.08996	2.9336	-7.47631	3.9889e-10	4.40384e-08	12.9323
chr11.406766.407453	-1.93081	2.45783	-7.4753	4.00471e-10	4.41817e-08	12.9287
chr6.157244192.157244618	-2.40906	1.51847	-7.47471	4.01394e-10	4.42194e-08	12.7844
chr2.233152349.233153111	-1.93341	2.96268	-7.47465	4.01502e-10	4.42194e-08	12.9036
chr5.56183378.56183986	2.6355	2.13027	7.47454	4.01667e-10	4.42194e-08	12.8801
chr20.38666114.38666804	-2.07714	2.43377	-7.47428	4.0208e-10	4.42337e-08	12.9266
chr5.43888591.43889857	-1.66031	3.88592	-7.47351	4.03291e-10	4.43355e-08	12.8722
chr11.118922062.118922396	-1.37644	3.76728	-7.47307	4.03984e-10	4.43713e-08	12.8525
chr12.117123339.117123911	-2.53603	1.70413	-7.47295	4.04188e-10	4.43713e-08	12.8833
chr10.73850668.73851561	-1.49393	3.75923	-7.47276	4.04477e-10	4.43719e-08	12.8586
chr2.216691391.216691725	-1.40536	3.353	-7.47203	4.05649e-10	4.4469e-08	12.8796
chr13.113647342.113648081	-2.23299	2.26384	-7.47102	4.07251e-10	4.46132e-08	12.8985
chr3.195207610.195208108	-1.68355	3.12876	-7.46968	4.09402e-10	4.48173e-08	12.8749
chrX.17032162.17032882	2.12182	2.69606	7.46869	4.10994e-10	4.49599e-08	12.9052
chr2.8629432.8629695	-2.25296	2.32763	-7.46774	4.12528e-10	4.50868e-08	12.8974
chr2.164991529.164992591	1.81389	2.92713	7.46761	4.12734e-10	4.50868e-08	12.8816
chr10.47406542.47407351	1.56117	4.22998	7.46695	4.13804e-10	4.5172e-08	12.8132
chr2.219441352.219442283	-1.48963	3.1391	-7.46577	4.15733e-10	4.53507e-08	12.8687
chr14.86799191.86799849	1.92735	3.76121	7.46521	4.16643e-10	4.54182e-08	12.8466
chr12.75759842.75760306	2.50426	2.01138	7.464	4.18627e-10	4.56025e-08	12.836
chr11.803909.804851	2.66905	2.88909	7.46193	4.22043e-10	4.59185e-08	12.88
chr1.93567243.93567871	1.57307	3.8897	7.46188	4.22118e-10	4.59185e-08	12.7882
chr5.133825616.133826166	-1.83583	2.3432	-7.46162	4.22551e-10	4.59334e-08	12.8784
chr5.24350976.24351805	-2.18461	2.71937	-7.46037	4.24626e-10	4.61268e-08	12.8741
chr2.85602193.85603418	-1.16814	4.97742	-7.45896	4.26976e-10	4.63497e-08	12.7001
chr10.124864240.124865103	-1.57391	3.55986	-7.45722	4.29903e-10	4.6578e-08	12.7965
chr19.46296731.46297274	-1.82187	3.27617	-7.4572	4.29934e-10	4.6578e-08	12.8315
chr2.192571556.192572134	-2.4495	1.63952	-7.45707	4.30158e-10	4.6578e-08	12.7546
chr17.78172453.78173339	-1.80748	3.61154	-7.457	4.30277e-10	4.6578e-08	12.8112
chr1.234925743.234926485	1.14129	4.1737	7.45453	4.34469e-10	4.69991e-08	12.7556
chr5.132389651.132390197	1.983	3.70561	7.45309	4.36927e-10	4.72321e-08	12.8114
chr17.75578670.75579397	-1.97088	3.27089	-7.45155	4.39581e-10	4.7486e-08	12.8133
chr18.59060564.59060979	-2.45291	1.1613	-7.45135	4.39915e-10	4.74892e-08	12.67
chr7.33979504.33980572	1.72409	4.36799	7.45091	4.40675e-10	4.75382e-08	12.7367
chr1.217895904.217896081	-4.39273	-0.329041	-7.45027	4.41783e-10	4.75973e-08	11.9523
chr8.141014341.141015040	2.39252	2.88061	7.45024	4.41835e-10	4.75973e-08	12.8256
chr14.68924390.68925004	-1.81866	3.48697	-7.4491	4.43817e-10	4.77778e-08	12.781
chr17.81309148.81309687	-1.94929	2.40456	-7.44831	4.45192e-10	4.78713e-08	12.8268
chr11.92776563.92777109	-1.64261	2.75097	-7.44813	4.4552e-10	4.78713e-08	12.813
chr18.12730141.12730738	2.58428	1.77414	7.44807	4.4561e-10	4.78713e-08	12.7321
chr19.3951030.3951912	-1.57312	3.44184	-7.44622	4.48871e-10	4.81581e-08	12.7663
chr1.46672627.46673165	-1.89443	3.61218	-7.4462	4.48898e-10	4.81581e-08	12.7703
chr9.133359423.133360186	-1.65295	2.76486	-7.44545	4.50213e-10	4.82658e-08	12.8092
chr5.35012855.35013372	-3.61409	2.48527	-7.44525	4.50578e-10	4.82717e-08	12.7553
chr10.78173400.78174020	-1.66062	3.13386	-7.44436	4.52158e-10	4.84076e-08	12.7813
chr1.47409111.47409956	-1.04447	4.70712	-7.44388	4.52999e-10	4.84384e-08	12.6646
chr11.113256326.113257125	-1.73421	3.58586	-7.44375	4.5324e-10	4.84384e-08	12.7671
chr5.77632481.77632959	3.34772	1.13224	7.44367	4.53379e-10	4.84384e-08	12.491
chr6.34462540.34462898	-1.85038	2.6922	-7.4434	4.53864e-10	4.84569e-08	12.8066
chr3.119405361.119405757	-2.68869	2.28485	-7.44233	4.55759e-10	4.85795e-08	12.7852
chr8.80864717.80865124	2.74783	2.35717	7.44228	4.5586e-10	4.85795e-08	12.801
chr3.122957491.122958291	-1.79308	2.65083	-7.44223	4.55949e-10	4.85795e-08	12.8042
chr17.17755208.17755391	-2.28023	2.0886	-7.43997	4.60002e-10	4.89525e-08	12.7712
chr14.72741574.72742822	-1.45666	3.96025	-7.43992	4.6009e-10	4.89525e-08	12.7006
chr19.13978228.13978961	-1.40515	3.30229	-7.43975	4.60394e-10	4.89525e-08	12.7548
chr14.95200298.95200895	-2.30487	2.0165	-7.43668	4.65974e-10	4.95119e-08	12.7685
chr3.72288880.72289707	-2.05801	2.61005	-7.4357	4.67773e-10	4.96647e-08	12.7798
chr6.70398790.70399715	1.48108	3.84655	7.43555	4.6805e-10	4.96647e-08	12.7056
chr12.27549248.27550288	2.08754	2.60568	7.43438	4.70204e-10	4.98593e-08	12.7757
chr11.121330756.121331367	-2.83571	2.02465	-7.43405	4.70814e-10	4.98899e-08	12.7483
chr15.93955088.93955695	-2.00103	2.06706	-7.43368	4.71487e-10	4.99272e-08	12.7713
chr7.21939300.21940343	-1.67462	3.25821	-7.43327	4.72253e-10	4.9972e-08	12.7525
chr7.135914261.135914813	-2.77675	2.47719	-7.43294	4.72857e-10	4.9972e-08	12.7632
chr3.98690761.98691188	1.81274	2.60761	7.43294	4.72874e-10	4.9972e-08	12.7678
chr11.2301918.2302596	-2.29209	2.73074	-7.4304	4.77598e-10	5.04326e-08	12.7604
chr13.44800670.44801311	-1.76358	2.15079	-7.43025	4.77881e-10	5.04326e-08	12.7585
chr1.245290805.245291488	-1.77478	2.62607	-7.42956	4.79168e-10	5.05341e-08	12.7471
chr1.32716705.32717049	-1.89611	2.26528	-7.42883	4.80557e-10	5.06408e-08	12.7545
chr12.132274892.132275460	-2.20666	2.19123	-7.42858	4.81022e-10	5.06408e-08	12.7449
chr18.46386705.46387403	-1.87881	2.39386	-7.42851	4.81155e-10	5.06408e-08	12.7523
chr14.36805051.36805582	-1.8075	4.49085	-7.42784	4.82414e-10	5.07062e-08	12.6281
chr18.2302579.2303463	2.18131	2.95882	7.42784	4.82428e-10	5.07062e-08	12.7504
chr2.4412720.4413299	-2.453	2.62439	-7.42667	4.84639e-10	5.09041e-08	12.7463
chr11.6362420.6363462	-1.35362	4.84844	-7.42619	4.85544e-10	5.09647e-08	12.5734
chr10.10730683.10731062	-2.8176	1.81812	-7.42602	4.85879e-10	5.09655e-08	12.6846
chr10.88110345.88110983	2.26821	2.39956	7.42539	4.87086e-10	5.10577e-08	12.7195
chr20.10848829.10849568	2.23495	2.83841	7.42433	4.89106e-10	5.12349e-08	12.737
chr12.47740924.47741667	-1.83383	3.18157	-7.42339	4.90914e-10	5.13897e-08	12.7071
chr11.63919351.63919796	-1.89814	2.90924	-7.42304	4.9159e-10	5.14258e-08	12.714
chr10.102769568.102770119	2.33878	1.58813	7.41985	4.97783e-10	5.20387e-08	12.5962
chr1.56797916.56798833	2.14783	3.44283	7.41938	4.98702e-10	5.20785e-08	12.695
chr6.41705749.41706574	-1.23393	4.20745	-7.41931	4.98833e-10	5.20785e-08	12.5984
chr9.116364952.116365524	-1.97592	2.35769	-7.41806	5.01291e-10	5.23001e-08	12.7124
chrX.108390990.108391777	-1.9108	3.42335	-7.41648	5.044e-10	5.25891e-08	12.67
chr7.53110919.53111429	-2.04653	2.73103	-7.41562	5.06108e-10	5.27318e-08	12.7022
chr5.173163189.173163848	-1.72175	2.78966	-7.41512	5.07097e-10	5.27996e-08	12.6945
chr9.36436848.36437232	-2.51701	1.22586	-7.41478	5.07771e-10	5.28344e-08	12.5606
chr15.74653376.74653880	-1.87921	2.62664	-7.41423	5.08874e-10	5.29137e-08	12.6993
chr3.75641060.75641764	-1.40312	4.41983	-7.41345	5.10431e-10	5.30402e-08	12.5619
chr1.178275139.178276044	1.75898	2.81199	7.4127	5.11935e-10	5.31609e-08	12.6919
chr7.74098011.74098636	3.09532	1.79587	7.41216	5.1303e-10	5.31758e-08	12.6345
chr16.57268692.57269661	-1.43813	3.91883	-7.41193	5.13497e-10	5.31758e-08	12.5956
chr1.83562673.83563009	-2.15768	1.93363	-7.41189	5.13576e-10	5.31758e-08	12.6751
chr8.13194192.13194916	2.29894	2.39055	7.41166	5.14027e-10	5.31758e-08	12.6861
chrX.31542402.31543015	2.41413	2.08426	7.41148	5.14393e-10	5.31758e-08	12.677
chr1.234699687.234700680	1.46134	3.7793	7.4113	5.1475e-10	5.31758e-08	12.6018
chr8.101667635.101668120	-2.47475	1.78327	-7.4112	5.14956e-10	5.31758e-08	12.6513
chr7.40800588.40801321	-2.61604	1.70998	-7.41113	5.15094e-10	5.31758e-08	12.6025
chr6.74780762.74781267	-2.20756	2.25243	-7.4111	5.15155e-10	5.31758e-08	12.6847
chr18.33560553.33561231	1.38223	3.89874	7.4108	5.15774e-10	5.32044e-08	12.6017
chr5.56123473.56124298	1.20957	5.48587	7.41061	5.16157e-10	5.32086e-08	12.4597
chr19.58537984.58538964	-1.8605	2.61668	-7.41026	5.16859e-10	5.32458e-08	12.6843
chr16.89917825.89918785	-1.30825	4.26978	-7.40979	5.17813e-10	5.33087e-08	12.5616
chr11.48182838.48183376	-2.81108	2.64172	-7.40899	5.19449e-10	5.34417e-08	12.6731
chr3.46861149.46864109	-1.75617	5.45764	-7.40867	5.20098e-10	5.34731e-08	12.4388
chr14.22976184.22976350	4.45339	0.479098	7.4078	5.2187e-10	5.36199e-08	11.8295
chr5.139655820.139656333	-1.65383	3.79028	-7.40723	5.23032e-10	5.37038e-08	12.607
chr11.117643361.117644025	-2.04512	2.08348	-7.40603	5.25507e-10	5.39223e-08	12.6536
chr8.117896932.117897648	-1.98953	3.41642	-7.40565	5.26303e-10	5.39685e-08	12.6384
chr17.45296735.45297025	-3.11286	0.64679	-7.40542	5.26773e-10	5.3981e-08	12.2735
chr19.19461729.19462905	-1.24247	4.61223	-7.40499	5.27658e-10	5.40361e-08	12.4936
chr16.91412.91920	-2.02193	2.45099	-7.40418	5.29328e-10	5.41417e-08	12.6607
chr16.3774221.3774677	-3.23206	1.58508	-7.40401	5.29684e-10	5.41417e-08	12.4264
chr4.145278790.145280089	1.61896	3.62248	7.40399	5.29733e-10	5.41417e-08	12.6015
chr3.146132008.146132507	1.68579	3.60193	7.40329	5.31185e-10	5.42545e-08	12.6099
chr1.59669807.59670375	1.50893	3.62213	7.40301	5.31767e-10	5.42782e-08	12.6142
chrX.9530844.9531286	-1.54208	3.83574	-7.40261	5.32618e-10	5.43295e-08	12.5997
chr1.57722108.57722982	-3.16058	2.64636	-7.40235	5.3315e-10	5.43481e-08	12.6467
chr20.51661397.51662190	2.43077	1.83425	7.40202	5.33844e-10	5.43832e-08	12.6133
chr11.66326609.66326963	-2.24933	2.41744	-7.40121	5.35535e-10	5.45198e-08	12.6496
chr6.13302666.13303367	2.20147	2.98418	7.40032	5.37408e-10	5.46514e-08	12.6342
chrX.39158876.39159873	2.01151	2.5383	7.40011	5.37853e-10	5.46514e-08	12.6438
chr3.186417792.186418309	1.80633	2.91237	7.4001	5.37882e-10	5.46514e-08	12.6382
chr8.98444086.98444574	-2.82302	1.25617	-7.39914	5.399e-10	5.48207e-08	12.4135
chr11.113176967.113178046	1.89513	2.98639	7.39763	5.43117e-10	5.51114e-08	12.6266
chr11.28475647.28476684	-2.43699	2.36725	-7.39727	5.43889e-10	5.51405e-08	12.6262
chr5.150050059.150050803	3.29124	1.92336	7.39716	5.44113e-10	5.51405e-08	12.5204
chr15.93829247.93830076	1.68479	4.1449	7.39517	5.48381e-10	5.55368e-08	12.5261
chr11.66317003.66317172	-3.55792	1.33303	-7.39416	5.50564e-10	5.57216e-08	12.1055
chr3.126893168.126893675	2.50186	1.85727	7.39332	5.52373e-10	5.58683e-08	12.5394
chr22.20243261.20244426	-1.22229	4.57404	-7.39282	5.53464e-10	5.59333e-08	12.4719
chr10.79431986.79432222	-2.71232	1.24454	-7.39257	5.5401e-10	5.59333e-08	12.4221
chr22.50206624.50207037	-1.53078	2.92613	-7.39253	5.54094e-10	5.59333e-08	12.5896
chr12.113700803.113701390	1.70346	2.86988	7.39206	5.5512e-10	5.60005e-08	12.6022
chr6.36350370.36351544	1.23361	5.05507	7.39163	5.56039e-10	5.60569e-08	12.4197
chr19.40813230.40813513	-2.84336	1.49029	-7.39091	5.57613e-10	5.61791e-08	12.482
chr2.68876991.68877629	-1.73153	3.43032	-7.39043	5.58665e-10	5.62487e-08	12.5674
chr5.139893885.139894575	-2.0801	1.68096	-7.3901	5.59389e-10	5.62852e-08	12.5845
chr2.239979288.239979662	-2.66674	1.77432	-7.38993	5.5977e-10	5.62871e-08	12.4964
chr15.92142383.92143312	-1.59659	4.3987	-7.38968	5.60314e-10	5.63054e-08	12.4924
chr19.12969412.12969906	-2.87322	1.35818	-7.38842	5.63101e-10	5.6549e-08	12.3386
chr22.50271675.50272011	-2.47556	1.77354	-7.38811	5.63775e-10	5.65653e-08	12.4835
chr6.160190787.160191565	-2.44855	1.96617	-7.38801	5.63991e-10	5.65653e-08	12.5709
chr1.116593294.116593720	-2.3566	1.44189	-7.38732	5.65537e-10	5.66391e-08	12.4965
chr10.34760594.34760908	-2.4366	2.11278	-7.3873	5.65567e-10	5.66391e-08	12.591
chr2.160223889.160224992	1.7289	3.55009	7.38719	5.65819e-10	5.66391e-08	12.5438
chr4.89788144.89788529	-3.86874	0.871712	-7.38598	5.68508e-10	5.68717e-08	11.859
chr12.80777782.80778728	1.75622	2.44369	7.3856	5.69356e-10	5.68871e-08	12.591
chr1.25695834.25696355	1.45795	3.68209	7.38557	5.69423e-10	5.68871e-08	12.5066
chr15.71043373.71044285	2.15358	2.64994	7.38542	5.69759e-10	5.68871e-08	12.5901
chr3.159654363.159655094	-2.70235	3.05483	-7.38312	5.7493e-10	5.73598e-08	12.5807
chr22.36454739.36455880	-1.20686	4.63459	-7.38298	5.75231e-10	5.73598e-08	12.4245
chr16.49967126.49967672	-3.19952	1.77638	-7.38256	5.76191e-10	5.74187e-08	12.4591
chr14.97005856.97006391	-2.80225	2.16414	-7.38235	5.76668e-10	5.74295e-08	12.5264
chr8.104336819.104337434	1.59864	3.00064	7.38215	5.77115e-10	5.74372e-08	12.55
chr16.86364129.86364796	-2.13632	3.13622	-7.38194	5.77588e-10	5.74475e-08	12.5612
chr10.125333606.125334223	-2.38801	2.35046	-7.38135	5.78922e-10	5.75434e-08	12.5748
chr1.51622352.51623367	1.53252	3.34877	7.38118	5.79325e-10	5.75466e-08	12.5346
chr1.220326536.220327012	1.62611	2.54595	7.38035	5.81205e-10	5.76965e-08	12.5708
chr1.48654243.48655007	-1.49918	3.54552	-7.37917	5.83888e-10	5.7926e-08	12.5051
chr8.48501274.48501986	2.02178	2.62934	7.37483	5.93934e-10	5.88851e-08	12.5478
chr5.175246132.175246880	1.75447	3.75814	7.37465	5.94355e-10	5.88892e-08	12.4827
chr3.131349564.131350768	1.56455	4.07286	7.37387	5.96172e-10	5.90317e-08	12.4634
chr1.61334834.61335435	-2.02537	2.16709	-7.37369	5.96575e-10	5.90339e-08	12.5431
chr16.1771316.1771778	-2.18568	2.06269	-7.37336	5.97357e-10	5.90737e-08	12.5308
chr5.150172108.150172535	-2.76834	1.02027	-7.37307	5.98048e-10	5.91046e-08	12.3384
chr7.2713192.2713741	-1.66226	3.23939	-7.37273	5.98827e-10	5.9144e-08	12.4969
chr21.44952341.44953053	-1.91428	2.68691	-7.37106	6.02778e-10	5.94417e-08	12.5254
chr14.74326173.74327005	-1.70744	3.87174	-7.37098	6.02956e-10	5.94417e-08	12.4641
chr17.49106452.49107290	2.21737	2.24905	7.37084	6.03292e-10	5.94417e-08	12.5242
chr20.19947834.19948222	3.37319	1.22899	7.37081	6.0337e-10	5.94417e-08	12.0407
chr17.28575445.28575718	-3.05135	1.30609	-7.37036	6.04422e-10	5.95076e-08	12.3049
chr1.16967156.16967782	-2.6701	1.79189	-7.36842	6.09041e-10	5.9915e-08	12.4745
chr5.157288376.157288769	-2.17681	2.6993	-7.3683	6.0933e-10	5.9915e-08	12.5238
chr1.109667493.109668667	-1.40317	4.01442	-7.36785	6.10405e-10	5.99828e-08	12.4221
chr2.235793203.235793762	-3.05801	2.27287	-7.36686	6.1279e-10	6.01791e-08	12.492
chrX.115540844.115541514	-1.76554	2.83703	-7.3661	6.14612e-10	6.032e-08	12.5135
chr11.64809789.64811035	-0.97721	5.22192	-7.36472	6.17957e-10	6.06101e-08	12.2939
chr19.16420365.16421248	-1.78114	3.40029	-7.36412	6.19409e-10	6.07142e-08	12.465
chr12.118497933.118498731	-1.97547	2.41242	-7.36387	6.20024e-10	6.07362e-08	12.5052
chr2.88038285.88038846	2.05591	2.22721	7.36296	6.22219e-10	6.08513e-08	12.4911
chr6.71367637.71368062	2.79653	1.66474	7.36291	6.22346e-10	6.08513e-08	12.3559
chr3.52466532.52466909	-2.60227	1.41604	-7.3629	6.22373e-10	6.08513e-08	12.3832
chr11.36104651.36105507	-2.10929	2.35761	-7.36203	6.24494e-10	6.10203e-08	12.4935
chr3.67647380.67647934	2.10363	2.72432	7.36094	6.27183e-10	6.12447e-08	12.4965
chr15.80288078.80288808	-2.28412	3.56562	-7.36016	6.29089e-10	6.13922e-08	12.437
chr6.110542152.110542981	-1.60713	3.1909	-7.35786	6.34793e-10	6.191e-08	12.4574
chr22.45516295.45517289	-1.2883	3.66049	-7.3572	6.36451e-10	6.20191e-08	12.4091
chr11.107840389.107841308	1.41789	4.00765	7.3571	6.36709e-10	6.20191e-08	12.389
chr2.223563338.223563991	2.16388	2.69293	7.35643	6.38383e-10	6.21433e-08	12.4767
chr11.73177813.73178515	-1.90834	2.74174	-7.35529	6.41245e-10	6.23828e-08	12.4731
chr12.110060190.110060605	2.23493	1.88811	7.3535	6.45739e-10	6.27088e-08	12.4635
chr12.53372448.53372993	2.73843	2.36593	7.35349	6.45788e-10	6.27088e-08	12.4504
chr5.78908186.78908766	-2.98781	1.80422	-7.35348	6.45805e-10	6.27088e-08	12.3405
chr4.23759001.23759606	-1.90717	2.74219	-7.35247	6.48358e-10	6.29148e-08	12.4645
chrX.93321698.93322660	-1.51055	4.55318	-7.35232	6.48736e-10	6.29148e-08	12.3075
chr20.35277396.35278320	-1.15928	4.98159	-7.35165	6.50463e-10	6.30431e-08	12.2687
chr12.80213059.80214617	2.21987	2.53638	7.3512	6.51593e-10	6.31133e-08	12.4515
chr13.97384422.97385438	-1.83059	2.54225	-7.34978	6.55235e-10	6.34265e-08	12.4542
chr17.66661358.66661903	2.21366	2.31026	7.34874	6.57921e-10	6.36084e-08	12.4501
chr7.77428725.77429154	-2.05622	3.46995	-7.34874	6.57932e-10	6.36084e-08	12.421
chr12.122368357.122368868	1.92461	2.70965	7.34804	6.5974e-10	6.37171e-08	12.4479
chr11.3641973.3642931	-1.28446	4.67053	-7.34798	6.59876e-10	6.37171e-08	12.2968
chr1.237199071.237199649	2.28956	2.35693	7.34752	6.61083e-10	6.37941e-08	12.4428
chr16.46756744.46758498	-0.910544	6.17226	-7.34717	6.61976e-10	6.38406e-08	12.109
chr4.56698178.56699130	-1.90742	4.38521	-7.34659	6.63487e-10	6.39467e-08	12.3451
chr1.201374451.201375465	-1.47221	4.11061	-7.34628	6.6431e-10	6.39864e-08	12.3339
chr2.205787050.205787585	-3.11474	1.75608	-7.34574	6.65715e-10	6.40821e-08	12.3559
chr3.137861134.137861730	-2.94513	2.52007	-7.34512	6.67336e-10	6.41984e-08	12.4264
chr12.6345342.6345969	1.79549	4.0628	7.34438	6.69276e-10	6.43452e-08	12.3597
chr12.76883907.76884225	-2.04995	1.94541	-7.34397	6.70353e-10	6.44089e-08	12.4314
chr15.78004948.78005504	-1.47244	3.49188	-7.34363	6.71228e-10	6.44497e-08	12.3608
chrX.30283516.30284349	1.75652	3.22327	7.34349	6.71605e-10	6.44497e-08	12.4067
chr5.52468880.52469587	-2.14834	2.50046	-7.34234	6.74653e-10	6.47022e-08	12.4257
chr6.106782305.106782912	-1.87454	2.29346	-7.34053	6.79445e-10	6.51216e-08	12.42
chr8.20736595.20737392	-3.16788	2.17929	-7.33944	6.82351e-10	6.53599e-08	12.3696
chr4.6916422.6917389	2.10183	2.67344	7.33636	6.90647e-10	6.61139e-08	12.3945
chr11.126373107.126374024	-1.51415	3.69072	-7.33603	6.91556e-10	6.61601e-08	12.3381
chr22.46464686.46465704	-2.19526	2.49066	-7.33351	6.9843e-10	6.67767e-08	12.3922
chrX.40149727.40150154	-2.29333	2.28936	-7.3333	6.99003e-10	6.67904e-08	12.3927
chr4.148067024.148067876	-1.48494	3.54979	-7.33162	7.03613e-10	6.71597e-08	12.3308
chr2.182584350.182584882	-2.7156	2.55289	-7.33158	7.03731e-10	6.71597e-08	12.3863
chr7.136697988.136699415	-2.03503	2.67516	-7.33102	7.05263e-10	6.72646e-08	12.3795
chr1.34057383.34058242	-2.15397	2.22577	-7.3293	7.10035e-10	6.76783e-08	12.3769
chr1.10714390.10714982	-1.35041	3.61845	-7.32531	7.21234e-10	6.87037e-08	12.2877
chr1.31751945.31752384	-2.38975	2.13552	-7.32171	7.31498e-10	6.9626e-08	12.3415
chr7.114901696.114902341	2.45366	2.74868	7.3216	7.31812e-10	6.9626e-08	12.3451
chrX.130769685.130770365	-1.74958	3.03849	-7.32076	7.34229e-10	6.97857e-08	12.3385
chr4.121272472.121273016	1.9978	2.64069	7.32071	7.34388e-10	6.97857e-08	12.3454
chr1.214277379.214278124	-1.39009	3.65188	-7.32009	7.36169e-10	6.98941e-08	12.289
chr4.24794234.24795862	-1.0609	4.55509	-7.32	7.36428e-10	6.98941e-08	12.1835
chr19.5894173.5895064	-1.45405	3.3912	-7.31875	7.40052e-10	7.01953e-08	12.2813
chr8.13246483.13247829	1.66362	3.38242	7.31841	7.41039e-10	7.0246e-08	12.3069
chr10.22617979.22618815	1.44697	4.00067	7.31776	7.42913e-10	7.03808e-08	12.237
chr2.191247520.191248045	1.49686	3.35514	7.31675	7.45867e-10	7.06168e-08	12.282
chr20.50130903.50131512	-2.08226	2.86388	-7.31659	7.46336e-10	7.06168e-08	12.3217
chr1.88175622.88176154	2.58116	1.97347	7.31644	7.46765e-10	7.06168e-08	12.2332
chr15.68704439.68705107	-1.33276	4.73383	-7.31582	7.48596e-10	7.07469e-08	12.1577
chr5.177607281.177608079	-1.20878	4.22804	-7.31488	7.51373e-10	7.0922e-08	12.2023
chr6.100300191.100300941	1.69379	3.11155	7.31478	7.51643e-10	7.0922e-08	12.3146
chr12.102474385.102475178	1.55295	4.4594	7.3146	7.522e-10	7.0922e-08	12.2004
chr1.69055151.69055846	2.48086	2.32913	7.31457	7.52273e-10	7.0922e-08	12.2997
chr5.31811122.31811725	3.14557	1.9567	7.31384	7.54424e-10	7.10818e-08	12.2429
chr6.113347400.113348128	1.55587	2.81343	7.31356	7.55263e-10	7.11177e-08	12.3085
chr17.49016573.49017364	-1.57261	3.26789	-7.31328	7.56103e-10	7.11537e-08	12.2828
chr14.68685152.68686269	1.99681	3.17086	7.31253	7.58312e-10	7.13185e-08	12.2986
chr12.31732969.31733337	1.7638	2.93156	7.31196	7.60012e-10	7.14352e-08	12.3091
chr3.30659244.30659973	2.17761	2.76819	7.31148	7.61457e-10	7.15277e-08	12.3097
chr8.30698352.30698874	2.14914	2.12983	7.31127	7.62083e-10	7.15433e-08	12.3021
chr8.22221882.22222330	-1.76535	2.36656	-7.31032	7.64916e-10	7.17337e-08	12.3026
chr17.50111355.50112484	-1.58566	4.17243	-7.31028	7.65033e-10	7.17337e-08	12.1853
chr19.49064888.49065803	-1.35002	3.34862	-7.31005	7.65723e-10	7.17551e-08	12.2531
chr1.91707377.91708047	-3.36612	2.64533	-7.30869	7.69812e-10	7.20949e-08	12.2931
chr6.47915828.47916303	-1.92898	1.81137	-7.30812	7.71548e-10	7.2214e-08	12.293
chr14.91324705.91325549	-1.81359	2.4839	-7.30758	7.73187e-10	7.23239e-08	12.29
chrX.44314161.44314655	-1.55604	4.08384	-7.30729	7.74061e-10	7.23621e-08	12.1942
chr3.94928761.94929271	2.33204	1.65245	7.30564	7.79073e-10	7.2787e-08	12.2556
chr19.48332614.48334302	-0.918066	5.44046	-7.30534	7.79995e-10	7.28294e-08	12.0421
chr3.66370202.66370868	-1.62531	3.45266	-7.30458	7.82336e-10	7.30041e-08	12.2261
chr11.64745752.64746313	-1.41859	3.9321	-7.30435	7.83054e-10	7.30273e-08	12.1807
chr1.44801978.44803062	1.65512	4.27333	7.30396	7.84231e-10	7.30932e-08	12.1546
chr7.140873219.140873951	-2.49878	2.532	-7.30296	7.87314e-10	7.33366e-08	12.2783
chr16.75116548.75117006	-2.16355	2.23064	-7.30275	7.87954e-10	7.33523e-08	12.2697
chr11.123494397.123495356	1.6281	3.74219	7.30181	7.90889e-10	7.35815e-08	12.2302
chr10.78204129.78204648	-2.18483	2.18238	-7.301	7.93379e-10	7.37691e-08	12.2681
chr12.27193650.27194279	-2.17911	2.92734	-7.30051	7.94907e-10	7.3867e-08	12.2551
chr16.62240554.62241474	2.19352	2.93784	7.29974	7.97332e-10	7.4032e-08	12.2614
chr2.64807241.64807917	1.94847	3.38542	7.29964	7.97635e-10	7.4032e-08	12.2334
chr4.99657830.99658445	1.81053	2.45939	7.29916	7.99136e-10	7.40933e-08	12.2628
chr7.132164647.132165259	-2.21872	2.1586	-7.29913	7.99248e-10	7.40933e-08	12.2398
chr3.77825120.77825832	1.76765	2.85518	7.29804	8.02662e-10	7.43655e-08	12.2565
chr3.56916016.56916717	-1.73162	2.61714	-7.29734	8.04855e-10	7.45243e-08	12.2474
chr2.175726808.175727283	-3.59715	2.14662	-7.29706	8.05752e-10	7.45629e-08	12.0365
chr12.110920324.110920963	-2.18803	3.10354	-7.29534	8.11207e-10	7.50193e-08	12.2334
chr2.43293740.43294905	1.81587	3.37304	7.2952	8.11648e-10	7.50193e-08	12.2078
chr17.31071800.31072555	2.28139	2.12375	7.29356	8.16894e-10	7.54594e-08	12.2219
chr1.204712016.204712665	-1.72467	2.91085	-7.29202	8.21821e-10	7.58432e-08	12.2156
chr1.116825407.116826477	-1.67735	2.85139	-7.29196	8.22024e-10	7.58432e-08	12.2209
chr3.141152901.141153383	-2.64449	1.86142	-7.28977	8.29124e-10	7.64529e-08	12.1982
chr9.130932571.130933446	-1.23597	4.11472	-7.28942	8.30241e-10	7.65106e-08	12.1048
chr10.107994780.107995519	2.5139	2.07938	7.28872	8.32524e-10	7.66755e-08	12.1924
chr18.10542902.10543645	2.00852	2.32207	7.28813	8.34469e-10	7.68091e-08	12.2166
chr3.128173837.128174325	-1.84742	3.46937	-7.28765	8.36028e-10	7.69072e-08	12.1751
chr1.224542666.224543803	1.90197	3.21791	7.28696	8.38304e-10	7.7054e-08	12.1919
chr3.157705126.157705779	-2.68073	1.82966	-7.28673	8.39054e-10	7.7054e-08	12.1757
chr19.7850122.7850781	-1.39148	3.68611	-7.28671	8.3911e-10	7.7054e-08	12.1335
chr5.138668429.138669325	-1.48745	3.76831	-7.28646	8.39955e-10	7.70861e-08	12.1497
chr11.73647344.73647968	-1.61544	3.22794	-7.28608	8.41207e-10	7.71555e-08	12.1658
chr12.121765652.121765971	2.95844	1.99082	7.28514	8.44309e-10	7.73943e-08	12.1146
chr3.194089362.194090016	1.73311	3.29541	7.28393	8.48312e-10	7.77155e-08	12.171
chr19.45770162.45771008	-1.39538	5.44446	-7.28339	8.5012e-10	7.78353e-08	11.9711
chr3.156148671.156149362	2.78858	1.90945	7.28323	8.50667e-10	7.78395e-08	12.1431
chr15.87352148.87352717	-2.83851	1.54347	-7.28195	8.54925e-10	7.81638e-08	12.0714
chr16.57509981.57510655	-1.925	2.26541	-7.28181	8.55415e-10	7.81638e-08	12.1968
chr13.49098064.49099029	1.65568	3.26779	7.28172	8.55719e-10	7.81638e-08	12.1722
chr6.3176432.3177260	1.77274	2.69283	7.28155	8.56295e-10	7.81705e-08	12.1966
chr4.31134636.31135250	-1.92437	2.9059	-7.28106	8.57937e-10	7.82745e-08	12.1829
chr18.48720284.48720906	1.4734	2.89666	7.27929	8.63902e-10	7.87726e-08	12.1553
chr15.72967526.72968319	-2.23572	2.84686	-7.27863	8.66135e-10	7.89299e-08	12.1861
chr6.65765974.65766848	-3.51611	2.08955	-7.27841	8.66879e-10	7.89515e-08	12.0599
chr2.168120573.168121121	-1.93498	2.56459	-7.27812	8.67867e-10	7.89952e-08	12.1794
chr6.53810819.53811833	1.46418	3.544	7.27794	8.68499e-10	7.90065e-08	12.1031
chr3.151096767.151097320	-3.22606	1.39331	-7.2767	8.72731e-10	7.93451e-08	11.8192
chr22.22110886.22111725	-1.7279	3.35752	-7.27569	8.76194e-10	7.96134e-08	12.1288
chr5.140241238.140241915	-1.2505	4.39259	-7.27532	8.77462e-10	7.96821e-08	12.0217
chr16.75392806.75393430	-1.81993	3.10739	-7.27484	8.79113e-10	7.97854e-08	12.1405
chr1.14996073.14996995	1.83509	3.23931	7.27464	8.79786e-10	7.97999e-08	12.1513
chr10.17805893.17806500	-1.85346	3.30756	-7.2736	8.83406e-10	8.00436e-08	12.1319
chrX.19851937.19852862	1.95118	3.54836	7.27357	8.83501e-10	8.00436e-08	12.1211
chrX.72045614.72046637	-1.75179	2.99359	-7.27331	8.844e-10	8.00655e-08	12.1413
chr17.2396681.2397156	-1.13471	4.78626	-7.2732	8.84773e-10	8.00655e-08	11.9716
chr11.24356514.24357098	-2.1396	2.78547	-7.27147	8.9079e-10	8.05632e-08	12.1545
chr1.226569873.226570170	-2.40425	1.43513	-7.27117	8.91857e-10	8.06128e-08	12.0767
chr19.2602357.2602830	-1.30196	3.70545	-7.27069	8.93533e-10	8.07174e-08	12.0735
chr7.116652885.116653904	1.47107	3.13592	7.26927	8.98531e-10	8.10979e-08	12.1261
chr11.46248526.46249373	1.6752	2.82543	7.26919	8.98788e-10	8.10979e-08	12.146
chr6.105263952.105264383	1.65997	2.85784	7.26888	8.9988e-10	8.11088e-08	12.1485
chr1.10720411.10720918	-1.9937	3.28554	-7.26886	8.99952e-10	8.11088e-08	12.1102
chr12.114725956.114726561	-1.90884	3.01416	-7.26778	9.0377e-10	8.14057e-08	12.1287
chr17.15488583.15488949	-3.37596	1.31604	-7.26729	9.05542e-10	8.15182e-08	11.9851
chr11.74135175.74135790	2.68998	2.05285	7.26539	9.12307e-10	8.20509e-08	12.0871
chr11.113974738.113975648	-1.29179	4.04329	-7.26533	9.12515e-10	8.20509e-08	12.0245
chr4.151114242.151114807	-1.85879	2.57759	-7.26448	9.15552e-10	8.22765e-08	12.1295
chr2.54639683.54640263	1.98681	2.35958	7.26203	9.24404e-10	8.3024e-08	12.1224
chr22.46970863.46971643	-1.56057	3.44669	-7.26028	9.30771e-10	8.35406e-08	12.0459
chr7.5354518.5355258	-1.75962	2.49594	-7.26015	9.31231e-10	8.35406e-08	12.1146
chr5.177061509.177062111	-2.63858	1.97915	-7.25901	9.354e-10	8.38663e-08	12.0826
chr11.68432737.68433297	-2.34976	2.2844	-7.25848	9.37356e-10	8.39932e-08	12.1086
chr1.156664494.156665549	-1.29961	5.1655	-7.25822	9.38291e-10	8.40286e-08	11.8923
chr18.23354539.23355076	2.06685	2.26853	7.25775	9.40046e-10	8.41374e-08	12.1074
chr10.94219647.94220303	-2.28742	1.80213	-7.25684	9.43404e-10	8.43836e-08	12.0328
chr14.55103133.55103602	1.66501	3.57193	7.25671	9.43885e-10	8.43836e-08	12.0609
chr9.114995543.114996176	-2.19282	1.99135	-7.25656	9.44424e-10	8.43836e-08	12.0982
chr11.86592052.86593393	1.2434	3.7417	7.25594	9.46746e-10	8.45425e-08	12.0118
chr10.91588999.91589863	-1.14965	4.39284	-7.25557	9.48116e-10	8.46163e-08	11.9574
chr7.136543730.136544533	-2.67993	2.51939	-7.25495	9.5041e-10	8.46963e-08	12.0805
chr10.44195049.44196037	-1.36928	3.82634	-7.25494	9.50438e-10	8.46963e-08	11.9993
chr4.178423427.178423715	-1.85494	2.08848	-7.25489	9.50646e-10	8.46963e-08	12.0956
chr19.5313248.5313875	-1.95895	2.34854	-7.25447	9.52208e-10	8.47833e-08	12.0947
chr11.91872027.91873429	-1.59364	3.75522	-7.25421	9.53164e-10	8.47833e-08	12.0301
chr11.86524076.86524939	2.30369	3.12795	7.25419	9.53258e-10	8.47833e-08	12.0879
chr2.65319760.65320721	1.71416	2.7133	7.25225	9.60531e-10	8.53813e-08	12.0754
chr17.12673806.12674332	2.49942	1.75236	7.25118	9.64562e-10	8.56907e-08	12.036
chr17.50062356.50062817	-1.40781	3.80658	-7.25096	9.65422e-10	8.57181e-08	11.9998
chr2.47191537.47192974	1.31921	3.7854	7.25079	9.6605e-10	8.5725e-08	12.0074
chr1.22976377.22976934	-2.29278	2.55313	-7.2504	9.67523e-10	8.58067e-08	12.0777
chr10.129900844.129901295	-2.7396	1.21163	-7.24983	9.69709e-10	8.5903e-08	11.9791
chr8.95024570.95025403	-1.10733	4.88485	-7.24982	9.69713e-10	8.5903e-08	11.8998
chr13.75568999.75570344	3.87704	0.64084	7.24934	9.7154e-10	8.60158e-08	11.3484
chr1.62278925.62279785	-2.58392	3.13509	-7.24755	9.78386e-10	8.65726e-08	12.0583
chr7.1087975.1088436	-1.96877	2.2102	-7.24738	9.79038e-10	8.65811e-08	12.0652
chrX.134676279.134676894	1.54783	3.17958	7.24667	9.81783e-10	8.67563e-08	12.0262
chr10.114648187.114648901	1.89692	2.43824	7.24658	9.82134e-10	8.67563e-08	12.0646
chr3.21437932.21438585	-2.15807	1.71708	-7.24571	9.85471e-10	8.70017e-08	12.0438
chr8.93037913.93038239	-2.04724	2.35792	-7.24514	9.87694e-10	8.71485e-08	12.0573
chr1.110254807.110255817	-1.91781	3.4529	-7.24446	9.90309e-10	8.72971e-08	12.0074
chr1.116501467.116501849	-2.55358	1.53499	-7.24441	9.90502e-10	8.72971e-08	12.0114
chr11.77127067.77128601	-1.17518	4.32023	-7.24366	9.93425e-10	8.75052e-08	11.9158
chr2.158142840.158143542	1.96946	2.82069	7.24318	9.95312e-10	8.76218e-08	12.0439
chrX.29661353.29663596	1.82995	4.14838	7.24201	9.99875e-10	8.79484e-08	11.9652
chr8.143840498.143841395	-1.39165	4.44939	-7.24194	1.00015e-09	8.79484e-08	11.9081
chr15.41790747.41792024	1.47578	4.04628	7.24142	1.00219e-09	8.80782e-08	11.9401
chr1.42740247.42740436	-3.89556	0.0800229	-7.24101	1.00382e-09	8.81716e-08	11.1743
chr6.105226169.105227227	-1.79244	3.43536	-7.24083	1.0045e-09	8.81814e-08	11.9918
chr19.42038291.42039104	-3.12134	2.47631	-7.23947	1.00991e-09	8.86057e-08	12.0134
chrX.17077669.17078919	1.78342	2.82403	7.23877	1.01265e-09	8.87964e-08	12.0209
chr14.50954979.50956163	1.5234	3.76972	7.23851	1.0137e-09	8.88381e-08	11.9515
chr19.1507781.1508505	-1.3816	4.94396	-7.23812	1.01526e-09	8.89252e-08	11.8399
chr14.64417038.64417575	2.15231	2.33699	7.23757	1.01744e-09	8.90656e-08	12.0307
chr2.1631370.1631651	-2.36619	1.52407	-7.23716	1.01906e-09	8.91185e-08	11.947
chr4.91127817.91128499	-2.06469	3.25073	-7.23713	1.01919e-09	8.91185e-08	12.0084
chr18.68232828.68233320	-3.65945	1.5475	-7.23672	1.02084e-09	8.92127e-08	11.7394
chr12.116502993.116503465	-3.77766	1.57311	-7.23515	1.02716e-09	8.97144e-08	11.6629
chr3.38717537.38718096	-1.60009	3.347	-7.23495	1.02794e-09	8.97321e-08	11.9782
chr10.11086132.11086683	-1.51043	3.54991	-7.23419	1.03103e-09	8.99513e-08	11.9534
chr20.53141472.53142054	-1.80576	3.3178	-7.2327	1.03704e-09	9.04257e-08	11.9483
chr6.47238554.47238831	2.38267	1.58726	7.23189	1.04035e-09	9.06629e-08	11.9333
chr20.23031914.23032715	-2.61722	2.5747	-7.23087	1.04453e-09	9.09764e-08	12.0042
chr12.5244414.5245060	-1.63933	4.02017	-7.22877	1.05318e-09	9.16785e-08	11.9066
chr13.57507977.57508586	-3.42301	1.424	-7.22837	1.05483e-09	9.17705e-08	11.7831
chr3.16288753.16289753	-1.87391	3.06109	-7.22726	1.05941e-09	9.21178e-08	11.9631
chr19.47587358.47587697	3.915	0.323767	7.22692	1.06084e-09	9.21902e-08	11.2398
chr10.72322249.72323022	2.11245	3.19599	7.22664	1.06197e-09	9.22376e-08	11.9617
chr20.33894691.33895297	-2.02225	2.78771	-7.22645	1.06279e-09	9.22536e-08	11.9874
chr17.56018070.56018972	-2.74721	2.15617	-7.22632	1.06334e-09	9.22536e-08	11.9722
chr8.128070205.128070501	4.57234	0.140309	7.22591	1.06502e-09	9.23474e-08	11.1882
chr17.21495214.21495806	-2.60247	1.30225	-7.22375	1.07408e-09	9.30813e-08	11.7931
chr4.21819007.21819502	-2.55941	1.82432	-7.22336	1.07573e-09	9.31723e-08	11.877
chr5.109921864.109922873	-2.17535	3.71637	-7.2232	1.07641e-09	9.31793e-08	11.91
chr6.49914777.49915444	-1.79356	3.07057	-7.2221	1.08104e-09	9.35283e-08	11.9467
chr11.19573726.19573987	-3.30408	1.5438	-7.22098	1.08584e-09	9.3891e-08	11.7827
chr6.105308720.105309217	-2.68885	2.20249	-7.22007	1.0897e-09	9.41723e-08	11.9549
chr6.158088084.158088486	-1.9754	1.9655	-7.21907	1.094e-09	9.44917e-08	11.9578
chr2.25236712.25237162	-1.81588	2.66164	-7.21848	1.0965e-09	9.4655e-08	11.9552
chr19.1854848.1855765	-1.54839	3.71269	-7.21833	1.09715e-09	9.46587e-08	11.8862
chr3.46847916.46849507	-1.59218	4.40768	-7.21744	1.101e-09	9.49384e-08	11.7977
chr17.4806572.4807513	-1.35669	3.77958	-7.2169	1.10335e-09	9.50877e-08	11.8669
chr13.114107520.114108075	-1.69114	2.79793	-7.21641	1.10545e-09	9.5216e-08	11.9375
chr6.76416953.76417752	-2.10942	2.68183	-7.21626	1.10611e-09	9.52207e-08	11.9491
chr12.6167183.6168366	1.33286	4.84675	7.21505	1.11137e-09	9.56203e-08	11.7661
chr5.175686955.175687668	-1.93755	3.25787	-7.21184	1.12542e-09	9.67757e-08	11.9017
chr1.171753825.171754817	1.67078	3.20633	7.21098	1.12924e-09	9.70504e-08	11.8991
chr2.75284452.75284663	-3.92158	0.394283	-7.21041	1.13174e-09	9.72119e-08	11.1504
chr3.107678431.107678718	2.44534	2.05467	7.20904	1.13788e-09	9.76846e-08	11.8987
chr6.118186686.118188311	2.5061	2.93624	7.20845	1.1405e-09	9.78557e-08	11.9194
chr16.1342717.1343618	-1.35158	5.56415	-7.20788	1.14302e-09	9.80034e-08	11.6647
chr1.91569559.91570255	-1.81001	3.89581	-7.20778	1.14348e-09	9.80034e-08	11.8221
chr4.153232584.153233132	-1.57069	3.30723	-7.20737	1.14533e-09	9.81076e-08	11.8755
chr20.32792167.32792696	-1.96024	2.97762	-7.20642	1.1496e-09	9.84194e-08	11.8817
chr11.43969529.43970265	-2.24017	1.71578	-7.20617	1.15071e-09	9.84578e-08	11.8768
chr15.85336914.85337511	-2.5091	2.48222	-7.20604	1.15131e-09	9.84578e-08	11.9104
chr12.19273559.19274784	1.33937	3.41702	7.20519	1.15518e-09	9.87342e-08	11.844
chr6.163793234.163793907	2.46368	2.0181	7.20339	1.16332e-09	9.93753e-08	11.875
chr13.58906411.58907124	-1.91688	2.80215	-7.20292	1.16549e-09	9.95057e-08	11.8909
chr22.37905120.37905727	1.85837	3.62193	7.20259	1.16698e-09	9.95789e-08	11.8496
chr10.94133157.94133847	-2.16847	2.48814	-7.20032	1.17744e-09	1.00389e-07	11.8904
chr5.150790214.150790805	1.92764	3.14119	7.20025	1.17777e-09	1.00389e-07	11.8553
chr2.230793779.230794857	1.86286	2.7433	7.19972	1.18019e-09	1.0053e-07	11.8826
chr10.69844128.69844620	-5.14647	1.75596	-7.19961	1.18072e-09	1.0053e-07	11.195
chr12.77031749.77032709	2.57642	2.33788	7.19937	1.18183e-09	1.0057e-07	11.8831
chr17.62791841.62792775	2.16926	2.19187	7.19888	1.18408e-09	1.00706e-07	11.8721
chr5.123209132.123209963	1.545	3.33255	7.19866	1.18511e-09	1.00717e-07	11.8405
chr18.46711245.46712267	-1.54268	4.23166	-7.19858	1.1855e-09	1.00717e-07	11.7367
chr15.91891822.91892285	-3.05329	2.09764	-7.19839	1.18636e-09	1.00735e-07	11.8534
chr4.102627770.102628356	2.08971	2.24964	7.19781	1.18907e-09	1.0091e-07	11.8783
chr4.71230810.71231560	-1.59406	3.05109	-7.19736	1.19118e-09	1.01034e-07	11.8424
chr22.30881342.30882163	-1.77456	3.56232	-7.197	1.19284e-09	1.0112e-07	11.8034
chr11.11302475.11303145	-2.21886	2.00498	-7.19662	1.19465e-09	1.01218e-07	11.873
chr1.21294818.21295287	2.26849	2.53934	7.19611	1.19704e-09	1.01365e-07	11.8717
chr7.51376184.51376919	2.12506	2.4809	7.19544	1.20016e-09	1.01575e-07	11.872
chr1.41919878.41920370	-1.31509	3.60921	-7.19425	1.20578e-09	1.01995e-07	11.7838
chr17.951587.952141	-1.62475	4.28439	-7.19395	1.20718e-09	1.02057e-07	11.724
chr2.124501510.124502226	-1.55609	3.79617	-7.19196	1.21665e-09	1.02802e-07	11.7773
chr5.10756744.10756965	3.85371	0.446034	7.19079	1.22222e-09	1.03204e-07	11.0793
chr1.117146597.117147577	1.84479	3.19779	7.19069	1.22273e-09	1.03204e-07	11.8351
chr21.45360122.45360634	-2.34275	1.71674	-7.18939	1.22898e-09	1.03675e-07	11.8175
chr2.33158352.33159402	-1.89046	3.78014	-7.18905	1.23061e-09	1.03756e-07	11.7574
chr7.35752184.35753078	1.42468	3.1772	7.18826	1.23443e-09	1.04022e-07	11.811
chr2.866826.867566	-2.32104	2.25173	-7.18729	1.23914e-09	1.04362e-07	11.8232
chr17.49797772.49798942	1.86802	2.60326	7.18695	1.24079e-09	1.04445e-07	11.8363
chr3.172129834.172130902	1.41901	3.86284	7.18434	1.25355e-09	1.05462e-07	11.7174
chr11.18704729.18705226	-2.34107	1.81853	-7.18309	1.25969e-09	1.05921e-07	11.7863
chr9.31137086.31137786	1.6788	2.93744	7.18105	1.2698e-09	1.06705e-07	11.7972
chr22.17807602.17808571	-1.29991	3.80649	-7.18093	1.27039e-09	1.06705e-07	11.7237
chr16.49067857.49068151	-4.5041	-0.216289	-7.17955	1.2773e-09	1.07228e-07	11.0228
chr18.45738795.45739111	-2.017	2.27212	-7.17658	1.29227e-09	1.08426e-07	11.796
chr15.99070105.99070766	1.72557	2.85506	7.17588	1.2958e-09	1.08664e-07	11.7856
chr2.71456138.71456639	-2.17597	2.20256	-7.17496	1.30051e-09	1.08999e-07	11.7944
chr21.44021557.44022018	-1.83932	2.31028	-7.17385	1.30618e-09	1.09416e-07	11.7805
chr17.77424986.77425300	-2.19191	2.01902	-7.1724	1.3136e-09	1.0997e-07	11.7834
chr1.48552544.48553472	-1.74907	3.30958	-7.17228	1.31421e-09	1.0997e-07	11.7443
chr4.113355480.113356238	2.27046	2.54905	7.17084	1.32166e-09	1.10495e-07	11.779
chr3.14142008.14142354	-1.80212	2.39798	-7.17079	1.32191e-09	1.10495e-07	11.7772
chr17.6589138.6589799	-2.43982	2.83056	-7.16952	1.32852e-09	1.10896e-07	11.7676
chr4.183876032.183876708	-1.62384	2.56329	-7.1695	1.3286e-09	1.10896e-07	11.7588
chr2.22894798.22895108	-2.21641	1.47582	-7.16946	1.32884e-09	1.10896e-07	11.7347
chr17.77675987.77676673	-1.78387	2.34045	-7.16911	1.33065e-09	1.10988e-07	11.7698
chr1.28604572.28605187	-2.91291	1.36198	-7.16829	1.33493e-09	1.11285e-07	11.5896
chr9.13942641.13943176	2.36109	2.37265	7.16763	1.3384e-09	1.1148e-07	11.7668
chr7.74554053.74554601	3.63863	1.47116	7.16757	1.3387e-09	1.1148e-07	11.3831
chr1.154418123.154418661	2.29427	2.18574	7.16738	1.33972e-09	1.11505e-07	11.766
chr11.12397873.12398466	-1.42461	3.81081	-7.16714	1.34097e-09	1.11549e-07	11.6796
chrX.47190604.47190997	-1.71757	3.74126	-7.16569	1.34861e-09	1.12125e-07	11.6836
chr17.77528536.77529369	-1.5315	2.70371	-7.16474	1.35363e-09	1.12482e-07	11.7433
chr14.72692621.72693091	-1.82129	2.4455	-7.16445	1.35517e-09	1.1255e-07	11.7488
chr10.4431307.4431878	2.40008	2.14915	7.16362	1.35961e-09	1.12859e-07	11.7272
chr11.77560088.77561142	1.96925	3.43875	7.16281	1.36392e-09	1.13156e-07	11.681
chr10.103720444.103721025	-2.16914	1.7906	-7.16191	1.36874e-09	1.13495e-07	11.7357
chr18.54776230.54776942	2.21182	3.27329	7.16173	1.36968e-09	1.13513e-07	11.7251
chr7.119733349.119733969	3.11925	1.11851	7.16132	1.37189e-09	1.13635e-07	11.5816
chr5.168943912.168944551	-1.67594	2.75909	-7.16101	1.37358e-09	1.13715e-07	11.7191
chr15.37372004.37372734	1.66867	3.39305	7.16043	1.3767e-09	1.13913e-07	11.7177
chr3.122393989.122394499	2.06289	1.87755	7.15934	1.38261e-09	1.14341e-07	11.7229
chr7.116468883.116469395	2.05332	1.89659	7.15866	1.38628e-09	1.14583e-07	11.7244
chr10.24255916.24256874	1.37853	3.14873	7.15745	1.39287e-09	1.15067e-07	11.6815
chr7.108196056.108196373	3.90416	0.596222	7.15731	1.39363e-09	1.15068e-07	11.2009
chr14.92785474.92786440	1.75372	3.14795	7.15623	1.39956e-09	1.15497e-07	11.696
chr15.47742022.47742892	-2.65088	2.24621	-7.15575	1.40217e-09	1.15651e-07	11.72
chr22.41968547.41969539	-1.37171	3.63091	-7.15549	1.40364e-09	1.15652e-07	11.6401
chr11.125300674.125301358	1.5024	3.13695	7.15544	1.40389e-09	1.15652e-07	11.6627
chr10.106555379.106556022	-2.00531	2.21383	-7.15534	1.40442e-09	1.15652e-07	11.7132
chr19.50560581.50560891	-2.60001	2.30086	-7.15449	1.40914e-09	1.15966e-07	11.7142
chr7.23465473.23465873	-1.38631	3.31848	-7.15438	1.40972e-09	1.15966e-07	11.6516
chr7.70016258.70016923	1.6014	3.17751	7.15411	1.41121e-09	1.16028e-07	11.6702
chr3.127690810.127691294	-1.64188	2.77444	-7.15284	1.41826e-09	1.16545e-07	11.6866
chr13.30128050.30128385	-2.87568	1.50462	-7.15237	1.42088e-09	1.16688e-07	11.6609
chr22.42697330.42698130	-1.12583	5.63449	-7.15226	1.4215e-09	1.16688e-07	11.4066
chr11.70319641.70320051	-2.08053	1.92525	-7.15163	1.42502e-09	1.16916e-07	11.6989
chr14.73741281.73742030	-1.4786	3.36387	-7.15082	1.42956e-09	1.17218e-07	11.6439
chr4.137510778.137511425	1.83017	2.22273	7.1507	1.43021e-09	1.17218e-07	11.7016
chr14.50846394.50846980	1.26846	3.67129	7.1498	1.43524e-09	1.17568e-07	11.6334
chr20.10282791.10283662	1.17299	4.50995	7.14926	1.43829e-09	1.17756e-07	11.5606
chr17.45103440.45103699	-2.97913	1.36773	-7.14756	1.4479e-09	1.1848e-07	11.5178
chr9.114223911.114224588	1.95297	2.08787	7.14698	1.4512e-09	1.18688e-07	11.6828
chr15.89898757.89898932	-3.77767	1.02589	-7.14672	1.45267e-09	1.18696e-07	11.1164
chr1.187236547.187237363	-1.17026	4.94368	-7.1467	1.45282e-09	1.18696e-07	11.4918
chr1.117815124.117816180	-1.89575	2.52738	-7.14628	1.45521e-09	1.18828e-07	11.6855
chr13.76619563.76620077	-2.602	2.59741	-7.14543	1.46008e-09	1.19145e-07	11.6831
chr12.3193642.3194269	-1.52239	2.76202	-7.14533	1.46062e-09	1.19145e-07	11.6666
chr14.79899143.79900228	-1.98655	2.46635	-7.14496	1.46274e-09	1.19255e-07	11.6805
chr8.106045698.106046310	1.93445	2.2696	7.14408	1.46781e-09	1.19606e-07	11.6779
chr4.3487935.3488869	2.43925	2.78957	7.1436	1.47059e-09	1.1977e-07	11.6716
chr15.93087851.93089236	1.36182	3.79085	7.14333	1.47213e-09	1.19832e-07	11.5826
chr3.123605919.123606260	3.28622	1.50791	7.14276	1.4754e-09	1.19978e-07	11.5369
chr6.95882197.95882727	-1.30061	3.39897	-7.14275	1.47546e-09	1.19978e-07	11.6176
chr8.28625090.28625330	2.28701	1.47401	7.14171	1.48147e-09	1.20404e-07	11.5719
chr11.128886415.128886743	-2.1465	2.13707	-7.14137	1.4835e-09	1.20506e-07	11.6534
chr4.4433953.4434272	-2.68742	1.8441	-7.14025	1.48998e-09	1.20969e-07	11.6139
chr7.41107340.41108307	1.74368	2.90687	7.1387	1.49911e-09	1.21646e-07	11.6368
chr3.47009185.47010024	-1.20324	4.35367	-7.1385	1.50024e-09	1.21656e-07	11.502
chr14.104424611.104424967	-2.27039	1.11162	-7.13841	1.50079e-09	1.21656e-07	11.581
chr14.50001530.50002049	2.01963	2.55654	7.13609	1.51447e-09	1.22702e-07	11.6418
chr9.130977631.130978292	-2.03303	2.55278	-7.13565	1.51713e-09	1.22853e-07	11.643
chr19.32651721.32652111	-2.04369	1.60772	-7.1351	1.52038e-09	1.23052e-07	11.6333
chr6.42099379.42100709	1.88836	2.8949	7.13424	1.52553e-09	1.23405e-07	11.6257
chr12.49232920.49233622	-1.29134	3.75551	-7.13343	1.53037e-09	1.23731e-07	11.536
chr14.75410344.75410899	-2.44402	1.9011	-7.13285	1.53384e-09	1.23948e-07	11.6203
chr9.126703015.126703286	-2.52449	1.08174	-7.13212	1.53824e-09	1.24239e-07	11.4546
chr8.125545649.125546698	1.57731	3.56595	7.13154	1.54176e-09	1.24459e-07	11.5521
chr6.150528615.150528966	-2.22216	1.89823	-7.13105	1.54468e-09	1.2463e-07	11.5897
chr3.187183276.187183535	3.28609	1.57805	7.12941	1.55467e-09	1.25371e-07	11.4548
chr17.47877560.47878081	-2.02066	1.80929	-7.12894	1.55755e-09	1.25537e-07	11.6007
chr17.60619129.60619847	2.19462	2.08001	7.12513	1.58095e-09	1.27358e-07	11.57
chr8.8260654.8261025	-3.68077	1.39716	-7.12486	1.58265e-09	1.27429e-07	11.2581
chr11.102256042.102256672	2.29127	2.55062	7.12458	1.58434e-09	1.27499e-07	11.5982
chr10.91391767.91392456	-2.28838	2.52882	-7.12436	1.58575e-09	1.27543e-07	11.6029
chr13.63588718.63589485	-1.86328	2.54673	-7.12423	1.58653e-09	1.27543e-07	11.6005
chr1.112997750.112998219	-1.46843	3.81571	-7.1238	1.58923e-09	1.27678e-07	11.4976
chr15.65418700.65418953	-2.57574	1.80437	-7.1237	1.58985e-09	1.27678e-07	11.5628
chr1.116585857.116586182	-2.7145	1.68244	-7.12315	1.59325e-09	1.27885e-07	11.4218
chr2.80242310.80243079	-2.1137	2.47369	-7.12284	1.59519e-09	1.27975e-07	11.598
chr21.46128182.46128955	-1.599	4.0993	-7.12268	1.59619e-09	1.27989e-07	11.4662
chrX.69278081.69278781	-2.28318	1.90064	-7.12103	1.60657e-09	1.28755e-07	11.5728
chr13.105928971.105929198	-3.99773	0.131627	-7.12069	1.60872e-09	1.28861e-07	10.8176
chr9.98860923.98861442	-1.67317	3.06626	-7.12039	1.61056e-09	1.28942e-07	11.5579
chr1.181112493.181113377	1.9454	3.25936	7.12026	1.6114e-09	1.28943e-07	11.5596
chr14.104820781.104820997	-2.00735	1.92073	-7.11971	1.61488e-09	1.29155e-07	11.577
chr18.75127649.75128240	-1.30332	3.85981	-7.11949	1.61628e-09	1.292e-07	11.4814
chr15.40301330.40302359	-1.40663	3.48555	-7.11907	1.61894e-09	1.29346e-07	11.5069
chr15.63978801.63979597	-1.86469	3.17855	-7.11868	1.62143e-09	1.29479e-07	11.5472
chr15.84833396.84833925	1.67271	3.12369	7.11823	1.62426e-09	1.29582e-07	11.5426
chr3.10958099.10958702	-2.34176	2.5869	-7.11821	1.62439e-09	1.29582e-07	11.5805
chr2.183185399.183186082	-2.19483	2.76075	-7.11732	1.63008e-09	1.29969e-07	11.5765
chr4.40564915.40565420	-2.24848	1.6712	-7.11593	1.63901e-09	1.30584e-07	11.5268
chr12.66859554.66860865	1.68423	2.76014	7.11586	1.63946e-09	1.30584e-07	11.5633
chr10.114479187.114479724	-1.35834	3.68601	-7.1155	1.64177e-09	1.30701e-07	11.4766
chr7.128347634.128347982	-2.32017	1.53766	-7.11418	1.65025e-09	1.31308e-07	11.4936
chr8.105897090.105897858	-1.76154	2.83366	-7.11334	1.65571e-09	1.31675e-07	11.5381
chr3.53708129.53708636	-1.98973	2.92895	-7.11312	1.65713e-09	1.31721e-07	11.5387
chr6.17233369.17234028	2.64696	2.15204	7.11285	1.65887e-09	1.31792e-07	11.5517
chr5.137833346.137833802	2.08241	2.18697	7.11259	1.66055e-09	1.31793e-07	11.5458
chr19.9622510.9623000	2.55199	1.4912	7.11259	1.66058e-09	1.31793e-07	11.4729
chr3.123632203.123632635	-2.15064	2.77224	-7.11168	1.66648e-09	1.32194e-07	11.5466
chr20.34314486.34314874	2.45709	2.20195	7.10959	1.68019e-09	1.33214e-07	11.526
chr7.20219511.20220294	1.51511	3.48613	7.10826	1.68897e-09	1.33842e-07	11.4733
chr4.121689837.121691096	1.89584	3.39726	7.10719	1.6961e-09	1.34338e-07	11.5067
chr2.106115127.106115707	2.10448	2.74598	7.10615	1.70302e-09	1.34818e-07	11.5222
chr17.44159519.44160208	1.7935	2.61168	7.10599	1.7041e-09	1.34835e-07	11.5175
chr1.217660301.217661131	2.63331	1.76993	7.1056	1.7067e-09	1.34972e-07	11.5022
chr16.25138169.25138509	-2.08875	1.69359	-7.10508	1.71016e-09	1.35176e-07	11.5222
chr12.57751549.57752767	-1.10591	5.46825	-7.1047	1.71273e-09	1.35311e-07	11.2804
chr1.41387708.41388187	-1.65879	3.78417	-7.10432	1.71527e-09	1.35443e-07	11.4236
chr14.59361049.59361785	1.89343	3.01713	7.10376	1.71906e-09	1.35643e-07	11.4909
chr19.18247958.18248540	-2.24947	2.61212	-7.10368	1.71955e-09	1.35643e-07	11.5256
chr1.70486901.70488283	1.45121	3.35314	7.10268	1.72631e-09	1.36107e-07	11.4765
chr17.72421225.72421729	1.79054	3.28593	7.10175	1.73262e-09	1.36536e-07	11.4804
chr4.146709569.146710290	2.54879	2.50942	7.10085	1.73875e-09	1.36949e-07	11.514
chr1.36240193.36240677	-1.55138	3.98738	-7.10072	1.73962e-09	1.36949e-07	11.3922
chr3.122533631.122534325	2.43369	1.86879	7.10009	1.74393e-09	1.37213e-07	11.4661
chr14.53767253.53768250	-2.50039	1.88337	-7.09997	1.74474e-09	1.37213e-07	11.4636
chr10.86128318.86128673	-2.17931	2.08585	-7.0992	1.75005e-09	1.37561e-07	11.5024
chr1.22841070.22841644	-1.9687	2.41031	-7.0987	1.75343e-09	1.37757e-07	11.5054
chr9.3980123.3981273	-1.28165	3.34444	-7.09762	1.76086e-09	1.38216e-07	11.4388
chr5.149227115.149227825	2.57454	1.3763	7.0976	1.76105e-09	1.38216e-07	11.3818
chr3.14232390.14233136	-1.44286	5.59306	-7.0972	1.76377e-09	1.38358e-07	11.2178
chr9.94014923.94015267	-2.28104	2.20275	-7.09708	1.76464e-09	1.38358e-07	11.4941
chr9.69180546.69181315	2.05244	2.65912	7.09677	1.76678e-09	1.38456e-07	11.4942
chr1.57017147.57017516	2.61869	1.36032	7.09597	1.77231e-09	1.38819e-07	11.364
chr12.59904655.59905463	-1.48172	5.12427	-7.09533	1.77672e-09	1.3904e-07	11.3087
chr3.29751806.29752254	-2.2746	1.69031	-7.09531	1.77691e-09	1.3904e-07	11.4283
chr5.121031458.121032025	-3.04307	0.90987	-7.09509	1.77843e-09	1.39088e-07	11.0585
chr17.1787329.1787923	1.6827	2.72754	7.09438	1.78335e-09	1.39404e-07	11.4794
chr16.72946438.72946984	-2.10144	1.89973	-7.09296	1.79333e-09	1.40113e-07	11.4664
chr17.48015935.48016616	1.56901	3.45644	7.09276	1.79473e-09	1.40151e-07	11.4246
chr11.117588373.117588811	-2.68135	1.44385	-7.09257	1.79604e-09	1.40151e-07	11.4205
chr4.136319874.136320664	1.79235	2.85027	7.09248	1.79667e-09	1.40151e-07	11.4753
chr16.56102018.56102723	-1.50648	3.19607	-7.09238	1.79742e-09	1.40151e-07	11.4298
chr18.70384183.70384782	1.54066	2.9483	7.09217	1.79888e-09	1.40194e-07	11.4403
chr7.30743513.30743778	-2.14939	1.16235	-7.09146	1.80392e-09	1.40505e-07	11.3848
[truncated: 153,560 more rows]
