# Supplementary material for: Anthracyclines induce global changes in cardiomyocyte chromatin accessibility that overlap with cardiovascular disease loci
Source: PLoS Genet. 2025 Oct 14;21(10):e1011900. doi: 10.1371/journal.pgen.1011900 (PMC12561927; doi:10.1371/journal.pgen.1011900)
Supplement: S10 Table — (XLSX) [file pgen.1011900.s010.xlsx]

## Sheet: Table_S10
Table_S10: Pairwise differential accessibility analysis for DNR vs VEH at 24 hours
peak = Location of region (chromosome.start.end)
peak	logFC	AveExpr	t	P.Value	adj.P.Val	B
chr20.32561936.32562892	-3.08504	4.22839	-16.0433	2.67678e-23	4.16392e-18	42.4729
chr12.6764026.6764748	-2.42002	5.06096	-14.6015	2.38958e-21	1.85858e-16	38.2805
chr19.46300600.46301262	-3.15713	3.80964	-14.3344	5.6492e-21	2.2487e-16	37.2829
chr5.149422493.149423321	-2.34419	4.5983	-14.3272	5.78233e-21	2.2487e-16	37.3966
chr19.9791533.9793252	-1.82626	5.26454	-14.2318	7.8797e-21	2.45149e-16	37.1165
chr11.76577027.76577716	-2.61396	4.70354	-13.6837	4.77165e-20	1.23711e-15	35.3167
chr14.76768188.76768850	-3.1775	4.70043	-13.5679	7.01574e-20	1.55907e-15	34.9296
chr1.2135358.2135937	-2.28955	4.45605	-13.1336	3.02272e-19	5.87757e-15	33.4973
chr3.38533094.38534070	-3.2368	4.8786	-13.0736	3.70574e-19	6.31379e-15	33.3049
chr15.66763162.66764058	-2.95508	3.87817	-13.0469	4.05883e-19	6.31379e-15	33.1499
chr8.101245148.101246073	3.27874	3.12931	12.7827	1.00156e-18	1.40504e-14	32.0734
chr9.120402903.120403688	2.85824	4.05562	12.7597	1.08388e-18	1.40504e-14	32.1935
chr14.23376284.23379025	-3.5979	4.84021	-12.6204	1.75209e-18	1.89913e-14	31.7799
chr20.62376186.62376887	-2.782	4.72774	-12.6181	1.76659e-18	1.89913e-14	31.7611
chr8.22178689.22179554	-2.60626	4.98886	-12.6077	1.83129e-18	1.89913e-14	31.734
chr10.72331769.72332348	-2.80743	2.68796	-12.5806	2.01088e-18	1.95504e-14	31.4126
chr1.153612648.153613242	-2.42519	3.33995	-12.51	2.56852e-18	2.3503e-14	31.2704
chr11.46697154.46697861	-4.20107	3.73416	-12.4368	3.31246e-18	2.86265e-14	30.9743
chr22.35587418.35587975	-3.61887	4.18576	-12.3585	4.3526e-18	3.56238e-14	30.8227
chr13.42696147.42696840	2.73695	3.48739	12.3391	4.65812e-18	3.56238e-14	30.7695
chr19.16896515.16897955	-2.08231	5.4075	-12.3279	4.84348e-18	3.56238e-14	30.7745
chr8.30173695.30175286	-1.90572	4.96979	-12.3166	5.03818e-18	3.56238e-14	30.7368
chr16.58110448.58111450	-2.50092	4.05845	-12.2852	5.62333e-18	3.80325e-14	30.6097
chr3.38543434.38544121	-3.35749	3.47074	-12.2577	6.19302e-18	3.86901e-14	30.4252
chr5.159510177.159510829	-3.24523	3.91641	-12.2565	6.21799e-18	3.86901e-14	30.4647
chr19.55563157.55563622	-3.04545	2.91848	-12.213	7.2425e-18	4.33316e-14	30.1264
chr9.136571752.136573289	-2.05739	5.20088	-12.1898	7.85614e-18	4.52621e-14	30.2949
chr10.70584818.70585814	-2.99721	2.9746	-12.163	8.63175e-18	4.79546e-14	30.0488
chr6.48979734.48980268	-3.0615	2.75136	-12.1173	1.01384e-17	5.43829e-14	29.8175
chr19.518179.518694	-3.4055	2.88586	-12.0978	1.08596e-17	5.61783e-14	29.7487
chr18.48767101.48767812	-2.72999	4.0917	-12.0892	1.11954e-17	5.61783e-14	29.9137
chr2.240232826.240234387	-1.76059	5.45921	-12.0794	1.15895e-17	5.63383e-14	29.9057
chr11.73314382.73315120	-1.80125	4.40622	-12.0501	1.28485e-17	6.05661e-14	29.8128
chr15.70088529.70089388	-3.00519	3.48311	-12.0367	1.34735e-17	6.1644e-14	29.6415
chr19.50484813.50486159	-3.83413	3.5685	-12.0007	1.53022e-17	6.61954e-14	29.5304
chr11.126113493.126114034	-2.57781	4.02952	-12.0003	1.53194e-17	6.61954e-14	29.6275
chr9.130535830.130536607	-1.96922	4.28181	-11.9654	1.73346e-17	7.28789e-14	29.5151
chr22.27662526.27663278	-2.89071	3.26597	-11.9229	2.01541e-17	8.2503e-14	29.2509
chr14.105470951.105472044	-1.98745	5.33035	-11.9094	2.11416e-17	8.43261e-14	29.3056
chr17.3870820.3871407	-2.35503	3.82026	-11.8969	2.20995e-17	8.59432e-14	29.2642
chr14.23437886.23438664	-3.12941	4.41753	-11.8854	2.3018e-17	8.73321e-14	29.2332
chr4.124936347.124936924	-2.76658	3.40074	-11.8775	2.36773e-17	8.76947e-14	29.1278
chr13.113203958.113204598	-3.13544	3.84933	-11.8573	2.54395e-17	9.20301e-14	29.0806
chr19.3403869.3404977	-2.35857	3.95899	-11.8389	2.71597e-17	9.60201e-14	29.0634
chr19.5090780.5091652	-2.20577	4.05119	-11.8203	2.90129e-17	1.00293e-13	28.9977
chr19.45764643.45765321	-2.58726	3.32717	-11.8136	2.97101e-17	1.0047e-13	28.9106
chr6.138545614.138546067	-2.0593	3.81949	-11.7767	3.3884e-17	1.11542e-13	28.8335
chr8.47857521.47858112	-3.24219	3.02587	-11.7687	3.48666e-17	1.11542e-13	28.6498
chr15.63072786.63074229	-2.76189	3.05831	-11.7665	3.51354e-17	1.11542e-13	28.668
chr1.201896856.201897550	-2.60079	3.14786	-11.7376	3.8955e-17	1.19929e-13	28.6139
chr14.100775518.100776573	-3.50515	4.04491	-11.735	3.93191e-17	1.19929e-13	28.6378
chr7.44140152.44142144	-2.95103	5.1731	-11.7054	4.37092e-17	1.30755e-13	28.6011
chr8.132963534.132964758	-2.58812	4.20776	-11.6892	4.63111e-17	1.34034e-13	28.5329
chr12.111655749.111656642	-3.13764	3.67166	-11.6879	4.65284e-17	1.34034e-13	28.4968
chr7.901290.902014	-2.63946	3.66622	-11.6692	4.9738e-17	1.40674e-13	28.4219
chr9.115262432.115263218	-3.16294	2.69515	-11.6441	5.4411e-17	1.49735e-13	28.0603
chr2.46564464.46565249	-3.39044	4.91452	-11.6418	5.48668e-17	1.49735e-13	28.3821
chr10.97788741.97789458	-2.57742	3.83536	-11.6365	5.5921e-17	1.49981e-13	28.3367
chr4.76679499.76680237	-2.96359	3.00368	-11.6081	6.19176e-17	1.63249e-13	28.1446
chr9.36163091.36163941	-2.82958	3.39431	-11.5993	6.3887e-17	1.65634e-13	28.1482
chrX.69097234.69098010	2.47172	3.74589	11.5947	6.49655e-17	1.65669e-13	28.193
chr6.90677889.90678982	-3.03243	4.27047	-11.59	6.60738e-17	1.65778e-13	28.1803
chr1.2199219.2199726	-2.45021	3.82724	-11.5617	7.31323e-17	1.80575e-13	28.0863
chr1.224503263.224503966	-1.90636	4.27017	-11.555	7.49007e-17	1.82052e-13	28.0752
chr19.40341590.40342269	-2.58945	3.57187	-11.5124	8.73127e-17	2.08955e-13	27.8872
chr17.28973165.28974077	-2.5461	5.45813	-11.5076	8.88207e-17	2.09344e-13	27.89
chr5.149423753.149424869	-2.72491	4.21506	-11.5025	9.04542e-17	2.10012e-13	27.8888
chrX.133229042.133229984	2.76685	3.15066	11.4976	9.20568e-17	2.10589e-13	27.7933
chr20.37880602.37881225	-3.33265	2.94684	-11.4418	1.12571e-16	2.53785e-13	27.4948
chr18.59742132.59743338	-4.07658	4.46548	-11.4359	1.14989e-16	2.55533e-13	27.5996
chr1.91601581.91602437	-3.27753	4.04696	-11.4055	1.28311e-16	2.81122e-13	27.5344
chr10.9824764.9825866	2.17767	3.6586	11.388	1.36694e-16	2.9533e-13	27.465
chr19.50508491.50509048	-2.56476	3.49833	-11.3764	1.42543e-16	3.03748e-13	27.3908
chr13.51246130.51247309	-2.36919	3.72245	-11.3324	1.67101e-16	3.47372e-13	27.2722
chr1.204733818.204734538	-3.16051	2.57298	-11.3315	1.67643e-16	3.47372e-13	26.9717
chr12.110109190.110109883	-2.02703	4.68811	-11.3282	1.69715e-16	3.47372e-13	27.2648
chr18.36367084.36367793	-2.18753	3.46273	-11.3104	1.80982e-16	3.65624e-13	27.1751
chr1.201355656.201357100	-3.87495	3.99354	-11.2872	1.96852e-16	3.92586e-13	27.0674
chr15.26261339.26262235	-2.69609	2.90192	-11.2823	2.00389e-16	3.94581e-13	26.9942
chr8.98454167.98454600	-1.92774	4.96728	-11.2787	2.0304e-16	3.94803e-13	27.0803
chr9.79799732.79800485	-3.74683	2.90522	-11.2545	2.21626e-16	4.25623e-13	26.6589
chr11.69497048.69497793	-1.7223	5.36343	-11.2463	2.2832e-16	4.33132e-13	26.9484
chr1.22341956.22342554	-2.4452	3.34718	-11.2207	2.50592e-16	4.69654e-13	26.8569
chr20.63834993.63835504	-2.54606	4.45924	-11.2067	2.63613e-16	4.88177e-13	26.8357
chr22.32712187.32713166	-2.43877	3.67285	-11.184	2.86307e-16	5.23966e-13	26.7041
chr2.109721976.109722577	-2.90702	2.95986	-11.1717	2.99406e-16	5.38364e-13	26.6327
chr11.64759123.64760574	-2.45427	4.20956	-11.1702	3.01097e-16	5.38364e-13	26.7041
chr5.177478970.177479847	-2.15146	4.12992	-11.1666	3.05026e-16	5.39192e-13	26.6923
chr1.203440255.203441542	-1.80333	4.70458	-11.1561	3.16867e-16	5.5383e-13	26.6489
chr2.108945755.108946615	-2.90035	3.38479	-11.1511	3.22756e-16	5.57855e-13	26.5903
chr11.1437365.1438018	-2.33765	4.45343	-11.1378	3.38782e-16	5.79119e-13	26.587
chr17.50060810.50061348	-2.24114	4.19002	-11.126	3.53573e-16	5.97835e-13	26.5468
chr4.7948814.7949669	-2.87117	2.67239	-11.1121	3.72052e-16	6.15637e-13	26.2859
chr11.27339936.27340384	-3.62677	3.84157	-11.1111	3.73385e-16	6.15637e-13	26.3864
chr16.58032393.58033435	-2.27559	4.96604	-11.1076	3.78197e-16	6.15637e-13	26.4617
chr11.3867620.3868128	-3.3323	2.93208	-11.1063	3.79932e-16	6.15637e-13	26.2849
chr12.124531044.124531752	-2.97422	2.80879	-11.0966	3.93693e-16	6.31357e-13	26.3212
chr19.39823808.39825004	-2.38383	4.17255	-11.093	3.9888e-16	6.33148e-13	26.4224
chr15.45048477.45049568	2.37358	3.29169	11.0877	4.06647e-16	6.35653e-13	26.3686
chr12.13179496.13180217	-2.28608	3.76698	-11.0863	4.0863e-16	6.35653e-13	26.389
chr2.240236480.240237132	-2.93619	4.07101	-11.0707	4.32661e-16	6.61549e-13	26.3424
chr3.50600850.50601798	-2.12776	4.30588	-11.07	4.33783e-16	6.61549e-13	26.3448
chr17.19317125.19317743	-1.98517	3.60094	-11.0526	4.62165e-16	6.9799e-13	26.277
chr11.11329162.11330040	-2.49251	4.24054	-11.0488	4.68578e-16	7.0087e-13	26.2672
chr15.34794716.34796045	-1.9491	5.06093	-11.0296	5.02731e-16	7.44794e-13	26.1768
chr8.29065951.29066660	-1.90783	4.6412	-11.0121	5.35965e-16	7.80995e-13	26.1328
chr2.19228200.19229273	3.67225	2.32075	11.0105	5.39142e-16	7.80995e-13	25.9534
chr10.809718.810573	-2.34139	3.65226	-11.0073	5.45384e-16	7.80995e-13	26.106
chr14.55448037.55448646	2.00316	3.87451	11.0064	5.4725e-16	7.80995e-13	26.1148
chr7.5524956.5526033	-2.98899	3.01611	-10.9876	5.86218e-16	8.27833e-13	25.9945
chr17.3048607.3049451	-2.15662	4.39539	-10.9855	5.90712e-16	8.27833e-13	26.0409
chr10.86664063.86665173	-2.34347	5.23173	-10.9823	5.9758e-16	8.29981e-13	26.0064
chr12.116939741.116940232	-2.95891	2.92406	-10.9766	6.10342e-16	8.38095e-13	25.9377
chr3.11185562.11186096	-2.57846	2.93328	-10.9749	6.14198e-16	8.38095e-13	25.94
chr16.84013811.84014634	-2.6897	4.2897	-10.9723	6.19919e-16	8.38546e-13	25.9931
chr15.73374622.73375198	-3.65953	4.08459	-10.9584	6.52317e-16	8.74763e-13	25.9244
chr12.110252448.110253468	-2.52575	4.27141	-10.9497	6.73548e-16	8.95514e-13	25.9127
chr5.141915708.141916228	-3.02252	2.01105	-10.9388	7.00841e-16	9.23905e-13	25.4743
chr20.50870544.50871549	-2.2489	3.96551	-10.9311	7.20939e-16	9.42413e-13	25.8445
chr6.35490033.35491036	-2.15016	4.23144	-10.9066	7.88753e-16	1.02247e-12	25.7568
chr16.24208562.24209244	-2.48012	2.92677	-10.8992	8.10621e-16	1.04213e-12	25.6595
chr3.119794874.119795577	1.7865	4.51176	10.8951	8.22852e-16	1.04918e-12	25.7068
chr19.38229609.38230177	-2.33575	3.69107	-10.8824	8.62217e-16	1.09044e-12	25.6495
chr13.112885702.112886360	-2.18736	4.60292	-10.874	8.89178e-16	1.11547e-12	25.6338
chrX.2928106.2929690	-1.64541	5.15894	-10.8709	8.99191e-16	1.119e-12	25.6008
chr16.54502951.54503395	-3.98677	2.52698	-10.8412	1.0031e-15	1.2384e-12	25.1746
chr5.19624410.19625183	-3.11321	2.94533	-10.8305	1.04337e-15	1.27798e-12	25.2721
chr5.54785742.54786539	-2.25277	3.2299	-10.8249	1.06515e-15	1.29446e-12	25.4444
chr8.40539318.40540286	3.14123	3.14472	10.8161	1.10003e-15	1.32649e-12	25.3908
chr1.36400661.36401707	-1.74532	4.86165	-10.7986	1.17318e-15	1.40381e-12	25.3526
chr1.2279093.2279871	-2.64392	3.47669	-10.794	1.19326e-15	1.408e-12	25.326
chr7.539791.540285	-2.15965	3.41337	-10.7927	1.1992e-15	1.408e-12	25.3217
chr1.39154483.39155216	2.32034	3.14743	10.7916	1.20382e-15	1.408e-12	25.3278
chr2.231665923.231667317	-1.83196	5.54145	-10.771	1.29897e-15	1.50794e-12	25.2086
chr11.100784962.100785976	-2.35036	4.25073	-10.7679	1.31351e-15	1.51353e-12	25.2553
chr5.171427753.171428332	-3.36955	2.81222	-10.7531	1.38724e-15	1.58673e-12	25.0648
chr1.11847529.11848549	-3.47033	4.46092	-10.743	1.44004e-15	1.6351e-12	25.1636
chr19.1275175.1276238	-2.03673	4.84138	-10.737	1.47248e-15	1.65981e-12	25.1317
chr22.46346494.46347204	-3.08007	3.37974	-10.7301	1.51046e-15	1.69038e-12	25.0719
chr8.41332809.41333429	-2.75145	3.99826	-10.7262	1.53241e-15	1.7027e-12	25.0997
chr1.180526987.180527666	1.93257	3.87056	10.7233	1.54843e-15	1.70829e-12	25.0935
chr14.77795509.77796452	2.8885	2.46206	10.7183	1.57726e-15	1.72784e-12	24.8888
chr19.48780644.48781392	2.77107	2.42863	10.7115	1.61737e-15	1.7594e-12	24.8204
chr20.32474517.32476208	-1.53286	5.18858	-10.7092	1.63158e-15	1.76252e-12	25.0043
chr17.74647983.74648791	-3.34021	2.18832	-10.7027	1.6707e-15	1.79233e-12	24.698
chr1.173637405.173638454	3.3984	2.12654	10.6911	1.74417e-15	1.85834e-12	24.7151
chr10.132418727.132419238	-2.44564	2.58933	-10.6841	1.78986e-15	1.89405e-12	24.8211
chr17.63961545.63962287	-2.63988	3.05878	-10.6778	1.83193e-15	1.92547e-12	24.8351
chr22.27669300.27669988	-1.88423	4.70847	-10.6658	1.91484e-15	1.99461e-12	24.8675
chr14.87869645.87870439	2.87127	3.26839	10.6646	1.92335e-15	1.99461e-12	24.8219
chr7.7148745.7149187	-2.67212	2.49875	-10.6551	1.99279e-15	2.05293e-12	24.7436
chr6.21277549.21278070	2.54311	3.10279	10.6514	2.01961e-15	2.06687e-12	24.763
chr7.41028742.41029516	2.82391	3.71162	10.6446	2.07111e-15	2.10572e-12	24.787
chr7.74477915.74478583	-2.14409	3.83532	-10.6362	2.13686e-15	2.15847e-12	24.7773
chr19.5128276.5129297	-2.25	4.71749	-10.6316	2.17316e-15	2.18097e-12	24.7455
chrX.154531573.154532223	-1.83213	3.91104	-10.6203	2.26601e-15	2.25958e-12	24.7196
chr5.71906873.71908134	2.21966	3.63009	10.6148	2.3128e-15	2.29154e-12	24.6984
chr15.34796838.34797356	-2.6217	3.71469	-10.6013	2.43161e-15	2.39402e-12	24.6338
chr7.36303199.36304075	-1.72671	4.09937	-10.5984	2.45768e-15	2.40446e-12	24.6343
chr7.77237889.77238627	-3.01279	4.07187	-10.5863	2.57044e-15	2.49907e-12	24.5803
chr10.24008377.24009344	2.04475	4.14833	10.5781	2.65011e-15	2.56052e-12	24.5657
chr9.591310.591855	-3.0906	2.42278	-10.561	2.82284e-15	2.69875e-12	24.2054
chr19.45455475.45456502	-1.78345	5.07022	-10.5606	2.82788e-15	2.69875e-12	24.473
chr8.124271349.124272249	2.36534	3.50565	10.558	2.85453e-15	2.69979e-12	24.4868
chr19.6516008.6517571	-1.69411	5.25776	-10.5572	2.86368e-15	2.69979e-12	24.4562
chr11.35791153.35792053	-3.11303	4.29984	-10.5504	2.9362e-15	2.73513e-12	24.4636
chr1.109931097.109931577	-2.50914	3.62505	-10.5501	2.94025e-15	2.73513e-12	24.428
chr12.110928701.110929001	-3.57376	2.94096	-10.5488	2.95391e-15	2.73513e-12	24.2792
chr1.112524163.112525151	-2.98386	2.58462	-10.5461	2.98428e-15	2.74689e-12	24.1992
chr21.39451396.39452374	-1.77274	4.24786	-10.5369	3.08777e-15	2.80666e-12	24.4104
chr12.120244967.120245391	-2.27413	3.86977	-10.5368	3.08829e-15	2.80666e-12	24.4154
chr9.134661787.134662925	-2.18764	4.552	-10.5355	3.10334e-15	2.80666e-12	24.4016
chr5.6766430.6767078	-2.22414	3.60378	-10.527	3.20284e-15	2.86033e-12	24.3773
chr4.76308567.76308937	-2.04514	3.85081	-10.5258	3.2171e-15	2.86033e-12	24.3752
chr19.55149084.55149975	-2.82002	3.41414	-10.5258	3.21784e-15	2.86033e-12	24.3451
chr1.154418123.154418661	3.2787	2.18574	10.5146	3.35438e-15	2.964e-12	24.2201
chr12.6613803.6614520	-2.00579	4.66118	-10.5131	3.37258e-15	2.964e-12	24.3171
chr7.35465696.35466547	-3.96201	3.97611	-10.4978	3.56986e-15	3.11976e-12	24.2565
chr11.17923106.17923817	-1.91457	4.18743	-10.494	3.62107e-15	3.14035e-12	24.2565
chr19.49142766.49143227	-1.92186	4.38682	-10.493	3.6338e-15	3.14035e-12	24.2501
chr7.158763494.158764209	-3.01393	2.96168	-10.4887	3.69328e-15	3.16e-12	24.1338
chr9.110015769.110016932	2.32841	3.24187	10.4884	3.69717e-15	3.16e-12	24.2279
chr14.76772505.76773251	-1.69886	4.20838	-10.4834	3.76567e-15	3.18356e-12	24.2107
chr19.15452136.15453337	-1.88293	4.60521	-10.4827	3.7763e-15	3.18356e-12	24.2093
chr19.46739145.46739810	-3.00717	3.12483	-10.482	3.78612e-15	3.18356e-12	24.1754
chr12.122063940.122064408	-3.106	2.97219	-10.4677	3.99339e-15	3.33978e-12	24.0383
chr2.109382863.109383380	-3.05694	2.65185	-10.4534	4.2109e-15	3.49453e-12	23.9186
chr22.43103708.43104624	2.36425	3.92854	10.4526	4.22335e-15	3.49453e-12	24.1076
chr16.30700664.30701258	-1.90349	3.82095	-10.4479	4.29803e-15	3.53751e-12	24.0883
chrX.17547491.17548221	2.52458	3.90174	10.4359	4.49367e-15	3.67906e-12	24.047
chr12.91902801.91903784	4.47848	2.2498	10.4298	4.59752e-15	3.73632e-12	23.3165
chr1.245822694.245823462	2.06939	3.68663	10.429	4.61164e-15	3.73632e-12	24.0133
chr1.11882836.11883489	-2.22926	5.02062	-10.4251	4.67946e-15	3.77162e-12	23.9792
chr7.30911509.30912000	-2.03775	3.73405	-10.416	4.83983e-15	3.88077e-12	23.974
chr1.9900253.9900949	-2.20533	4.15032	-10.4144	4.86992e-15	3.88488e-12	23.9649
chr11.12397873.12398466	-2.23234	3.81081	-10.404	5.06096e-15	4.01667e-12	23.9238
chr17.40344902.40345855	-1.49066	4.72405	-10.3955	5.22491e-15	4.12574e-12	23.8756
chr9.109745431.109746413	-2.71718	3.88893	-10.3918	5.29691e-15	4.16147e-12	23.8811
chr16.2042034.2042576	-3.45618	2.79044	-10.3718	5.70685e-15	4.46101e-12	23.6432
chr17.62791841.62792775	3.06213	2.19187	10.3661	5.83062e-15	4.53497e-12	23.5697
chr1.54547527.54548993	-2.04188	5.01074	-10.3646	5.86347e-15	4.53783e-12	23.7463
chr19.11539744.11540628	-1.93604	4.08718	-10.3599	5.96672e-15	4.58154e-12	23.7614
chr9.93223178.93224028	-2.15648	3.11683	-10.3593	5.97885e-15	4.58154e-12	23.7518
chr3.31077034.31078014	2.82035	3.2247	10.3562	6.04812e-15	4.6119e-12	23.7198
chr10.62426046.62426815	3.0394	2.64792	10.3533	6.11572e-15	4.6407e-12	23.6175
chr20.45828596.45829134	-3.21697	2.68532	-10.3519	6.14771e-15	4.64233e-12	23.5877
chr1.29282947.29283682	-1.93655	4.58669	-10.3457	6.29193e-15	4.72828e-12	23.7006
chr6.25166115.25167089	-2.83122	3.27562	-10.3411	6.40094e-15	4.78708e-12	23.6537
chr6.170129696.170130368	-1.77589	3.86486	-10.329	6.69578e-15	4.97866e-12	23.6543
chr8.615053.616010	-2.9817	3.06516	-10.328	6.72113e-15	4.97866e-12	23.5573
chr19.38387358.38388630	-2.0087	4.96776	-10.3228	6.85265e-15	5.05203e-12	23.6204
chr3.72821985.72822600	2.97135	2.71943	10.3191	6.94753e-15	5.08394e-12	23.4368
chr4.12554926.12555617	3.57834	2.10556	10.3186	6.9613e-15	5.08394e-12	23.2238
chr19.3970511.3971472	-1.93061	4.735	-10.3134	7.09825e-15	5.15973e-12	23.5842
chr5.132211703.132212217	-2.78009	2.56432	-10.3047	7.33237e-15	5.28941e-12	23.4533
chr15.57497020.57497746	-2.31941	2.40196	-10.3042	7.34465e-15	5.28941e-12	23.4865
chr12.132286263.132286828	-2.85961	2.91587	-10.2896	7.75759e-15	5.55117e-12	23.4156
chr9.136625009.136625634	-2.06033	3.36189	-10.2889	7.77949e-15	5.55117e-12	23.5028
chr10.6213894.6214299	-3.25177	3.03701	-10.2871	7.82951e-15	5.56135e-12	23.4597
chr10.71338741.71339568	-2.13638	3.00671	-10.2833	7.94359e-15	5.61138e-12	23.4644
chr8.37478977.37479781	-2.423	4.70801	-10.2823	7.97209e-15	5.61138e-12	23.4656
chr11.10458981.10459613	-2.28429	3.53333	-10.278	8.10285e-15	5.67772e-12	23.4613
chr6.147063391.147064093	2.49249	3.46384	10.2748	8.1982e-15	5.71878e-12	23.4353
chr4.27149433.27150101	-2.95892	2.46187	-10.267	8.44162e-15	5.86229e-12	23.2002
chr1.3423164.3423823	-2.32942	3.52941	-10.2622	8.59601e-15	5.94298e-12	23.41
chr3.15284310.15285032	-2.4927	3.51768	-10.2417	9.28099e-15	6.38815e-12	23.3297
chr1.177525038.177525593	-3.96684	3.29954	-10.2389	9.37755e-15	6.42618e-12	23.1392
chr5.138953126.138953919	-2.36235	4.01388	-10.2361	9.47711e-15	6.46592e-12	23.3096
chr9.131330888.131331685	-3.53555	4.19117	-10.233	9.58854e-15	6.51338e-12	23.3003
chr15.48925467.48926403	2.15779	3.90511	10.2316	9.63969e-15	6.51966e-12	23.2963
chr1.201357250.201358044	-3.32936	2.68361	-10.2296	9.70922e-15	6.53825e-12	23.1922
chr10.97782548.97783192	-2.74756	2.41981	-10.2276	9.78481e-15	6.56076e-12	23.1903
chr19.50493166.50493832	-4.00657	2.6564	-10.2198	1.00738e-14	6.72551e-12	22.8568
chr7.663740.664524	-2.27465	3.66368	-10.2171	1.0178e-14	6.76608e-12	23.2424
chr15.70438623.70439304	-2.92921	3.82123	-10.2121	1.03704e-14	6.86463e-12	23.2224
chr14.105490446.105491422	-1.51891	6.29816	-10.187	1.13928e-14	7.4743e-12	23.0018
chr11.47415488.47416654	-1.61816	4.51529	-10.1868	1.13998e-14	7.4743e-12	23.1186
chr1.203508331.203508970	-2.48902	2.89084	-10.186	1.14356e-14	7.4743e-12	23.0866
chr10.43322504.43323359	-2.40453	2.96457	-10.1787	1.17524e-14	7.61666e-12	23.0694
chr16.90077253.90077963	-2.0425	4.21376	-10.1777	1.1796e-14	7.61666e-12	23.0975
chr3.195885184.195885727	-2.46492	3.32928	-10.1773	1.1816e-14	7.61666e-12	23.0904
chr18.47490861.47491382	-3.03962	3.13707	-10.1757	1.18856e-14	7.61666e-12	23.0318
chr3.25426358.25426833	-2.55844	3.8974	-10.1754	1.18982e-14	7.61666e-12	23.0789
chr18.10139757.10140845	1.97093	4.1098	10.1685	1.22101e-14	7.78429e-12	23.064
chr6.40996628.40997920	1.93801	3.63392	10.1545	1.28719e-14	8.1727e-12	23.0137
chr19.17576598.17577321	-2.35067	3.57076	-10.1496	1.31081e-14	8.26972e-12	22.9876
chr17.69896475.69897168	2.71561	2.47438	10.1491	1.3131e-14	8.26972e-12	22.8912
chr9.70470446.70470927	-4.31286	2.23571	-10.1451	1.33297e-14	8.36098e-12	22.3431
chr19.50501655.50502095	-3.16624	3.25867	-10.1429	1.34416e-14	8.39732e-12	22.921
chr22.50293017.50294108	-1.66302	4.31331	-10.1414	1.35158e-14	8.40993e-12	22.9507
chr12.121214481.121215498	2.26259	2.93806	10.1314	1.40372e-14	8.69953e-12	22.9144
chr3.12741024.12741566	-2.78909	3.20421	-10.1292	1.41539e-14	8.73704e-12	22.8883
chr20.62623637.62624344	-1.95277	3.48866	-10.1268	1.42817e-14	8.7811e-12	22.9097
chr15.100711231.100711959	-2.86371	2.88924	-10.1247	1.43958e-14	8.81642e-12	22.8262
chr9.104836294.104836964	-2.98841	3.12852	-10.1157	1.48891e-14	9.08273e-12	22.7833
chr7.132416747.132417483	-3.15065	3.33579	-10.1076	1.53494e-14	9.32698e-12	22.8136
chr15.34788417.34789729	-4.16921	2.79099	-10.1016	1.56964e-14	9.50071e-12	22.6343
chr3.46878704.46879267	-2.24099	3.96395	-10.0986	1.58747e-14	9.57141e-12	22.8066
chr2.218397694.218398921	-1.82797	5.13061	-10.0939	1.616e-14	9.70578e-12	22.7409
chr20.36100939.36101650	-2.03604	2.92728	-10.0917	1.62937e-14	9.74845e-12	22.7664
chr7.149771654.149772137	-2.16329	3.87613	-10.0882	1.65078e-14	9.83874e-12	22.7697
chr4.26105738.26106389	3.10338	1.65762	10.0807	1.6983e-14	1.00833e-11	22.4655
chr18.13191845.13192256	-3.07231	2.14275	-10.0705	1.7647e-14	1.04027e-11	22.4265
chr8.126466871.126467527	-2.97783	2.80408	-10.0704	1.76547e-14	1.04027e-11	22.5937
chr6.19137429.19137951	2.78622	2.67034	10.0643	1.80648e-14	1.06042e-11	22.6246
chr13.28955001.28956050	-3.50172	3.95697	-10.0531	1.88406e-14	1.1018e-11	22.6176
chr3.41137630.41138402	3.17956	2.24145	10.0512	1.89765e-14	1.10543e-11	22.4281
chr19.35740378.35741229	-1.45136	5.2995	-10.0502	1.90447e-14	1.10543e-11	22.5732
chr9.34252907.34253772	-2.16222	3.37993	-10.0352	2.01561e-14	1.16559e-11	22.5715
chr13.113724550.113725304	-2.174	3.6746	-10.0291	2.062e-14	1.18725e-11	22.5507
chr19.38988846.38989590	-2.20725	3.41252	-10.0281	2.06977e-14	1.18725e-11	22.5416
chrX.69153204.69153690	-2.35063	3.02638	-10.0273	2.07598e-14	1.18725e-11	22.5161
chr20.62570912.62572365	-2.95665	4.00081	-10.0254	2.09109e-14	1.18838e-11	22.5377
chr19.5114212.5115980	-1.85439	4.88996	-10.0251	2.09323e-14	1.18838e-11	22.4969
chr2.219561208.219562048	-2.63024	3.1704	-10.0216	2.12146e-14	1.20003e-11	22.4716
chr5.149380532.149381284	-2.68118	4.04284	-10.02	2.13384e-14	1.20266e-11	22.5113
chr16.88759204.88759810	-2.1401	4.03932	-10.0162	2.16515e-14	1.2159e-11	22.4944
chr17.43417268.43418001	-2.31581	2.43164	-10.0152	2.17324e-14	1.21605e-11	22.4191
chr2.45922551.45922847	-3.14192	2.59139	-10.0115	2.20368e-14	1.22792e-11	22.3914
chr3.115999749.116000771	2.50719	3.38724	10.0107	2.21023e-14	1.22792e-11	22.4761
chr2.27010791.27011334	2.48594	2.77863	10.0027	2.27762e-14	1.26085e-11	22.4284
chr17.47252123.47252542	-3.26141	2.54818	-10.0012	2.29091e-14	1.26371e-11	22.2816
chr12.124490701.124491219	-2.19499	3.45765	-9.9827	2.45639e-14	1.34593e-11	22.3791
chr11.11171156.11172146	-1.96751	4.4175	-9.98173	2.46542e-14	1.34593e-11	22.3538
chr19.10206114.10206713	2.88046	2.96843	9.98168	2.46591e-14	1.34593e-11	22.324
chr5.71631106.71631593	-2.24818	3.385	-9.97974	2.48405e-14	1.35109e-11	22.3599
chr15.33852215.33852974	2.3663	3.3738	9.97591	2.52015e-14	1.36595e-11	22.3405
chr1.54324067.54324598	-2.72625	2.22076	-9.97146	2.56286e-14	1.38428e-11	22.1921
chr6.125370277.125370964	-2.39876	2.93583	-9.96568	2.61934e-14	1.40989e-11	22.3021
chr2.16316661.16317684	-3.15181	3.91274	-9.95791	2.6973e-14	1.44438e-11	22.28
chr5.33291282.33291923	-3.46876	2.55248	-9.95692	2.70739e-14	1.44438e-11	22.1473
chr6.36683889.36684479	2.79671	2.80208	9.95654	2.71128e-14	1.44438e-11	22.2516
chr11.94854726.94855872	-2.21321	4.25561	-9.94729	2.80761e-14	1.49059e-11	22.2435
chr15.79178757.79179603	2.65886	3.09273	9.94205	2.86367e-14	1.51519e-11	22.2152
chr12.114335430.114336269	-2.92566	3.76332	-9.92967	3.00078e-14	1.58158e-11	22.1808
chr22.31646290.31647339	2.20265	3.40381	9.9289	3.00949e-14	1.58158e-11	22.175
chr18.7856557.7857234	2.65195	2.78843	9.92503	3.05375e-14	1.59944e-11	22.1536
chr9.108743626.108744589	-2.11769	3.66501	-9.92118	3.09856e-14	1.61746e-11	22.1517
chr14.99424294.99425009	-2.97443	2.38345	-9.91594	3.16048e-14	1.64426e-11	22.0184
chr14.77013949.77014658	-2.52021	3.40559	-9.91498	3.17196e-14	1.64473e-11	22.1286
chr12.52566949.52567482	-2.87423	2.42006	-9.91245	3.20246e-14	1.65503e-11	22.0644
chr10.110764307.110765047	-1.96862	4.2161	-9.91125	3.21696e-14	1.65702e-11	22.1005
chr15.35874283.35874865	3.19937	1.92868	9.90456	3.29941e-14	1.69388e-11	21.8194
chr7.50446467.50446955	3.01654	2.90032	9.90133	3.33982e-14	1.70368e-11	22.0241
chr7.44137878.44138791	-2.94498	3.38769	-9.90129	3.34039e-14	1.70368e-11	22.0745
chr14.56487406.56488135	3.68005	1.8704	9.90012	3.35516e-14	1.70562e-11	21.6885
chr1.144412141.144413353	-1.62245	3.55977	-9.89803	3.38184e-14	1.71358e-11	22.0656
chr14.52079294.52081425	1.73309	4.12051	9.89693	3.39591e-14	1.71512e-11	22.0538
chr7.128357006.128357664	-3.08468	3.08591	-9.89084	3.475e-14	1.74939e-11	22.0086
chr11.11296333.11297124	-3.78727	2.84747	-9.88853	3.50546e-14	1.75802e-11	21.8873
chr3.56909383.56909884	-3.68968	2.46325	-9.88783	3.51476e-14	1.75802e-11	21.8904
chr1.229408468.229409084	-1.62449	4.34967	-9.88568	3.54348e-14	1.76266e-11	21.9982
chr11.121389625.121390222	-2.06981	3.48268	-9.88544	3.5467e-14	1.76266e-11	22.0193
chr3.139758643.139759341	-2.24589	4.79607	-9.88413	3.56423e-14	1.76574e-11	21.9858
chr19.50500055.50501471	-2.81527	5.81037	-9.87536	3.68449e-14	1.81952e-11	21.9132
chrX.103828552.103828911	-3.10518	2.64707	-9.8716	3.73722e-14	1.83439e-11	21.8593
chr6.35238633.35239403	-3.19454	3.91412	-9.87153	3.73819e-14	1.83439e-11	21.9682
chr5.13831496.13832040	2.30827	2.92673	9.8579	3.93613e-14	1.92545e-11	21.9012
chr22.49935988.49937723	-1.72893	4.83543	-9.85531	3.97484e-14	1.93829e-11	21.8632
chr10.44911013.44911516	-2.17721	3.05064	-9.85093	4.04124e-14	1.96199e-11	21.8765
chr6.140043336.140044423	2.91819	2.39284	9.85045	4.04867e-14	1.96199e-11	21.7634
chr4.186845127.186845766	2.55951	3.37447	9.84944	4.06407e-14	1.96334e-11	21.8837
chr12.109522897.109523663	-2.87897	3.35699	-9.8436	4.15493e-14	2.00102e-11	21.8616
chr7.44065303.44066291	-2.10169	4.21086	-9.83941	4.22144e-14	2.02174e-11	21.8346
chr7.83677099.83677800	2.41486	3.65651	9.83925	4.22395e-14	2.02174e-11	21.8471
chr11.19244522.19245025	2.7853	2.56605	9.8329	4.32672e-14	2.06458e-11	21.7875
chr11.8688622.8689283	-1.60168	4.49473	-9.83028	4.36982e-14	2.07877e-11	21.7923
chr17.39674954.39675320	-2.97583	2.70421	-9.82717	4.4217e-14	2.09703e-11	21.7413
chr1.26907483.26908020	2.73301	2.44142	9.82526	4.45373e-14	2.1058e-11	21.7018
chr11.16791082.16791946	2.05999	3.81739	9.82329	4.48708e-14	2.11514e-11	21.7878
chr2.219419499.219420355	-3.09605	2.74345	-9.8205	4.53479e-14	2.12901e-11	21.7097
chr4.40404440.40405182	2.36818	3.34834	9.81997	4.54386e-14	2.12901e-11	21.7741
chr5.16777987.16778629	3.64104	2.33065	9.81705	4.59443e-14	2.14623e-11	21.5303
chr10.35372239.35372858	-1.6962	4.12526	-9.813	4.66541e-14	2.17287e-11	21.7347
chr16.10616753.10617689	-1.78993	3.7111	-9.80434	4.82107e-14	2.23866e-11	21.7148
chr11.108967128.108968089	-2.91733	2.65545	-9.80077	4.88673e-14	2.2624e-11	21.6188
chr5.157915566.157916159	-1.88938	4.26096	-9.79695	4.958e-14	2.28858e-11	21.6672
chr10.76774947.76775585	-2.94046	3.16862	-9.79398	5.01412e-14	2.30764e-11	21.652
chr2.160695364.160696415	3.05828	2.49028	9.78781	5.13275e-14	2.35526e-11	21.5847
chrX.27008376.27008869	-2.40294	3.10359	-9.78615	5.1653e-14	2.36323e-11	21.6416
chr14.23408208.23408839	-3.5563	3.02917	-9.78415	5.20458e-14	2.36901e-11	21.5905
chr20.32538310.32539240	-2.04642	3.35343	-9.78396	5.20838e-14	2.36901e-11	21.6431
chr5.36657514.36658279	3.35336	1.41646	9.78201	5.24697e-14	2.37603e-11	21.321
chr19.14173859.14174517	-3.65157	2.7769	-9.78164	5.25438e-14	2.37603e-11	21.4728
chr5.139659107.139659614	-2.48238	3.27787	-9.76984	5.49467e-14	2.47749e-11	21.586
chr1.33188533.33189256	2.73962	2.30736	9.76668	5.5611e-14	2.5002e-11	21.4809
chr7.44131825.44132576	-2.50161	4.57939	-9.75868	5.73237e-14	2.56401e-11	21.5294
chr12.3033949.3034525	-1.99521	3.31095	-9.75851	5.736e-14	2.56401e-11	21.5473
chr19.35138683.35139866	-1.75415	4.18645	-9.75422	5.83013e-14	2.59862e-11	21.5132
chr10.17010505.17011185	-1.89026	4.70852	-9.75298	5.85775e-14	2.60347e-11	21.4988
chr1.106879403.106880119	-2.36696	2.65796	-9.74902	5.94632e-14	2.63266e-11	21.48
chr7.139650592.139651181	-2.07104	2.81006	-9.74809	5.96729e-14	2.63266e-11	21.4857
chr12.50066369.50066862	-2.36677	2.43014	-9.74779	5.97421e-14	2.63266e-11	21.4581
chr1.16048572.16049086	-1.94412	3.42243	-9.73972	6.16003e-14	2.70161e-11	21.4776
chrX.69374368.69375061	-3.03285	3.05655	-9.73949	6.16539e-14	2.70161e-11	21.4614
chr17.9138322.9138910	-3.30082	3.12638	-9.73807	6.19871e-14	2.70858e-11	21.4545
chr20.35277396.35278320	-1.56897	4.98159	-9.7343	6.28814e-14	2.73996e-11	21.4021
chr10.79381739.79382410	-2.03308	4.33604	-9.7308	6.37205e-14	2.76876e-11	21.4192
chr12.132594007.132594337	-2.19403	4.37808	-9.72849	6.42835e-14	2.78545e-11	21.4228
chr20.15475468.15475863	-2.29702	3.00925	-9.72667	6.47282e-14	2.79693e-11	21.4003
chr16.11640155.11640938	2.01414	3.82516	9.72424	6.53292e-14	2.81507e-11	21.4058
chr19.45770162.45771008	-1.93892	5.44446	-9.72289	6.56656e-14	2.82175e-11	21.3457
chr6.45812758.45813563	-2.25015	3.60331	-9.71912	6.66112e-14	2.8545e-11	21.402
chr11.82695597.82696158	-3.50805	2.31755	-9.71569	6.74845e-14	2.88398e-11	20.972
chr1.46520072.46521007	-1.64341	4.76743	-9.71404	6.79095e-14	2.89419e-11	21.3404
chr7.74365130.74365809	-2.98681	3.22275	-9.71233	6.83508e-14	2.90504e-11	21.341
chr21.44845761.44846463	-2.24492	2.95464	-9.71006	6.89434e-14	2.91456e-11	21.3205
chr7.76011485.76012045	-2.84636	2.87867	-9.71004	6.89495e-14	2.91456e-11	21.3358
chr3.184574420.184575392	-1.75435	4.22013	-9.69933	7.18123e-14	3.02488e-11	21.3049
chr11.76602404.76602832	-2.28743	2.36379	-9.69829	7.20957e-14	3.02488e-11	21.2752
chr17.1847167.1847531	-2.85518	2.96867	-9.69812	7.21427e-14	3.02488e-11	21.2398
chr5.139659781.139660420	-2.25872	3.70126	-9.6954	7.28919e-14	3.04808e-11	21.3137
chr4.174681617.174682250	2.61888	2.89564	9.69065	7.42189e-14	3.09525e-11	21.2062
chr19.38304833.38305487	-1.69168	4.39029	-9.6892	7.46288e-14	3.10334e-11	21.2559
chr20.35886518.35886964	-2.78201	3.30631	-9.68832	7.48808e-14	3.10334e-11	21.2821
chr1.187408137.187409793	2.21384	3.28232	9.68786	7.50115e-14	3.10334e-11	21.2735
chr9.71984434.71985052	-1.82353	3.23395	-9.6868	7.53147e-14	3.10762e-11	21.2817
chr7.149719033.149719717	2.5456	3.47301	9.686	7.55438e-14	3.10883e-11	21.2789
chr1.115179289.115180125	2.06953	4.73309	9.68457	7.59561e-14	3.11755e-11	21.2358
chr2.218258857.218259757	-1.91742	4.0482	-9.68283	7.64584e-14	3.12991e-11	21.2582
chr2.217393293.217393995	-2.6316	2.46697	-9.6817	7.67889e-14	3.13518e-11	21.1815
chr20.4050411.4050972	-2.22175	3.75678	-9.66243	8.26244e-14	3.36461e-11	21.1859
chr22.27670730.27671122	-1.97035	3.36609	-9.65766	8.41367e-14	3.41724e-11	21.1733
chr18.5582641.5583434	2.146	3.86372	9.65698	8.43574e-14	3.41729e-11	21.1707
chr5.78699492.78700362	2.79497	3.3946	9.65209	8.59385e-14	3.46599e-11	21.1412
chr12.7060393.7060965	-2.57313	3.54786	-9.65189	8.60053e-14	3.46599e-11	21.1484
chr7.139456852.139457939	2.4683	3.69195	9.65036	8.65067e-14	3.47719e-11	21.1461
chr20.36827883.36828216	-2.27721	2.57056	-9.64169	8.94079e-14	3.58454e-11	21.049
chr4.5940404.5940862	-3.20249	2.48664	-9.63387	9.21106e-14	3.68341e-11	20.9584
chr17.14197772.14198470	-2.30134	3.12301	-9.632	9.27676e-14	3.70017e-11	21.0691
chr9.85212277.85213332	2.55934	3.08599	9.63066	9.32401e-14	3.70268e-11	21.0398
chr14.77302910.77304035	1.90049	3.72723	9.63048	9.33065e-14	3.70268e-11	21.065
chr11.35192218.35192759	-2.44764	3.19332	-9.62648	9.47362e-14	3.74984e-11	21.0554
chr1.1959773.1960472	-1.90722	3.36508	-9.62482	9.53381e-14	3.76409e-11	21.0503
chr20.57409674.57410885	-2.22105	4.11476	-9.6208	9.68078e-14	3.81244e-11	21.0225
chr2.158060717.158061588	3.08401	3.30629	9.61896	9.74873e-14	3.82669e-11	21.019
chr11.2314746.2315572	-2.72266	2.98319	-9.61803	9.78344e-14	3.82669e-11	21.0163
chr2.1819026.1819425	-2.88018	1.7516	-9.61783	9.79076e-14	3.82669e-11	20.7897
chrX.103360089.103360464	-2.75591	2.79732	-9.61595	9.86109e-14	3.84451e-11	20.9554
chr16.85234490.85236135	-1.67997	3.97169	-9.61017	1.00807e-13	3.9203e-11	20.9834
chr2.219460403.219461776	-1.50234	4.87804	-9.5994	1.05027e-13	4.07423e-11	20.8959
chr5.176780649.176781415	-2.33677	3.83767	-9.59836	1.05445e-13	4.08028e-11	20.9463
chr14.69013765.69014567	-2.00449	3.07076	-9.59702	1.05985e-13	4.09098e-11	20.9462
chr18.10408018.10408615	-4.1002	2.70699	-9.59546	1.06615e-13	4.10513e-11	20.6654
chr6.167565669.167566310	-2.09949	3.5014	-9.59304	1.07603e-13	4.12115e-11	20.9317
chr1.48654243.48655007	-2.04413	3.54552	-9.59282	1.07692e-13	4.12115e-11	20.9316
chr5.145975141.145976032	1.65273	4.2533	9.59249	1.07826e-13	4.12115e-11	20.9014
chr3.126745601.126747074	-1.39167	5.27412	-9.59098	1.0845e-13	4.13486e-11	20.8462
chr2.111659401.111660076	2.20669	2.84533	9.58816	1.09622e-13	4.16933e-11	20.902
chr20.32792167.32792696	-3.05189	2.97762	-9.58471	1.11073e-13	4.21421e-11	20.8536
chr7.1059343.1060727	-2.13762	4.01815	-9.57881	1.13597e-13	4.29948e-11	20.8695
chr15.40295616.40296493	-2.56429	3.33883	-9.57424	1.15593e-13	4.36441e-11	20.8609
chr7.4744650.4745525	-1.3602	5.19391	-9.573	1.16139e-13	4.36975e-11	20.7688
chr1.232319006.232320533	-2.0286	3.92001	-9.57265	1.16297e-13	4.36975e-11	20.8458
chr1.178275139.178276044	2.22603	2.81199	9.57178	1.16684e-13	4.37373e-11	20.8288
chr6.7216864.7217541	-2.76382	2.62205	-9.57063	1.17196e-13	4.38235e-11	20.7665
chr14.21041576.21042498	3.02497	2.64825	9.56842	1.18186e-13	4.4088e-11	20.8152
chr22.50206624.50207037	-2.117	2.92613	-9.56536	1.19574e-13	4.44988e-11	20.8182
chr22.27632858.27633912	-2.04892	4.12997	-9.56281	1.2074e-13	4.47362e-11	20.8034
chr2.229045631.229046106	-2.77898	2.49433	-9.56271	1.20787e-13	4.47362e-11	20.7231
chr17.21370318.21370911	-2.25202	3.78449	-9.55977	1.22146e-13	4.51324e-11	20.8004
chr1.148522548.148523161	-2.09677	3.10615	-9.5571	1.23398e-13	4.54866e-11	20.7975
chr17.35147110.35148578	-1.9751	5.27366	-9.55501	1.24384e-13	4.57419e-11	20.7095
chr1.3328038.3328727	-3.27991	2.54897	-9.55275	1.25464e-13	4.60301e-11	20.7475
chr9.131279277.131279665	-2.81032	2.72858	-9.55116	1.26225e-13	4.62004e-11	20.7459
chr8.13246483.13247829	2.11993	3.38242	9.54865	1.27441e-13	4.65362e-11	20.7666
chr1.157157195.157158199	3.19825	2.72633	9.54623	1.2862e-13	4.68564e-11	20.7034
chr12.110244494.110245302	-2.65043	3.49259	-9.54377	1.29835e-13	4.71887e-11	20.7452
chr19.50494620.50495731	-3.81659	3.04344	-9.54238	1.30521e-13	4.73275e-11	20.6781
chr4.6916422.6917389	2.67577	2.67344	9.54123	1.31098e-13	4.74262e-11	20.7301
chr1.25784608.25785223	-2.30037	2.9485	-9.53753	1.32959e-13	4.79877e-11	20.7253
chr21.42233157.42233838	-1.85313	2.92092	-9.53569	1.33896e-13	4.82028e-11	20.7168
chr6.154592399.154593543	-2.06605	3.79201	-9.53515	1.34175e-13	4.82028e-11	20.7108
chr10.69721715.69722361	-1.92235	4.56978	-9.53391	1.3481e-13	4.83195e-11	20.6751
chr10.78831344.78831989	-2.36525	3.14413	-9.53292	1.35319e-13	4.83904e-11	20.7048
chr15.47846908.47847483	-3.66708	2.79003	-9.53044	1.36606e-13	4.87387e-11	20.5169
chr17.74037312.74037693	-3.29474	2.25642	-9.5295	1.37095e-13	4.88013e-11	20.5013
chr2.26691192.26691683	-2.57393	2.70038	-9.52697	1.38427e-13	4.91628e-11	20.6319
chr5.172940230.172941240	-2.10407	3.68552	-9.52132	1.41445e-13	5.01203e-11	20.6644
chr3.195886345.195887127	-2.14615	4.30935	-9.51852	1.42966e-13	5.05439e-11	20.6226
chr5.150142869.150143844	2.03659	3.94892	9.5153	1.44728e-13	5.10054e-11	20.6324
chr6.15735520.15736552	2.0995	3.53442	9.51495	1.44927e-13	5.10054e-11	20.6375
chrX.68989544.68990450	-2.3237	3.77721	-9.50443	1.50861e-13	5.29739e-11	20.5992
chr10.113071349.113071932	-2.57498	2.86324	-9.50213	1.52195e-13	5.3322e-11	20.5782
chr1.68724983.68725739	-2.97526	2.75075	-9.49535	1.56184e-13	5.45966e-11	20.5156
chr6.151059812.151061014	2.11615	3.62416	9.49418	1.56885e-13	5.47189e-11	20.5615
chr14.72607891.72608954	2.68058	2.73544	9.49342	1.57339e-13	5.47545e-11	20.5362
chr11.12746651.12747085	-1.74435	3.58337	-9.49065	1.5901e-13	5.51308e-11	20.5408
chr11.33722344.33723599	2.6757	4.08439	9.49046	1.59129e-13	5.51308e-11	20.5324
chr6.50591221.50591700	-2.35605	3.3295	-9.48906	1.59984e-13	5.53035e-11	20.5439
chr4.155603266.155604029	-1.74106	3.98296	-9.48679	1.61373e-13	5.56601e-11	20.531
chr10.60611308.60612033	2.10433	3.54331	9.48474	1.62646e-13	5.5975e-11	20.5259
chr16.89917825.89918785	-1.70703	4.26978	-9.48217	1.6425e-13	5.64024e-11	20.492
chr11.119891367.119892064	-2.86032	3.29544	-9.48124	1.64832e-13	5.64775e-11	20.5136
chr1.240170126.240171351	-2.07041	3.65942	-9.47789	1.66957e-13	5.70799e-11	20.4989
chr22.46970863.46971643	-2.12981	3.44669	-9.47468	1.69014e-13	5.76563e-11	20.4898
chr22.27686316.27687198	-1.65782	4.25435	-9.47005	1.72031e-13	5.84399e-11	20.4333
chr7.36055085.36055713	-2.93453	2.48735	-9.47	1.72062e-13	5.84399e-11	20.38
chrX.137031299.137032700	1.77564	3.57177	9.46904	1.72698e-13	5.85282e-11	20.469
chr10.11086132.11086683	-2.05615	3.54991	-9.46818	1.73267e-13	5.85932e-11	20.466
chr19.49155188.49156336	-2.63192	3.79171	-9.46689	1.7412e-13	5.87541e-11	20.4574
chr16.56744742.56745546	-1.98362	4.19756	-9.46458	1.75666e-13	5.91474e-11	20.43
chr2.79585687.79586410	-2.18557	2.42457	-9.46381	1.76179e-13	5.91749e-11	20.3765
chr10.86670131.86670895	-2.17607	4.1205	-9.46333	1.76509e-13	5.91749e-11	20.4303
chr18.53639602.53640174	-2.69004	3.83382	-9.46017	1.78647e-13	5.97631e-11	20.436
chr15.41806373.41806935	-2.44181	2.79616	-9.45822	1.7999e-13	6.00829e-11	20.4143
chr17.2396681.2397156	-1.50646	4.78626	-9.45677	1.80983e-13	6.02853e-11	20.359
chr16.13957353.13958078	1.99049	3.64673	9.45341	1.83325e-13	6.09349e-11	20.4101
chr19.2602357.2602830	-1.73727	3.70545	-9.44746	1.87542e-13	6.22035e-11	20.3834
chr10.3099274.3100099	2.08953	3.26885	9.44502	1.89298e-13	6.26304e-11	20.3796
chr12.66859554.66860865	2.18375	2.76014	9.44456	1.89634e-13	6.26304e-11	20.3621
chr3.52446417.52448077	-2.12234	4.11706	-9.44327	1.90569e-13	6.28058e-11	20.3559
chr8.133153633.133154344	-1.86053	3.43378	-9.43341	1.97895e-13	6.50823e-11	20.3356
chr13.30577237.30577791	2.60968	2.86836	9.43168	1.99204e-13	6.53747e-11	20.3025
chr1.234974954.234975590	2.13397	3.48858	9.42912	2.01167e-13	6.588e-11	20.3181
chr10.22617979.22618815	1.81887	4.00067	9.42572	2.03796e-13	6.66008e-11	20.2833
chr3.186160753.186161421	2.16867	2.84134	9.42286	2.06041e-13	6.71931e-11	20.2922
chr22.21013832.21015138	-1.32333	4.75426	-9.42022	2.08132e-13	6.7733e-11	20.228
chr16.24497048.24497908	-2.18257	2.92475	-9.41882	2.09246e-13	6.79535e-11	20.2721
chr5.128436711.128437278	2.52418	3.0161	9.41669	2.1096e-13	6.83673e-11	20.272
chr19.13747514.13748439	-1.41185	5.20949	-9.41594	2.11572e-13	6.84229e-11	20.1754
chr11.10659443.10660165	2.315	3.47981	9.41335	2.13676e-13	6.896e-11	20.2611
chr19.46413059.46413920	-1.67807	5.18034	-9.41165	2.15071e-13	6.92668e-11	20.1719
chr16.9369987.9370742	-3.27899	2.93129	-9.41063	2.15911e-13	6.93934e-11	20.2042
chr10.50526944.50527904	-2.33965	3.63512	-9.40695	2.18972e-13	7.02323e-11	20.2342
chr18.45590409.45591009	-3.42217	1.44043	-9.40615	2.19645e-13	7.0303e-11	19.7332
chr6.43951152.43952009	-2.11424	2.86597	-9.40479	2.20789e-13	7.05241e-11	20.2179
chr1.238674440.238675517	-2.99121	2.7714	-9.40229	2.22908e-13	7.10552e-11	20.1035
chr10.44195049.44196037	-1.82553	3.82634	-9.39793	2.26658e-13	7.21029e-11	20.1929
chr13.33252188.33252508	-2.54153	3.30923	-9.39594	2.28398e-13	7.2453e-11	20.1944
chr2.127961603.127962217	-2.20166	4.08288	-9.3956	2.28691e-13	7.2453e-11	20.184
chr14.71852063.71852750	-2.88048	3.77611	-9.39406	2.30042e-13	7.27331e-11	20.1888
chr2.155099516.155100532	2.00445	3.08655	9.38919	2.34371e-13	7.39514e-11	20.1675
chr14.68685152.68686269	2.50974	3.17086	9.38673	2.36592e-13	7.45012e-11	20.1586
chr9.27712927.27713404	-3.25578	2.35419	-9.3861	2.37158e-13	7.45126e-11	19.9526
chr3.11453331.11453932	2.46015	2.4005	9.38563	2.37586e-13	7.45126e-11	20.0727
chr14.55107667.55108630	2.38727	4.21931	9.38255	2.40408e-13	7.50398e-11	20.1166
chr6.154923127.154923872	2.65504	3.34311	9.38233	2.40608e-13	7.50398e-11	20.1433
chr21.19257012.19257991	-2.93996	3.29829	-9.38222	2.40715e-13	7.50398e-11	20.1242
chr12.89783171.89784090	-2.73937	3.31745	-9.38063	2.4218e-13	7.52809e-11	20.1231
chr6.70398790.70399715	1.82506	3.84655	9.38033	2.42456e-13	7.52809e-11	20.1206
chr15.92074703.92075388	-2.59723	2.89342	-9.37934	2.43381e-13	7.54176e-11	20.0997
chr3.40899201.40899805	2.67801	2.84089	9.37751	2.45096e-13	7.57979e-11	20.1236
chr22.30289141.30290100	-1.39852	5.04232	-9.37456	2.47879e-13	7.65067e-11	20.0355
chr11.61888071.61888500	-1.97023	3.20238	-9.37126	2.51028e-13	7.73252e-11	20.1006
chr14.40021555.40022007	-2.69834	2.15444	-9.36879	2.5341e-13	7.77646e-11	19.9081
chr17.48503564.48504206	-2.67473	3.95826	-9.36834	2.53852e-13	7.77646e-11	20.0766
chr17.32897369.32897780	-2.42075	2.92591	-9.36823	2.53955e-13	7.77646e-11	20.0748
chr1.56456513.56457086	2.9855	2.72998	9.36555	2.56575e-13	7.84127e-11	20.0473
chr11.15911502.15912103	-2.33374	3.1182	-9.35602	2.66118e-13	8.11696e-11	20.046
chr5.123844543.123845650	-2.43741	2.92712	-9.35391	2.68272e-13	8.16238e-11	19.9955
chr1.158067438.158068111	1.91308	2.78499	9.35354	2.68656e-13	8.16238e-11	20.0227
chr19.44820735.44821691	-1.88739	4.06101	-9.35096	2.71328e-13	8.22749e-11	19.9991
chr5.76372042.76373071	1.70056	3.88384	9.34974	2.72602e-13	8.25004e-11	20.0043
chr5.149749340.149750190	2.82488	1.94498	9.34571	2.7684e-13	8.36119e-11	19.9397
chr4.14916685.14917706	1.52413	4.2133	9.34479	2.77818e-13	8.36119e-11	19.9621
chr5.151612853.151613566	2.34665	3.26092	9.34472	2.77887e-13	8.36119e-11	20.0023
chr3.171414890.171415770	-2.01293	3.41072	-9.34345	2.79243e-13	8.38576e-11	19.9958
chr3.52128116.52128674	1.8147	3.28266	9.34227	2.80514e-13	8.40769e-11	19.9924
chr1.64037950.64038478	-2.22556	2.78913	-9.33911	2.83933e-13	8.4938e-11	19.9686
chr6.43702394.43703348	-1.764	4.46432	-9.33813	2.84994e-13	8.50917e-11	19.9424
chr2.10843893.10844511	-1.51036	4.7364	-9.3368	2.86455e-13	8.53641e-11	19.905
chr5.150515830.150516480	-1.3423	4.8171	-9.33536	2.88035e-13	8.56708e-11	19.8975
chr1.15706783.15707162	-2.35702	2.78404	-9.3305	2.9345e-13	8.7115e-11	19.931
chr18.39946428.39947410	1.82041	4.5303	9.32789	2.96404e-13	8.78241e-11	19.8993
chr15.36362287.36363654	-1.77158	4.56086	-9.3168	3.09277e-13	9.14641e-11	19.8694
chr19.58326666.58327726	-1.25986	5.45285	-9.31474	3.11734e-13	9.20159e-11	19.7691
chr6.110537222.110538036	2.17604	2.94615	9.31039	3.16973e-13	9.33575e-11	19.869
chr14.54606225.54607507	-1.52397	3.7606	-9.30998	3.17479e-13	9.33575e-11	19.8572
chr12.106107565.106107992	2.13468	2.51428	9.30712	3.20972e-13	9.42064e-11	19.8202
chr2.129264511.129264850	-4.93186	-0.392937	-9.30656	3.21671e-13	9.42338e-11	18.161
chr20.46368275.46369013	1.99302	3.28597	9.30224	3.27043e-13	9.56275e-11	19.8412
chr14.61525079.61526011	2.52999	3.54529	9.29492	3.36347e-13	9.81636e-11	19.8096
chr19.1507781.1508505	-1.81856	4.94396	-9.28943	3.43505e-13	9.98919e-11	19.7291
chr22.38463283.38463702	-2.1795	2.76108	-9.2894	3.43554e-13	9.98919e-11	19.7794
chr12.60500813.60501576	-3.03134	2.30045	-9.28839	3.44887e-13	1.00093e-10	19.5705
chr1.224542666.224543803	2.37125	3.21791	9.28517	3.49167e-13	1.01146e-10	19.7808
chr12.1916402.1917113	-2.46596	2.43103	-9.28051	3.5547e-13	1.02595e-10	19.7306
chr13.113122604.113123337	-1.9022	3.49778	-9.2805	3.55487e-13	1.02595e-10	19.7588
chr5.149455926.149456407	2.45412	2.10866	9.28	3.56166e-13	1.026e-10	19.6655
chr16.89003959.89004716	-2.2825	3.41095	-9.27938	3.57019e-13	1.02656e-10	19.7591
chr13.51785907.51787046	-1.79267	3.92295	-9.27804	3.58857e-13	1.02994e-10	19.7367
chr19.20051802.20052764	-1.35423	5.90229	-9.27726	3.59933e-13	1.03112e-10	19.5956
chr17.78979818.78980564	-2.31411	3.11633	-9.27161	3.67828e-13	1.0518e-10	19.7277
chr11.77560088.77561142	2.48596	3.43875	9.26845	3.72306e-13	1.05983e-10	19.7093
chr19.6216840.6217600	-2.04969	3.80084	-9.2684	3.72383e-13	1.05983e-10	19.6987
chr17.44159519.44160208	2.29013	2.61168	9.26819	3.7268e-13	1.05983e-10	19.713
chr16.57318186.57318864	-2.50982	3.25379	-9.26677	3.74715e-13	1.06368e-10	19.7102
chr1.87712198.87712874	1.65612	4.32208	9.26484	3.77513e-13	1.06967e-10	19.6627
chr22.42553377.42554294	-1.61632	3.967	-9.2617	3.82077e-13	1.07928e-10	19.6676
chr20.3238777.3240666	2.08066	4.19608	9.26135	3.82599e-13	1.07928e-10	19.6575
chr14.35341383.35342582	-1.73504	3.68209	-9.26109	3.82986e-13	1.07928e-10	19.6738
chr22.46116298.46117039	-1.9425	3.41117	-9.25806	3.87459e-13	1.08991e-10	19.679
chr2.241609836.241610880	-1.50526	4.54539	-9.25231	3.96115e-13	1.10816e-10	19.5994
chr22.29780580.29781530	2.19643	2.8917	9.25219	3.96296e-13	1.10816e-10	19.6503
chr3.46892096.46893651	-1.43446	5.12938	-9.25192	3.96703e-13	1.10816e-10	19.5622
chr19.56110580.56111323	-2.1963	3.13913	-9.25186	3.96798e-13	1.10816e-10	19.6555
chr6.89297678.89298947	2.10753	3.37627	9.25064	3.98657e-13	1.11136e-10	19.6487
chr1.87794964.87795865	1.9194	3.14928	9.24222	4.11762e-13	1.14515e-10	19.6159
chr6.81560973.81562716	2.15268	3.35598	9.24191	4.12249e-13	1.14515e-10	19.6179
chr11.65443748.65444889	1.78323	3.74327	9.24015	4.1505e-13	1.15087e-10	19.5903
chr14.55881552.55882251	2.2568	2.31655	9.23735	4.1954e-13	1.16125e-10	19.5747
chr1.54581564.54582099	-2.34651	3.48927	-9.23464	4.23916e-13	1.17057e-10	19.5866
chr17.78140257.78140777	-2.48696	3.53594	-9.23434	4.2441e-13	1.17057e-10	19.59
chr2.233152349.233153111	-2.64617	2.96268	-9.23299	4.26624e-13	1.17459e-10	19.5741
chr13.96684443.96684901	-2.92173	3.15686	-9.23086	4.30129e-13	1.18215e-10	19.5712
chr19.38223964.38224763	-1.87413	3.7342	-9.22905	4.33129e-13	1.18829e-10	19.5566
chr2.130744426.130745131	-2.22677	3.24662	-9.22766	4.35448e-13	1.19255e-10	19.564
chr12.8687745.8688530	-2.15544	2.83923	-9.22503	4.3986e-13	1.20252e-10	19.5429
chr1.41109060.41110221	2.44065	3.44959	9.22303	4.43252e-13	1.20966e-10	19.5471
chr11.113384574.113385093	1.81206	3.43842	9.22106	4.46632e-13	1.21676e-10	19.5338
chr6.87102153.87102859	-2.63777	3.76904	-9.21867	4.50744e-13	1.22581e-10	19.5294
chr16.59632010.59632942	1.6984	3.8838	9.21814	4.51672e-13	1.22619e-10	19.5108
chr13.59345283.59345778	-2.91637	3.18546	-9.21763	4.52546e-13	1.22642e-10	19.519
chr5.144421283.144422233	1.54995	4.04162	9.21614	4.55141e-13	1.23131e-10	19.4968
chr19.46298893.46299315	-2.2131	3.28368	-9.21514	4.56904e-13	1.23394e-10	19.5176
chr14.73376630.73376999	-3.03916	2.05764	-9.20753	4.70456e-13	1.2677e-10	19.2777
chr1.164440022.164440694	-2.58677	3.26643	-9.20721	4.71037e-13	1.2677e-10	19.4775
chr11.125300674.125301358	1.8852	3.13695	9.20405	4.76796e-13	1.27907e-10	19.4703
chr5.139635793.139636129	-1.89132	2.77627	-9.20399	4.76906e-13	1.27907e-10	19.4761
chr17.15414742.15415494	-2.52533	2.20783	-9.20187	4.80801e-13	1.28298e-10	19.3999
chr1.46767601.46768236	-2.78933	3.27359	-9.20171	4.81108e-13	1.28298e-10	19.4608
chr10.110698479.110699295	-2.46912	3.46535	-9.20141	4.81654e-13	1.28298e-10	19.4654
chr14.104978315.104978785	-1.88623	3.43739	-9.20141	4.81664e-13	1.28298e-10	19.4626
chr16.10621688.10622937	-1.66076	5.59658	-9.19784	4.88306e-13	1.29845e-10	19.3325
chr3.60086726.60087285	3.47124	2.00591	9.19388	4.95809e-13	1.31615e-10	19.2667
chr19.8591954.8592968	-2.15471	5.43249	-9.19225	4.98923e-13	1.32216e-10	19.3375
chr20.16115754.16116461	-2.63375	2.47159	-9.19164	5.00099e-13	1.32302e-10	19.3884
chr5.134506006.134506718	-2.7946	3.08347	-9.18816	5.0683e-13	1.33685e-10	19.4111
chr8.143840498.143841395	-1.80235	4.44939	-9.18805	5.07043e-13	1.33685e-10	19.3767
chr9.73684016.73685074	3.57968	2.76061	9.1876	5.07929e-13	1.33692e-10	19.3718
chr16.81405517.81406286	1.58224	4.27661	9.18701	5.09069e-13	1.33766e-10	19.379
chr11.133526492.133527201	-2.98881	2.62745	-9.18608	5.10906e-13	1.34022e-10	19.3774
chr3.50264403.50265268	-2.06701	5.10112	-9.18557	5.11893e-13	1.34055e-10	19.3115
chr15.78306162.78306721	2.18488	2.96906	9.17926	5.24473e-13	1.37118e-10	19.3788
chr11.66523466.66524473	-2.20206	3.48497	-9.17818	5.26658e-13	1.37459e-10	19.3784
chr8.22370762.22371067	-2.91216	2.16787	-9.17573	5.31651e-13	1.38529e-10	19.2723
chr1.150259784.150260298	-2.48216	3.20321	-9.17429	5.34595e-13	1.38887e-10	19.3584
chr10.21077561.21078089	-2.77117	3.63883	-9.17419	5.34808e-13	1.38887e-10	19.3619
chr11.83865045.83866099	2.601	3.16702	9.1729	5.37465e-13	1.39344e-10	19.3571
chr2.54639683.54640263	2.46239	2.35958	9.17091	5.4159e-13	1.4018e-10	19.3315
chr22.38278683.38279348	-2.82024	2.41621	-9.16714	5.49509e-13	1.41993e-10	19.255
chr20.44495288.44496304	2.97199	2.30308	9.16271	5.58947e-13	1.44193e-10	19.1989
chrX.133726186.133726679	2.12869	2.92566	9.16173	5.61048e-13	1.44277e-10	19.2978
chr11.28058369.28058800	-3.31484	2.15751	-9.16135	5.61869e-13	1.44277e-10	18.9383
chr4.54082010.54082798	1.9164	3.48984	9.16123	5.6213e-13	1.44277e-10	19.3154
chrX.110394628.110395098	2.83319	3.09744	9.16078	5.63108e-13	1.44277e-10	19.3051
chr2.205767684.205768833	-2.08413	3.57283	-9.16041	5.63913e-13	1.44277e-10	19.3094
chr1.245290805.245291488	-2.37239	2.62607	-9.15819	5.68743e-13	1.45274e-10	19.2831
chr5.43888591.43889857	-2.11948	3.88592	-9.15744	5.70394e-13	1.45457e-10	19.299
chr19.29671521.29672137	2.02231	2.73233	9.15655	5.72349e-13	1.45717e-10	19.2968
chr3.83934226.83935062	2.66874	2.36	9.1546	5.76656e-13	1.46573e-10	19.2578
chr1.116463641.116464239	-3.03752	2.74083	-9.14854	5.90267e-13	1.49788e-10	19.2263
chr5.123209132.123209963	1.92031	3.33255	9.14689	5.94024e-13	1.50496e-10	19.259
chr10.71219541.71220037	-2.35489	3.30539	-9.13965	6.10808e-13	1.54497e-10	19.2343
chr11.1262452.1263132	-2.53081	3.25825	-9.13871	6.13018e-13	1.54804e-10	19.2298
chr6.119482793.119483200	-2.88039	2.62733	-9.1347	6.2257e-13	1.56961e-10	19.1998
chr22.24262224.24262882	2.49948	2.35245	9.13409	6.24033e-13	1.57076e-10	19.1273
chr8.56636604.56637514	-2.62636	2.90546	-9.13177	6.29628e-13	1.58228e-10	19.1919
chr1.27117677.27118259	2.29946	1.97507	9.13133	6.30696e-13	1.58241e-10	19.1353
chr6.9397838.9398877	-1.79353	3.57595	-9.13068	6.32273e-13	1.58381e-10	19.1866
chr13.46356187.46356497	-2.83959	1.70202	-9.12921	6.35852e-13	1.59021e-10	19.0657
chr8.23224161.23225415	2.33514	3.37323	9.12677	6.41856e-13	1.60245e-10	19.1858
chr19.39204738.39205211	-2.82684	1.89429	-9.12639	6.42804e-13	1.60245e-10	18.9919
chr11.109858171.109858725	-2.5036	1.65898	-9.12074	6.5692e-13	1.63502e-10	19.0261
chr16.1342717.1343618	-1.74562	5.56415	-9.11593	6.69223e-13	1.66063e-10	19.0236
chr3.47009185.47010024	-1.56874	4.35367	-9.11528	6.70901e-13	1.66063e-10	19.096
chr12.80213059.80214617	2.71326	2.53638	9.11448	6.72956e-13	1.66063e-10	19.0658
chr6.13912665.13913450	2.71982	2.76464	9.11433	6.73335e-13	1.66063e-10	19.0907
chr4.76194060.76194772	2.08902	3.2404	9.11407	6.74033e-13	1.66063e-10	19.1374
chr19.3982817.3983588	2.25802	3.57527	9.11406	6.74039e-13	1.66063e-10	19.1357
chr22.27041573.27042422	-2.59518	3.18401	-9.11381	6.74685e-13	1.66063e-10	19.1337
chr5.115501332.115501956	-3.26299	2.29638	-9.11208	6.79218e-13	1.66848e-10	18.9796
chr19.35135269.35135670	-2.03282	2.92831	-9.11177	6.80018e-13	1.66848e-10	19.1274
chr14.99563047.99563641	-1.4636	3.88111	-9.10991	6.84919e-13	1.67786e-10	19.0979
chr2.128836347.128836910	-2.60093	2.73967	-9.10674	6.93316e-13	1.69576e-10	19.0837
chr5.154701266.154702169	2.58721	2.81098	9.10566	6.96207e-13	1.69928e-10	19.1035
chr17.20992887.20993495	-2.09145	2.91048	-9.10539	6.9694e-13	1.69928e-10	19.1019
chr10.111360221.111360873	-2.33024	2.35625	-9.10354	7.01916e-13	1.70873e-10	19.0398
chr11.44470940.44471477	-3.78571	2.34694	-9.10208	7.05882e-13	1.7157e-10	18.9509
chr13.29465616.29466371	1.90892	3.27589	9.10164	7.07074e-13	1.71592e-10	19.0838
chr2.219509622.219510426	-1.71245	3.6997	-9.09843	7.15864e-13	1.73454e-10	19.0678
chr12.119478993.119479686	2.56433	2.85972	9.09526	7.24669e-13	1.75315e-10	19.0521
chr11.123494397.123495356	1.98763	3.74219	9.09333	7.30067e-13	1.76054e-10	19.0555
chr13.99150700.99152078	2.03393	3.63108	9.09325	7.30291e-13	1.76054e-10	19.0565
chr11.46294718.46295832	-1.50305	4.43185	-9.09296	7.3112e-13	1.76054e-10	19.0172
chr11.92776563.92777109	-2.14816	2.75097	-9.09224	7.33141e-13	1.76268e-10	19.0463
chr5.83035494.83036152	-2.95142	2.43509	-9.08975	7.40207e-13	1.77423e-10	18.9885
chr6.36682505.36683048	2.42003	3.13305	9.08975	7.40226e-13	1.77423e-10	19.0465
chr16.9521903.9522489	2.04309	3.65858	9.08651	7.49503e-13	1.79127e-10	19.0256
chr14.67457801.67458465	-2.44558	2.40495	-9.08638	7.49873e-13	1.79127e-10	18.972
chr3.100040422.100040967	-2.18745	2.88325	-9.08593	7.51186e-13	1.79127e-10	19.0201
chr19.48812095.48812829	-2.08889	3.27535	-9.08567	7.51944e-13	1.79127e-10	19.0308
chr3.75641060.75641764	-1.74493	4.41983	-9.08471	7.54741e-13	1.79519e-10	18.9766
chr19.38899322.38900269	-1.19067	6.06521	-9.08403	7.56717e-13	1.79714e-10	18.8315
chr2.19580163.19581228	-2.19207	3.64016	-9.0803	7.67661e-13	1.82035e-10	19.0012
chr12.93682915.93683752	-1.99588	2.84887	-9.0791	7.71213e-13	1.82599e-10	19.0033
chr11.135004466.135005124	-2.69012	3.44743	-9.07075	7.96445e-13	1.88227e-10	18.975
chr13.77196038.77196759	-4.50955	2.87177	-9.07044	7.97404e-13	1.88227e-10	18.7245
chr12.114025774.114026461	-3.12488	3.06171	-9.06726	8.07236e-13	1.90161e-10	18.9322
chr2.107645529.107645953	-2.57849	2.64564	-9.067	8.08041e-13	1.90161e-10	18.8817
chr10.31242790.31243404	2.74392	3.27519	9.06141	8.25639e-13	1.94009e-10	18.9382
chr5.11528531.11529149	-3.26202	3.10502	-9.05952	8.31689e-13	1.95084e-10	18.8957
chr16.30881329.30881901	-2.77196	1.91696	-9.05919	8.32722e-13	1.95084e-10	18.6918
chr11.43830809.43831388	1.62789	4.49623	9.05835	8.3542e-13	1.95422e-10	18.882
chr21.44021557.44022018	-2.6436	2.31028	-9.05785	8.37059e-13	1.95511e-10	18.8751
chr3.112074728.112075528	1.70429	4.02964	9.05745	8.38353e-13	1.9552e-10	18.8876
chr13.90717145.90718049	2.29247	3.02915	9.05671	8.40734e-13	1.9577e-10	18.9076
chr19.45670861.45671204	-2.43576	2.47381	-9.05634	8.41943e-13	1.9577e-10	18.8405
chr10.132631086.132632503	-1.41125	4.8609	-9.05448	8.47981e-13	1.9688e-10	18.8295
chr5.168047209.168048086	-1.78082	3.48331	-9.05294	8.53051e-13	1.97628e-10	18.9022
chr19.1812246.1813232	-1.49088	5.53436	-9.05273	8.53744e-13	1.97628e-10	18.7748
chr16.58102574.58103581	-1.71267	4.95104	-9.0513	8.58466e-13	1.98426e-10	18.7985
chr14.61561446.61562240	1.61281	4.57743	9.0508	8.60105e-13	1.98509e-10	18.8444
chr4.76388225.76388854	2.23117	2.60195	9.05039	8.61467e-13	1.98529e-10	18.8943
chr17.17551365.17551848	-1.57797	5.11092	-9.04892	8.66385e-13	1.99347e-10	18.772
chr11.2390547.2391303	-1.65135	4.11239	-9.04856	8.6758e-13	1.99347e-10	18.8472
chr15.76576651.76577389	-1.98527	2.78521	-9.04815	8.68952e-13	1.99368e-10	18.8755
chr9.131234862.131235939	-1.8182	4.96755	-9.04378	8.837e-13	2.02265e-10	18.7739
chr7.76423331.76424266	1.91021	3.52021	9.04364	8.84178e-13	2.02265e-10	18.8627
chr1.236066819.236067321	-1.80601	3.73567	-9.04172	8.90765e-13	2.03472e-10	18.8436
chr1.2133045.2133944	-1.43224	4.85188	-9.04074	8.94138e-13	2.03943e-10	18.7741
chr17.27968131.27968774	-2.41062	2.55583	-9.03958	8.98146e-13	2.04558e-10	18.8374
chrX.93321698.93322660	-1.91343	4.55318	-9.03838	9.02316e-13	2.05003e-10	18.7937
chr3.196193676.196194447	-2.21826	3.27683	-9.03826	9.02736e-13	2.05003e-10	18.8492
chr1.229370569.229371028	-3.71539	1.79638	-9.03442	9.16201e-13	2.07757e-10	18.3986
chr7.137882166.137882682	1.99656	3.92033	9.03178	9.25562e-13	2.09574e-10	18.8106
chr10.113326180.113327117	1.8149	3.03118	9.03071	9.29399e-13	2.10137e-10	18.8223
chr3.49698999.49699728	-2.076	3.83525	-9.02965	9.33216e-13	2.10532e-10	18.802
chr1.208250705.208251298	-3.94801	2.60511	-9.02947	9.33852e-13	2.10532e-10	18.6987
chr16.86984827.86985679	-2.11254	3.14736	-9.02698	9.42864e-13	2.12256e-10	18.8096
chr7.24970926.24972352	2.07101	3.20487	9.02445	9.52119e-13	2.13739e-10	18.798
chr22.45516295.45517289	-1.59769	3.66049	-9.02409	9.53455e-13	2.13739e-10	18.784
chr4.84995393.84995896	2.81978	2.22517	9.02403	9.53651e-13	2.13739e-10	18.7404
chr1.11880918.11881370	-2.54567	3.5425	-9.02368	9.54946e-13	2.13739e-10	18.7933
chr3.45817669.45818619	1.88555	3.86208	9.02312	9.57018e-13	2.13895e-10	18.7791
chr18.44882225.44882776	-2.49878	3.58998	-9.02147	9.63142e-13	2.14955e-10	18.7876
chr8.143499096.143500148	-1.6407	3.98577	-9.02024	9.67706e-13	2.15664e-10	18.7533
chr2.37858320.37858987	-1.80473	3.89448	-9.01851	9.74205e-13	2.16802e-10	18.7516
chr17.33500224.33500624	-2.65736	1.5093	-9.0158	9.84429e-13	2.18764e-10	18.6045
chr15.59199760.59200817	1.81288	4.68474	9.01191	9.99298e-13	2.21752e-10	18.681
chr10.1738989.1739239	-2.27175	2.21025	-9.01136	1.00144e-12	2.21909e-10	18.6891
chr12.56087101.56087854	-3.06689	2.99087	-9.01061	1.00435e-12	2.22178e-10	18.7014
chr2.30664717.30665445	1.66435	4.2637	9.01031	1.0055e-12	2.22178e-10	18.7006
chr16.31471587.31473202	-1.45474	4.69191	-9.00668	1.01969e-12	2.24992e-10	18.6658
chr15.68797737.68797952	-3.14885	1.42282	-9.00514	1.02575e-12	2.26009e-10	18.275
chr19.48810805.48811486	-1.50819	4.39909	-9.00383	1.03097e-12	2.26839e-10	18.6791
chr5.127784885.127785547	-3.22122	2.61191	-9.00323	1.03337e-12	2.26938e-10	18.5634
chr12.115135686.115136205	-1.6159	3.49514	-9.00298	1.03434e-12	2.26938e-10	18.7058
chr8.141629380.141630011	-2.30341	2.31347	-9.00246	1.03645e-12	2.26939e-10	18.6786
chr12.76685321.76685712	-1.88633	2.94037	-9.00225	1.03727e-12	2.26939e-10	18.7149
chr1.43147548.43148140	-1.75087	4.21531	-8.99827	1.05333e-12	2.3013e-10	18.6629
chr19.46296731.46297274	-2.31759	3.27617	-8.99698	1.05858e-12	2.30954e-10	18.6972
chr5.72441720.72442348	2.31036	2.67825	8.99632	1.06131e-12	2.31224e-10	18.6905
chr13.44819081.44819649	2.62693	1.96561	8.99408	1.07048e-12	2.32896e-10	18.602
chr18.80108754.80110049	-1.34663	4.73494	-8.99322	1.07405e-12	2.33346e-10	18.6063
chr9.16069504.16070288	-2.72919	2.4138	-8.98999	1.08754e-12	2.35947e-10	18.5684
chr1.176691541.176693247	-1.77646	4.19187	-8.98892	1.09206e-12	2.36598e-10	18.624
chr18.46408456.46409113	1.85741	3.31244	8.98854	1.09363e-12	2.36609e-10	18.6551
chrX.44314161.44314655	-1.95358	4.08384	-8.98267	1.11871e-12	2.41699e-10	18.617
chr2.75285874.75286512	-4.55746	2.33681	-8.98173	1.12278e-12	2.4198e-10	18.2143
chr6.17097638.17098154	-2.71591	2.97947	-8.98165	1.12312e-12	2.4198e-10	18.612
chr3.153051425.153052488	1.50568	4.56349	8.98107	1.12565e-12	2.4219e-10	18.5689
chr5.40410262.40411513	2.40978	3.56074	8.98029	1.12904e-12	2.42255e-10	18.63
chr17.19288457.19289028	-1.63495	3.83329	-8.98028	1.12907e-12	2.42255e-10	18.6106
chr11.91872027.91873429	-2.02659	3.75522	-8.97967	1.13176e-12	2.42497e-10	18.6258
chr8.79952480.79953337	-2.22288	2.77497	-8.97902	1.1346e-12	2.42771e-10	18.6121
chr2.3524880.3525503	-2.05095	3.07416	-8.97838	1.1374e-12	2.42777e-10	18.6265
chr12.122368357.122368868	2.313	2.70965	8.9783	1.13775e-12	2.42777e-10	18.6144
chr7.2641254.2641959	-1.84038	3.80116	-8.9745	1.15458e-12	2.46032e-10	18.5937
chr22.21713010.21713608	-2.21499	2.71236	-8.97409	1.15639e-12	2.46081e-10	18.5883
chr5.144048143.144048902	-2.14793	3.41224	-8.97325	1.16015e-12	2.46528e-10	18.6039
chr1.232538047.232539145	2.06844	3.50808	8.9726	1.16308e-12	2.46528e-10	18.5945
chr1.212595685.212596923	2.04583	3.49684	8.97256	1.16325e-12	2.46528e-10	18.6051
chr5.170598505.170599093	-2.65634	2.74467	-8.96702	1.18841e-12	2.51467e-10	18.5584
chr7.1466468.1467231	-2.10807	3.87191	-8.96672	1.18978e-12	2.51467e-10	18.5648
chr8.11086293.11086868	-3.27025	2.34826	-8.96214	1.211e-12	2.55604e-10	18.4326
chr7.30930602.30931005	-3.43744	2.41273	-8.96121	1.21537e-12	2.56179e-10	18.4605
chr20.19785947.19786641	-1.82878	4.71634	-8.95885	1.22652e-12	2.57888e-10	18.4954
chr22.46768429.46769067	-2.12574	3.69219	-8.95879	1.2268e-12	2.57888e-10	18.5407
chr4.147831753.147832296	2.72972	3.19155	8.95776	1.23166e-12	2.58561e-10	18.5431
chr15.73724258.73724661	-2.69629	2.65587	-8.95645	1.23791e-12	2.58586e-10	18.5075
chr4.13907257.13907888	1.86135	3.8679	8.95638	1.23826e-12	2.58586e-10	18.5238
chr7.81600455.81601127	2.40361	2.37529	8.95589	1.24061e-12	2.58586e-10	18.5027
chr21.44495514.44496122	-3.48912	2.60134	-8.95581	1.24097e-12	2.58586e-10	18.4466
chr3.195207610.195208108	-2.06379	3.12876	-8.95571	1.24145e-12	2.58586e-10	18.5402
chr12.6943473.6944885	-1.39111	4.91903	-8.95565	1.24176e-12	2.58586e-10	18.464
chr20.19835695.19836235	-2.52195	3.11784	-8.95501	1.24483e-12	2.58879e-10	18.5278
chrX.129931236.129933226	-1.4734	5.50088	-8.95395	1.24994e-12	2.59596e-10	18.4017
chr17.75908254.75908620	-1.6332	4.53351	-8.95201	1.25935e-12	2.61202e-10	18.4703
chr1.21896673.21897222	-1.52834	4.26546	-8.94876	1.27526e-12	2.64141e-10	18.4473
chr5.133240416.133241070	1.84828	4.05547	8.94842	1.27692e-12	2.64141e-10	18.4772
chr17.47810047.47810754	1.98285	2.96943	8.94704	1.28374e-12	2.65198e-10	18.5084
chr11.15673180.15673886	-1.73854	4.15324	-8.94225	1.30774e-12	2.69539e-10	18.4456
chr7.33979504.33980572	2.02568	4.36799	8.94215	1.30822e-12	2.69539e-10	18.4414
chr7.66628176.66629278	-1.26861	5.84759	-8.94044	1.3169e-12	2.70844e-10	18.3008
chrX.283140.283541	-1.87101	3.60527	-8.94022	1.31803e-12	2.70844e-10	18.4732
chr19.14551297.14551947	-1.91654	3.58455	-8.9378	1.33039e-12	2.73024e-10	18.4623
chr4.112591379.112592091	-1.9009	3.28597	-8.93704	1.33434e-12	2.73474e-10	18.4707
chr19.14689635.14690407	-1.50173	4.70959	-8.93559	1.34183e-12	2.74646e-10	18.3972
chr19.18519989.18520775	1.67046	3.8955	8.93513	1.34419e-12	2.7473e-10	18.4354
chr2.152415119.152415773	2.42866	2.43826	8.93483	1.34577e-12	2.7473e-10	18.4524
chr10.104424657.104425181	3.97032	1.69996	8.93387	1.35075e-12	2.75149e-10	18.0317
chr4.67365906.67367029	2.75233	2.44552	8.93376	1.35136e-12	2.75149e-10	18.411
chr15.67176696.67176911	-3.06652	1.76228	-8.93316	1.35449e-12	2.75356e-10	18.2411
chr3.131349564.131350768	1.85786	4.07286	8.93289	1.35592e-12	2.75356e-10	18.4232
chr7.19519382.19520009	-2.4203	4.40779	-8.93163	1.36252e-12	2.76336e-10	18.4216
chr1.56797916.56798833	2.53882	3.44283	8.93109	1.36535e-12	2.76422e-10	18.4473
chr18.55833293.55834034	2.5878	3.09492	8.93058	1.36806e-12	2.76422e-10	18.4463
chr15.100721720.100722554	2.64799	3.02318	8.93034	1.36933e-12	2.76422e-10	18.4453
chr12.25458008.25458858	2.82597	2.30824	8.9302	1.37005e-12	2.76422e-10	18.3889
chr1.16112965.16113444	-2.33242	2.24449	-8.92626	1.39106e-12	2.80189e-10	18.4057
chr9.121765014.121765668	-1.73149	3.56875	-8.92603	1.39233e-12	2.80189e-10	18.4128
chr11.75589893.75590362	-2.88486	2.60835	-8.92533	1.39609e-12	2.80231e-10	18.3801
chr18.10542902.10543645	2.42357	2.32207	8.92521	1.39675e-12	2.80231e-10	18.3725
chr1.31368615.31369137	-2.00335	3.66524	-8.92499	1.39794e-12	2.80231e-10	18.4079
chr17.951587.952141	-2.07808	4.28439	-8.92039	1.42299e-12	2.84885e-10	18.3628
chr11.130611620.130612851	1.49728	4.80775	8.91914	1.4299e-12	2.85902e-10	18.3247
chr11.24082894.24083625	-1.93183	3.88702	-8.91856	1.43311e-12	2.86176e-10	18.3922
chr19.18156999.18157439	-1.83018	3.74226	-8.91548	1.45029e-12	2.89235e-10	18.3659
chr8.116602009.116602933	-2.85496	1.77134	-8.91242	1.46754e-12	2.923e-10	18.1785
chr9.119998452.119999097	-2.80879	2.9336	-8.91146	1.47298e-12	2.93009e-10	18.329
chrX.134676279.134676894	1.86564	3.17958	8.91002	1.4812e-12	2.94266e-10	18.3648
chr2.60553546.60553791	-2.09115	2.77343	-8.90903	1.48689e-12	2.9502e-10	18.3653
chr7.150994477.150995309	-2.01279	3.6552	-8.90824	1.49145e-12	2.95382e-10	18.3531
chr22.28690913.28691351	-5.39722	-0.36856	-8.90806	1.49251e-12	2.95382e-10	16.9783
chr10.132891849.132892509	-2.34318	2.92205	-8.90561	1.5067e-12	2.97812e-10	18.3478
chr2.232592683.232593416	2.5187	2.61858	8.90435	1.51404e-12	2.98883e-10	18.3316
chr2.88038285.88038846	2.44792	2.22721	8.90299	1.52203e-12	3.00079e-10	18.272
chr7.34155071.34155770	2.46039	3.12735	8.90116	1.53281e-12	3.01822e-10	18.3216
chrX.108390990.108391777	-2.40023	3.42335	-8.89948	1.54283e-12	3.03067e-10	18.329
chr10.86668160.86668968	-1.82994	5.20382	-8.89945	1.54303e-12	3.03067e-10	18.2146
chr5.127892621.127893499	2.60385	1.85198	8.89479	1.57104e-12	3.08179e-10	18.2224
chr16.89741176.89741927	-2.42277	2.57796	-8.89171	1.58988e-12	3.11369e-10	18.2732
chr16.57268692.57269661	-1.75639	3.91883	-8.89148	1.5913e-12	3.11369e-10	18.268
chr12.108312246.108313375	-1.9876	4.12079	-8.89053	1.59714e-12	3.12118e-10	18.2566
chr12.124410362.124410976	-1.81936	2.62392	-8.88838	1.61049e-12	3.14332e-10	18.284
chr9.92953053.92953651	-2.96518	2.37453	-8.88794	1.61323e-12	3.14473e-10	18.1547
chr16.70553144.70553958	3.05197	2.03763	8.88646	1.6225e-12	3.15883e-10	18.1904
chr11.62427518.62428287	3.11252	1.94468	8.88524	1.63015e-12	3.16977e-10	18.0767
chr6.3511334.3511841	-2.65878	2.52108	-8.88488	1.63247e-12	3.17032e-10	18.2311
chr20.10511293.10512019	1.62867	3.82212	8.88317	1.6433e-12	3.18736e-10	18.2457
chr14.64725203.64725723	-3.07812	2.18812	-8.88274	1.64601e-12	3.18864e-10	18.0592
chr20.62484855.62485785	-1.66225	4.42395	-8.88227	1.64904e-12	3.19054e-10	18.1972
chr10.102159031.102160079	2.22227	2.30234	8.8815	1.65393e-12	3.19235e-10	18.238
chr5.1841046.1841562	-2.15744	4.00636	-8.88148	1.65408e-12	3.19235e-10	18.2218
chr5.78508263.78508911	2.81963	1.77824	8.88106	1.65678e-12	3.1936e-10	18.1068
chr17.7435176.7435935	-1.57607	3.73364	-8.8801	1.66294e-12	3.20152e-10	18.2405
chr2.173048616.173049627	2.0945	3.44874	8.87619	1.68829e-12	3.24235e-10	18.2339
chr8.88286811.88287403	-2.46067	3.78986	-8.87618	1.68832e-12	3.24235e-10	18.24
chr14.23078545.23079045	2.36069	3.01541	8.87486	1.69698e-12	3.25496e-10	18.2364
chr6.13302666.13303367	2.5947	2.98418	8.87421	1.70124e-12	3.25911e-10	18.2343
chr17.44983577.44983888	-3.71229	1.63811	-8.87326	1.70753e-12	3.26714e-10	17.9722
chr7.77428725.77429154	-2.80448	3.46995	-8.87237	1.71337e-12	3.2729e-10	18.221
chr19.34837318.34838042	-2.79103	2.5226	-8.87217	1.71475e-12	3.2729e-10	18.1937
chr7.131234603.131235983	1.82151	3.13414	8.87134	1.72024e-12	3.27936e-10	18.2233
chr12.2084548.2085280	2.36509	3.43403	8.86799	1.74268e-12	3.31807e-10	18.2099
chr2.45040481.45041289	-3.0434	2.3195	-8.86701	1.7493e-12	3.3266e-10	18.0692
chr3.42822946.42823856	2.00351	3.40374	8.8657	1.75821e-12	3.33946e-10	18.1911
chr13.27125398.27126386	-1.77784	3.90876	-8.86492	1.7635e-12	3.34543e-10	18.1534
chr17.2786163.2786727	-1.63801	2.99201	-8.86148	1.78713e-12	3.38612e-10	18.1862
chr5.17249006.17250165	2.22671	2.62978	8.86052	1.7938e-12	3.39462e-10	18.1689
chr22.30245624.30246845	1.72558	4.19875	8.85986	1.79835e-12	3.3991e-10	18.126
chr8.20814962.20816083	-2.76414	3.71249	-8.8593	1.80229e-12	3.40242e-10	18.1776
chr1.193448951.193449532	-3.06441	1.98598	-8.85892	1.80496e-12	3.40332e-10	18.0022
chr17.68386372.68386971	-2.72423	2.19684	-8.85382	1.84094e-12	3.46696e-10	18.0836
chr1.61420995.61421628	-3.19561	2.19855	-8.85205	1.85357e-12	3.48171e-10	18.0349
chr2.235642147.235642892	2.52781	2.2973	8.85197	1.85411e-12	3.48171e-10	18.092
chr13.20141231.20141956	-2.52638	3.94893	-8.85178	1.85548e-12	3.48171e-10	18.1386
chr1.47561514.47562172	1.98002	2.61071	8.85097	1.86134e-12	3.48849e-10	18.1348
chr17.12673806.12674332	3.01437	1.75236	8.84904	1.87527e-12	3.50887e-10	17.9886
chr2.95514829.95515421	-2.37756	2.62191	-8.84884	1.87673e-12	3.50887e-10	18.1239
chr20.53141472.53142054	-2.36118	3.3178	-8.84655	1.89341e-12	3.53581e-10	18.127
chr2.217858373.217859135	-1.62179	4.55495	-8.84549	1.90119e-12	3.54207e-10	18.063
chr11.2120399.2121093	-2.60813	3.21895	-8.84517	1.90356e-12	3.54207e-10	18.12
chr7.76069076.76069616	-2.5419	2.49004	-8.84517	1.90359e-12	3.54207e-10	18.1076
chr4.92047318.92047792	-2.37446	2.36795	-8.84413	1.91123e-12	3.54821e-10	18.0487
chr11.34310644.34311612	-2.48351	3.65996	-8.8441	1.91146e-12	3.54821e-10	18.108
chr7.75531372.75531829	1.83633	2.89629	8.84275	1.9215e-12	3.55989e-10	18.1154
chr9.34993625.34994642	-1.57122	4.71938	-8.84264	1.92232e-12	3.55989e-10	18.0206
chr2.25252368.25252848	-2.23211	2.86357	-8.84097	1.93476e-12	3.57866e-10	18.1045
chr14.69658428.69659075	2.7523	2.41066	8.83996	1.94237e-12	3.58847e-10	17.97
chr1.11792123.11792871	-1.69636	3.73028	-8.8392	1.9481e-12	3.59479e-10	18.0793
chr4.69773124.69774024	-3.80147	3.31506	-8.83778	1.95881e-12	3.61027e-10	18.0554
chr1.93567243.93567871	1.8294	3.8897	8.83665	1.96739e-12	3.62179e-10	18.0469
chr1.172499633.172500112	2.8759	2.15811	8.83583	1.97364e-12	3.629e-10	18.076
chr15.73921217.73921882	-2.96973	2.12633	-8.83548	1.97637e-12	3.62973e-10	18.0473
chr12.27275420.27276013	-2.82009	2.1908	-8.83435	1.98498e-12	3.64125e-10	17.8754
chr2.1591970.1592358	-2.30112	2.33526	-8.83235	2.00041e-12	3.66522e-10	18.0493
chr4.56858168.56858677	-3.18744	2.36033	-8.83144	2.00751e-12	3.67391e-10	17.9362
chr13.54029150.54029588	2.56062	2.84082	8.83087	2.01194e-12	3.67768e-10	18.0644
chr16.88768129.88768473	-2.65067	2.60561	-8.82942	2.02329e-12	3.69409e-10	18.0426
chr4.3487935.3488869	2.97073	2.78957	8.82824	2.03256e-12	3.70552e-10	18.0047
chr1.183812628.183813500	1.44925	5.01749	8.82801	2.03431e-12	3.70552e-10	17.9493
chr17.81506892.81508031	-2.95006	1.99309	-8.82662	2.04533e-12	3.72122e-10	17.9154
chrX.43551701.43552522	2.79574	1.9719	8.82609	2.04955e-12	3.72456e-10	17.95
chr17.77675987.77676673	-2.50567	2.34045	-8.82484	2.0595e-12	3.73524e-10	17.9814
chr7.124246193.124247024	2.66692	2.38374	8.82474	2.06023e-12	3.73524e-10	18.0301
chr21.35428219.35428903	-3.29271	1.88033	-8.82338	2.07118e-12	3.75061e-10	17.8748
chr10.56178062.56178569	-2.00349	3.69646	-8.82302	2.07406e-12	3.75061e-10	18.0208
chr16.4826982.4827481	-3.3309	1.83338	-8.82278	2.07595e-12	3.75061e-10	17.588
chr1.14996073.14996995	2.18692	3.23931	8.82112	2.08934e-12	3.76772e-10	18.0336
chr15.73716291.73716943	-2.47208	2.55954	-8.82101	2.09026e-12	3.76772e-10	18.0236
chr22.36454739.36455880	-1.45215	4.63459	-8.82058	2.09373e-12	3.76961e-10	17.9505
chr16.30774905.30776330	-1.4503	5.14004	-8.81891	2.10731e-12	3.78967e-10	17.9323
chr2.219452790.219454100	-1.40362	4.17456	-8.81697	2.12321e-12	3.81386e-10	17.9437
chr20.9147354.9148058	2.33199	2.43019	8.81266	2.15889e-12	3.87348e-10	17.976
chr1.167663013.167663534	2.18574	2.7828	8.8111	2.17203e-12	3.89256e-10	17.9807
chr4.106365456.106366445	2.21683	4.18614	8.80801	2.19813e-12	3.93481e-10	17.9496
chr1.21911248.21911817	-2.07901	3.90103	-8.8069	2.20762e-12	3.94528e-10	17.9381
chr20.62946953.62947371	-3.28302	1.86748	-8.80673	2.20905e-12	3.94528e-10	17.8034
chr2.9191002.9191424	-3.01765	2.3273	-8.80622	2.2135e-12	3.94869e-10	17.8748
chr1.201376389.201378217	-1.55826	5.82033	-8.80592	2.21605e-12	3.94871e-10	17.8001
chr8.142475402.142476128	-2.21616	2.29942	-8.8037	2.23521e-12	3.9783e-10	17.9226
chr20.36549656.36551277	-2.3144	3.35143	-8.80199	2.25003e-12	3.99875e-10	17.9551
chr20.10848829.10849568	2.61436	2.83841	8.80178	2.25184e-12	3.99875e-10	17.9398
chr2.220676546.220677224	-3.6313	2.75057	-8.80049	2.2631e-12	4.01416e-10	17.9007
chr22.39028302.39028675	-2.6165	2.53733	-8.79997	2.26767e-12	4.01767e-10	17.9172
chr17.63405783.63406359	2.3772	2.16988	8.79918	2.27463e-12	4.02466e-10	17.8863
chr5.149297324.149298211	-1.70992	5.25457	-8.79894	2.27679e-12	4.02466e-10	17.8082
chr7.116948940.116949601	-1.68264	4.45488	-8.79855	2.28025e-12	4.02621e-10	17.9022
chr11.37353088.37353584	-4.77808	0.659664	-8.79739	2.29051e-12	4.03974e-10	16.6102
chr4.2767694.2768277	-1.92419	2.53847	-8.79569	2.30562e-12	4.06177e-10	17.9275
chr7.158704525.158705343	-1.29646	5.35966	-8.79502	2.3116e-12	4.0677e-10	17.7985
chr20.51661397.51662190	2.85497	1.83425	8.7947	2.31449e-12	4.06819e-10	17.82
chr8.129477058.129477900	2.2038	2.89485	8.79407	2.32017e-12	4.07357e-10	17.9316
chr3.20574738.20575756	1.90257	3.51257	8.78905	2.36572e-12	4.14887e-10	17.9066
chr2.29530284.29530919	-2.41781	3.4819	-8.78775	2.37769e-12	4.16341e-10	17.9077
chrX.52874565.52874999	-3.14425	1.72799	-8.78756	2.37937e-12	4.16341e-10	17.6503
chr8.143943619.143945060	-1.65912	4.8333	-8.78598	2.39399e-12	4.18294e-10	17.7965
chr11.12066022.12067686	1.29166	5.06438	8.78578	2.39591e-12	4.18294e-10	17.7733
chr12.47935172.47935540	-2.42286	2.17725	-8.78497	2.40338e-12	4.19128e-10	17.8566
chr3.177888639.177890017	-1.59523	4.85009	-8.78419	2.41067e-12	4.19929e-10	17.8095
chr15.78004948.78005504	-1.79418	3.49188	-8.78329	2.41914e-12	4.20933e-10	17.8729
chr20.57440726.57441595	-2.09599	5.27635	-8.77973	2.45269e-12	4.26294e-10	17.7534
chr4.182240154.182241036	1.52664	4.63661	8.77907	2.45897e-12	4.26908e-10	17.7944
chr7.133115502.133116085	-3.39335	1.85957	-8.7775	2.47398e-12	4.28979e-10	17.5896
chr15.88881421.88882130	2.7419	1.89863	8.77725	2.47641e-12	4.28979e-10	17.7558
chr20.38208867.38209423	-2.82991	2.16679	-8.77641	2.48442e-12	4.29887e-10	17.8355
chr9.109590901.109591376	-3.20649	1.86056	-8.77565	2.49183e-12	4.30691e-10	17.697
chr18.13112651.13113468	-1.82424	3.7749	-8.7749	2.499e-12	4.3145e-10	17.8336
chr11.66663801.66664288	-2.45854	2.21383	-8.77351	2.51253e-12	4.33226e-10	17.791
chr19.38664315.38665234	-1.5119	3.91336	-8.77327	2.51485e-12	4.33226e-10	17.8161
chr2.15747709.15748249	-1.95356	3.25276	-8.77288	2.51869e-12	4.33407e-10	17.8509
chr20.38666114.38666804	-2.65192	2.43377	-8.77256	2.52178e-12	4.33459e-10	17.7979
chr1.231847153.231848203	-2.12462	3.93324	-8.7719	2.52831e-12	4.34103e-10	17.8293
chr1.117146597.117147577	2.20998	3.19779	8.76974	2.54953e-12	4.37263e-10	17.8397
chr6.26312408.26313430	-1.64292	3.90028	-8.76843	2.56252e-12	4.39006e-10	17.8016
chr10.122139270.122140131	-2.05757	4.21935	-8.76769	2.56988e-12	4.39611e-10	17.784
chr1.17443472.17443876	3.63851	1.46927	8.76751	2.5717e-12	4.39611e-10	17.3634
chr1.162663146.162664072	1.65844	3.8432	8.76701	2.57667e-12	4.39977e-10	17.8137
chr8.11782934.11783942	3.18233	2.39452	8.76432	2.60369e-12	4.44103e-10	17.7546
chr2.100904891.100905800	-2.01278	3.45314	-8.76285	2.61856e-12	4.4615e-10	17.8084
chr9.35341387.35342080	-1.67423	3.11148	-8.76089	2.63847e-12	4.49051e-10	17.8026
chr22.37022788.37023172	-2.23315	2.50542	-8.76009	2.64672e-12	4.49962e-10	17.7868
chr6.158042237.158042963	1.5192	4.73594	8.75977	2.65002e-12	4.50032e-10	17.6998
chr4.100875511.100876052	4.61205	0.984843	8.75871	2.66094e-12	4.51393e-10	17.1551
chr18.6132792.6133580	-2.40918	2.09992	-8.758	2.66822e-12	4.52136e-10	17.7717
chr12.50018810.50019527	-3.32288	2.30154	-8.75642	2.68461e-12	4.5433e-10	17.633
chr10.13686062.13686794	-2.70467	2.80161	-8.75619	2.68701e-12	4.5433e-10	17.7739
chrX.29661353.29663596	2.16827	4.14838	8.75529	2.69646e-12	4.55432e-10	17.7524
chr6.166330597.166331092	-1.77354	3.9178	-8.75418	2.70806e-12	4.56896e-10	17.7546
chr17.3643829.3644316	3.37847	1.83143	8.75366	2.71351e-12	4.56995e-10	17.5387
chr22.20243261.20244426	-1.45709	4.57404	-8.75356	2.71453e-12	4.56995e-10	17.701
chr1.9890194.9890905	1.74299	3.51085	8.75321	2.71826e-12	4.5713e-10	17.769
chr7.40698284.40698899	2.58319	1.6574	8.75217	2.72921e-12	4.58474e-10	17.6539
chr22.24727010.24727798	2.29131	2.27628	8.75131	2.7383e-12	4.5947e-10	17.7608
chr5.150050059.150050803	3.86786	1.92336	8.75102	2.74137e-12	4.5947e-10	17.5298
chr10.77247087.77247998	2.89646	2.16246	8.75078	2.74399e-12	4.5947e-10	17.7235
chr3.33115160.33115565	1.6691	3.7104	8.74728	2.78144e-12	4.6524e-10	17.7382
chr1.26021622.26022407	-1.91406	3.86734	-8.74604	2.79483e-12	4.66976e-10	17.7153
chr4.151114242.151114807	-2.46254	2.57759	-8.74561	2.79953e-12	4.6726e-10	17.714
chrX.154751408.154752211	-2.99197	2.4397	-8.74502	2.8059e-12	4.67821e-10	17.6642
chr1.36203405.36204625	-1.59184	4.04164	-8.74449	2.81168e-12	4.68119e-10	17.6968
chr2.62231376.62232186	-2.39466	2.91695	-8.74431	2.8137e-12	4.68119e-10	17.7394
chr3.62703435.62704132	2.6014	2.46511	8.74351	2.82247e-12	4.69076e-10	17.7079
chr1.30128715.30129420	-3.20182	3.43227	-8.74153	2.84423e-12	4.72188e-10	17.7288
chrX.11186922.11187602	-3.01126	4.09346	-8.74062	2.8542e-12	4.73338e-10	17.7258
chr4.95838131.95838596	-2.42518	3.10939	-8.74026	2.85817e-12	4.73342e-10	17.7277
chr10.124646185.124646917	1.97637	3.04888	8.74007	2.86031e-12	4.73342e-10	17.7276
chr2.45888976.45889502	-2.61609	1.96232	-8.73866	2.876e-12	4.75432e-10	17.6252
chr18.73636296.73636864	-2.40929	3.36094	-8.73796	2.88385e-12	4.76225e-10	17.7195
chr10.2633606.2634325	-2.70739	2.95688	-8.73745	2.88951e-12	4.76652e-10	17.7044
chr21.20407259.20407973	-2.04938	3.57199	-8.73683	2.89645e-12	4.77291e-10	17.71
chrX.134948325.134949791	1.95736	3.5791	8.73513	2.91566e-12	4.79949e-10	17.6967
chr5.71704689.71705412	-3.91657	1.81269	-8.73476	2.91988e-12	4.80134e-10	17.3485
chr9.104826160.104826698	2.17506	2.62638	8.73356	2.93349e-12	4.81864e-10	17.7028
chr11.106202953.106203562	-2.34114	2.74047	-8.7324	2.94663e-12	4.83512e-10	17.6745
chr2.127576162.127576831	-2.02882	3.97991	-8.73088	2.96405e-12	4.85391e-10	17.6574
chr11.19660187.19660642	2.1908	2.41371	8.73086	2.96433e-12	4.85391e-10	17.6739
chr7.66075488.66076502	-1.16926	4.86058	-8.72925	2.98296e-12	4.87929e-10	17.5814
chr18.10121835.10122789	-1.6799	3.8253	-8.7279	2.99862e-12	4.89975e-10	17.6466
chr5.1593892.1594985	-1.57865	4.35422	-8.72734	3.00503e-12	4.90508e-10	17.6259
chr11.73787752.73788526	-1.2709	4.55146	-8.72684	3.01092e-12	4.90791e-10	17.6001
chr2.10868070.10869488	-1.74424	4.06041	-8.72666	3.01308e-12	4.90791e-10	17.6365
chr2.97023517.97024317	3.26756	1.67408	8.72503	3.03217e-12	4.93384e-10	17.5304
chr2.158142840.158143542	2.33367	2.82069	8.72422	3.04167e-12	4.94413e-10	17.6667
chr3.177781058.177782230	-2.52549	2.975	-8.72384	3.04615e-12	4.94625e-10	17.6601
chr11.114215720.114216547	-2.20925	4.52657	-8.72345	3.05079e-12	4.94862e-10	17.6004
chr6.5096355.5096928	-2.52937	2.87823	-8.72282	3.05824e-12	4.95553e-10	17.6531
chr16.25060691.25061445	-3.56143	3.36742	-8.71801	3.11584e-12	5.0436e-10	17.6297
chr2.145252337.145252945	-3.49181	2.65837	-8.71678	3.13079e-12	5.05729e-10	17.4812
chr11.37755069.37756004	-3.23239	2.28252	-8.71678	3.1308e-12	5.05729e-10	17.4654
chr14.23375373.23376080	-3.29355	2.67356	-8.71592	3.14126e-12	5.06893e-10	17.6222
chr5.16378581.16379229	-3.15009	1.94626	-8.71451	3.15844e-12	5.09137e-10	17.4189
chr18.40304562.40305314	-2.76269	3.1145	-8.71355	3.17018e-12	5.10501e-10	17.6262
chr10.89238972.89239659	-2.83122	2.59207	-8.7128	3.1794e-12	5.11456e-10	17.6081
chr10.33134020.33134662	2.27129	3.19194	8.71202	3.18904e-12	5.12477e-10	17.6204
chr18.42483106.42483640	-3.04012	2.36081	-8.71121	3.19911e-12	5.13564e-10	17.4731
chr19.2663928.2664799	-2.28727	3.32245	-8.70851	3.23277e-12	5.18433e-10	17.6059
chr12.29616807.29617822	2.28199	2.45258	8.70505	3.27646e-12	5.24462e-10	17.5783
chr15.65275385.65276091	2.23736	2.62348	8.70482	3.27937e-12	5.24462e-10	17.5919
chr11.103737799.103738239	-2.6089	2.12943	-8.70449	3.28366e-12	5.24462e-10	17.5132
chr5.24350976.24351805	-2.7747	2.71937	-8.70447	3.28385e-12	5.24462e-10	17.555
chr14.103676892.103677404	-2.00448	3.02558	-8.7005	3.33489e-12	5.32067e-10	17.5777
chr4.150385583.150385962	-3.54614	1.90688	-8.69908	3.35327e-12	5.34451e-10	17.118
chr2.100902785.100903412	2.71616	2.51063	8.69846	3.36143e-12	5.34743e-10	17.5264
chr9.123678120.123679012	-2.53159	2.87512	-8.69841	3.36198e-12	5.34743e-10	17.5695
chr3.33173145.33173678	-2.30437	2.72038	-8.69769	3.3714e-12	5.35694e-10	17.5613
chr1.162889909.162890541	-2.52358	3.04936	-8.69502	3.4066e-12	5.4054e-10	17.5563
chr9.87599866.87600564	1.60033	3.73523	8.69485	3.40885e-12	5.4054e-10	17.5355
chr13.102707491.102708245	2.08308	3.29818	8.69365	3.42467e-12	5.42496e-10	17.5487
chr9.8025415.8026398	2.59975	1.99626	8.68938	3.48197e-12	5.51013e-10	17.4226
chr3.194010136.194010580	-2.56289	3.01965	-8.6886	3.49248e-12	5.52113e-10	17.5257
chr12.4252525.4252928	-3.46536	2.06657	-8.68692	3.51537e-12	5.55168e-10	17.2722
chr8.21623868.21624277	-4.60595	0.613725	-8.6859	3.52934e-12	5.56808e-10	16.2625
chr13.66348772.66349571	-2.26935	3.17359	-8.68336	3.56419e-12	5.61737e-10	17.5124
chr3.139537320.139537791	3.29576	2.55264	8.6812	3.59426e-12	5.65903e-10	17.4243
chr15.93955088.93955695	-2.46161	2.06706	-8.68029	3.60691e-12	5.67321e-10	17.4543
chr21.46128182.46128955	-2.00207	4.0993	-8.67801	3.63903e-12	5.71795e-10	17.4466
chr1.15700415.15700790	-2.34654	2.38233	-8.67708	3.65225e-12	5.73292e-10	17.385
chr9.22084478.22085288	2.55377	2.50737	8.6768	3.65615e-12	5.73326e-10	17.4407
chr22.42698473.42698824	-1.95104	3.46484	-8.67304	3.70991e-12	5.81171e-10	17.4678
chr11.76624651.76625265	-2.13309	3.66273	-8.67181	3.72767e-12	5.83365e-10	17.4268
chr4.158841421.158841877	-2.31518	2.27049	-8.67085	3.74165e-12	5.84965e-10	17.4393
chrX.39473820.39474410	-3.79338	2.30421	-8.67031	3.74946e-12	5.85598e-10	17.2608
chr1.42962688.42962933	-2.0429	2.57476	-8.66951	3.76111e-12	5.86828e-10	17.4607
chr3.139974775.139975364	-2.30738	2.31848	-8.66867	3.77345e-12	5.88162e-10	17.4284
chr9.115170701.115171156	3.3818	2.23486	8.66752	3.79034e-12	5.90204e-10	17.2976
chr19.19461729.19462905	-1.46251	4.61223	-8.66686	3.80006e-12	5.91126e-10	17.3471
chr12.103794690.103795312	-2.98845	2.49291	-8.66516	3.82516e-12	5.94435e-10	17.4169
chr12.3967591.3968262	-1.49988	4.35174	-8.66254	3.86429e-12	5.99388e-10	17.3649
chr11.75279976.75280683	-1.69539	3.4994	-8.66228	3.86826e-12	5.99388e-10	17.4166
chr14.59361049.59361785	2.26763	3.01713	8.66225	3.86858e-12	5.99388e-10	17.4294
chr7.141585758.141586629	2.25833	2.86046	8.66082	3.89017e-12	6.02132e-10	17.4118
chr3.123401935.123402456	-2.2636	2.46906	-8.66053	3.89462e-12	6.02222e-10	17.4103
chr5.137833346.137833802	2.50075	2.18697	8.6589	3.91934e-12	6.05274e-10	17.346
chrX.50805179.50805948	-2.87161	3.38484	-8.65863	3.92346e-12	6.05274e-10	17.4183
chr1.69055151.69055846	2.90567	2.32913	8.65846	3.92603e-12	6.05274e-10	17.3402
chr17.33940788.33941332	-2.30127	2.55153	-8.6579	3.93456e-12	6.05477e-10	17.416
chr9.112012071.112012966	1.98211	3.20425	8.65786	3.93513e-12	6.05477e-10	17.4104
chr7.151538888.151539614	-1.75325	2.98531	-8.65707	3.94727e-12	6.06745e-10	17.4129
chr9.124684140.124684831	-3.03531	2.09291	-8.65651	3.95583e-12	6.0746e-10	17.2965
chr6.139927820.139928298	-1.77636	4.38735	-8.65545	3.97219e-12	6.09371e-10	17.3524
chr2.223460700.223461365	3.3181	1.86975	8.65512	3.97718e-12	6.09536e-10	17.2251
chr7.52257794.52258297	-2.82369	2.50463	-8.6539	3.99621e-12	6.11513e-10	17.3358
chr2.64807241.64807917	2.26906	3.38542	8.65378	3.99795e-12	6.11513e-10	17.3947
chr2.79083049.79083426	-2.7085	1.95296	-8.65346	4.00303e-12	6.11689e-10	17.3043
chr5.151597019.151597941	-1.72357	4.30151	-8.65309	4.00878e-12	6.11966e-10	17.335
chr19.1039713.1041380	-1.37785	5.31158	-8.65097	4.04195e-12	6.15366e-10	17.2442
chr3.12969459.12969775	-3.03658	3.07864	-8.65083	4.04414e-12	6.15366e-10	17.3714
chr16.10600890.10602392	-1.6296	5.69998	-8.65078	4.04486e-12	6.15366e-10	17.2194
chr17.66661358.66661903	2.57334	2.31026	8.65065	4.04687e-12	6.15366e-10	17.367
chr2.71880661.71881415	3.21933	2.75657	8.64931	4.06804e-12	6.17899e-10	17.3329
chr12.102474385.102475178	1.80282	4.4594	8.64909	4.07147e-12	6.17899e-10	17.3136
chr2.42342119.42342964	1.89716	2.991	8.64796	4.08938e-12	6.19966e-10	17.3763
chr11.64745752.64746313	-1.70735	3.9321	-8.64773	4.09307e-12	6.19966e-10	17.3369
chr1.44801978.44803062	1.92375	4.27333	8.64693	4.10578e-12	6.21287e-10	17.3014
chr2.222919690.222920815	2.09121	3.00124	8.64652	4.11239e-12	6.21683e-10	17.3733
chr8.121893618.121894211	2.61637	2.60996	8.64588	4.12257e-12	6.22617e-10	17.3634
chr18.46386705.46387403	-2.39669	2.39386	-8.64383	4.15549e-12	6.26979e-10	17.3341
chr9.109816390.109816879	2.38932	2.84692	8.64323	4.16521e-12	6.27836e-10	17.3561
chr16.88764944.88765404	-1.90462	3.46948	-8.64293	4.17015e-12	6.27974e-10	17.3456
chr19.48121908.48122538	-2.29193	2.45491	-8.64125	4.19736e-12	6.3146e-10	17.3436
chr15.74193265.74193712	2.40372	2.90432	8.63995	4.21861e-12	6.34042e-10	17.3481
chr4.113951090.113951583	-3.24082	2.03364	-8.63907	4.23314e-12	6.35613e-10	17.2179
chr9.137276636.137278033	-1.41729	4.69793	-8.63855	4.24158e-12	6.36265e-10	17.2461
chr15.47820507.47821399	2.14866	2.61846	8.63803	4.25017e-12	6.3694e-10	17.3406
chr5.89313708.89314584	1.89448	3.82071	8.63775	4.25482e-12	6.37023e-10	17.3151
chr11.64809789.64811035	-1.14456	5.22192	-8.63478	4.30412e-12	6.43784e-10	17.1827
chr6.42099379.42100709	2.24738	2.8949	8.634	4.31728e-12	6.45133e-10	17.3264
chr1.41870026.41870541	2.22047	3.283	8.63174	4.35526e-12	6.50184e-10	17.3178
chr3.67647380.67647934	2.4313	2.72432	8.6304	4.37799e-12	6.52951e-10	17.3083
chr20.50075552.50075992	-2.06786	2.55301	-8.62765	4.42511e-12	6.59346e-10	17.2869
chr5.5325862.5326855	-1.69166	3.26062	-8.62653	4.44438e-12	6.61584e-10	17.2883
chr4.147173437.147174204	-1.77327	4.93336	-8.62478	4.47465e-12	6.65453e-10	17.1974
chr14.34496780.34497432	2.48649	2.50528	8.62345	4.49787e-12	6.68267e-10	17.262
chr1.22976377.22976934	-3.06768	2.55313	-8.62302	4.50535e-12	6.68739e-10	17.1854
chrX.69059933.69060957	-1.86299	3.40169	-8.62136	4.53448e-12	6.72422e-10	17.2591
chr7.53110919.53111429	-2.54275	2.73103	-8.61982	4.5617e-12	6.75791e-10	17.2569
chr18.3702888.3704259	-1.52279	4.41387	-8.61935	4.57019e-12	6.75791e-10	17.2137
chr22.42907016.42907398	-2.16245	2.1024	-8.61934	4.57023e-12	6.75791e-10	17.2583
chr7.94307453.94308079	2.74702	1.73236	8.61812	4.59205e-12	6.7775e-10	17.1576
chr1.38138355.38139081	-2.33533	3.43881	-8.61811	4.5922e-12	6.7775e-10	17.264
chr1.93751784.93752361	-3.04834	2.39818	-8.61669	4.61759e-12	6.80851e-10	17.1581
chr15.72615342.72615994	-2.81214	1.8937	-8.61604	4.62926e-12	6.81926e-10	17.0913
chr1.156664494.156665549	-1.55622	5.1655	-8.61499	4.64827e-12	6.84079e-10	17.1215
chr2.29129727.29130766	2.39637	2.2306	8.61458	4.65556e-12	6.84504e-10	17.1963
chr4.3166200.3166931	-2.48344	2.9	-8.61336	4.67777e-12	6.87119e-10	17.2482
chrX.20514388.20514866	2.50786	2.92234	8.61041	4.7316e-12	6.94371e-10	17.2341
chr2.164991529.164992591	2.05898	2.92713	8.61002	4.73883e-12	6.94777e-10	17.2315
chr9.137672938.137675138	-1.54957	4.10082	-8.60784	4.77917e-12	7.00031e-10	17.1687
chr5.141695504.141696241	-2.68649	2.425	-8.60575	4.81811e-12	7.04698e-10	17.185
chr3.52670624.52671469	1.57663	4.13024	8.60565	4.82009e-12	7.04698e-10	17.1614
chr1.157961900.157962868	1.94907	3.03817	8.60476	4.83675e-12	7.06074e-10	17.2147
chr4.64341642.64342334	-2.03887	3.37847	-8.60466	4.83858e-12	7.06074e-10	17.1973
chr4.91127817.91128499	-2.69961	3.25073	-8.60187	4.89135e-12	7.13105e-10	17.1998
chr19.50510725.50511818	-1.31804	5.21786	-8.60159	4.89675e-12	7.13225e-10	17.0627
chr12.95224275.95225106	2.74552	2.27815	8.59946	4.93729e-12	7.18456e-10	17.1419
chr16.30948045.30949521	-1.31797	5.13408	-8.5991	4.94428e-12	7.18802e-10	17.0566
chr22.46731345.46732019	-2.4249	2.50929	-8.59758	4.97361e-12	7.22389e-10	17.1826
chr6.118186686.118188311	2.94673	2.93624	8.59594	5.00531e-12	7.25665e-10	17.1762
chr9.133238367.133239394	-1.50092	4.73879	-8.59593	5.00549e-12	7.25665e-10	17.0921
chr3.53708129.53708636	-2.59773	2.92895	-8.59433	5.03683e-12	7.29529e-10	17.1723
chr9.113587404.113588157	-1.40953	4.60598	-8.59346	5.05383e-12	7.3131e-10	17.0866
chr18.75408598.75409302	2.6491	2.7609	8.5919	5.08466e-12	7.35088e-10	17.1598
chr1.205270752.205271478	1.93697	2.71226	8.5913	5.09645e-12	7.36108e-10	17.1642
chr19.48637021.48638446	-1.25076	5.65431	-8.59012	5.11997e-12	7.3882e-10	16.9675
chr10.68153508.68154386	1.38335	4.54525	8.58976	5.12714e-12	7.39168e-10	17.0612
chr3.184345508.184346108	-1.69854	3.14262	-8.58864	5.14947e-12	7.417e-10	17.1523
chr14.23434841.23436417	-2.6947	4.61409	-8.58503	5.2222e-12	7.5148e-10	17.0703
chr14.64417038.64417575	2.51462	2.33699	8.58218	5.28047e-12	7.59162e-10	17.1217
chr10.102769568.102770119	2.67731	1.58813	8.58112	5.30213e-12	7.61217e-10	16.905
chr16.28572514.28573623	-1.5518	4.5218	-8.58101	5.30454e-12	7.61217e-10	17.0346
chr18.23578878.23579812	2.02406	1.77617	8.57847	5.35712e-12	7.68054e-10	17.0896
chr15.68704439.68705107	-1.57135	4.73383	-8.57809	5.3651e-12	7.68489e-10	17.0133
chr2.149422084.149422993	1.74313	3.78203	8.57569	5.41539e-12	7.74979e-10	17.0793
chr11.130882187.130883068	-1.59336	3.93151	-8.57493	5.43145e-12	7.76563e-10	17.0612
chr8.140189616.140190080	-3.32101	1.73133	-8.57242	5.48454e-12	7.83432e-10	16.8467
chrX.44975472.44976201	1.85154	2.92408	8.57047	5.5264e-12	7.88689e-10	17.0858
chr16.81329544.81330409	-3.10316	2.56448	-8.56857	5.5674e-12	7.93811e-10	17.0363
chr12.6904388.6905279	-1.58339	3.44222	-8.56791	5.58162e-12	7.9511e-10	17.0719
chrX.69032049.69032914	2.05645	3.26813	8.56694	5.60266e-12	7.97377e-10	17.0688
chr10.29231475.29232132	-3.36137	2.97858	-8.56606	5.622e-12	7.99398e-10	17.0079
chr11.13261092.13261992	2.28293	3.01938	8.56547	5.63498e-12	8.00511e-10	17.0658
chr3.157785004.157785583	1.64076	3.06295	8.56488	5.64774e-12	8.01593e-10	17.064
chr4.113355480.113356238	2.672	2.54905	8.56338	5.6809e-12	8.05564e-10	17.0413
chr6.36867508.36868069	-2.91157	2.94314	-8.56243	5.70198e-12	8.07817e-10	17.0467
chr1.109667493.109668667	-1.63921	4.01442	-8.56204	5.71058e-12	8.083e-10	17.0024
chr3.50515585.50516705	-1.72188	3.5492	-8.56073	5.73968e-12	8.1168e-10	17.0265
chrX.17077669.17078919	2.07559	2.82403	8.56034	5.74835e-12	8.12167e-10	17.0472
chr19.50383833.50384980	-1.43663	5.09189	-8.5591	5.77624e-12	8.15164e-10	16.9307
chr20.25676195.25676882	3.0877	1.93844	8.5586	5.78734e-12	8.15164e-10	16.8693
chr11.70319641.70320051	-2.90702	1.92525	-8.55849	5.78995e-12	8.15164e-10	16.8638
chr2.127652084.127652561	-2.06424	3.98143	-8.55846	5.79052e-12	8.15164e-10	16.9872
chr17.44997652.44998421	-2.08824	3.50554	-8.55754	5.81134e-12	8.17356e-10	17.0175
chr15.62899193.62899434	-3.03989	1.77766	-8.55672	5.82985e-12	8.19218e-10	16.8157
chr14.50954979.50956163	1.7685	3.76972	8.5532	5.91036e-12	8.29781e-10	16.9806
chr4.72525691.72526315	-2.0646	3.57937	-8.54976	5.98981e-12	8.40178e-10	16.9866
chr12.112096214.112097083	2.43744	2.03218	8.54882	6.0118e-12	8.42503e-10	16.9552
chr5.171615154.171616133	-1.78315	3.29422	-8.54784	6.03488e-12	8.44975e-10	16.9844
chr3.105792187.105792878	2.39548	2.10863	8.54565	6.08647e-12	8.51432e-10	16.9799
chr11.130653653.130654374	-1.62524	3.59454	-8.54461	6.11107e-12	8.53557e-10	16.9638
chr11.115488255.115489511	2.03989	3.03525	8.54455	6.11263e-12	8.53557e-10	16.9819
chr6.95882197.95882727	-1.57629	3.39897	-8.54429	6.11871e-12	8.53639e-10	16.9758
chr5.140241238.140241915	-1.4789	4.39259	-8.54382	6.13001e-12	8.54449e-10	16.8991
chr6.97947637.97948489	1.55	3.55876	8.54256	6.16008e-12	8.57873e-10	16.9577
chr1.1873139.1873487	-3.45618	2.69093	-8.54032	6.21401e-12	8.6461e-10	16.9203
chr9.33479911.33480635	-2.2583	2.34402	-8.53699	6.29492e-12	8.74395e-10	16.9378
chr5.149227115.149227825	3.05633	1.3763	8.53696	6.29558e-12	8.74395e-10	16.6952
chr7.480463.481294	-1.59725	3.31367	-8.53626	6.31277e-12	8.75992e-10	16.9407
chr5.42631096.42631620	-2.64085	2.7399	-8.53597	6.31991e-12	8.75992e-10	16.9546
chr5.56058158.56059426	1.83686	3.53399	8.53581	6.32398e-12	8.75992e-10	16.9428
chr8.144203322.144203654	-2.18023	3.33973	-8.53498	6.34431e-12	8.78026e-10	16.9499
chr1.25914151.25914611	-2.11904	2.41036	-8.53374	6.37496e-12	8.81484e-10	16.9174
chr10.3172100.3173397	-1.0132	5.85382	-8.53184	6.42225e-12	8.86904e-10	16.7198
chr10.23918458.23919418	2.74613	2.40377	8.53171	6.42556e-12	8.86904e-10	16.9134
chr5.149432971.149434886	-2.13246	3.73156	-8.53057	6.4542e-12	8.90068e-10	16.9072
chr12.27193650.27194279	-2.70506	2.92734	-8.52942	6.48304e-12	8.93253e-10	16.9281
chr1.206456924.206457818	1.98651	2.49951	8.52828	6.51199e-12	8.96447e-10	16.9222
chr5.95856549.95857014	-2.45996	2.82403	-8.52611	6.56702e-12	9.03224e-10	16.9179
chr5.177494646.177495151	-1.42537	4.04274	-8.52486	6.59903e-12	9.06824e-10	16.8472
chrX.4551391.4551957	-2.4814	2.87144	-8.52285	6.65092e-12	9.13149e-10	16.8812
chr2.106161014.106162372	1.5043	3.97788	8.52257	6.65832e-12	9.13358e-10	16.8362
chr1.21607651.21608276	-1.78838	4.21577	-8.52214	6.66947e-12	9.14082e-10	16.8395
chr13.63588718.63589485	-2.50122	2.54673	-8.52157	6.68425e-12	9.15301e-10	16.8581
chr10.90960328.90960872	1.87712	3.63766	8.52098	6.69963e-12	9.15863e-10	16.8633
chr10.119350704.119351106	-2.5196	2.43045	-8.52096	6.70013e-12	9.15863e-10	16.8643
chr1.234699687.234700680	1.6523	3.7793	8.52036	6.71579e-12	9.15924e-10	16.8439
chr10.93946881.93947684	-1.6263	4.37118	-8.5203	6.71725e-12	9.15924e-10	16.8109
chr8.98165734.98166419	2.88044	2.43419	8.52026	6.71824e-12	9.15924e-10	16.8525
chr1.201419746.201421991	-1.84503	5.2814	-8.51924	6.74502e-12	9.1877e-10	16.7479
chr16.54846697.54847638	1.93197	3.83341	8.51757	6.78915e-12	9.23972e-10	16.8518
chr1.94863247.94864461	1.95737	3.22181	8.51717	6.79967e-12	9.24595e-10	16.8799
chr12.114703679.114704772	-3.30148	3.74687	-8.51488	6.86044e-12	9.32043e-10	16.8743
chr1.198169684.198170385	1.88618	3.28734	8.51416	6.8796e-12	9.33831e-10	16.859
chr8.37870114.37871942	-1.45876	4.35753	-8.51278	6.91685e-12	9.38068e-10	16.793
chr13.46354699.46355460	2.41748	2.86878	8.51011	6.98898e-12	9.47024e-10	16.8552
chr1.65002195.65003325	1.75559	3.83296	8.50982	6.99692e-12	9.47276e-10	16.8286
chr14.48857172.48857898	-1.8463	3.23787	-8.50751	7.06e-12	9.53675e-10	16.8325
chr6.13480086.13481427	1.44447	4.04187	8.50737	7.06405e-12	9.53675e-10	16.7993
chr10.12807186.12808661	-1.70752	3.46094	-8.50731	7.06553e-12	9.53675e-10	16.827
chr20.48619654.48620013	-2.9575	1.64883	-8.5072	7.06871e-12	9.53675e-10	16.6797
chr12.25276074.25276644	2.72972	2.05041	8.50633	7.09254e-12	9.56061e-10	16.7278
chr3.187968122.187969459	2.00747	3.14938	8.50471	7.13733e-12	9.61266e-10	16.819
chr5.9502249.9502972	-1.92915	2.79794	-8.50447	7.14415e-12	9.61351e-10	16.8359
chr17.72400173.72401243	2.32625	2.62684	8.50318	7.18008e-12	9.6436e-10	16.8305
chr18.75127649.75128240	-1.57305	3.85981	-8.50301	7.18475e-12	9.6436e-10	16.7892
chrX.140355832.140356569	-2.88146	2.34253	-8.503	7.1851e-12	9.6436e-10	16.7861
chr13.42600840.42602063	2.41813	2.86747	8.50257	7.19705e-12	9.64755e-10	16.8267
chr10.78981699.78982229	-2.58902	3.0541	-8.50245	7.20045e-12	9.64755e-10	16.8275
chr13.33217173.33217808	-2.11498	2.91471	-8.50144	7.22897e-12	9.67742e-10	16.8212
chr4.24794234.24795862	-1.23468	4.55509	-8.50099	7.24163e-12	9.68604e-10	16.723
chr5.177457647.177457887	-2.07308	2.87239	-8.49898	7.29845e-12	9.75366e-10	16.8143
chr5.155091162.155091997	-3.08755	3.32673	-8.49815	7.32204e-12	9.76972e-10	16.7663
chr5.10702932.10703445	2.40615	2.0714	8.49812	7.32303e-12	9.76972e-10	16.7397
chrX.77455350.77455976	-3.15087	2.16095	-8.49559	7.3953e-12	9.85768e-10	16.6961
chr14.73741281.73742030	-1.77258	3.36387	-8.49367	7.45077e-12	9.92311e-10	16.7796
chr13.30997706.30998488	-2.85897	2.74469	-8.49234	7.48956e-12	9.96625e-10	16.7851
chr9.82021030.82021707	2.08966	3.21389	8.4915	7.51421e-12	9.9905e-10	16.7867
chr11.75031258.75032345	1.66174	4.76601	8.49118	7.52334e-12	9.9941e-10	16.6409
chr11.61489776.61490531	-2.41902	2.42947	-8.49092	7.53113e-12	9.99591e-10	16.7568
chr22.22110886.22111725	-2.06222	3.35752	-8.48957	7.57087e-12	1.00401e-09	16.7701
chr9.755711.756278	2.34846	2.45508	8.48491	7.70927e-12	1.02149e-09	16.7514
chr17.19387018.19388031	-2.30043	2.46202	-8.48439	7.72509e-12	1.02272e-09	16.7447
chr8.117896932.117897648	-2.43093	3.41642	-8.48121	7.82124e-12	1.03384e-09	16.7472
chr4.145278790.145280089	1.82317	3.62248	8.48117	7.82239e-12	1.03384e-09	16.7158
chr19.2782956.2783634	-1.28509	4.89768	-8.47957	7.87132e-12	1.03942e-09	16.6309
chr17.44326869.44327111	-1.71345	3.32093	-8.47893	7.89103e-12	1.04036e-09	16.7208
chr19.44823233.44823528	-3.09031	2.18626	-8.4789	7.89183e-12	1.04036e-09	16.5684
chr10.55158530.55158924	-4.59828	0.101515	-8.47848	7.90491e-12	1.04056e-09	15.5159
chr15.52076856.52077536	1.9751	3.52222	8.47822	7.91263e-12	1.04056e-09	16.719
chr10.50511446.50512414	2.37808	2.00793	8.4782	7.9134e-12	1.04056e-09	16.7178
chr7.70668309.70669258	-1.92464	4.11985	-8.47661	7.96258e-12	1.04608e-09	16.6862
chrX.31542402.31543015	2.72656	2.08426	8.47641	7.96882e-12	1.04608e-09	16.6915
chr8.126934361.126935173	1.77878	3.0519	8.47617	7.97627e-12	1.04618e-09	16.7216
chr4.84691028.84691893	2.97012	2.84458	8.47447	8.02923e-12	1.05223e-09	16.7096
chr16.8673830.8674850	-1.57185	3.56611	-8.47396	8.04522e-12	1.05344e-09	16.6896
chr19.55157594.55157940	-3.39846	2.21456	-8.4721	8.10373e-12	1.06021e-09	16.6141
chr1.172466759.172467663	3.02155	1.81036	8.4708	8.14479e-12	1.06469e-09	16.5862
chr2.60071450.60072115	-2.29196	2.45302	-8.47033	8.15969e-12	1.06574e-09	16.688
chr4.165383838.165384868	2.78414	2.30793	8.46945	8.18771e-12	1.06776e-09	16.6719
chr10.49784634.49785438	-2.35543	2.50758	-8.46941	8.18886e-12	1.06776e-09	16.6789
chr2.133948830.133949452	-3.55737	2.67607	-8.46758	8.24755e-12	1.07388e-09	16.5555
chr2.231168135.231168992	3.04853	1.78315	8.46751	8.2496e-12	1.07388e-09	16.3996
chr18.28657936.28658506	3.47218	1.56361	8.4669	8.26949e-12	1.07557e-09	16.5506
chr19.35140973.35141720	-1.4044	4.23874	-8.46248	8.4131e-12	1.09333e-09	16.6182
chr3.123273249.123273782	2.51211	2.12382	8.45975	8.50295e-12	1.10409e-09	16.643
chr1.86788396.86789234	2.64307	2.87054	8.45856	8.54237e-12	1.10828e-09	16.6607
chr17.43831639.43832143	-2.24805	2.70699	-8.45811	8.55731e-12	1.10929e-09	16.6602
chr12.3683575.3684197	2.57422	2.19249	8.45787	8.56538e-12	1.10941e-09	16.6571
chrX.149982110.149982868	-2.39392	2.73034	-8.45718	8.58839e-12	1.11147e-09	16.6436
chr6.71367637.71368062	3.19159	1.66474	8.45558	8.64202e-12	1.11695e-09	16.3986
chr15.64158687.64159067	-2.77645	2.57376	-8.45549	8.64514e-12	1.11695e-09	16.636
chr2.173300371.173300840	3.88166	1.17505	8.4538	8.70206e-12	1.12325e-09	16.2824
chr12.873945.874457	3.9088	1.62044	8.45362	8.70832e-12	1.12325e-09	16.3559
chr6.3176432.3177260	2.02845	2.69283	8.45323	8.72162e-12	1.12403e-09	16.6374
chr9.116364952.116365524	-2.30278	2.35769	-8.4518	8.77027e-12	1.12937e-09	16.6127
chr15.99070105.99070766	2.00004	2.85506	8.45154	8.77912e-12	1.12957e-09	16.6352
chr5.175246132.175246880	1.97732	3.75814	8.45008	8.82928e-12	1.13509e-09	16.5921
chr11.467996.468828	-2.22406	2.9607	-8.44923	8.8585e-12	1.1379e-09	16.6258
chr3.128173837.128174325	-2.17872	3.46937	-8.44781	8.90752e-12	1.14326e-09	16.6101
chr14.23409333.23410731	-3.20199	3.83026	-8.4474	8.92176e-12	1.14414e-09	16.5742
chr15.99063513.99063858	-2.43638	2.01998	-8.44709	8.93274e-12	1.1446e-09	16.579
chr5.96700954.96701463	2.68192	1.83128	8.44683	8.94186e-12	1.14483e-09	16.5427
chr2.71562352.71562938	-2.00159	2.59403	-8.44631	8.95996e-12	1.1462e-09	16.6143
chr1.1374485.1375649	-1.20736	5.2801	-8.44566	8.98265e-12	1.14816e-09	16.4508
chr6.137119364.137119911	-2.45068	2.53362	-8.44442	9.02614e-12	1.1522e-09	16.5441
chr15.51184432.51185640	-2.05888	2.40357	-8.44433	9.02909e-12	1.1522e-09	16.5862
chr3.119642958.119643853	2.48283	2.29928	8.44407	9.0385e-12	1.15246e-09	16.5882
chr11.27318914.27319469	2.5993	2.05997	8.44364	9.05347e-12	1.15342e-09	16.574
chr14.72869322.72870439	-2.12343	3.56106	-8.44241	9.09695e-12	1.15802e-09	16.5743
chr3.150349502.150350210	-2.62002	3.15489	-8.44008	9.17999e-12	1.16763e-09	16.5901
chr3.59699686.59700357	-3.49038	1.86076	-8.43976	9.19139e-12	1.16812e-09	16.3903
chr3.58627351.58627944	-2.64686	2.43038	-8.43897	9.21979e-12	1.16967e-09	16.5703
chr8.80864717.80865124	3.08747	2.35717	8.43883	9.22472e-12	1.16967e-09	16.5659
chr21.45534421.45535081	-2.04626	3.08159	-8.43879	9.2261e-12	1.16967e-09	16.5757
chr16.10577147.10577871	-1.84127	3.86949	-8.43764	9.26762e-12	1.17339e-09	16.5385
chr6.33512063.33512750	-1.65855	3.4822	-8.43756	9.27055e-12	1.17339e-09	16.5576
chr12.109446746.109447206	-2.51922	1.91946	-8.43701	9.29049e-12	1.17493e-09	16.5169
chr5.112284272.112284963	-2.49833	2.56249	-8.4366	9.30519e-12	1.17493e-09	16.577
chr18.4196180.4196771	-2.22886	2.55961	-8.4366	9.30539e-12	1.17493e-09	16.5684
chr2.46855030.46855998	2.05095	2.9189	8.43573	9.33687e-12	1.17751e-09	16.5744
chr13.44382624.44383252	-2.23692	2.27721	-8.43562	9.3409e-12	1.17751e-09	16.5683
chr19.55640642.55641686	-1.37319	4.24035	-8.43333	9.42442e-12	1.18707e-09	16.4932
chr1.12038619.12039354	-2.30151	2.97544	-8.43209	9.47004e-12	1.19123e-09	16.5615
chr8.103902146.103902684	2.3577	2.06739	8.43202	9.47272e-12	1.19123e-09	16.5142
chr17.9142801.9143301	-3.14025	2.72916	-8.43095	9.51248e-12	1.19526e-09	16.5384
chr11.123404947.123405855	-2.3824	4.2009	-8.43019	9.54065e-12	1.19775e-09	16.5133
chr16.57479632.57480652	-1.46349	4.26161	-8.42992	9.55068e-12	1.19775e-09	16.477
chr14.23442650.23444070	-1.86716	5.1087	-8.42977	9.55608e-12	1.19775e-09	16.3989
chr4.169045855.169046328	-2.29895	2.25181	-8.42959	9.56305e-12	1.19775e-09	16.5343
chr6.169212706.169213602	-1.99551	3.2283	-8.42714	9.65451e-12	1.20823e-09	16.5351
chr11.69010903.69011446	-1.98402	3.09534	-8.42625	9.68823e-12	1.21147e-09	16.5319
chr17.17823556.17824258	-1.4628	3.89932	-8.42555	9.71456e-12	1.21379e-09	16.4837
chr19.39409795.39410209	-2.28408	2.51453	-8.42443	9.75694e-12	1.21811e-09	16.527
chr13.62642802.62643419	2.34501	2.97789	8.42382	9.78026e-12	1.21878e-09	16.5301
chr14.103136688.103137320	1.88442	2.56024	8.42371	9.78438e-12	1.21878e-09	16.5295
chr2.68876991.68877629	-2.03111	3.43032	-8.42368	9.78582e-12	1.21878e-09	16.5194
chr19.35003359.35003691	-1.87985	3.31072	-8.42037	9.91263e-12	1.23358e-09	16.5024
chr10.12068606.12069376	-1.18028	5.13779	-8.41959	9.94303e-12	1.23588e-09	16.3698
chr20.57148148.57148825	-1.88332	3.54725	-8.4194	9.9502e-12	1.23588e-09	16.494
chr11.13012355.13012760	-2.40575	2.10721	-8.41898	9.96645e-12	1.23588e-09	16.4934
chr8.38012866.38013700	-1.55884	4.56538	-8.41888	9.97037e-12	1.23588e-09	16.4225
chr16.22219892.22220363	-3.28366	2.06046	-8.41887	9.97081e-12	1.23588e-09	16.2615
chr7.74098011.74098636	3.49062	1.79587	8.41712	1.00391e-11	1.24336e-09	16.3959
chr2.30224014.30224443	-3.33441	2.26541	-8.41565	1.00966e-11	1.24902e-09	16.3671
chr11.803909.804851	2.97821	2.88909	8.41554	1.01009e-11	1.24902e-09	16.4945
chr1.210587554.210588093	-2.38853	2.43472	-8.41332	1.0189e-11	1.25891e-09	16.4704
chr17.73744490.73745113	-2.69292	2.04857	-8.41094	1.02838e-11	1.26962e-09	16.4103
chr15.43893673.43894453	-2.04681	3.44351	-8.41035	1.03072e-11	1.2713e-09	16.46
chr17.78899153.78899928	-1.5012	4.27661	-8.41005	1.03193e-11	1.2713e-09	16.3811
chrX.19851937.19852862	2.22185	3.54836	8.40999	1.0322e-11	1.2713e-09	16.4585
chr12.131720884.131721281	3.05354	1.99758	8.40977	1.03309e-11	1.27139e-09	16.2766
chr19.16420365.16421248	-2.09123	3.40029	-8.40945	1.03437e-11	1.27196e-09	16.4641
chr2.71456138.71456639	-2.80939	2.20256	-8.40888	1.03666e-11	1.27377e-09	16.4151
chr14.101561254.101561615	-2.96037	1.74686	-8.4079	1.04062e-11	1.27664e-09	16.3184
chr1.234925743.234926485	1.26633	4.1737	8.40774	1.0413e-11	1.27664e-09	16.4009
chr4.2634057.2634384	-2.90618	1.92473	-8.4077	1.04146e-11	1.27664e-09	16.3191
chr11.9708623.9709106	-2.72456	2.80045	-8.40672	1.04544e-11	1.28051e-09	16.4076
chr9.119934394.119935118	-3.30755	1.73471	-8.40581	1.04916e-11	1.28406e-09	16.2813
chr10.47406542.47407351	1.7314	4.22998	8.40491	1.05284e-11	1.28755e-09	16.3991
chr2.31207735.31208309	-2.47573	2.19565	-8.40453	1.05441e-11	1.28845e-09	16.3933
chr6.37074054.37074622	2.02287	2.81166	8.40312	1.06018e-11	1.29449e-09	16.4504
chr11.61871016.61871592	-1.47524	3.74819	-8.40252	1.0627e-11	1.29655e-09	16.4146
chr3.151476479.151477072	-2.86449	2.32417	-8.40208	1.06449e-11	1.29771e-09	16.4176
chr4.129355232.129356009	-2.2486	2.26715	-8.40045	1.07127e-11	1.30496e-09	16.4294
chr7.2713192.2713741	-1.90206	3.23939	-8.39829	1.08036e-11	1.31501e-09	16.4158
chr11.79656170.79656797	-2.99091	2.70746	-8.39702	1.08572e-11	1.32049e-09	16.3692
chr10.122192095.122192782	-1.96434	3.53767	-8.39612	1.08954e-11	1.32336e-09	16.4051
chr2.149365885.149366608	3.16407	1.84336	8.39591	1.0904e-11	1.32336e-09	16.3043
chr2.65319760.65320721	1.95471	2.7133	8.39586	1.09062e-11	1.32336e-09	16.4237
chr22.45784492.45784826	-4.32649	1.13294	-8.39536	1.09276e-11	1.32492e-09	15.39
chr18.23779680.23780418	-1.26427	5.28037	-8.3947	1.09558e-11	1.3273e-09	16.2686
chr1.236905138.236905777	3.64116	2.16993	8.39085	1.11212e-11	1.34629e-09	16.376
chr1.16904487.16905563	-1.27028	5.3356	-8.38988	1.11633e-11	1.34992e-09	16.2454
chrX.108186703.108187418	2.75657	2.06089	8.38976	1.11686e-11	1.34992e-09	16.3402
chr5.27241607.27242606	2.44356	2.23134	8.38888	1.12072e-11	1.35353e-09	16.3615
chr3.38615932.38616880	-2.05168	3.06952	-8.38827	1.1234e-11	1.35572e-09	16.3869
chr3.12507944.12508841	1.80797	3.61055	8.38756	1.12647e-11	1.35837e-09	16.3826
chr17.75693527.75694174	-1.55949	4.07656	-8.38561	1.1351e-11	1.36676e-09	16.3095
chr7.4871657.4873004	-2.36071	3.53439	-8.38549	1.13563e-11	1.36676e-09	16.3736
chr20.34042324.34042590	-3.53598	1.34393	-8.38535	1.13622e-11	1.36676e-09	15.9438
chr4.158170229.158171541	2.62471	2.77613	8.38514	1.13717e-11	1.36676e-09	16.3789
chr1.16019566.16019882	-1.82326	2.7573	-8.38499	1.13781e-11	1.36676e-09	16.3819
chr1.239730436.239731638	1.57629	3.46785	8.38264	1.14833e-11	1.37832e-09	16.3578
chrX.107454340.107454638	3.27444	1.75868	8.38152	1.15335e-11	1.38328e-09	16.1646
chr11.95074650.95075127	-2.77655	2.05935	-8.38024	1.15909e-11	1.3891e-09	16.2144
chrX.37958735.37959326	-2.01891	2.85523	-8.37904	1.16452e-11	1.39452e-09	16.3586
chr4.101037849.101038422	-3.50809	1.86992	-8.37877	1.16576e-11	1.39494e-09	15.9735
chr17.58664990.58665587	3.27809	1.88324	8.37686	1.17447e-11	1.40428e-09	16.1663
chr5.66325803.66326611	-2.68215	1.82083	-8.3763	1.17702e-11	1.40625e-09	16.2301
chr9.109428749.109429340	-2.1937	3.06618	-8.37483	1.1838e-11	1.41327e-09	16.3443
chr1.217660301.217661131	3.0702	1.76993	8.37443	1.18568e-11	1.41442e-09	16.2513
chr20.34314486.34314874	2.86257	2.20195	8.37327	1.19104e-11	1.41973e-09	16.2642
chr4.121272472.121273016	2.25951	2.64069	8.37271	1.19361e-11	1.42171e-09	16.3301
chr16.46756744.46758498	-1.03456	6.17226	-8.37142	1.19967e-11	1.42682e-09	16.0568
chr7.44039012.44039509	-1.91916	3.62558	-8.3714	1.19974e-11	1.42682e-09	16.309
chr17.42312110.42312734	-1.46431	3.56635	-8.36988	1.20687e-11	1.43337e-09	16.2987
chr11.130136058.130136520	-3.05883	1.79065	-8.36964	1.20801e-11	1.43337e-09	16.1628
chr14.72889202.72889803	-2.60475	3.34454	-8.36956	1.2084e-11	1.43337e-09	16.3205
chr15.71043373.71044285	2.41257	2.64994	8.36927	1.20973e-11	1.43337e-09	16.32
chr16.75116548.75117006	-2.70154	2.23064	-8.36925	1.20985e-11	1.43337e-09	16.242
chr1.236689629.236690317	-1.73968	3.85139	-8.36648	1.22298e-11	1.44781e-09	16.2628
chr6.106574509.106575299	1.86425	3.07612	8.36602	1.22517e-11	1.44877e-09	16.292
chr2.80517364.80517687	-3.50647	2.0033	-8.36592	1.22565e-11	1.44877e-09	16.1779
chr3.56916016.56916717	-2.02146	2.61714	-8.36505	1.22981e-11	1.45259e-09	16.3073
chr20.35821691.35822248	2.98478	1.75979	8.36406	1.2346e-11	1.45713e-09	16.2371
chr5.52468880.52469587	-2.7652	2.50046	-8.36377	1.23599e-11	1.45767e-09	16.2328
chr9.130128356.130129861	1.24824	4.49986	8.36305	1.23948e-11	1.46067e-09	16.2003
chr3.52093625.52094147	1.69788	3.61257	8.3627	1.24116e-11	1.46155e-09	16.273
chr11.76543216.76543910	-2.66666	1.91409	-8.3623	1.24308e-11	1.46271e-09	16.2173
chr6.56335602.56336236	2.9212	1.18819	8.36165	1.24625e-11	1.46533e-09	16.0894
chr17.81222732.81223633	-1.43316	4.97626	-8.35913	1.25854e-11	1.47866e-09	16.1493
chr5.81788955.81789511	2.5673	1.85076	8.35833	1.26247e-11	1.48215e-09	16.2324
chr6.21341947.21342974	-1.76783	4.2129	-8.35781	1.26503e-11	1.48404e-09	16.2214
chr4.7364754.7365442	-2.62808	2.4147	-8.35502	1.27889e-11	1.49917e-09	16.2294
chr17.68519944.68520293	-2.29797	2.32074	-8.35439	1.28205e-11	1.50077e-09	16.2607
chr13.97384422.97385438	-2.27453	2.54225	-8.35436	1.28218e-11	1.50077e-09	16.2183
chr1.41371778.41372563	-2.14632	3.01274	-8.35358	1.28609e-11	1.50422e-09	16.2571
chr15.41790747.41792024	1.67206	4.04628	8.35282	1.28989e-11	1.50716e-09	16.1939
chr6.13360529.13361433	-1.4216	3.86262	-8.35269	1.29054e-11	1.50716e-09	16.2055
chr5.120405341.120406536	2.0725	2.92904	8.35245	1.29177e-11	1.50746e-09	16.2583
chr13.112694177.112694411	-2.42629	1.85257	-8.35086	1.29982e-11	1.51571e-09	16.1669
chr5.142821836.142822466	2.41225	2.6125	8.35066	1.3008e-11	1.51572e-09	16.2299
chr5.14926661.14927000	4.90572	-0.282334	8.34979	1.30523e-11	1.51974e-09	15.1462
chr16.77863368.77863951	-2.8094	2.41106	-8.34921	1.30819e-11	1.52205e-09	16.2272
chr9.36903472.36904213	1.59118	3.997	8.3479	1.31487e-11	1.52868e-09	16.1691
chr22.37488686.37489208	-2.80974	3.00969	-8.34767	1.31609e-11	1.52896e-09	16.2411
chr2.87683404.87683863	-2.55438	2.5928	-8.34743	1.31733e-11	1.52925e-09	16.2348
chr12.89251446.89252606	2.52984	2.46298	8.34704	1.3193e-11	1.5304e-09	16.2366
chr2.217953668.217954148	-2.2255	2.12698	-8.34578	1.32582e-11	1.53681e-09	16.2158
chr20.16308591.16309112	-2.54088	2.19833	-8.34553	1.32713e-11	1.53719e-09	16.1381
chr11.61764292.61765134	-1.95713	2.71549	-8.34346	1.33787e-11	1.5476e-09	16.2255
chr17.17887614.17888156	-3.00567	2.88654	-8.34341	1.33811e-11	1.5476e-09	16.2121
chr8.104336819.104337434	1.78091	3.00064	8.34268	1.34195e-11	1.55089e-09	16.2106
chr14.104399676.104400224	-2.10569	3.60571	-8.34204	1.34529e-11	1.5536e-09	16.194
chr1.15260412.15261709	2.05987	3.21246	8.34146	1.34834e-11	1.55542e-09	16.2044
chr2.85602193.85603418	-1.30054	4.97742	-8.34136	1.34887e-11	1.55542e-09	16.086
chrX.317867.319423	-1.1629	6.32712	-8.34022	1.35488e-11	1.56119e-09	15.9258
chr6.142400478.142401254	1.43501	4.47819	8.33809	1.36619e-11	1.57306e-09	16.1335
chr15.89346349.89346852	-2.025	2.41105	-8.33679	1.37315e-11	1.5791e-09	16.19
chr5.149416984.149417624	-2.60227	2.4091	-8.33673	1.37346e-11	1.5791e-09	16.1729
chr1.160416227.160416717	-2.09567	2.66168	-8.33649	1.37475e-11	1.5794e-09	16.1989
chr20.16385488.16386448	-2.06434	2.99618	-8.33613	1.37669e-11	1.58047e-09	16.1956
chr12.48766970.48767570	-2.26954	3.15142	-8.33576	1.37864e-11	1.58154e-09	16.193
chr7.136179824.136180738	-2.26018	3.00873	-8.33521	1.38164e-11	1.58382e-09	16.1922
chr14.36805051.36805582	-2.04953	4.49085	-8.33278	1.39475e-11	1.59767e-09	16.1036
chr15.74653376.74653880	-2.05609	2.62664	-8.33183	1.39995e-11	1.60245e-09	16.1786
chr4.37715633.37716376	2.20123	1.80421	8.33115	1.40368e-11	1.60553e-09	16.1301
chr2.99881897.99882703	-1.76663	3.09215	-8.33024	1.40867e-11	1.61006e-09	16.1692
chr17.957809.958470	1.55695	3.93519	8.32785	1.42189e-11	1.62397e-09	16.1004
chr1.47409111.47409956	-1.16233	4.70712	-8.32751	1.42374e-11	1.62472e-09	16.0529
chr10.133324189.133324752	-2.4518	2.3991	-8.32735	1.42464e-11	1.62472e-09	16.1492
chr9.100379398.100380315	2.00298	2.85838	8.32652	1.42926e-11	1.62855e-09	16.1607
chrX.78064910.78065622	2.14859	3.08771	8.32637	1.43008e-11	1.62855e-09	16.1565
chr1.15492486.15493101	-2.04502	3.46161	-8.32608	1.43169e-11	1.62918e-09	16.1253
chr22.36461982.36462614	-1.16914	4.86976	-8.32584	1.43304e-11	1.62952e-09	16.0283
chr20.14761734.14762611	-2.09544	2.87761	-8.32512	1.43709e-11	1.63294e-09	16.1558
chr3.31041238.31041913	1.68898	3.84972	8.32429	1.44175e-11	1.63704e-09	16.1106
chrX.150212817.150213614	-1.9864	3.79289	-8.32296	1.44925e-11	1.64436e-09	16.1015
chr2.127080199.127080891	-1.66704	3.43399	-8.32234	1.45275e-11	1.64713e-09	16.1011
chr5.139698745.139699064	-2.35586	1.90649	-8.3219	1.45524e-11	1.64875e-09	16.0696
chr9.94995812.94996565	-1.39468	4.23605	-8.32157	1.45715e-11	1.64899e-09	16.0725
chr12.80777782.80778728	1.95389	2.44369	8.32149	1.45758e-11	1.64899e-09	16.1384
chr19.5894173.5895064	-1.68221	3.3912	-8.32004	1.46585e-11	1.65629e-09	16.1143
chr16.52680854.52681623	-3.19252	2.28508	-8.31999	1.46616e-11	1.65629e-09	16.0474
chr17.49106452.49107290	2.47918	2.24905	8.31844	1.47502e-11	1.6651e-09	16.0986
chr19.2488782.2489612	-1.725	3.32122	-8.31813	1.47684e-11	1.66594e-09	16.1103
chr14.86799191.86799849	2.11805	3.76121	8.31742	1.48091e-11	1.66932e-09	16.0978
chr3.42739661.42740289	-2.07021	2.86827	-8.31699	1.4834e-11	1.67091e-09	16.12
chr3.119405361.119405757	-3.1047	2.28485	-8.31651	1.48619e-11	1.67284e-09	16.0579
chr1.201383806.201384637	-1.80541	4.09377	-8.31544	1.49237e-11	1.67859e-09	16.0569
chr1.203047135.203047958	1.92759	3.20929	8.31426	1.49927e-11	1.68393e-09	16.0874
chr1.21930989.21931768	-1.2666	4.4096	-8.31426	1.49928e-11	1.68393e-09	16.0223
chr15.99476515.99476906	2.12995	2.70255	8.31364	1.50292e-11	1.6868e-09	16.1073
chr1.57017147.57017516	3.03488	1.36032	8.31236	1.51043e-11	1.694e-09	15.8583
chr9.94812412.94812867	-2.11776	2.34416	-8.31053	1.52129e-11	1.70495e-09	16.0643
chr1.36448574.36449076	3.7834	0.985706	8.30984	1.52537e-11	1.70694e-09	15.5998
chr11.17560063.17560666	-3.11473	2.30688	-8.30967	1.52641e-11	1.70694e-09	16.0126
chr3.94928761.94929271	2.62351	1.65245	8.3096	1.52678e-11	1.70694e-09	16.0261
chr4.84324903.84325411	-2.00719	2.56147	-8.30927	1.52877e-11	1.70694e-09	16.0949
chr21.35106003.35106985	-2.29444	3.80808	-8.30912	1.52965e-11	1.70694e-09	16.0371
chr3.123406701.123407224	-2.2918	2.30789	-8.30912	1.52965e-11	1.70694e-09	16.0895
chr10.44480625.44481089	-3.74901	0.920052	-8.30808	1.53588e-11	1.71195e-09	15.3406
chr5.57441416.57442480	1.88321	3.29229	8.30787	1.53717e-11	1.71195e-09	16.0726
chr3.185335704.185336282	1.72148	2.86132	8.30782	1.53744e-11	1.71195e-09	16.0863
chr7.72725617.72725925	-4.42292	0.0857594	-8.30737	1.54014e-11	1.71373e-09	14.9656
chr7.22647248.22648029	2.92433	2.10598	8.30599	1.54848e-11	1.72178e-09	16.0196
chr11.63919351.63919796	-2.20745	2.90924	-8.30244	1.57009e-11	1.74378e-09	16.0685
chr21.45154690.45155497	-2.25531	2.83196	-8.30229	1.57098e-11	1.74378e-09	16.068
chr14.104158704.104159345	-1.55446	3.56739	-8.30218	1.57163e-11	1.74378e-09	16.0213
chr20.6297840.6298383	-3.67329	2.15728	-8.30032	1.58311e-11	1.75406e-09	15.9314
chr11.112658445.112658876	-4.24908	1.44211	-8.30031	1.58315e-11	1.75406e-09	15.3185
chr10.72322249.72323022	2.39513	3.19599	8.29875	1.59285e-11	1.76355e-09	16.0472
chr9.13841777.13842433	-2.40517	3.02284	-8.29761	1.59997e-11	1.77017e-09	16.0439
chr6.40425118.40425919	-2.34767	2.86583	-8.29683	1.60482e-11	1.77428e-09	16.0486
chr3.119659131.119661224	-1.71677	5.47659	-8.29573	1.61169e-11	1.78061e-09	15.8739
chr9.19754155.19754720	-2.65162	1.5035	-8.29517	1.61523e-11	1.7821e-09	15.8646
chr2.61816609.61817322	-2.02541	1.883	-8.29516	1.61533e-11	1.7821e-09	16.0005
chr12.45415389.45415862	1.43438	4.32749	8.29421	1.62132e-11	1.78744e-09	15.9462
chr19.37370645.37371513	-1.08399	5.50468	-8.29335	1.62673e-11	1.79129e-09	15.835
chr12.27549248.27550288	2.3019	2.60568	8.29329	1.62712e-11	1.79129e-09	16.0318
chr2.139113019.139113646	-2.12715	2.28319	-8.29245	1.63248e-11	1.79592e-09	16.0169
chr5.1804161.1804530	-2.31879	3.29304	-8.29002	1.64801e-11	1.81173e-09	16.0093
chr12.64751897.64752289	-2.03778	2.22948	-8.28958	1.65086e-11	1.81358e-09	15.992
chr8.25179665.25180300	2.27249	3.36462	8.28758	1.66381e-11	1.82651e-09	16.0069
chr6.81451570.81452297	1.68775	4.03851	8.28711	1.66687e-11	1.82859e-09	15.9383
chr12.76883907.76884225	-2.60657	1.94541	-8.28679	1.66897e-11	1.8296e-09	15.9447
chr2.24434412.24435011	-2.66187	1.99543	-8.28557	1.67691e-11	1.83507e-09	15.8729
chr7.35752184.35753078	1.61676	3.1772	8.28538	1.67813e-11	1.83507e-09	15.9932
chr4.40255168.40256193	2.46603	2.2047	8.28538	1.67814e-11	1.83507e-09	15.9806
chr9.104993189.104994106	-1.10162	5.48085	-8.28524	1.67909e-11	1.83507e-09	15.7987
chr6.77340775.77341878	-1.56483	5.24245	-8.28485	1.68164e-11	1.83507e-09	15.8451
chr14.68924390.68925004	-2.01165	3.48697	-8.28482	1.68186e-11	1.83507e-09	15.9723
chr2.22907290.22907657	-4.49085	-0.0793837	-8.28476	1.68222e-11	1.83507e-09	14.8932
chr21.28754032.28755137	-2.15675	4.36767	-8.28414	1.68632e-11	1.83738e-09	15.9499
chr18.54776230.54776942	2.52189	3.27329	8.28408	1.6867e-11	1.83738e-09	15.9968
chr12.62848417.62848884	2.23851	2.76803	8.27808	1.72667e-11	1.8796e-09	15.9765
chr12.19273559.19274784	1.51437	3.41702	8.27664	1.73638e-11	1.88886e-09	15.937
chr1.154484163.154484724	1.76974	3.91172	8.27509	1.74696e-11	1.89903e-09	15.9203
chr19.3951030.3951912	-1.745	3.44184	-8.27434	1.75204e-11	1.90323e-09	15.9304
chr17.40091843.40092378	-2.08459	2.35234	-8.27095	1.77538e-11	1.92723e-09	15.9499
chr6.41705749.41706574	-1.37597	4.20745	-8.27023	1.78037e-11	1.9313e-09	15.8606
chr21.39022959.39023836	-1.92347	4.33738	-8.26977	1.78359e-11	1.93214e-09	15.8641
chr4.4433953.4434272	-3.54702	1.8441	-8.26977	1.78362e-11	1.93214e-09	15.6883
chr19.18385971.18387186	2.57328	2.94589	8.26774	1.79776e-11	1.9461e-09	15.9359
chr9.136324396.136324919	-1.86198	3.42775	-8.26692	1.80354e-11	1.95099e-09	15.8999
chr1.7369737.7370202	-2.1248	2.70602	-8.26619	1.8087e-11	1.95522e-09	15.9314
chr7.44307386.44307937	-2.69087	2.16099	-8.26527	1.8152e-11	1.96088e-09	15.8646
chr7.24923048.24923818	1.79642	3.01935	8.26505	1.81676e-11	1.96121e-09	15.9057
chr7.149776278.149776717	-1.69345	3.69399	-8.26435	1.82174e-11	1.96522e-09	15.8811
chr20.32456732.32458063	-1.39712	5.02169	-8.26356	1.82735e-11	1.96991e-09	15.7728
chr12.105814249.105814923	-2.16999	2.57116	-8.26274	1.83323e-11	1.97488e-09	15.9181
chr11.108340814.108341500	3.37195	1.64744	8.26132	1.84343e-11	1.98356e-09	15.797
chr17.77470975.77472855	-1.21113	5.55246	-8.26126	1.84385e-11	1.98356e-09	15.7174
chr12.112302952.112303624	2.20005	2.76236	8.26089	1.84653e-11	1.98444e-09	15.9114
chr1.89823650.89824149	-1.71586	3.44324	-8.26079	1.84721e-11	1.98444e-09	15.8933
chr3.177744819.177745559	1.54145	4.12429	8.25962	1.8557e-11	1.99218e-09	15.8302
chr2.54524277.54525497	1.50511	4.18532	8.2583	1.86531e-11	2.00112e-09	15.8329
chr6.46043554.46044022	-2.39943	3.54849	-8.25778	1.86908e-11	2.0028e-09	15.8983
chrX.72045614.72046637	-2.00463	2.99359	-8.25766	1.86993e-11	2.0028e-09	15.8945
chr2.232689375.232690005	-2.41414	2.18426	-8.25755	1.87074e-11	2.0028e-09	15.8606
chr6.111462890.111463500	2.74999	2.29279	8.25623	1.88043e-11	2.01179e-09	15.8693
chr2.152421356.152422204	1.96443	3.55157	8.25584	1.88327e-11	2.01344e-09	15.8644
chr12.77031749.77032709	2.92355	2.33788	8.25558	1.88522e-11	2.01415e-09	15.8699
chr2.160330990.160331801	-1.85804	3.08835	-8.25475	1.89132e-11	2.01927e-09	15.8816
chr14.72476669.72477421	2.96931	1.83843	8.2542	1.89538e-11	2.02222e-09	15.7809
chr20.38599390.38599936	-1.89167	3.02615	-8.25343	1.90112e-11	2.02696e-09	15.8739
chr12.104177510.104178459	2.25854	2.58286	8.25251	1.90797e-11	2.03286e-09	15.8765
chr2.220552839.220553701	-1.72943	3.33832	-8.25183	1.913e-11	2.03682e-09	15.8735
chr2.200278456.200279200	2.86341	1.36756	8.25098	1.91933e-11	2.04134e-09	15.7709
chr4.182242810.182243539	1.95652	2.79166	8.25091	1.91987e-11	2.04134e-09	15.8694
chr19.2041500.2042662	-1.43606	4.34834	-8.24998	1.92691e-11	2.04743e-09	15.7818
chr11.133697199.133698105	-2.74742	1.74348	-8.24967	1.92925e-11	2.04852e-09	15.7145
chrX.115540844.115541514	-2.01292	2.83703	-8.24915	1.93311e-11	2.05122e-09	15.867
chr10.109892885.109893251	1.95501	2.50971	8.24832	1.93941e-11	2.0565e-09	15.8642
chr17.29240691.29241593	1.68862	3.84926	8.24721	1.9478e-11	2.06399e-09	15.8052
chr13.40442101.40442881	-2.76345	3.19278	-8.24646	1.95352e-11	2.06798e-09	15.8574
chr7.38728058.38728457	3.23012	1.12404	8.24637	1.95422e-11	2.06798e-09	15.5875
chr2.124501510.124502226	-1.78439	3.79617	-8.24602	1.9569e-11	2.06941e-09	15.8127
chr11.97079372.97080676	-2.28107	3.08802	-8.24521	1.96311e-11	2.07456e-09	15.851
chr6.105263952.105264383	1.86064	2.85784	8.24484	1.96591e-11	2.07611e-09	15.8498
chr10.91653334.91654027	3.78802	1.62744	8.24392	1.97303e-11	2.08155e-09	15.6155
chr10.71075084.71075592	-2.50708	2.82665	-8.24352	1.97614e-11	2.08155e-09	15.8304
chr22.24247314.24248131	-2.02055	2.52199	-8.24346	1.97658e-11	2.08155e-09	15.8447
chr13.31890698.31891905	-1.78018	3.88916	-8.24337	1.9773e-11	2.08155e-09	15.8128
chr16.17836664.17837497	3.17451	2.33213	8.24306	1.97964e-11	2.08155e-09	15.8202
chr16.30927982.30928389	-1.72084	3.67665	-8.24302	1.98e-11	2.08155e-09	15.8216
chr11.61297748.61298090	2.18091	1.87645	8.24296	1.98043e-11	2.08155e-09	15.826
chr12.124662128.124662644	-3.19634	1.63417	-8.24198	1.98803e-11	2.08813e-09	15.5291
chr4.3489480.3489915	3.21027	2.26241	8.24027	2.00132e-11	2.09914e-09	15.7591
chr2.66361872.66362499	-3.08124	1.96101	-8.24024	2.00155e-11	2.09914e-09	15.677
chr17.47866839.47867435	-2.54429	2.76951	-8.24011	2.00257e-11	2.09914e-09	15.8328
chr19.15232777.15233726	-1.841	3.53903	-8.23965	2.00619e-11	2.10028e-09	15.8068
chr3.107710733.107711295	2.87424	1.90877	8.23963	2.00635e-11	2.10028e-09	15.6639
chr11.59556975.59557801	-1.47344	3.90112	-8.23864	2.0141e-11	2.10698e-09	15.7817
chr1.16451969.16452575	2.47948	1.80903	8.23833	2.01654e-11	2.10811e-09	15.7164
chr11.82790876.82791874	-1.78559	3.68334	-8.23721	2.02543e-11	2.11598e-09	15.7741
chr13.49098064.49099029	1.84651	3.26779	8.23669	2.02952e-11	2.11883e-09	15.8102
chr19.49064888.49065803	-1.51018	3.34862	-8.23643	2.03157e-11	2.11955e-09	15.791
chr7.137867163.137867928	-2.51589	3.23593	-8.23582	2.03644e-11	2.12227e-09	15.8162
chr7.116316911.116317785	1.82372	3.57109	8.23559	2.03826e-11	2.12227e-09	15.784
chr13.43303048.43303610	-1.88353	3.52821	-8.23539	2.03984e-11	2.12227e-09	15.7936
chr4.8010493.8011101	-1.90836	3.57794	-8.23528	2.04073e-11	2.12227e-09	15.7774
chr2.50556923.50557692	2.7531	1.82082	8.23525	2.041e-11	2.12227e-09	15.6649
chr1.209389187.209389759	2.66302	2.56792	8.235	2.043e-11	2.12294e-09	15.8139
chrX.69314934.69315307	-2.44786	1.88799	-8.22964	2.0862e-11	2.16637e-09	15.736
chr15.65418700.65418953	-3.20996	1.80437	-8.22923	2.08951e-11	2.16836e-09	15.6286
chr19.1854848.1855765	-1.7574	3.71269	-8.22806	2.09914e-11	2.17559e-09	15.7482
chr8.65778470.65778995	5.44136	0.0745325	8.22804	2.09927e-11	2.17559e-09	14.7481
chr7.144062513.144062953	-2.02673	2.53457	-8.22781	2.10118e-11	2.17612e-09	15.7783
chr5.168943912.168944551	-1.99248	2.75909	-8.22732	2.10515e-11	2.17878e-09	15.7839
chr7.51352240.51352728	-3.30282	1.64533	-8.22651	2.11185e-11	2.18426e-09	15.5812
chr6.76416953.76417752	-2.46538	2.68183	-8.22475	2.12644e-11	2.19789e-09	15.7697
chr10.22823075.22823505	2.53393	2.31504	8.22308	2.14034e-11	2.20998e-09	15.7532
chr19.49157555.49158486	-1.27829	4.36889	-8.223	2.14097e-11	2.20998e-09	15.6678
chr14.95200298.95200895	-2.75242	2.0165	-8.22231	2.14679e-11	2.21451e-09	15.6902
chr17.31071800.31072555	2.54234	2.12375	8.2206	2.1612e-11	2.2279e-09	15.7123
chr1.200659043.200659701	1.92057	2.9642	8.21983	2.16771e-11	2.23293e-09	15.7529
chr10.4431307.4431878	2.72221	2.14915	8.21968	2.16895e-11	2.23293e-09	15.693
chr5.16120539.16121125	-3.18543	2.57842	-8.21816	2.18182e-11	2.24469e-09	15.7225
chr20.32976205.32976636	-1.90564	3.31159	-8.21679	2.19355e-11	2.25527e-09	15.7042
chr17.15087871.15088331	-4.12698	2.52372	-8.21641	2.19683e-11	2.25715e-09	15.4928
chr5.151202534.151203199	2.3854	2.54596	8.21587	2.20145e-11	2.2604e-09	15.733
chr17.6589138.6589799	-2.85678	2.83056	-8.21456	2.21273e-11	2.27049e-09	15.7355
chr16.65515100.65515957	-1.73251	3.53992	-8.21402	2.21745e-11	2.27383e-09	15.7164
chr16.78683941.78684906	1.81966	2.82584	8.21362	2.22093e-11	2.2759e-09	15.7322
chr3.46947988.46948820	2.02079	3.23656	8.21286	2.22748e-11	2.28111e-09	15.6927
chr11.45853913.45854411	-2.11908	2.9772	-8.21268	2.22909e-11	2.28126e-09	15.7236
chr12.50103737.50104255	-2.17022	2.4135	-8.2112	2.24199e-11	2.29295e-09	15.7148
chr11.3946644.3947507	-2.85891	1.78735	-8.20936	2.25817e-11	2.30797e-09	15.5872
chr12.6345342.6345969	1.97826	4.0628	8.20849	2.26587e-11	2.31339e-09	15.6605
chr19.55086363.55087616	-1.38821	4.34161	-8.20842	2.26644e-11	2.31339e-09	15.632
chr10.52443166.52444205	2.66151	2.05905	8.20722	2.27711e-11	2.32189e-09	15.6464
chr17.76601652.76602245	1.83115	2.60007	8.20715	2.27775e-11	2.32189e-09	15.7073
chr13.44800670.44801311	-1.96352	2.15079	-8.20626	2.28573e-11	2.32849e-09	15.6937
chr14.72560242.72560784	-2.71957	2.10038	-8.20601	2.28791e-11	2.32919e-09	15.6088
chrX.30283516.30284349	1.93608	3.22327	8.20574	2.29035e-11	2.33016e-09	15.691
chr6.76707381.76708095	2.39128	2.73983	8.20441	2.30222e-11	2.3407e-09	15.6978
chr1.145782266.145783004	2.92592	1.95341	8.20239	2.32051e-11	2.35634e-09	15.6265
chr3.46847916.46849507	-1.83409	4.40768	-8.20238	2.32063e-11	2.35634e-09	15.5869
chr1.145281069.145281691	-2.12316	3.19713	-8.19947	2.34716e-11	2.38171e-09	15.6673
chr15.89004038.89004732	-2.42414	2.01583	-8.19915	2.35007e-11	2.38311e-09	15.6067
chr12.79453988.79454810	2.26386	2.30238	8.19604	2.37875e-11	2.41063e-09	15.6618
chr1.225378823.225379260	-1.93355	3.22211	-8.19558	2.38311e-11	2.41348e-09	15.6506
chr8.93794448.93795295	-2.08114	3.4573	-8.19362	2.40135e-11	2.43036e-09	15.6491
chr10.124864240.124865103	-1.72151	3.55986	-8.1924	2.41285e-11	2.44041e-09	15.6049
chr2.231378121.231378714	1.71828	2.54945	8.19127	2.42352e-11	2.44887e-09	15.6472
chr2.20115771.20116895	2.67858	2.50763	8.19118	2.42436e-11	2.44887e-09	15.6392
chr8.32215301.32215757	-3.93203	2.03503	-8.18996	2.43594e-11	2.45897e-09	15.3438
chr7.101182477.101182933	-1.55237	3.71119	-8.18951	2.44024e-11	2.46172e-09	15.6047
chr3.52466532.52466909	-3.05248	1.41604	-8.18914	2.44382e-11	2.46259e-09	15.3941
chr6.34462540.34462898	-2.03716	2.6922	-8.18909	2.44428e-11	2.46259e-09	15.6397
chr19.37077724.37078877	-1.26345	4.59429	-8.1888	2.44705e-11	2.46379e-09	15.5231
chr10.102136764.102137088	-1.33814	4.17032	-8.18861	2.44888e-11	2.46404e-09	15.5365
chr20.50015922.50016801	-2.07335	2.67867	-8.18774	2.45716e-11	2.47077e-09	15.6329
chr1.237044071.237044782	-1.72687	4.15271	-8.18757	2.45881e-11	2.47084e-09	15.5573
chr7.112162148.112162527	-2.71403	2.89681	-8.18513	2.48238e-11	2.49291e-09	15.6226
chr8.105897090.105897858	-2.07907	2.83366	-8.1843	2.49042e-11	2.49937e-09	15.6198
chr9.69180546.69181315	2.33717	2.65912	8.18302	2.50298e-11	2.51035e-09	15.6166
chr1.234543478.234543835	-1.97788	2.53512	-8.18139	2.51891e-11	2.52471e-09	15.6101
chr14.34842822.34843613	2.41903	2.17361	8.17937	2.53893e-11	2.54302e-09	15.5891
chr5.136811430.136812072	2.25582	3.01113	8.17921	2.54046e-11	2.54302e-09	15.6007
chr12.109255104.109255664	-2.05257	2.41386	-8.17645	2.56808e-11	2.56902e-09	15.5734
chr2.48508370.48509227	2.21394	2.40664	8.1758	2.57458e-11	2.57387e-09	15.5865
chr4.152258820.152259586	1.81465	3.14986	8.1754	2.57856e-11	2.57619e-09	15.5763
chr11.73647344.73647968	-1.80334	3.22794	-8.17408	2.59195e-11	2.58791e-09	15.5562
chr18.47894017.47894667	-2.39122	2.97919	-8.17362	2.59664e-11	2.59093e-09	15.57
chr1.36240193.36240677	-1.79112	3.98738	-8.17254	2.60757e-11	2.60016e-09	15.5041
chr22.19663401.19663869	-2.26557	1.90786	-8.17156	2.61763e-11	2.60732e-09	15.551
chr9.90642351.90643353	-1.6165	3.66415	-8.17151	2.61809e-11	2.60732e-09	15.5234
chr18.58784920.58785856	1.92503	3.61003	8.17135	2.61977e-11	2.60732e-09	15.5342
chr22.17379156.17379892	-1.81486	3.19854	-8.17107	2.6226e-11	2.60757e-09	15.5423
chr1.85555980.85556695	1.92398	3.04069	8.17099	2.62338e-11	2.60757e-09	15.5474
chr13.76619563.76620077	-3.22842	2.59741	-8.17055	2.62792e-11	2.61042e-09	15.5407
chr1.58411977.58412675	2.28647	2.69887	8.16806	2.65365e-11	2.6343e-09	15.5569
chr20.62791422.62791903	-1.99722	2.876	-8.16698	2.6649e-11	2.64377e-09	15.5557
chr10.114648187.114648901	2.11195	2.43824	8.16637	2.67118e-11	2.64832e-09	15.5519
chr16.4768578.4768946	-1.30734	3.62472	-8.16567	2.6785e-11	2.65388e-09	15.5016
chr6.47915828.47916303	-2.23108	1.81137	-8.16506	2.68491e-11	2.65854e-09	15.5169
chr14.80017710.80018246	-2.44839	2.16702	-8.16469	2.68885e-11	2.66075e-09	15.5159
chr7.50391352.50391877	-2.97187	1.35699	-8.16373	2.6989e-11	2.66899e-09	15.1915
chr2.37916541.37916976	-3.65011	1.00282	-8.16065	2.73157e-11	2.69959e-09	14.84
chr10.106555379.106556022	-2.50297	2.21383	-8.16045	2.73372e-11	2.69999e-09	15.4516
chr18.35861295.35862789	1.08214	4.85057	8.15945	2.74441e-11	2.70884e-09	15.3672
chr2.223744452.223745009	-1.77714	3.55915	-8.15929	2.74623e-11	2.70891e-09	15.4747
chr10.71839990.71840745	-1.48283	4.32011	-8.15873	2.75216e-11	2.7118e-09	15.437
chr10.78173400.78174020	-1.83455	3.13386	-8.15869	2.75265e-11	2.7118e-09	15.5075
chr9.129069196.129069988	-1.47547	4.14197	-8.15795	2.76056e-11	2.71787e-09	15.4201
chr17.3003825.3004825	-1.26808	4.40699	-8.15659	2.7753e-11	2.73066e-09	15.4019
chr12.90234467.90234902	3.66247	1.81455	8.1563	2.77849e-11	2.73207e-09	15.3472
chr12.83763158.83763994	-1.93056	2.87722	-8.1551	2.79158e-11	2.7432e-09	15.5098
chr11.65301779.65302366	-1.98715	2.6082	-8.15447	2.79838e-11	2.74815e-09	15.5075
chr1.46672627.46673165	-2.09259	3.61218	-8.15336	2.81058e-11	2.75839e-09	15.4732
chr3.127865858.127866453	-2.0185	2.38311	-8.15305	2.81395e-11	2.75938e-09	15.4975
chr14.96391187.96392391	-1.21652	5.32185	-8.15295	2.81513e-11	2.75938e-09	15.3234
chr6.158088084.158088486	-2.44339	1.9655	-8.15159	2.83009e-11	2.77229e-09	15.4396
chr18.23354539.23355076	2.2944	2.26853	8.15125	2.83382e-11	2.77302e-09	15.4919
chr1.48571158.48571932	-2.54757	2.84361	-8.15104	2.83617e-11	2.77302e-09	15.494
chr6.135291480.135292302	2.98385	1.96117	8.15104	2.83618e-11	2.77302e-09	15.4443
chr10.114681471.114681882	2.01328	2.52348	8.14989	2.84892e-11	2.7829e-09	15.4909
chr6.36677825.36678025	3.75915	1.27337	8.14965	2.85162e-11	2.7829e-09	15.0608
chrX.106931746.106934027	1.22439	4.73129	8.14959	2.85232e-11	2.7829e-09	15.3364
chr15.76206529.76206888	-2.08604	2.36856	-8.14949	2.85344e-11	2.7829e-09	15.4762
chr9.115373135.115373937	2.0599	2.40486	8.14872	2.86206e-11	2.78956e-09	15.4862
chr3.13377961.13378615	1.92303	3.89571	8.14767	2.8738e-11	2.79925e-09	15.4202
chr1.43774430.43774818	4.34224	0.0825987	8.14595	2.89316e-11	2.81557e-09	14.4643
chr16.2531516.2533027	-1.06837	5.31283	-8.14586	2.89418e-11	2.81557e-09	15.2849
chr7.128783104.128783796	-1.91767	3.63374	-8.14497	2.90423e-11	2.82358e-09	15.4433
chr2.217959695.217960702	-1.81128	4.43124	-8.14461	2.90832e-11	2.82579e-09	15.3725
chr17.2174915.2175187	-2.53333	2.84613	-8.14426	2.9124e-11	2.82703e-09	15.4695
chr19.588167.588748	-1.97148	2.8991	-8.14418	2.91322e-11	2.82703e-09	15.469
chr5.138664425.138665009	2.27526	1.97548	8.14329	2.92344e-11	2.83354e-09	15.419
chr6.73704130.73705077	2.60132	2.26933	8.14328	2.92358e-11	2.83354e-09	15.4522
chr7.35374747.35375233	-2.84059	2.33548	-8.14269	2.9303e-11	2.83671e-09	15.4483
chr1.168622945.168623657	2.01552	3.17141	8.14267	2.9305e-11	2.83671e-09	15.4567
chr14.99575623.99575942	-1.68506	3.56039	-8.14096	2.95017e-11	2.85398e-09	15.4189
chr22.33328778.33329616	2.02232	3.64023	8.13969	2.96481e-11	2.86636e-09	15.4249
chr7.136086512.136087081	-1.34128	4.65651	-8.13826	2.98152e-11	2.88072e-09	15.3302
chr5.138391730.138392639	-1.99777	3.22148	-8.13806	2.98376e-11	2.88109e-09	15.4083
chr19.48738579.48739466	-1.55973	4.49737	-8.13758	2.98941e-11	2.88476e-09	15.3421
chr16.81251856.81252342	-2.13271	2.59373	-8.13707	2.99534e-11	2.88868e-09	15.4391
chr13.79837611.79838520	2.10918	2.99058	8.13692	2.99718e-11	2.88868e-09	15.4401
chr2.33158352.33159402	-2.1767	3.78014	-8.13623	3.00518e-11	2.8946e-09	15.3906
chr11.118691956.118692449	2.53016	1.66523	8.13602	3.00773e-11	2.89525e-09	15.3314
chr3.195187558.195188688	1.72939	3.05267	8.13561	3.01251e-11	2.89806e-09	15.4275
chr17.49797772.49798942	2.09027	2.60326	8.1348	3.02211e-11	2.9055e-09	15.4336
chr3.39180407.39181309	-1.25109	4.73727	-8.1338	3.03391e-11	2.91415e-09	15.297
chr3.21437932.21438585	-2.56835	1.71708	-8.13372	3.03485e-11	2.91415e-09	15.3509
chr12.75759842.75760306	2.70738	2.01138	8.13341	3.03852e-11	2.91569e-09	15.3564
chr2.188199532.188200243	2.27341	2.62107	8.13327	3.04021e-11	2.91569e-09	15.4275
chr8.13105642.13106393	-1.93669	3.89863	-8.13191	3.0564e-11	2.92941e-09	15.3721
chr10.73867339.73868251	-2.10386	2.46469	-8.13148	3.06151e-11	2.93251e-09	15.4209
chr10.132446718.132447149	-2.67734	1.69877	-8.13105	3.06671e-11	2.93436e-09	15.3401
chr16.49782239.49783081	-1.74541	3.72466	-8.13101	3.06722e-11	2.93436e-09	15.3545
chr2.43293740.43294905	1.99699	3.37304	8.12977	3.08204e-11	2.94673e-09	15.3897
chr1.232593884.232594513	2.04594	3.01786	8.12879	3.09393e-11	2.95628e-09	15.4013
chr4.152590180.152590860	2.04487	2.92267	8.12856	3.09667e-11	2.95708e-09	15.408
chr2.100291136.100292480	1.52528	4.68538	8.12702	3.1154e-11	2.97314e-09	15.2674
chr9.116482574.116483181	-2.08646	3.13202	-8.12619	3.12551e-11	2.98096e-09	15.388
chr4.136319874.136320664	2.02522	2.85027	8.12442	3.14731e-11	2.99991e-09	15.394
chr11.46674822.46675286	-3.96227	1.18611	-8.12396	3.15295e-11	3.00345e-09	14.4966
chr1.116627080.116627870	-1.71117	3.16582	-8.1238	3.15493e-11	3.00349e-09	15.3653
chr17.41527123.41528637	1.70117	3.94938	8.12343	3.1594e-11	3.00411e-09	15.3152
chr17.12584681.12585327	-2.11979	2.8033	-8.12343	3.15943e-11	3.00411e-09	15.3899
chr7.100465867.100466134	-2.94635	1.51939	-8.12262	3.16952e-11	3.01186e-09	15.2057
chr7.150629335.150629990	-2.82619	2.58352	-8.12231	3.17328e-11	3.01359e-09	15.3726
chr2.28508199.28508764	2.74269	2.23583	8.11964	3.20664e-11	3.04341e-09	15.3538
chr15.40030194.40031201	-2.23974	3.16624	-8.11903	3.2143e-11	3.04882e-09	15.371
chr20.46375683.46376393	2.92054	1.90994	8.11868	3.21873e-11	3.04955e-09	15.2313
chr2.23620859.23621452	-2.20731	2.60142	-8.11866	3.21899e-11	3.04955e-09	15.3695
chr2.232348942.232349467	-2.67374	1.97187	-8.1179	3.22852e-11	3.05672e-09	15.3199
chr13.70079984.70080321	-3.31675	1.94386	-8.11769	3.23119e-11	3.05738e-09	15.2009
chr8.144798538.144799484	-1.29504	4.5703	-8.11742	3.23463e-11	3.05878e-09	15.2597
chr12.99649457.99650026	-2.52304	3.05139	-8.11679	3.24255e-11	3.06358e-09	15.3645
chr6.47669661.47670594	1.92645	2.89649	8.1167	3.24365e-11	3.06358e-09	15.3469
chr2.182584350.182584882	-3.83837	2.55289	-8.11578	3.25545e-11	3.07287e-09	15.2421
chr10.114479187.114479724	-1.54544	3.68601	-8.11472	3.26886e-11	3.08365e-09	15.3018
chr2.65819102.65819614	2.41314	1.94721	8.11324	3.28784e-11	3.09968e-09	15.3371
chr6.113347400.113348128	1.70499	2.81343	8.11292	3.292e-11	3.10172e-09	15.3476
chr6.7505184.7505967	1.40673	4.15282	8.11183	3.30603e-11	3.11305e-09	15.2525
chr20.34439301.34439493	-4.8555	0.786428	-8.11167	3.3081e-11	3.11311e-09	14.3466
chr1.30522377.30522906	-2.85003	1.89087	-8.11126	3.31344e-11	3.11626e-09	15.2634
chr3.192636627.192637615	-3.32215	2.97395	-8.11092	3.3179e-11	3.11856e-09	15.334
chr6.92564236.92565022	-3.64346	2.54161	-8.11047	3.32371e-11	3.12214e-09	15.2093
chr2.201150972.201151706	2.49626	2.79619	8.10949	3.33643e-11	3.13219e-09	15.3204
chr4.158809763.158811101	1.74326	4.47459	8.10905	3.34222e-11	3.13574e-09	15.2227
chr3.7697607.7698249	-2.16878	2.43693	-8.10824	3.35287e-11	3.14383e-09	15.3318
chr1.112686578.112687941	2.1603	2.62628	8.10593	3.38323e-11	3.17039e-09	15.3222
chr22.37696520.37697546	-1.20203	5.20003	-8.10501	3.39544e-11	3.17992e-09	15.1317
chr11.27857370.27858121	-2.90808	2.04293	-8.10476	3.39869e-11	3.18105e-09	15.2183
chr11.13216051.13216930	1.53349	4.46949	8.10439	3.4037e-11	3.18382e-09	15.2184
chr1.163195927.163196886	2.76348	3.00267	8.10372	3.41258e-11	3.18848e-09	15.3156
chr11.6362420.6363462	-1.4676	4.84844	-8.10371	3.41278e-11	3.18848e-09	15.1665
chr2.230861433.230861913	-2.07683	2.16374	-8.10352	3.41526e-11	3.18888e-09	15.3029
chr2.221104073.221104972	-1.68271	3.92063	-8.10231	3.4315e-11	3.20047e-09	15.2345
chr1.83562673.83563009	-2.40972	1.93363	-8.10229	3.43178e-11	3.20047e-09	15.2712
chr15.67049446.67050274	2.41899	2.8597	8.10196	3.43619e-11	3.20265e-09	15.3079
chr8.42196084.42197271	1.54604	4.59797	8.10173	3.43928e-11	3.20362e-09	15.2033
chr7.151694919.151695206	-1.94918	2.59494	-8.10113	3.44731e-11	3.20917e-09	15.3024
chr11.3859438.3859886	-1.72662	3.69237	-8.1008	3.45174e-11	3.21138e-09	15.2468
chr1.68384126.68385382	1.8958	3.77782	8.10052	3.45556e-11	3.21301e-09	15.2665
chrX.9530844.9531286	-1.66786	3.83574	-8.10013	3.4608e-11	3.21596e-09	15.2595
chr16.77965171.77965916	-2.58318	2.61975	-8.09895	3.47683e-11	3.22893e-09	15.2877
chr15.45648688.45649510	2.33682	1.98474	8.09793	3.4908e-11	3.23997e-09	15.2655
chr22.26585018.26585517	-2.2342	2.46151	-8.09744	3.4975e-11	3.24264e-09	15.2861
chr2.196639401.196640204	-1.11183	4.85641	-8.09741	3.49785e-11	3.24264e-09	15.1447
chr1.67945838.67946639	-1.77973	3.39048	-8.09593	3.51817e-11	3.25954e-09	15.2674
chr2.226446236.226446929	-2.814	1.77449	-8.09544	3.52493e-11	3.26385e-09	15.1712
chr12.49232920.49233622	-1.4582	3.75551	-8.09493	3.53192e-11	3.26838e-09	15.2168
chr11.36104651.36105507	-2.29863	2.35761	-8.09372	3.54868e-11	3.28193e-09	15.259
chr8.107068368.107069239	-1.89868	2.79014	-8.09329	3.55466e-11	3.28552e-09	15.276
chr15.93829247.93830076	1.81851	4.1449	8.09303	3.55832e-11	3.28694e-09	15.1899
chr2.40511642.40512885	-1.94243	4.31325	-8.09257	3.56465e-11	3.29068e-09	15.2009
chr17.29107684.29108660	1.51022	3.21206	8.09243	3.56659e-11	3.29068e-09	15.2323
chr15.76375930.76376508	-2.20091	2.89349	-8.09161	3.57815e-11	3.29602e-09	15.2693
chr7.20219511.20220294	1.69852	3.48613	8.09159	3.57837e-11	3.29602e-09	15.2279
chr4.3780288.3780925	-2.18022	2.53001	-8.09148	3.57998e-11	3.29602e-09	15.2654
chr8.131421692.131422366	2.94267	1.74982	8.09141	3.58086e-11	3.29602e-09	15.1593
chr20.39849514.39850117	-1.56104	3.26013	-8.09038	3.59543e-11	3.30748e-09	15.2267
chr9.131100501.131100828	-2.9596	1.71798	-8.09021	3.59774e-11	3.30765e-09	15.1206
chr5.109865541.109866599	2.09238	3.45477	8.08965	3.60565e-11	3.31187e-09	15.2395
chr3.66370202.66370868	-1.77811	3.45266	-8.08958	3.60659e-11	3.31187e-09	15.2211
chr6.52498852.52499419	2.46439	2.7031	8.0892	3.61205e-11	3.31434e-09	15.2544
chr6.156827889.156828874	1.59754	3.77758	8.08909	3.61354e-11	3.31434e-09	15.2016
chr18.70384183.70384782	1.72974	2.9483	8.08892	3.61591e-11	3.31455e-09	15.2395
chr5.38607263.38607852	2.45773	1.93219	8.0887	3.61904e-11	3.31547e-09	15.2297
chr17.57379419.57380217	-1.746	2.93823	-8.08815	3.62687e-11	3.32069e-09	15.2428
chr6.133040920.133041386	-3.50314	1.39495	-8.08584	3.65975e-11	3.34882e-09	14.8488
chr6.160190787.160191565	-2.89708	1.96617	-8.08555	3.66388e-11	3.35063e-09	15.1489
chr1.55868987.55869568	-2.43851	2.23047	-8.08435	3.68115e-11	3.36444e-09	15.239
chr19.38277964.38278793	-2.07434	2.83834	-8.08355	3.69274e-11	3.37306e-09	15.2389
chr17.16273504.16274307	2.35047	2.17548	8.08298	3.70089e-11	3.37852e-09	15.2289
chr22.38570035.38571081	-1.48346	4.20474	-8.0824	3.70933e-11	3.38356e-09	15.1549
chr15.92803755.92804543	1.45742	4.66433	8.0823	3.71077e-11	3.38356e-09	15.1047
chr3.190088877.190089317	2.64337	1.82782	8.08183	3.71769e-11	3.38619e-09	15.1053
chr18.48600454.48601129	-1.57008	3.93163	-8.08181	3.718e-11	3.38619e-09	15.1743
chr2.105487775.105488931	-2.54514	2.88124	-8.08148	3.7228e-11	3.38858e-09	15.2281
chr9.3980123.3981273	-1.44701	3.34444	-8.07997	3.74483e-11	3.40664e-09	15.1905
chr3.77825120.77825832	1.9335	2.85518	8.07927	3.75504e-11	3.41392e-09	15.2227
chr11.126595001.126595654	-2.71096	2.1492	-8.07893	3.7601e-11	3.41594e-09	15.1813
chr9.128078008.128079399	1.73418	3.46769	8.07882	3.76165e-11	3.41594e-09	15.1976
chr7.40732976.40733898	2.85108	2.21454	8.07832	3.76899e-11	3.42061e-09	15.2105
chr1.11990456.11991507	-1.81082	4.84409	-8.07802	3.77353e-11	3.42229e-09	15.0554
chr3.14142008.14142354	-2.0748	2.39798	-8.0779	3.77524e-11	3.42229e-09	15.2146
chr10.88110345.88110983	2.44671	2.39956	8.07726	3.78471e-11	3.42887e-09	15.181
chr12.100426958.100427472	2.05017	2.22092	8.0769	3.79004e-11	3.43171e-09	15.2113
chr16.86364129.86364796	-2.37184	3.13622	-8.076	3.80346e-11	3.44185e-09	15.2055
chr11.59178314.59178771	-2.431	2.99722	-8.07335	3.84298e-11	3.47559e-09	15.1996
chr3.73863601.73863984	-3.23978	2.74224	-8.07305	3.84749e-11	3.47766e-09	15.1696
chr3.182212430.182213127	1.95128	3.32054	8.07263	3.85392e-11	3.48145e-09	15.1673
chr7.21939300.21940343	-1.80738	3.25821	-8.07175	3.86712e-11	3.49134e-09	15.1826
chr11.13338533.13339810	1.19388	4.01446	8.07077	3.88203e-11	3.50276e-09	15.1019
chr10.7405423.7405907	2.92789	1.4844	8.06989	3.89535e-11	3.51275e-09	15.0546
chr16.370470.371072	-2.08799	3.62364	-8.06972	3.89804e-11	3.51314e-09	15.1515
chr9.37997982.37998265	-2.09518	2.17604	-8.06912	3.90715e-11	3.51931e-09	15.1615
chr16.71628676.71629636	2.01934	2.17683	8.06755	3.93123e-11	3.53895e-09	15.1737
chr14.72692621.72693091	-2.08715	2.4455	-8.0671	3.93813e-11	3.5416e-09	15.1765
chr16.24463078.24463918	2.65653	2.78455	8.06706	3.93873e-11	3.5416e-09	15.1752
chr10.112724195.112724836	2.74439	1.39137	8.0669	3.9413e-11	3.54186e-09	15.0171
chr8.66284010.66284408	-2.35698	2.28597	-8.06642	3.94868e-11	3.54406e-09	15.171
chr6.111263842.111264375	2.17017	2.64006	8.06633	3.95001e-11	3.54406e-09	15.1718
chr13.113451898.113452543	-1.55052	4.04091	-8.06629	3.95057e-11	3.54406e-09	15.0942
chr8.143293819.143294227	-2.05043	2.93119	-8.06579	3.95845e-11	3.54908e-09	15.1665
chr3.72400983.72401486	2.70472	1.17443	8.06393	3.98724e-11	3.57283e-09	14.9989
chr18.25076889.25077524	2.004	3.04597	8.06356	3.993e-11	3.57593e-09	15.1449
chr1.20698417.20698866	2.77604	2.05834	8.06275	4.00576e-11	3.5817e-09	15.0036
chr6.16519499.16520215	-1.87247	3.06248	-8.06269	4.00671e-11	3.5817e-09	15.1461
chr5.14268251.14269099	1.51185	3.93486	8.06259	4.0082e-11	3.5817e-09	15.0925
chr11.112537798.112538673	2.39289	2.03837	8.06256	4.00866e-11	3.5817e-09	15.1571
chr11.73177813.73178515	-2.14748	2.74174	-8.06172	4.02193e-11	3.5915e-09	15.1559
chr4.100823002.100824272	1.65858	3.13202	8.06016	4.04661e-11	3.61147e-09	15.1261
chr11.24356514.24357098	-2.41428	2.78547	-8.05995	4.04983e-11	3.61226e-09	15.1494
chr6.163793234.163793907	2.72961	2.0181	8.05972	4.05347e-11	3.61344e-09	15.0951
chr12.67671211.67672316	2.12645	3.15099	8.05903	4.06447e-11	3.62117e-09	15.1296
chr2.192571556.192572134	-2.84736	1.63952	-8.05814	4.07867e-11	3.63157e-09	14.9315
chr11.110125604.110126301	1.70438	2.93916	8.05791	4.08235e-11	3.63157e-09	15.1249
chr12.46219569.46220646	2.5142	2.91945	8.05786	4.08314e-11	3.63157e-09	15.1403
chr1.237705405.237706239	2.4855	1.8006	8.05672	4.10141e-11	3.64573e-09	15.0713
chr2.39469815.39470434	1.28069	3.73542	8.05546	4.12163e-11	3.66161e-09	15.0739
chr10.16381166.16381616	2.57257	1.79392	8.05497	4.12956e-11	3.66657e-09	15.085
chr1.59669807.59670375	1.62029	3.62213	8.05467	4.13447e-11	3.66883e-09	15.096
chr8.17496762.17497995	-1.33336	4.24213	-8.0541	4.14357e-11	3.67481e-09	15.0378
chr10.120186528.120186930	-2.92801	2.45803	-8.05376	4.1492e-11	3.6777e-09	15.0969
chr17.7889127.7889463	-1.76162	3.24235	-8.05201	4.17761e-11	3.70078e-09	15.0983
chr12.121765652.121765971	3.25468	1.99082	8.0504	4.20409e-11	3.72073e-09	14.9728
chr1.101002434.101003357	2.27598	1.78934	8.05035	4.20492e-11	3.72073e-09	15.0386
chr22.46537171.46539050	-1.31124	4.63793	-8.04952	4.21855e-11	3.73067e-09	14.9797
chr3.51706792.51707330	-1.74046	3.18352	-8.04891	4.22865e-11	3.73641e-09	15.0871
chr12.77058533.77059729	1.81514	3.43139	8.04884	4.22985e-11	3.73641e-09	15.0859
chr17.7854843.7855040	-2.86954	2.10907	-8.04858	4.23413e-11	3.73807e-09	15.0332
chr18.48720284.48720906	1.608	2.89666	8.04782	4.24671e-11	3.74705e-09	15.0826
chr22.20807275.20807817	2.0884	2.8256	8.04726	4.25607e-11	3.75319e-09	15.1006
chr10.92024562.92025395	-1.81124	3.6561	-8.04706	4.2593e-11	3.7539e-09	15.063
chr10.48463480.48464021	-1.85947	2.8494	-8.04645	4.26959e-11	3.76084e-09	15.0913
chr3.125083841.125084105	2.64655	2.0431	8.04599	4.27719e-11	3.7654e-09	15.0301
chr16.1771316.1771778	-2.55215	2.06269	-8.0458	4.28035e-11	3.76605e-09	15.0382
chr2.43051101.43051886	1.73535	3.96799	8.04482	4.29692e-11	3.7785e-09	15.0287
chr5.151238108.151239017	-2.53595	3.80341	-8.04418	4.30765e-11	3.78515e-09	15.0479
chr1.166952200.166952828	3.00471	2.23653	8.04408	4.30935e-11	3.78515e-09	14.9752
chr1.106950157.106950611	-3.05583	1.50883	-8.04378	4.31432e-11	3.78738e-09	14.8865
chr5.116766384.116766989	2.30392	2.61088	8.04348	4.3194e-11	3.7897e-09	15.0827
chr15.88649184.88649983	2.08717	2.17702	8.04332	4.3221e-11	3.78993e-09	15.0647
chr4.3909965.3910756	-2.46999	2.49435	-8.0427	4.33267e-11	3.79705e-09	15.0833
chr12.119203940.119204504	-2.9637	2.05111	-8.04236	4.33836e-11	3.7999e-09	14.9653
chr14.55103133.55103602	1.82135	3.57193	8.04181	4.34782e-11	3.80376e-09	15.053
chr5.157288376.157288769	-2.37367	2.6993	-8.04179	4.34804e-11	3.80376e-09	15.0805
chr12.132189307.132190374	-1.60894	4.93022	-8.04155	4.35224e-11	3.80376e-09	14.9412
chr10.34760594.34760908	-2.62843	2.11278	-8.04153	4.35255e-11	3.80376e-09	15.0664
chr4.146709569.146710290	2.85659	2.50942	8.04066	4.36733e-11	3.81454e-09	15.0649
chr5.133825616.133826166	-1.95512	2.3432	-8.04025	4.37435e-11	3.81785e-09	15.0746
chr11.118922062.118922396	-1.46468	3.76728	-8.04015	4.37603e-11	3.81785e-09	15.0123
chr19.16944511.16945055	-2.82509	2.12983	-8.03809	4.41148e-11	3.84662e-09	15.0357
chr10.97138809.97139257	-3.46247	1.94709	-8.03668	4.43584e-11	3.86569e-09	14.9522
chr6.41602796.41603346	-1.86514	3.2589	-8.03639	4.44091e-11	3.86795e-09	15.0458
chr22.28976685.28978504	1.54278	3.53293	8.03571	4.45285e-11	3.87237e-09	15.0217
chr3.108104090.108104762	-2.3135	3.39511	-8.03568	4.45324e-11	3.87237e-09	15.0461
chr4.78121181.78121913	-1.73015	3.60617	-8.03567	4.45347e-11	3.87237e-09	15.0119
chr6.72390174.72391069	-1.89519	3.10446	-8.03551	4.45623e-11	3.87261e-09	15.0432
chr2.217289679.217290437	-1.6953	4.08079	-8.03406	4.48169e-11	3.89257e-09	14.9607
chr5.173290318.173290972	-1.38813	4.62034	-8.03282	4.50335e-11	3.9092e-09	14.8967
chr10.56973651.56974117	-3.24077	1.69305	-8.03238	4.51127e-11	3.91388e-09	14.7623
chr6.53358844.53360020	-1.29852	5.10872	-8.0306	4.54271e-11	3.93897e-09	14.8689
chr11.48182838.48183376	-3.65178	2.64172	-8.03018	4.55013e-11	3.9432e-09	14.9336
chr4.3461400.3462171	-2.13859	3.12935	-8.02963	4.55996e-11	3.94952e-09	15.0184
chr21.17861250.17862459	2.18822	2.79613	8.02833	4.58316e-11	3.96741e-09	15.029
chr1.67710479.67710999	2.36885	2.01103	8.02811	4.58726e-11	3.96875e-09	14.9709
chr2.134139475.134139973	-2.47309	3.16276	-8.02646	4.61695e-11	3.99221e-09	15.0197
chr1.212638787.212639225	-2.35251	2.80512	-8.02627	4.62035e-11	3.99293e-09	15.0212
chr2.221073567.221074421	-3.35398	2.4567	-8.02563	4.632e-11	4.00077e-09	14.9654
chr3.178319086.178319912	2.58001	2.12572	8.02491	4.64495e-11	4.00974e-09	15.0002
chr2.120540296.120540856	-1.99345	2.80371	-8.02474	4.64808e-11	4.01022e-09	15.0083
chr18.59060564.59060979	-2.86912	1.1613	-8.02442	4.65399e-11	4.01309e-09	14.7023
chr6.118514507.118515034	-2.29047	2.32802	-8.02371	4.66683e-11	4.02193e-09	15.0007
chr2.151666009.151666344	-2.30586	2.68482	-8.02347	4.67122e-11	4.02298e-09	15.0099
chr15.84833396.84833925	1.85975	3.12369	8.02336	4.67322e-11	4.02298e-09	14.991
chr6.3165681.3166501	3.43608	1.40399	8.02279	4.68377e-11	4.02835e-09	14.6913
chr10.18463716.18464339	-2.72816	2.98213	-8.02264	4.68651e-11	4.02835e-09	15.0059
chr8.130045519.130046282	-2.62626	2.70704	-8.02253	4.68853e-11	4.02835e-09	14.9967
chr1.218459033.218459364	2.79223	1.07077	8.02246	4.68982e-11	4.02835e-09	14.7719
chr6.45986665.45987398	-2.37654	3.66265	-8.0222	4.69447e-11	4.03012e-09	14.9873
chr8.48501274.48501986	2.17753	2.62934	8.0215	4.70744e-11	4.03903e-09	15.003
chr11.8106738.8106979	-3.08203	1.15109	-8.02067	4.72268e-11	4.04857e-09	14.8633
chr6.145483182.145483915	2.44486	2.24325	8.02061	4.72377e-11	4.04857e-09	14.9594
chr7.51246298.51246609	-2.53702	1.59954	-8.01909	4.75198e-11	4.07051e-09	14.9424
chr3.51340305.51341320	1.45114	4.12565	8.01635	4.80328e-11	4.11218e-09	14.8932
chr11.113256326.113257125	-1.84586	3.58586	-8.01426	4.84268e-11	4.14364e-09	14.9384
chr8.100761297.100762200	1.792	2.65129	8.01329	4.86103e-11	4.15705e-09	14.969
chr1.201112249.201112678	-2.65792	1.92911	-8.01254	4.87538e-11	4.16703e-09	14.9229
chr5.54719377.54720188	-1.35203	4.60212	-8.01188	4.88802e-11	4.17554e-09	14.8342
chr17.3529978.3530743	-2.44431	3.29917	-8.01132	4.89873e-11	4.18239e-09	14.9433
chr1.27347234.27347611	2.28545	2.09713	8.01094	4.90607e-11	4.18636e-09	14.914
chr11.66892101.66892599	1.85621	3.2267	8.01066	4.91133e-11	4.18748e-09	14.9401
chr10.90911070.90912279	-1.90869	4.67363	-8.01059	4.91277e-11	4.18748e-09	14.8219
chrX.40149727.40150154	-2.67742	2.28936	-8.00998	4.92457e-11	4.1944e-09	14.9419
chr22.42697330.42698130	-1.25959	5.63449	-8.00989	4.92627e-11	4.1944e-09	14.706
chr1.43552764.43553267	-2.36776	1.718	-8.00924	4.93881e-11	4.20277e-09	14.9128
chr7.81484176.81484621	-2.49052	2.57698	-8.00758	4.97105e-11	4.22789e-09	14.9457
chr7.136709679.136710284	-2.88019	1.95415	-8.00587	5.00432e-11	4.25387e-09	14.8547
chr1.116501467.116501849	-2.78412	1.53499	-8.0056	5.00964e-11	4.25606e-09	14.8735
chr3.168545637.168546167	-1.63165	3.01654	-8.00448	5.03171e-11	4.27248e-09	14.9198
chr13.40406570.40407278	1.9337	2.95774	8.00426	5.03607e-11	4.27346e-09	14.9262
chr5.122615070.122616166	-2.0639	3.58154	-8.00414	5.03836e-11	4.27346e-09	14.9045
chr1.10714390.10714982	-1.46288	3.61845	-8.00329	5.0551e-11	4.28532e-09	14.8748
chr6.49914777.49915444	-2.01893	3.07057	-8.00271	5.06666e-11	4.29278e-09	14.9234
chr7.131188376.131189151	2.83531	2.86273	8.00201	5.08059e-11	4.30224e-09	14.9257
chrX.43176667.43177293	4.06138	0.479224	8.00094	5.10182e-11	4.31786e-09	14.2697
chr9.38651401.38651868	-2.33057	2.18281	-8.00042	5.11233e-11	4.32441e-09	14.9226
chr3.137861134.137861730	-3.30547	2.52007	-7.99911	5.13852e-11	4.3442e-09	14.8845
chr12.117123339.117123911	-2.92196	1.70413	-7.99803	5.16035e-11	4.36028e-09	14.8194
chr11.19276843.19277818	2.13123	2.92989	7.99739	5.17324e-11	4.36881e-09	14.9057
chr9.82934749.82935299	2.97501	2.36703	7.99695	5.18219e-11	4.37399e-09	14.908
chr11.74135175.74135790	2.94125	2.05285	7.99582	5.20506e-11	4.39091e-09	14.8301
chr11.27873723.27874283	-2.39373	1.86289	-7.99566	5.20839e-11	4.39134e-09	14.8641
chrX.17032162.17032882	2.25476	2.69606	7.99528	5.21625e-11	4.39558e-09	14.9023
chr8.101158908.101159761	2.2657	2.90424	7.99422	5.23776e-11	4.41132e-09	14.8986
chr12.131894280.131894832	-1.38038	4.16228	-7.99172	5.2894e-11	4.4524e-09	14.8049
chr3.38992099.38993001	1.81038	3.20748	7.99065	5.31149e-11	4.46857e-09	14.8743
chr10.97065180.97065467	-2.52513	1.62473	-7.99033	5.31823e-11	4.46954e-09	14.7922
chr9.134276427.134277348	-1.91106	2.44384	-7.99032	5.31838e-11	4.46954e-09	14.885
chr1.109617353.109617700	1.66387	3.10595	7.98954	5.33477e-11	4.48063e-09	14.8551
chr17.17841479.17842035	-2.26238	2.90168	-7.98941	5.33734e-11	4.48063e-09	14.8805
chr6.17233369.17234028	2.9465	2.15204	7.98844	5.35774e-11	4.49533e-09	14.8518
chr20.53346080.53347169	1.98426	2.61543	7.98797	5.36762e-11	4.50119e-09	14.8722
chr11.117643361.117644025	-2.20906	2.08348	-7.98706	5.38668e-11	4.51474e-09	14.8477
chr14.71380301.71380888	-2.06621	3.55204	-7.98623	5.40436e-11	4.52286e-09	14.8582
chr1.237199071.237199649	2.4686	2.35693	7.98612	5.40656e-11	4.52286e-09	14.8597
chr15.37372004.37372734	1.83604	3.39305	7.98607	5.40764e-11	4.52286e-09	14.8587
chr6.17483470.17484667	-1.75331	2.92846	-7.98605	5.408e-11	4.52286e-09	14.8618
chr1.156689131.156690151	-1.31657	4.23836	-7.9847	5.43664e-11	4.54437e-09	14.7725
chr3.194089362.194090016	1.87833	3.29541	7.98416	5.44817e-11	4.55157e-09	14.8375
chr3.60399727.60400686	2.18466	2.1674	7.98351	5.46209e-11	4.56074e-09	14.8315
chr3.133943207.133944435	2.0686	3.35941	7.98249	5.48406e-11	4.57445e-09	14.8252
chr18.7580017.7580513	-3.02982	2.2214	-7.98247	5.48438e-11	4.57445e-09	14.8279
chr1.21618885.21619673	-1.91911	2.69169	-7.98161	5.50296e-11	4.58748e-09	14.8495
chr1.17569213.17570319	1.23718	4.76513	7.98002	5.53733e-11	4.61366e-09	14.6878
chr5.139893885.139894575	-2.43444	1.68096	-7.97939	5.55101e-11	4.62258e-09	14.7647
chr17.4006582.4007407	-1.69801	3.59242	-7.97881	5.56362e-11	4.62854e-09	14.7957
chr12.120538476.120538902	-1.80271	2.9323	-7.97878	5.56411e-11	4.62854e-09	14.8301
chr9.92463549.92464512	1.78821	2.94485	7.97819	5.57715e-11	4.6369e-09	14.8286
chr8.140309529.140310402	2.03553	3.0544	7.97626	5.61946e-11	4.66696e-09	14.8311
chr20.8756340.8756897	1.85214	3.40461	7.97614	5.62193e-11	4.66696e-09	14.8149
chr5.113050849.113051362	2.7179	2.19462	7.97613	5.6223e-11	4.66696e-09	14.8079
chr2.28606886.28607566	-2.1961	2.63188	-7.97548	5.63657e-11	4.67631e-09	14.8279
chr3.42051717.42052418	2.38481	2.07776	7.975	5.64713e-11	4.68258e-09	14.8212
chr20.57157071.57157802	-2.421	3.91655	-7.97432	5.66214e-11	4.69251e-09	14.7668
chr1.147723848.147724392	-2.75466	2.37022	-7.97336	5.68345e-11	4.70767e-09	14.7823
chr2.47534068.47534965	1.96476	3.08698	7.97323	5.68647e-11	4.70767e-09	14.798
chr6.155185552.155186336	1.76583	2.93749	7.97168	5.72102e-11	4.73375e-09	14.805
chr4.23759001.23759606	-2.046	2.74219	-7.97119	5.73195e-11	4.74027e-09	14.8124
chr22.17807602.17808571	-1.43636	3.80649	-7.97082	5.74025e-11	4.74462e-09	14.7434
chr1.171084163.171084625	-2.79151	1.77451	-7.97064	5.74433e-11	4.74546e-09	14.7711
chr2.172698109.172698680	2.47011	2.30963	7.97047	5.74817e-11	4.74612e-09	14.784
chr1.228085356.228085879	-1.47513	3.7183	-7.9693	5.77466e-11	4.76546e-09	14.7203
chr18.2302579.2303463	2.32354	2.95882	7.96883	5.78526e-11	4.77167e-09	14.8017
chr7.123209580.123210270	2.42557	2.31892	7.96864	5.78966e-11	4.77277e-09	14.8009
chr17.60619129.60619847	2.42752	2.08001	7.9682	5.79943e-11	4.77829e-09	14.7347
chr1.235404191.235404759	-1.57117	2.94977	-7.96783	5.80788e-11	4.78178e-09	14.7913
chr3.50442958.50443719	-2.19658	2.89961	-7.96775	5.80981e-11	4.78178e-09	14.7894
chr1.154304875.154305502	3.40584	1.69223	7.96738	5.8181e-11	4.78529e-09	14.6527
chr1.51313702.51314706	1.87713	2.61602	7.96729	5.82023e-11	4.78529e-09	14.7969
chr22.41968547.41969539	-1.51721	3.63091	-7.96642	5.84001e-11	4.79571e-09	14.7379
chr6.16380143.16381022	-1.96283	3.4282	-7.96642	5.84006e-11	4.79571e-09	14.7723
chr7.70476704.70477598	2.09408	3.52076	7.96616	5.84605e-11	4.79571e-09	14.7727
chr5.151569845.151570604	2.69818	2.04835	7.96606	5.84826e-11	4.79571e-09	14.7378
chr18.37309866.37310323	-2.6495	1.67508	-7.96598	5.85009e-11	4.79571e-09	14.6691
chr19.40219494.40220271	2.06538	3.43944	7.96593	5.8514e-11	4.79571e-09	14.7627
chr3.128584221.128584838	-2.54286	1.89362	-7.96541	5.86334e-11	4.80297e-09	14.7643
chr9.130932571.130933446	-1.33667	4.11472	-7.96492	5.87453e-11	4.8096e-09	14.6845
chr18.45738795.45739111	-2.25374	2.27212	-7.96441	5.88618e-11	4.81655e-09	14.7669
chr10.86690132.86692438	-1.87337	4.50943	-7.96397	5.89637e-11	4.81655e-09	14.6595
chr19.55117643.55118187	-1.07727	5.1207	-7.96386	5.89893e-11	4.81655e-09	14.6109
chr10.125048087.125048767	-1.57504	3.0526	-7.96377	5.90099e-11	4.81655e-09	14.7695
chr1.31751945.31752384	-2.86045	2.13552	-7.96377	5.9011e-11	4.81655e-09	14.7289
chr9.94014923.94015267	-2.68148	2.20275	-7.96372	5.90216e-11	4.81655e-09	14.7402
chr10.86599657.86600210	-2.3796	1.78179	-7.96361	5.90469e-11	4.81655e-09	14.7198
chr12.54019799.54020531	-2.14052	2.70629	-7.96261	5.92791e-11	4.83295e-09	14.7798
chr1.94657863.94658617	-1.42107	4.34959	-7.96145	5.95484e-11	4.85237e-09	14.6695
chr3.46834921.46835765	1.84642	2.52449	7.96085	5.96877e-11	4.86117e-09	14.765
chr7.92260057.92260746	3.33947	1.93522	7.95925	6.00635e-11	4.88904e-09	14.6846
chr17.78172453.78173339	-1.9182	3.61154	-7.95913	6.00927e-11	4.88904e-09	14.7223
chr11.132401901.132402569	-1.93886	2.53237	-7.95892	6.01404e-11	4.89036e-09	14.7653
chr8.126410180.126411072	-2.23257	2.72595	-7.95816	6.03205e-11	4.90227e-09	14.7612
chr19.19304500.19305531	-2.06663	3.17525	-7.95804	6.03499e-11	4.90227e-09	14.75
chr22.44994950.44995640	-2.63813	2.45942	-7.95656	6.06987e-11	4.92803e-09	14.7457
chr20.32528329.32529129	-1.86678	2.87391	-7.95433	6.12309e-11	4.96865e-09	14.7399
chr1.177302303.177302972	-1.80162	3.55864	-7.95362	6.14015e-11	4.97757e-09	14.7032
chr13.43766684.43768047	-2.08284	3.919	-7.95361	6.14048e-11	4.97757e-09	14.6796
chr7.151226633.151227692	-1.0552	5.47629	-7.95308	6.15321e-11	4.98528e-09	14.5312
chr19.3572503.3573526	-1.38753	5.09591	-7.95169	6.18693e-11	5.01e-09	14.5549
chr8.39059056.39059919	1.90603	2.60138	7.95082	6.20801e-11	5.02445e-09	14.7311
chr1.2240101.2240542	-1.79717	2.93984	-7.95007	6.22613e-11	5.0365e-09	14.7188
chr6.16031128.16031926	2.73713	2.07826	7.94987	6.23111e-11	5.03791e-09	14.6933
chr15.40549661.40550449	-2.35736	2.92677	-7.94938	6.24295e-11	5.04485e-09	14.7217
chr16.67882388.67882846	-2.10678	2.73161	-7.94863	6.26147e-11	5.0572e-09	14.7251
chr2.47191537.47192974	1.4275	3.7854	7.94751	6.28893e-11	5.07674e-09	14.6638
chr2.62014108.62014705	-2.10385	2.54518	-7.94689	6.30421e-11	5.08643e-09	14.7193
chr11.76699971.76700985	1.94309	2.74212	7.94525	6.34481e-11	5.11653e-09	14.6995
chr1.24704815.24705976	-1.64385	2.99461	-7.94398	6.37637e-11	5.13932e-09	14.6903
chr3.46847018.46847460	-2.8499	2.08745	-7.94302	6.40055e-11	5.15614e-09	14.6871
chr8.101667635.101668120	-2.84809	1.78327	-7.94283	6.40519e-11	5.1572e-09	14.6137
chr3.13895188.13896184	-1.4278	4.42475	-7.94233	6.41786e-11	5.16473e-09	14.5815
chr3.179045907.179047397	1.87439	2.89096	7.94211	6.42343e-11	5.1655e-09	14.6826
chr6.37071613.37072060	-2.48983	2.29752	-7.94195	6.42729e-11	5.1655e-09	14.6692
chr13.113453097.113453929	-1.55608	4.1044	-7.94174	6.43272e-11	5.1655e-09	14.6024
chr2.124664282.124664817	-3.47799	1.03004	-7.94148	6.43909e-11	5.1655e-09	14.2349
chr1.237774226.237774670	5.26711	-0.259656	7.94146	6.43967e-11	5.1655e-09	13.7766
chr16.19008132.19008930	1.82086	3.60241	7.94136	6.44227e-11	5.1655e-09	14.6338
chr1.7516362.7516814	-2.00333	2.51825	-7.94133	6.4429e-11	5.1655e-09	14.699
chr3.23567656.23568367	1.76503	3.12472	7.94124	6.44537e-11	5.1655e-09	14.6852
chr22.27424212.27424856	-2.96432	1.99975	-7.94076	6.45742e-11	5.17249e-09	14.6564
chr6.133609545.133610219	3.16493	2.43938	7.94031	6.46886e-11	5.17899e-09	14.6711
chr1.226569873.226570170	-2.82015	1.43513	-7.94002	6.47614e-11	5.18076e-09	14.5126
chr22.46684740.46685059	-2.42929	1.70876	-7.93996	6.47774e-11	5.18076e-09	14.6498
chr8.117951423.117951691	4.46022	-0.160066	7.93905	6.50069e-11	5.19644e-09	13.7595
chr11.97201409.97203230	-2.02974	3.82701	-7.93811	6.52485e-11	5.21308e-09	14.6206
chr7.23465473.23465873	-1.5299	3.31848	-7.93759	6.53813e-11	5.22101e-09	14.641
chr16.85162469.85162988	2.14689	1.90602	7.93743	6.54211e-11	5.2215e-09	14.6341
chr12.108980889.108981723	-1.42374	4.57723	-7.93697	6.55392e-11	5.22825e-09	14.5618
chr9.137723945.137724458	-2.08493	2.47415	-7.93563	6.5885e-11	5.25314e-09	14.6745
chr8.27616891.27617648	1.75521	3.61403	7.93494	6.60624e-11	5.26458e-09	14.6224
chr1.201023488.201023884	-2.1697	2.83147	-7.93307	6.65478e-11	5.30055e-09	14.6632
chr17.76029338.76030026	-2.02466	3.0004	-7.93167	6.69128e-11	5.32509e-09	14.6491
chr18.25298641.25299599	2.52016	2.3095	7.93151	6.69564e-11	5.32509e-09	14.6598
chr6.134295773.134296581	1.66337	3.78963	7.9315	6.69586e-11	5.32509e-09	14.612
chr22.50271675.50272011	-2.59636	1.77354	-7.93119	6.70386e-11	5.32629e-09	14.5388
chr7.136697988.136699415	-2.26931	2.67516	-7.93107	6.70723e-11	5.32629e-09	14.66
chr6.74780762.74781267	-2.49427	2.25243	-7.93105	6.70764e-11	5.32629e-09	14.6418
chr3.177343806.177344324	1.83221	2.66371	7.93029	6.7277e-11	5.3395e-09	14.651
chr3.112817317.112817687	-2.0325	2.80285	-7.92999	6.73545e-11	5.34292e-09	14.6559
chr3.170622702.170623198	-2.07114	2.35663	-7.92963	6.74519e-11	5.34792e-09	14.6478
chr22.48659026.48659851	-2.07856	2.41567	-7.92859	6.77261e-11	5.36692e-09	14.6499
chr4.38867226.38868864	-1.33312	4.22842	-7.92843	6.77688e-11	5.36757e-09	14.5554
chr1.205330725.205331101	4.85595	0.179545	7.92767	6.79698e-11	5.38075e-09	13.7258
chr4.94802099.94802560	-2.17333	2.25255	-7.92688	6.81817e-11	5.39328e-09	14.6379
chr18.44589687.44590166	3.16032	1.83743	7.92676	6.82132e-11	5.39328e-09	14.3978
chr22.20010353.20011017	2.99282	1.88315	7.92669	6.82321e-11	5.39328e-09	14.5688
chr15.80033270.80033887	1.72918	3.03022	7.92578	6.84746e-11	5.4097e-09	14.6146
chr10.53403615.53404411	-1.6408	3.68796	-7.92508	6.86639e-11	5.42191e-09	14.5741
chr6.2911815.2911943	-4.22439	-0.0950103	-7.92484	6.87292e-11	5.42431e-09	13.6553
chr6.50850033.50851256	1.62216	3.48453	7.92398	6.8961e-11	5.43984e-09	14.6036
chr14.100031442.100032274	1.70218	3.02705	7.92313	6.91891e-11	5.4526e-09	14.6216
chr4.21819007.21819502	-2.74128	1.82432	-7.92305	6.92127e-11	5.4526e-09	14.5077
chr8.144526641.144527215	-2.16613	2.87199	-7.92299	6.92279e-11	5.4526e-09	14.6292
chr7.538032.538717	-1.30157	4.16083	-7.92264	6.9322e-11	5.45588e-09	14.5327
chr8.141026617.141027245	1.43177	4.6426	7.92258	6.93397e-11	5.45588e-09	14.476
chr16.88304001.88305187	-1.2947	4.91313	-7.92227	6.94223e-11	5.45962e-09	14.4782
chr12.51752422.51752787	-2.57561	2.63996	-7.92209	6.94727e-11	5.46082e-09	14.6251
chr3.85864913.85865239	-2.47862	1.72959	-7.92176	6.95624e-11	5.46511e-09	14.4914
chr7.150383799.150384138	-2.69341	1.88891	-7.92046	6.99174e-11	5.49023e-09	14.5412
chr1.3530500.3531732	-1.47584	4.06295	-7.92023	6.99791e-11	5.49216e-09	14.5255
chr1.186236559.186237336	1.76962	3.16543	7.92011	7.00126e-11	5.49216e-09	14.6019
chr21.46228261.46229652	-1.24567	5.32792	-7.91991	7.00676e-11	5.4937e-09	14.4037
chr1.187236547.187237363	-1.29485	4.94368	-7.91931	7.02316e-11	5.50378e-09	14.4548
chr2.106115127.106115707	2.3191	2.74598	7.9186	7.04275e-11	5.51636e-09	14.6087
chr12.6551655.6552664	-1.13175	4.57046	-7.91804	7.05839e-11	5.52583e-09	14.4562
chr1.53365564.53366049	-2.76177	1.8375	-7.91742	7.07541e-11	5.53636e-09	14.494
chr11.3641973.3642931	-1.37484	4.67053	-7.91636	7.1049e-11	5.55665e-09	14.4663
chr7.44990310.44991191	1.52369	3.63822	7.9159	7.1177e-11	5.5634e-09	14.5627
chrX.45714784.45715393	2.63017	1.90382	7.91579	7.12069e-11	5.5634e-09	14.5097
chr16.80317425.80318087	-2.02617	2.69549	-7.91481	7.14821e-11	5.5821e-09	14.5913
chr7.150373362.150373766	-2.04598	2.70109	-7.91443	7.15869e-11	5.58748e-09	14.5968
chr17.75578670.75579397	-2.11455	3.27089	-7.91342	7.18726e-11	5.60162e-09	14.5729
chr13.47976354.47976682	-3.81384	1.62963	-7.91334	7.18935e-11	5.60162e-09	14.161
chr6.144500885.144501242	-3.67896	2.32411	-7.91329	7.19079e-11	5.60162e-09	14.4794
chr11.117197974.117198337	-2.08531	2.22332	-7.91328	7.19121e-11	5.60162e-09	14.5888
[truncated: 153,560 more rows]
