# Supplementary material for: Anthracyclines induce global changes in cardiomyocyte chromatin accessibility that overlap with cardiovascular disease loci
Source: PLoS Genet. 2025 Oct 14;21(10):e1011900. doi: 10.1371/journal.pgen.1011900 (PMC12561927; doi:10.1371/journal.pgen.1011900)
Supplement: S11 Table — (XLSX) [file pgen.1011900.s011.xlsx]

## Sheet: Table_S11
Table_S11: Pairwise differential accessibility analysis for EPI vs VEH at 24 hours
peak = Location of region (chromosome.start.end)
peak	logFC	AveExpr	t	P.Value	adj.P.Val	B
chr5.149422493.149423321	-2.45579	4.5983	-14.4539	3.84026e-21	5.9738e-16	37.7652
chr12.6764026.6764748	-2.29998	5.06096	-13.7126	4.3358e-20	3.08935e-15	35.4194
chr19.46300600.46301262	-2.98108	3.80964	-13.6169	5.95797e-20	3.08935e-15	34.9841
chr19.9791533.9793252	-1.67183	5.26454	-12.9904	4.91893e-19	1.91293e-14	33.0349
chr20.32561936.32562892	-2.23709	4.22839	-12.8166	8.91607e-19	2.77391e-14	32.4179
chr19.3403869.3404977	-2.77705	3.95899	-12.5661	2.11495e-18	5.03962e-14	31.4922
chr14.23376284.23379025	-3.6617	4.84021	-12.5459	2.26781e-18	5.03962e-14	31.521
chr3.38533094.38534070	-3.07745	4.8786	-12.3992	3.7764e-18	7.21264e-14	31.0164
chr19.55563157.55563622	-3.63358	2.91848	-12.3706	4.17299e-18	7.21264e-14	30.3079
chr15.66763162.66764058	-2.7279	3.87817	-12.1513	8.99673e-18	1.28601e-13	30.1209
chr19.50484813.50486159	-3.95625	3.5685	-12.1482	9.09388e-18	1.28601e-13	29.9942
chr3.38543434.38544121	-3.75986	3.47074	-12.1039	1.06275e-17	1.37765e-13	29.7498
chr14.76768188.76768850	-2.72194	4.70043	-12.0149	1.45506e-17	1.74111e-13	29.6894
chr11.73314382.73315120	-1.84561	4.40622	-11.9837	1.62461e-17	1.80514e-13	29.576
chr22.35587418.35587975	-3.54428	4.18576	-11.9362	1.92269e-17	1.99392e-13	29.3552
chr1.153612648.153613242	-2.32359	3.33995	-11.775	3.40911e-17	3.31445e-13	28.7356
chr6.48979734.48980268	-3.22809	2.75136	-11.6493	5.34072e-17	4.7068e-13	28.0715
chr9.136571752.136573289	-1.99153	5.20088	-11.6439	5.44639e-17	4.7068e-13	28.384
chr9.120402903.120403688	2.63033	4.05562	11.5937	6.51825e-17	5.33663e-13	28.1797
chr5.159510177.159510829	-3.19609	3.91641	-11.5789	6.87403e-17	5.34652e-13	28.0899
chr10.86664063.86665173	-2.57407	5.23173	-11.5545	7.50365e-17	5.42888e-13	28.0715
chr13.51246130.51247309	-2.53022	3.72245	-11.5479	7.68473e-17	5.42888e-13	28.0061
chr16.58110448.58111450	-2.37283	4.05845	-11.5357	8.02691e-17	5.42888e-13	27.9954
chr22.27662526.27663278	-2.82971	3.26597	-11.4482	1.09986e-16	6.98417e-13	27.5764
chr8.47857521.47858112	-3.25619	3.02587	-11.4352	1.15273e-16	6.98417e-13	27.4402
chr6.170129696.170130368	-2.13722	3.86486	-11.4317	1.16734e-16	6.98417e-13	27.604
chr11.46697154.46697861	-3.22964	3.73416	-11.4002	1.30805e-16	7.38229e-13	27.5059
chr10.72331769.72332348	-2.47814	2.68796	-11.3958	1.3288e-16	7.38229e-13	27.3857
chr11.126113493.126114034	-2.51869	4.02952	-11.3671	1.47434e-16	7.72864e-13	27.3955
chr19.518179.518694	-3.33177	2.88586	-11.364	1.49051e-16	7.72864e-13	27.1653
chr16.58032393.58033435	-2.39747	4.96604	-11.3455	1.59376e-16	7.99746e-13	27.3269
chr10.70584818.70585814	-2.76975	2.9746	-11.3078	1.8268e-16	8.88036e-13	27.0891
chr12.111655749.111656642	-3.03901	3.67166	-11.2677	2.11307e-16	9.82133e-13	27.0099
chr17.28973165.28974077	-2.5527	5.45813	-11.263	2.14904e-16	9.82133e-13	27.0254
chr1.54547527.54548993	-2.34199	5.01074	-11.2553	2.20978e-16	9.82133e-13	27.0069
chr15.70088529.70089388	-2.75427	3.48311	-11.2177	2.53303e-16	1.09453e-12	26.798
chr1.22341956.22342554	-2.63445	3.34718	-11.207	2.63315e-16	1.10704e-12	26.7581
chr19.44820735.44821691	-2.51915	4.06101	-11.1932	2.76918e-16	1.13359e-12	26.7689
chr14.76772505.76773251	-1.89988	4.20838	-11.1614	3.10875e-16	1.21104e-12	26.6726
chr11.76577027.76577716	-2.04615	4.70354	-11.1588	3.13819e-16	1.21104e-12	26.6603
chr18.59742132.59743338	-3.6481	4.46548	-11.1541	3.19193e-16	1.21104e-12	26.6294
chr19.45764643.45765321	-2.4152	3.32717	-11.1227	3.57927e-16	1.32567e-12	26.4846
chr9.115262432.115263218	-3.15089	2.69515	-11.0898	4.03572e-16	1.45997e-12	26.0561
chr15.73374622.73375198	-4.16323	4.08459	-11.0544	4.5924e-16	1.62359e-12	26.1916
chr14.23437886.23438664	-2.92758	4.41753	-11.0305	5.01066e-16	1.73209e-12	26.2029
chr7.30911509.30912000	-2.28188	3.73405	-11.015	5.30201e-16	1.79297e-12	26.1247
chr2.46564464.46565249	-3.20514	4.91452	-11.0019	5.56315e-16	1.84125e-12	26.1
chr8.98454167.98454600	-1.91724	4.96728	-10.977	6.09393e-16	1.9617e-12	26.002
chr2.109721976.109722577	-3.22533	2.95986	-10.9732	6.17929e-16	1.9617e-12	25.8096
chr1.224503263.224503966	-1.84443	4.27017	-10.9527	6.66167e-16	2.07254e-12	25.9235
chr14.105470951.105472044	-1.83708	5.33035	-10.9444	6.86576e-16	2.09415e-12	25.8617
chr20.37880602.37881225	-3.2613	2.94684	-10.9327	7.16761e-16	2.14418e-12	25.6709
chr9.130535830.130536607	-1.81696	4.28181	-10.9136	7.68899e-16	2.25675e-12	25.7824
chr2.108945755.108946615	-3.01288	3.38479	-10.8968	8.17767e-16	2.35573e-12	25.6402
chr1.201896856.201897550	-2.3894	3.14786	-10.8791	8.72731e-16	2.43789e-12	25.5938
chr19.16896515.16897955	-1.82826	5.4075	-10.8775	8.77631e-16	2.43789e-12	25.6314
chr12.124531044.124531752	-3.07413	2.80879	-10.8111	1.12026e-15	3.05728e-12	25.2395
chr1.2135358.2135937	-1.83764	4.45605	-10.7948	1.18968e-15	3.19074e-12	25.3497
chr8.101245148.101246073	2.80653	3.12931	10.7824	1.24518e-15	3.28299e-12	25.1922
chr1.203440255.203441542	-1.77177	4.70458	-10.7384	1.4648e-15	3.79767e-12	25.1435
chr15.34794716.34796045	-1.91649	5.06093	-10.6969	1.70703e-15	4.35313e-12	24.9763
chr5.6766430.6767078	-2.39604	3.60378	-10.6914	1.74217e-15	4.37107e-12	24.9553
chr12.116939741.116940232	-3.1579	2.92406	-10.6374	2.12715e-15	5.17942e-12	24.6425
chr2.231665923.231667317	-1.84655	5.54145	-10.6369	2.13094e-15	5.17942e-12	24.7342
chr15.26261339.26262235	-2.59958	2.90192	-10.6321	2.16926e-15	5.19143e-12	24.6613
chr12.110109190.110109883	-1.92317	4.68811	-10.6264	2.21535e-15	5.2214e-12	24.7326
chr5.149423753.149424869	-2.52201	4.21506	-10.6059	2.39001e-15	5.54899e-12	24.6665
chr5.54785742.54786539	-2.28772	3.2299	-10.5939	2.49921e-15	5.7172e-12	24.593
chr4.76679499.76680237	-2.62375	3.00368	-10.5789	2.64162e-15	5.95539e-12	24.5167
chr2.240232826.240234387	-1.53515	5.45921	-10.5353	3.10582e-15	6.9019e-12	24.3697
chr13.113203958.113204598	-2.61916	3.84933	-10.496	3.59343e-15	7.87301e-12	24.2612
chr5.141915708.141916228	-3.05957	2.01105	-10.4873	3.71205e-15	8.01993e-12	23.771
chr17.74647983.74648791	-3.68351	2.18832	-10.4626	4.06943e-15	8.61318e-12	23.6023
chr16.84013811.84014634	-2.62751	4.2897	-10.4607	4.09737e-15	8.61318e-12	24.1365
chr1.201355656.201357100	-3.11344	3.99354	-10.4521	4.23139e-15	8.7763e-12	24.1052
chr14.77013949.77014658	-2.90554	3.40559	-10.4377	4.46437e-15	9.06683e-12	24.0131
chr5.171427753.171428332	-3.44533	2.81222	-10.4363	4.48804e-15	9.06683e-12	23.866
chr5.139635793.139636129	-2.43382	2.77627	-10.4302	4.59045e-15	9.15484e-12	23.9328
chr16.54502951.54503395	-3.84665	2.52698	-10.4016	5.10676e-15	9.93867e-12	23.5954
chr1.204733818.204734538	-2.7905	2.57298	-10.4014	5.11127e-15	9.93867e-12	23.7408
chr4.124936347.124936924	-2.31723	3.40074	-10.373	5.68164e-15	1.09113e-11	23.8032
chr17.63961545.63962287	-2.59323	3.05878	-10.3132	7.10333e-15	1.32587e-11	23.4997
chr5.177478970.177479847	-2.01303	4.12992	-10.3121	7.13266e-15	1.32587e-11	23.5914
chr19.50493166.50493832	-3.53151	2.6564	-10.3109	7.16338e-15	1.32587e-11	23.3454
chr18.13191845.13192256	-3.98567	2.14275	-10.3079	7.24487e-15	1.32587e-11	22.697
chr3.11185562.11186096	-2.48331	2.93328	-10.3042	7.34688e-15	1.32891e-11	23.5089
chr9.93223178.93224028	-2.31704	3.11683	-10.2797	8.04992e-15	1.43933e-11	23.4236
chr3.50600850.50601798	-1.98754	4.30588	-10.2466	9.11117e-15	1.61057e-11	23.3478
chr2.219419499.219420355	-3.46646	2.74345	-10.233	9.58754e-15	1.67574e-11	23.1195
chr7.44140152.44142144	-2.48346	5.1731	-10.2273	9.79414e-15	1.67686e-11	23.2394
chr20.62376186.62376887	-2.15115	4.72774	-10.2269	9.80956e-15	1.67686e-11	23.2654
chr17.3870820.3871407	-2.00079	3.82026	-10.2141	1.02933e-14	1.74043e-11	23.2327
chr19.11539744.11540628	-1.96602	4.08718	-10.2021	1.07645e-14	1.80053e-11	23.187
chr11.3867620.3868128	-3.12062	2.93208	-10.1917	1.11928e-14	1.85225e-11	23.0041
chr19.46739145.46739810	-2.89962	3.12483	-10.1744	1.19423e-14	1.95548e-11	23.053
chr1.91601581.91602437	-2.79764	4.04696	-10.1508	1.3049e-14	2.11444e-11	22.9993
chr4.76308567.76308937	-2.01444	3.85081	-10.1353	1.38309e-14	2.21803e-11	22.9433
chr2.219460403.219461776	-1.63382	4.87804	-10.1306	1.40789e-14	2.23476e-11	22.9026
chr12.6613803.6614520	-1.95722	4.66118	-10.1169	1.48217e-14	2.31701e-11	22.8634
chr8.132963534.132964758	-2.19794	4.20776	-10.1156	1.48949e-14	2.31701e-11	22.8703
chr9.131279277.131279665	-3.20539	2.72858	-10.1092	1.52593e-14	2.35019e-11	22.722
chr7.901290.902014	-2.22808	3.66622	-10.1048	1.55113e-14	2.36541e-11	22.8245
chr9.136625009.136625634	-2.10901	3.36189	-10.1022	1.56623e-14	2.36541e-11	22.8066
chr14.100775518.100776573	-2.61996	4.04491	-10.0924	1.62538e-14	2.4082e-11	22.7847
chr20.4050411.4050972	-2.53542	3.75678	-10.0923	1.62552e-14	2.4082e-11	22.7782
chr15.34788417.34789729	-3.56488	2.79099	-10.0758	1.72953e-14	2.53811e-11	22.651
chr1.29282947.29283682	-1.93885	4.58669	-10.0675	1.78481e-14	2.59477e-11	22.6825
chr16.2042034.2042576	-3.35182	2.79044	-10.0565	1.86028e-14	2.67945e-11	22.491
chrX.133229042.133229984	2.44847	3.15066	10.0185	2.14605e-14	3.06269e-11	22.4841
chr1.11882836.11883489	-2.18549	5.02062	-10.0146	2.17815e-14	3.08024e-11	22.4709
chr10.132418727.132419238	-2.29499	2.58933	-9.99078	2.3827e-14	3.33915e-11	22.3123
chr22.46346494.46347204	-2.80139	3.37974	-9.9803	2.47879e-14	3.4428e-11	22.3522
chr9.79799732.79800485	-2.70269	2.90522	-9.96431	2.63285e-14	3.61745e-11	22.2665
chr17.9138322.9138910	-3.89828	3.12638	-9.96249	2.65105e-14	3.61745e-11	22.1822
chr19.55149084.55149975	-2.66975	3.41414	-9.95799	2.6964e-14	3.64734e-11	22.2692
chr20.45828596.45829134	-3.03073	2.68532	-9.95376	2.73983e-14	3.67413e-11	22.1539
chr22.27669300.27669988	-1.7761	4.70847	-9.94841	2.79578e-14	3.71711e-11	22.2258
chr1.203555827.203556790	-2.69003	3.94313	-9.93518	2.93896e-14	3.87437e-11	22.2005
chr9.70470446.70470927	-4.31901	2.23571	-9.93191	2.97551e-14	3.87438e-11	21.4956
chr15.40295616.40296493	-2.82171	3.33883	-9.92997	2.99737e-14	3.87438e-11	22.1581
chr12.52566949.52567482	-3.14947	2.42006	-9.92693	3.03192e-14	3.87438e-11	22.0362
chr10.97782548.97783192	-2.83078	2.41981	-9.92635	3.03859e-14	3.87438e-11	22.036
chr12.110252448.110253468	-2.25973	4.27141	-9.89588	3.40943e-14	4.31188e-11	22.0508
chr7.539791.540285	-1.98076	3.41337	-9.88843	3.50675e-14	4.39919e-11	22.0234
chr7.35465696.35466547	-3.55417	3.97611	-9.88496	3.55314e-14	4.42173e-11	22.0164
chr1.106879403.106880119	-2.55775	2.65796	-9.87768	3.65234e-14	4.5091e-11	21.9024
chr10.97788741.97789458	-2.10117	3.83536	-9.8722	3.72874e-14	4.53474e-11	21.9701
chr11.11171156.11172146	-1.99892	4.4175	-9.87201	3.7314e-14	4.53474e-11	21.9569
chr7.74477915.74478583	-2.0128	3.83532	-9.85884	3.92208e-14	4.72952e-11	21.9197
chr8.30173695.30175286	-1.48747	4.96979	-9.85234	4.01977e-14	4.80282e-11	21.8429
chr1.232319006.232320533	-2.21415	3.92001	-9.85071	4.04463e-14	4.80282e-11	21.891
chr8.143943619.143945060	-1.96112	4.8333	-9.83901	4.22775e-14	4.98224e-11	21.8209
chr16.24208562.24209244	-2.25882	2.92677	-9.83363	4.31479e-14	5.04659e-11	21.7929
chr16.10616753.10617689	-1.87366	3.7111	-9.82604	4.44056e-14	5.15493e-11	21.7994
chr12.110928701.110929001	-3.1528	2.94096	-9.81903	4.56003e-14	5.2544e-11	21.6836
chr8.22178689.22179554	-1.91203	4.98886	-9.8009	4.8843e-14	5.58667e-11	21.6606
chr20.50870544.50871549	-2.01916	3.96551	-9.78832	5.12281e-14	5.79118e-11	21.6572
chr5.33291282.33291923	-3.39686	2.55248	-9.78757	5.13756e-14	5.79118e-11	21.5171
chr11.2314746.2315572	-3.13793	2.98319	-9.78055	5.27613e-14	5.87887e-11	21.5527
chr9.36163091.36163941	-2.19652	3.39431	-9.77981	5.29094e-14	5.87887e-11	21.6263
chr10.6213894.6214299	-3.05855	3.03701	-9.76909	5.51047e-14	6.07938e-11	21.5613
chr1.203508331.203508970	-2.39084	2.89084	-9.76168	5.66749e-14	6.20857e-11	21.5246
chr12.109522897.109523663	-2.95323	3.35699	-9.75832	5.74023e-14	6.24115e-11	21.5366
chr8.41332809.41333429	-2.48314	3.99826	-9.75661	5.77747e-14	6.24115e-11	21.5414
chr19.5090780.5091652	-1.7667	4.05119	-9.75256	5.867e-14	6.29416e-11	21.5192
chr12.115135686.115136205	-1.8797	3.49514	-9.74874	5.95279e-14	6.34246e-11	21.5098
chr12.3033949.3034525	-2.10848	3.31095	-9.74451	6.04912e-14	6.40125e-11	21.4828
chr22.27686316.27687198	-1.77457	4.25435	-9.73567	6.25536e-14	6.57476e-11	21.4497
chr7.128357006.128357664	-3.00663	3.08591	-9.71329	6.81036e-14	7.03045e-11	21.3501
chr1.201357250.201358044	-2.98367	2.68361	-9.71326	6.81092e-14	7.03045e-11	21.3345
chr17.1847167.1847531	-2.99108	2.96867	-9.71195	6.84497e-14	7.03045e-11	21.2357
chr2.109382863.109383380	-2.65638	2.65185	-9.711	6.86969e-14	7.03045e-11	21.2848
chr7.7148745.7149187	-2.61473	2.49875	-9.70311	7.07886e-14	7.19716e-11	21.2399
chr10.69721715.69722361	-2.04935	4.56978	-9.69052	7.42573e-14	7.5008e-11	21.2828
chr11.69497048.69497793	-1.48479	5.36343	-9.68617	7.54948e-14	7.57661e-11	21.203
chr5.139659107.139659614	-2.51259	3.27787	-9.6814	7.6875e-14	7.66567e-11	21.2506
chr20.36100939.36101650	-1.95984	2.92728	-9.6705	8.01298e-14	7.93933e-11	21.2087
chr18.36367084.36367793	-1.83047	3.46273	-9.66608	8.14874e-14	8.02274e-11	21.2045
chr10.113071349.113071932	-2.81526	2.86324	-9.6635	8.22885e-14	8.05066e-11	21.1344
chr17.15414742.15415494	-2.96855	2.20783	-9.65721	8.42838e-14	8.19433e-11	20.9335
chr1.9900253.9900949	-2.05842	4.15032	-9.65489	8.5028e-14	8.21535e-11	21.1534
chr6.90677889.90678982	-2.33226	4.27047	-9.65293	8.5665e-14	8.22579e-11	21.1454
chr22.32712187.32713166	-2.02638	3.67285	-9.63868	9.04387e-14	8.63091e-11	21.1001
chr10.76774947.76775585	-3.02055	3.16862	-9.63419	9.19979e-14	8.72617e-11	21.0356
chr11.76602404.76602832	-2.48008	2.36379	-9.62725	9.44588e-14	8.90529e-11	20.9421
chr6.43951152.43952009	-2.2726	2.86597	-9.62426	9.55403e-14	8.95299e-11	21.0049
chr17.50060810.50061348	-1.90802	4.19002	-9.6146	9.91205e-14	9.23287e-11	20.9977
chr19.35138683.35139866	-1.77266	4.18645	-9.61082	1.00556e-13	9.31082e-11	20.987
chr22.49935988.49937723	-1.71567	4.83543	-9.60628	1.02311e-13	9.41729e-11	20.9427
chr11.64759123.64760574	-2.03557	4.20956	-9.59442	1.07038e-13	9.79445e-11	20.9218
chr17.3003825.3004825	-1.55599	4.40699	-9.55639	1.23732e-13	1.12009e-10	20.7742
chr22.27632858.27633912	-2.11365	4.12997	-9.55614	1.23849e-13	1.12009e-10	20.7888
chr5.132211703.132212217	-2.50389	2.56432	-9.55041	1.26586e-13	1.13823e-10	20.7156
chr1.208250705.208251298	-4.13972	2.60511	-9.5353	1.34094e-13	1.19595e-10	20.5262
chr4.7948814.7949669	-2.27236	2.67239	-9.53443	1.34543e-13	1.19595e-10	20.6715
chr9.131330888.131331685	-3.28934	4.19117	-9.52975	1.36963e-13	1.20733e-10	20.6963
chr13.33252188.33252508	-2.77339	3.30923	-9.52897	1.37376e-13	1.20733e-10	20.6693
chr3.195885184.195885727	-2.32608	3.32928	-9.525	1.39473e-13	1.21888e-10	20.676
chr5.138953126.138953919	-2.20505	4.01388	-9.5205	1.41885e-13	1.23303e-10	20.6495
chr20.62570912.62572365	-2.76564	4.00081	-9.51852	1.42964e-13	1.23551e-10	20.6515
chr12.120244967.120245391	-2.0647	3.86977	-9.51617	1.44254e-13	1.23976e-10	20.6408
chr5.19624410.19625183	-2.32253	2.94533	-9.51005	1.4766e-13	1.26206e-10	20.6028
chr12.132286263.132286828	-2.60507	2.91587	-9.49768	1.54803e-13	1.30892e-10	20.5249
chr12.114335430.114336269	-2.87061	3.76332	-9.49671	1.55378e-13	1.30892e-10	20.5696
chr19.45455475.45456502	-1.6103	5.07022	-9.49622	1.55666e-13	1.30892e-10	20.5144
chr19.8591954.8592968	-2.31602	5.43249	-9.49344	1.57327e-13	1.31353e-10	20.5085
chr5.150515830.150516480	-1.39931	4.8171	-9.49248	1.57904e-13	1.31353e-10	20.5119
chr6.138545614.138546067	-1.60883	3.81949	-9.48737	1.61015e-13	1.33229e-10	20.5328
chr10.86661664.86662132	-1.77163	4.19062	-9.48164	1.64578e-13	1.35457e-10	20.5043
chr2.16316661.16317684	-2.8909	3.91274	-9.47841	1.6662e-13	1.36415e-10	20.5038
chr2.75285874.75286512	-4.51209	2.33681	-9.47496	1.68835e-13	1.37431e-10	20.0367
chr11.108967128.108968089	-2.91328	2.65545	-9.47373	1.69628e-13	1.37431e-10	20.3844
chr17.35147110.35148578	-1.99043	5.27366	-9.47139	1.7115e-13	1.37871e-10	20.4111
chr1.16048572.16049086	-1.96889	3.42243	-9.46903	1.72704e-13	1.37871e-10	20.4644
chr13.42696147.42696840	2.16243	3.48739	9.46884	1.7283e-13	1.37871e-10	20.4686
chr12.124490701.124491219	-2.10552	3.45765	-9.46447	1.75741e-13	1.39478e-10	20.4522
chr1.21896673.21897222	-1.68266	4.26546	-9.46309	1.76668e-13	1.39503e-10	20.4221
chr1.3423164.3423823	-2.18539	3.52941	-9.45763	1.80393e-13	1.41725e-10	20.4245
chr19.40341590.40342269	-2.03404	3.57187	-9.44792	1.87216e-13	1.45728e-10	20.3893
chr10.809718.810573	-1.94316	3.65226	-9.44721	1.87724e-13	1.45728e-10	20.3858
chr1.42962688.42962933	-2.68799	2.57476	-9.44573	1.88786e-13	1.45728e-10	20.2839
chrX.69374368.69375061	-3.415	3.05655	-9.44511	1.89237e-13	1.45728e-10	20.298
chr7.5524956.5526033	-2.386	3.01611	-9.43655	1.95534e-13	1.49836e-10	20.3476
chr15.70438623.70439304	-2.69007	3.82123	-9.43328	1.97993e-13	1.50977e-10	20.3357
chr11.11329162.11330040	-2.07823	4.24054	-9.42424	2.04958e-13	1.55409e-10	20.2911
chr5.176780649.176781415	-2.38309	3.83767	-9.42316	2.05803e-13	1.55409e-10	20.2965
chr3.12741024.12741566	-2.45153	3.20421	-9.42061	2.07823e-13	1.56176e-10	20.2837
chr17.39674954.39675320	-3.06148	2.70421	-9.40967	2.16702e-13	1.61694e-10	20.1518
chr19.6516008.6517571	-1.51276	5.25776	-9.40902	2.17246e-13	1.61694e-10	20.1777
chr19.50494620.50495731	-3.72246	3.04344	-9.40198	2.23179e-13	1.65319e-10	20.154
chr14.23408208.23408839	-3.07569	3.02917	-9.39376	2.30307e-13	1.69791e-10	20.178
chr1.2199219.2199726	-1.91982	3.82724	-9.38703	2.36315e-13	1.73399e-10	20.1514
chr4.112591379.112592091	-2.15351	3.28597	-9.37694	2.4563e-13	1.79387e-10	20.1091
chr5.138391730.138392639	-2.66805	3.22148	-9.36227	2.59817e-13	1.88375e-10	20.059
chr19.50500055.50501471	-2.65012	5.81037	-9.36173	2.60358e-13	1.88375e-10	19.9819
chr12.47935172.47935540	-2.85902	2.17725	-9.35035	2.71956e-13	1.95157e-10	19.8439
chr14.23375373.23376080	-4.01967	2.67356	-9.34887	2.73509e-13	1.95157e-10	19.8809
chr11.35791153.35792053	-2.67036	4.29984	-9.34869	2.73695e-13	1.95157e-10	20.0112
chr16.56744742.56745546	-2.0132	4.19756	-9.34769	2.74751e-13	1.95157e-10	20.0017
chr19.14173859.14174517	-3.01852	2.7769	-9.34232	2.80454e-13	1.98303e-10	19.9526
chr6.35238633.35239403	-3.08327	3.91412	-9.33691	2.86333e-13	2.01543e-10	19.9748
chr1.177525038.177525593	-2.99331	3.29954	-9.33035	2.93622e-13	2.05582e-10	19.9332
chr15.100711231.100711959	-2.57356	2.88924	-9.32938	2.94714e-13	2.05582e-10	19.9128
chr13.113724550.113725304	-2.07083	3.6746	-9.31963	3.05937e-13	2.12458e-10	19.9101
chr11.119891367.119892064	-2.96885	3.29544	-9.31703	3.09013e-13	2.1291e-10	19.8902
chr19.49142766.49143227	-1.71117	4.38682	-9.31676	3.09324e-13	2.1291e-10	19.8739
chr3.56909383.56909884	-4.14397	2.46325	-9.31546	3.10873e-13	2.13033e-10	19.5944
chr19.50501655.50502095	-2.75346	3.25867	-9.31343	3.13305e-13	2.1312e-10	19.8773
chr14.55448037.55448646	1.73208	3.87451	9.31307	3.1374e-13	2.1312e-10	19.8802
chr7.132416747.132417483	-2.81942	3.33579	-9.30513	3.23436e-13	2.18751e-10	19.8504
chr20.35886518.35886964	-2.86556	3.30631	-9.30305	3.26026e-13	2.19548e-10	19.8312
chr1.112524163.112525151	-2.35639	2.58462	-9.3	3.29866e-13	2.21176e-10	19.7792
chr2.1819026.1819425	-2.74969	1.7516	-9.29547	3.35643e-13	2.23708e-10	19.6123
chr17.78979818.78980564	-2.44438	3.11633	-9.29466	3.36694e-13	2.23708e-10	19.7998
chr5.134506006.134506718	-3.03546	3.08347	-9.29368	3.37956e-13	2.23708e-10	19.7775
chr7.44065303.44066291	-2.01706	4.21086	-9.2878	3.45662e-13	2.2784e-10	19.7722
chr11.15911502.15912103	-2.43384	3.1182	-9.28186	3.53631e-13	2.32109e-10	19.7666
chr8.37478977.37479781	-2.16328	4.70801	-9.27718	3.60041e-13	2.34528e-10	19.7048
chr15.41806373.41806935	-2.44236	2.79616	-9.27697	3.60332e-13	2.34528e-10	19.7287
chr12.1916402.1917113	-2.79758	2.43103	-9.27463	3.63591e-13	2.35663e-10	19.6168
chr19.50508491.50509048	-1.95648	3.49833	-9.27018	3.69846e-13	2.38723e-10	19.7235
chr17.47252123.47252542	-2.73433	2.54818	-9.26909	3.71396e-13	2.38732e-10	19.6692
chr13.28955001.28956050	-3.19401	3.95697	-9.25634	3.90028e-13	2.49678e-10	19.6667
chr17.74037312.74037693	-3.15281	2.25642	-9.25473	3.92445e-13	2.50195e-10	19.4949
chr22.42907016.42907398	-2.6922	2.1024	-9.25192	3.96705e-13	2.51878e-10	19.5047
chr15.43893673.43894453	-2.4113	3.44351	-9.24932	4.00687e-13	2.53373e-10	19.6447
chr12.122063940.122064408	-2.54326	2.97219	-9.24754	4.03425e-13	2.54071e-10	19.6171
chr18.48767101.48767812	-1.90503	4.0917	-9.23199	4.28256e-13	2.68622e-10	19.5598
chr1.3328038.3328727	-3.22936	2.54897	-9.22646	4.37456e-13	2.73291e-10	19.5226
chr1.148522548.148523161	-2.0953	3.10615	-9.22301	4.43293e-13	2.75829e-10	19.5447
chrX.103360089.103360464	-2.78522	2.79732	-9.21683	4.53942e-13	2.8133e-10	19.441
chr20.36827883.36828216	-2.21028	2.57056	-9.21545	4.56358e-13	2.81705e-10	19.4582
chr11.35192218.35192759	-2.40463	3.19332	-9.21043	4.65241e-13	2.86053e-10	19.498
chr5.149380532.149381284	-2.45226	4.04284	-9.20775	4.70069e-13	2.86922e-10	19.4702
chr7.44137878.44138791	-2.61272	3.38769	-9.2076	4.70343e-13	2.86922e-10	19.4886
chr5.16777987.16778629	3.42668	2.33065	9.19083	5.01654e-13	3.04827e-10	19.236
chr1.187408137.187409793	2.12035	3.28232	9.18244	5.18109e-13	3.10794e-10	19.3871
chr2.240236480.240237132	-2.28012	4.07101	-9.18147	5.20031e-13	3.10794e-10	19.3704
chr10.44911013.44911516	-2.02777	3.05064	-9.18146	5.20052e-13	3.10794e-10	19.3861
chrX.150212817.150213614	-2.37705	3.79289	-9.18118	5.20607e-13	3.10794e-10	19.3895
chr18.45590409.45591009	-3.18617	1.44043	-9.18076	5.21463e-13	3.10794e-10	18.9795
chr22.42553377.42554294	-1.65574	3.967	-9.16295	5.58439e-13	3.31181e-10	19.3085
chr1.11847529.11848549	-2.72237	4.46092	-9.16168	5.61171e-13	3.31181e-10	19.2896
chr16.81329544.81330409	-3.65585	2.56448	-9.16104	5.62547e-13	3.31181e-10	19.1312
chr11.10458981.10459613	-2.03445	3.53333	-9.16029	5.64184e-13	3.31181e-10	19.3118
chr6.25166115.25167089	-2.38644	3.27562	-9.15487	5.76057e-13	3.36033e-10	19.2885
chr8.29065951.29066660	-1.5609	4.6412	-9.15434	5.77247e-13	3.36033e-10	19.2378
chr11.100784962.100785976	-1.96773	4.25073	-9.15358	5.78932e-13	3.36033e-10	19.2707
chr9.71984434.71985052	-1.77199	3.23395	-9.14994	5.87085e-13	3.39354e-10	19.273
chr11.15673180.15673886	-1.85523	4.15324	-9.14909	5.89015e-13	3.39354e-10	19.2516
chr8.126466871.126467527	-2.65183	2.80408	-9.14217	6.04913e-13	3.46411e-10	19.1939
chr7.663740.664524	-2.00885	3.66368	-9.14182	6.05719e-13	3.46411e-10	19.2393
chr8.22370762.22371067	-3.14785	2.16787	-9.13984	6.10361e-13	3.47787e-10	19.0452
chr1.109931097.109931577	-2.08343	3.62505	-9.13157	6.30113e-13	3.54476e-10	19.2036
chr17.17551365.17551848	-1.63973	5.11092	-9.13113	6.31184e-13	3.54476e-10	19.1132
chr1.245822694.245823462	1.84325	3.68663	9.13079	6.32003e-13	3.54476e-10	19.201
chr2.127080199.127080891	-1.99663	3.43399	-9.13061	6.32438e-13	3.54476e-10	19.1997
chr20.32976205.32976636	-2.37183	3.31159	-9.13018	6.33493e-13	3.54476e-10	19.1981
chr9.591310.591855	-2.43577	2.42278	-9.12349	6.5001e-13	3.61307e-10	19.0971
chr3.196193676.196194447	-2.38248	3.27683	-9.12336	6.50347e-13	3.61307e-10	19.172
chr14.54606225.54607507	-1.52152	3.7606	-9.11857	6.62454e-13	3.66682e-10	19.1432
chr1.176691541.176693247	-1.86003	4.19187	-9.11767	6.64735e-13	3.66682e-10	19.1304
chr12.91902801.91903784	3.92739	2.2498	9.10968	6.85524e-13	3.76813e-10	18.6631
chr2.1591970.1592358	-2.71529	2.33526	-9.10704	6.92509e-13	3.79312e-10	18.9655
chrX.154531573.154532223	-1.551	3.91104	-9.10562	6.96311e-13	3.80056e-10	19.0893
chr19.46298893.46299315	-2.31486	3.28368	-9.09986	7.11948e-13	3.87232e-10	19.0766
chr1.54324067.54324598	-2.37856	2.22076	-9.09365	7.29182e-13	3.95224e-10	19
chr14.99424294.99425009	-2.62657	2.38345	-9.08325	7.58994e-13	4.09954e-10	18.9737
chr2.218397694.218398921	-1.63576	5.13061	-9.07743	7.76193e-13	4.17793e-10	18.913
chrX.27008376.27008869	-2.25681	3.10359	-9.05892	8.33593e-13	4.47142e-10	18.9273
chr14.23442650.23444070	-2.09933	5.1087	-9.05421	8.48867e-13	4.53771e-10	18.8335
chr20.62623637.62624344	-1.76212	3.48866	-9.04137	8.91953e-13	4.7517e-10	18.8634
chr9.34252907.34253772	-1.94735	3.37993	-9.02976	9.3283e-13	4.9525e-10	18.8197
chr18.10408018.10408615	-3.81562	2.70699	-9.0251	9.49741e-13	5.02513e-10	18.5905
chr11.133526492.133527201	-3.17328	2.62745	-9.01208	9.98643e-13	5.26596e-10	18.681
chr4.5940404.5940862	-2.90962	2.48664	-9.00952	1.00855e-12	5.30026e-10	18.6722
chr10.110764307.110765047	-1.80395	4.2161	-9.00767	1.0158e-12	5.32034e-10	18.7054
chr11.17923106.17923817	-1.63729	4.18743	-9.00197	1.0384e-12	5.42046e-10	18.6864
chr19.34837318.34838042	-3.04527	2.5226	-8.99807	1.05416e-12	5.48432e-10	18.6071
chr1.54581564.54582099	-2.34952	3.48927	-8.99221	1.07827e-12	5.59108e-10	18.6773
chr1.15492486.15493101	-2.41263	3.46161	-8.98478	1.10962e-12	5.73454e-10	18.6512
chr17.75693527.75694174	-1.75896	4.07656	-8.98297	1.11741e-12	5.75567e-10	18.6213
chr6.21277549.21278070	2.18091	3.10279	8.9796	1.13203e-12	5.81174e-10	18.6178
chr17.40091843.40092378	-2.67727	2.35234	-8.95224	1.25823e-12	6.43836e-10	18.4254
chr17.43417268.43418001	-2.03363	2.43164	-8.94546	1.29159e-12	6.58741e-10	18.4764
chr12.13179496.13180217	-1.76273	3.76698	-8.93793	1.32973e-12	6.75979e-10	18.4625
chr18.6132792.6133580	-3.09298	2.09992	-8.93411	1.34953e-12	6.79968e-10	18.2346
chr6.9397838.9398877	-1.82001	3.57595	-8.93393	1.35045e-12	6.79968e-10	18.4527
chr2.219452790.219454100	-1.4596	4.17456	-8.93388	1.3507e-12	6.79968e-10	18.4108
chr6.41705749.41706574	-1.54721	4.20745	-8.92646	1.39001e-12	6.97505e-10	18.4004
chr7.149771654.149772137	-1.90023	3.87613	-8.92012	1.4245e-12	7.12513e-10	18.397
chr20.38208867.38209423	-3.26821	2.16679	-8.90558	1.50688e-12	7.51302e-10	18.2201
chr2.9191002.9191424	-3.33154	2.3273	-8.90233	1.52594e-12	7.5837e-10	18.1182
chr19.17576598.17577321	-2.01709	3.57076	-8.89838	1.54941e-12	7.67582e-10	18.324
chr5.157915566.157916159	-1.72878	4.26096	-8.89323	1.58055e-12	7.80527e-10	18.2608
chr8.615053.616010	-2.28127	3.06516	-8.88877	1.60805e-12	7.91596e-10	18.2877
chr11.1437365.1438018	-1.79097	4.45343	-8.88743	1.61642e-12	7.93204e-10	18.216
chr1.68724983.68725739	-2.80446	2.75075	-8.88556	1.62819e-12	7.96467e-10	18.2418
chr3.46878704.46879267	-1.94803	3.96395	-8.87599	1.68955e-12	8.22043e-10	18.2194
chr22.50206624.50207037	-1.98958	2.92613	-8.87576	1.69104e-12	8.22043e-10	18.236
chr5.149297324.149298211	-1.7747	5.25457	-8.87383	1.70372e-12	8.25627e-10	18.1243
chr3.41137630.41138402	2.83522	2.24145	8.87285	1.71019e-12	8.26185e-10	18.1152
chr9.16069504.16070288	-2.7234	2.4138	-8.87009	1.7286e-12	8.32493e-10	18.0992
chr5.168047209.168048086	-1.79025	3.48331	-8.86574	1.75791e-12	8.43996e-10	18.1999
chr4.12554926.12555617	3.09981	2.10556	8.86178	1.78506e-12	8.54394e-10	17.9731
chr11.11296333.11297124	-2.95565	2.84747	-8.85916	1.80323e-12	8.60446e-10	18.1625
chr5.54719377.54720188	-1.55266	4.60212	-8.85723	1.8168e-12	8.6427e-10	18.1156
chr7.151694919.151695206	-2.37404	2.59494	-8.85525	1.83076e-12	8.65245e-10	18.1351
chr6.50591221.50591700	-2.2007	3.3295	-8.85478	1.8341e-12	8.65245e-10	18.1604
chr1.16112965.16113444	-2.57251	2.24449	-8.85457	1.83554e-12	8.65245e-10	18.0735
chr11.121389625.121390222	-1.86699	3.48268	-8.85348	1.84335e-12	8.66302e-10	18.1529
chr6.7216864.7217541	-2.41101	2.62205	-8.85068	1.86341e-12	8.71525e-10	18.1201
chr17.33940788.33941332	-2.74416	2.55153	-8.85037	1.86567e-12	8.71525e-10	18.0856
chr3.72821985.72822600	2.57554	2.71943	8.84532	1.90248e-12	8.83433e-10	18.0469
chr2.217858373.217859135	-1.66257	4.55495	-8.84468	1.90716e-12	8.83433e-10	18.0788
chr9.35341387.35342080	-1.77161	3.11148	-8.84454	1.9082e-12	8.83433e-10	18.122
chr1.116825407.116826477	-2.28294	2.85139	-8.84192	1.92769e-12	8.89808e-10	18.0865
chr14.73376630.73376999	-3.09697	2.05764	-8.83924	1.94781e-12	8.96436e-10	17.8386
chr20.39849514.39850117	-1.85376	3.26013	-8.83632	1.96991e-12	9.03931e-10	18.091
chr1.201376389.201378217	-1.59861	5.82033	-8.83504	1.97975e-12	9.05778e-10	17.9397
chr12.106107565.106107992	2.04537	2.51428	8.83413	1.98673e-12	9.06305e-10	18.0485
chr15.47846908.47847483	-3.01664	2.79003	-8.83174	2.00521e-12	9.12059e-10	18.0246
chr11.76624651.76625265	-2.33842	3.66273	-8.82896	2.02686e-12	9.19218e-10	18.0527
chr15.57497020.57497746	-1.90201	2.40196	-8.82249	2.07827e-12	9.39797e-10	18.0317
chr1.2133045.2133944	-1.42969	4.85188	-8.82044	2.09487e-12	9.44555e-10	17.9534
chr22.17379156.17379892	-2.13217	3.19854	-8.81768	2.11734e-12	9.51929e-10	18.0209
chr3.139974775.139975364	-2.45444	2.31848	-8.81608	2.13054e-12	9.551e-10	17.9437
chr10.44480625.44481089	-4.24464	0.920052	-8.81313	2.15504e-12	9.63085e-10	16.7818
chr1.116463641.116464239	-3.00095	2.74083	-8.81245	2.16073e-12	9.63085e-10	17.9545
chr6.147063391.147064093	2.17616	3.46384	8.81012	2.18025e-12	9.68804e-10	17.9915
chr16.24497048.24497908	-2.09657	2.92475	-8.8089	2.19058e-12	9.68804e-10	17.9814
chrX.69059933.69060957	-2.01611	3.40169	-8.80871	2.19224e-12	9.68804e-10	17.985
chr20.3238777.3240666	2.00112	4.19608	8.80784	2.19964e-12	9.69319e-10	17.9446
chr12.50066369.50066862	-2.13231	2.43014	-8.80567	2.21819e-12	9.74731e-10	17.9572
chr20.32474517.32476208	-1.24568	5.18858	-8.80466	2.22687e-12	9.75788e-10	17.8514
chr16.88759204.88759810	-1.88111	4.03932	-8.80338	2.23796e-12	9.77892e-10	17.9303
chr4.64341642.64342334	-2.19331	3.37847	-8.80066	2.26165e-12	9.82433e-10	17.9546
chr1.21618885.21619673	-2.33579	2.69169	-8.80043	2.26364e-12	9.82433e-10	17.925
chr20.62484855.62485785	-1.69392	4.42395	-8.80002	2.26729e-12	9.82433e-10	17.9039
chr19.49155188.49156336	-2.3949	3.79171	-8.7973	2.29131e-12	9.90082e-10	17.9273
chrX.103828552.103828911	-2.52194	2.64707	-8.79362	2.32418e-12	1.0015e-09	17.9152
chr7.151692747.151693317	-2.07149	3.46779	-8.7851	2.40215e-12	1.03224e-09	17.8975
chr2.10843893.10844511	-1.43966	4.7364	-8.78332	2.41882e-12	1.03654e-09	17.8107
chr1.245290805.245291488	-2.45645	2.62607	-8.77339	2.51369e-12	1.07423e-09	17.8104
chr3.119794874.119795577	1.47511	4.51176	8.76552	2.59157e-12	1.10116e-09	17.7648
chr19.5128276.5129297	-1.80797	4.71749	-8.76534	2.59342e-12	1.10116e-09	17.7382
chr10.110698479.110699295	-2.3656	3.46535	-8.76489	2.59793e-12	1.10116e-09	17.8188
chr1.180526987.180527666	1.61447	3.87056	8.76291	2.61788e-12	1.1066e-09	17.7973
chr13.77196038.77196759	-3.86649	2.87177	-8.75789	2.66932e-12	1.12479e-09	17.6813
chr4.158841421.158841877	-2.43682	2.27049	-8.7572	2.67649e-12	1.12479e-09	17.7319
chr17.19317125.19317743	-1.52936	3.60094	-8.75662	2.68259e-12	1.12479e-09	17.7676
chr13.51785907.51787046	-1.71385	3.92295	-8.75583	2.69076e-12	1.12518e-09	17.7643
chr17.21370318.21370911	-2.07948	3.78449	-8.75487	2.70083e-12	1.12636e-09	17.7636
chr9.130201309.130201975	-2.07249	2.86984	-8.75246	2.72617e-12	1.13389e-09	17.7708
chr1.25784608.25785223	-2.15686	2.9485	-8.7511	2.74052e-12	1.13682e-09	17.7683
chr19.2488782.2489612	-1.91454	3.32122	-8.7487	2.76616e-12	1.1444e-09	17.7599
chr22.50293017.50294108	-1.43319	4.31331	-8.74759	2.77808e-12	1.14628e-09	17.7016
chr17.78899153.78899928	-1.62262	4.27661	-8.74592	2.79618e-12	1.1507e-09	17.6978
chr17.27968131.27968774	-2.41114	2.55583	-8.74467	2.80971e-12	1.15322e-09	17.7168
chr20.50015922.50016801	-2.49153	2.67867	-8.7424	2.83459e-12	1.16037e-09	17.7073
chr5.170598505.170599093	-2.70938	2.74467	-8.73507	2.91628e-12	1.18725e-09	17.6654
chr1.229408468.229409084	-1.4367	4.34967	-8.73498	2.91734e-12	1.18725e-09	17.6526
chr14.23409333.23410731	-3.61653	3.83026	-8.73379	2.93081e-12	1.18725e-09	17.6969
chr5.78699492.78700362	2.56157	3.3946	8.73323	2.93723e-12	1.18725e-09	17.7001
chr6.125370277.125370964	-2.04484	2.93583	-8.73312	2.93843e-12	1.18725e-09	17.701
chr9.131234862.131235939	-1.77954	4.96755	-8.73019	2.9721e-12	1.19775e-09	17.5916
chr17.69896475.69897168	2.36963	2.47438	8.72928	2.98252e-12	1.19884e-09	17.6509
chr11.27339936.27340384	-2.32268	3.84157	-8.72585	3.02254e-12	1.2118e-09	17.6604
chr1.11880918.11881370	-2.52252	3.5425	-8.71639	3.13547e-12	1.25384e-09	17.6351
chr1.11990456.11991507	-2.042	4.84409	-8.71142	3.19649e-12	1.27496e-09	17.5345
chr16.85234490.85236135	-1.53262	3.97169	-8.70914	3.22493e-12	1.28302e-09	17.58
chr13.90717145.90718049	2.22178	3.02915	8.70401	3.28979e-12	1.30548e-09	17.5785
chr19.38988846.38989590	-1.8744	3.41252	-8.70294	3.30348e-12	1.30758e-09	17.5836
chr1.2279093.2279871	-1.96645	3.47669	-8.70156	3.32119e-12	1.31125e-09	17.5683
chr2.26691192.26691683	-2.21449	2.70038	-8.6977	3.37124e-12	1.32765e-09	17.5586
chr6.40996628.40997920	1.68997	3.63392	8.69072	3.46394e-12	1.36071e-09	17.5314
chr19.6216840.6217600	-1.97059	3.80084	-8.68441	3.54974e-12	1.3909e-09	17.4938
chr11.44470940.44471477	-3.8054	2.34694	-8.67973	3.61476e-12	1.41282e-09	17.3305
chr20.16115754.16116461	-2.46099	2.47159	-8.67601	3.66746e-12	1.42982e-09	17.4615
chr2.45922551.45922847	-2.54822	2.59139	-8.67161	3.73052e-12	1.4495e-09	17.4587
chr5.11528531.11529149	-2.9356	3.10502	-8.6712	3.73657e-12	1.4495e-09	17.4562
chr17.78140257.78140777	-2.45823	3.53594	-8.66622	3.8095e-12	1.47412e-09	17.4478
chr10.71219541.71220037	-2.26842	3.30539	-8.66365	3.84771e-12	1.48521e-09	17.4384
chr6.35490033.35491036	-1.64706	4.23144	-8.66282	3.86015e-12	1.48621e-09	17.3765
chr19.1507781.1508505	-1.71904	4.94396	-8.66205	3.87171e-12	1.48621e-09	17.3501
chr16.57318186.57318864	-2.36096	3.25379	-8.66156	3.87898e-12	1.48621e-09	17.4307
chr20.32982625.32983379	-2.41167	3.69659	-8.66015	3.90038e-12	1.49074e-09	17.4178
chr14.35341383.35342582	-1.64527	3.68209	-8.65872	3.92209e-12	1.49536e-09	17.3956
chr11.109858171.109858725	-2.50285	1.65898	-8.65522	3.97567e-12	1.51209e-09	17.2488
chr22.48659026.48659851	-2.73075	2.41567	-8.65058	4.04795e-12	1.5343e-09	17.2641
chr7.44131825.44132576	-2.19625	4.57939	-8.64883	4.07554e-12	1.5343e-09	17.3279
chr10.71338741.71339568	-1.75623	3.00671	-8.64816	4.08623e-12	1.5343e-09	17.3793
chr13.33217173.33217808	-2.29293	2.91471	-8.64787	4.09091e-12	1.5343e-09	17.3768
chr22.42697330.42698130	-1.40719	5.63449	-8.64746	4.09738e-12	1.5343e-09	17.2121
chr15.73921217.73921882	-3.20768	2.12633	-8.64591	4.12202e-12	1.5343e-09	17.2715
chr16.88768129.88768473	-2.96767	2.60561	-8.64571	4.12537e-12	1.5343e-09	17.279
chr5.71704689.71705412	-4.01923	1.81269	-8.64563	4.12652e-12	1.5343e-09	16.9258
chr9.108743626.108744589	-1.8088	3.66501	-8.6453	4.13189e-12	1.5343e-09	17.3576
chr9.110015769.110016932	1.9621	3.24187	8.64525	4.1327e-12	1.5343e-09	17.3669
chr11.82695597.82696158	-2.63784	2.31755	-8.64399	4.15287e-12	1.53811e-09	17.2691
chr20.34042324.34042590	-3.70366	1.34393	-8.6367	4.27228e-12	1.57858e-09	16.751
chr2.233152349.233153111	-2.50138	2.96268	-8.63398	4.31761e-12	1.59155e-09	17.3214
chr8.11941965.11943331	-2.0741	4.83166	-8.63306	4.33312e-12	1.59349e-09	17.2455
chr8.116602009.116602933	-3.02289	1.77134	-8.62988	4.38689e-12	1.60946e-09	17.0079
chr15.45048477.45049568	1.89156	3.29169	8.62751	4.42758e-12	1.62057e-09	17.3017
chr7.30930602.30931005	-3.37997	2.41273	-8.62381	4.49162e-12	1.64015e-09	17.1812
chr9.136324396.136324919	-2.05017	3.42775	-8.61955	4.56652e-12	1.66359e-09	17.2654
chr2.217393293.217393995	-2.24694	2.46697	-8.61606	4.6289e-12	1.68238e-09	17.2405
chr12.124410362.124410976	-1.8174	2.62392	-8.612	4.70259e-12	1.70518e-09	17.236
chr3.31077034.31078014	2.38754	3.2247	8.61016	4.73633e-12	1.71142e-09	17.2349
chr11.130611620.130612851	1.46179	4.80775	8.60986	4.7418e-12	1.71142e-09	17.1558
chr1.160416227.160416717	-2.31294	2.66168	-8.60907	4.75639e-12	1.71271e-09	17.2193
chr10.71075084.71075592	-3.03621	2.82665	-8.608	4.77627e-12	1.7159e-09	17.2212
chr1.12038619.12039354	-2.44553	2.97544	-8.60625	4.80878e-12	1.72137e-09	17.216
chr11.16791082.16791946	1.83527	3.81739	8.60599	4.81363e-12	1.72137e-09	17.2049
chr6.77340775.77341878	-1.67152	5.24245	-8.59826	4.96043e-12	1.76979e-09	17.0832
chr11.114215720.114216547	-2.25935	4.52657	-8.59738	4.97753e-12	1.77183e-09	17.1416
chr22.46731345.46732019	-2.72837	2.50929	-8.59569	5.0103e-12	1.77634e-09	17.1289
chr5.115501332.115501956	-3.13728	2.29638	-8.59538	5.01623e-12	1.77634e-09	17.0447
chr3.38615932.38616880	-2.17542	3.06952	-8.59496	5.02445e-12	1.77634e-09	17.1784
chr9.121765014.121765668	-1.71319	3.56875	-8.59404	5.04248e-12	1.77867e-09	17.161
chr13.44382624.44383252	-2.47738	2.27721	-8.5895	5.13223e-12	1.80623e-09	17.1111
chr17.44983577.44983888	-3.5467	1.63811	-8.58364	5.25045e-12	1.84328e-09	16.9063
chr16.10621688.10622937	-1.56432	5.59658	-8.58312	5.26121e-12	1.84328e-09	16.9931
chr9.134316185.134317078	-2.08706	2.92041	-8.58146	5.29511e-12	1.85099e-09	17.1237
chr10.12807186.12808661	-1.78665	3.46094	-8.57516	5.42649e-12	1.89267e-09	17.0977
chr16.58102574.58103581	-1.64539	4.95104	-8.57121	5.5105e-12	1.91767e-09	16.9767
chr4.69773124.69774024	-3.79263	3.31506	-8.56875	5.56343e-12	1.93176e-09	17.028
chr3.42739661.42740289	-2.41471	2.86827	-8.56745	5.59157e-12	1.93721e-09	17.0635
chr19.35135269.35135670	-1.95687	2.92831	-8.56633	5.61604e-12	1.94136e-09	17.0693
chr5.1841046.1841562	-2.15876	4.00636	-8.56345	5.67937e-12	1.9589e-09	17.0273
chr10.78831344.78831989	-2.0985	3.14413	-8.56061	5.74229e-12	1.97013e-09	17.0471
chr10.111360221.111360873	-2.25178	2.35625	-8.56034	5.74831e-12	1.97013e-09	16.995
chr14.105294197.105294605	-3.16081	1.91085	-8.55993	5.75753e-12	1.97013e-09	16.8741
chr2.23620859.23621452	-2.69058	2.60142	-8.55971	5.76257e-12	1.97013e-09	17.0155
chr12.108312246.108313375	-1.95722	4.12079	-8.5577	5.80768e-12	1.98119e-09	17.001
chr16.28572514.28573623	-1.58399	4.5218	-8.55652	5.83453e-12	1.986e-09	16.9623
chr8.141629380.141630011	-2.28964	2.31347	-8.55503	5.86837e-12	1.99316e-09	16.9804
chr14.77795509.77796452	2.34223	2.46206	8.55205	5.93673e-12	2.01198e-09	16.973
chr7.36055085.36055713	-2.502	2.48735	-8.551	5.96096e-12	2.0158e-09	16.9894
chr19.48332614.48334302	-1.09712	5.44046	-8.54867	6.01544e-12	2.02981e-09	16.8588
chr15.63072786.63074229	-1.72678	3.05831	-8.54586	6.08133e-12	2.04148e-09	16.9846
chr7.41028742.41029516	2.31738	3.71162	8.54584	6.08197e-12	2.04148e-09	16.9914
chr13.59345283.59345778	-2.65201	3.18546	-8.54553	6.08937e-12	2.04148e-09	16.9911
chr21.44495514.44496122	-3.33469	2.60134	-8.54312	6.1465e-12	2.05619e-09	16.9023
chr7.77237889.77238627	-2.21978	4.07187	-8.54022	6.21637e-12	2.07411e-09	16.9484
chr7.141585758.141586629	2.24238	2.86046	8.53979	6.22673e-12	2.07411e-09	16.9488
chr11.34310644.34311612	-2.4055	3.65996	-8.53753	6.28178e-12	2.08798e-09	16.9467
chr19.16944511.16945055	-3.26092	2.12983	-8.53406	6.36709e-12	2.10816e-09	16.8123
chr5.83035494.83036152	-2.78674	2.43509	-8.53396	6.3696e-12	2.10816e-09	16.9067
chr16.3481294.3482207	-1.83229	3.35697	-8.53266	6.40178e-12	2.11431e-09	16.935
chr3.15284310.15285032	-1.99584	3.51768	-8.53129	6.43607e-12	2.12114e-09	16.9227
chr7.36303199.36304075	-1.36846	4.09937	-8.52973	6.47519e-12	2.12905e-09	16.8642
chr9.109745431.109746413	-2.07058	3.88893	-8.52893	6.49546e-12	2.12905e-09	16.8994
chr11.59197863.59198359	-2.19364	2.48671	-8.52871	6.50114e-12	2.12905e-09	16.8694
chr11.130653653.130654374	-1.68433	3.59454	-8.52765	6.5278e-12	2.13329e-09	16.9134
chr6.43937023.43937909	-1.65975	4.25825	-8.51915	6.74747e-12	2.20045e-09	16.8192
chr17.14197772.14198470	-1.99165	3.12301	-8.51801	6.77732e-12	2.20556e-09	16.8864
chr6.17097638.17098154	-2.48408	2.97947	-8.50687	7.07761e-12	2.29848e-09	16.8359
chr17.48503564.48504206	-2.41993	3.95826	-8.50509	7.12689e-12	2.30966e-09	16.8003
chr22.28004655.28005911	-1.51293	4.02069	-8.49447	7.42764e-12	2.40212e-09	16.7502
chr10.24008377.24009344	1.68154	4.14833	8.49205	7.49805e-12	2.41986e-09	16.7645
chr18.53639602.53640174	-2.34982	3.83382	-8.48993	7.56009e-12	2.43483e-09	16.7657
chr12.110244494.110245302	-2.24355	3.49259	-8.4882	7.61127e-12	2.44625e-09	16.7676
chr1.46520072.46521007	-1.42863	4.76743	-8.48583	7.68183e-12	2.46384e-09	16.673
chr10.1738989.1739239	-2.08799	2.21025	-8.48463	7.71783e-12	2.47029e-09	16.7279
chr20.57440726.57441595	-2.03451	5.27635	-8.47911	7.88538e-12	2.51874e-09	16.6124
chr19.56110580.56111323	-2.06355	3.13913	-8.47791	7.92222e-12	2.52532e-09	16.7349
chr17.44997652.44998421	-2.20585	3.50554	-8.47459	8.02546e-12	2.553e-09	16.7181
chr6.40425118.40425919	-2.51245	2.86583	-8.47298	8.07591e-12	2.5638e-09	16.707
chr8.133153633.133154344	-1.67052	3.43378	-8.47203	8.10572e-12	2.56803e-09	16.7023
chr9.34993625.34994642	-1.52596	4.71938	-8.47013	8.16597e-12	2.57842e-09	16.6084
chr13.113122604.113123337	-1.76431	3.49778	-8.46995	8.17166e-12	2.57842e-09	16.6917
chr15.34796838.34797356	-1.93842	3.71469	-8.46568	8.30885e-12	2.6164e-09	16.6679
chr9.38651401.38651868	-3.03958	2.18281	-8.46493	8.33311e-12	2.61873e-09	16.5678
chr7.50446467.50446955	2.61758	2.90032	8.46167	8.43944e-12	2.6468e-09	16.6631
chr9.27712927.27713404	-2.66244	2.35419	-8.4598	8.50105e-12	2.66076e-09	16.6092
chr9.13841777.13842433	-2.64785	3.02284	-8.45718	8.58851e-12	2.67837e-09	16.6559
chrX.68989544.68990450	-2.01732	3.77721	-8.45708	8.59174e-12	2.67837e-09	16.631
chr1.36203405.36204625	-1.57051	4.04164	-8.45482	8.66765e-12	2.69663e-09	16.6039
chr7.116948940.116949601	-1.65025	4.45488	-8.45407	8.69307e-12	2.69914e-09	16.6
chr4.3461400.3462171	-2.33814	3.12935	-8.44873	8.87589e-12	2.75041e-09	16.6242
chr13.113448628.113448966	-2.39048	2.25384	-8.44642	8.95584e-12	2.76967e-09	16.5713
chr1.21607651.21608276	-1.84814	4.21577	-8.44501	9.00544e-12	2.77948e-09	16.5689
chr21.39451396.39452374	-1.39512	4.24786	-8.44347	9.05954e-12	2.78969e-09	16.5357
chr1.61420995.61421628	-2.81738	2.19855	-8.44305	9.07437e-12	2.78969e-09	16.5541
chr3.49698999.49699728	-1.96184	3.83525	-8.44147	9.13052e-12	2.80141e-09	16.5699
chr13.63588718.63589485	-2.58487	2.54673	-8.44039	9.16888e-12	2.80764e-09	16.5202
chr22.19663401.19663869	-2.75297	1.90786	-8.43767	9.26638e-12	2.83193e-09	16.4227
chr17.81506892.81508031	-2.89143	1.99309	-8.43668	9.30222e-12	2.83731e-09	16.4374
chr20.36549656.36551277	-2.2126	3.35143	-8.43087	9.51521e-12	2.89322e-09	16.5468
chr20.53141472.53142054	-2.35065	3.3178	-8.43067	9.52275e-12	2.89322e-09	16.5549
chr16.10577147.10577871	-1.89632	3.86949	-8.42508	9.73224e-12	2.95111e-09	16.5082
chr14.67457801.67458465	-2.17862	2.40495	-8.41726	1.00334e-11	3.0365e-09	16.4839
chr19.1275175.1276238	-1.55372	4.84138	-8.41612	1.00782e-11	3.04413e-09	16.3988
chr19.38223964.38224763	-1.715	3.7342	-8.41443	1.01447e-11	3.0583e-09	16.4639
chr11.66317003.66317172	-3.12068	1.33303	-8.41316	1.01951e-11	3.06213e-09	16.2159
chr10.89238972.89239659	-2.87979	2.59207	-8.41286	1.02069e-11	3.06213e-09	16.4594
chr2.15747709.15748249	-1.90829	3.25276	-8.41262	1.02165e-11	3.06213e-09	16.487
chr5.133825616.133826166	-2.20979	2.3432	-8.40905	1.03598e-11	3.0991e-09	16.4521
chr14.87869645.87870439	2.31361	3.26839	8.40795	1.04045e-11	3.1065e-09	16.4689
chr21.35106003.35106985	-2.4795	3.80808	-8.4057	1.0496e-11	3.12784e-09	16.4379
chr3.139758643.139759341	-1.87636	4.79607	-8.40083	1.0697e-11	3.18163e-09	16.3517
chr19.15452136.15453337	-1.47018	4.60521	-8.39813	1.08103e-11	3.20919e-09	16.3503
chr12.93682915.93683752	-1.81934	2.84887	-8.39618	1.08927e-11	3.22415e-09	16.4253
chr5.5325862.5326855	-1.71326	3.26062	-8.39596	1.09021e-11	3.22415e-09	16.4203
chr1.119742126.119742771	-1.93058	3.58912	-8.39316	1.10214e-11	3.25325e-09	16.4071
chr11.43830809.43831388	1.53083	4.49623	8.38974	1.11695e-11	3.29069e-09	16.3397
chr17.49016573.49017364	-1.88872	3.26789	-8.38708	1.12858e-11	3.3187e-09	16.3896
chr11.12746651.12747085	-1.54283	3.58337	-8.38472	1.13903e-11	3.34311e-09	16.3471
chr1.159987124.159987623	-2.69755	2.56376	-8.37481	1.18389e-11	3.4682e-09	16.333
chr8.124271349.124272249	1.92214	3.50565	8.37194	1.19724e-11	3.4989e-09	16.3227
chr13.30997706.30998488	-2.90305	2.74469	-8.37159	1.19886e-11	3.4989e-09	16.3201
chr7.480463.481294	-1.64176	3.31367	-8.36638	1.22344e-11	3.55801e-09	16.3063
chr5.138668429.138669325	-1.80406	3.76831	-8.36633	1.22369e-11	3.55801e-09	16.301
chr13.27125398.27126386	-1.70002	3.90876	-8.3636	1.23679e-11	3.58473e-09	16.2479
chr2.128836347.128836910	-2.27361	2.73967	-8.36346	1.23749e-11	3.58473e-09	16.2991
chr11.28058369.28058800	-2.51438	2.15751	-8.36178	1.24559e-11	3.6015e-09	16.209
chr11.75589893.75590362	-2.68292	2.60835	-8.36017	1.25347e-11	3.61756e-09	16.2625
chr16.9369987.9370742	-2.6086	2.93129	-8.3545	1.28149e-11	3.67889e-09	16.2674
chr16.59632010.59632942	1.56293	3.8838	8.35415	1.28323e-11	3.67889e-09	16.2304
chr12.6551655.6552664	-1.22735	4.57046	-8.35411	1.28341e-11	3.67889e-09	16.1688
chrX.133726186.133726679	1.964	2.92566	8.35396	1.28418e-11	3.67889e-09	16.2591
chr18.46284036.46284272	-4.47214	0.584329	-8.35263	1.29084e-11	3.69117e-09	15.0706
chr12.56087101.56087854	-2.71002	2.99087	-8.34843	1.31219e-11	3.74534e-09	16.2326
chr18.44882225.44882776	-2.34483	3.58998	-8.3456	1.32673e-11	3.77988e-09	16.2268
chr16.9521903.9522489	1.90173	3.65858	8.34231	1.34388e-11	3.82175e-09	16.202
chr6.139927820.139928298	-1.74961	4.38735	-8.34151	1.34806e-11	3.82664e-09	16.1662
chr14.40021555.40022007	-2.32058	2.15444	-8.33817	1.36576e-11	3.86983e-09	16.1293
chr3.46847018.46847460	-3.15575	2.08745	-8.33185	1.39987e-11	3.95926e-09	16.1057
chr2.29530284.29530919	-2.41631	3.4819	-8.3308	1.40562e-11	3.9683e-09	16.1765
chr16.77863368.77863951	-3.0105	2.41106	-8.3285	1.41824e-11	3.99669e-09	16.1095
chr7.149719033.149719717	2.22718	3.47301	8.32488	1.43841e-11	4.04621e-09	16.1446
chr10.53403615.53404411	-1.82858	3.68796	-8.31865	1.47385e-11	4.13839e-09	16.1126
chrX.11186922.11187602	-2.82725	4.09346	-8.31702	1.48324e-11	4.15188e-09	16.1154
chr1.229370569.229371028	-3.59325	1.79638	-8.31689	1.48399e-11	4.15188e-09	15.7085
chr5.151155767.151156388	-1.66105	3.12783	-8.31638	1.48697e-11	4.15274e-09	16.1204
chr17.3048607.3049451	-1.5674	4.39539	-8.31589	1.48979e-11	4.15319e-09	16.036
chr5.24350976.24351805	-2.57044	2.71937	-8.31438	1.49856e-11	4.17016e-09	16.0964
chr14.104343793.104344360	-2.72702	2.4556	-8.3139	1.50137e-11	4.17051e-09	16.025
chr2.221104073.221104972	-1.78397	3.92063	-8.31304	1.50646e-11	4.17719e-09	16.0675
chr22.37488686.37489208	-3.05655	3.00969	-8.30921	1.52912e-11	4.22918e-09	16.0873
chr2.217953668.217954148	-2.37903	2.12698	-8.30896	1.53065e-11	4.22918e-09	16.0396
chr8.24955037.24956879	1.54826	4.49958	8.30667	1.54438e-11	4.25955e-09	16.0004
chr10.9824764.9825866	1.63788	3.6586	8.30587	1.5492e-11	4.2653e-09	16.0668
chr2.30224014.30224443	-3.33511	2.26541	-8.30064	1.58115e-11	4.34555e-09	15.9092
chr2.217289679.217290437	-1.82089	4.08079	-8.28655	1.67049e-11	4.57766e-09	15.9603
chr11.112658445.112658876	-3.8075	1.44211	-8.2864	1.67148e-11	4.57766e-09	15.4668
chr4.13907257.13907888	1.74925	3.8679	8.28518	1.67946e-11	4.5895e-09	15.9729
chr14.99234451.99235428	1.67595	3.58408	8.28484	1.68171e-11	4.5895e-09	15.985
chr1.48654243.48655007	-1.75148	3.54552	-8.28438	1.68473e-11	4.58971e-09	15.9844
chr11.63919351.63919796	-2.23414	2.90924	-8.27895	1.72078e-11	4.67972e-09	15.9808
chr16.25060691.25061445	-3.2487	3.36742	-8.27704	1.73366e-11	4.70651e-09	15.9711
chr6.119482793.119483200	-2.61391	2.62733	-8.27484	1.74866e-11	4.73895e-09	15.9628
chr6.87102153.87102859	-2.33318	3.76904	-8.27161	1.77081e-11	4.78044e-09	15.9344
chr16.31471587.31473202	-1.35116	4.69191	-8.27132	1.77286e-11	4.78044e-09	15.8606
chr11.57639113.57639952	-2.25035	3.13633	-8.27127	1.77319e-11	4.78044e-09	15.9512
chr14.69013765.69014567	-1.70012	3.07076	-8.27079	1.77648e-11	4.78105e-09	15.9393
chr18.75408598.75409302	2.57136	2.7609	8.27007	1.78151e-11	4.78629e-09	15.9409
chr10.86670131.86670895	-1.85573	4.1205	-8.26883	1.79017e-11	4.79557e-09	15.8793
chrX.39473820.39474410	-3.25768	2.30421	-8.26833	1.79367e-11	4.79557e-09	15.8541
chr11.60595119.60595624	-2.13528	2.94497	-8.26825	1.79421e-11	4.79557e-09	15.9401
chr15.68797737.68797952	-2.42937	1.42282	-8.26744	1.79991e-11	4.80256e-09	15.8048
chr13.43303048.43303610	-1.9412	3.52821	-8.26699	1.80304e-11	4.80267e-09	15.9256
chr16.57268692.57269661	-1.65304	3.91883	-8.26438	1.82154e-11	4.83196e-09	15.8815
chr2.100902785.100903412	2.59994	2.51063	8.26411	1.82344e-11	4.83196e-09	15.8897
chr2.130744426.130745131	-1.98655	3.24662	-8.264	1.82423e-11	4.83196e-09	15.9101
chr12.114025774.114026461	-2.67369	3.06171	-8.26369	1.82646e-11	4.83196e-09	15.9217
chr9.87592435.87593225	-1.45679	4.66946	-8.26289	1.83214e-11	4.83874e-09	15.8186
chr15.33852215.33852974	1.99912	3.3738	8.26243	1.83546e-11	4.83931e-09	15.9172
chr16.86984827.86985679	-1.98537	3.14736	-8.26092	1.84627e-11	4.85957e-09	15.9083
chr7.51246298.51246609	-3.03115	1.59954	-8.25986	1.85395e-11	4.87153e-09	15.6886
chr11.70319641.70320051	-2.42958	1.92525	-8.25349	1.90062e-11	4.97743e-09	15.8286
chr17.33500224.33500624	-2.66205	1.5093	-8.25326	1.90239e-11	4.97743e-09	15.6956
chr2.37858320.37858987	-1.66301	3.89448	-8.25306	1.90385e-11	4.97743e-09	15.8365
chr14.99563047.99563641	-1.3415	3.88111	-8.252	1.91178e-11	4.98977e-09	15.8333
chr18.5582641.5583434	1.86771	3.86372	8.2508	1.92072e-11	5.00472e-09	15.8599
chr10.21077561.21078089	-2.39561	3.63883	-8.24909	1.93356e-11	5.02974e-09	15.8419
chr2.127576162.127576831	-1.95089	3.97991	-8.24519	1.96324e-11	5.09842e-09	15.8119
chr11.45754204.45755282	-1.43646	4.29537	-8.24324	1.97825e-11	5.12883e-09	15.7714
chr14.91324705.91325549	-2.27882	2.4839	-8.23785	2.02035e-11	5.22929e-09	15.8073
chr19.39204738.39205211	-2.36987	1.89429	-8.23719	2.02557e-11	5.23409e-09	15.7578
chr19.5114212.5115980	-1.49341	4.88996	-8.23502	2.04282e-11	5.26502e-09	15.6863
chr12.124662128.124662644	-3.12836	1.63417	-8.23471	2.04528e-11	5.26502e-09	15.498
chr1.43552764.43553267	-2.72797	1.718	-8.23432	2.04837e-11	5.26502e-09	15.6487
chr1.212595685.212596923	1.90202	3.49684	8.23398	2.05108e-11	5.26502e-09	15.8063
chr2.68876991.68877629	-2.04011	3.43032	-8.23207	2.06645e-11	5.29574e-09	15.7972
chr12.83183236.83183647	-5.18072	-0.0725686	-8.23117	2.07373e-11	5.30564e-09	14.6469
chr21.44021557.44022018	-2.32228	2.31028	-8.22988	2.08423e-11	5.32374e-09	15.7823
chr16.46756744.46758498	-1.03709	6.17226	-8.22926	2.08926e-11	5.32787e-09	15.536
chr1.162663146.162664072	1.57692	3.8432	8.22809	2.09888e-11	5.34363e-09	15.7653
chrX.108390990.108391777	-2.29079	3.42335	-8.22266	2.14383e-11	5.44914e-09	15.7648
chrX.107731768.107732705	-1.35178	5.15111	-8.22113	2.15673e-11	5.473e-09	15.6187
chr11.61888071.61888500	-1.70087	3.20238	-8.21714	2.19053e-11	5.54972e-09	15.7417
chr19.48121908.48122538	-2.26061	2.45491	-8.21466	2.21187e-11	5.59468e-09	15.7245
chr1.53365564.53366049	-3.03143	1.8375	-8.21375	2.21981e-11	5.60563e-09	15.5
chrX.52874565.52874999	-3.0584	1.72799	-8.21327	2.22389e-11	5.60684e-09	15.4826
chr12.219293.220203	-1.81258	2.77496	-8.21152	2.23916e-11	5.63621e-09	15.7202
chr10.4661646.4662251	-2.35748	3.78904	-8.21032	2.24975e-11	5.6537e-09	15.7097
chr11.61489776.61490531	-2.36163	2.42947	-8.20621	2.2861e-11	5.73578e-09	15.6772
chr19.45670861.45671204	-2.23778	2.47381	-8.20472	2.29951e-11	5.76015e-09	15.654
chr8.140189616.140190080	-3.48437	1.73133	-8.20064	2.33644e-11	5.84324e-09	15.337
chr1.158067438.158068111	1.70236	2.78499	8.19796	2.36099e-11	5.89517e-09	15.6729
chr9.124684140.124684831	-2.5162	2.09291	-8.19663	2.37329e-11	5.91637e-09	15.6449
chr21.42233157.42233838	-1.59302	2.92092	-8.19346	2.40287e-11	5.97866e-09	15.6493
chr9.123678120.123679012	-2.37029	2.87512	-8.19313	2.40596e-11	5.97866e-09	15.6548
chr3.123406701.123407224	-2.49202	2.30789	-8.19263	2.41075e-11	5.981e-09	15.6172
chr22.38452236.38452847	-1.97796	2.59285	-8.18701	2.46427e-11	6.09479e-09	15.6315
chr2.120540296.120540856	-2.24753	2.80371	-8.18686	2.46563e-11	6.09479e-09	15.6285
chr12.47740924.47741667	-2.13889	3.18157	-8.18658	2.46837e-11	6.09479e-09	15.6285
chr12.57272269.57273291	-1.96523	3.34617	-8.18471	2.4865e-11	6.12009e-09	15.6169
chr18.47490861.47491382	-2.19156	3.13707	-8.18445	2.48896e-11	6.12009e-09	15.6171
chr1.150259784.150260298	-2.11952	3.20321	-8.1842	2.49144e-11	6.12009e-09	15.6181
chr6.36867508.36868069	-2.763	2.94314	-8.1839	2.49435e-11	6.12009e-09	15.616
chr1.212638787.212639225	-2.42066	2.80512	-8.18041	2.52859e-11	6.19433e-09	15.6056
chr17.68386372.68386971	-2.50626	2.19684	-8.17835	2.54909e-11	6.23473e-09	15.5579
chr2.3524880.3525503	-1.83259	3.07416	-8.17675	2.56506e-11	6.26393e-09	15.5892
chr7.34155071.34155770	2.28102	3.12735	8.17406	2.59216e-11	6.3202e-09	15.5784
chr12.4252525.4252928	-2.9612	2.06657	-8.17043	2.62913e-11	6.4003e-09	15.4553
chr7.150994477.150995309	-1.84641	3.6552	-8.16995	2.63416e-11	6.40253e-09	15.5431
chr12.27193650.27194279	-2.71862	2.92734	-8.16888	2.64513e-11	6.41916e-09	15.5571
chr7.158763494.158764209	-2.06605	2.96168	-8.1679	2.6553e-11	6.4338e-09	15.5564
chr1.31368615.31369137	-1.85682	3.66524	-8.16649	2.66993e-11	6.45919e-09	15.5212
chr14.71852063.71852750	-2.42578	3.77611	-8.16478	2.68789e-11	6.49254e-09	15.5243
chr14.64725203.64725723	-2.34501	2.18812	-8.16199	2.71736e-11	6.55355e-09	15.5102
chr3.33173145.33173678	-2.16159	2.72038	-8.1583	2.75686e-11	6.63542e-09	15.5215
chr15.65323117.65323415	-2.12814	2.37668	-8.15802	2.75984e-11	6.63542e-09	15.5112
chr1.46767601.46768236	-2.4012	3.27359	-8.15732	2.76736e-11	6.64323e-09	15.5172
chr10.62426046.62426815	2.43879	2.64792	8.1568	2.77305e-11	6.64664e-09	15.5005
chr14.55107667.55108630	2.11136	4.21931	8.14944	2.85401e-11	6.83018e-09	15.4236
chr3.139537320.139537791	3.11041	2.55264	8.14785	2.87175e-11	6.85435e-09	15.4238
chr10.123759458.123760107	-2.36661	2.24935	-8.14748	2.87591e-11	6.85435e-09	15.4191
chrX.149982110.149982868	-2.34094	2.73034	-8.14711	2.88012e-11	6.85435e-09	15.4671
chr11.37755069.37756004	-3.08214	2.28252	-8.14696	2.88174e-11	6.85435e-09	15.331
chr9.119934394.119935118	-3.34975	1.73471	-8.1457	2.89605e-11	6.87788e-09	15.2546
chr22.29195400.29196411	-2.25754	2.91584	-8.14438	2.91099e-11	6.90282e-09	15.47
chr3.50442958.50443719	-2.37857	2.89961	-8.14226	2.93521e-11	6.94187e-09	15.4619
chr1.93751784.93752361	-3.1747	2.39818	-8.14216	2.93638e-11	6.94187e-09	15.3048
chr9.131100501.131100828	-2.93854	1.71798	-8.1386	2.97755e-11	7.02851e-09	15.2883
chr22.37022788.37023172	-2.11553	2.50542	-8.13751	2.99018e-11	7.04764e-09	15.4348
chr20.48619654.48620013	-2.92725	1.64883	-8.13632	3.00417e-11	7.06989e-09	15.2604
chr4.24794234.24795862	-1.1999	4.55509	-8.13438	3.02699e-11	7.11283e-09	15.3299
chr12.32877634.32878329	-1.78562	3.44262	-8.12947	3.08573e-11	7.23991e-09	15.3944
chr16.22219892.22220363	-2.59584	2.06046	-8.12821	3.10101e-11	7.26482e-09	15.3489
chr15.40549661.40550449	-2.62973	2.92677	-8.12748	3.10977e-11	7.2724e-09	15.4043
chr7.1059343.1060727	-1.79055	4.01815	-8.12717	3.1136e-11	7.2724e-09	15.3493
chrX.51664365.51664764	-4.42922	0.039384	-8.12486	3.1418e-11	7.31675e-09	14.2872
chr17.15087871.15088331	-3.20697	2.52372	-8.12485	3.14199e-11	7.31675e-09	15.3445
chrX.69097234.69098010	1.78918	3.74589	8.12361	3.15722e-11	7.34122e-09	15.3697
chr11.66663801.66664288	-2.22761	2.21383	-8.12142	3.1844e-11	7.39337e-09	15.3551
chr1.193448951.193449532	-2.43662	1.98598	-8.12035	3.19774e-11	7.41327e-09	15.3475
chr1.30128715.30129420	-2.72695	3.43227	-8.11915	3.21275e-11	7.43699e-09	15.3694
chr18.40304562.40305314	-2.58044	3.1145	-8.11807	3.22641e-11	7.45751e-09	15.37
chr9.19754155.19754720	-3.39883	1.5035	-8.11685	3.24175e-11	7.48186e-09	14.7479
chr14.72869322.72870439	-2.10147	3.56106	-8.11573	3.25609e-11	7.50381e-09	15.3384
chr10.79381739.79382410	-1.66574	4.33604	-8.11437	3.27339e-11	7.53253e-09	15.2596
chr9.134276427.134277348	-2.04567	2.44384	-8.11353	3.28418e-11	7.5462e-09	15.3443
chr11.94854726.94855872	-1.75859	4.25561	-8.11247	3.29785e-11	7.56642e-09	15.2832
chr22.24727010.24727798	2.14605	2.27628	8.11101	3.31667e-11	7.5984e-09	15.3406
chr22.38463283.38463702	-1.83812	2.76108	-8.11028	3.32618e-11	7.60008e-09	15.3402
chr5.66325803.66326611	-2.48377	1.82083	-8.1102	3.32718e-11	7.60008e-09	15.26
chr6.110537222.110538036	1.9239	2.94615	8.10915	3.34096e-11	7.62037e-09	15.3358
chr17.9142801.9143301	-3.44959	2.72916	-8.10786	3.35786e-11	7.6477e-09	15.2606
chr1.26907483.26908020	2.28977	2.44142	8.10729	3.36528e-11	7.64855e-09	15.3115
chr9.104836294.104836964	-2.06354	3.12852	-8.10708	3.36806e-11	7.64855e-09	15.3235
chr1.59669807.59670375	1.6442	3.62213	8.10574	3.38574e-11	7.67749e-09	15.3012
chr3.59699686.59700357	-3.13475	1.86076	-8.10518	3.39323e-11	7.68273e-09	15.2028
chr6.3511334.3511841	-2.34907	2.52108	-8.10482	3.39793e-11	7.68273e-09	15.3099
chr19.10206114.10206713	2.37815	2.96843	8.1037	3.41284e-11	7.70525e-09	15.3134
chr19.5880541.5880993	-1.72841	3.92311	-8.10226	3.43219e-11	7.73052e-09	15.262
chr17.75549358.75550063	-1.61608	3.39509	-8.10212	3.43398e-11	7.73052e-09	15.29
chr5.145975141.145976032	1.42465	4.2533	8.09977	3.46577e-11	7.79082e-09	15.2238
chr1.106950157.106950611	-2.99972	1.50883	-8.09743	3.49752e-11	7.85086e-09	15.0839
chr22.27041573.27042422	-2.28244	3.18401	-8.09685	3.50557e-11	7.85757e-09	15.2875
chr2.105487775.105488931	-2.73492	2.88124	-8.09566	3.52193e-11	7.88288e-09	15.2836
chrX.110745265.110745859	-2.48945	2.39584	-8.0945	3.53795e-11	7.90736e-09	15.2461
chr2.30359617.30360364	-1.71279	5.49299	-8.09363	3.5499e-11	7.92269e-09	15.1113
chr4.23759001.23759606	-2.3074	2.74219	-8.09154	3.57904e-11	7.97629e-09	15.2499
chr8.13238704.13240218	-2.255	3.07224	-8.09065	3.59164e-11	7.99292e-09	15.2654
chr4.106365456.106366445	2.0607	4.18614	8.08462	3.67728e-11	8.17181e-09	15.1906
chr2.219509622.219510426	-1.54005	3.6997	-8.08352	3.69312e-11	8.18412e-09	15.206
chr1.7642091.7642585	-2.93946	2.21086	-8.08351	3.69334e-11	8.18412e-09	15.1309
chr17.29619165.29619746	-1.38402	4.5139	-8.08068	3.73441e-11	8.26335e-09	15.1196
chr18.59060564.59060979	-2.76736	1.1613	-8.07936	3.75371e-11	8.29426e-09	14.9282
chr11.44627897.44628252	-2.68089	1.6845	-8.07801	3.77367e-11	8.32274e-09	15.0674
chr14.61561446.61562240	1.46383	4.57743	8.07735	3.7834e-11	8.32274e-09	15.1276
chr9.116482574.116483181	-2.19912	3.13202	-8.07725	3.78487e-11	8.32274e-09	15.2133
chr6.81560973.81562716	1.91041	3.35598	8.07704	3.788e-11	8.32274e-09	15.2008
chr8.101667635.101668120	-2.8561	1.78327	-8.07275	3.85204e-11	8.4515e-09	15.0869
chr3.30659244.30659973	2.39181	2.76819	8.07071	3.88297e-11	8.50737e-09	15.1883
chr17.32897369.32897780	-2.00088	2.92591	-8.06914	3.90682e-11	8.54759e-09	15.1829
chr19.7850122.7850781	-1.58694	3.68611	-8.06818	3.9216e-11	8.56021e-09	15.1425
chr14.69658428.69659075	2.52847	2.41066	8.06805	3.9236e-11	8.56021e-09	15.0946
chr2.219561208.219562048	-1.89214	3.1704	-8.06652	3.94708e-11	8.59937e-09	15.1669
chr10.102159031.102160079	2.04099	2.30234	8.06583	3.95778e-11	8.61063e-09	15.164
chr12.13171764.13172594	-2.1669	3.02711	-8.06505	3.96991e-11	8.62496e-09	15.1687
chr11.130136058.130136520	-2.57185	1.79065	-8.06311	4.00015e-11	8.677e-09	15.1102
chr11.66523466.66524473	-1.91505	3.48497	-8.0628	4.00502e-11	8.677e-09	15.1417
chr11.2120399.2121093	-2.24679	3.21895	-8.05776	4.08467e-11	8.83565e-09	15.138
chr1.48048847.48049306	-1.84789	3.85463	-8.05737	4.09088e-11	8.83565e-09	15.1049
chr16.64507317.64508184	-2.23905	3.07499	-8.05676	4.10065e-11	8.83565e-09	15.1361
chr11.75279976.75280683	-1.60978	3.4994	-8.05674	4.10096e-11	8.83565e-09	15.1131
chr16.30881329.30881901	-2.28683	1.91696	-8.05508	4.12771e-11	8.88096e-09	15.0521
chr9.109590901.109591376	-3.56872	1.86056	-8.05385	4.14772e-11	8.9117e-09	14.8017
chr10.52443166.52444205	2.62681	2.05905	8.05251	4.16946e-11	8.94489e-09	15.0531
chr20.46375683.46376393	2.90601	1.90994	8.05219	4.17467e-11	8.94489e-09	14.9614
chr16.13957353.13958078	1.72711	3.64673	8.05133	4.18878e-11	8.96279e-09	15.0968
chr10.133324189.133324752	-2.82847	2.3991	-8.05002	4.21027e-11	8.99638e-09	15.0175
chr5.172872672.172873594	-1.76189	3.26934	-8.04907	4.22594e-11	9.01748e-09	15.0967
chr5.122615070.122616166	-2.14564	3.58154	-8.04804	4.24306e-11	9.0416e-09	15.0883
chr9.33479911.33480635	-2.21814	2.34402	-8.04636	4.27099e-11	9.08867e-09	15.0751
chr20.63834993.63835504	-1.70535	4.45924	-8.0457	4.28202e-11	9.0997e-09	14.9773
chr4.27149433.27150101	-1.99599	2.46187	-8.04436	4.30452e-11	9.13504e-09	15.0877
chr10.132631086.132632503	-1.25728	4.8609	-8.04351	4.31886e-11	9.15298e-09	14.9552
chr10.120186528.120186930	-2.91714	2.45803	-8.04119	4.35825e-11	9.2239e-09	15.0413
chr1.39154483.39155216	1.77836	3.14743	8.03946	4.38794e-11	9.27162e-09	15.0565
chr5.127784885.127785547	-2.47045	2.61191	-8.03918	4.39272e-11	9.27162e-09	15.0563
chr5.17249006.17250165	2.04438	2.62978	8.03786	4.41541e-11	9.29623e-09	15.0629
chr6.167565669.167566310	-1.74708	3.5014	-8.03781	4.41633e-11	9.29623e-09	15.0344
chr17.43831639.43832143	-2.17033	2.70699	-8.03706	4.42939e-11	9.31111e-09	15.0625
chr10.91588999.91589863	-1.29802	4.39284	-8.0359	4.44944e-11	9.34013e-09	14.9699
chrX.140355832.140356569	-2.77979	2.34253	-8.03549	4.45655e-11	9.34013e-09	15.0183
chr10.88110345.88110983	2.44793	2.39956	8.03523	4.46121e-11	9.34013e-09	15.0109
chr15.68700278.68701114	-1.33191	4.38924	-8.03258	4.50769e-11	9.42476e-09	14.9441
chr20.32538310.32539240	-1.62925	3.35343	-8.02938	4.56446e-11	9.53066e-09	14.9949
chr2.85191118.85191520	-3.72441	1.56887	-8.02881	4.57465e-11	9.53913e-09	14.4939
chr1.157157195.157158199	2.72615	2.72633	8.02258	4.68752e-11	9.7614e-09	15.0005
chr1.164440022.164440694	-2.12632	3.26643	-8.0174	4.78361e-11	9.943e-09	14.9832
chr2.71562352.71562938	-1.98568	2.59403	-8.01719	4.78751e-11	9.943e-09	14.9847
chr1.156664494.156665549	-1.4593	5.1655	-8.0165	4.80041e-11	9.95651e-09	14.828
chr19.2663928.2664799	-2.137	3.32245	-8.01575	4.81447e-11	9.97236e-09	14.9732
chr11.118195092.118195701	-2.03728	4.19044	-8.01526	4.82373e-11	9.97295e-09	14.9067
chr22.24247314.24248131	-2.06668	2.52199	-8.01475	4.83343e-11	9.97295e-09	14.9708
chr2.10868070.10869488	-1.61087	4.06041	-8.01472	4.83399e-11	9.97295e-09	14.9158
chrX.17547491.17548221	1.9953	3.90174	8.01348	4.85742e-11	1.0008e-08	14.9338
chr7.128783104.128783796	-1.9672	3.63374	-8.01201	4.88554e-11	1.00526e-08	14.9514
chr1.201419746.201421991	-1.73751	5.2814	-8.01013	4.92165e-11	1.01136e-08	14.7947
chr17.75908254.75908620	-1.46864	4.53351	-8.00862	4.95084e-11	1.01588e-08	14.8599
chr8.13246483.13247829	1.81265	3.38242	8.00788	4.96515e-11	1.01588e-08	14.9388
chr7.52257794.52258297	-2.49852	2.50463	-8.00765	4.96964e-11	1.01588e-08	14.9294
chr1.20698417.20698866	2.7667	2.05834	8.00764	4.9698e-11	1.01588e-08	14.774
chr11.42234499.42235064	2.12276	2.58024	8.00017	5.11727e-11	1.04465e-08	14.9211
chr16.66902886.66904016	-1.66662	5.5871	-7.99932	5.1343e-11	1.04676e-08	14.7298
chr4.150385583.150385962	-2.60526	1.90688	-7.99845	5.15175e-11	1.04759e-08	14.8215
chr12.3315350.3315770	-2.70496	1.4501	-7.99845	5.15186e-11	1.04759e-08	14.6378
chr8.20785857.20786576	-4.42964	1.82879	-7.99654	5.19048e-11	1.05407e-08	14.5384
chr11.45853913.45854411	-2.11022	2.9772	-7.99614	5.19865e-11	1.05435e-08	14.9039
chr16.86364129.86364796	-2.42757	3.13622	-7.99504	5.22112e-11	1.05753e-08	14.9023
chr8.11086293.11086868	-2.58238	2.34826	-7.99347	5.25327e-11	1.06266e-08	14.8818
chr7.150976540.150977784	-1.76037	5.0961	-7.99162	5.29153e-11	1.06901e-08	14.7347
chr18.42483106.42483640	-2.63072	2.36081	-7.98909	5.34407e-11	1.07822e-08	14.8239
chr19.10766634.10767158	-2.11333	2.23661	-7.98493	5.43175e-11	1.09449e-08	14.8472
chr16.70693145.70693626	-1.65645	3.68777	-7.98335	5.46559e-11	1.09988e-08	14.8152
chr8.129477058.129477900	2.02993	2.89485	7.98226	5.48891e-11	1.10315e-08	14.8518
chr9.104993189.104994106	-1.0806	5.48085	-7.98158	5.50345e-11	1.10465e-08	14.6488
chr22.45784492.45784826	-3.37727	1.13294	-7.98064	5.52391e-11	1.10731e-08	14.3873
chr8.66284010.66284408	-2.41156	2.28597	-7.98031	5.53094e-11	1.10731e-08	14.8365
chr1.187236547.187237363	-1.33091	4.94368	-7.9793	5.5529e-11	1.11027e-08	14.7123
chr4.72525691.72526315	-1.92603	3.57937	-7.97689	5.6055e-11	1.11935e-08	14.7997
chr22.37053023.37054284	-1.38395	4.38593	-7.97382	5.67323e-11	1.13142e-08	14.7142
chr7.35374747.35375233	-2.82764	2.33548	-7.97154	5.72411e-11	1.14011e-08	14.7932
chr15.78306162.78306721	1.92691	2.96906	7.9709	5.73848e-11	1.14151e-08	14.81
chr17.68519944.68520293	-2.27417	2.32074	-7.97018	5.75473e-11	1.14328e-08	14.8001
chr18.12730141.12730738	2.7595	1.77414	7.9691	5.77921e-11	1.1454e-08	14.6713
chr15.76576651.76577389	-1.72809	2.78521	-7.96906	5.78011e-11	1.1454e-08	14.8043
chr3.58627351.58627944	-2.62265	2.43038	-7.9668	5.83138e-11	1.15221e-08	14.7744
chr18.10139757.10140845	1.58366	4.1098	7.96662	5.83549e-11	1.15221e-08	14.7477
chr7.83677099.83677800	2.00283	3.65651	7.96657	5.83673e-11	1.15221e-08	14.7597
chr19.19304500.19305531	-2.12927	3.17525	-7.96455	5.88293e-11	1.15904e-08	14.7834
chr18.75127649.75128240	-1.50786	3.85981	-7.96441	5.8862e-11	1.15904e-08	14.7386
chr5.134554246.134555066	-1.58087	3.86026	-7.96367	5.90333e-11	1.16094e-08	14.7289
chr3.14232390.14233136	-1.66272	5.59306	-7.96053	5.97623e-11	1.17178e-08	14.5719
chr10.60611308.60612033	1.80213	3.54331	7.96053	5.97638e-11	1.17178e-08	14.7433
chr1.144412141.144413353	-1.28963	3.55977	-7.96033	5.98105e-11	1.17178e-08	14.7241
chr17.20992887.20993495	-1.83398	2.91048	-7.95638	6.07434e-11	1.18856e-08	14.7539
chr1.21911248.21911817	-1.88192	3.90103	-7.95419	6.12644e-11	1.19725e-08	14.6754
chr10.56178062.56178569	-1.82737	3.69646	-7.95352	6.14258e-11	1.1989e-08	14.7043
chr3.25426358.25426833	-1.81013	3.8974	-7.9508	6.20847e-11	1.21024e-08	14.6955
chr12.103794690.103795312	-2.80381	2.49291	-7.94822	6.2715e-11	1.221e-08	14.7104
chr10.13686062.13686794	-2.30031	2.80161	-7.94654	6.31275e-11	1.22616e-08	14.7184
chr5.171615154.171616133	-1.70475	3.29422	-7.9465	6.3138e-11	1.22616e-08	14.6976
chr22.31646290.31647339	1.80299	3.40381	7.9458	6.33125e-11	1.22802e-08	14.7063
chr12.114703679.114704772	-3.24984	3.74687	-7.94338	6.39137e-11	1.23814e-08	14.7061
chr11.117643361.117644025	-2.38044	2.08348	-7.94263	6.41025e-11	1.24025e-08	14.6327
chr5.139659781.139660420	-1.75707	3.70126	-7.94043	6.46579e-11	1.24944e-08	14.647
chr18.46711245.46712267	-1.75689	4.23166	-7.93976	6.48269e-11	1.25115e-08	14.6044
chr11.13012355.13012760	-2.35525	2.10721	-7.93824	6.52135e-11	1.25564e-08	14.6684
chr1.41109060.41110221	2.13935	3.44959	7.93821	6.52211e-11	1.25564e-08	14.6714
chrX.137031299.137032700	1.51837	3.57177	7.93557	6.58987e-11	1.26712e-08	14.656
chr8.56636604.56637514	-2.16791	2.90546	-7.93415	6.62666e-11	1.27262e-08	14.6686
chr19.48780644.48781392	2.09753	2.42863	7.9334	6.64617e-11	1.27479e-08	14.6394
chr17.77528536.77529369	-1.79464	2.70371	-7.93122	6.70313e-11	1.28414e-08	14.6603
chr10.86017877.86018852	-2.07939	3.21409	-7.93033	6.72654e-11	1.28704e-08	14.6439
chr2.79083049.79083426	-2.50136	1.95296	-7.92971	6.74285e-11	1.28857e-08	14.5958
chr6.34462540.34462898	-2.08168	2.6922	-7.9293	6.75384e-11	1.28909e-08	14.6518
chr1.234925743.234926485	1.21211	4.1737	7.92837	6.77831e-11	1.2919e-08	14.5725
chr9.83095784.83096276	-3.96349	1.88597	-7.92812	6.7852e-11	1.2919e-08	14.2551
chr11.33722344.33723599	2.28184	4.08439	7.92565	6.85098e-11	1.30283e-08	14.5773
chr4.7364754.7365442	-2.49784	2.4147	-7.92487	6.87205e-11	1.30525e-08	14.6078
chr17.75838465.75838771	-3.03236	1.66242	-7.92406	6.89384e-11	1.30779e-08	14.3972
chr20.62946953.62947371	-2.87574	1.86748	-7.92281	6.92753e-11	1.31258e-08	14.5467
chr1.34057383.34058242	-2.47002	2.22577	-7.92183	6.95435e-11	1.31593e-08	14.6014
chr5.139698745.139699064	-2.38414	1.90649	-7.92154	6.96217e-11	1.31593e-08	14.5265
chr3.12507944.12508841	1.72705	3.61055	7.91978	7.01023e-11	1.32341e-08	14.6024
chr11.48169426.48170142	-1.89942	3.56405	-7.91918	7.02691e-11	1.3239e-08	14.5935
chr20.15475468.15475863	-1.77981	3.00925	-7.91907	7.02986e-11	1.3239e-08	14.6104
chr22.32880794.32881556	-1.31928	5.05088	-7.91835	7.04974e-11	1.32604e-08	14.4511
chr11.79656170.79656797	-2.60109	2.70746	-7.91783	7.06417e-11	1.32715e-08	14.5962
chr7.81600455.81601127	2.15194	2.37529	7.91719	7.08188e-11	1.32887e-08	14.5966
chr1.117630458.117631231	-2.0726	3.44715	-7.91609	7.11253e-11	1.33302e-08	14.5886
chr13.112885702.112886360	-1.52282	4.60292	-7.91362	7.18162e-11	1.34435e-08	14.4618
chr15.92074703.92075388	-2.08275	2.89342	-7.91077	7.26214e-11	1.35778e-08	14.5825
chr1.116627080.116627870	-1.73593	3.16582	-7.90852	7.32655e-11	1.36818e-08	14.5577
chr12.89783171.89784090	-2.14551	3.31745	-7.90665	7.38019e-11	1.37655e-08	14.5583
chr13.44713935.44714861	1.85623	2.91432	7.90584	7.40364e-11	1.37927e-08	14.5614
chr7.44039012.44039509	-1.87348	3.62558	-7.90355	7.47056e-11	1.39007e-08	14.5328
chr8.117896932.117897648	-2.25887	3.41642	-7.89946	7.59103e-11	1.4108e-08	14.5349
chr3.40899201.40899805	2.29922	2.84089	7.89835	7.62433e-11	1.4153e-08	14.531
chr5.95856549.95857014	-2.26977	2.82403	-7.8971	7.66153e-11	1.42051e-08	14.5277
chr2.172698109.172698680	2.4598	2.30963	7.89469	7.73421e-11	1.4312e-08	14.4891
chr10.4431307.4431878	2.63117	2.14915	7.89458	7.73759e-11	1.4312e-08	14.4648
chr10.97138809.97139257	-3.97327	1.94709	-7.89387	7.75928e-11	1.43191e-08	14.2389
chr8.32215301.32215757	-3.1123	2.03503	-7.89385	7.75983e-11	1.43191e-08	14.4362
chr16.10600890.10602392	-1.49301	5.69998	-7.89257	7.79893e-11	1.43644e-08	14.3027
chr2.71706767.71707245	-2.85693	1.76882	-7.89244	7.80287e-11	1.43644e-08	14.4427
chr5.76790214.76791285	1.93221	3.44641	7.88997	7.87866e-11	1.44868e-08	14.4949
chr15.73716291.73716943	-2.18498	2.55954	-7.88837	7.92827e-11	1.45608e-08	14.4979
chr19.55157594.55157940	-3.33655	2.21456	-7.88692	7.97327e-11	1.46262e-08	14.3907
chr3.184574420.184575392	-1.40764	4.22013	-7.88609	7.99925e-11	1.46565e-08	14.3873
chr8.40539318.40540286	2.35602	3.14472	7.88556	8.01602e-11	1.467e-08	14.4817
chr2.216691391.216691725	-1.50737	3.353	-7.87767	8.26742e-11	1.51123e-08	14.4339
chr3.52466532.52466909	-3.68693	1.41604	-7.87683	8.29478e-11	1.51445e-08	13.8407
chr2.101112025.101112449	-2.48783	2.66835	-7.87647	8.30644e-11	1.51468e-08	14.4525
chr4.113951090.113951583	-2.81346	2.03364	-7.87601	8.32167e-11	1.51468e-08	14.403
chr3.157705126.157705779	-4.15502	1.82966	-7.87589	8.32527e-11	1.51468e-08	13.9196
chr3.157785004.157785583	1.52728	3.06295	7.8749	8.35764e-11	1.5188e-08	14.4414
chr11.83865045.83866099	2.27305	3.16702	7.8742	8.38085e-11	1.52124e-08	14.4401
chr18.48889279.48889912	-2.55565	2.0296	-7.8738	8.39386e-11	1.52182e-08	14.3857
chr3.58621033.58621868	-2.17502	2.72157	-7.86969	8.53016e-11	1.54473e-08	14.4229
chr2.46855030.46855998	1.93281	2.9189	7.86669	8.63095e-11	1.56117e-08	14.4156
chr2.4412720.4413299	-2.94196	2.62439	-7.86421	8.71543e-11	1.57447e-08	14.3835
chrX.69314934.69315307	-2.45958	1.88799	-7.86393	8.72475e-11	1.57447e-08	14.3316
chr3.194010136.194010580	-2.22492	3.01965	-7.85904	8.89348e-11	1.60306e-08	14.3855
chr13.46356187.46356497	-2.30704	1.70202	-7.85784	8.93552e-11	1.60878e-08	14.3602
chr20.36481832.36482555	-1.81673	3.35737	-7.85592	9.00302e-11	1.61905e-08	14.3431
chr2.192571556.192572134	-2.78238	1.63952	-7.85548	9.01849e-11	1.61996e-08	14.1622
chr17.75578670.75579397	-2.16704	3.27089	-7.85495	9.03728e-11	1.62147e-08	14.3614
chr11.2463150.2463697	-1.93142	2.85047	-7.85209	9.13928e-11	1.63788e-08	14.3597
chr7.124246193.124247024	2.40083	2.38374	7.85125	9.16915e-11	1.64134e-08	14.3549
chr5.173290318.173290972	-1.38229	4.62034	-7.85037	9.20082e-11	1.64512e-08	14.2151
chr10.78981699.78982229	-2.27874	3.0541	-7.84583	9.3661e-11	1.67105e-08	14.331
chr8.27616891.27617648	1.75449	3.61403	7.84579	9.36736e-11	1.67105e-08	14.2926
chr1.41371778.41372563	-2.04876	3.01274	-7.84494	9.39895e-11	1.67477e-08	14.3222
chr1.26021622.26022407	-1.71971	3.86734	-7.84434	9.42092e-11	1.67676e-08	14.2641
chr2.205767684.205768833	-1.74918	3.57283	-7.84367	9.4456e-11	1.67923e-08	14.2911
chr4.101037849.101038422	-2.86021	1.86992	-7.84329	9.45962e-11	1.67981e-08	14.1774
chr6.118514507.118515034	-2.38211	2.32802	-7.84297	9.47174e-11	1.68004e-08	14.296
chr10.86668160.86668968	-1.60003	5.20382	-7.84252	9.48822e-11	1.68105e-08	14.1449
chr2.229045631.229046106	-2.08408	2.49433	-7.84192	9.51051e-11	1.68308e-08	14.3211
chr5.172940230.172941240	-1.69262	3.68552	-7.83845	9.64071e-11	1.70418e-08	14.2691
chr6.140043336.140044423	2.36107	2.39284	7.83779	9.66566e-11	1.70507e-08	14.2869
chr16.89003959.89004716	-1.89342	3.41095	-7.83774	9.66768e-11	1.70507e-08	14.2803
chr4.182240154.182241036	1.38618	4.63661	7.83636	9.71998e-11	1.71143e-08	14.1833
chr19.38304833.38305487	-1.3584	4.39029	-7.83621	9.72574e-11	1.71143e-08	14.1785
chr10.86690132.86692438	-1.86163	4.50943	-7.83484	9.7783e-11	1.71874e-08	14.1786
chr1.160162284.160162728	-4.09749	0.683023	-7.83275	9.85873e-11	1.73092e-08	13.3227
chr3.128584221.128584838	-3.28945	1.89362	-7.83106	9.92424e-11	1.74046e-08	14.0394
chr20.19835695.19836235	-2.02584	3.11784	-7.82776	1.00532e-10	1.76108e-08	14.2602
chr3.46849914.46850563	-2.47877	2.90647	-7.82721	1.00751e-10	1.76294e-08	14.2589
chr7.30743513.30743778	-2.85052	1.16235	-7.8253	1.01506e-10	1.77416e-08	13.8458
chr6.43702394.43703348	-1.46761	4.46432	-7.82362	1.02177e-10	1.78325e-08	14.1461
chr7.137867163.137867928	-2.48904	3.23593	-7.82342	1.02256e-10	1.78325e-08	14.251
chr15.99063513.99063858	-2.22793	2.01998	-7.82267	1.0256e-10	1.78359e-08	14.2325
chr10.2633606.2634325	-2.2508	2.95688	-7.82261	1.02584e-10	1.78359e-08	14.246
chr7.6077118.6077650	1.55233	4.40132	7.82252	1.02619e-10	1.78359e-08	14.1632
chr9.100379398.100380315	1.90283	2.85838	7.82188	1.02876e-10	1.78607e-08	14.2454
chr2.39469815.39470434	1.25751	3.73542	7.81733	1.04729e-10	1.81614e-08	14.1718
chr7.76011485.76012045	-2.01788	2.87867	-7.81705	1.04842e-10	1.81614e-08	14.2078
chr10.132891849.132892509	-2.02878	2.92205	-7.81595	1.05295e-10	1.82195e-08	14.2205
chr2.220676546.220677224	-2.81528	2.75057	-7.81442	1.0593e-10	1.83091e-08	14.217
chr2.28607928.28608629	-2.06609	3.2124	-7.81228	1.06821e-10	1.84425e-08	14.1864
chr2.149422084.149422993	1.61341	3.78203	7.81157	1.07119e-10	1.84735e-08	14.1625
chr1.55868987.55869568	-2.51588	2.23047	-7.80857	1.08386e-10	1.86611e-08	14.1824
chr6.145483182.145483915	2.3961	2.24325	7.80839	1.0846e-10	1.86611e-08	14.1522
chr14.103676892.103677404	-1.76228	3.02558	-7.80814	1.08566e-10	1.86611e-08	14.18
chr1.237044071.237044782	-1.67503	4.15271	-7.80669	1.09188e-10	1.87473e-08	14.1079
chr21.44709524.44710380	1.52374	3.15959	7.80631	1.09348e-10	1.87484e-08	14.165
chr19.38229609.38230177	-1.5421	3.69107	-7.80611	1.09436e-10	1.87484e-08	14.1316
chr3.192636627.192637615	-3.01752	2.97395	-7.80481	1.09993e-10	1.88231e-08	14.1802
chr14.72692621.72693091	-2.0338	2.4455	-7.80375	1.10452e-10	1.88808e-08	14.1766
chr3.146132008.146132507	1.77409	3.60193	7.80232	1.11072e-10	1.8966e-08	14.1341
chr1.30522377.30522906	-3.00149	1.89087	-7.80121	1.11559e-10	1.90283e-08	14.0286
chr11.6362420.6363462	-1.43625	4.84844	-7.80001	1.12085e-10	1.90791e-08	14.0145
chr3.21437932.21438585	-2.69526	1.71708	-7.79997	1.12102e-10	1.90791e-08	14.0301
chr6.158088084.158088486	-2.26582	1.9655	-7.79829	1.12841e-10	1.91628e-08	14.1227
chr12.105814249.105814923	-2.12544	2.57116	-7.79806	1.12942e-10	1.91628e-08	14.1538
chr1.238674440.238675517	-2.11991	2.7714	-7.79801	1.12964e-10	1.91628e-08	14.1548
chr11.123404947.123405855	-2.19558	4.2009	-7.7971	1.13369e-10	1.91934e-08	14.088
chr10.132446718.132447149	-2.91475	1.69877	-7.79705	1.13391e-10	1.91934e-08	13.9838
chr2.105494898.105495385	-3.43804	1.77021	-7.79652	1.13627e-10	1.92125e-08	14.0347
chr1.116501467.116501849	-2.91855	1.53499	-7.79577	1.13962e-10	1.92482e-08	14.0271
chr6.133040920.133041386	-4.01737	1.39495	-7.79449	1.14533e-10	1.93237e-08	13.4061
chr22.46970863.46971643	-1.72488	3.44669	-7.79234	1.15506e-10	1.94668e-08	14.0936
chr7.131851980.131852576	-2.33628	2.50027	-7.79086	1.16174e-10	1.95581e-08	14.1107
chr7.137882166.137882682	1.75585	3.92033	7.78995	1.1659e-10	1.96069e-08	14.0734
chr15.79178757.79179603	2.13332	3.09273	7.78875	1.1714e-10	1.96782e-08	14.1136
chr14.96583621.96584701	-2.07206	2.71066	-7.78693	1.17981e-10	1.97981e-08	14.1127
chr13.57507977.57508586	-3.77089	1.424	-7.78628	1.1828e-10	1.98268e-08	13.7923
chr14.36805051.36805582	-1.9326	4.49085	-7.78249	1.20049e-10	2.00928e-08	13.9975
chr4.129355232.129356009	-2.06198	2.26715	-7.78233	1.20125e-10	2.00928e-08	14.0933
chr11.69010903.69011446	-1.87939	3.09534	-7.78081	1.20843e-10	2.01911e-08	14.0763
chr5.14268251.14269099	1.47748	3.93486	7.78033	1.21074e-10	2.0207e-08	14.0209
chr7.149776278.149776717	-1.62144	3.69399	-7.78007	1.21198e-10	2.0207e-08	14.0349
chr2.87683404.87683863	-2.35016	2.5928	-7.77893	1.21736e-10	2.02535e-08	14.0822
chr7.131234603.131235983	1.62247	3.13414	7.77881	1.21796e-10	2.02535e-08	14.0758
chr13.96684443.96684901	-2.33122	3.15686	-7.77866	1.21867e-10	2.02535e-08	14.0669
chr19.49064888.49065803	-1.47323	3.34862	-7.77641	1.22947e-10	2.04112e-08	14.0439
chr16.75392806.75393430	-2.00834	3.10739	-7.77442	1.23908e-10	2.05488e-08	14.0538
chr4.71230810.71231560	-1.78062	3.05109	-7.77299	1.24605e-10	2.06424e-08	14.0475
chr6.105226169.105227227	-2.00795	3.43536	-7.76889	1.26624e-10	2.09545e-08	14.023
chr20.51661397.51662190	2.54722	1.83425	7.76765	1.27243e-10	2.10346e-08	13.9866
chr3.137861134.137861730	-3.08469	2.52007	-7.76584	1.2815e-10	2.1162e-08	14.0145
chrX.107729470.107729932	-1.94316	3.71102	-7.765	1.28572e-10	2.12093e-08	13.9865
chr9.35914415.35914942	-1.68348	3.85016	-7.76389	1.29131e-10	2.12468e-08	13.9725
chr14.95200298.95200895	-2.65453	2.0165	-7.76361	1.29273e-10	2.12468e-08	13.9571
chr4.78121181.78121913	-1.70881	3.60617	-7.76355	1.29302e-10	2.12468e-08	13.9826
chr5.42631096.42631620	-2.39844	2.7399	-7.76346	1.29347e-10	2.12468e-08	14.0216
chr7.133115502.133116085	-2.6276	1.85957	-7.76309	1.29536e-10	2.12555e-08	13.9633
chr17.58664990.58665587	3.05055	1.88324	7.76273	1.29719e-10	2.12631e-08	13.8845
chr6.136103522.136104749	-1.91709	4.53554	-7.76065	1.3078e-10	2.13936e-08	13.9067
chr19.41993204.41994419	-1.39297	4.06097	-7.76063	1.3079e-10	2.13936e-08	13.9355
chr12.110853806.110854132	-3.19189	1.38532	-7.76027	1.30974e-10	2.14012e-08	13.7908
chr3.56916016.56916717	-1.87835	2.61714	-7.7585	1.31887e-10	2.15277e-08	14.0032
chr5.177494646.177495151	-1.312	4.04274	-7.75818	1.32057e-10	2.15329e-08	13.9103
chr6.16380143.16381022	-1.96317	3.4282	-7.75651	1.32921e-10	2.16327e-08	13.9811
chr4.139243413.139243987	1.99318	2.31103	7.75646	1.32947e-10	2.16327e-08	13.9924
chr2.133948830.133949452	-2.68957	2.67607	-7.75549	1.33453e-10	2.16924e-08	13.9858
chr18.55833293.55834034	2.2815	3.09492	7.7546	1.33922e-10	2.17459e-08	13.9846
chr6.47915828.47916303	-2.26188	1.81137	-7.75327	1.3462e-10	2.18153e-08	13.9376
chr15.76206529.76206888	-2.00884	2.36856	-7.75312	1.347e-10	2.18153e-08	13.9745
chr2.27010791.27011334	1.97299	2.77863	7.75299	1.3477e-10	2.18153e-08	13.9811
chr10.124864240.124865103	-1.6732	3.55986	-7.75056	1.36056e-10	2.20006e-08	13.9255
chr7.70668309.70669258	-1.77286	4.11985	-7.74878	1.3701e-10	2.21318e-08	13.9006
chr1.36400661.36401707	-1.20769	4.86165	-7.74843	1.37198e-10	2.21392e-08	13.8031
chr18.46386705.46387403	-2.12074	2.39386	-7.74674	1.38112e-10	2.22424e-08	13.9558
chr5.151612853.151613566	1.98218	3.26092	7.74672	1.38124e-10	2.22424e-08	13.9505
chr15.67176696.67176911	-2.46618	1.76228	-7.74605	1.38483e-10	2.22631e-08	13.9052
chr7.139650592.139651181	-1.56476	2.81006	-7.74595	1.38539e-10	2.22631e-08	13.9468
chr1.116415764.116416498	-1.82816	4.25828	-7.74508	1.39015e-10	2.23166e-08	13.8627
chr4.67365906.67367029	2.41754	2.44552	7.74317	1.40056e-10	2.24604e-08	13.9362
chr9.85212277.85213332	2.097	3.08599	7.74219	1.40599e-10	2.25227e-08	13.9429
chr5.141695504.141696241	-2.38239	2.425	-7.74175	1.40841e-10	2.25227e-08	13.9346
chr9.137672938.137675138	-1.40346	4.10082	-7.74147	1.40993e-10	2.25227e-08	13.8476
chr7.150629335.150629990	-2.58688	2.58352	-7.74142	1.41023e-10	2.25227e-08	13.9376
chr13.62642802.62643419	2.18085	2.97789	7.73945	1.42115e-10	2.26738e-08	13.9311
chr20.57157071.57157802	-2.40125	3.91655	-7.73815	1.42839e-10	2.27661e-08	13.8762
chr1.152003001.152003428	-2.95027	2.08152	-7.73758	1.43162e-10	2.2794e-08	13.8817
chr18.7856557.7857234	2.11681	2.78843	7.73668	1.43668e-10	2.28513e-08	13.9142
chr1.240170126.240171351	-1.64896	3.65942	-7.73421	1.45064e-10	2.30498e-08	13.8537
chr11.103737799.103738239	-2.11166	2.12943	-7.73391	1.45236e-10	2.30536e-08	13.9057
chr11.113384574.113385093	1.55294	3.43842	7.73364	1.45389e-10	2.30542e-08	13.8712
chr12.2084548.2085280	2.09609	3.43403	7.73092	1.46947e-10	2.32776e-08	13.8853
chr17.60619129.60619847	2.37091	2.08001	7.72848	1.48359e-10	2.34591e-08	13.8249
chr13.43766684.43768047	-2.07808	3.919	-7.72842	1.48394e-10	2.34591e-08	13.8334
chr21.35428219.35428903	-3.16569	1.88033	-7.72766	1.48838e-10	2.34875e-08	13.7392
chr6.70398790.70399715	1.53939	3.84655	7.7276	1.48876e-10	2.34875e-08	13.8211
chr1.211630197.211631204	-1.45951	4.49743	-7.72637	1.49591e-10	2.35764e-08	13.7817
chr14.23434841.23436417	-2.35943	4.61409	-7.72297	1.51601e-10	2.3869e-08	13.7451
chr1.1959773.1960472	-1.50373	3.36508	-7.72069	1.52964e-10	2.40593e-08	13.8304
chr19.19461729.19462905	-1.30905	4.61223	-7.71558	1.5606e-10	2.45214e-08	13.6903
chr12.121214481.121215498	1.76762	2.93806	7.71465	1.56626e-10	2.45856e-08	13.8278
chr1.11792123.11792871	-1.48186	3.73028	-7.7138	1.57152e-10	2.46432e-08	13.7738
chr1.64037950.64038478	-1.74761	2.78913	-7.71354	1.57312e-10	2.46435e-08	13.8248
chr17.80795708.80796334	-1.3729	5.07354	-7.71183	1.58369e-10	2.47664e-08	13.6392
chr1.15706783.15707162	-1.86751	2.78404	-7.71176	1.58415e-10	2.47664e-08	13.8225
chr7.1638232.1638737	-2.38913	2.12087	-7.71082	1.59e-10	2.48329e-08	13.7984
chr8.25179665.25180300	2.13981	3.36462	7.71039	1.59269e-10	2.48457e-08	13.8089
chr7.51352240.51352728	-3.57649	1.64533	-7.71017	1.59401e-10	2.48457e-08	13.4875
chr1.48571158.48571932	-2.45761	2.84361	-7.70975	1.59668e-10	2.48623e-08	13.8193
chr11.45563706.45564398	-1.928	2.62702	-7.70675	1.61554e-10	2.51309e-08	13.8073
chr18.24696044.24696399	-4.1556	0.537968	-7.70647	1.61734e-10	2.51338e-08	12.8986
chr2.99890529.99891755	-2.41074	2.34247	-7.70587	1.62117e-10	2.5168e-08	13.7903
chr12.60500813.60501576	-2.05093	2.30045	-7.7046	1.62925e-10	2.52684e-08	13.7977
chr1.182671818.182672409	-2.84795	1.72296	-7.70389	1.63379e-10	2.52756e-08	13.7008
chr1.7516362.7516814	-2.06444	2.51825	-7.70385	1.63404e-10	2.52756e-08	13.7953
chr2.19580163.19581228	-1.84961	3.64016	-7.70367	1.63519e-10	2.52756e-08	13.7442
chr17.50583705.50584385	-1.98328	3.18634	-7.70351	1.63622e-10	2.52756e-08	13.769
chr19.3951030.3951912	-1.65026	3.44184	-7.70012	1.65814e-10	2.55672e-08	13.7394
chr1.111748426.111749394	-2.01503	2.96833	-7.70008	1.65839e-10	2.55672e-08	13.7669
chr4.147831753.147832296	2.38108	3.19155	7.69817	1.67083e-10	2.57336e-08	13.7747
chr5.112284272.112284963	-2.31016	2.56249	-7.69732	1.67639e-10	2.57937e-08	13.7725
chr14.104158704.104159345	-1.46181	3.56739	-7.69599	1.68521e-10	2.59038e-08	13.7049
chr5.71631106.71631593	-1.62767	3.385	-7.69537	1.68929e-10	2.59408e-08	13.7286
chr11.73647344.73647968	-1.73872	3.22794	-7.69344	1.7021e-10	2.61119e-08	13.7275
chrX.93321698.93322660	-1.61005	4.55318	-7.69278	1.70655e-10	2.61542e-08	13.623
chr1.43587556.43588164	-1.99278	2.86435	-7.69194	1.71219e-10	2.62149e-08	13.7521
chr2.105117541.105117864	-2.8934	1.03162	-7.69168	1.71393e-10	2.62157e-08	13.5244
chr20.57148148.57148825	-1.74566	3.54725	-7.68887	1.73286e-10	2.64723e-08	13.706
chr14.74326173.74327005	-1.83133	3.87174	-7.68869	1.73411e-10	2.64723e-08	13.6889
chrX.44314161.44314655	-1.67423	4.08384	-7.6882	1.73747e-10	2.64976e-08	13.6628
chr19.18156999.18157439	-1.56899	3.74226	-7.68655	1.74876e-10	2.66321e-08	13.6603
chr2.221073567.221074421	-2.76622	2.4567	-7.68641	1.74971e-10	2.66321e-08	13.7286
chr7.77428725.77429154	-2.24272	3.46995	-7.68565	1.75494e-10	2.66855e-08	13.7151
chr10.97065180.97065467	-2.62318	1.62473	-7.68459	1.76222e-10	2.67578e-08	13.5825
chr13.40442101.40442881	-2.64432	3.19278	-7.68446	1.76313e-10	2.67578e-08	13.7236
chr12.50018810.50019527	-2.58093	2.30154	-7.68405	1.76593e-10	2.67742e-08	13.705
chr12.119478993.119479686	2.20154	2.85972	7.68276	1.77491e-10	2.68841e-08	13.7173
chr19.58326666.58327726	-1.03845	5.45285	-7.68188	1.78108e-10	2.69513e-08	13.4873
chr6.150191733.150192180	2.11197	2.13703	7.67962	1.79691e-10	2.71645e-08	13.6903
chr11.27857370.27858121	-2.60158	2.04293	-7.67427	1.83498e-10	2.77131e-08	13.6381
chr17.47866839.47867435	-2.32211	2.76951	-7.67264	1.84679e-10	2.78644e-08	13.6771
chr17.73744490.73745113	-2.43381	2.04857	-7.67187	1.85233e-10	2.79128e-08	13.6443
chr6.5096355.5096928	-2.09707	2.87823	-7.6717	1.8536e-10	2.79128e-08	13.671
chr11.133697199.133698105	-2.37505	1.74348	-7.67129	1.85656e-10	2.79305e-08	13.612
chr6.17483470.17484667	-1.74984	2.92846	-7.6691	1.87259e-10	2.81444e-08	13.6614
chr22.20000168.20000889	-3.21295	2.32289	-7.66784	1.8819e-10	2.8257e-08	13.6086
chr16.52680854.52681623	-2.69234	2.28508	-7.66671	1.89024e-10	2.83549e-08	13.6385
chrX.139083097.139083646	-5.71681	0.838104	-7.66554	1.8989e-10	2.84573e-08	12.7727
chr5.89313708.89314584	1.7094	3.82071	7.6644	1.90742e-10	2.85575e-08	13.5954
chr18.58784920.58785856	1.82842	3.61003	7.66348	1.91429e-10	2.86328e-08	13.5961
chr22.46116298.46117039	-1.57499	3.41117	-7.66287	1.91892e-10	2.86555e-08	13.6081
chr2.232348942.232349467	-2.65252	1.97187	-7.66279	1.91949e-10	2.86555e-08	13.5847
chr4.54082010.54082798	1.63345	3.48984	7.662	1.92546e-10	2.87171e-08	13.6192
chr10.34760594.34760908	-2.66038	2.11278	-7.6617	1.92776e-10	2.87237e-08	13.6146
chr8.98165734.98166419	2.61308	2.43419	7.65903	1.94805e-10	2.89919e-08	13.6114
chr6.45812758.45813563	-1.69424	3.60331	-7.65873	1.95029e-10	2.89919e-08	13.574
chr7.46900432.46901463	-2.02171	3.95288	-7.65859	1.95134e-10	2.89919e-08	13.5599
chr11.68432737.68433297	-2.68278	2.2844	-7.65803	1.95564e-10	2.9028e-08	13.5993
chr2.232689375.232690005	-2.29216	2.18426	-7.65679	1.9652e-10	2.91422e-08	13.5916
chr3.186160753.186161421	1.79797	2.84134	7.65555	1.97478e-10	2.92562e-08	13.6053
chr13.54029150.54029588	2.2553	2.84082	7.65524	1.97722e-10	2.92646e-08	13.6123
chr1.24694070.24694886	-1.29512	5.14848	-7.65472	1.98118e-10	2.92954e-08	13.436
chr1.201112249.201112678	-2.43788	1.92911	-7.654	1.98684e-10	2.9351e-08	13.5868
chr3.38089000.38089705	-2.57907	2.07013	-7.65286	1.99569e-10	2.94539e-08	13.549
chr20.38599390.38599936	-1.77598	3.02615	-7.65239	1.99937e-10	2.94803e-08	13.5836
chr10.29231475.29232132	-2.53787	2.97858	-7.65176	2.00433e-10	2.95253e-08	13.5993
chr19.8050309.8051123	-1.61132	3.79352	-7.64886	2.0273e-10	2.98354e-08	13.5427
chr17.4806572.4807513	-1.45961	3.77958	-7.64798	2.03427e-10	2.99097e-08	13.5229
chr2.2769917.2770373	-2.52793	1.95823	-7.64724	2.04021e-10	2.99492e-08	13.5401
chr20.16385488.16386448	-1.91327	2.99618	-7.64697	2.04234e-10	2.99492e-08	13.5726
chr1.166952200.166952828	2.87176	2.23653	7.64692	2.04273e-10	2.99492e-08	13.4849
chr12.131720884.131721281	2.79343	1.99758	7.64277	2.07632e-10	3.04129e-08	13.4332
chr9.126703015.126703286	-2.73688	1.08174	-7.64095	2.09112e-10	3.0601e-08	13.3073
chr11.3946644.3947507	-2.66731	1.78735	-7.64057	2.09427e-10	3.06183e-08	13.4651
chr3.68705833.68706629	-2.05468	3.54324	-7.63876	2.10918e-10	3.08074e-08	13.5238
chr17.19387018.19388031	-1.93957	2.46202	-7.6385	2.11134e-10	3.08099e-08	13.5488
chr16.66070429.66071032	-2.61737	2.42491	-7.63814	2.11435e-10	3.0825e-08	13.5449
chr20.32528329.32529129	-1.78853	2.87391	-7.63322	2.15549e-10	3.13952e-08	13.5174
chr2.229407219.229407621	2.17646	1.80818	7.63198	2.16605e-10	3.15196e-08	13.4907
chr15.72615342.72615994	-2.48935	1.8937	-7.62913	2.19035e-10	3.18157e-08	13.4311
chr2.226446236.226446929	-2.61791	1.77449	-7.62912	2.19049e-10	3.18157e-08	13.4366
chr5.16378581.16379229	-2.47771	1.94626	-7.6288	2.19324e-10	3.18259e-08	13.4721
chr16.91412.91920	-2.19217	2.45099	-7.6283	2.19749e-10	3.18579e-08	13.5034
chr18.10121835.10122789	-1.4716	3.8253	-7.62724	2.20672e-10	3.19619e-08	13.4289
chr2.8629432.8629695	-2.50685	2.32763	-7.6268	2.21048e-10	3.19865e-08	13.4799
chr12.14554116.14554874	-1.17882	5.27147	-7.62556	2.22125e-10	3.21125e-08	13.3123
chr3.42822946.42823856	1.7559	3.40374	7.62491	2.22689e-10	3.21642e-08	13.457
chr2.61816609.61817322	-1.86392	1.883	-7.62186	2.25373e-10	3.25217e-08	13.4672
chr13.46354699.46355460	2.19193	2.86878	7.62075	2.26354e-10	3.26329e-08	13.4813
chr22.17807602.17808571	-1.40235	3.80649	-7.61912	2.27809e-10	3.28003e-08	13.4081
chr12.132594007.132594337	-1.66965	4.37808	-7.61888	2.28019e-10	3.28003e-08	13.3654
chr1.181557032.181557906	-1.91987	2.57331	-7.61853	2.28335e-10	3.28003e-08	13.4706
chr3.46696211.46696913	-1.45621	4.03433	-7.61851	2.28358e-10	3.28003e-08	13.382
chr14.101561254.101561615	-2.48712	1.74686	-7.61803	2.28783e-10	3.2831e-08	13.427
chr20.32627346.32628297	-1.36036	3.57806	-7.61625	2.30386e-10	3.29783e-08	13.4063
chr17.77675987.77676673	-2.01827	2.34045	-7.61611	2.30512e-10	3.29783e-08	13.4622
chr1.17443472.17443876	3.18307	1.46927	7.61599	2.30619e-10	3.29783e-08	13.1855
chr13.31890698.31891905	-1.67218	3.88916	-7.61595	2.30658e-10	3.29783e-08	13.4175
chr13.44800670.44801311	-1.84114	2.15079	-7.6134	2.3298e-10	3.32522e-08	13.4503
chr9.134661787.134662925	-1.50759	4.552	-7.61337	2.33001e-10	3.32522e-08	13.304
chr2.145252337.145252945	-2.4267	2.65837	-7.61293	2.33409e-10	3.328e-08	13.4521
chr14.34842822.34843613	2.27506	2.17361	7.61213	2.34142e-10	3.33539e-08	13.4435
chr2.37916541.37916976	-3.28612	1.00282	-7.6116	2.3463e-10	3.33928e-08	12.9447
chr1.56456513.56457086	2.46573	2.72998	7.61122	2.34981e-10	3.34122e-08	13.4459
chr21.39022959.39023836	-1.77927	4.33738	-7.61	2.36102e-10	3.35409e-08	13.3327
chr9.95644168.95644915	-1.76501	3.98993	-7.60962	2.36456e-10	3.35444e-08	13.3493
chr15.40301330.40302359	-1.53456	3.48555	-7.60943	2.36636e-10	3.35444e-08	13.3902
chr12.50103737.50104255	-2.12745	2.4135	-7.60928	2.36773e-10	3.35444e-08	13.4293
chr1.171084163.171084625	-2.79688	1.77451	-7.60556	2.40248e-10	3.40058e-08	13.3738
chr17.2396681.2397156	-1.19725	4.78626	-7.60487	2.40908e-10	3.4068e-08	13.2487
chr12.76685321.76685712	-1.55565	2.94037	-7.60179	2.43833e-10	3.44224e-08	13.3967
chrX.108250483.108250993	-3.44223	1.6063	-7.60176	2.43856e-10	3.44224e-08	13.2556
chr4.183960880.183961699	-1.89353	3.71894	-7.60152	2.44093e-10	3.44246e-08	13.3563
chr1.109535807.109536400	-2.68012	2.48704	-7.6004	2.45163e-10	3.45272e-08	13.3963
chr19.46413059.46413920	-1.33423	5.18034	-7.6003	2.45264e-10	3.45272e-08	13.2058
chr2.60553546.60553791	-1.769	2.77343	-7.59954	2.45996e-10	3.45989e-08	13.3877
chr16.20624950.20625564	-2.30238	3.2551	-7.59836	2.47137e-10	3.47279e-08	13.3872
chr13.67285411.67286082	-3.01601	2.15795	-7.59729	2.48174e-10	3.48423e-08	13.3199
chr11.64745752.64746313	-1.49425	3.9321	-7.59589	2.49542e-10	3.50027e-08	13.3006
chr22.31090288.31090613	-2.4477	1.62117	-7.59387	2.51521e-10	3.52486e-08	13.3433
chr2.201907075.201907790	-2.03649	4.36582	-7.59176	2.53611e-10	3.55051e-08	13.2812
chr22.36461982.36462614	-1.07897	4.86976	-7.59157	2.53808e-10	3.55051e-08	13.2082
chr15.80288078.80288808	-2.41693	3.56562	-7.58914	2.5623e-10	3.58116e-08	13.3184
chr18.45738795.45739111	-2.20981	2.27212	-7.58875	2.56624e-10	3.58345e-08	13.3401
chrX.44975472.44976201	1.66411	2.92408	7.58829	2.57088e-10	3.58671e-08	13.354
chr17.7854843.7855040	-2.52245	2.10907	-7.58747	2.57915e-10	3.59503e-08	13.3326
chrX.30283516.30284349	1.81376	3.22327	7.58652	2.58883e-10	3.60271e-08	13.3306
chr2.217959695.217960702	-1.71745	4.43124	-7.58631	2.59096e-10	3.60271e-08	13.2378
chr5.144048143.144048902	-1.75945	3.41224	-7.58624	2.59161e-10	3.60271e-08	13.3022
chr6.7505184.7505967	1.3353	4.15282	7.58561	2.59811e-10	3.60852e-08	13.2405
chr3.73863601.73863984	-3.05477	2.74224	-7.5852	2.60222e-10	3.6103e-08	13.3296
chr3.151476479.151477072	-2.49029	2.32417	-7.58503	2.60403e-10	3.6103e-08	13.3441
chr4.113355480.113356238	2.39638	2.54905	7.58475	2.60686e-10	3.61081e-08	13.3437
chr1.9890194.9890905	1.53649	3.51085	7.58453	2.60905e-10	3.61081e-08	13.3111
chr3.108104090.108104762	-2.20406	3.39511	-7.58234	2.63162e-10	3.63882e-08	13.3198
chr14.90454071.90454850	-1.89963	2.40722	-7.581	2.64552e-10	3.6517e-08	13.3313
chr1.48676641.48677755	-1.69193	2.80942	-7.5809	2.64647e-10	3.6517e-08	13.326
chr13.70079984.70080321	-2.79151	1.94386	-7.58069	2.64869e-10	3.6517e-08	13.2758
chr10.56973651.56974117	-2.8062	1.69305	-7.58053	2.65033e-10	3.6517e-08	13.1864
chr1.27347234.27347611	2.17778	2.09713	7.57808	2.6759e-10	3.68368e-08	13.2828
chr1.201486127.201486621	-2.29292	2.39845	-7.5771	2.6863e-10	3.69464e-08	13.3162
chr7.75623369.75624509	-1.66449	2.69984	-7.57688	2.68862e-10	3.69464e-08	13.3156
chr2.201150972.201151706	2.35335	2.79619	7.57608	2.69703e-10	3.70293e-08	13.3041
chr22.30881342.30882163	-1.91725	3.56232	-7.57491	2.70945e-10	3.71671e-08	13.2576
chr2.8615707.8616337	-2.13771	2.63607	-7.57437	2.71515e-10	3.72124e-08	13.3062
chr6.74780762.74781267	-2.71866	2.25243	-7.57364	2.72291e-10	3.72858e-08	13.2391
chr14.32404801.32405299	-2.47209	1.75179	-7.57172	2.74351e-10	3.7535e-08	13.2687
chr16.84308196.84308527	-3.52368	0.96929	-7.5714	2.74695e-10	3.7549e-08	12.6209
chr5.41230216.41230682	-4.47819	1.05408	-7.57041	2.75763e-10	3.76618e-08	12.4408
chr1.91569559.91570255	-1.94877	3.89581	-7.56986	2.76365e-10	3.76896e-08	13.2177
chr9.133359423.133360186	-1.72952	2.76486	-7.56978	2.76451e-10	3.76896e-08	13.2842
chrX.22987288.22987870	2.63795	1.97716	7.56812	2.78251e-10	3.79019e-08	13.1529
chr5.13831496.13832040	1.81529	2.92673	7.56761	2.78809e-10	3.79447e-08	13.2726
chr8.143499096.143500148	-1.36228	3.98577	-7.56584	2.80755e-10	3.81761e-08	13.1754
chr5.144421283.144422233	1.30275	4.04162	7.56015	2.87094e-10	3.90039e-08	13.1704
chr10.98430953.98431471	-1.47773	3.82295	-7.55779	2.89762e-10	3.93321e-08	13.1677
chr2.134139475.134139973	-2.2438	3.16276	-7.55737	2.90236e-10	3.9362e-08	13.2275
chr1.203290247.203290886	-1.71157	2.72188	-7.55686	2.90824e-10	3.93745e-08	13.2367
chr5.151597019.151597941	-1.50311	4.30151	-7.55685	2.90834e-10	3.93745e-08	13.1216
chr1.16967156.16967782	-3.17244	1.79189	-7.55606	2.9174e-10	3.94628e-08	13.073
chr1.65002195.65003325	1.58454	3.83296	7.55453	2.93497e-10	3.9666e-08	13.176
chr7.129453532.129454514	-2.0994	4.22614	-7.55357	2.94603e-10	3.97809e-08	13.1509
chr5.72441720.72442348	1.97581	2.67825	7.55236	2.95999e-10	3.99116e-08	13.2184
chr3.13565850.13566648	-1.59635	3.18848	-7.55229	2.96084e-10	3.99116e-08	13.1923
chr5.137332213.137332736	-2.7623	1.84204	-7.55096	2.97628e-10	4.0085e-08	13.1691
chr18.13271495.13271967	-2.00101	3.66025	-7.54938	2.99476e-10	4.0299e-08	13.1473
chr8.20736595.20737392	-3.13696	2.17929	-7.54897	2.99958e-10	4.0329e-08	13.1761
chr1.33188533.33189256	2.15986	2.30736	7.54853	3.00483e-10	4.03647e-08	13.2029
chr20.50678226.50678786	-1.97402	2.43294	-7.54595	3.03535e-10	4.07395e-08	13.1962
chr4.128229186.128230016	-2.44924	2.64164	-7.54483	3.04873e-10	4.08837e-08	13.1918
chr3.31004098.31004721	1.87583	2.97216	7.544	3.05864e-10	4.09813e-08	13.1851
chrX.107845454.107846125	-1.90496	4.09375	-7.5435	3.06466e-10	4.10266e-08	13.1016
chr10.97584007.97584556	-1.96646	2.99221	-7.5432	3.06826e-10	4.10395e-08	13.1717
chr17.17841479.17842035	-2.12997	2.90168	-7.54291	3.07182e-10	4.10518e-08	13.1823
chr7.128215514.128216091	-2.81541	1.66942	-7.54182	3.08494e-10	4.11532e-08	13.0647
chr1.47409111.47409956	-1.06194	4.70712	-7.54165	3.08705e-10	4.11532e-08	13.0329
chr10.75508212.75509284	-1.40517	3.96898	-7.54162	3.08734e-10	4.11532e-08	13.1065
chr3.52670624.52671469	1.41001	4.13024	7.54115	3.09301e-10	4.11935e-08	13.0826
chr3.159654363.159655094	-2.85877	3.05483	-7.53856	3.12464e-10	4.15685e-08	13.1704
chr19.58537984.58538964	-1.90491	2.61668	-7.53825	3.12845e-10	4.15685e-08	13.1692
chr8.22221882.22222330	-1.85651	2.36656	-7.53815	3.12967e-10	4.15685e-08	13.168
chr1.153360986.153361645	-2.24422	2.61637	-7.53787	3.13316e-10	4.15685e-08	13.1642
chr20.6297840.6298383	-3.02647	2.15728	-7.53763	3.13612e-10	4.15685e-08	13.1396
chr6.92564236.92565022	-2.77274	2.54161	-7.53754	3.13721e-10	4.15685e-08	13.1594
chr1.40967465.40968387	1.92412	3.05186	7.537	3.14382e-10	4.16207e-08	13.1524
chr16.89559078.89559451	2.49527	2.08037	7.53627	3.15283e-10	4.17045e-08	13.1035
chr1.164895171.164895788	-2.81808	1.2749	-7.53575	3.1593e-10	4.17546e-08	12.8615
chr1.109667493.109668667	-1.45095	4.01442	-7.53471	3.17223e-10	4.18262e-08	13.0608
chr10.122207410.122207943	-2.4608	2.88284	-7.53451	3.17467e-10	4.18262e-08	13.1531
chr3.195187558.195188688	1.62362	3.05267	7.53451	3.17474e-10	4.18262e-08	13.1375
chr4.3487935.3488869	2.56596	2.78957	7.53445	3.17547e-10	4.18262e-08	13.1447
chr2.127652084.127652561	-1.7843	3.98143	-7.53157	3.2115e-10	4.22649e-08	13.0348
chr7.44307386.44307937	-2.63209	2.16099	-7.53088	3.22024e-10	4.23442e-08	13.0774
chr10.10730683.10731062	-2.81248	1.81812	-7.52968	3.23541e-10	4.25077e-08	13.0886
chr1.115179289.115180125	1.65577	4.73309	7.52911	3.24261e-10	4.25663e-08	13.0064
chr10.103676105.103677494	1.23128	4.58221	7.52889	3.24546e-10	4.25678e-08	12.9932
chr16.25138169.25138509	-2.4441	1.69359	-7.52752	3.26293e-10	4.27609e-08	13.0698
chr3.18997751.18998546	-2.8621	2.74703	-7.52703	3.26923e-10	4.28074e-08	13.1151
chr16.4826982.4827481	-2.0681	1.83338	-7.52555	3.28829e-10	4.30208e-08	13.1072
chr21.45534421.45535081	-1.83362	3.08159	-7.52392	3.30935e-10	4.32384e-08	13.0812
chr17.28575445.28575718	-3.12882	1.30609	-7.52383	3.31049e-10	4.32384e-08	12.8795
chr4.3166200.3166931	-2.09569	2.9	-7.52359	3.3136e-10	4.32427e-08	13.096
chr1.228367885.228368316	-1.58832	3.08397	-7.52256	3.32702e-10	4.33547e-08	13.068
chr19.44823233.44823528	-2.36634	2.18626	-7.52251	3.32775e-10	4.33547e-08	13.0921
chr6.160190787.160191565	-2.95321	1.96617	-7.52161	3.33941e-10	4.34701e-08	12.9761
chr7.136697988.136699415	-2.10984	2.67516	-7.52082	3.34978e-10	4.35687e-08	13.1002
chr13.99150700.99152078	1.71661	3.63108	7.52002	3.36043e-10	4.36544e-08	13.0636
chr1.36240193.36240677	-1.66467	3.98738	-7.5199	3.36198e-10	4.36544e-08	13.0035
chr8.107747258.107747604	-4.36042	-0.0982274	-7.51957	3.36624e-10	4.36732e-08	12.2136
chr1.147748659.147749407	-2.6535	4.04525	-7.51817	3.38486e-10	4.38783e-08	13.0321
chr6.35297539.35298157	-1.53974	3.17682	-7.51719	3.3979e-10	4.40106e-08	13.0624
chr9.73684016.73685074	2.97019	2.76061	7.51657	3.40621e-10	4.40815e-08	13.0861
chr17.57898520.57899690	-1.42655	5.09557	-7.51521	3.4243e-10	4.42457e-08	12.8926
chr1.206905266.206905809	2.31891	2.87465	7.51519	3.42458e-10	4.42457e-08	13.0819
chr5.10702932.10703445	2.15452	2.0714	7.51474	3.43068e-10	4.42877e-08	13.0515
chr14.52079294.52081425	1.35324	4.12051	7.51326	3.45067e-10	4.45088e-08	12.9918
chr2.160695364.160696415	2.39285	2.49028	7.51295	3.45486e-10	4.45258e-08	13.0726
chr8.11782934.11783942	2.75654	2.39452	7.51176	3.47109e-10	4.4698e-08	13.0545
chr4.8255853.8256584	-1.97724	2.35903	-7.511	3.48138e-10	4.47742e-08	13.0651
chr19.16420365.16421248	-1.82298	3.40029	-7.5109	3.48276e-10	4.47742e-08	13.022
chr3.52446417.52448077	-1.62121	4.11706	-7.50932	3.50438e-10	4.50149e-08	12.9451
chr5.173795595.173796045	-2.96735	1.6716	-7.50882	3.51134e-10	4.50423e-08	12.8203
chr15.100721720.100722554	2.26758	3.02318	7.50875	3.5123e-10	4.50423e-08	13.0475
chr2.118687576.118688169	-3.06314	2.47872	-7.50769	3.52684e-10	4.51915e-08	13.0319
chr16.90077253.90077963	-1.44795	4.21376	-7.50743	3.53049e-10	4.52011e-08	12.9475
chr3.195886345.195887127	-1.63584	4.30935	-7.50318	3.58981e-10	4.59227e-08	12.8915
chr1.201374451.201375465	-1.52488	4.11061	-7.50263	3.59762e-10	4.59848e-08	12.9336
chr10.31242790.31243404	2.31457	3.27519	7.50167	3.61112e-10	4.61194e-08	13.0205
chr11.48182838.48183376	-2.94466	2.64172	-7.50113	3.6188e-10	4.61797e-08	13.017
chr13.110047448.110047987	-1.86655	3.5514	-7.49958	3.64087e-10	4.64044e-08	12.9698
chr3.184345508.184346108	-1.48442	3.14262	-7.49948	3.64238e-10	4.64044e-08	12.9991
chr7.2713192.2713741	-1.68976	3.23939	-7.49788	3.66532e-10	4.66584e-08	12.9694
chr11.66326609.66326963	-2.46537	2.41744	-7.49735	3.67293e-10	4.67171e-08	13.0053
chr6.118186686.118188311	2.60357	2.93624	7.49672	3.68201e-10	4.67943e-08	13.0113
chr11.28475647.28476684	-2.47012	2.36725	-7.49615	3.69018e-10	4.68599e-08	13.002
chr18.50665567.50665906	-3.84901	1.19441	-7.49526	3.70306e-10	4.6985e-08	12.45
chr1.147167272.147167842	1.6476	3.32388	7.494	3.72152e-10	4.71808e-08	12.9742
chrX.129931236.129933226	-1.22402	5.50088	-7.49313	3.73419e-10	4.72984e-08	12.7637
chr11.100578990.100579426	2.29828	2.24984	7.49295	3.73688e-10	4.72984e-08	12.9867
chr1.162889909.162890541	-2.12933	3.04936	-7.49127	3.76153e-10	4.75717e-08	12.9789
chr4.87108029.87108532	1.21621	4.47335	7.49039	3.77448e-10	4.76967e-08	12.846
chrX.154751408.154752211	-2.18993	2.4397	-7.48988	3.78215e-10	4.77549e-08	12.9855
chr11.92776563.92777109	-1.70679	2.75097	-7.48963	3.78584e-10	4.77626e-08	12.9739
chr10.73867339.73868251	-1.91307	2.46469	-7.48927	3.79114e-10	4.77908e-08	12.9774
chr11.126373107.126374024	-1.57111	3.69072	-7.48903	3.79472e-10	4.77972e-08	12.9243
chr11.19244522.19245025	2.16706	2.56605	7.4888	3.79811e-10	4.78011e-08	12.98
chr8.124853737.124854164	-1.87621	2.91551	-7.48824	3.80657e-10	4.78469e-08	12.9534
chr2.96104244.96104444	-3.02963	1.26805	-7.48798	3.81047e-10	4.78469e-08	12.6884
chr7.151538888.151539614	-1.51952	2.98531	-7.48794	3.81097e-10	4.78469e-08	12.9591
chr5.76805871.76806577	1.81864	3.30765	7.48759	3.81617e-10	4.78736e-08	12.9346
chr9.114995543.114996176	-2.25955	1.99135	-7.4867	3.82957e-10	4.79925e-08	12.9677
chr16.30700664.30701258	-1.31067	3.82095	-7.48655	3.83182e-10	4.79925e-08	12.8993
chr2.66361872.66362499	-2.73951	1.96101	-7.48461	3.86111e-10	4.83204e-08	12.8866
chr11.2390547.2391303	-1.35639	4.11239	-7.4841	3.86886e-10	4.83785e-08	12.8401
chr9.130977631.130978292	-2.37485	2.55278	-7.48076	3.91981e-10	4.89762e-08	12.9456
chr12.47939095.47939497	-2.7658	2.0391	-7.47986	3.93378e-10	4.91113e-08	12.879
chr2.54639683.54640263	2.04517	2.35958	7.47854	3.95411e-10	4.93255e-08	12.9424
chr3.60086726.60087285	2.85581	2.00591	7.47799	3.9627e-10	4.93283e-08	12.8977
chr16.84785982.84787490	-1.75935	3.66357	-7.47799	3.96272e-10	4.93283e-08	12.8864
chr19.31118205.31119455	-2.08437	3.19162	-7.47792	3.96384e-10	4.93283e-08	12.9094
chr1.16019566.16019882	-1.6294	2.7573	-7.47722	3.97473e-10	4.94242e-08	12.9243
chr4.3909965.3910756	-2.24525	2.49435	-7.4761	3.99225e-10	4.96024e-08	12.9317
chr22.39028302.39028675	-2.05346	2.53733	-7.47528	4.00506e-10	4.97218e-08	12.9294
chr7.150942147.150942544	-2.6526	1.55633	-7.47386	4.02747e-10	4.99602e-08	12.7922
chr5.109921864.109922873	-2.34544	3.71637	-7.47286	4.0433e-10	5.01166e-08	12.8764
chr12.117123339.117123911	-2.6569	1.70413	-7.47127	4.06859e-10	5.039e-08	12.8649
chr6.50850033.50851256	1.54924	3.48453	7.47077	4.07655e-10	5.04484e-08	12.8769
chr1.231847153.231848203	-1.772	3.93324	-7.47004	4.08819e-10	5.05522e-08	12.8365
chr6.142400478.142401254	1.30721	4.47819	7.46896	4.1055e-10	5.0726e-08	12.8017
chr2.28736066.28736411	-2.18055	2.54572	-7.46719	4.1341e-10	5.10388e-08	12.8994
chr17.79991399.79992076	-1.69658	2.85086	-7.46631	4.14849e-10	5.11758e-08	12.8878
chr7.21939300.21940343	-1.69289	3.25821	-7.4653	4.16502e-10	5.13389e-08	12.8714
chr5.56350368.56351166	2.28706	2.73147	7.46261	4.20906e-10	5.18408e-08	12.8819
chr3.121330413.121331277	-2.08373	3.54988	-7.46241	4.21248e-10	5.18418e-08	12.8407
chr15.78004948.78005504	-1.51235	3.49188	-7.4619	4.22089e-10	5.19043e-08	12.8114
chr14.23569894.23570098	-2.85183	1.56511	-7.46122	4.23221e-10	5.20024e-08	12.6645
chr18.68232828.68233320	-3.48239	1.5475	-7.46051	4.24398e-10	5.21058e-08	12.6721
chr3.107710733.107711295	2.62288	1.90877	7.4597	4.25747e-10	5.21501e-08	12.7663
chr6.111263842.111264375	2.02936	2.64006	7.45969	4.2576e-10	5.21501e-08	12.8716
chr2.45888976.45889502	-2.0532	1.96232	-7.45969	4.25764e-10	5.21501e-08	12.8667
chr1.43147548.43148140	-1.43627	4.21531	-7.45947	4.26132e-10	5.2154e-08	12.7538
chr3.33115160.33115565	1.45169	3.7104	7.45908	4.26788e-10	5.21853e-08	12.8158
chr19.39305077.39305540	-1.87173	2.89281	-7.45891	4.27058e-10	5.21853e-08	12.8545
chr15.65418700.65418953	-2.90816	1.80437	-7.45848	4.2779e-10	5.22337e-08	12.7701
chr1.41695068.41695517	-2.76199	1.66272	-7.45813	4.28378e-10	5.22536e-08	12.7551
chr22.26585018.26585517	-2.01825	2.46151	-7.45798	4.28625e-10	5.22536e-08	12.8651
chr21.44952341.44953053	-2.00116	2.68691	-7.45771	4.29072e-10	5.22672e-08	12.8576
chr1.220810873.220811404	-2.36973	1.97344	-7.45659	4.30964e-10	5.24565e-08	12.8351
chr2.80517364.80517687	-3.25743	2.0033	-7.45562	4.32608e-10	5.26155e-08	12.7652
chr7.100465867.100466134	-2.99021	1.51939	-7.45517	4.33378e-10	5.26679e-08	12.6332
chr6.157325243.157325603	-2.52417	2.29831	-7.45471	4.34155e-10	5.27212e-08	12.8198
chr10.44261009.44262169	-1.82785	3.24116	-7.45356	4.36122e-10	5.28929e-08	12.8233
chr10.79445231.79446878	-1.03637	6.00433	-7.45349	4.36249e-10	5.28929e-08	12.5451
chr9.36436848.36437232	-3.06956	1.22586	-7.45208	4.38661e-10	5.3144e-08	12.4817
chr2.225140613.225140949	-3.85619	0.0786675	-7.45016	4.41971e-10	5.35032e-08	11.959
chr3.149542077.149542955	2.25762	2.59206	7.44976	4.42674e-10	5.35466e-08	12.8311
chr22.29780580.29781530	1.8084	2.8917	7.44944	4.43229e-10	5.35642e-08	12.8252
chr10.71746394.71747271	-1.69997	3.67063	-7.44928	4.43508e-10	5.35642e-08	12.7591
chr16.4768578.4768946	-1.2156	3.62472	-7.44869	4.44532e-10	5.36462e-08	12.7606
chr10.104424657.104425181	3.33114	1.69996	7.4478	4.46096e-10	5.37628e-08	12.6282
chr14.56487406.56488135	2.79843	1.8704	7.44774	4.46189e-10	5.37628e-08	12.7393
chr19.42038291.42039104	-3.23526	2.47631	-7.44606	4.49148e-10	5.40775e-08	12.7892
chr9.90642351.90643353	-1.49641	3.66415	-7.44572	4.49747e-10	5.41077e-08	12.747
chr16.49967126.49967672	-3.1198	1.77638	-7.44476	4.51438e-10	5.42692e-08	12.7285
chr15.84929753.84930392	-1.74009	3.54016	-7.44203	4.56302e-10	5.48116e-08	12.7583
chr7.136709679.136710284	-2.59814	1.95415	-7.44077	4.58553e-10	5.50395e-08	12.7569
chr1.175823872.175824491	-2.73803	2.18382	-7.44022	4.59561e-10	5.51179e-08	12.7192
chr16.85350984.85351479	-2.11227	2.98127	-7.43861	4.62456e-10	5.53845e-08	12.7869
chr2.97023517.97024317	2.81953	1.67408	7.43859	4.62496e-10	5.53845e-08	12.7405
chr8.98444086.98444574	-2.63108	1.25617	-7.438	4.63565e-10	5.54386e-08	12.6547
chr1.16012567.16013729	-1.25129	5.33046	-7.43794	4.63674e-10	5.54386e-08	12.5399
chr17.50111355.50112484	-1.62797	4.17243	-7.43773	4.64057e-10	5.54386e-08	12.6709
chr15.64158687.64159067	-2.25051	2.57376	-7.43753	4.64432e-10	5.54386e-08	12.7831
chr6.128655790.128656536	1.88632	3.40987	7.4373	4.64842e-10	5.54386e-08	12.7531
chr12.27549248.27550288	2.0904	2.60568	7.43716	4.65103e-10	5.54386e-08	12.786
chr10.97096057.97096770	-2.22687	2.67428	-7.43697	4.65442e-10	5.54386e-08	12.7834
chr6.19137429.19137951	2.11147	2.67034	7.43611	4.67027e-10	5.55739e-08	12.7813
chr1.111933546.111934352	-2.9627	1.31257	-7.43596	4.67293e-10	5.55739e-08	12.64
chr3.11453331.11453932	1.98892	2.4005	7.4355	4.68137e-10	5.56317e-08	12.7735
chrX.115540844.115541514	-1.82188	2.83703	-7.43452	4.69942e-10	5.58037e-08	12.7737
chr11.77127067.77128601	-1.21542	4.32023	-7.43375	4.71359e-10	5.5916e-08	12.6425
chr19.21117028.21118225	2.77718	2.17379	7.43362	4.71607e-10	5.5916e-08	12.6574
chr5.43888591.43889857	-1.64633	3.88592	-7.4323	4.74046e-10	5.61623e-08	12.7046
chr12.76883907.76884225	-2.22688	1.94541	-7.43172	4.75126e-10	5.62475e-08	12.7538
chr11.61764292.61765134	-1.74337	2.71549	-7.4308	4.76846e-10	5.64082e-08	12.7536
chr1.57722108.57722982	-3.21426	2.64636	-7.42987	4.78586e-10	5.65709e-08	12.7515
chr15.75180314.75181321	-1.44356	3.38698	-7.42918	4.799e-10	5.66832e-08	12.7187
chr2.182584350.182584882	-2.98263	2.55289	-7.42775	4.82582e-10	5.69567e-08	12.7424
chr9.130932571.130933446	-1.26424	4.11472	-7.42635	4.8524e-10	5.71379e-08	12.6243
chr15.87352148.87352717	-3.4174	1.54347	-7.42633	4.85284e-10	5.71379e-08	12.4268
chr8.130045519.130046282	-2.23	2.70704	-7.42632	4.8531e-10	5.71379e-08	12.7438
chr1.223721030.223721510	2.68695	1.64266	7.42605	4.85811e-10	5.71379e-08	12.6468
chr14.99575623.99575942	-1.55287	3.56039	-7.42598	4.85954e-10	5.71379e-08	12.6839
chr13.77546010.77546394	-3.43198	2.05764	-7.42498	4.87855e-10	5.73182e-08	12.5956
chr8.11587798.11588767	-1.1541	4.92437	-7.42332	4.91051e-10	5.7634e-08	12.5386
chr5.59768041.59769018	1.5168	3.41382	7.42306	4.91555e-10	5.7634e-08	12.6946
chr7.74365130.74365809	-2.00303	3.22275	-7.42301	4.91654e-10	5.7634e-08	12.6998
chr12.66859554.66860865	1.75462	2.76014	7.42241	4.92813e-10	5.77263e-08	12.7252
chr12.90234467.90234902	3.35163	1.81455	7.42104	4.95469e-10	5.79938e-08	12.6173
chr1.236689629.236690317	-1.54931	3.85139	-7.41991	4.97657e-10	5.82061e-08	12.6308
chr7.135914261.135914813	-3.00986	2.47719	-7.41892	4.99604e-10	5.83899e-08	12.6956
chr3.195207610.195208108	-1.67734	3.12876	-7.4176	5.02185e-10	5.86474e-08	12.6695
chr3.47009185.47010024	-1.26024	4.35367	-7.41685	5.03671e-10	5.87366e-08	12.5694
chr3.112074728.112075528	1.43301	4.02964	7.41683	5.03703e-10	5.87366e-08	12.6079
chr12.52698730.52699567	-1.77624	3.43748	-7.41597	5.0542e-10	5.88926e-08	12.6763
chr20.9147354.9148058	1.9906	2.43019	7.41381	5.09712e-10	5.93482e-08	12.6974
chr18.47894017.47894667	-2.15204	2.97919	-7.41302	5.11304e-10	5.94891e-08	12.6629
chr10.125333606.125334223	-2.55595	2.35046	-7.41171	5.13929e-10	5.97072e-08	12.6863
chr22.46684740.46685059	-2.34168	1.70876	-7.4117	5.13947e-10	5.97072e-08	12.6523
chr15.59199760.59200817	1.52664	4.68474	7.41085	5.15665e-10	5.98622e-08	12.5371
chr5.151238108.151239017	-2.32761	3.80341	-7.40824	5.20974e-10	6.04334e-08	12.6107
chr20.32792167.32792696	-2.06302	2.97762	-7.40772	5.22043e-10	6.05123e-08	12.6519
chr11.46248526.46249373	1.70878	2.82543	7.40744	5.22614e-10	6.05334e-08	12.669
chr5.149416984.149417624	-2.19345	2.4091	-7.40706	5.23398e-10	6.05791e-08	12.6721
chr14.59306100.59307152	2.21686	3.39139	7.40619	5.25176e-10	6.07396e-08	12.6389
chr11.135004466.135005124	-2.04467	3.44743	-7.40496	5.2772e-10	6.09365e-08	12.6149
chr18.46356299.46356836	-3.4254	1.55567	-7.4049	5.27848e-10	6.09365e-08	12.3821
chr12.79897431.79898024	2.05451	2.47096	7.4048	5.28054e-10	6.09365e-08	12.6636
chr4.184417556.184418361	2.98639	1.90705	7.40424	5.29206e-10	6.09553e-08	12.5727
chr1.41387708.41388187	-1.76334	3.78417	-7.40424	5.29209e-10	6.09553e-08	12.5771
chr4.7516518.7517122	-1.94266	2.4916	-7.40415	5.29392e-10	6.09553e-08	12.6599
chr13.101868581.101869415	-2.12796	2.1545	-7.40305	5.31694e-10	6.11751e-08	12.6492
chr14.101849115.101850096	-2.01891	3.04542	-7.40177	5.34367e-10	6.14373e-08	12.645
chr5.151213707.151214585	-1.43757	4.3327	-7.39825	5.41787e-10	6.22443e-08	12.4991
chr6.16519499.16520215	-1.72342	3.06248	-7.39709	5.44274e-10	6.2443e-08	12.6054
chr21.19257012.19257991	-1.99949	3.29829	-7.39706	5.44319e-10	6.2443e-08	12.592
chrX.69153204.69153690	-1.57907	3.02638	-7.39551	5.47657e-10	6.27795e-08	12.5901
chr1.10714390.10714982	-1.37064	3.61845	-7.39455	5.49715e-10	6.29691e-08	12.5473
chr4.165383838.165384868	2.45693	2.30793	7.39409	5.50698e-10	6.30352e-08	12.6185
chr11.3641973.3642931	-1.30327	4.67053	-7.3927	5.53726e-10	6.33352e-08	12.4626
chrX.20514388.20514866	2.18348	2.92234	7.39238	5.54416e-10	6.33676e-08	12.6131
chr7.50391352.50391877	-2.38959	1.35699	-7.392	5.55235e-10	6.34146e-08	12.4969
chrX.77455350.77455976	-2.42599	2.16095	-7.39175	5.55784e-10	6.34307e-08	12.6103
chr16.49608832.49609227	-3.76424	1.29994	-7.39077	5.57933e-10	6.36293e-08	12.0265
chr1.202048928.202049818	-1.55112	3.81509	-7.39031	5.58928e-10	6.36961e-08	12.5305
chr5.140241238.140241915	-1.28187	4.39259	-7.38874	5.62378e-10	6.40423e-08	12.4534
chr13.47976354.47976682	-3.60421	1.62963	-7.38758	5.64942e-10	6.42592e-08	12.2289
chr2.16413136.16413761	-1.50044	4.5562	-7.38751	5.65109e-10	6.42592e-08	12.4529
chr17.3643829.3644316	2.87315	1.83143	7.38664	5.67049e-10	6.43953e-08	12.4959
chr8.12813799.12814773	-1.92585	2.88758	-7.3866	5.67133e-10	6.43953e-08	12.5874
chr19.42024503.42025220	-2.41175	3.07714	-7.38605	5.68352e-10	6.44804e-08	12.5827
chr4.173518934.173519476	-1.74143	3.14375	-7.38589	5.68712e-10	6.44804e-08	12.5557
chr1.227728085.227729063	-1.34365	3.67369	-7.38522	5.70202e-10	6.46022e-08	12.5311
chr11.78030372.78031153	-2.57381	1.41495	-7.38485	5.71025e-10	6.46484e-08	12.5074
chr8.144203322.144203654	-1.84708	3.33973	-7.38405	5.72827e-10	6.4762e-08	12.556
chr3.141152901.141153383	-2.89021	1.86142	-7.38404	5.72861e-10	6.4762e-08	12.5228
chr18.80108754.80110049	-1.10002	4.73494	-7.38303	5.75115e-10	6.49696e-08	12.4078
chr5.45113794.45114438	1.7943	2.60463	7.38266	5.75964e-10	6.50183e-08	12.5779
chr3.119659131.119661224	-1.52427	5.47659	-7.38067	5.80472e-10	6.54797e-08	12.3401
chr1.200296053.200296602	3.30406	1.68848	7.38007	5.81843e-10	6.55868e-08	12.3755
chr16.67458961.67459559	-1.69625	2.69864	-7.37984	5.82366e-10	6.55982e-08	12.5586
chr2.230668752.230669160	-3.27836	1.55402	-7.37894	5.84424e-10	6.57381e-08	12.3573
chr16.56691751.56692494	-1.56495	4.3183	-7.37893	5.84453e-10	6.57381e-08	12.4358
chr6.110542152.110542981	-1.63055	3.1909	-7.37793	5.86746e-10	6.59482e-08	12.5316
chr17.7889127.7889463	-1.63322	3.24235	-7.37773	5.87216e-10	6.59534e-08	12.5246
chr11.111327826.111328636	-2.4213	2.64501	-7.37571	5.91888e-10	6.64303e-08	12.5532
chr11.123494397.123495356	1.64765	3.74219	7.37528	5.92881e-10	6.6432e-08	12.5052
chr4.102627770.102628356	2.14222	2.24964	7.37509	5.93315e-10	6.6432e-08	12.5481
chr4.3780288.3780925	-1.9922	2.53001	-7.37507	5.93361e-10	6.6432e-08	12.5511
chr1.56797916.56798833	2.13888	3.44283	7.37496	5.93612e-10	6.6432e-08	12.5197
chr9.128218678.128219334	-1.71341	3.66075	-7.37425	5.95278e-10	6.65706e-08	12.4902
chr2.71880661.71881415	2.77288	2.75657	7.37333	5.97427e-10	6.66561e-08	12.5367
chr9.129069196.129069988	-1.33921	4.14197	-7.37331	5.97476e-10	6.66561e-08	12.4033
chr4.139942109.139942564	-2.26384	1.42287	-7.37324	5.97651e-10	6.66561e-08	12.4886
chr3.55571731.55572405	-1.37051	4.25853	-7.37319	5.97757e-10	6.66561e-08	12.4135
chr9.119998452.119999097	-2.00747	2.9336	-7.37259	5.99162e-10	6.6765e-08	12.531
chr20.11207721.11208475	2.06709	2.95806	7.37168	6.01309e-10	6.69562e-08	12.5274
chr20.50130903.50131512	-2.13162	2.86388	-7.37085	6.03279e-10	6.71025e-08	12.5274
chr11.76543216.76543910	-2.18522	1.91409	-7.37076	6.03486e-10	6.71025e-08	12.527
chr7.40800588.40801321	-3.0492	1.70998	-7.3704	6.04343e-10	6.71134e-08	12.3305
chr18.7580017.7580513	-3.20392	2.2214	-7.37035	6.04448e-10	6.71134e-08	12.4703
chr3.98690761.98691188	1.80098	2.60761	7.37017	6.04878e-10	6.71134e-08	12.527
chr3.37221339.37221869	2.65013	1.96433	7.36934	6.0685e-10	6.72843e-08	12.4903
chr1.43344279.43344548	-3.08034	1.42535	-7.36888	6.07939e-10	6.73456e-08	12.2974
chr12.49232920.49233622	-1.34856	3.75551	-7.36871	6.08364e-10	6.73456e-08	12.4366
chr18.36468026.36468892	-1.23394	5.01729	-7.36856	6.08702e-10	6.73456e-08	12.3405
chr11.2301918.2302596	-2.17674	2.73074	-7.36801	6.10025e-10	6.7444e-08	12.5212
chr11.84902170.84902994	-2.33952	3.27287	-7.36748	6.11305e-10	6.75375e-08	12.5057
chr15.35874283.35874865	2.41785	1.92868	7.36579	6.15365e-10	6.79378e-08	12.4745
chr2.8583588.8584358	-1.39761	4.3063	-7.36542	6.1626e-10	6.79455e-08	12.3811
chr18.39946428.39947410	1.474	4.5303	7.3654	6.16308e-10	6.79455e-08	12.3865
chr3.194089362.194090016	1.7554	3.29541	7.36514	6.16925e-10	6.79653e-08	12.4758
chr5.154794138.154795370	1.49848	3.30052	7.36488	6.17552e-10	6.79862e-08	12.4776
chr8.142475402.142476128	-1.71017	2.29942	-7.36405	6.19586e-10	6.81233e-08	12.5083
chr12.10716556.10717292	1.79963	3.08827	7.36401	6.19673e-10	6.81233e-08	12.4948
chr1.76336963.76337477	-1.79042	2.65831	-7.36146	6.25903e-10	6.87596e-08	12.4952
chr8.20814962.20816083	-2.10967	3.71249	-7.36094	6.27191e-10	6.88524e-08	12.4383
chr6.73570881.73571709	-2.1362	2.88792	-7.36006	6.29338e-10	6.90394e-08	12.4833
chr10.129900844.129901295	-3.37107	1.21163	-7.35878	6.32512e-10	6.9308e-08	12.1935
chr12.591082.592023	-2.04848	4.11333	-7.35857	6.33037e-10	6.9308e-08	12.375
chr1.57017147.57017516	2.71433	1.36032	7.35854	6.33123e-10	6.9308e-08	12.3407
chr4.158884227.158884830	-2.53417	1.41193	-7.35752	6.35646e-10	6.95353e-08	12.4091
chr22.36454739.36455880	-1.20516	4.63459	-7.35602	6.39403e-10	6.98972e-08	12.3093
chr3.115999749.116000771	1.89565	3.38724	7.35442	6.43432e-10	7.02882e-08	12.4468
chr15.72967526.72968319	-2.21392	2.84686	-7.35416	6.44079e-10	7.03094e-08	12.4702
chr4.174681617.174682250	2.02751	2.89564	7.35374	6.45139e-10	7.03758e-08	12.4685
chr5.71906873.71908134	1.59135	3.63009	7.35315	6.4663e-10	7.0489e-08	12.4054
chr6.41846291.41847086	1.4187	3.66634	7.35242	6.48489e-10	7.06186e-08	12.4016
chr9.130128356.130129861	1.11926	4.49986	7.35233	6.48727e-10	7.06186e-08	12.3191
chr18.23779680.23780418	-1.10958	5.28037	-7.34931	6.56456e-10	7.141e-08	12.2352
chr1.87794964.87795865	1.56047	3.14928	7.3491	6.56988e-10	7.14179e-08	12.439
chr17.19270640.19272216	-1.80056	3.32364	-7.34862	6.58225e-10	7.15025e-08	12.3924
chr2.219520929.219521845	-1.13764	4.91721	-7.34817	6.59393e-10	7.15794e-08	12.2581
chr2.219644792.219646180	-1.11816	5.43521	-7.34666	6.63313e-10	7.18904e-08	12.1921
chr1.22841070.22841644	-2.09742	2.41031	-7.34665	6.63341e-10	7.18904e-08	12.4436
chr11.79119522.79120266	-1.8169	3.36577	-7.34653	6.63645e-10	7.18904e-08	12.3879
chrX.122219730.122220156	3.96484	0.481973	7.34602	6.64988e-10	7.19858e-08	11.7546
chr9.109856818.109857242	-1.88061	3.67582	-7.34408	6.70065e-10	7.24544e-08	12.3774
chr8.88286811.88287403	-1.92559	3.78986	-7.34401	6.70248e-10	7.24544e-08	12.3754
chr6.134295773.134296581	1.56214	3.78963	7.34363	6.71238e-10	7.24852e-08	12.3666
chr4.2634057.2634384	-2.37013	1.92473	-7.34354	6.71465e-10	7.24852e-08	12.4006
chr13.41606277.41606988	-2.12976	3.132	-7.34158	6.76652e-10	7.29945e-08	12.4139
chr11.95074650.95075127	-2.01602	2.05935	-7.341	6.78204e-10	7.31112e-08	12.419
chr3.62703435.62704132	2.21601	2.46511	7.33974	6.81571e-10	7.34233e-08	12.4162
chr8.143840498.143841395	-1.41878	4.44939	-7.33862	6.84571e-10	7.36954e-08	12.2731
chr17.50533352.50534735	-1.59762	4.17951	-7.33772	6.86975e-10	7.38614e-08	12.2898
chr2.47049573.47049891	-3.25984	1.58178	-7.33769	6.87063e-10	7.38614e-08	12.1105
chr2.54524277.54525497	1.35999	4.18532	7.33581	6.92137e-10	7.4341e-08	12.2958
chr20.63501983.63502641	-1.98165	3.12031	-7.33569	6.9248e-10	7.4341e-08	12.3795
chr1.32716705.32717049	-1.85514	2.26528	-7.33395	6.97222e-10	7.47984e-08	12.3947
chr17.56018070.56018972	-3.01043	2.15617	-7.33375	6.97756e-10	7.48042e-08	12.3529
chr2.241609836.241610880	-1.18065	4.54539	-7.33255	7.01043e-10	7.51047e-08	12.2185
chr2.16478559.16479160	2.49643	1.7975	7.33166	7.03496e-10	7.52996e-08	12.3514
chr16.4981799.4982803	-2.0508	2.85402	-7.33149	7.03983e-10	7.52996e-08	12.3797
chr8.126934361.126935173	1.56472	3.0519	7.33123	7.04696e-10	7.52996e-08	12.3531
chr17.45296735.45297025	-3.54802	0.64679	-7.33106	7.05165e-10	7.52996e-08	11.7778
chr7.38341152.38341719	-2.27786	1.89983	-7.33102	7.05282e-10	7.52996e-08	12.3451
chr9.37997982.37998265	-1.90683	2.17604	-7.33059	7.06477e-10	7.533e-08	12.3771
chr1.58411977.58412675	2.07693	2.69887	7.33056	7.06535e-10	7.533e-08	12.3824
chr14.48857172.48857898	-1.58675	3.23787	-7.33022	7.07497e-10	7.5342e-08	12.3263
chr18.43892858.43893827	1.71081	2.80081	7.33017	7.07616e-10	7.5342e-08	12.3665
chr5.128436711.128437278	2.0142	3.0161	7.32937	7.09858e-10	7.55128e-08	12.3548
chr3.123401935.123402456	-1.81387	2.46906	-7.32925	7.10191e-10	7.55128e-08	12.3728
chr1.167663013.167663534	1.84875	2.7828	7.32881	7.1142e-10	7.55918e-08	12.3755
chr9.97594234.97594965	-1.75094	3.24315	-7.32859	7.12025e-10	7.56044e-08	12.3323
chr17.76029338.76030026	-1.90345	3.0004	-7.32787	7.14053e-10	7.5768e-08	12.35
chr11.126595001.126595654	-2.34148	2.1492	-7.32767	7.14608e-10	7.57752e-08	12.367
chr3.100040422.100040967	-1.70691	2.88325	-7.32689	7.16794e-10	7.59245e-08	12.3564
chr10.94133157.94133847	-2.31324	2.48814	-7.32682	7.16991e-10	7.59245e-08	12.3663
chr7.6237016.6237382	-2.35058	1.4958	-7.32583	7.1979e-10	7.6129e-08	12.2719
chr11.11302475.11303145	-2.23943	2.00498	-7.32569	7.20165e-10	7.6129e-08	12.362
chr17.40344902.40345855	-1.02371	4.72405	-7.32561	7.20392e-10	7.6129e-08	12.1729
chr4.186845127.186845766	1.95496	3.37447	7.32526	7.214e-10	7.61839e-08	12.3291
chr15.63596795.63597752	-1.80142	3.40443	-7.32476	7.22811e-10	7.6272e-08	12.3252
chr1.15700415.15700790	-1.72427	2.38233	-7.32457	7.23334e-10	7.6272e-08	12.3599
chr2.95514829.95515421	-1.88814	2.62191	-7.32436	7.23929e-10	7.6272e-08	12.3519
chr7.114901696.114902341	2.45757	2.74868	7.32427	7.24196e-10	7.6272e-08	12.3571
chr1.1873139.1873487	-2.49044	2.69093	-7.3237	7.25822e-10	7.6364e-08	12.3495
chr6.76416953.76417752	-2.17998	2.68183	-7.32362	7.26052e-10	7.6364e-08	12.3557
chr18.54776230.54776942	2.26254	3.27329	7.32318	7.27298e-10	7.64434e-08	12.3358
chr5.150172108.150172535	-2.9341	1.02027	-7.323	7.27807e-10	7.64453e-08	12.1041
chr22.35622150.35622900	-2.20767	3.01785	-7.32276	7.28495e-10	7.64659e-08	12.3403
chr2.8548098.8548682	-2.3717	2.23729	-7.3222	7.30105e-10	7.65833e-08	12.3478
chr15.52076856.52077536	1.73862	3.52222	7.32075	7.3427e-10	7.69682e-08	12.2955
chr4.2767694.2768277	-1.55037	2.53847	-7.32005	7.3627e-10	7.71259e-08	12.3349
chr19.32651721.32652111	-2.24542	1.60772	-7.31963	7.37492e-10	7.72019e-08	12.3078
chr11.97201409.97203230	-1.89649	3.82701	-7.31903	7.39235e-10	7.73323e-08	12.2528
chr9.116364952.116365524	-1.9255	2.35769	-7.31871	7.40144e-10	7.73754e-08	12.3378
chr19.15296280.15296760	-2.01059	3.06003	-7.3184	7.41052e-10	7.74183e-08	12.3179
chr9.99389060.99389830	2.12399	2.9246	7.31816	7.4175e-10	7.74392e-08	12.3138
chr13.43546003.43546603	-1.80034	2.3799	-7.31773	7.43e-10	7.74724e-08	12.3278
chr8.25032057.25032563	-2.89112	1.51729	-7.31771	7.43064e-10	7.74724e-08	12.1944
chr11.32706906.32707431	2.60892	1.3902	7.31582	7.48588e-10	7.79961e-08	12.1605
chr3.75641060.75641764	-1.38782	4.41983	-7.3154	7.4982e-10	7.80409e-08	12.1728
chr12.7060393.7060965	-1.80803	3.54786	-7.31533	7.50022e-10	7.80409e-08	12.2644
chr9.94014923.94015267	-2.42763	2.20275	-7.31461	7.52146e-10	7.81882e-08	12.3065
chr3.119405361.119405757	-2.66097	2.28485	-7.31451	7.52443e-10	7.81882e-08	12.3097
chr12.19273559.19274784	1.36169	3.41702	7.3137	7.54841e-10	7.83851e-08	12.2525
chr1.54246196.54246940	-1.67704	3.46399	-7.31318	7.56384e-10	7.84928e-08	12.2581
chr3.31041238.31041913	1.50931	3.84972	7.31269	7.5785e-10	7.85925e-08	12.2366
chr22.46464686.46465704	-2.02901	2.49066	-7.31171	7.60774e-10	7.88383e-08	12.3082
chr19.46296731.46297274	-1.81134	3.27617	-7.31149	7.61426e-10	7.88383e-08	12.2714
chr4.84995393.84995896	2.32039	2.22517	7.31138	7.61739e-10	7.88383e-08	12.3071
chr11.8106738.8106979	-3.76201	1.15109	-7.30924	7.68172e-10	7.94115e-08	11.8784
chr18.27838876.27839522	1.54387	3.72915	7.30907	7.68689e-10	7.94115e-08	12.2386
chr11.19573726.19573987	-3.01298	1.5438	-7.30903	7.6881e-10	7.94115e-08	12.2128
chr14.72741574.72742822	-1.4311	3.96025	-7.30807	7.71699e-10	7.96362e-08	12.182
chr12.2613547.2614237	1.62009	3.61027	7.30797	7.72009e-10	7.96362e-08	12.2425
chr6.72390174.72391069	-1.72729	3.10446	-7.30689	7.75271e-10	7.98663e-08	12.2614
chr12.45415389.45415862	1.2873	4.32749	7.30688	7.75311e-10	7.98663e-08	12.1558
chr14.104820781.104820997	-2.02165	1.92073	-7.30672	7.7578e-10	7.98663e-08	12.2857
chr22.20807275.20807817	1.91905	2.8256	7.30564	7.79079e-10	8.01529e-08	12.2813
chr4.31134636.31135250	-1.98371	2.9059	-7.30532	7.80057e-10	8.01543e-08	12.2766
chr8.42196084.42197271	1.41765	4.59797	7.3053	7.80123e-10	8.01543e-08	12.1481
chr18.59469454.59471213	-1.99782	4.28702	-7.30289	7.87534e-10	8.08623e-08	12.154
chr4.122479748.122480365	-1.80976	3.30547	-7.3024	7.89035e-10	8.09253e-08	12.242
chr19.1812246.1813232	-1.19848	5.53436	-7.30236	7.89188e-10	8.09253e-08	12.0198
chr4.91127817.91128499	-2.13927	3.25073	-7.30105	7.93239e-10	8.12871e-08	12.2538
chr3.50264403.50265268	-1.60692	5.10112	-7.30021	7.95847e-10	8.15007e-08	12.037
chr22.27670730.27671122	-1.41806	3.36609	-7.29983	7.97028e-10	8.1568e-08	12.1947
chr4.105917141.105918034	-2.29739	2.65319	-7.29895	7.99786e-10	8.1736e-08	12.2627
chr16.68827867.68828196	-4.03652	0.391501	-7.2989	7.9995e-10	8.1736e-08	11.5078
chr15.85336914.85337511	-2.49719	2.48222	-7.29881	8.00247e-10	8.1736e-08	12.2623
chr7.140873219.140873951	-2.57465	2.532	-7.29797	8.02881e-10	8.19513e-08	12.2593
chr11.113176967.113178046	1.87278	2.98639	7.29704	8.05802e-10	8.21426e-08	12.2392
chr6.88359770.88360897	2.02842	2.49231	7.29704	8.05811e-10	8.21426e-08	12.245
chr20.38666114.38666804	-2.01411	2.43377	-7.2939	8.15797e-10	8.31061e-08	12.2429
chr2.169839741.169840954	-1.23269	4.75709	-7.29354	8.16952e-10	8.31692e-08	12.062
chr1.204080240.204080878	-1.42902	3.34352	-7.29308	8.1843e-10	8.32653e-08	12.1781
chr22.17938324.17938918	-1.97505	3.5613	-7.29286	8.19145e-10	8.32835e-08	12.1894
chr5.169457743.169458528	-3.21048	2.34166	-7.29195	8.22065e-10	8.34901e-08	12.2002
chr12.121769842.121770647	-1.78183	3.2666	-7.29189	8.2225e-10	8.34901e-08	12.1861
chr1.38138355.38139081	-1.8839	3.43881	-7.29141	8.23791e-10	8.35919e-08	12.186
chr17.44627224.44629014	-1.47194	3.547	-7.29036	8.27187e-10	8.38818e-08	12.1611
chr6.154923127.154923872	2.11078	3.34311	7.28918	8.31036e-10	8.41804e-08	12.2019
chr5.175246132.175246880	1.74126	3.75814	7.28908	8.31362e-10	8.41804e-08	12.1466
chr8.143218397.143218831	-2.45922	1.60784	-7.28896	8.31755e-10	8.41804e-08	12.1457
chr16.31451769.31452201	-1.71204	2.36891	-7.28814	8.34435e-10	8.43968e-08	12.2218
chr4.146709569.146710290	2.61402	2.50942	7.28563	8.42703e-10	8.51776e-08	12.2113
chr5.19322583.19323317	1.72579	3.29184	7.28433	8.46994e-10	8.55557e-08	12.1771
chr15.74193265.74193712	2.05969	2.90432	7.28254	8.52955e-10	8.6102e-08	12.1914
chr20.10848829.10849568	2.19725	2.83841	7.28212	8.54353e-10	8.61871e-08	12.1994
chr17.81222732.81223633	-1.2578	4.97626	-7.28099	8.58177e-10	8.65168e-08	11.9945
chr3.46970390.46971033	-1.70985	2.68728	-7.28045	8.59995e-10	8.66316e-08	12.1818
chr11.406766.407453	-1.90666	2.45783	-7.28032	8.60429e-10	8.66316e-08	12.1925
chr12.57751549.57752767	-1.14461	5.46825	-7.27797	8.68374e-10	8.73749e-08	11.9444
chr9.3980123.3981273	-1.33293	3.34444	-7.27757	8.69736e-10	8.74554e-08	12.126
chr5.160183062.160183460	-2.37724	1.3714	-7.27644	8.73612e-10	8.77884e-08	11.992
chr2.26702006.26702429	-1.69143	2.8176	-7.27528	8.77607e-10	8.8133e-08	12.1424
chr11.63667988.63668350	1.75406	2.80933	7.27458	8.8e-10	8.83162e-08	12.1681
chr7.139456852.139457939	1.90951	3.69195	7.27409	8.817e-10	8.84298e-08	12.1191
chr2.108958507.108959138	-2.66773	1.51517	-7.27353	8.83629e-10	8.85661e-08	12.0723
chrX.108186703.108187418	2.42144	2.06089	7.27233	8.87792e-10	8.88848e-08	12.1462
chr2.205787050.205787585	-2.97479	1.75608	-7.27229	8.87951e-10	8.88848e-08	12.116
chr15.62899193.62899434	-2.36374	1.77766	-7.27175	8.89809e-10	8.89775e-08	12.1228
chr17.45103440.45103699	-2.72915	1.36773	-7.27169	8.90021e-10	8.89775e-08	12.0763
chr4.94802099.94802560	-1.96997	2.25255	-7.27106	8.9225e-10	8.91431e-08	12.1577
chr7.81484176.81484621	-2.17127	2.57698	-7.27036	8.94702e-10	8.92884e-08	12.1531
chr17.17887614.17888156	-2.37712	2.88654	-7.27031	8.94852e-10	8.92884e-08	12.1461
chr5.168972556.168973133	-3.21425	2.98212	-7.26936	8.98199e-10	8.95592e-08	12.151
chr8.30698352.30698874	2.14174	2.12983	7.26921	8.98718e-10	8.95592e-08	12.1467
chr6.3334657.3335053	-4.04038	0.0887013	-7.26845	9.01424e-10	8.9753e-08	11.3592
chr20.45867629.45868462	2.47123	2.0226	7.26834	9.01817e-10	8.9753e-08	12.0853
chr10.86599657.86600210	-2.24638	1.78179	-7.26758	9.0448e-10	8.99578e-08	12.0995
chrX.37958735.37959326	-1.71049	2.85523	-7.26743	9.05031e-10	8.99578e-08	12.1138
chrX.110394628.110395098	2.29158	3.09744	7.26681	9.07231e-10	9.01188e-08	12.1327
chr12.75759842.75760306	2.44636	2.01138	7.2662	9.0939e-10	9.0261e-08	12.1073
chr11.46674822.46675286	-2.44867	1.18611	-7.26597	9.10226e-10	9.0261e-08	12.0344
chr15.99476515.99476906	1.88871	2.70255	7.26592	9.10403e-10	9.0261e-08	12.1376
chr4.84691028.84691893	2.57932	2.84458	7.26574	9.11044e-10	9.0267e-08	12.1375
chr5.168943912.168944551	-1.74433	2.75909	-7.26545	9.12094e-10	9.03135e-08	12.1186
chr19.679799.681159	-1.34475	5.69635	-7.26524	9.12821e-10	9.03281e-08	11.866
chr3.52093625.52094147	1.50058	3.61257	7.26483	9.14307e-10	9.04176e-08	12.0736
chr22.24262224.24262882	2.02481	2.35245	7.26438	9.15922e-10	9.05198e-08	12.1253
chr3.46861149.46864109	-1.72104	5.45764	-7.26415	9.16748e-10	9.05439e-08	11.8636
chr15.40606632.40606849	-4.13443	0.0749349	-7.26382	9.17915e-10	9.06016e-08	11.3451
chr1.42928017.42928199	-3.63983	1.16989	-7.26351	9.1905e-10	9.06561e-08	11.6608
chr3.46892096.46893651	-1.10885	5.12938	-7.26302	9.20831e-10	9.07742e-08	11.8947
chr12.106148014.106148487	-1.76603	2.66106	-7.2625	9.22707e-10	9.09015e-08	12.1139
chr13.43190988.43191842	-2.24737	1.98264	-7.26227	9.2354e-10	9.0926e-08	12.1172
chr12.132274892.132275460	-2.07675	2.19123	-7.26149	9.26343e-10	9.11443e-08	12.1214
chr2.173048616.173049627	1.75156	3.44874	7.2605	9.29946e-10	9.1441e-08	12.0662
chr6.94300459.94301039	-3.57066	1.88037	-7.25961	9.33197e-10	9.16572e-08	11.9204
chr17.31071800.31072555	2.27692	2.12375	7.25958	9.33324e-10	9.16572e-08	12.0997
chr22.38278683.38279348	-1.97594	2.41621	-7.25745	9.41135e-10	9.2366e-08	12.1023
chr5.139655820.139656333	-1.61874	3.79028	-7.25716	9.42227e-10	9.24148e-08	12.0205
chr13.102707491.102708245	1.77209	3.29818	7.25581	9.47228e-10	9.27602e-08	12.066
chr18.6430286.6430873	-2.66704	1.57246	-7.25579	9.4729e-10	9.27602e-08	12.0428
chr10.48444330.48445571	-1.98539	2.62313	-7.25572	9.47537e-10	9.27602e-08	12.0995
chr8.79952480.79953337	-1.64309	2.77497	-7.25476	9.51138e-10	9.30541e-08	12.0761
chr10.91391767.91392456	-2.31622	2.52882	-7.25418	9.53286e-10	9.32057e-08	12.0934
chr10.24384936.24385428	-1.91029	2.3127	-7.2538	9.54698e-10	9.32852e-08	12.0907
chr3.13484995.13485766	-1.44391	4.21925	-7.25354	9.55668e-10	9.33213e-08	11.9638
chr15.82805994.82806355	-1.45366	4.04094	-7.25257	9.59341e-10	9.35688e-08	11.9649
chr22.49903461.49904038	-1.68854	2.57126	-7.25255	9.59405e-10	9.35688e-08	12.08
chr1.100757774.100758413	-2.26619	3.0104	-7.25199	9.61513e-10	9.37156e-08	12.0773
chr15.69059884.69060417	-2.15949	2.30253	-7.25138	9.63802e-10	9.38759e-08	12.0824
chr7.2641254.2641959	-1.44949	3.80116	-7.25099	9.65276e-10	9.38759e-08	11.9795
chrX.72045614.72046637	-1.7239	2.99359	-7.25096	9.65399e-10	9.38759e-08	12.0458
chr1.232538047.232539145	1.70727	3.50808	7.25087	9.65734e-10	9.38759e-08	12.0177
chr1.116593294.116593720	-2.21583	1.44189	-7.2506	9.66771e-10	9.38759e-08	12.0302
chr4.169045855.169046328	-1.892	2.25181	-7.2506	9.66779e-10	9.38759e-08	12.0787
chr2.149365885.149366608	2.76239	1.84336	7.24961	9.70536e-10	9.41578e-08	12.0309
chr2.217920789.217921575	-1.47209	3.56096	-7.2495	9.70935e-10	9.41578e-08	12.0275
chr17.61337737.61338764	1.6262	3.23045	7.24936	9.71497e-10	9.41578e-08	12.0452
chr6.3345744.3346332	-1.56895	3.22057	-7.24918	9.72158e-10	9.41631e-08	12.0291
chr19.39409795.39410209	-1.84148	2.51453	-7.2479	9.77072e-10	9.45803e-08	12.0575
chr10.93946881.93947684	-1.37926	4.37118	-7.24654	9.82282e-10	9.50254e-08	11.9038
chr2.53381167.53381630	-3.7719	1.72354	-7.24626	9.83353e-10	9.50699e-08	11.8565
chr7.49644354.49644865	-2.60613	1.5771	-7.24598	9.84455e-10	9.51173e-08	11.9573
chr20.33418946.33419855	-1.31026	4.07515	-7.24483	9.8889e-10	9.54865e-08	11.939
chr20.34314486.34314874	2.50573	2.20195	7.24428	9.91037e-10	9.56303e-08	12.0345
chr13.79478058.79478448	-2.38954	2.2904	-7.24413	9.91609e-10	9.56303e-08	12.0519
chr11.59178314.59178771	-2.05577	2.99722	-7.24298	9.961e-10	9.59625e-08	12.0391
chr8.125545649.125546698	1.60354	3.56595	7.24293	9.96287e-10	9.59625e-08	11.971
chr11.803909.804851	2.59856	2.88909	7.24115	1.00325e-09	9.65336e-08	12.0424
chr11.106202953.106203562	-1.8388	2.74047	-7.2411	1.00346e-09	9.65336e-08	12.0401
chr10.43093377.43093789	-2.05568	2.02655	-7.23937	1.01027e-09	9.7054e-08	12.0163
chr7.53110919.53111429	-2.04155	2.73103	-7.23932	1.01048e-09	9.7054e-08	12.0327
chr5.177061509.177062111	-2.74311	1.97915	-7.23926	1.01074e-09	9.7054e-08	12.0007
chr19.1854848.1855765	-1.57158	3.71269	-7.2385	1.01374e-09	9.72819e-08	11.96
chr11.113974738.113975648	-1.2996	4.04329	-7.23821	1.01489e-09	9.73077e-08	11.9143
chr2.88038285.88038846	2.02664	2.22721	7.238	1.01573e-09	9.73077e-08	12.0259
chr1.200659043.200659701	1.71797	2.9642	7.23796	1.01588e-09	9.73077e-08	12.0127
chr2.158142840.158143542	1.97194	2.82069	7.23773	1.01681e-09	9.73366e-08	12.0197
chr5.33685915.33686411	-2.35125	1.80929	-7.23683	1.02038e-09	9.76092e-08	11.9657
chr13.20141231.20141956	-1.9637	3.94893	-7.23639	1.02214e-09	9.76092e-08	11.9356
chr2.71456138.71456639	-2.22864	2.20256	-7.23617	1.02305e-09	9.76092e-08	12.0254
chr10.124736256.124736866	-1.76104	3.18871	-7.23616	1.02307e-09	9.76092e-08	11.9894
chr4.84324903.84325411	-1.77456	2.56147	-7.23611	1.02327e-09	9.76092e-08	12.0209
chr1.109954205.109954641	-2.23915	2.21398	-7.23608	1.02342e-09	9.76092e-08	12.0251
chr5.16120539.16121125	-2.65739	2.57842	-7.23531	1.0265e-09	9.78425e-08	12.0226
chr9.16808922.16809427	-4.31514	1.01366	-7.23474	1.0288e-09	9.80017e-08	11.4324
chr1.31751945.31752384	-2.43043	2.13552	-7.23442	1.0301e-09	9.80652e-08	12.0122
chr16.58034842.58035154	-2.28666	2.43562	-7.23422	1.03089e-09	9.80807e-08	12.0117
chr19.39823808.39825004	-1.41503	4.17255	-7.233	1.03586e-09	9.84932e-08	11.8781
chr17.2786163.2786727	-1.31981	2.99201	-7.23164	1.04139e-09	9.89424e-08	11.9737
chr16.86865753.86866612	-2.03702	2.936	-7.23143	1.04224e-09	9.89424e-08	11.9871
chr5.150142869.150143844	1.59257	3.94892	7.23137	1.04249e-09	9.89424e-08	11.9219
chr17.17755208.17755391	-2.14282	2.0886	-7.23097	1.04412e-09	9.90369e-08	12.0008
chr12.88247145.88247632	3.35578	1.13585	7.22903	1.0521e-09	9.97327e-08	11.6487
chr1.153697169.153697951	-1.98285	2.67772	-7.2287	1.05344e-09	9.97706e-08	11.9945
chr10.48463480.48464021	-1.66989	2.8494	-7.22862	1.05378e-09	9.97706e-08	11.9718
chr19.18247958.18248540	-2.35971	2.61212	-7.22738	1.05892e-09	1.00082e-07	11.991
chr10.12489743.12490335	-1.88477	2.42734	-7.22726	1.05943e-09	1.00082e-07	11.9918
chr1.228368818.228369695	-1.57103	4.60331	-7.22721	1.05961e-09	1.00082e-07	11.8115
chr8.101317505.101317892	-3.01705	0.757417	-7.2272	1.05965e-09	1.00082e-07	11.481
chr10.17010505.17011185	-1.35108	4.70852	-7.22702	1.06042e-09	1.00095e-07	11.8124
chr2.100904891.100905800	-1.59591	3.45314	-7.22638	1.06307e-09	1.00259e-07	11.9227
chr1.47551829.47552417	-2.29956	2.21194	-7.22629	1.06345e-09	1.00259e-07	11.9817
chr7.33979504.33980572	1.67992	4.36799	7.22601	1.06464e-09	1.0031e-07	11.8613
chr1.177302303.177302972	-1.64204	3.55864	-7.22551	1.06669e-09	1.00442e-07	11.9155
chr3.123696649.123697336	-2.00078	2.69737	-7.22494	1.0691e-09	1.00608e-07	11.9757
chr5.14926661.14927000	4.3122	-0.282334	7.22447	1.07106e-09	1.00732e-07	11.2227
chr20.44785811.44786354	-2.17612	2.4931	-7.22421	1.07215e-09	1.00774e-07	11.9794
chr19.13055257.13055808	-1.68329	2.82255	-7.22387	1.07358e-09	1.00847e-07	11.9739
chr1.16026503.16027220	-2.18891	2.6064	-7.2234	1.07558e-09	1.00901e-07	11.9767
chr8.65778470.65778995	4.79949	0.0745325	7.22318	1.07649e-09	1.00901e-07	11.2553
chr20.44495288.44496304	2.37932	2.30308	7.22307	1.07696e-09	1.00901e-07	11.9617
chr8.131856657.131857312	1.83066	3.41864	7.223	1.07726e-09	1.00901e-07	11.9393
chr4.57734023.57734522	-3.17718	1.30851	-7.22297	1.0774e-09	1.00901e-07	11.6744
chr14.86799191.86799849	1.87341	3.76121	7.22211	1.08101e-09	1.01049e-07	11.9076
chr13.113647342.113648081	-2.11651	2.26384	-7.22206	1.08122e-09	1.01049e-07	11.9701
chr1.7369737.7370202	-1.83633	2.70602	-7.22193	1.0818e-09	1.01049e-07	11.9511
chr13.30847797.30848250	2.29802	2.21975	7.22189	1.08197e-09	1.01049e-07	11.9575
chr22.44994950.44995640	-2.26402	2.45942	-7.22183	1.08222e-09	1.01049e-07	11.971
chr4.2166214.2166771	-1.67164	2.29037	-7.22137	1.08416e-09	1.01169e-07	11.9681
chr1.234974954.234975590	1.67974	3.48858	7.22118	1.08498e-09	1.01185e-07	11.9115
chr3.67647380.67647934	2.06989	2.72432	7.21997	1.09012e-09	1.01603e-07	11.9598
chr12.98352341.98353321	1.71785	3.49168	7.21911	1.09381e-09	1.01887e-07	11.9205
chr12.46219569.46220646	2.2814	2.91945	7.21864	1.09582e-09	1.02012e-07	11.9486
chr19.39381985.39382979	1.97007	2.05991	7.21547	1.10954e-09	1.03188e-07	11.9448
chr13.110314775.110315180	-2.16877	2.48321	-7.21541	1.10978e-09	1.03188e-07	11.9464
chr5.137136943.137137585	-2.34506	2.34499	-7.21506	1.11131e-09	1.03269e-07	11.9459
chr11.68809939.68810593	-1.91753	2.46799	-7.21392	1.11627e-09	1.03614e-07	11.9399
chr10.49784634.49785438	-1.87984	2.50758	-7.21391	1.11635e-09	1.03614e-07	11.9392
chr9.109765673.109766671	-1.26479	4.66203	-7.21372	1.11719e-09	1.03629e-07	11.763
chr8.122820026.122820902	-1.44162	4.5273	-7.21313	1.11974e-09	1.03757e-07	11.7776
chr17.12673806.12674332	2.49055	1.75236	7.2131	1.1199e-09	1.03757e-07	11.9028
chr10.80203523.80203992	-1.41618	4.48016	-7.21259	1.12212e-09	1.03901e-07	11.7749
chr1.151238296.151238799	2.31326	1.88602	7.20954	1.13563e-09	1.05089e-07	11.8944
chr9.76259044.76259836	-3.99028	1.85057	-7.2086	1.13984e-09	1.05416e-07	11.7375
chr22.17836019.17836855	-1.82268	2.72449	-7.2084	1.14072e-09	1.05435e-07	11.8895
chr1.83562673.83563009	-2.07387	1.93363	-7.20808	1.14215e-09	1.05505e-07	11.9159
chr9.97703601.97704468	1.55331	2.89843	7.20752	1.14466e-09	1.05673e-07	11.8918
chr13.99755335.99755753	-3.14167	1.25508	-7.20699	1.14705e-09	1.05793e-07	11.696
chr16.85461734.85462678	-1.20027	4.94502	-7.20685	1.14768e-09	1.05793e-07	11.6904
chr12.114725956.114726561	-1.91206	3.01416	-7.20678	1.148e-09	1.05793e-07	11.8935
chr14.75410344.75410899	-2.60903	1.9011	-7.20622	1.15052e-09	1.05963e-07	11.883
chr1.22976377.22976934	-2.22253	2.55313	-7.2045	1.15827e-09	1.06566e-07	11.9062
chr18.8301417.8301895	-2.97283	1.31361	-7.20447	1.15844e-09	1.06566e-07	11.8064
chr4.95838131.95838596	-1.90305	3.10939	-7.20301	1.16509e-09	1.07115e-07	11.8678
chr3.64084541.64085033	2.15034	3.06411	7.20234	1.16814e-09	1.07331e-07	11.8879
chr4.100022843.100023429	-3.23067	1.60713	-7.20132	1.17281e-09	1.07697e-07	11.7218
chrX.40149727.40150154	-2.26015	2.28936	-7.20047	1.17675e-09	1.07995e-07	11.8907
chr6.36677825.36678025	3.33558	1.27337	7.20002	1.17883e-09	1.08082e-07	11.6188
chr3.177781058.177782230	-1.88786	2.975	-7.19996	1.17908e-09	1.08082e-07	11.8579
chr5.175686955.175687668	-1.94448	3.25787	-7.19882	1.18436e-09	1.08455e-07	11.847
chr7.31882216.31882538	-2.41117	1.92787	-7.19878	1.18455e-09	1.08455e-07	11.873
chr17.3529978.3530743	-2.17839	3.29917	-7.19847	1.18597e-09	1.08512e-07	11.8321
chr8.8260654.8261025	-4.18283	1.39716	-7.19835	1.18657e-09	1.08512e-07	11.3403
chr5.150790214.150790805	1.92941	3.14119	7.19755	1.1903e-09	1.08789e-07	11.8386
chr10.97102484.97102774	-2.66083	1.2847	-7.19681	1.19374e-09	1.09033e-07	11.7444
chr19.13978228.13978961	-1.36387	3.30229	-7.19663	1.19459e-09	1.09033e-07	11.816
chr2.127961603.127962217	-1.62313	4.08288	-7.19653	1.19506e-09	1.09033e-07	11.7587
chr6.108711064.108712268	-2.3727	2.43383	-7.19592	1.19789e-09	1.09226e-07	11.8734
chr3.85864913.85865239	-2.08267	1.72959	-7.19541	1.20033e-09	1.09385e-07	11.8356
chr2.162710107.162710743	2.20386	2.11148	7.19464	1.20395e-09	1.0965e-07	11.8633
chr7.136179824.136180738	-1.85166	3.00873	-7.19448	1.20468e-09	1.09652e-07	11.8528
chr12.71710160.71710952	1.89081	2.85538	7.1943	1.20555e-09	1.09668e-07	11.8663
chr3.40846554.40846864	-3.1844	1.74201	-7.19275	1.21287e-09	1.10269e-07	11.6474
chr10.78204129.78204648	-2.14542	2.18238	-7.1924	1.21455e-09	1.10358e-07	11.8603
chr1.109218595.109218812	-1.9497	2.06459	-7.1902	1.22505e-09	1.11247e-07	11.8459
chr8.140309529.140310402	1.85823	3.0544	7.1877	1.23716e-09	1.1228e-07	11.8349
chr20.34301173.34301401	-2.35747	1.73968	-7.18683	1.24139e-09	1.12598e-07	11.8144
chr7.134032247.134032775	-2.6379	1.72056	-7.18653	1.24284e-09	1.12664e-07	11.8254
chr12.51917795.51918514	-2.56667	1.91382	-7.18557	1.2475e-09	1.13021e-07	11.7878
chr5.67673266.67674005	-3.5371	1.80172	-7.18493	1.25067e-09	1.13242e-07	11.5922
chr1.236046450.236046972	-2.33836	1.64329	-7.18414	1.25452e-09	1.13522e-07	11.7714
chr16.62240554.62241474	2.16498	2.93784	7.184	1.25522e-09	1.13522e-07	11.8189
chr11.62974801.62975595	-1.87485	2.80883	-7.18283	1.26099e-09	1.13978e-07	11.821
chr10.119350704.119351106	-1.95145	2.43045	-7.18183	1.26595e-09	1.1436e-07	11.8177
chr17.76697670.76698193	-1.32518	3.29287	-7.18093	1.2704e-09	1.14695e-07	11.7532
chr16.1342717.1343618	-1.35749	5.56415	-7.18068	1.27164e-09	1.1474e-07	11.5508
chr10.77247087.77247998	2.41154	2.16246	7.17884	1.28086e-09	1.15506e-07	11.8078
chr10.90319274.90319853	1.92757	3.17323	7.17835	1.28332e-09	1.1566e-07	11.7963
chr12.80777782.80778728	1.7148	2.44369	7.17731	1.28858e-09	1.16067e-07	11.8014
chr3.129561055.129561644	-1.84636	2.5683	-7.17687	1.29078e-09	1.16198e-07	11.7955
chr16.56011714.56012656	-2.4771	1.65391	-7.17667	1.29182e-09	1.16224e-07	11.7407
chr12.55745764.55746128	-3.14868	1.37746	-7.17598	1.29531e-09	1.1647e-07	11.6082
chr7.132206677.132207629	-2.06632	3.59001	-7.17557	1.2974e-09	1.16561e-07	11.7347
chr17.57379419.57380217	-1.55788	2.93823	-7.17549	1.29781e-09	1.16561e-07	11.7574
chr9.136090801.136091068	-2.92227	0.997626	-7.17485	1.30104e-09	1.16784e-07	11.5506
chr2.158060717.158061588	2.36213	3.30629	7.17348	1.30805e-09	1.17345e-07	11.7702
chr6.52352320.52352959	1.58846	4.13703	7.17293	1.31086e-09	1.1753e-07	11.6831
chr16.81405517.81406286	1.26871	4.27661	7.17242	1.31351e-09	1.17699e-07	11.6654
chr1.53049066.53049385	-2.48662	2.20547	-7.17205	1.31543e-09	1.17803e-07	11.7821
chr3.30282121.30282732	2.81174	1.21082	7.17105	1.32055e-09	1.18193e-07	11.6555
chr1.208169062.208169387	-4.07022	0.408404	-7.16912	1.3306e-09	1.19024e-07	11.0682
chr3.126745601.126747074	-1.02197	5.27412	-7.16609	1.34648e-09	1.20376e-07	11.5154
chr11.73177813.73178515	-1.85968	2.74174	-7.16539	1.35019e-09	1.20638e-07	11.7486
chr7.150961098.150961342	-2.40403	2.08876	-7.16437	1.35561e-09	1.20986e-07	11.7435
chr14.72607891.72608954	2.07025	2.73544	7.16436	1.35564e-09	1.20986e-07	11.7478
chr7.158704525.158705343	-1.05163	5.35966	-7.16406	1.35723e-09	1.21059e-07	11.4983
chr9.131722225.131722732	-1.97651	3.19041	-7.16369	1.35923e-09	1.21168e-07	11.7155
chr16.89001437.89001878	-2.65222	1.72115	-7.16342	1.36067e-09	1.21226e-07	11.6669
chr8.37784525.37785036	-1.98287	2.53566	-7.16316	1.36203e-09	1.21279e-07	11.7478
chr4.23728239.23729318	1.58935	3.81437	7.16281	1.36392e-09	1.21377e-07	11.6774
chr16.17836664.17837497	2.79	2.33213	7.16228	1.36676e-09	1.2156e-07	11.7448
chrX.134146431.134147989	-1.64599	3.39737	-7.1618	1.36931e-09	1.21717e-07	11.6716
chr14.24131203.24132127	-1.93985	3.10461	-7.16117	1.37273e-09	1.21952e-07	11.7096
chr22.28690913.28691351	-4.33797	-0.36856	-7.15978	1.3802e-09	1.22546e-07	11.0252
chr15.67049446.67050274	2.16757	2.8597	7.15919	1.3834e-09	1.22759e-07	11.7223
chr2.175726808.175727283	-3.08669	2.14662	-7.15897	1.38462e-09	1.22798e-07	11.6661
chr1.205270752.205271478	1.645	2.71226	7.15781	1.39089e-09	1.23284e-07	11.7057
chr10.114026381.114027332	1.56787	3.56479	7.1576	1.39207e-09	1.23318e-07	11.6833
chr5.167557490.167557956	-2.46205	1.82628	-7.15731	1.39365e-09	1.23388e-07	11.66
chr11.19409400.19409958	-2.07638	2.19069	-7.15714	1.39456e-09	1.23398e-07	11.7265
chr4.3710497.3711021	-2.33713	1.93738	-7.15608	1.40037e-09	1.23841e-07	11.714
chr1.67945838.67946639	-1.56537	3.39048	-7.15472	1.40784e-09	1.24371e-07	11.6661
chr5.35012855.35013372	-3.70512	2.48527	-7.1547	1.40795e-09	1.24371e-07	11.6548
chr3.38645342.38646040	-2.34636	2.67699	-7.15415	1.411e-09	1.24569e-07	11.7076
chr12.51752422.51752787	-2.3124	2.63996	-7.15347	1.41477e-09	1.24831e-07	11.7106
chr9.38540328.38541097	-1.42985	3.22879	-7.15289	1.41801e-09	1.24977e-07	11.6519
chr8.37961816.37962590	-2.08033	3.6659	-7.15288	1.41803e-09	1.24977e-07	11.6404
chr2.226558033.226558789	-2.18265	2.60786	-7.15208	1.42249e-09	1.25299e-07	11.707
chr6.154592399.154593543	-1.48953	3.79201	-7.15167	1.42477e-09	1.25429e-07	11.5937
chr6.37074054.37074622	1.75323	2.81166	7.15066	1.43043e-09	1.25856e-07	11.6809
chr12.112302952.112303624	1.93337	2.76236	7.14952	1.43686e-09	1.2635e-07	11.6931
chr5.142821836.142822466	2.09182	2.6125	7.14912	1.43912e-09	1.26421e-07	11.6964
chr11.118691956.118692449	2.24891	1.66523	7.14903	1.43962e-09	1.26421e-07	11.6503
chr10.113087068.113087896	2.0413	3.56012	7.14894	1.44011e-09	1.26421e-07	11.648
chr20.8756340.8756897	1.68484	3.40461	7.14836	1.44341e-09	1.2664e-07	11.6577
chr16.89917825.89918785	-1.26116	4.26978	-7.14745	1.44853e-09	1.27017e-07	11.5376
chr13.29606013.29606541	-2.449	1.85031	-7.1468	1.45223e-09	1.2727e-07	11.6605
chr20.50398657.50399830	-1.66268	4.01783	-7.14624	1.45541e-09	1.27477e-07	11.5832
chr9.109816390.109816879	2.01095	2.84692	7.14538	1.46034e-09	1.27837e-07	11.6773
chr13.58906411.58907124	-1.92865	2.80215	-7.14511	1.46187e-09	1.27899e-07	11.6699
chr4.178423427.178423715	-1.83257	2.08848	-7.14494	1.46287e-09	1.27914e-07	11.6814
chr2.160538293.160539087	-2.24427	2.62765	-7.14387	1.46901e-09	1.28379e-07	11.6711
chr10.112724195.112724836	2.46113	1.39137	7.14348	1.47124e-09	1.28502e-07	11.5901
chr10.122139270.122140131	-1.64917	4.21935	-7.14324	1.47266e-09	1.28554e-07	11.5316
chr19.38664315.38665234	-1.22366	3.91336	-7.14249	1.477e-09	1.2886e-07	11.5516
chr5.56058158.56059426	1.56818	3.53399	7.14192	1.48029e-09	1.29075e-07	11.6179
chr1.210587554.210588093	-1.85348	2.43472	-7.14117	1.48466e-09	1.29384e-07	11.6592
chr22.18067808.18068773	-2.431	2.20923	-7.14068	1.48748e-09	1.29557e-07	11.6555
chr10.53702398.53702924	-3.06372	1.80427	-7.13976	1.49285e-09	1.29951e-07	11.5615
chr5.82886582.82887467	-2.19274	2.04018	-7.13893	1.49775e-09	1.30305e-07	11.6272
chr10.35372239.35372858	-1.20603	4.12526	-7.13839	1.5009e-09	1.30506e-07	11.5038
chr12.109446746.109447206	-1.91836	1.91946	-7.13687	1.50987e-09	1.31213e-07	11.6508
chr1.32235965.32236555	1.50058	3.72568	7.13642	1.51256e-09	1.31371e-07	11.5713
chr1.91900622.91901021	2.59028	0.930312	7.13611	1.51438e-09	1.31371e-07	11.4905
chr4.114398284.114399518	-1.77797	2.48051	-7.13608	1.51454e-09	1.31371e-07	11.6478
chr3.45817669.45818619	1.52967	3.86208	7.13597	1.51518e-09	1.31371e-07	11.564
chr4.173060230.173060503	-3.70242	1.59679	-7.13585	1.51591e-09	1.31371e-07	11.1962
chr3.131610143.131610678	-3.1808	1.42084	-7.13494	1.52132e-09	1.31766e-07	11.5058
chr7.131637747.131638176	-3.55138	1.67957	-7.13479	1.5222e-09	1.31769e-07	11.3593
chr2.18345841.18346644	-1.87337	3.36063	-7.13434	1.52491e-09	1.3193e-07	11.6013
chr10.98029624.98031478	1.37875	4.24872	7.13373	1.52855e-09	1.32171e-07	11.4835
chr5.123209132.123209963	1.53581	3.33255	7.13353	1.52975e-09	1.32202e-07	11.5848
chr11.18704729.18705226	-2.3301	1.81853	-7.1326	1.53532e-09	1.3261e-07	11.6059
chr8.80791259.80791963	2.21156	2.26329	7.13112	1.5443e-09	1.33311e-07	11.6282
chr11.134531293.134531719	-3.01551	1.56212	-7.12921	1.55589e-09	1.34226e-07	11.4777
chr3.63947505.63948114	-2.90291	2.09598	-7.12909	1.55662e-09	1.34226e-07	11.5865
chr1.36448574.36449076	3.2659	0.985706	7.12873	1.55882e-09	1.34341e-07	11.3398
chr5.151202534.151203199	2.09717	2.54596	7.12854	1.55998e-09	1.34367e-07	11.6192
chr1.46672627.46673165	-1.79215	3.61218	-7.12812	1.56255e-09	1.34513e-07	11.5356
chr12.116697328.116698074	-1.65252	3.2452	-7.12739	1.567e-09	1.34821e-07	11.5724
chr3.64238581.64239541	-1.09735	5.53631	-7.12575	1.57714e-09	1.35619e-07	11.3224
chr15.41790747.41792024	1.45672	4.04628	7.12403	1.5878e-09	1.36461e-07	11.4793
chr1.1079426.1080626	-1.04055	4.9677	-7.12372	1.58969e-09	1.36548e-07	11.3752
chr11.102599355.102600352	1.6995	2.81945	7.12352	1.59097e-09	1.36582e-07	11.5938
chr4.40404440.40405182	1.76745	3.34834	7.12228	1.59871e-09	1.3717e-07	11.5556
chr22.37905120.37905727	1.84168	3.62193	7.12119	1.60553e-09	1.37637e-07	11.5308
chr6.79463709.79464146	2.12447	2.16866	7.12113	1.60591e-09	1.37637e-07	11.5862
chr5.157288376.157288769	-2.0496	2.6993	-7.12048	1.61002e-09	1.37913e-07	11.5756
chr2.30664717.30665445	1.3511	4.2637	7.11999	1.61312e-09	1.38102e-07	11.4526
chr3.38992099.38993001	1.63986	3.20748	7.11978	1.61443e-09	1.38127e-07	11.5549
chr12.122368357.122368868	1.87171	2.70965	7.11966	1.61518e-09	1.38127e-07	11.5801
chr18.13112651.13113468	-1.47637	3.7749	-7.11904	1.61916e-09	1.38391e-07	11.4821
chr1.6353741.6354381	-1.66125	2.9121	-7.11885	1.62036e-09	1.38417e-07	11.559
chr14.77302910.77304035	1.44976	3.72723	7.118	1.62575e-09	1.38802e-07	11.4901
chr5.178331489.178332219	-1.59917	2.98437	-7.11765	1.628e-09	1.38917e-07	11.5527
chr3.156148671.156149362	2.7285	1.90945	7.11711	1.63139e-09	1.39131e-07	11.5369
chr12.31584938.31585902	1.72823	3.89108	7.11553	1.64154e-09	1.39909e-07	11.4767
chr7.149209348.149210063	1.60419	2.84966	7.11531	1.64298e-09	1.39909e-07	11.5538
chr10.26043963.26044568	-1.95703	1.87686	-7.11527	1.64322e-09	1.39909e-07	11.5678
chr7.150383799.150384138	-2.18345	1.88891	-7.11492	1.64551e-09	1.40028e-07	11.5623
chr16.1106204.1106571	-2.11534	2.20354	-7.11471	1.64686e-09	1.40066e-07	11.567
chr6.151059812.151061014	1.63108	3.62416	7.11399	1.65147e-09	1.40381e-07	11.4991
chr11.121330756.121331367	-2.55416	2.02465	-7.11273	1.65968e-09	1.41002e-07	11.5588
chr8.104199299.104200199	2.5554	2.88198	7.11217	1.66329e-09	1.41232e-07	11.5576
chr7.75711448.75712569	-1.20838	4.62238	-7.11147	1.66791e-09	1.41546e-07	11.3781
chr19.48629955.48631049	-1.2591	3.63802	-7.11068	1.67306e-09	1.41812e-07	11.4617
chr5.157286664.157287183	-2.93783	2.3985	-7.11043	1.67468e-09	1.41812e-07	11.5466
chr14.80017710.80018246	-2.04798	2.16702	-7.11039	1.67496e-09	1.41812e-07	11.5508
chr1.41870026.41870541	1.86461	3.283	7.11032	1.67543e-09	1.41812e-07	11.5289
chr17.30555162.30555827	-1.9916	2.23749	-7.11029	1.67559e-09	1.41812e-07	11.5504
chr14.55103133.55103602	1.6369	3.57193	7.10771	1.69261e-09	1.43174e-07	11.4843
chr10.102136764.102137088	-1.16668	4.17032	-7.10701	1.69728e-09	1.43435e-07	11.3735
chr7.55574082.55574627	1.68473	2.71273	7.10697	1.69753e-09	1.43435e-07	11.5167
chr7.16697449.16698276	2.85719	1.83045	7.10563	1.70649e-09	1.44065e-07	11.4262
chr17.31130194.31131549	-2.09695	3.6866	-7.10558	1.70685e-09	1.44065e-07	11.4547
chr8.37870114.37871942	-1.21419	4.35753	-7.10533	1.70848e-09	1.44125e-07	11.3732
chr20.46803277.46803844	-2.0605	2.03413	-7.10466	1.713e-09	1.44428e-07	11.5234
chr22.28976685.28978504	1.38763	3.53293	7.10119	1.73644e-09	1.46243e-07	11.4491
chr2.187994601.187995449	-1.27428	4.81367	-7.10117	1.73659e-09	1.46243e-07	11.3132
chr1.211932555.211933076	-1.37607	3.06844	-7.10105	1.73735e-09	1.46243e-07	11.4655
chr5.122492945.122494244	-1.56089	4.27473	-7.09877	1.75296e-09	1.47477e-07	11.3575
chr4.835124.835944	-2.21807	2.59833	-7.0985	1.75484e-09	1.47556e-07	11.5059
chr17.7435176.7435935	-1.23952	3.73364	-7.09787	1.75918e-09	1.47841e-07	11.4067
chr11.86524076.86524939	2.25954	3.12795	7.09726	1.76338e-09	1.48114e-07	11.4884
chr10.18463716.18464339	-2.28936	2.98213	-7.09651	1.76855e-09	1.48467e-07	11.4654
chr10.127357179.127357667	-2.93672	1.17397	-7.09573	1.77395e-09	1.4884e-07	11.3178
chr2.10774103.10774801	-2.28684	2.13514	-7.0952	1.77769e-09	1.49074e-07	11.4779
chr15.68704439.68705107	-1.29226	4.73383	-7.09495	1.77941e-09	1.49137e-07	11.2913
chr4.173448991.173450093	-1.83422	4.96086	-7.09406	1.78565e-09	1.4958e-07	11.2905
chr14.104424611.104424967	-2.54156	1.11162	-7.09375	1.78778e-09	1.49678e-07	11.3417
chr6.163793234.163793907	2.43317	2.0181	7.09102	1.80704e-09	1.51209e-07	11.4613
chr7.136543730.136544533	-2.50056	2.51939	-7.08985	1.81532e-09	1.5182e-07	11.4723
chr5.125160748.125161484	-1.50646	3.15351	-7.0895	1.81781e-09	1.51914e-07	11.414
chr12.3480575.3481310	-2.49436	1.43719	-7.08942	1.8184e-09	1.51914e-07	11.3727
chr2.74379823.74380595	-1.20372	4.01522	-7.0867	1.83785e-09	1.53457e-07	11.3391
chr3.183158543.183158836	2.48038	1.33947	7.08631	1.84065e-09	1.53579e-07	11.3469
chrX.50805179.50805948	-2.21521	3.38484	-7.08609	1.84227e-09	1.53579e-07	11.3983
chr10.85641760.85643471	1.24893	5.09551	7.08603	1.84265e-09	1.53579e-07	11.2464
chr14.61525079.61526011	1.9835	3.54529	7.08595	1.84326e-09	1.53579e-07	11.3798
chr16.56102018.56102723	-1.52731	3.19607	-7.08458	1.85321e-09	1.54325e-07	11.3978
chr9.112012071.112012966	1.65734	3.20425	7.08428	1.85535e-09	1.54417e-07	11.4046
chr2.235793203.235793762	-2.87984	2.27287	-7.08403	1.85721e-09	1.54417e-07	11.4449
chr11.47800685.47801393	-1.75457	2.83201	-7.08401	1.85729e-09	1.54417e-07	11.4415
chr3.29751806.29752254	-2.38852	1.69031	-7.08287	1.86563e-09	1.55028e-07	11.3639
chr2.18299303.18300237	1.37251	3.74079	7.08259	1.86767e-09	1.55115e-07	11.3571
chrX.152843835.152844417	-2.37574	3.138	-7.08206	1.87159e-09	1.55357e-07	11.4335
chr10.122192095.122192782	-1.6197	3.53767	-7.08169	1.87426e-09	1.55496e-07	11.3606
chr2.229083680.229084233	-3.22722	1.79194	-7.08036	1.88405e-09	1.56208e-07	11.3548
chr12.27275420.27276013	-1.9277	2.1908	-7.08025	1.88486e-09	1.56208e-07	11.4351
chr17.4599777.4601047	-1.25723	4.64569	-7.08002	1.88658e-09	1.56267e-07	11.2275
chr12.71556611.71557446	1.19216	4.28817	7.07982	1.88805e-09	1.56306e-07	11.3006
chr15.56484205.56484660	-2.80309	1.28311	-7.07944	1.89084e-09	1.56454e-07	11.3116
chr3.12444450.12445469	-1.36542	4.01816	-7.07915	1.893e-09	1.56549e-07	11.318
chr19.2602357.2602830	-1.27089	3.70545	-7.07836	1.89888e-09	1.56952e-07	11.3257
chr6.137119364.137119911	-1.85641	2.53362	-7.07737	1.90627e-09	1.57479e-07	11.4263
chr7.1648027.1648911	-1.43153	4.38376	-7.07722	1.90742e-09	1.57491e-07	11.26
chr15.49215961.49216864	-1.65615	3.42111	-7.07708	1.90843e-09	1.57491e-07	11.3562
chr11.126366103.126366618	-2.74974	1.67629	-7.07632	1.9141e-09	1.57875e-07	11.3394
chr9.84851997.84852515	2.13284	2.30712	7.07474	1.92604e-09	1.58775e-07	11.4162
chr2.11558158.11558728	-1.78867	3.15983	-7.07456	1.92733e-09	1.58783e-07	11.3639
chr20.19785947.19786641	-1.41001	4.71634	-7.07445	1.92818e-09	1.58783e-07	11.2333
chr7.74587248.74588010	-1.29126	3.99008	-7.07416	1.9304e-09	1.58882e-07	11.2745
chr1.67710479.67710999	2.12154	2.01103	7.07378	1.93329e-09	1.59036e-07	11.3928
chr3.36904745.36905025	-3.19421	1.02793	-7.07328	1.93708e-09	1.59198e-07	11.0279
chr17.951587.952141	-1.60328	4.28439	-7.07325	1.93731e-09	1.59198e-07	11.2489
chr7.157319804.157320338	-2.45229	1.90351	-7.07296	1.93951e-09	1.59225e-07	11.402
chr11.24082894.24083625	-1.48042	3.88702	-7.07285	1.94033e-09	1.59225e-07	11.3155
chr20.10653655.10654226	1.9053	2.75772	7.0728	1.94071e-09	1.59225e-07	11.4038
chr4.167897095.167897656	1.11665	4.08069	7.07191	1.94748e-09	1.59626e-07	11.2809
chr1.57616840.57617344	-2.11209	2.9907	-7.07189	1.94764e-09	1.59626e-07	11.3786
chr11.27318914.27319469	2.21406	2.05997	7.07169	1.94917e-09	1.59667e-07	11.4041
chr3.121629580.121630049	-2.0693	3.24051	-7.07128	1.95227e-09	1.59837e-07	11.3599
chr2.29655466.29656013	-2.35467	2.81311	-7.07103	1.95417e-09	1.59908e-07	11.4005
chr12.25276074.25276644	2.30165	2.05041	7.06983	1.96343e-09	1.60581e-07	11.3699
chr11.10659443.10660165	1.78724	3.47981	7.06944	1.9664e-09	1.60739e-07	11.3461
chr12.104520356.104520924	-2.54302	1.8915	-7.06916	1.96857e-09	1.60832e-07	11.3741
chr2.160330990.160331801	-1.57877	3.08835	-7.06782	1.97892e-09	1.61593e-07	11.3463
chr6.133609545.133610219	2.84416	2.43938	7.06689	1.98619e-09	1.62101e-07	11.3827
chr7.40698284.40698899	2.1251	1.6574	7.0667	1.98762e-09	1.62133e-07	11.3649
chr14.103155099.103155357	-2.66425	2.13698	-7.0662	1.99149e-09	1.62364e-07	11.3609
chr14.97005856.97006391	-2.42088	2.16414	-7.06595	1.99345e-09	1.62438e-07	11.3809
chr14.58668654.58669564	-1.77707	3.87392	-7.06522	1.99917e-09	1.62819e-07	11.2533
chr2.190562191.190562429	-2.32818	1.61528	-7.06476	2.00276e-09	1.63026e-07	11.3162
chr7.150968014.150968367	-2.1734	3.0175	-7.06397	2.00898e-09	1.63399e-07	11.3627
chr2.202541080.202541610	-2.28046	1.27503	-7.06391	2.00944e-09	1.63399e-07	11.3079
chr3.184632494.184633381	-1.67149	3.34038	-7.06292	2.0173e-09	1.63925e-07	11.2926
chr15.101162579.101163215	-2.45981	2.45514	-7.06283	2.01801e-09	1.63925e-07	11.371
chr16.70553144.70553958	2.46394	2.03763	7.06232	2.02204e-09	1.64139e-07	11.3623
chr17.47877560.47878081	-2.03699	1.80929	-7.06223	2.02276e-09	1.64139e-07	11.3529
chr16.3774221.3774677	-2.74756	1.58508	-7.06207	2.02401e-09	1.64155e-07	11.2995
chr13.113451898.113452543	-1.36463	4.04091	-7.06191	2.02528e-09	1.64173e-07	11.2356
chr15.92142383.92143312	-1.52264	4.3987	-7.06172	2.02678e-09	1.64208e-07	11.2156
chr12.45343140.45343907	2.06245	2.00323	7.06073	2.03464e-09	1.64691e-07	11.3527
chr1.20358588.20359218	-1.61082	3.36453	-7.06058	2.03582e-09	1.64691e-07	11.2831
chr5.27241607.27242606	2.08927	2.23134	7.06057	2.03592e-09	1.64691e-07	11.361
chr11.75554229.75554786	-1.52825	4.65175	-7.05953	2.04422e-09	1.65277e-07	11.1688
chr1.242877220.242877937	-1.62139	3.26996	-7.0584	2.0533e-09	1.65919e-07	11.297
chr2.12064091.12064693	-3.69176	2.78817	-7.05828	2.05429e-09	1.65919e-07	11.3356
chr1.46191015.46191600	2.45842	1.79275	7.058	2.05652e-09	1.66012e-07	11.2781
chr13.29484123.29484879	-2.17101	2.81631	-7.05751	2.06048e-09	1.66246e-07	11.3302
chr12.70883824.70884286	-2.1494	2.75955	-7.05668	2.06715e-09	1.66697e-07	11.3343
chr11.133409876.133410459	-3.23391	1.2318	-7.05654	2.06831e-09	1.66705e-07	10.9635
chr12.3193642.3194269	-1.4943	2.76202	-7.0555	2.07672e-09	1.67296e-07	11.3178
chr3.20574738.20575756	1.5646	3.51257	7.05501	2.08079e-09	1.67474e-07	11.2885
chr2.239979288.239979662	-2.63315	1.77432	-7.05497	2.08109e-09	1.67474e-07	11.2564
chr1.10786277.10786685	-2.19043	1.60634	-7.05428	2.0867e-09	1.67839e-07	11.3002
chr7.148153561.148154228	-2.31506	3.11542	-7.05398	2.08915e-09	1.6795e-07	11.3004
chr13.30569712.30570255	1.5969	3.02666	7.05305	2.09679e-09	1.68476e-07	11.3073
chr6.144500885.144501242	-2.86697	2.32411	-7.05239	2.1022e-09	1.68824e-07	11.3252
chr1.55428695.55429710	1.03221	5.33648	7.05222	2.10357e-09	1.68847e-07	11.0715
chr3.157133863.157134492	-2.81588	2.35957	-7.05128	2.11139e-09	1.69387e-07	11.3186
chr5.77632481.77632959	3.17952	1.13224	7.05111	2.11282e-09	1.69414e-07	11.1067
chr17.6548553.6549157	-1.61543	3.0894	-7.0503	2.11948e-09	1.69861e-07	11.2575
chr4.79083228.79084039	-2.23159	2.9137	-7.04924	2.12828e-09	1.70426e-07	11.3068
chr22.27456914.27457629	1.88878	3.17398	7.04919	2.12872e-09	1.70426e-07	11.2929
chr12.123522298.123522579	-2.48408	1.6052	-7.04887	2.13136e-09	1.70549e-07	11.2806
chrX.31542402.31543015	2.3081	2.08426	7.04874	2.13248e-09	1.70551e-07	11.3169
chr4.108467033.108467725	2.5508	1.74455	7.0478	2.14033e-09	1.71091e-07	11.2462
chr10.98434165.98434750	1.85675	3.07381	7.04744	2.14339e-09	1.71185e-07	11.3098
chr6.105308720.105309217	-2.59388	2.20249	-7.04728	2.1447e-09	1.71185e-07	11.3114
chr11.3859438.3859886	-1.49314	3.69237	-7.04727	2.1448e-09	1.71185e-07	11.1982
chr7.41785186.41785568	-4.63005	0.325201	-7.04632	2.15275e-09	1.71657e-07	10.6496
chr17.73480643.73481228	-1.55302	3.4392	-7.04624	2.15343e-09	1.71657e-07	11.2489
chr2.33158352.33159402	-1.86916	3.78014	-7.04617	2.15403e-09	1.71657e-07	11.2027
chr2.173300371.173300840	3.26666	1.17505	7.04459	2.16746e-09	1.72621e-07	11.1418
chr5.78908186.78908766	-2.97313	1.80422	-7.04448	2.16834e-09	1.72621e-07	11.1955
chr7.138894152.138894743	-2.79004	1.5353	-7.04413	2.17133e-09	1.7277e-07	11.1787
chr1.91707377.91708047	-2.9782	2.64533	-7.04314	2.17976e-09	1.73352e-07	11.2943
chr15.93955088.93955695	-1.92581	2.06706	-7.04224	2.18749e-09	1.73878e-07	11.2939
chr6.70763755.70764194	2.67535	1.8989	7.04194	2.19005e-09	1.73993e-07	11.2743
chr2.218258857.218259757	-1.33172	4.0482	-7.04114	2.1969e-09	1.74448e-07	11.145
chr5.149432971.149434886	-1.68917	3.73156	-7.04063	2.20125e-09	1.74704e-07	11.1724
chr1.111987580.111987847	-2.2219	1.64764	-7.04008	2.20604e-09	1.74995e-07	11.2596
chr11.118922062.118922396	-1.28446	3.76728	-7.03989	2.20768e-09	1.75035e-07	11.1723
chr9.108603335.108603550	-3.52442	-0.206783	-7.03926	2.21309e-09	1.75376e-07	10.5862
chr3.128173837.128174325	-1.76903	3.46937	-7.03895	2.21583e-09	1.75503e-07	11.2108
chr22.50302057.50302880	-1.50657	3.78431	-7.03845	2.22014e-09	1.75755e-07	11.1778
chr19.47587358.47587697	3.82098	0.323767	7.03817	2.22257e-09	1.75858e-07	10.6411
chr19.36182446.36183653	1.3508	4.57467	7.03662	2.23616e-09	1.76843e-07	11.1075
chr16.73364751.73365628	-1.60842	3.57699	-7.03545	2.24637e-09	1.7756e-07	11.1914
chr19.45615800.45616515	-1.42483	4.19177	-7.03407	2.25854e-09	1.78432e-07	11.1488
chr1.231767716.231769118	-1.96707	2.38866	-7.03327	2.2657e-09	1.78906e-07	11.2597
chr7.74554053.74554601	3.5742	1.47116	7.03299	2.26811e-09	1.79006e-07	10.9375
chr6.54335592.54336347	2.10967	2.44324	7.03209	2.27613e-09	1.79548e-07	11.2559
chr5.55584099.55584906	-2.21335	2.54121	-7.03156	2.28087e-09	1.79775e-07	11.254
chr14.21041576.21042498	2.27829	2.64825	7.03151	2.28132e-09	1.79775e-07	11.2432
chr6.13480086.13481427	1.22083	4.04187	7.03132	2.28302e-09	1.79818e-07	11.1396
chr12.3004494.3005208	-1.47061	2.74939	-7.03104	2.28556e-09	1.79927e-07	11.2272
chr21.44454867.44456602	-1.48632	3.92584	-7.03043	2.29099e-09	1.80263e-07	11.1391
chr11.13216051.13216930	1.35687	4.46949	7.02992	2.29559e-09	1.80534e-07	11.0938
chr5.173278053.173278944	-1.74581	3.28307	-7.02894	2.30436e-09	1.81132e-07	11.189
chr2.223744452.223745009	-1.53389	3.55915	-7.02849	2.30845e-09	1.81362e-07	11.1341
chr8.63231594.63232257	1.22871	4.05158	7.02754	2.31707e-09	1.81946e-07	11.112
chr2.219430683.219431056	-2.38471	2.41831	-7.0273	2.31928e-09	1.82028e-07	11.2378
chr9.133814199.133814897	-1.70966	3.36079	-7.02642	2.32728e-09	1.82564e-07	11.1399
chr17.77424986.77425300	-2.14109	2.01902	-7.02558	2.33496e-09	1.83074e-07	11.2314
chr9.755711.756278	1.97962	2.45508	7.02505	2.33975e-09	1.83358e-07	11.2273
chr6.104613380.104614100	2.18034	2.91126	7.02414	2.34815e-09	1.83923e-07	11.211
chr4.120737199.120737793	-2.5964	2.32596	-7.02366	2.3525e-09	1.84171e-07	11.2079
chr2.9071027.9071394	1.82666	3.01282	7.02314	2.35737e-09	1.8446e-07	11.1984
chr2.28276071.28276662	1.78378	3.24154	7.02257	2.36259e-09	1.84775e-07	11.1917
chr1.226660326.226660834	-2.17712	2.13348	-7.0223	2.36514e-09	1.84801e-07	11.2135
chr3.72288880.72289707	-1.91568	2.61005	-7.02228	2.36529e-09	1.84801e-07	11.2054
chr2.62189747.62190188	-3.14652	0.847698	-7.02204	2.36755e-09	1.84884e-07	10.9584
chr11.46294718.46295832	-1.14025	4.43185	-7.02185	2.36928e-09	1.84926e-07	11.0521
chr2.24434412.24435011	-1.95576	1.99543	-7.02131	2.37432e-09	1.85155e-07	11.2131
chr19.9295409.9296779	3.04145	2.54071	7.02128	2.37459e-09	1.85155e-07	11.2089
chr11.20342568.20343405	-1.73104	3.06641	-7.01905	2.39539e-09	1.86683e-07	11.1519
chr9.82021030.82021707	1.7586	3.21389	7.01707	2.41406e-09	1.88044e-07	11.1793
[truncated: 153,560 more rows]
