# Supplementary material for: Anthracyclines induce global changes in cardiomyocyte chromatin accessibility that overlap with cardiovascular disease loci
Source: PLoS Genet. 2025 Oct 14;21(10):e1011900. doi: 10.1371/journal.pgen.1011900 (PMC12561927; doi:10.1371/journal.pgen.1011900)
Supplement: S12 Table — (XLSX) [file pgen.1011900.s012.xlsx]

## Sheet: Table_S12
Table_S12: Pairwise differential accessibility analysis for MTX vs VEH at 24 hours
peak = Location of region (chromosome.start.end)
peak	logFC	AveExpr	t	P.Value	adj.P.Val	B
chr6.48979734.48980268	-2.06459	2.75136	-9.55049	1.2655e-13	1.96857e-08	20.4375
chr2.75285874.75286512	-3.0159	2.33681	-8.6907	3.46414e-12	2.69436e-07	16.996
chr18.10408018.10408615	-2.61791	2.70699	-8.45487	8.666e-12	4.26221e-07	16.34
chr13.51246130.51247309	-1.63648	3.72245	-8.3946	1.09599e-11	4.26221e-07	16.3704
chr17.74647983.74648791	-2.0213	2.18832	-8.28092	1.70765e-11	4.32147e-07	15.7171
chr1.204733818.204734538	-1.84577	2.57298	-8.26115	1.84466e-11	4.32147e-07	15.698
chr2.108945755.108946615	-1.90496	3.38479	-8.24763	1.94464e-11	4.32147e-07	15.7884
chr18.45590409.45591009	-2.21974	1.44043	-8.20144	2.32914e-11	4.52893e-07	15.1098
chr17.47252123.47252542	-2.2021	2.54818	-8.02495	4.64422e-11	7.65539e-07	14.7623
chr10.6213894.6214299	-2.12094	3.03701	-8.01015	4.92128e-11	7.65539e-07	14.8962
chr14.23376284.23379025	-1.88598	4.84021	-7.93004	6.73427e-11	9.52329e-07	14.6371
chr18.36367084.36367793	-1.41299	3.46273	-7.84184	9.51355e-11	1.23325e-06	14.2765
chr8.126466871.126467527	-1.91407	2.80408	-7.75765	1.32329e-10	1.53092e-06	13.8694
chr12.116939741.116940232	-1.76882	2.92406	-7.74735	1.37782e-10	1.53092e-06	13.9158
chrX.93321698.93322660	-1.60825	4.55318	-7.67452	1.83323e-10	1.82838e-06	13.6853
chr17.3870820.3871407	-1.39982	3.82026	-7.66801	1.88061e-10	1.82838e-06	13.6569
chr3.56909383.56909884	-2.0807	2.46325	-7.62342	2.24e-10	2.01892e-06	13.4297
chr16.10600890.10602392	-1.43058	5.69998	-7.6127	2.33616e-10	2.01892e-06	13.4339
chr14.23375373.23376080	-2.42336	2.67356	-7.59544	2.49977e-10	2.04662e-06	13.2955
chr15.34788417.34789729	-2.08382	2.79099	-7.56983	2.76393e-10	2.06325e-06	13.2607
chr7.36055085.36055713	-2.04537	2.48735	-7.55754	2.90049e-10	2.06325e-06	13.0533
chr3.195207610.195208108	-1.7128	3.12876	-7.55413	2.93958e-10	2.06325e-06	13.1627
chr19.1641880.1642406	5.08191	0.485965	7.54467	3.05063e-10	2.06325e-06	10.355
chr14.79667325.79668132	-1.91226	2.69729	-7.4926	3.74193e-10	2.42007e-06	12.8098
chr8.32215301.32215757	-2.44691	2.03503	-7.48154	3.90786e-10	2.42007e-06	12.6595
chr12.103794690.103795312	-2.32218	2.49291	-7.47275	4.04494e-10	2.42007e-06	12.7464
chr19.38988846.38989590	-1.52954	3.41252	-7.45592	4.32097e-10	2.48947e-06	12.8218
chr10.72331769.72332348	-1.35809	2.68796	-7.4385	4.62659e-10	2.57035e-06	12.7617
chr4.27149433.27150101	-1.73946	2.46187	-7.39388	5.5116e-10	2.95644e-06	12.4664
chr9.70470446.70470927	-1.79782	2.23571	-7.37167	6.01337e-10	3.11807e-06	12.4688
chr8.22370762.22371067	-1.94783	2.16787	-7.33162	7.03612e-10	3.48013e-06	12.2334
chr11.75589893.75590362	-2.05557	2.60835	-7.3272	7.15905e-10	3.48013e-06	12.2345
chr7.35465696.35466547	-2.12716	3.97611	-7.27193	8.89195e-10	4.19153e-06	12.1603
chr19.46739145.46739810	-1.76489	3.12483	-7.2567	9.43909e-10	4.31858e-06	12.0866
chr9.109765673.109766671	-1.27285	4.66203	-7.24895	9.73046e-10	4.32469e-06	12.0725
chr2.37858320.37858987	-1.41257	3.89448	-7.19965	1.18052e-09	4.95952e-06	11.8854
chr22.31090288.31090613	-2.58402	1.62117	-7.1947	1.20366e-09	4.95952e-06	11.1805
chr1.232319006.232320533	-1.46707	3.92001	-7.19274	1.21294e-09	4.95952e-06	11.8604
chr11.11329162.11330040	-1.47542	4.24054	-7.18641	1.24341e-09	4.95952e-06	11.8379
chr11.11171156.11172146	-1.35509	4.4175	-7.17115	1.32006e-09	4.97017e-06	11.7767
chr4.150385583.150385962	-2.10403	1.90688	-7.16932	1.32955e-09	4.97017e-06	11.4163
chr10.97782548.97783192	-1.62044	2.41981	-7.16696	1.34193e-09	4.97017e-06	11.7095
chr18.68232828.68233320	-2.9135	1.5475	-7.15437	1.40979e-09	4.98535e-06	11.0549
chr1.210587554.210588093	-1.85312	2.43472	-7.1541	1.41129e-09	4.98535e-06	11.5661
chr17.33500224.33500624	-1.8726	1.5093	-7.14591	1.45731e-09	4.98535e-06	11.3802
chr9.115262432.115263218	-1.44684	2.69515	-7.14297	1.47423e-09	4.98535e-06	11.6388
chrX.77455350.77455976	-2.26919	2.16095	-7.13311	1.53229e-09	5.07146e-06	11.3887
chr10.86664063.86665173	-1.40815	5.23173	-7.12645	1.57279e-09	5.09705e-06	11.5762
chr2.37916541.37916976	-2.2363	1.00282	-7.11172	1.66628e-09	5.28981e-06	10.9215
chr1.3328038.3328727	-1.98233	2.54897	-7.08773	1.83047e-09	5.49135e-06	11.4434
chr6.125370277.125370964	-1.55488	2.93583	-7.08727	1.83377e-09	5.49135e-06	11.4387
chr20.32561936.32562892	-1.09842	4.22839	-7.087	1.83566e-09	5.49135e-06	11.454
chr13.46356187.46356497	-1.90821	1.70202	-7.07333	1.93668e-09	5.68424e-06	11.2141
chr8.47857521.47858112	-1.48791	3.02587	-7.05588	2.07369e-09	5.97365e-06	11.3408
chr1.208250705.208251298	-2.12817	2.60511	-7.03587	2.24271e-09	6.34306e-06	11.2385
chr6.136103522.136104749	-1.69659	4.53554	-7.02584	2.33251e-09	6.37546e-06	11.2306
chrX.39473820.39474410	-2.15783	2.30421	-7.02336	2.35535e-09	6.37546e-06	11.1117
chr19.11539744.11540628	-1.24945	4.08718	-7.02101	2.37711e-09	6.37546e-06	11.2113
chr18.23779680.23780418	-1.05778	5.28037	-7.00369	2.54384e-09	6.70699e-06	11.1272
chr20.6297840.6298383	-2.36437	2.15728	-6.98674	2.71839e-09	6.90662e-06	10.929
chr22.28112285.28113121	-1.40479	3.75076	-6.98595	2.72679e-09	6.90662e-06	11.0774
chr2.100904891.100905800	-1.54967	3.45314	-6.98353	2.75276e-09	6.90662e-06	11.0549
chr5.54785742.54786539	-1.31017	3.2299	-6.95852	3.03583e-09	7.49593e-06	10.9761
chr1.201357250.201358044	-1.74887	2.68361	-6.95016	3.13681e-09	7.57581e-06	10.934
chr13.57507977.57508586	-2.34895	1.424	-6.94692	3.17682e-09	7.57581e-06	10.6568
chr13.27125398.27126386	-1.36559	3.90876	-6.94392	3.21428e-09	7.57581e-06	10.9236
chr1.201355656.201357100	-1.73185	3.99354	-6.93912	3.27523e-09	7.5835e-06	10.895
chr8.11587798.11588767	-1.0718	4.92437	-6.93543	3.32291e-09	7.5835e-06	10.8728
chr7.150570493.150571098	-2.20001	2.17459	-6.93122	3.3781e-09	7.5835e-06	10.6126
chr13.40442101.40442881	-2.19549	3.19278	-6.92863	3.41254e-09	7.5835e-06	10.7996
chr15.34794716.34796045	-1.14984	5.06093	-6.91812	3.55567e-09	7.69716e-06	10.7859
chr1.159987124.159987623	-2.05598	2.56376	-6.91762	3.56265e-09	7.69716e-06	10.7366
chr10.78588112.78588840	-0.951083	5.22151	-6.90695	3.71446e-09	7.91521e-06	10.7646
chr20.62588698.62589459	-1.73197	2.68408	-6.89816	3.84445e-09	7.94485e-06	10.7045
chr1.229370569.229371028	-1.87973	1.79638	-6.89764	3.85227e-09	7.94485e-06	10.6042
chr10.110698479.110699295	-1.73554	3.46535	-6.8956	3.88312e-09	7.94485e-06	10.7356
chr12.110252448.110253468	-1.4355	4.27141	-6.89236	3.93266e-09	7.94485e-06	10.7217
chr5.177478970.177479847	-1.23	4.12992	-6.88045	4.12014e-09	8.21689e-06	10.6783
chr5.138391730.138392639	-1.66914	3.22148	-6.872	4.25859e-09	8.38548e-06	10.6477
chr12.124531044.124531752	-1.46524	2.80879	-6.85694	4.51683e-09	8.7828e-06	10.5916
chr13.77196038.77196759	-2.02867	2.87177	-6.84285	4.77259e-09	9.16554e-06	10.5316
chr1.25727267.25728643	-1.10823	5.43648	-6.82989	5.02048e-09	9.30202e-06	10.4411
chr15.73921217.73921882	-1.94837	2.12633	-6.82663	5.08486e-09	9.30202e-06	10.4195
chr7.128357006.128357664	-1.73535	3.08591	-6.82503	5.11661e-09	9.30202e-06	10.4739
chr6.16519499.16520215	-1.55066	3.06248	-6.8212	5.1939e-09	9.30202e-06	10.4374
chr11.8106738.8106979	-2.21167	1.15109	-6.82084	5.20115e-09	9.30202e-06	10.1707
chr5.173290318.173290972	-1.18417	4.62034	-6.82078	5.20244e-09	9.30202e-06	10.4455
chr2.226446236.226446929	-2.08217	1.77449	-6.8042	5.55056e-09	9.81169e-06	10.1059
chr2.217393293.217393995	-1.57791	2.46697	-6.79638	5.72264e-09	1.00022e-05	10.316
chr7.44137878.44138791	-1.72067	3.38769	-6.79135	5.83632e-09	1.00051e-05	10.3517
chr12.76685321.76685712	-1.3646	2.94037	-6.78829	5.90649e-09	1.00051e-05	10.3004
chr22.28004655.28005911	-1.17543	4.02069	-6.78782	5.91726e-09	1.00051e-05	10.3367
chr10.3045662.3046401	-1.02892	4.96756	-6.78411	6.00368e-09	1.0032e-05	10.3018
chr6.13360529.13361433	-1.14866	3.86262	-6.78163	6.06215e-09	1.0032e-05	10.3153
chr9.119998452.119999097	-1.8063	2.9336	-6.77734	6.16439e-09	1.00938e-05	10.24
chr11.47241771.47242350	2.41041	1.63224	6.77149	6.30684e-09	1.02195e-05	9.60407
chr8.20736595.20737392	-2.46191	2.17929	-6.75746	6.66219e-09	1.0684e-05	10.0487
chr11.15911502.15912103	-1.5514	3.1182	-6.74843	6.90112e-09	1.09543e-05	10.1896
chr5.132211703.132212217	-1.48077	2.56432	-6.73083	7.3917e-09	1.16145e-05	10.1026
chr6.25166115.25167089	-1.52597	3.27562	-6.72297	7.6221e-09	1.17202e-05	10.093
chr12.111655749.111656642	-1.47965	3.67166	-6.72274	7.62878e-09	1.17202e-05	10.0898
chr1.94657863.94658617	-1.2034	4.34959	-6.72013	7.70711e-09	1.17202e-05	10.0814
chr10.82358578.82359235	-1.32586	4.14623	-6.71836	7.76037e-09	1.17202e-05	10.0785
chr9.3980123.3981273	-1.21083	3.34444	-6.71211	7.95193e-09	1.1894e-05	10.0472
chr1.21911248.21911817	-1.53948	3.90103	-6.70445	8.19337e-09	1.21066e-05	10.024
chr12.83763158.83763994	-1.5576	2.87722	-6.70163	8.28389e-09	1.21066e-05	9.96102
chr7.7148745.7149187	-1.41509	2.49875	-6.69962	8.34918e-09	1.21066e-05	9.99182
chr2.46564464.46565249	-1.61744	4.91452	-6.69689	8.43844e-09	1.21066e-05	9.94024
chr22.29855415.29856179	-1.93905	2.89029	-6.69553	8.4832e-09	1.21066e-05	9.92274
chr16.54502951.54503395	-1.58054	2.52698	-6.69158	8.615e-09	1.21829e-05	9.97617
chr18.58628784.58629952	-1.19795	5.13601	-6.67623	9.14647e-09	1.27763e-05	9.89317
chr1.25784608.25785223	-1.49763	2.9485	-6.67159	9.31348e-09	1.27763e-05	9.90159
chr6.142570246.142570660	3.60683	-0.130105	6.67127	9.32529e-09	1.27763e-05	7.76973
chr22.17938324.17938918	-1.74614	3.5613	-6.67023	9.36314e-09	1.27763e-05	9.89291
chr20.16115754.16116461	-1.63617	2.47159	-6.66643	9.50296e-09	1.28544e-05	9.84713
chr9.38651401.38651868	-1.90668	2.18281	-6.66253	9.64838e-09	1.28665e-05	9.76981
chr22.35587418.35587975	-1.50192	4.18576	-6.66176	9.67739e-09	1.28665e-05	9.83897
chr3.45880645.45881935	-1.43998	4.06265	-6.65516	9.92975e-09	1.30902e-05	9.84097
chr13.41606277.41606988	-1.84212	3.132	-6.64943	1.0154e-08	1.32733e-05	9.78085
chr12.99649457.99650026	-1.951	3.05139	-6.64629	1.02789e-08	1.33246e-05	9.77299
chr8.127570437.127570984	-2.55512	1.35288	-6.6389	1.05792e-08	1.35265e-05	9.33475
chr11.92776563.92777109	-1.44398	2.75097	-6.63807	1.06137e-08	1.35265e-05	9.74881
chr1.152003001.152003428	-2.19701	2.08152	-6.6361	1.06955e-08	1.35265e-05	9.62509
chr1.30522377.30522906	-2.06034	1.89087	-6.61687	1.15274e-08	1.44009e-05	9.49291
chr1.11882836.11883489	-1.31351	5.02062	-6.61588	1.1572e-08	1.44009e-05	9.64872
chr10.47104224.47104793	-2.63513	1.46822	-6.61193	1.17515e-08	1.45081e-05	9.12274
chr8.30173695.30175286	-0.951009	4.96979	-6.60983	1.18481e-08	1.45122e-05	9.61948
chr5.19624410.19625183	-1.41496	2.94533	-6.59513	1.25461e-08	1.52472e-05	9.6112
chr2.182584350.182584882	-2.24363	2.55289	-6.57332	1.36581e-08	1.63937e-05	9.46701
chr19.5090780.5091652	-1.11171	4.05119	-6.57252	1.37003e-08	1.63937e-05	9.5243
chr2.30359617.30360364	-1.33916	5.49299	-6.56257	1.42414e-08	1.6911e-05	9.4359
chr9.119934394.119935118	-2.08151	1.73471	-6.55847	1.44705e-08	1.69327e-05	9.29967
chr12.591082.592023	-1.78534	4.11333	-6.55697	1.45556e-08	1.69327e-05	9.47157
chr1.2135358.2135937	-1.02629	4.45605	-6.55133	1.48784e-08	1.69327e-05	9.42255
chr1.232328187.232329675	-0.972794	4.76835	-6.55128	1.48812e-08	1.69327e-05	9.43072
chr9.131234862.131235939	-1.27791	4.96755	-6.55085	1.4906e-08	1.69327e-05	9.40642
chr7.35374747.35375233	-1.95774	2.33548	-6.55074	1.49127e-08	1.69327e-05	9.40157
chr12.110109190.110109883	-1.08721	4.68811	-6.5473	1.51132e-08	1.7036e-05	9.39806
chr17.15087871.15088331	-1.91319	2.52372	-6.5416	1.54526e-08	1.72932e-05	9.39726
chr5.115501332.115501956	-1.80432	2.29638	-6.53544	1.58274e-08	1.74977e-05	9.33902
chr3.120170244.120170635	1.57047	1.61815	6.5349	1.58603e-08	1.74977e-05	9.1584
chr6.47915828.47916303	-1.71742	1.81137	-6.53092	1.61076e-08	1.76454e-05	9.20834
chrX.103360089.103360464	-1.54894	2.79732	-6.52858	1.62554e-08	1.76828e-05	9.35426
chr1.94281184.94282019	-1.22211	4.72636	-6.50582	1.77591e-08	1.91843e-05	9.27713
chr17.9138322.9138910	-1.75319	3.12638	-6.50154	1.80575e-08	1.92985e-05	9.26968
chr11.112658445.112658876	-1.76743	1.44211	-6.50075	1.81128e-08	1.92985e-05	9.16807
chr12.109522897.109523663	-1.63609	3.35699	-6.49134	1.87876e-08	1.98813e-05	9.23122
chr11.17923106.17923817	-1.11189	4.18743	-6.47613	1.99314e-08	2.09155e-05	9.16217
chr15.26261339.26262235	-1.26775	2.90192	-6.47357	2.01304e-08	2.09155e-05	9.16648
chr10.86017877.86018852	-1.59792	3.21409	-6.47309	2.01683e-08	2.09155e-05	9.16145
chr4.2261896.2262953	-1.03621	5.84526	-6.4694	2.04595e-08	2.09611e-05	9.06059
chr1.25909017.25909417	-1.91767	2.59751	-6.4663	2.07076e-08	2.09611e-05	9.00894
chr3.192636627.192637615	-2.09879	2.97395	-6.46502	2.08105e-08	2.09611e-05	9.12398
chr10.2633606.2634325	-1.71184	2.95688	-6.46278	2.09925e-08	2.09611e-05	9.11111
chr10.21077561.21078089	-1.74076	3.63883	-6.46022	2.12023e-08	2.09611e-05	9.11546
chr18.59742132.59743338	-1.66588	4.46548	-6.46	2.12203e-08	2.09611e-05	9.08013
chr2.16316661.16317684	-1.67999	3.91274	-6.45957	2.12562e-08	2.09611e-05	9.11031
chr11.37755069.37756004	-1.87432	2.28252	-6.45915	2.12903e-08	2.09611e-05	9.01045
chr2.190606945.190607590	-1.04902	4.97466	-6.45417	2.17066e-08	2.12365e-05	9.06919
chr2.220676546.220677224	-1.98826	2.75057	-6.44916	2.21325e-08	2.15179e-05	9.06813
chr13.29484123.29484879	-1.8893	2.81631	-6.44555	2.24454e-08	2.16865e-05	9.03927
chr17.44983577.44983888	-1.81701	1.63811	-6.44108	2.28386e-08	2.19302e-05	9.002
chr5.95856549.95857014	-1.69315	2.82403	-6.43439	2.34392e-08	2.23614e-05	9.01298
chr20.62570912.62572365	-1.61231	4.00081	-6.4329	2.3575e-08	2.23614e-05	8.99668
chr14.75946794.75947182	-2.15638	1.95797	-6.42979	2.38618e-08	2.24962e-05	8.82368
chr20.62582586.62583003	-1.74993	2.05185	-6.42746	2.40786e-08	2.25638e-05	8.88271
chr5.71631106.71631593	-1.30859	3.385	-6.42518	2.42923e-08	2.26278e-05	8.98705
chr1.36240193.36240677	-1.38906	3.98738	-6.41822	2.49571e-08	2.31086e-05	8.95516
chr19.14117709.14118920	-0.903503	5.6867	-6.41404	2.53657e-08	2.3348e-05	8.85498
chr20.57440726.57441595	-1.46241	5.27635	-6.40327	2.64478e-08	2.42008e-05	8.83717
chr19.50484813.50486159	-1.48657	3.5685	-6.39352	2.74673e-08	2.49868e-05	8.84431
chr20.45828596.45829134	-1.49157	2.68532	-6.38848	2.80098e-08	2.53174e-05	8.84896
chr2.28607928.28608629	-1.55702	3.2124	-6.38713	2.81563e-08	2.53174e-05	8.84662
chr12.109446746.109447206	-1.66643	1.91946	-6.38011	2.89334e-08	2.53913e-05	8.7235
chr15.65418700.65418953	-1.95185	1.80437	-6.37919	2.90373e-08	2.53913e-05	8.68387
chr18.6430286.6430873	-1.98499	1.57246	-6.37868	2.90941e-08	2.53913e-05	8.64388
chr10.97411382.97411773	-1.46406	4.03208	-6.37798	2.91734e-08	2.53913e-05	8.80962
chr15.63978801.63979597	-1.6353	3.17855	-6.37771	2.92042e-08	2.53913e-05	8.80332
chr6.50591221.50591700	-1.43504	3.3295	-6.37759	2.92179e-08	2.53913e-05	8.81128
chr22.27041573.27042422	-1.60334	3.18401	-6.36931	3.01705e-08	2.60135e-05	8.7787
chr7.148153561.148154228	-2.1021	3.11542	-6.36833	3.0285e-08	2.60135e-05	8.75752
chr15.68797737.68797952	-1.54963	1.42282	-6.36705	3.04355e-08	2.60135e-05	8.64719
chr3.59699686.59700357	-1.91686	1.86076	-6.36187	3.10536e-08	2.63967e-05	8.67099
chr17.9142801.9143301	-1.92032	2.72916	-6.36027	3.12465e-08	2.64163e-05	8.73467
chr1.53049066.53049385	-2.0627	2.20547	-6.35404	3.20106e-08	2.67839e-05	8.62233
chr11.96798369.96798945	-2.03635	2.19181	-6.35338	3.2092e-08	2.67839e-05	8.61216
chr5.122615070.122616166	-1.60389	3.58154	-6.35216	3.22447e-08	2.67839e-05	8.71692
chrX.40149727.40150154	-1.86768	2.28936	-6.35115	3.237e-08	2.67839e-05	8.65083
chr12.133079999.133081236	-0.833181	6.51259	-6.34337	3.33608e-08	2.74577e-05	8.52864
chr6.94300459.94301039	-2.16274	1.88037	-6.33933	3.38868e-08	2.77439e-05	8.53149
chr8.11941965.11943331	-1.4234	4.83166	-6.3291	3.52564e-08	2.8714e-05	8.58433
chr1.33036052.33037174	-0.869935	5.34927	-6.32658	3.56022e-08	2.88446e-05	8.55216
chr16.89490400.89491410	-0.950516	5.69536	-6.32294	3.61086e-08	2.90178e-05	8.51772
chr5.1841046.1841562	-1.45741	4.00636	-6.32227	3.62017e-08	2.90178e-05	8.58982
chr12.76883907.76884225	-1.68681	1.94541	-6.32103	3.63756e-08	2.90178e-05	8.5174
chr2.30224014.30224443	-1.83281	2.26541	-6.31732	3.69031e-08	2.92341e-05	8.54399
chr2.109721976.109722577	-1.34452	2.95986	-6.31575	3.71276e-08	2.92341e-05	8.58121
chr9.87557891.87558522	-2.37267	2.22627	-6.31517	3.72104e-08	2.92341e-05	8.46955
chr20.4050411.4050972	-1.35071	3.75678	-6.31252	3.75939e-08	2.93756e-05	8.56126
chr16.80317425.80318087	-1.54725	2.69549	-6.311	3.78162e-08	2.93756e-05	8.55278
chr13.28955001.28956050	-1.70152	3.95697	-6.31004	3.79572e-08	2.93756e-05	8.55156
chr1.201170497.201171615	-1.07872	5.63717	-6.30565	3.86082e-08	2.96975e-05	8.45919
chr2.169839741.169840954	-1.05133	4.75709	-6.30467	3.87549e-08	2.96975e-05	8.50401
chr6.35363177.35363695	-1.38989	3.10387	-6.30009	3.94481e-08	2.99734e-05	8.52384
chr6.105308720.105309217	-2.11172	2.20249	-6.29974	3.95004e-08	2.99734e-05	8.43336
chr6.36867508.36868069	-1.78115	2.94314	-6.29675	3.996e-08	3.0175e-05	8.50809
chr12.108312246.108313375	-1.3409	4.12079	-6.29486	4.02542e-08	3.02504e-05	8.48884
chr7.8146842.8147379	-1.44859	3.80738	-6.29232	4.06523e-08	3.04026e-05	8.4921
chr1.201731092.201732772	-1.41318	5.21423	-6.28733	4.14446e-08	3.07162e-05	8.42118
chr13.29384456.29385087	-1.90202	3.81031	-6.28719	4.14665e-08	3.07162e-05	8.47728
chr3.46847018.46847460	-1.89135	2.08745	-6.28553	4.17331e-08	3.07592e-05	8.43237
chr15.68704439.68705107	-1.12873	4.73383	-6.28438	4.192e-08	3.07592e-05	8.42622
chr5.16418226.16419067	-1.23474	5.04924	-6.27604	4.32948e-08	3.15105e-05	8.38566
chr5.144048143.144048902	-1.39398	3.41224	-6.27571	4.3349e-08	3.15105e-05	8.43458
chr1.187236547.187237363	-1.01867	4.94368	-6.27126	4.41017e-08	3.19085e-05	8.37234
chr3.38543434.38544121	-1.32068	3.47074	-6.25946	4.61612e-08	3.3244e-05	8.35261
chr18.80108754.80110049	-0.921388	4.73494	-6.25806	4.64117e-08	3.32703e-05	8.33006
chr15.70438623.70439304	-1.53031	3.82123	-6.25685	4.66279e-08	3.3272e-05	8.35271
chr4.105917141.105918034	-1.77233	2.65319	-6.25537	4.68953e-08	3.331e-05	8.3143
chr15.82805994.82806355	-1.22751	4.04094	-6.24963	4.79483e-08	3.39031e-05	8.32571
chr8.11086293.11086868	-1.72973	2.34826	-6.24766	4.83151e-08	3.40079e-05	8.30344
chr18.45464663.45465034	-2.12241	0.950478	-6.24511	4.87942e-08	3.41904e-05	7.93621
chr10.44480625.44481089	-1.67691	0.920052	-6.2429	4.9212e-08	3.42919e-05	8.15308
chr1.202048928.202049818	-1.28088	3.81509	-6.24202	4.93799e-08	3.42919e-05	8.30827
chr13.44382624.44383252	-1.5304	2.27721	-6.23962	4.98392e-08	3.4457e-05	8.27247
chr5.63570003.63570484	-2.27051	1.16941	-6.23846	5.00631e-08	3.44587e-05	8.05426
chr16.58102574.58103581	-1.14299	4.95104	-6.23712	5.03231e-08	3.4485e-05	8.22173
chr10.97138809.97139257	-1.90875	1.94709	-6.23299	5.11335e-08	3.47255e-05	8.24394
chr10.86670131.86670895	-1.33251	4.1205	-6.23274	5.11823e-08	3.47255e-05	8.25426
chr22.46417011.46418228	-1.12728	3.67245	-6.23192	5.13437e-08	3.47255e-05	8.27197
chr6.87102153.87102859	-1.57521	3.76904	-6.22808	5.21112e-08	3.5092e-05	8.25257
chr2.43331292.43331819	-1.47774	3.0564	-6.22399	5.29417e-08	3.52996e-05	8.23371
chr17.48503564.48504206	-1.60095	3.95826	-6.22301	5.31419e-08	3.52996e-05	8.21422
chr5.169457743.169458528	-2.49029	2.34166	-6.22211	5.33277e-08	3.52996e-05	8.07074
chr11.60595119.60595624	-1.46817	2.94497	-6.22126	5.35037e-08	3.52996e-05	8.22953
chr17.27968131.27968774	-1.44031	2.55583	-6.22101	5.3554e-08	3.52996e-05	8.22574
chr15.41914080.41914934	-1.15382	3.75335	-6.21745	5.42961e-08	3.55874e-05	8.21529
chr2.96909752.96910111	-2.56553	1.45413	-6.21672	5.44483e-08	3.55874e-05	8.01607
chr20.62579991.62581181	-1.70387	3.7564	-6.21489	5.48345e-08	3.56899e-05	8.20983
chr12.124490701.124491219	-1.24325	3.45765	-6.21299	5.52398e-08	3.58039e-05	8.19997
chr1.65292850.65293464	-1.81076	2.73309	-6.2008	5.79014e-08	3.72198e-05	8.11504
chr1.29282947.29283682	-1.08554	4.58669	-6.20032	5.80088e-08	3.72198e-05	8.10918
chr15.73374622.73375198	-1.57942	4.08459	-6.19943	5.82078e-08	3.72198e-05	8.10898
chr2.218397694.218398921	-1.06184	5.13061	-6.19791	5.85492e-08	3.72198e-05	8.06928
chr3.141152901.141153383	-1.93415	1.86142	-6.19743	5.86585e-08	3.72198e-05	8.05865
chr11.27339936.27340384	-1.48424	3.84157	-6.1955	5.90965e-08	3.72198e-05	8.12671
chr19.42242305.42243498	-0.863063	6.57587	-6.19549	5.90992e-08	3.72198e-05	7.96068
chr11.10458981.10459613	-1.23412	3.53333	-6.18904	6.05893e-08	3.78926e-05	8.11272
chr11.24082894.24083625	-1.26827	3.88702	-6.18774	6.08945e-08	3.78926e-05	8.10926
chr5.71704689.71705412	-1.75479	1.81269	-6.18713	6.1036e-08	3.78926e-05	8.07442
chr9.79799732.79800485	-1.37401	2.90522	-6.18541	6.14446e-08	3.78926e-05	8.10262
chr1.83636891.83637865	-1.77737	3.80299	-6.18519	6.14958e-08	3.78926e-05	8.0988
chr9.131100501.131100828	-1.71458	1.71798	-6.18463	6.16291e-08	3.78926e-05	8.01968
chr19.14173859.14174517	-1.5682	2.7769	-6.17918	6.29378e-08	3.84372e-05	8.08045
chr11.13012355.13012760	-1.55387	2.10721	-6.17889	6.3009e-08	3.84372e-05	8.05152
chr13.30128050.30128385	-2.06874	1.50462	-6.17455	6.40722e-08	3.89331e-05	7.95578
chr13.113203958.113204598	-1.29733	3.84933	-6.1649	6.65017e-08	4.02522e-05	7.99885
chr11.46697154.46697861	-1.39932	3.73416	-6.15935	6.79413e-08	4.08605e-05	7.95477
chr10.89238972.89239659	-1.70975	2.59207	-6.15877	6.80936e-08	4.08605e-05	7.99784
chr3.187186488.187187380	-0.975042	5.60292	-6.158	6.82948e-08	4.08605e-05	7.92819
chr10.10730683.10731062	-1.90597	1.81812	-6.15018	7.03842e-08	4.18231e-05	7.89544
chr4.781003.782498	-0.843351	6.16427	-6.14997	7.04414e-08	4.18231e-05	7.82216
chr7.150629335.150629990	-1.82322	2.58352	-6.14579	7.15863e-08	4.21665e-05	7.93654
chr9.16808922.16809427	-2.06262	1.01366	-6.14573	7.16015e-08	4.21665e-05	7.81273
chr18.6132792.6133580	-1.49304	2.09992	-6.1444	7.19701e-08	4.21665e-05	7.93341
chr5.167557490.167557956	-1.63408	1.82628	-6.14392	7.21041e-08	4.21665e-05	7.8609
chr17.15488583.15488949	-2.19086	1.31604	-6.14103	7.29106e-08	4.22933e-05	7.79151
chr2.105494898.105495385	-1.89389	1.77021	-6.14041	7.3085e-08	4.22933e-05	7.91074
chrX.27008376.27008869	-1.33684	3.10359	-6.14014	7.31617e-08	4.22933e-05	7.93711
chr3.66370202.66370868	-1.30866	3.45266	-6.13927	7.34083e-08	4.22933e-05	7.93131
chr17.73744490.73745113	-1.67725	2.04857	-6.13556	7.44647e-08	4.27436e-05	7.85488
chr14.21268875.21269999	-0.751133	5.89786	-6.12718	7.69063e-08	4.39828e-05	7.76517
chr6.43937023.43937909	-1.13177	4.25825	-6.12242	7.83312e-08	4.46336e-05	7.82632
chr12.124662128.124662644	-1.68367	1.63417	-6.11714	7.99396e-08	4.52645e-05	7.7404
chr1.240170126.240171351	-1.24465	3.65942	-6.11534	8.04958e-08	4.52645e-05	7.83719
chr2.12064091.12064693	-2.36454	2.78817	-6.11515	8.05545e-08	4.52645e-05	7.82676
chr1.11847529.11848549	-1.59899	4.46092	-6.11499	8.06024e-08	4.52645e-05	7.7883
chr15.70088529.70089388	-1.21797	3.48311	-6.11239	8.14141e-08	4.5484e-05	7.82457
chr5.112284272.112284963	-1.62089	2.56249	-6.11187	8.1578e-08	4.5484e-05	7.8283
chr4.101037849.101038422	-1.67438	1.86992	-6.1091	8.24534e-08	4.56463e-05	7.74745
chr22.42697330.42698130	-0.952968	5.63449	-6.10909	8.2456e-08	4.56463e-05	7.69271
chr1.91601581.91602437	-1.43722	4.04696	-6.10261	8.45383e-08	4.66331e-05	7.74681
chr10.86690132.86692438	-1.39456	4.50943	-6.10036	8.52718e-08	4.68715e-05	7.74743
chr15.63072786.63074229	-1.14682	3.05831	-6.09879	8.57904e-08	4.69607e-05	7.78314
chr12.3256028.3256867	-0.996008	4.59159	-6.09804	8.60379e-08	4.69607e-05	7.73739
chr16.46756744.46758498	-0.748865	6.17226	-6.09532	8.69424e-08	4.72884e-05	7.59874
chr7.141585758.141586629	1.63573	2.86046	6.09203	8.80519e-08	4.75694e-05	7.68183
chr11.109858171.109858725	-1.40687	1.65898	-6.09145	8.8249e-08	4.75694e-05	7.70285
chrX.68989544.68990450	-1.3534	3.77721	-6.09107	8.83763e-08	4.75694e-05	7.74444
chr19.48720395.48721199	-0.822847	4.98769	-6.08656	8.99246e-08	4.8146e-05	7.67659
chr4.64341642.64342334	-1.37987	3.37847	-6.08615	9.00665e-08	4.8146e-05	7.73627
chr18.45738795.45739111	-1.54826	2.27212	-6.08285	9.12162e-08	4.85935e-05	7.67078
chr5.52468880.52469587	-1.61905	2.50046	-6.08106	9.18456e-08	4.87618e-05	7.68677
chr1.231767716.231769118	-1.60613	2.38866	-6.06969	9.59533e-08	5.07694e-05	7.62976
chr10.18463716.18464339	-1.83752	2.98213	-6.06741	9.6796e-08	5.10417e-05	7.67094
chr2.151666009.151666344	-1.57139	2.68482	-6.06065	9.93471e-08	5.21754e-05	7.63299
chr2.85191118.85191520	-1.79473	1.56887	-6.05994	9.96168e-08	5.21754e-05	7.51901
chr15.66834965.66835817	-1.19644	4.31607	-6.05718	1.0068e-07	5.25554e-05	7.60991
chr19.46300600.46301262	-1.04726	3.80964	-6.05064	1.03241e-07	5.37121e-05	7.5534
chr22.46684740.46685059	-1.58949	1.70876	-6.0489	1.03932e-07	5.38914e-05	7.53864
chr11.130882187.130883068	-1.09303	3.93151	-6.04439	1.05751e-07	5.45992e-05	7.57286
chr11.44766004.44767301	-0.97836	4.9933	-6.04378	1.06e-07	5.45992e-05	7.52151
chr9.129069196.129069988	-1.0764	4.14197	-6.04212	1.06677e-07	5.47671e-05	7.54345
chr13.80737273.80737846	-2.18903	1.97427	-6.04049	1.07348e-07	5.493e-05	7.45258
chr2.22894798.22895108	-1.75104	1.47582	-6.0377	1.08506e-07	5.52003e-05	7.39284
chr19.55407318.55408575	-0.810908	5.57753	-6.0375	1.08586e-07	5.52003e-05	7.44655
chr15.74653376.74653880	-1.40849	2.62664	-6.03435	1.0991e-07	5.56913e-05	7.53039
chr13.32107620.32108309	-1.47934	2.72611	-6.03224	1.10805e-07	5.57391e-05	7.52358
chr14.35341383.35342582	-1.08203	3.68209	-6.0317	1.11036e-07	5.57391e-05	7.5241
chr14.23409333.23410731	-1.97754	3.83026	-6.03131	1.11202e-07	5.57391e-05	7.49065
chr10.119350704.119351106	-1.48852	2.43045	-6.03076	1.11437e-07	5.57391e-05	7.52367
chr10.113071349.113071932	-1.39649	2.86324	-6.027	1.13056e-07	5.63674e-05	7.52384
chr18.53639602.53640174	-1.50947	3.83382	-6.02389	1.14416e-07	5.68091e-05	7.49868
chr3.194010136.194010580	-1.55225	3.01965	-6.02279	1.14899e-07	5.68091e-05	7.50657
chr8.20814962.20816083	-1.62753	3.71249	-6.02248	1.15037e-07	5.68091e-05	7.50176
chr2.28231194.28231592	-2.36273	1.48201	-6.01932	1.16437e-07	5.73185e-05	7.1395
chr3.46849914.46850563	-1.68528	2.90647	-6.01601	1.17929e-07	5.78697e-05	7.48372
chr8.98444086.98444574	-1.61609	1.25617	-6.01406	1.18814e-07	5.81206e-05	7.37874
chr12.117123339.117123911	-1.78213	1.70413	-6.01081	1.20306e-07	5.86661e-05	7.39054
chr16.4768578.4768946	-0.954373	3.62472	-5.99979	1.25504e-07	6.10093e-05	7.41821
chrX.133726186.133726679	1.44147	2.92566	5.99824	1.26252e-07	6.11818e-05	7.37161
chr1.61420995.61421628	-1.59027	2.19855	-5.99605	1.27317e-07	6.15066e-05	7.40485
chr6.26171816.26173146	-1.25464	3.60215	-5.994	1.2832e-07	6.17761e-05	7.40415
chr6.96287355.96288145	-1.34237	3.99531	-5.99329	1.2867e-07	6.17761e-05	7.39462
chr16.9369987.9370742	-1.61246	2.93129	-5.99226	1.29179e-07	6.18297e-05	7.39681
chrX.150212817.150213614	-1.36383	3.79289	-5.99062	1.29997e-07	6.20306e-05	7.37439
chr3.46847916.46849507	-1.29022	4.40768	-5.98976	1.30424e-07	6.20437e-05	7.33879
chr20.16385488.16386448	-1.37988	2.99618	-5.98872	1.30945e-07	6.21021e-05	7.38483
chr19.38899322.38900269	-0.771947	6.06521	-5.987	1.31811e-07	6.23225e-05	7.20953
chr17.68386372.68386971	-1.53677	2.19684	-5.97649	1.37233e-07	6.46894e-05	7.31765
chr5.67960767.67961466	-1.5006	3.45743	-5.97484	1.38101e-07	6.49022e-05	7.33456
chr19.13952073.13952714	-0.953279	5.12254	-5.9723	1.39453e-07	6.53399e-05	7.24325
chr1.116501467.116501849	-1.80616	1.53499	-5.96974	1.40827e-07	6.56683e-05	7.22652
chr1.15706783.15707162	-1.33949	2.78404	-5.96943	1.40998e-07	6.56683e-05	7.31361
chr11.74325597.74326205	-1.54214	2.17557	-5.96832	1.41598e-07	6.57509e-05	7.24861
chr17.68519944.68520293	-1.45388	2.32074	-5.96664	1.42513e-07	6.58868e-05	7.29714
chr17.43831639.43832143	-1.43124	2.70699	-5.96623	1.42738e-07	6.58868e-05	7.303
chr11.121389625.121390222	-1.15175	3.48268	-5.96467	1.43591e-07	6.59826e-05	7.28939
chr8.615053.616010	-1.34768	3.06516	-5.9643	1.43794e-07	6.59826e-05	7.29478
chr11.133526492.133527201	-1.5773	2.62745	-5.96271	1.44672e-07	6.60497e-05	7.29069
chr7.129453532.129454514	-1.5513	4.22614	-5.9625	1.44789e-07	6.60497e-05	7.2663
chr22.42907016.42907398	-1.35517	2.1024	-5.95754	1.4757e-07	6.71217e-05	7.25969
chr16.2042034.2042576	-1.42093	2.79044	-5.95645	1.48188e-07	6.72061e-05	7.2655
chr16.84952250.84953295	-1.15427	4.8884	-5.95469	1.49186e-07	6.72687e-05	7.20584
chr19.5790527.5791349	-0.826342	5.4426	-5.95406	1.49548e-07	6.72687e-05	7.16278
chr1.1374485.1375649	-0.841507	5.2801	-5.95385	1.49671e-07	6.72687e-05	7.15751
chr19.42373916.42374284	-1.82354	2.51845	-5.95318	1.50056e-07	6.72687e-05	7.21035
chr17.1847167.1847531	-1.36513	2.96867	-5.95132	1.51126e-07	6.75536e-05	7.24936
chr11.96443314.96443741	-2.3141	0.361221	-5.94766	1.53263e-07	6.79613e-05	6.55552
chr2.128836347.128836910	-1.42295	2.73967	-5.94751	1.53351e-07	6.79613e-05	7.23501
chr1.168717748.168718641	-1.28171	3.86784	-5.94736	1.53436e-07	6.79613e-05	7.22743
chr20.62549652.62551461	-0.987053	5.66229	-5.94677	1.53785e-07	6.79613e-05	7.10198
chr10.71449807.71450376	-1.50477	2.63775	-5.94524	1.54689e-07	6.81672e-05	7.20506
chr9.124684140.124684831	-1.51269	2.09291	-5.94331	1.55835e-07	6.8349e-05	7.21321
chr22.25741702.25742455	-0.850024	5.6623	-5.94307	1.55981e-07	6.8349e-05	7.10405
chr8.11641900.11643102	-0.839084	5.42632	-5.9383	1.58851e-07	6.91262e-05	7.09168
chr16.86196013.86196465	-1.16678	4.05551	-5.93809	1.58982e-07	6.91262e-05	7.18395
chr8.101245148.101246073	1.60683	3.12931	5.93791	1.59087e-07	6.91262e-05	7.16045
chr1.16012567.16013729	-0.974262	5.33046	-5.93667	1.59845e-07	6.92618e-05	7.07084
chr3.55700529.55701008	-1.99003	1.58502	-5.93482	1.60984e-07	6.93927e-05	6.90677
chr1.224503263.224503966	-0.908948	4.27017	-5.93422	1.61354e-07	6.93927e-05	7.1316
chr7.75014458.75015171	-1.13178	3.78621	-5.93352	1.61789e-07	6.93927e-05	7.16214
chr16.87762067.87762535	-1.37977	2.6529	-5.93329	1.61931e-07	6.93927e-05	7.17922
chr11.2314746.2315572	-1.40326	2.98319	-5.93101	1.63346e-07	6.98064e-05	7.16677
chr3.12741024.12741566	-1.33984	3.20421	-5.92805	1.65209e-07	7.04094e-05	7.15718
chr6.105226169.105227227	-1.407	3.43536	-5.92504	1.67125e-07	7.10315e-05	7.15003
chr17.4587706.4588365	-1.13823	3.81982	-5.92322	1.6829e-07	7.11451e-05	7.13188
chr11.125111077.125112182	-0.736613	5.76009	-5.92319	1.68307e-07	7.11451e-05	7.01452
chr9.97910315.97910861	1.98601	0.975835	5.92135	1.69501e-07	7.14554e-05	6.66494
chr13.64274419.64274929	-1.17494	4.08962	-5.92022	1.70231e-07	7.15692e-05	7.12648
chr7.76011485.76012045	-1.40859	2.87867	-5.91935	1.70804e-07	7.16164e-05	7.12986
chr1.228988714.228989111	-2.03772	2.74205	-5.9145	1.73998e-07	7.27597e-05	7.08167
chr6.144329825.144330318	-2.11852	1.51101	-5.91002	1.77007e-07	7.38195e-05	6.96706
chr15.77083765.77084202	-1.11308	3.95594	-5.90812	1.78296e-07	7.41585e-05	7.07213
chr7.134032247.134032775	-1.84844	1.72056	-5.90555	1.80059e-07	7.46917e-05	7.04014
chr8.127977615.127978204	-1.36273	3.24319	-5.90061	1.8349e-07	7.59128e-05	7.06371
chr14.23437886.23438664	-1.28611	4.41753	-5.89942	1.84333e-07	7.5934e-05	6.96664
chr1.46672627.46673165	-1.43173	3.61218	-5.89915	1.84518e-07	7.5934e-05	7.0513
chr2.95514829.95515421	-1.38539	2.62191	-5.89592	1.8681e-07	7.64819e-05	7.0467
chr2.221294320.221294876	-1.78971	2.04536	-5.89589	1.86833e-07	7.64819e-05	6.909
chr17.48500725.48501534	-1.27342	4.35834	-5.89425	1.88012e-07	7.67625e-05	6.99002
chr4.76308567.76308937	-1.0503	3.85081	-5.89181	1.8977e-07	7.70525e-05	6.99845
chr5.153704126.153704511	-2.14082	2.48527	-5.89127	1.90164e-07	7.70525e-05	7.00885
chr1.7783798.7784438	-1.05863	5.30009	-5.89121	1.90208e-07	7.70525e-05	6.92829
chr5.79816052.79816670	-2.08848	1.36072	-5.89047	1.90742e-07	7.70682e-05	6.87987
chr5.82018365.82018911	-1.18736	3.377	-5.88675	1.93476e-07	7.78194e-05	7.01542
chr19.50560581.50560891	-1.8264	2.30086	-5.88658	1.93602e-07	7.78194e-05	6.99805
chr1.201419746.201421991	-1.21649	5.2814	-5.88234	1.96765e-07	7.88871e-05	6.88593
chr2.175726808.175727283	-1.88009	2.14662	-5.878	2.00056e-07	8.00001e-05	6.94237
chr18.47894017.47894667	-1.55819	2.97919	-5.87502	2.02342e-07	8.07069e-05	6.96864
chr11.126268433.126269463	-0.743209	5.45898	-5.86649	2.09042e-07	8.29493e-05	6.82802
chr15.100711231.100711959	-1.30685	2.88924	-5.86578	2.09614e-07	8.29493e-05	6.93675
chr14.92724557.92725338	-1.12886	4.12748	-5.86555	2.09794e-07	8.29493e-05	6.92021
chr5.67673266.67674005	-1.93255	1.80172	-5.86517	2.10097e-07	8.29493e-05	6.85069
chr2.168203628.168204544	-1.33777	3.97676	-5.86189	2.1275e-07	8.37843e-05	6.91055
chr16.3591302.3591827	-1.5045	2.76713	-5.85992	2.14354e-07	8.4044e-05	6.91503
chr14.63641252.63642651	-0.729393	6.08142	-5.85912	2.15013e-07	8.4044e-05	6.74656
chr8.98454167.98454600	-0.926382	4.96728	-5.85909	2.15031e-07	8.4044e-05	6.80332
chr11.76577027.76577716	-0.963409	4.70354	-5.85496	2.18452e-07	8.51371e-05	6.7932
chr12.106148014.106148487	-1.33218	2.66106	-5.8544	2.18922e-07	8.51371e-05	6.89625
chr12.3046236.3047139	-1.17487	4.507	-5.85203	2.20908e-07	8.54338e-05	6.84164
chr5.11528531.11529149	-1.591	3.10502	-5.85191	2.21013e-07	8.54338e-05	6.88581
chr2.226580343.226580807	-1.56273	2.65595	-5.85153	2.21332e-07	8.54338e-05	6.84325
chr3.123401935.123402456	-1.34411	2.46906	-5.84498	2.26931e-07	8.71923e-05	6.85969
chr4.7948814.7949669	-1.15696	2.67239	-5.84452	2.27329e-07	8.71923e-05	6.86187
chr5.66325803.66326611	-1.47832	1.82083	-5.84424	2.2757e-07	8.71923e-05	6.8238
chr2.213766188.213767061	-1.73976	3.50501	-5.84187	2.29641e-07	8.77696e-05	6.85
chr14.76772505.76773251	-0.896469	4.20838	-5.84082	2.30566e-07	8.79071e-05	6.78807
chr2.80517364.80517687	-1.72341	2.0033	-5.83905	2.32121e-07	8.82234e-05	6.83492
chrX.131081815.131082754	2.02077	1.99365	5.83859	2.3253e-07	8.82234e-05	6.58623
chr20.19835695.19836235	-1.40092	3.11784	-5.83678	2.34143e-07	8.83487e-05	6.83489
chr1.33472235.33472874	-0.850159	4.99099	-5.83647	2.34422e-07	8.83487e-05	6.74689
chr22.43101250.43101816	-1.40892	4.17629	-5.83631	2.34564e-07	8.83487e-05	6.81786
chr20.57157071.57157802	-1.65885	3.91655	-5.8356	2.35195e-07	8.83726e-05	6.80506
chr17.28973165.28974077	-1.1351	5.45813	-5.83485	2.35876e-07	8.84148e-05	6.66155
chr13.50369620.50370078	-3.1403	1.19423	-5.83384	2.36783e-07	8.85413e-05	6.46001
chr1.54324067.54324598	-1.26449	2.22076	-5.83319	2.3737e-07	8.85483e-05	6.82024
chr9.128002805.128003260	-1.58122	2.19024	-5.83091	2.39444e-07	8.91083e-05	6.77333
chr17.78899153.78899928	-1.01629	4.27661	-5.82942	2.40806e-07	8.92897e-05	6.7482
chr7.132416747.132417483	-1.44288	3.33579	-5.82912	2.4108e-07	8.92897e-05	6.78708
chr5.16120539.16121125	-1.78403	2.57842	-5.82759	2.42498e-07	8.96016e-05	6.79966
chr18.13191845.13192256	-1.28402	2.14275	-5.82657	2.43437e-07	8.96063e-05	6.79548
chr8.28190097.28190622	-1.05596	3.62165	-5.82582	2.44133e-07	8.96063e-05	6.78134
chr12.91902801.91903784	2.55219	2.2498	5.82513	2.4478e-07	8.96063e-05	6.34952
chr11.82790876.82791874	-1.21276	3.68334	-5.82509	2.44815e-07	8.96063e-05	6.7712
chr7.30240365.30240884	-1.89055	2.21725	-5.82432	2.45534e-07	8.96182e-05	6.76157
chr17.39674954.39675320	-1.40104	2.70421	-5.82383	2.46e-07	8.96182e-05	6.78603
chr17.56018070.56018972	-1.86871	2.15617	-5.82309	2.46694e-07	8.96612e-05	6.75746
chr14.87696447.87696907	-1.46511	2.42201	-5.82031	2.4932e-07	9.04044e-05	6.76365
chr2.33264765.33265273	-1.19861	3.64528	-5.81671	2.5276e-07	9.14386e-05	6.75915
chr7.140873219.140873951	-1.76501	2.532	-5.81378	2.556e-07	9.22036e-05	6.74638
chr20.62376186.62376887	-1.09465	4.72774	-5.813	2.56358e-07	9.22036e-05	6.64892
chr10.29231475.29232132	-1.65646	2.97858	-5.8127	2.56653e-07	9.22036e-05	6.74837
chr19.13747514.13748439	-0.844026	5.20949	-5.81049	2.58828e-07	9.27707e-05	6.62258
chr11.45853913.45854411	-1.39069	2.9772	-5.80859	2.60705e-07	9.31869e-05	6.73264
chr4.173060230.173060503	-1.71315	1.59679	-5.80811	2.61187e-07	9.31869e-05	6.66262
chr11.89361731.89362241	-1.87885	1.19057	-5.80714	2.62146e-07	9.33151e-05	6.58118
chr1.48571158.48571932	-1.63057	2.84361	-5.80592	2.63367e-07	9.33774e-05	6.7208
chr11.44470940.44471477	-1.61736	2.34694	-5.80577	2.63522e-07	9.33774e-05	6.72205
chr7.151226633.151227692	-0.765605	5.47629	-5.80475	2.64547e-07	9.34462e-05	6.59823
chr20.57148148.57148825	-1.23062	3.54725	-5.80372	2.65591e-07	9.34462e-05	6.70599
chr14.99424294.99425009	-1.35139	2.38345	-5.80321	2.66102e-07	9.34462e-05	6.71412
chr12.3967591.3968262	-0.974432	4.35174	-5.8032	2.66119e-07	9.34462e-05	6.66069
chr20.36100939.36101650	-1.04842	2.92728	-5.80214	2.67193e-07	9.36122e-05	6.70549
chr5.83035494.83036152	-1.50214	2.43509	-5.79711	2.72358e-07	9.52073e-05	6.69194
chr8.37740243.37740507	-1.95704	1.4149	-5.79602	2.73496e-07	9.53906e-05	6.61338
chr12.110244494.110245302	-1.3545	3.49259	-5.79225	2.77444e-07	9.6281e-05	6.65646
chr3.139974775.139975364	-1.3637	2.31848	-5.79224	2.77462e-07	9.6281e-05	6.66357
chr11.72735541.72736332	-0.937645	4.8039	-5.79182	2.77906e-07	9.6281e-05	6.59897
chr6.65765974.65766848	-2.06703	2.08955	-5.78526	2.84927e-07	9.8494e-05	6.59726
chr11.8531415.8531662	-2.04762	1.06193	-5.78254	2.87891e-07	9.92982e-05	6.35058
chr19.8389882.8391014	-0.75589	6.10998	-5.77943	2.91321e-07	0.000100093	6.43779
chr1.185017841.185018510	-2.10935	1.43195	-5.77892	2.91894e-07	0.000100093	6.35479
chr16.11597118.11597973	1.75726	2.26619	5.77871	2.92125e-07	0.000100093	6.42944
chr2.26691192.26691683	-1.27801	2.70038	-5.7745	2.96844e-07	0.000101455	6.61085
chr11.111327826.111328636	-1.66154	2.64501	-5.77364	2.9781e-07	0.000101455	6.60051
chr11.9758098.9760569	-0.695113	6.51977	-5.77342	2.98058e-07	0.000101455	6.37256
chr2.160538293.160539087	-1.64117	2.62765	-5.77264	2.98951e-07	0.000101537	6.60195
chr15.64801667.64802610	-1.06883	5.17528	-5.77194	2.99744e-07	0.000101585	6.50287
chr8.32790598.32791427	-2.31378	1.78649	-5.77071	3.01151e-07	0.00010184	6.47813
chr21.44021557.44022018	-1.41644	2.31028	-5.76875	3.03401e-07	0.000102378	6.58713
chr6.132364375.132365160	-1.70652	2.91467	-5.76808	3.04185e-07	0.00010242	6.57875
chr3.195886345.195887127	-1.21108	4.30935	-5.76663	3.05861e-07	0.000102762	6.51264
chr6.90677889.90678982	-1.23216	4.27047	-5.75737	3.16827e-07	0.000105929	6.47724
chr22.27238958.27239970	-0.932102	5.4492	-5.75707	3.17189e-07	0.000105929	6.42272
chr22.29603080.29604135	-0.761209	5.85766	-5.75626	3.18166e-07	0.000105929	6.38463
chr19.3951030.3951912	-1.17166	3.44184	-5.75581	3.18713e-07	0.000105929	6.52986
chr12.60500813.60501576	-1.3651	2.30045	-5.75526	3.19377e-07	0.000105929	6.53435
chr10.122207410.122207943	-1.61186	2.88284	-5.75506	3.19621e-07	0.000105929	6.54066
chr1.55868987.55869568	-1.5262	2.23047	-5.7547	3.20054e-07	0.000105929	6.53708
chr17.78352755.78353879	-0.77781	5.38214	-5.75221	3.23099e-07	0.00010671	6.39586
chr8.74416212.74416844	-1.34864	3.04737	-5.75153	3.23945e-07	0.000106763	6.52842
chr1.26017483.26018071	-1.40157	3.80223	-5.74831	3.27934e-07	0.000107849	6.49131
chr3.14142008.14142354	-1.35647	2.39798	-5.74613	3.30662e-07	0.00010819	6.49989
chr7.44140152.44142144	-1.22065	5.1731	-5.74587	3.30981e-07	0.00010819	6.33553
chr16.89741176.89741927	-1.38521	2.57796	-5.74581	3.31058e-07	0.00010819	6.50375
chr1.106950157.106950611	-1.52615	1.50883	-5.74145	3.36594e-07	0.000109663	6.45987
chr8.140189616.140190080	-1.53812	1.73133	-5.74115	3.36976e-07	0.000109663	6.47221
chr16.49967126.49967672	-1.75952	1.77638	-5.73821	3.40765e-07	0.000110665	6.45826
chr6.77340775.77341878	-1.05252	5.24245	-5.73674	3.42668e-07	0.000111051	6.3597
chr17.39360605.39360817	-2.76795	-0.0790852	-5.73606	3.43556e-07	0.000111107	5.29775
chr5.9452120.9452554	-1.2957	2.7792	-5.73369	3.46664e-07	0.00011188	6.46347
chr6.136610232.136610721	1.38032	2.78075	5.73311	3.47431e-07	0.000111895	6.45569
chr17.47208715.47210700	-1.11711	5.88017	-5.7323	3.48498e-07	0.000112002	6.29393
chr8.11571711.11573471	-1.04456	4.81541	-5.73177	3.49202e-07	0.000112002	6.36123
chr8.37478977.37479781	-1.21583	4.70801	-5.7298	3.51827e-07	0.000112589	6.34767
chr6.138545614.138546067	-0.902868	3.81949	-5.72931	3.52482e-07	0.000112589	6.41207
chr1.112997750.112998219	-1.15229	3.81571	-5.72821	3.53949e-07	0.000112826	6.41627
chr7.44122944.44124355	-0.851833	5.5227	-5.72725	3.55249e-07	0.000113009	6.30767
chr2.45922551.45922847	-1.36436	2.59139	-5.72641	3.56382e-07	0.000113138	6.43246
chr6.40425118.40425919	-1.43896	2.86583	-5.72474	3.58648e-07	0.000113626	6.4323
chr1.85611860.85612239	-0.949472	4.26683	-5.72327	3.60657e-07	0.00011403	6.38303
chr14.23442650.23444070	-1.20814	5.1087	-5.7212	3.63501e-07	0.000114479	6.28681
chr12.50066369.50066862	-1.18359	2.43014	-5.72117	3.63549e-07	0.000114479	6.4196
chr13.30997706.30998488	-1.58608	2.74469	-5.71935	3.66065e-07	0.000115038	6.41075
chr1.209642613.209643655	-1.36704	2.73752	-5.71866	3.67021e-07	0.000115106	6.41037
chr16.87950763.87951634	-0.850744	5.47814	-5.71788	3.68116e-07	0.000115217	6.26594
chr20.38208867.38209423	-1.51421	2.16679	-5.71447	3.72905e-07	0.0001163	6.39576
chr6.36975780.36976286	-1.1775	3.62807	-5.71407	3.73471e-07	0.0001163	6.38006
chr6.72390174.72391069	-1.28018	3.10446	-5.71337	3.74469e-07	0.0001163	6.38978
chr15.40295616.40296493	-1.31341	3.33883	-5.71288	3.7516e-07	0.0001163	6.36695
chr2.105117541.105117864	-1.62221	1.03162	-5.71278	3.75313e-07	0.0001163	6.2957
chr11.69497048.69497793	-0.819025	5.36343	-5.7115	3.77138e-07	0.000116633	6.23121
chr16.1781811.1783262	-0.796369	6.05733	-5.70849	3.81469e-07	0.000117738	6.1837
chr13.43190988.43191842	-1.55579	1.98264	-5.70431	3.8757e-07	0.000119385	6.33256
chr2.4412720.4413299	-1.63717	2.62439	-5.70351	3.88737e-07	0.000119507	6.35659
chr9.114995543.114996176	-1.51307	1.99135	-5.7029	3.89644e-07	0.00011955	6.33954
chr4.124936347.124936924	-1.08671	3.40074	-5.69612	3.99798e-07	0.000122388	6.29611
chr11.76624651.76625265	-1.31351	3.66273	-5.69568	4.00467e-07	0.000122388	6.28036
chr7.141276181.141276350	3.23993	-0.228349	5.69408	4.02908e-07	0.000122891	5.02883
chr1.1115826.1116844	-0.868463	5.28911	-5.69356	4.03692e-07	0.000122891	6.20556
chr4.82284464.82285294	-0.757872	6.03587	-5.69213	4.05897e-07	0.000123121	6.13365
chr19.53879026.53880001	-0.862013	4.42891	-5.69204	4.0603e-07	0.000123121	6.25425
chr1.212638787.212639225	-1.45362	2.80512	-5.68983	4.09452e-07	0.00012387	6.30671
chr17.28644174.28645663	-0.789354	5.04901	-5.68941	4.10096e-07	0.00012387	6.20461
chr8.20785857.20786576	-1.81236	1.82879	-5.68866	4.11274e-07	0.000123985	6.29763
chr8.37961816.37962590	-1.54358	3.6659	-5.68758	4.1295e-07	0.000124213	6.2802
chr14.105470951.105472044	-0.866226	5.33035	-5.68715	4.13624e-07	0.000124213	6.11877
chr15.66849681.66850705	-0.885187	4.69932	-5.68653	4.14607e-07	0.000124268	6.21491
chr1.116585857.116586182	-1.58906	1.68244	-5.6858	4.15755e-07	0.000124372	6.21164
chr7.128215514.128216091	-1.71243	1.66942	-5.68277	4.20556e-07	0.000125567	6.20586
chr13.47976354.47976682	-1.63335	1.62963	-5.68166	4.22333e-07	0.000125856	6.24391
chr8.128108860.128109630	-0.693621	5.76778	-5.67977	4.25359e-07	0.000126124	6.10903
chr20.34953279.34953604	-1.78295	1.73601	-5.67965	4.25549e-07	0.000126124	6.18068
chr22.31789831.31790673	-1.85753	3.60638	-5.67958	4.25663e-07	0.000126124	6.26466
chr2.27088759.27088924	-1.66004	1.18799	-5.67629	4.31002e-07	0.000127463	6.04329
chr9.136796758.136797388	-0.977194	4.34264	-5.67516	4.32855e-07	0.000127768	6.1923
chr8.98015266.98015788	-1.62362	2.56192	-5.67342	4.35724e-07	0.000128371	6.24768
chr12.13181423.13181991	-1.45265	3.44836	-5.67141	4.3906e-07	0.000129109	6.24165
chr12.98352341.98353321	1.36802	3.49168	5.66812	4.44563e-07	0.000130238	6.23015
chr17.47649002.47650082	-0.780738	6.29915	-5.66811	4.44574e-07	0.000130238	6.02635
chr3.169400901.169401277	-1.76819	1.20834	-5.66615	4.47889e-07	0.000130807	6.11404
chr14.103676892.103677404	-1.20081	3.02558	-5.66597	4.48198e-07	0.000130807	6.21899
chr5.150515830.150516480	-0.790559	4.8171	-5.66506	4.49738e-07	0.000131011	6.11988
chr1.21607651.21608276	-1.13664	4.21577	-5.66114	4.56468e-07	0.000132531	6.1487
chr4.88612033.88612638	1.46534	2.97837	5.66103	4.5666e-07	0.000132531	6.19719
chr18.12361712.12363270	-1.03298	5.04399	-5.65979	4.58808e-07	0.000132826	6.11015
chr2.106741744.106742369	-1.89538	1.73796	-5.65946	4.59382e-07	0.000132826	6.09676
chr3.50442958.50443719	-1.42902	2.89961	-5.6571	4.63508e-07	0.00013377	6.18674
chr14.77013949.77014658	-1.26251	3.40559	-5.65456	4.67991e-07	0.000134814	6.14837
chr2.205787050.205787585	-1.8515	1.75608	-5.65103	4.74273e-07	0.000136371	6.13673
chr5.137136943.137137585	-1.5622	2.34499	-5.6504	4.75415e-07	0.000136447	6.16434
chr11.14137273.14137867	-1.92688	2.81735	-5.64928	4.7743e-07	0.000136773	6.16128
chr19.5954714.5955337	-0.915915	4.10911	-5.64453	4.861e-07	0.000139	6.09712
chr16.87431430.87432421	-0.815717	4.83364	-5.64165	4.91416e-07	0.000140263	6.05012
chr19.57389487.57390579	-0.717276	5.33413	-5.64105	4.9253e-07	0.000140323	6.02012
chr7.44082199.44083044	-0.759889	5.72754	-5.63869	4.96949e-07	0.000141323	5.95593
chr11.19957143.19957780	-1.24285	3.56885	-5.63813	4.98004e-07	0.000141365	6.11062
chr11.79119522.79120266	-1.31966	3.36577	-5.63473	5.04452e-07	0.000142885	6.09544
chr15.45919659.45920454	1.3126	3.63566	5.63434	5.05197e-07	0.000142885	6.10812
chr16.88759204.88759810	-1.10698	4.03932	-5.63266	5.08423e-07	0.000143437	6.03502
chr19.29841278.29842081	-0.95527	4.49941	-5.63182	5.10042e-07	0.000143437	6.03801
chr6.119482793.119483200	-1.448	2.62733	-5.63128	5.11084e-07	0.000143437	6.09034
chr21.39451396.39452374	-0.890471	4.24786	-5.63113	5.11372e-07	0.000143437	6.02817
chr22.36454739.36455880	-0.896291	4.63459	-5.63093	5.11757e-07	0.000143437	6.01054
chr13.79290477.79290995	-1.37376	2.08013	-5.63008	5.13403e-07	0.000143639	6.04995
chr10.56178062.56178569	-1.20788	3.69646	-5.62836	5.16762e-07	0.000144319	6.0578
chr18.22267588.22268279	-1.30292	3.11958	-5.62727	5.18893e-07	0.000144655	6.08149
chr8.18851308.18851834	-0.917026	4.8188	-5.6246	5.24148e-07	0.000145631	5.99853
chr17.45296735.45297025	-1.73995	0.64679	-5.62454	5.24267e-07	0.000145631	5.90358
chr22.38278683.38279348	-1.38979	2.41621	-5.62176	5.29817e-07	0.00014691	6.06432
chr19.17139294.17139547	-1.67463	1.71198	-5.62038	5.32593e-07	0.000147417	5.97227
chr11.116073874.116074862	-1.10533	3.69193	-5.61839	5.36615e-07	0.000148267	6.03494
chr22.37022788.37023172	-1.25681	2.50542	-5.61577	5.41952e-07	0.000149476	6.04342
chr10.3172100.3173397	-0.659853	5.85382	-5.61494	5.43655e-07	0.00014968	5.84896
chrX.108250483.108250993	-1.73711	1.6063	-5.61379	5.46024e-07	0.000150067	6.02221
chr3.115488066.115488501	-1.79656	1.87324	-5.61237	5.4896e-07	0.000150608	5.95062
chr9.34430703.34431475	-1.07438	3.69619	-5.60888	5.56235e-07	0.000152181	5.99499
chr21.35428219.35428903	-1.4953	1.88033	-5.6083	5.5747e-07	0.000152181	6.01495
chr1.226569873.226570170	-1.59239	1.43513	-5.60822	5.57631e-07	0.000152181	5.93064
chr5.173278053.173278944	-1.33888	3.28307	-5.60689	5.60445e-07	0.000152577	6.00639
chr6.35238633.35239403	-1.48584	3.91412	-5.6066	5.61043e-07	0.000152577	5.94269
chr10.93475699.93476341	2.01237	2.00265	5.60562	5.63126e-07	0.000152656	5.74515
chr4.78121181.78121913	-1.16173	3.60617	-5.60554	5.63294e-07	0.000152656	5.98439
chr5.137737475.137737912	-1.56151	3.38084	-5.60401	5.66559e-07	0.000153273	6.00142
chr12.110928701.110929001	-1.32341	2.94096	-5.60228	5.70274e-07	0.000153558	5.97707
chr5.137332213.137332736	-1.6399	1.84204	-5.60204	5.70795e-07	0.000153558	5.977
chr10.20923580.20924034	-2.03976	1.40627	-5.60171	5.71518e-07	0.000153558	5.86358
chr22.31173429.31174089	1.91683	2.3573	5.60169	5.7156e-07	0.000153558	5.8713
chr20.35368482.35369220	-1.32996	2.4527	-5.60066	5.73785e-07	0.00015389	5.98833
chr18.6556963.6557753	-1.13982	3.36884	-5.59956	5.76179e-07	0.000154266	5.97944
chr11.450040.450875	-0.804508	4.95742	-5.59709	5.8158e-07	0.000155445	5.87597
chr2.118687576.118688169	-1.74315	2.47872	-5.59485	5.86501e-07	0.000156491	5.96882
chr4.130393544.130394129	-1.5362	2.66883	-5.59208	5.92686e-07	0.000157871	5.95756
chr4.71230810.71231560	-1.19345	3.05109	-5.59049	5.96252e-07	0.000158549	5.9489
chr13.57874437.57874915	-1.18345	2.99277	-5.58956	5.98334e-07	0.000158743	5.95019
chr1.14996073.14996995	1.43633	3.23931	5.58926	5.99023e-07	0.000158743	5.9488
chr1.28246944.28247553	-0.771561	4.90016	-5.58804	6.01782e-07	0.000159203	5.85148
chr15.66763162.66764058	-1.03189	3.87817	-5.58672	6.04789e-07	0.000159727	5.85532
chr19.48623976.48624726	-0.803511	5.10811	-5.58494	6.08876e-07	0.000159806	5.81475
chr15.65323117.65323415	-1.24745	2.37668	-5.58485	6.09071e-07	0.000159806	5.93376
chr3.69293029.69293513	-2.27197	2.1495	-5.58435	6.10213e-07	0.000159806	5.87947
chr13.105340054.105340720	-1.09659	3.91756	-5.584	6.11022e-07	0.000159806	5.8927
chr10.93946881.93947684	-1.03113	4.37118	-5.58392	6.11208e-07	0.000159806	5.85233
chr6.84618121.84619198	-1.3031	3.28565	-5.5839	6.11252e-07	0.000159806	5.9195
chr13.28567967.28568815	-1.48502	3.70019	-5.57996	6.20409e-07	0.000161928	5.88686
chr14.69543633.69543934	3.62195	-0.282504	5.57813	6.24711e-07	0.000162531	4.5399
chr2.145252337.145252945	-1.56535	2.65837	-5.57791	6.25246e-07	0.000162531	5.9086
chr3.16288753.16289753	-1.34938	3.06109	-5.57765	6.25856e-07	0.000162531	5.90131
chr5.160287361.160288025	-0.891601	4.8717	-5.57712	6.27091e-07	0.000162558	5.81147
chr2.134174706.134175285	-1.47349	3.15487	-5.57672	6.28048e-07	0.000162558	5.90481
chr2.47049573.47049891	-1.55356	1.58178	-5.57607	6.29579e-07	0.000162683	5.86674
chr12.53078820.53080072	-0.814791	5.6659	-5.57548	6.31003e-07	0.000162781	5.7413
chr10.79424073.79425266	-0.912927	4.10553	-5.5713	6.41024e-07	0.000165072	5.83413
chr19.44823233.44823528	-1.43844	2.18626	-5.57071	6.42456e-07	0.000165072	5.87808
chr4.174681617.174682250	1.56065	2.89564	5.57045	6.43067e-07	0.000165072	5.82921
chr19.38664315.38665234	-0.928535	3.91336	-5.56957	6.45223e-07	0.000165352	5.8363
chr16.67055632.67056502	1.43102	3.02563	5.56806	6.48893e-07	0.00016602	5.87239
chr17.49758703.49758898	3.16943	-0.230264	5.56744	6.5043e-07	0.000166139	4.60428
chr2.74739771.74740099	-1.24406	2.27559	-5.5659	6.54209e-07	0.000166831	5.85236
chr1.193558394.193558938	2.11237	1.44593	5.56483	6.56853e-07	0.000167231	5.45893
chr12.96239498.96240163	-1.13792	3.78141	-5.56351	6.6014e-07	0.000167607	5.82503
chr7.136179824.136180738	-1.33166	3.00873	-5.56337	6.60486e-07	0.000167607	5.85737
chr5.42631096.42631620	-1.46355	2.7399	-5.56221	6.63368e-07	0.000168064	5.8452
chr2.201150972.201151706	1.76801	2.79619	5.56045	6.67789e-07	0.000168909	5.78089
chr4.109056703.109057082	-1.80991	1.23236	-5.55953	6.70113e-07	0.000169215	5.74903
chr21.39022959.39023836	-1.23263	4.33738	-5.55879	6.71976e-07	0.000169215	5.77092
chr7.30930602.30931005	-1.51167	2.41273	-5.55868	6.72262e-07	0.000169215	5.8379
chr3.52446417.52448077	-1.14679	4.11706	-5.55572	6.79802e-07	0.000170797	5.76422
chr5.41230216.41230682	-1.98269	1.05408	-5.55535	6.80743e-07	0.000170797	5.66581
chr4.3909965.3910756	-1.47347	2.49435	-5.55308	6.8659e-07	0.000171987	5.8207
chr4.158884227.158884830	-1.63072	1.41193	-5.55169	6.90206e-07	0.000172615	5.74174
chr20.36549656.36551277	-1.31282	3.35143	-5.55119	6.91512e-07	0.000172664	5.78563
chr3.178923176.178923918	-1.71481	1.92462	-5.55021	6.94057e-07	0.000173022	5.76576
chr9.131279277.131279665	-1.31055	2.72858	-5.54723	7.01897e-07	0.000174388	5.78599
chr5.137413977.137414566	-1.47345	2.62029	-5.54687	7.02856e-07	0.000174388	5.79447
chr16.69084317.69085023	-1.14648	2.47461	-5.54626	7.04459e-07	0.000174388	5.79288
chr4.8189208.8189566	-1.79936	1.46714	-5.54583	7.05625e-07	0.000174388	5.76198
chr20.50678226.50678786	-1.28508	2.43294	-5.54559	7.06254e-07	0.000174388	5.79095
chr19.2540596.2541216	-0.757294	5.27049	-5.54519	7.07309e-07	0.000174388	5.66822
chr16.52680854.52681623	-1.60094	2.28508	-5.54516	7.07385e-07	0.000174388	5.79029
chr10.132891849.132892509	-1.28715	2.92205	-5.54469	7.08655e-07	0.000174424	5.78798
chr14.39055678.39056254	-1.6145	2.63768	-5.54276	7.13831e-07	0.000175205	5.77817
chr6.3511334.3511841	-1.33754	2.52108	-5.54264	7.1415e-07	0.000175205	5.78384
chr20.37880602.37881225	-1.17099	2.94684	-5.54224	7.15206e-07	0.000175205	5.74881
chr14.91324705.91325549	-1.28449	2.4839	-5.53981	7.21781e-07	0.000176538	5.77429
chr6.133040920.133041386	-1.56619	1.39495	-5.53897	7.2408e-07	0.000176602	5.72737
chr11.97201409.97203230	-1.34589	3.82701	-5.53888	7.24316e-07	0.000176602	5.72781
chr15.72967526.72968319	-1.50075	2.84686	-5.53748	7.28154e-07	0.000177155	5.76593
chr11.66523466.66524473	-1.2008	3.48497	-5.53722	7.28858e-07	0.000177155	5.74095
chr2.221104073.221104972	-1.10878	3.92063	-5.53584	7.32673e-07	0.000177804	5.70657
chr6.81570546.81571211	-1.62863	2.77242	-5.53487	7.35334e-07	0.000178172	5.75681
chr12.65325122.65325616	-2.23605	1.62366	-5.53405	7.37607e-07	0.000178445	5.5199
chr1.236066819.236067321	-1.04048	3.73567	-5.53353	7.39068e-07	0.00017852	5.7033
chr1.111748426.111749394	-1.33028	2.96833	-5.52762	7.55688e-07	0.000182252	5.72108
chr10.71338741.71339568	-1.00708	3.00671	-5.52617	7.59817e-07	0.000182964	5.70916
chr1.91707377.91708047	-1.92705	2.64533	-5.52575	7.61033e-07	0.000182974	5.72223
chr2.62189747.62190188	-1.77451	0.847698	-5.52435	7.65064e-07	0.00018326	5.60001
chr2.33158352.33159402	-1.38379	3.78014	-5.52406	7.65879e-07	0.00018326	5.67604
chr1.69699591.69699980	-2.67654	0.403616	-5.52394	7.66217e-07	0.00018326	4.91476
chr14.23434841.23436417	-1.55634	4.61409	-5.5237	7.66937e-07	0.00018326	5.60904
chr17.45051044.45051724	-0.985342	4.60318	-5.52275	7.69671e-07	0.000183627	5.63689
chr11.102599355.102600352	1.3392	2.81945	5.52235	7.70831e-07	0.000183627	5.69853
chr18.24744102.24744628	-1.48427	2.45811	-5.52173	7.72637e-07	0.000183711	5.70671
chr11.67558253.67559019	-0.727042	5.11619	-5.52142	7.73546e-07	0.000183711	5.60066
chr7.66628176.66629278	-0.764111	5.84759	-5.51976	7.78366e-07	0.000184573	5.49743
chr5.126944047.126944480	-1.66482	1.85884	-5.51626	7.88706e-07	0.000186741	5.63162
chr7.72710687.72711531	-1.23665	4.28384	-5.51551	7.90926e-07	0.000186982	5.63084
chr15.101162579.101163215	-1.70118	2.45514	-5.51223	8.00745e-07	0.000189016	5.67467
chr5.176780649.176781415	-1.21044	3.83767	-5.51145	8.03107e-07	0.000189286	5.61425
chr5.155091162.155091997	-1.53986	3.32673	-5.51051	8.05935e-07	0.000189665	5.67015
chr9.92293558.92294064	-0.837943	4.76959	-5.50788	8.13942e-07	0.00019126	5.57897
chr11.35791153.35792053	-1.3365	4.29984	-5.50733	8.15627e-07	0.000191367	5.56908
chr17.75940609.75941352	-0.907	4.79329	-5.50504	8.22685e-07	0.000192732	5.55622
chr7.107858239.107858801	-1.63117	1.71915	-5.50347	8.27571e-07	0.000193586	5.60331
chr9.83560194.83560868	-2.08152	1.97593	-5.49971	8.39326e-07	0.000195533	5.54066
chr4.23373049.23374062	-0.848224	5.31876	-5.49965	8.39518e-07	0.000195533	5.49633
chr16.89958027.89958340	-1.6268	1.42193	-5.49919	8.40965e-07	0.000195533	5.52039
chr3.32959381.32959839	-1.13623	2.77617	-5.49912	8.4121e-07	0.000195533	5.63048
chr8.56636604.56637514	-1.33576	2.90546	-5.49881	8.42182e-07	0.000195533	5.6207
chr2.217953668.217954148	-1.27176	2.12698	-5.49717	8.47391e-07	0.00019645	5.6222
chr2.3524880.3525503	-1.12978	3.07416	-5.49159	8.65348e-07	0.000200314	5.59443
chr19.38229609.38230177	-1.02314	3.69107	-5.49119	8.66637e-07	0.000200314	5.56166
chr6.38290153.38290854	-1.37932	2.19877	-5.4906	8.68579e-07	0.000200465	5.59509
chr14.102524539.102525421	-0.710081	5.6484	-5.48948	8.7223e-07	0.00020101	5.42823
chr11.132886299.132886921	-1.3591	2.6188	-5.48809	8.76788e-07	0.000201299	5.59148
chr3.157705126.157705779	-1.61721	1.82966	-5.48804	8.76963e-07	0.000201299	5.57858
chr17.6443572.6444814	-0.793722	5.12508	-5.48792	8.77367e-07	0.000201299	5.47239
chr3.31077034.31078014	1.5671	3.2247	5.48693	8.80622e-07	0.00020149	5.58458
chr2.127279832.127280307	-2.00996	1.5348	-5.48688	8.80792e-07	0.00020149	5.40924
chr5.143534388.143535237	-2.14963	1.24699	-5.48335	8.92557e-07	0.000203677	5.4057
chr14.76917755.76918049	-1.64028	1.55759	-5.48284	8.94259e-07	0.000203677	5.52567
chr19.4791217.4792504	-0.702362	6.23045	-5.48283	8.94279e-07	0.000203677	5.33422
chr9.95644168.95644915	-1.20295	3.98993	-5.48096	9.00603e-07	0.000204792	5.50418
chr9.136090801.136091068	-1.6082	0.997626	-5.48027	9.02932e-07	0.000204792	5.47299
chr4.52824579.52825821	-0.750975	5.92109	-5.48017	9.03264e-07	0.000204792	5.36782
chr6.35490033.35491036	-0.977186	4.23144	-5.47975	9.04708e-07	0.000204792	5.46932
chr11.66663801.66664288	-1.26815	2.21383	-5.47944	9.05757e-07	0.000204792	5.5596
chr14.99327655.99328374	-1.39378	3.211	-5.47701	9.14038e-07	0.00020617	5.54749
chr7.96026481.96027111	3.46995	1.14595	5.47688	9.14503e-07	0.00020617	4.51987
chr14.23320706.23322506	-0.694578	6.3231	-5.47232	9.30285e-07	0.000209424	5.29442
chr8.111860499.111860946	-1.69371	2.32877	-5.46826	9.44572e-07	0.000212333	5.4991
chrX.154378284.154379589	-0.984497	5.52944	-5.46729	9.4801e-07	0.000212799	5.36843
chr13.26226833.26227783	-1.53924	3.59099	-5.46501	9.56162e-07	0.00021416	5.49192
chr7.103539962.103540313	-2.75987	0.705799	-5.46482	9.56829e-07	0.00021416	4.83777
chr3.38615932.38616880	-1.22047	3.06952	-5.46295	9.63586e-07	0.000215363	5.48369
chr19.11374524.11375448	-0.699538	5.9988	-5.46244	9.65438e-07	0.000215467	5.29517
chr16.66070429.66071032	-1.56919	2.42491	-5.46187	9.67507e-07	0.000215469	5.49918
chr6.158849882.158850648	1.38198	2.72445	5.46167	9.68215e-07	0.000215469	5.49251
chr10.105758087.105759234	-1.56547	3.92556	-5.46086	9.71178e-07	0.000215819	5.46234
chr7.23465473.23465873	-1.02507	3.31848	-5.4599	9.74671e-07	0.000216287	5.46985
chr4.57734023.57734522	-1.76462	1.30851	-5.45788	9.82095e-07	0.000217624	5.35499
chr19.32971452.32972371	-0.64273	5.44901	-5.45691	9.85651e-07	0.00021789	5.31586
chr11.126410474.126411198	-0.963396	3.86561	-5.45679	9.86097e-07	0.00021789	5.45407
chr6.17483470.17484667	-1.1301	2.92846	-5.4556	9.90519e-07	0.000218556	5.47389
chr6.36848448.36849522	-0.874469	4.66232	-5.45234	1.00269e-06	0.000220727	5.378
chrX.112273403.112273784	-1.60699	1.8935	-5.45202	1.00392e-06	0.000220727	5.44465
chr7.111959039.111959571	-1.76177	1.48315	-5.45183	1.00462e-06	0.000220727	5.34593
chr4.169015896.169016457	-1.62851	1.63968	-5.45071	1.00885e-06	0.00022113	5.35329
chr12.1916402.1917113	-1.21766	2.43103	-5.45042	1.00994e-06	0.00022113	5.45508
chr19.49793256.49793799	1.32642	2.6915	5.45022	1.01071e-06	0.00022113	5.45157
chr12.89848551.89849132	-1.39021	2.0138	-5.44862	1.01679e-06	0.000222147	5.44206
chr4.173585974.173586511	-1.63662	1.39482	-5.44812	1.01869e-06	0.00022225	5.38236
chr3.38992099.38993001	1.27533	3.20748	5.44745	1.02125e-06	0.000222496	5.44862
chr22.27662526.27663278	-1.04698	3.26597	-5.44653	1.02479e-06	0.000222957	5.39964
chrX.134146431.134147989	-1.19012	3.39737	-5.44376	1.03547e-06	0.000224965	5.4074
chr1.242556312.242556552	3.15361	-0.226708	5.44238	1.04083e-06	0.000225642	4.27444
chr7.136543730.136544533	-1.61464	2.51939	-5.44221	1.04149e-06	0.000225642	5.42849
chr15.34796838.34797356	-1.13448	3.71469	-5.44183	1.04298e-06	0.00022565	5.37898
chr21.36835419.36835974	-1.12522	3.23326	-5.44105	1.04606e-06	0.000226003	5.40788
chr19.16495968.16496669	-0.763577	5.1739	-5.44053	1.04809e-06	0.000226127	5.29177
chr1.27725441.27726663	-0.828019	5.87773	-5.43951	1.05211e-06	0.000226679	5.23048
chr12.105333953.105334345	-1.15684	3.54528	-5.43885	1.05471e-06	0.000226927	5.39867
chr8.115287922.115288204	2.85047	0.072464	5.43434	1.07266e-06	0.00023047	4.24089
chr15.99063513.99063858	-1.2852	2.01998	-5.43322	1.0772e-06	0.000231126	5.39836
chr12.4252525.4252928	-1.44462	2.06657	-5.43208	1.08178e-06	0.000231434	5.39337
chr18.24696044.24696399	-2.0092	0.537968	-5.43166	1.08351e-06	0.000231434	5.11056
chr9.114277368.114277734	1.44588	2.16769	5.43144	1.0844e-06	0.000231434	5.322
chr14.105490446.105491422	-0.768955	6.29816	-5.43139	1.08459e-06	0.000231434	5.12711
chr6.80453173.80453657	-2.00875	0.779656	-5.42848	1.09646e-06	0.000232636	5.02442
chr11.15792971.15793804	1.58265	2.13901	5.42831	1.09718e-06	0.000232636	5.34437
chr4.94802099.94802560	-1.35524	2.25255	-5.42829	1.09725e-06	0.000232636	5.3763
chr10.20003781.20004520	-1.23182	2.77036	-5.42801	1.0984e-06	0.000232636	5.38036
chr12.5070093.5070465	-1.94772	1.4782	-5.42792	1.09879e-06	0.000232636	5.26087
chr15.74584839.74585332	-1.69451	1.85317	-5.4273	1.10135e-06	0.000232636	5.34248
chr6.158050881.158051387	1.53591	2.28134	5.42724	1.10158e-06	0.000232636	5.348
chr22.29833575.29834179	-1.71839	2.26568	-5.42709	1.10219e-06	0.000232636	5.36973
chr5.9789665.9790142	-1.39674	2.42832	-5.42544	1.10904e-06	0.000233464	5.36792
chr1.161165855.161166864	-0.65361	5.78944	-5.42507	1.11057e-06	0.000233464	5.17566
chr21.42627730.42628290	-1.67884	2.79601	-5.42506	1.11061e-06	0.000233464	5.36918
chr1.44303124.44303429	-2.18781	1.31859	-5.42357	1.11684e-06	0.000234175	5.14311
chr5.33291282.33291923	-1.31934	2.55248	-5.4232	1.1184e-06	0.000234175	5.34059
chr8.34523839.34524182	-2.27247	0.333572	-5.42317	1.11851e-06	0.000234175	5.0269
chr18.50724830.50725208	-1.70675	1.30695	-5.42226	1.12231e-06	0.00023435	5.28113
chr9.104993189.104994106	-0.709215	5.48085	-5.42225	1.12236e-06	0.00023435	5.17424
chr17.29204852.29205522	-1.4407	2.64933	-5.42169	1.12471e-06	0.000234458	5.35797
chr7.35445871.35446580	-1.17423	4.28973	-5.42141	1.12589e-06	0.000234458	5.28327
chr11.65973856.65974051	2.91994	0.15349	5.42058	1.12942e-06	0.00023481	4.21823
chr5.168972556.168973133	-1.95847	2.98212	-5.4203	1.1306e-06	0.00023481	5.35208
chr4.25722957.25723777	-1.2273	2.99971	-5.41954	1.13379e-06	0.00023516	5.34713
chr7.66075488.66076502	-0.711062	4.86058	-5.41785	1.14102e-06	0.000236343	5.22526
chr4.155603266.155604029	-0.931557	3.98296	-5.41722	1.14368e-06	0.000236579	5.29822
chr16.81329544.81330409	-1.47124	2.56448	-5.41617	1.14821e-06	0.000237201	5.33268
chr17.57668273.57668747	-1.44367	3.17801	-5.41312	1.16139e-06	0.000239363	5.32099
chr19.49495903.49496653	-0.822133	5.73224	-5.41268	1.16328e-06	0.000239363	5.12358
chr19.35740378.35741229	-0.745735	5.2995	-5.41245	1.16428e-06	0.000239363	5.17165
chr16.64507317.64508184	-1.30517	3.07499	-5.41203	1.16611e-06	0.000239363	5.30903
chr3.136070909.136072024	-0.877475	4.44936	-5.41179	1.16717e-06	0.000239363	5.26123
chr6.104595057.104595993	2.38055	1.54784	5.41162	1.16791e-06	0.000239363	4.92824
chr1.43649533.43650744	-0.566015	6.14169	-5.40455	1.19924e-06	0.000245184	5.06597
chr10.77287691.77288106	-1.48721	2.67431	-5.4045	1.19946e-06	0.000245184	5.29786
chr14.103715122.103716618	-0.703806	5.85827	-5.40272	1.20747e-06	0.000246496	5.08132
chr8.74270722.74271478	-1.15761	4.03448	-5.40216	1.21e-06	0.000246633	5.26429
chr18.7580017.7580513	-1.59178	2.2214	-5.40184	1.21142e-06	0.000246633	5.28837
chrX.52874565.52874999	-1.30787	1.72799	-5.40137	1.21357e-06	0.000246633	5.28575
chr2.16413136.16413761	-1.05262	4.5562	-5.40117	1.21448e-06	0.000246633	5.19055
chr5.41181720.41183105	-1.16089	3.34647	-5.40021	1.21886e-06	0.0002472	5.26469
chr10.127357179.127357667	-1.61426	1.17397	-5.39869	1.22579e-06	0.000248282	5.2217
chr9.22084478.22085288	1.64436	2.50737	5.39671	1.23493e-06	0.000249807	5.21387
chr9.591310.591855	-1.14608	2.42278	-5.39463	1.24455e-06	0.000251426	5.26077
chr3.49698999.49699728	-1.13864	3.83525	-5.39381	1.24838e-06	0.000251864	5.1983
chr10.110443753.110444386	-2.20775	2.47642	-5.39347	1.24996e-06	0.000251864	5.24582
chr2.16406459.16407823	-1.1019	4.37108	-5.3916	1.25873e-06	0.000253304	5.20354
chr15.40030194.40031201	-1.33661	3.16624	-5.39109	1.26113e-06	0.00025346	5.24136
chr12.70883824.70884286	-1.52779	2.75955	-5.38975	1.26748e-06	0.000254407	5.24569
chr2.127080199.127080891	-1.03192	3.43399	-5.3887	1.27243e-06	0.000255042	5.19442
chr2.235941975.235942231	-2.14078	1.59221	-5.38839	1.27392e-06	0.000255042	5.09509
chr18.58551167.58551973	-1.12996	3.8384	-5.38611	1.28482e-06	0.000256892	5.21179
chr2.173288634.173289027	2.68719	0.499246	5.38457	1.29225e-06	0.000258046	4.20842
chr12.17342361.17343051	-1.17848	3.84672	-5.38408	1.29461e-06	0.000258186	5.21719
chr2.53381167.53381630	-1.80635	1.72354	-5.38343	1.29775e-06	0.000258482	5.21012
chr2.134139475.134139973	-1.4384	3.16276	-5.38306	1.29955e-06	0.000258509	5.20856
chr11.19573726.19573987	-1.71434	1.5438	-5.38239	1.30279e-06	0.000258822	5.19495
chr5.107247532.107247739	3.05538	-0.144907	5.38171	1.30609e-06	0.000259128	4.04578
chr10.53403615.53404411	-1.08303	3.68796	-5.38139	1.30766e-06	0.000259128	5.17454
chr19.11018149.11018780	1.3371	2.38489	5.3806	1.31152e-06	0.000259528	5.20617
chr7.79860633.79861433	-1.52294	1.77425	-5.3803	1.31301e-06	0.000259528	5.18056
chr20.32982625.32983379	-1.2961	3.69659	-5.37988	1.31509e-06	0.000259574	5.15347
chr20.62584626.62585052	-1.75442	2.30885	-5.37941	1.31736e-06	0.000259574	5.20684
chr12.117718329.117719084	-1.47004	2.7289	-5.37923	1.31825e-06	0.000259574	5.20932
chr1.212595685.212596923	1.27583	3.49684	5.37863	1.32124e-06	0.000259834	5.20694
chr10.12068606.12069376	-0.738887	5.13779	-5.37603	1.33411e-06	0.000262033	5.05538
chr22.23106924.23107303	-1.73714	0.947084	-5.37521	1.3382e-06	0.000262505	5.08786
chr6.75498951.75499413	3.03641	-0.088226	5.37482	1.34018e-06	0.000262562	4.04418
chr14.90454071.90454850	-1.17721	2.40722	-5.37397	1.34443e-06	0.000262864	5.19034
chr9.125659564.125660235	1.52541	1.93311	5.37369	1.34585e-06	0.000262864	5.10851
chr10.110636899.110638081	-0.992804	3.89002	-5.37323	1.34815e-06	0.000262864	5.13502
chr10.102620056.102621112	-0.997094	4.29799	-5.37316	1.34848e-06	0.000262864	5.09741
chr16.28572514.28573623	-0.935001	4.5218	-5.3728	1.35031e-06	0.000262892	5.07753
chr4.7428154.7428762	-1.2164	2.70381	-5.3723	1.35286e-06	0.000263058	5.18485
chr3.65557182.65557460	-2.52075	0.561401	-5.37139	1.35746e-06	0.000263568	4.50183
chr4.95838131.95838596	-1.30166	3.10939	-5.37111	1.35887e-06	0.000263568	5.16591
chr11.113375471.113376447	-0.986809	4.53198	-5.37045	1.36219e-06	0.000263883	5.08486
chr20.10731273.10731554	3.2788	0.437	5.36882	1.37054e-06	0.000264882	4.06996
chr3.33173145.33173678	-1.25154	2.72038	-5.36878	1.37075e-06	0.000264882	5.16885
chr19.16944511.16945055	-1.46953	2.12983	-5.36793	1.37506e-06	0.000264982	5.16973
chr17.28575445.28575718	-1.59734	1.30609	-5.36793	1.37508e-06	0.000264982	5.12666
chr2.65687657.65688195	-1.56019	1.65784	-5.36768	1.37638e-06	0.000264982	5.12972
chr7.92644554.92645159	-1.55394	2.19168	-5.36677	1.38104e-06	0.000265551	5.13727
chr16.58032393.58033435	-0.981872	4.96604	-5.36624	1.38379e-06	0.00026575	4.9731
chr2.68403141.68403583	-1.50497	1.54641	-5.3656	1.38712e-06	0.000266062	5.14401
chrX.69153204.69153690	-1.07632	3.02638	-5.36524	1.38899e-06	0.000266092	5.14049
chr10.2572540.2572856	-1.51846	1.56705	-5.36326	1.39927e-06	0.000267732	5.11509
chr6.90245722.90246132	-1.54351	1.6532	-5.36264	1.40252e-06	0.000267957	5.11591
chr5.177495420.177497942	-0.689205	6.68161	-5.36238	1.40389e-06	0.000267957	4.84194
chr4.76679499.76680237	-1.07529	3.00368	-5.36103	1.41098e-06	0.00026882	5.10067
chr14.58668654.58669564	-1.28266	3.87392	-5.36086	1.41187e-06	0.00026882	5.07721
chr13.29067263.29067970	-1.31426	3.32116	-5.36017	1.4155e-06	0.000269182	5.13148
chr10.131994336.131994811	-1.75383	1.96861	-5.35975	1.41771e-06	0.000269274	5.08367
chr22.46768429.46769067	-1.16377	3.69219	-5.3594	1.41955e-06	0.000269293	5.08728
chr3.112074728.112075528	1.05529	4.02964	5.35895	1.42195e-06	0.000269421	5.09725
chr9.116482574.116483181	-1.26371	3.13202	-5.35725	1.43101e-06	0.000270807	5.11193
chr17.43417268.43418001	-1.04362	2.43164	-5.35687	1.43306e-06	0.000270865	5.12724
chr20.51492420.51493052	-0.800264	4.02683	-5.35622	1.43652e-06	0.00027119	5.07874
chr17.28710621.28711962	-0.788454	5.37119	-5.35462	1.44513e-06	0.000272485	4.95933
chr16.53703598.53704380	-0.654201	5.68195	-5.3538	1.44957e-06	0.00027299	4.93616
chr6.144500885.144501242	-1.63666	2.32411	-5.35269	1.45555e-06	0.000273602	5.11591
chr1.204296102.204297028	-0.981921	3.75944	-5.35238	1.45725e-06	0.000273602	5.07432
chr12.1927807.1928369	-1.42697	2.28393	-5.35222	1.45809e-06	0.000273602	5.1073
chr10.113000560.113001578	-0.810625	4.31337	-5.35061	1.4669e-06	0.000274061	5.05338
chr15.73716291.73716943	-1.29893	2.55954	-5.35053	1.46732e-06	0.000274061	5.10346
chr6.42439938.42440612	-1.51501	2.28618	-5.35022	1.46904e-06	0.000274061	5.10015
chr5.171444675.171444898	2.53991	0.856469	5.35018	1.46924e-06	0.000274061	4.29084
chr10.101657012.101657208	-2.64397	0.628703	-5.35016	1.46935e-06	0.000274061	4.60341
chr5.174182508.174182960	-2.48029	0.496375	-5.34954	1.47276e-06	0.000274353	4.30521
chr10.76175784.76176419	-1.68513	1.78884	-5.34912	1.47509e-06	0.000274353	5.08111
chr10.105148612.105149962	1.57229	3.09323	5.34891	1.4762e-06	0.000274353	5.10352
chr5.171427753.171428332	-1.22421	2.81222	-5.34706	1.48646e-06	0.000275931	5.06021
chr11.129871823.129872390	-1.89257	2.63533	-5.34495	1.4982e-06	0.000277779	5.08837
chr5.33788903.33789800	1.77817	2.02778	5.34431	1.50177e-06	0.000278107	4.93676
chr1.147748659.147749407	-1.66513	4.04525	-5.34268	1.51093e-06	0.000279243	5.01254
chr17.44587097.44587922	-0.64189	5.7236	-5.34258	1.51149e-06	0.000279243	4.89029
chr13.58906411.58907124	-1.32903	2.80215	-5.34147	1.51773e-06	0.000279504	5.07581
chr4.71416940.71417511	-1.52052	2.49925	-5.34131	1.51866e-06	0.000279504	5.07599
chr15.43879588.43880208	-1.22261	3.29299	-5.34082	1.52144e-06	0.000279504	5.05125
chr19.4065455.4066242	-0.830298	5.01202	-5.34079	1.52158e-06	0.000279504	4.93538
chr5.133825616.133826166	-1.18912	2.3432	-5.34074	1.52189e-06	0.000279504	5.07412
chr19.42024503.42025220	-1.55012	3.07714	-5.33946	1.52915e-06	0.000280506	5.0611
chr14.36805051.36805582	-1.23826	4.49085	-5.33901	1.53171e-06	0.000280645	4.97141
chr14.78249937.78250347	-2.93473	0.00471439	-5.33557	1.55151e-06	0.000283939	4.0528
chr8.116602009.116602933	-1.26028	1.77134	-5.33486	1.55559e-06	0.000284351	5.0525
chr9.136571752.136573289	-0.81075	5.20088	-5.33386	1.5614e-06	0.000284784	4.85201
chr1.156721143.156721527	-1.34938	2.44872	-5.33377	1.56191e-06	0.000284784	5.04826
chr8.41327424.41327797	3.63533	0.205973	5.33351	1.56345e-06	0.000284784	4.01125
chr12.13368153.13368855	-2.14884	1.02704	-5.33252	1.56925e-06	0.000285506	4.93053
chr20.44136980.44137948	-0.781345	5.67591	-5.3322	1.57109e-06	0.000285506	4.85356
chr3.15284310.15285032	-1.12327	3.51768	-5.33082	1.57919e-06	0.000286486	4.98542
chr4.176581361.176582200	-2.154	1.59262	-5.33033	1.58211e-06	0.000286486	4.89018
chr4.182325805.182326416	-1.14202	3.19689	-5.33026	1.58247e-06	0.000286486	5.02029
chr11.43830809.43831388	1.00127	4.49623	5.33003	1.58385e-06	0.000286486	4.98459
chr12.52566949.52567482	-1.20053	2.42006	-5.32897	1.59009e-06	0.000287282	5.00516
chr3.46970390.46971033	-1.14485	2.68728	-5.32865	1.592e-06	0.000287293	5.02853
chr4.53863364.53864152	-1.50625	2.64256	-5.32806	1.59549e-06	0.00028759	5.02968
chr1.155609751.155610439	-0.855511	4.22443	-5.3274	1.59947e-06	0.000287973	4.9567
chr5.78699492.78700362	1.61392	3.3946	5.32668	1.60371e-06	0.000288403	5.02585
chr15.36362287.36363654	-0.954939	4.56086	-5.32622	1.60651e-06	0.000288573	4.93551
chr22.17140009.17140527	-1.69412	2.38427	-5.32463	1.61602e-06	0.000289946	5.00736
chr14.102957229.102957437	2.82771	0.554736	5.32389	1.62051e-06	0.000290118	3.98147
chr22.20755940.20756278	-1.94565	0.380075	-5.32385	1.62071e-06	0.000290118	4.65263
chr20.31549249.31549598	2.39573	1.01941	5.32345	1.62313e-06	0.000290217	4.28524
chr5.123844543.123845650	-1.17136	2.92712	-5.32157	1.63458e-06	0.000291929	5.00391
chr4.7607608.7608019	-1.86149	1.39775	-5.31912	1.64954e-06	0.000294263	4.91572
chr15.40301330.40302359	-1.00886	3.48555	-5.31802	1.65629e-06	0.000295129	4.95626
chr20.52746619.52747035	-1.90789	0.351539	-5.31731	1.6607e-06	0.000295576	4.68714
chr12.106141490.106141785	-1.18551	3.04693	-5.31601	1.66872e-06	0.000296664	4.98197
chrX.137031299.137032700	1.04089	3.57177	5.31557	1.67145e-06	0.000296804	4.98009
chr4.38190358.38191253	-1.19703	3.98795	-5.31527	1.67333e-06	0.000296804	4.9429
chr10.89251314.89252195	-0.729614	5.04806	-5.31451	1.6781e-06	0.000297313	4.8609
chr10.29329063.29329549	-1.52736	2.25372	-5.31252	1.69057e-06	0.000299035	4.95689
chr3.181788333.181788922	-1.51277	2.17988	-5.31234	1.69167e-06	0.000299035	4.97038
chr7.150390259.150390516	2.93745	-0.0884223	5.31072	1.70193e-06	0.000300508	3.85195
chr1.189619691.189620170	2.82057	0.56678	5.30919	1.71162e-06	0.000301876	4.05302
chr8.127294395.127295279	1.73491	2.31479	5.30807	1.71878e-06	0.000302796	4.87685
chr3.124121739.124122285	-3.1176	0.419975	-5.30716	1.72459e-06	0.000303078	3.95584
chr3.71646625.71647518	-1.6521	3.03495	-5.30671	1.72754e-06	0.000303078	4.9556
chr1.12488761.12488965	3.00272	0.0131298	5.30668	1.72769e-06	0.000303078	3.88386
chr2.216843779.216844194	-2.50893	0.914397	-5.30661	1.72818e-06	0.000303078	4.68144
chr3.131610143.131610678	-1.71017	1.42084	-5.30497	1.73876e-06	0.000304591	4.92281
chr3.150349502.150350210	-1.39592	3.15489	-5.30401	1.74494e-06	0.000305329	4.93441
chr10.76353114.76353688	-1.45941	2.80891	-5.30309	1.75095e-06	0.000306036	4.93766
chr14.96797126.96798220	-0.75033	4.86667	-5.30087	1.76543e-06	0.000308221	4.82168
chr4.113555824.113556596	-1.12498	3.30886	-5.2994	1.77512e-06	0.000309565	4.91451
chr2.80548471.80548839	-1.50566	2.23545	-5.29834	1.78216e-06	0.000310446	4.92567
chr1.64037950.64038478	-1.09244	2.78913	-5.29743	1.78815e-06	0.000310524	4.90997
chr6.90790042.90791134	-1.21768	4.55261	-5.2974	1.78837e-06	0.000310524	4.82139
chr10.95508597.95509239	-0.990558	3.65449	-5.29737	1.7886e-06	0.000310524	4.90256
chr3.38533094.38534070	-1.04337	4.8786	-5.29618	1.7965e-06	0.000311513	4.7008
chr21.45360122.45360634	-1.50702	1.71674	-5.29591	1.7983e-06	0.000311513	4.89526
chr10.91976080.91977093	-1.83868	1.94787	-5.29554	1.80076e-06	0.000311592	4.88851
chr19.6424729.6425622	-0.720474	6.68125	-5.29479	1.8058e-06	0.000312116	4.61411
chr2.109472839.109473263	-1.49274	2.20866	-5.2943	1.80911e-06	0.000312341	4.9121
chr3.170862291.170863160	-1.42532	2.23832	-5.293	1.81787e-06	0.000313506	4.90368
chr18.54148681.54149640	1.33246	2.60972	5.29261	1.82054e-06	0.000313619	4.89324
chr12.122063940.122064408	-1.17537	2.97219	-5.29122	1.82993e-06	0.000314549	4.87416
chr4.44145963.44146169	3.0025	-0.150103	5.29121	1.82999e-06	0.000314549	3.81437
chr17.33267163.33267833	1.96964	2.08308	5.29046	1.83515e-06	0.000314849	4.7769
chr9.33479911.33480635	-1.21334	2.34402	-5.29037	1.83577e-06	0.000314849	4.89972
chr1.236689629.236690317	-1.05407	3.85139	-5.28991	1.83887e-06	0.000315031	4.83555
chr10.71075084.71075592	-1.43335	2.82665	-5.28926	1.84332e-06	0.0003152	4.85377
chr2.239400897.239402170	-0.780487	6.02462	-5.28904	1.84482e-06	0.0003152	4.65481
chr5.141915708.141916228	-1.01808	2.01105	-5.28888	1.84593e-06	0.0003152	4.88791
chr9.12292018.12292471	3.02952	-0.246358	5.28825	1.85029e-06	0.000315599	3.80336
chr1.54246196.54246940	-1.14168	3.46399	-5.28794	1.85237e-06	0.000315607	4.85507
chr9.13841777.13842433	-1.36324	3.02284	-5.28518	1.8715e-06	0.000318061	4.85059
chr9.83432016.83432582	-1.43557	2.10324	-5.28513	1.87188e-06	0.000318061	4.86487
chr2.1819026.1819425	-1.15611	1.7516	-5.28498	1.87291e-06	0.000318061	4.88086
chr7.113790022.113790328	-1.74427	1.90277	-5.28451	1.87614e-06	0.000318262	4.84578
chr3.125055890.125056676	-0.949991	4.63723	-5.28363	1.88232e-06	0.00031889	4.77986
chr11.59178314.59178771	-1.37384	2.99722	-5.2833	1.88461e-06	0.00031889	4.86991
chr1.171084163.171084625	-1.50195	1.77451	-5.2831	1.88599e-06	0.00031889	4.87348
chr16.2155081.2155866	-0.754516	5.50789	-5.28273	1.8886e-06	0.000318984	4.69171
chr11.26620962.26621555	1.65398	2.49578	5.28207	1.89322e-06	0.000319419	4.86172
chr15.73389552.73389959	-1.20876	3.77792	-5.28154	1.89696e-06	0.00031953	4.83153
chr2.219419499.219420355	-1.24394	2.74345	-5.2814	1.89799e-06	0.00031953	4.83539
chr8.104700838.104701491	-1.63947	1.40374	-5.28097	1.90097e-06	0.000319686	4.83439
chr6.137119364.137119911	-1.24295	2.53362	-5.27976	1.90955e-06	0.000320505	4.86252
chr14.72692621.72693091	-1.23233	2.4455	-5.2797	1.90996e-06	0.000320505	4.86062
chr20.33418946.33419855	-0.920513	4.07515	-5.27893	1.91548e-06	0.000320773	4.78653
chr4.147173437.147174204	-1.03357	4.93336	-5.2789	1.91568e-06	0.000320773	4.72964
chr11.64745752.64746313	-0.986862	3.9321	-5.27808	1.92153e-06	0.000321407	4.78436
chr15.71789551.71789844	3.36396	-0.287582	5.27724	1.9275e-06	0.000322058	3.74751
chr14.73376630.73376999	-1.26214	2.05764	-5.27636	1.93386e-06	0.000322431	4.8513
chr3.49939750.49940743	-0.823489	5.45055	-5.27635	1.93388e-06	0.000322431	4.68388
chr10.12241793.12242567	-1.06642	3.18673	-5.27576	1.93812e-06	0.000322792	4.84224
chr9.131330888.131331685	-1.41624	4.19117	-5.27472	1.94565e-06	0.000323701	4.72575
chr12.56596912.56597131	-1.53451	2.05728	-5.27346	1.95479e-06	0.000324873	4.8258
chr2.170162008.170162566	3.42784	0.0815963	5.2731	1.9574e-06	0.00032496	3.81236
chr11.84902170.84902994	-1.5132	3.27287	-5.27222	1.96379e-06	0.000325673	4.82224
chr2.130319440.130319836	3.27023	0.228785	5.27105	1.97232e-06	0.00032674	3.82772
chr14.97380543.97381088	1.81959	1.56041	5.27032	1.97768e-06	0.000327279	4.75893
chr14.103730517.103730987	-1.46472	2.11325	-5.2688	1.98889e-06	0.000328783	4.79683
chr10.104268505.104269511	-0.780484	4.84237	-5.26828	1.99274e-06	0.000328808	4.69833
chr4.62410349.62410974	-1.49316	1.80346	-5.26821	1.99326e-06	0.000328808	4.79038
chr3.186570227.186571015	-0.681463	5.63711	-5.26778	1.99647e-06	0.000328988	4.62487
chr2.205767684.205768833	-1.08259	3.57283	-5.264	2.02465e-06	0.000333279	4.75916
chr15.81323919.81324711	-0.816238	5.16336	-5.26294	2.0326e-06	0.000334233	4.65349
chr3.21437932.21438585	-1.31177	1.71708	-5.26201	2.03968e-06	0.000334945	4.79853
chr14.32404801.32405299	-1.48484	1.75179	-5.26151	2.04346e-06	0.000334945	4.79139
chr7.100226513.100227132	-1.32867	2.91882	-5.26143	2.04405e-06	0.000334945	4.78259
chrX.45591785.45592485	-1.53234	1.34102	-5.26123	2.04554e-06	0.000334945	4.74244
chr8.124853737.124854164	-1.20526	2.91551	-5.2604	2.05189e-06	0.000335352	4.77027
chr15.92803755.92804543	0.984412	4.66433	5.26018	2.05353e-06	0.000335352	4.70567
chr20.25295455.25296084	-0.919862	3.85658	-5.26006	2.05449e-06	0.000335352	4.72236
chr1.10720411.10720918	-1.34765	3.28554	-5.25933	2.06001e-06	0.000335901	4.76367
chr12.71710160.71710952	1.40513	2.85538	5.25881	2.06406e-06	0.000336208	4.77948
chr1.86538833.86539242	-1.856	1.00894	-5.25745	2.07445e-06	0.000337472	4.66378
chr16.81600120.81600985	-0.807782	4.6285	-5.25723	2.07616e-06	0.000337472	4.69631
chr15.47846908.47847483	-1.33791	2.79003	-5.25679	2.07952e-06	0.000337621	4.76175
chr11.5713571.5714162	-1.14025	2.21076	-5.25622	2.08394e-06	0.000337621	4.77896
chr10.103715479.103715844	2.01726	1.51616	5.25598	2.08579e-06	0.000337621	4.67034
chr5.121031458.121032025	-1.49961	0.90987	-5.25578	2.08738e-06	0.000337621	4.69327
chr3.127074818.127075711	-1.19336	3.49034	-5.25571	2.08792e-06	0.000337621	4.75606
chr16.86984827.86985679	-1.11703	3.14736	-5.25528	2.09122e-06	0.000337803	4.74499
chr2.80242310.80243079	-1.40044	2.47369	-5.25269	2.11141e-06	0.000340244	4.76924
chrX.118225302.118226290	1.50895	1.70064	5.25257	2.11239e-06	0.000340244	4.72974
chr6.129346837.129347458	-2.34887	0.55446	-5.25227	2.11472e-06	0.000340244	4.26763
chr1.201896856.201897550	-0.948041	3.14786	-5.25222	2.11509e-06	0.000340244	4.71826
chr3.53696748.53697248	-1.28175	2.40087	-5.25187	2.11788e-06	0.000340342	4.76608
chr20.35886518.35886964	-1.2543	3.30631	-5.25104	2.12439e-06	0.000341012	4.70962
chr22.43356836.43357543	-1.43426	2.2451	-5.25078	2.12643e-06	0.000341012	4.75527
chr12.119090430.119091474	-1.37791	3.29016	-5.25023	2.13079e-06	0.000341359	4.74682
chr8.47693355.47693810	-1.35096	2.69405	-5.24976	2.13451e-06	0.000341603	4.75879
chr18.48330147.48330812	1.10798	2.58936	5.24933	2.13791e-06	0.000341734	4.75694
chr19.36214172.36215498	-0.620928	6.05243	-5.24877	2.14235e-06	0.000341734	4.50506
chr18.45749295.45749863	-1.85838	2.12208	-5.24855	2.1441e-06	0.000341734	4.72745
chr16.73329485.73330236	-1.35021	3.49571	-5.24855	2.14412e-06	0.000341734	4.71274
chr11.2120399.2121093	-1.27584	3.21895	-5.24685	2.15765e-06	0.000343513	4.72135
chr10.70584818.70585814	-0.997982	2.9746	-5.24659	2.15969e-06	0.000343513	4.68617
chr10.1048336.1049916	-0.804347	6.05293	-5.24518	2.17105e-06	0.000344855	4.5155
chr9.125745861.125746942	-0.723651	5.53085	-5.24486	2.17366e-06	0.000344855	4.55898
chr4.8427721.8428986	-0.845782	4.80301	-5.24472	2.17478e-06	0.000344855	4.63676
chr16.57720254.57720687	-1.26579	2.21472	-5.24403	2.18029e-06	0.000344947	4.71685
chr7.134467273.134467737	-1.78552	1.2182	-5.24374	2.18271e-06	0.000344947	4.69465
chr16.22219892.22220363	-1.30738	2.06046	-5.24356	2.18411e-06	0.000344947	4.73762
chr8.8262948.8263284	-2.31898	0.86101	-5.24352	2.18449e-06	0.000344947	4.55844
chr5.110377564.110378585	1.0237	3.37251	5.24327	2.18645e-06	0.000344947	4.71784
chr14.100775518.100776573	-1.15207	4.04491	-5.24194	2.19729e-06	0.000346305	4.61437
chr3.16392103.16392532	-1.37729	1.44773	-5.24152	2.20068e-06	0.000346489	4.70682
chr10.11224850.11225499	-1.43369	2.68227	-5.24052	2.20888e-06	0.000347428	4.71797
chr15.87352148.87352717	-1.46679	1.54347	-5.24024	2.21113e-06	0.000347431	4.71794
chr10.44911013.44911516	-0.998912	3.05064	-5.23831	2.22702e-06	0.000349575	4.68802
chr1.237044071.237044782	-1.05798	4.15271	-5.23645	2.24245e-06	0.000351643	4.62704
chr1.9900253.9900949	-1.00006	4.15032	-5.23601	2.24607e-06	0.000351855	4.6004
chr2.128753980.128754843	-1.04287	3.92681	-5.23548	2.25056e-06	0.000351931	4.65234
chr5.170598505.170599093	-1.26732	2.74467	-5.23541	2.25108e-06	0.000351931	4.69716
chr5.35012855.35013372	-1.87567	2.48527	-5.23498	2.25472e-06	0.000352146	4.70809
chr7.138894152.138894743	-1.46155	1.5353	-5.23448	2.2589e-06	0.000352327	4.69163
chr22.42698473.42698824	-1.09214	3.46484	-5.23414	2.26172e-06	0.000352327	4.67226
chr9.33814070.33814371	2.43926	0.78879	5.23386	2.26403e-06	0.000352327	3.84942
chr10.103478731.103479543	1.96085	2.24706	5.23376	2.26494e-06	0.000352327	4.6479
chr12.53451783.53452147	-0.833121	4.88155	-5.2314	2.2848e-06	0.000355061	4.57262
chr12.114703679.114704772	-1.5933	3.74687	-5.22746	2.31841e-06	0.000359926	4.61267
chr21.19257012.19257991	-1.29485	3.29829	-5.22658	2.32595e-06	0.000360735	4.64038
chr9.76259044.76259836	-1.7407	1.85057	-5.22457	2.34335e-06	0.00036306	4.67213
chr15.42575108.42576255	-0.767176	6.08869	-5.22431	2.34561e-06	0.00036306	4.42034
chr1.37153411.37153682	2.69808	-0.193948	5.22351	2.35254e-06	0.000363772	3.66485
chr1.9885968.9886679	-1.00166	4.01069	-5.22273	2.35939e-06	0.000364469	4.59566
chr16.74666434.74667548	-0.740411	4.98905	-5.22208	2.365e-06	0.000364973	4.52894
chr14.35826059.35827152	-0.702019	6.10863	-5.22116	2.37312e-06	0.000365522	4.40777
chr2.65319760.65320721	1.2622	2.7133	5.22114	2.37326e-06	0.000365522	4.66031
chr8.10431704.10432028	-1.6808	1.17135	-5.22047	2.37913e-06	0.000365721	4.64084
chr2.30796396.30797350	-1.07128	3.41047	-5.22046	2.37925e-06	0.000365721	4.64135
chr10.23310352.23311483	-1.2644	3.67238	-5.2193	2.38952e-06	0.000366936	4.62993
chr5.122492945.122494244	-1.10007	4.27473	-5.2182	2.39922e-06	0.000368063	4.55285
chr12.113366741.113367407	-1.0293	3.95893	-5.21691	2.41072e-06	0.000369231	4.60095
chr2.101237608.101238411	-0.996376	4.34563	-5.21682	2.41158e-06	0.000369231	4.56068
chr18.23276470.23276954	-1.22428	3.06842	-5.21582	2.4205e-06	0.000369704	4.63002
chr3.154862382.154862732	3.31845	-0.137781	5.2158	2.42067e-06	0.000369704	3.64396
chr5.172450889.172451496	-1.55018	2.17031	-5.21567	2.42181e-06	0.000369704	4.63831
chr11.129595005.129595697	-1.53006	2.56763	-5.21536	2.42463e-06	0.000369773	4.64023
chr21.39444598.39446142	-0.826047	5.59382	-5.21478	2.42985e-06	0.000370009	4.44241
chr4.99842213.99842935	-1.21133	3.62064	-5.21466	2.43094e-06	0.000370009	4.59589
chr15.64507160.64507784	-0.825541	4.27397	-5.21422	2.43484e-06	0.000370241	4.54997
chr17.74282704.74283251	3.47973	0.0265288	5.2139	2.43772e-06	0.000370317	3.5883
chr12.123522298.123522579	-1.57013	1.6052	-5.213	2.44589e-06	0.000371196	4.60149
chr8.29078336.29079112	-1.33783	2.09916	-5.21185	2.4563e-06	0.000372413	4.62744
chr17.68763628.68763877	3.2042	-0.0257525	5.21114	2.46276e-06	0.000373027	3.5969
chr11.44397663.44398229	-1.55962	1.66763	-5.21039	2.46963e-06	0.000373275	4.58705
chr3.152378760.152379037	-2.3773	0.158864	-5.2102	2.47132e-06	0.000373275	3.96805
chr14.75410344.75410899	-1.48427	1.9011	-5.21017	2.47159e-06	0.000373275	4.62045
chr1.109954205.109954641	-1.37541	2.21398	-5.20958	2.47704e-06	0.000373569	4.61988
chr19.44890378.44891569	-0.705141	6.85576	-5.2088	2.48414e-06	0.000373569	4.28927
chr19.48780644.48781392	1.41331	2.42863	5.20879	2.48426e-06	0.000373569	4.57124
chr17.74454041.74454744	-0.906946	4.203	-5.20877	2.48442e-06	0.000373569	4.53244
chr12.105920095.105920682	-1.40818	1.8914	-5.20816	2.49007e-06	0.000373569	4.59421
chr2.75284452.75284663	-1.9909	0.394283	-5.20809	2.49071e-06	0.000373569	4.35504
chr12.98709282.98709842	-1.73515	1.2635	-5.20795	2.49199e-06	0.000373569	4.49703
chr3.46861149.46864109	-1.1724	5.45764	-5.20761	2.49515e-06	0.000373569	4.3901
chr2.107645529.107645953	-1.16513	2.64564	-5.20761	2.49515e-06	0.000373569	4.60965
chr11.75278855.75279740	-0.931339	3.45657	-5.20703	2.50047e-06	0.000374005	4.57708
chr22.43345694.43346183	1.94771	1.26478	5.20658	2.50462e-06	0.000374267	4.14302
chr9.76732389.76732877	-1.3401	2.18068	-5.20632	2.5071e-06	0.000374278	4.57962
chr2.88540402.88540679	3.07826	-0.191786	5.20587	2.51121e-06	0.000374532	3.55992
chr4.69773124.69774024	-1.52384	3.31506	-5.20514	2.51804e-06	0.000375191	4.55314
chr7.143836381.143836928	-1.13386	3.11241	-5.20477	2.52146e-06	0.00037534	4.59956
chr10.21476179.21476567	-1.91544	0.491836	-5.20417	2.52709e-06	0.000375819	4.43986
chrX.152843835.152844417	-1.47302	3.138	-5.20208	2.54668e-06	0.00037837	4.57674
chr1.1873139.1873487	-1.51241	2.69093	-5.20093	2.55758e-06	0.000379469	4.57254
chr11.45754204.45755282	-0.858325	4.29537	-5.20078	2.55895e-06	0.000379469	4.4831
chr1.160996292.160996516	3.48547	-0.137517	5.19995	2.56682e-06	0.000379931	3.5674
chrX.103828552.103828911	-1.21957	2.64707	-5.1996	2.57016e-06	0.000379931	4.56261
chr5.57207487.57208172	-1.47031	2.02746	-5.19949	2.57124e-06	0.000379931	4.57917
chr1.242877220.242877937	-1.13025	3.26996	-5.19942	2.57184e-06	0.000379931	4.55686
chr1.166952200.166952828	1.99053	2.23653	5.19859	2.57976e-06	0.000380415	4.43341
chr17.80795708.80796334	-0.884151	5.07354	-5.19857	2.58001e-06	0.000380415	4.39867
chr9.130535830.130536607	-0.777115	4.28181	-5.19797	2.58568e-06	0.000380577	4.4552
chr3.95357274.95357675	-1.87073	0.693949	-5.19794	2.586e-06	0.000380577	4.37261
chr1.154427117.154427941	-1.16533	4.10017	-5.19686	2.59633e-06	0.000381737	4.51076
chr1.196115549.196116126	-0.982413	3.56138	-5.19413	2.62269e-06	0.000385249	4.5494
chr20.31822365.31823199	-0.898874	4.34656	-5.19272	2.63637e-06	0.000386767	4.46332
chr11.61160393.61162004	-0.820763	4.87271	-5.19237	2.63975e-06	0.000386767	4.43855
chr10.79431986.79432222	-1.41411	1.24454	-5.19211	2.64228e-06	0.000386767	4.5309
chr7.70668309.70669258	-1.10581	4.11985	-5.19204	2.64298e-06	0.000386767	4.481
chr14.58978094.58978688	-1.64405	1.5406	-5.19091	2.65407e-06	0.000388026	4.5215
chr3.46934829.46936020	-0.700204	5.83325	-5.18995	2.66345e-06	0.000389031	4.30576
chr3.34285502.34286413	-1.95701	1.84841	-5.18906	2.6723e-06	0.000389957	4.45961
chr2.127652084.127652561	-1.16656	3.98143	-5.18869	2.67588e-06	0.000390113	4.45016
chr20.32841647.32841951	-1.78485	1.36273	-5.18844	2.67838e-06	0.000390113	4.47876
chr12.97835534.97835795	-2.27658	0.654767	-5.18753	2.68745e-06	0.000391068	4.15459
chr6.17097638.17098154	-1.27667	2.97947	-5.18547	2.70798e-06	0.000393424	4.52273
chr15.92142383.92143312	-1.06771	4.3987	-5.18517	2.711e-06	0.000393424	4.43455
chr10.49300227.49300948	-1.07603	3.3507	-5.18512	2.71144e-06	0.000393424	4.51471
chr8.29905201.29905941	-1.2997	3.57414	-5.18489	2.71376e-06	0.000393424	4.50204
chr22.41380734.41382437	-0.720502	6.16493	-5.18455	2.71719e-06	0.000393504	4.28395
chr9.91899686.91900730	-1.01876	3.8702	-5.18411	2.72158e-06	0.000393504	4.47126
chr21.26776560.26777079	2.18339	1.29384	5.18408	2.7219e-06	0.000393504	4.28895
chr1.150628882.150630022	-0.603292	6.37281	-5.18359	2.72682e-06	0.000393849	4.24319
chr11.12216680.12217570	-1.05712	3.60174	-5.18321	2.73067e-06	0.000393921	4.49142
chr5.77337795.77338103	-1.85057	0.482008	-5.18304	2.73238e-06	0.000393921	4.35446
chr16.82523614.82524187	2.95934	0.290809	5.18187	2.74418e-06	0.000395256	3.55325
chr11.73647344.73647968	-1.07319	3.22794	-5.181	2.75306e-06	0.000395858	4.47909
chr10.13881759.13882560	1.79706	2.5969	5.18096	2.75345e-06	0.000395858	4.48971
chr4.1720314.1721587	-0.816498	5.05585	-5.18046	2.75854e-06	0.000396224	4.37607
chrX.133229042.133229984	1.32349	3.15066	5.18015	2.76168e-06	0.000396282	4.51889
chr22.19431683.19432808	-0.768737	5.6116	-5.17992	2.76404e-06	0.000396282	4.31559
chr12.131720884.131721281	1.92894	1.99758	5.17836	2.77997e-06	0.000398199	4.32437
chr21.37266844.37268307	-0.721782	6.3274	-5.17763	2.78752e-06	0.000398898	4.23691
chr22.20000168.20000889	-1.57766	2.32289	-5.17739	2.78998e-06	0.000398898	4.50727
chr15.51874502.51875714	1.46284	2.72613	5.17671	2.797e-06	0.000399534	4.50268
chr19.58361947.58363126	-0.720551	5.8262	-5.17444	2.82056e-06	0.00040253	4.27391
chr12.94049760.94050030	-1.52259	2.17684	-5.17319	2.83354e-06	0.000404012	4.49247
chr10.50846849.50847151	3.1756	0.55703	5.17258	2.83992e-06	0.000404407	3.52835
chr20.45867629.45868462	1.79479	2.0226	5.17243	2.84151e-06	0.000404407	4.34869
chr2.60054927.60055368	-1.72797	1.93048	-5.17066	2.86012e-06	0.000406358	4.48588
chr16.2673071.2673945	-0.918303	4.67368	-5.17055	2.86129e-06	0.000406358	4.36081
chr12.110930283.110932073	-1.00956	5.63859	-5.17039	2.86306e-06	0.000406358	4.26397
chr6.113564394.113565265	-0.791836	4.84532	-5.16979	2.86934e-06	0.000406879	4.3566
chr4.181312120.181312403	-1.70157	1.48652	-5.16866	2.88133e-06	0.000408207	4.35513
chr11.122348804.122349530	-1.07086	3.83073	-5.16753	2.89337e-06	0.000409399	4.41832
chr16.81798197.81798968	-1.32766	2.59659	-5.16738	2.89501e-06	0.000409399	4.46802
chr17.63961545.63962287	-1.02024	3.05878	-5.16691	2.90007e-06	0.000409742	4.43895
chr9.115144655.115145031	-2.02963	0.974137	-5.16607	2.90903e-06	0.000410636	4.31097
chr10.118842820.118843909	-1.04026	3.31683	-5.16552	2.91495e-06	0.000410745	4.43963
chrX.15694696.15695491	-1.11433	3.91029	-5.16528	2.91754e-06	0.000410745	4.41217
chr5.2541241.2542042	2.92949	0.495974	5.16526	2.91773e-06	0.000410745	3.60911
chr11.119891367.119892064	-1.29333	3.29544	-5.16425	2.92862e-06	0.000411906	4.39743
chr16.3003722.3004582	-0.760781	5.2774	-5.16203	2.95269e-06	0.00041425	4.29128
chr10.1738989.1739239	-1.08509	2.21025	-5.16199	2.95318e-06	0.00041425	4.45527
chr19.4669648.4671170	-0.855805	4.36562	-5.16172	2.95613e-06	0.00041425	4.3669
chr7.19519382.19520009	-1.25742	4.40779	-5.16163	2.95707e-06	0.00041425	4.34944
chr9.108743626.108744589	-0.986218	3.66501	-5.16149	2.95861e-06	0.00041425	4.39291
chr17.63405783.63406359	1.45157	2.16988	5.16116	2.96215e-06	0.000414276	4.40875
chr11.113256326.113257125	-1.1256	3.58586	-5.16057	2.96863e-06	0.000414276	4.40499
chr18.72675420.72675971	-1.24884	3.01223	-5.16042	2.97028e-06	0.000414276	4.44298
chr11.75146172.75146777	-1.63638	2.73792	-5.1604	2.97055e-06	0.000414276	4.451
chr6.24930263.24930836	-1.32475	2.70032	-5.16008	2.974e-06	0.000414276	4.44408
chr12.89781288.89781518	-2.03301	0.898155	-5.15981	2.97701e-06	0.000414276	4.20939
chr10.43322504.43323359	-1.02168	2.96457	-5.15977	2.97743e-06	0.000414276	4.41045
chr5.54985276.54986233	1.48676	2.30029	5.15908	2.98501e-06	0.000414652	4.43162
chr14.97005856.97006391	-1.49412	2.16414	-5.15904	2.98546e-06	0.000414652	4.44645
chr12.6851266.6853308	-0.62324	7.04715	-5.15775	2.99969e-06	0.000416256	4.07619
chr22.27632858.27633912	-1.01503	4.12997	-5.15724	3.00532e-06	0.000416666	4.33464
chr2.231175979.231176733	-1.31115	2.89266	-5.15669	3.01141e-06	0.000417138	4.4286
chr10.79445231.79446878	-0.694425	6.00433	-5.15551	3.02454e-06	0.000418584	4.1662
chr2.213562353.213563000	-1.69634	2.07038	-5.15467	3.03398e-06	0.000419518	4.42112
chr3.55903719.55904123	-2.06581	1.38715	-5.15289	3.05389e-06	0.000421895	4.32205
chr22.31107237.31108136	-0.677952	5.05882	-5.15171	3.06726e-06	0.000423366	4.265
chr5.149422493.149423321	-0.731911	4.5983	-5.15138	3.07103e-06	0.000423511	4.23069
chr2.15747709.15748249	-1.03029	3.25276	-5.14945	3.09295e-06	0.000426155	4.37917
chr19.10717329.10719203	-0.614538	6.57448	-5.14862	3.10239e-06	0.000427078	4.10017
chr22.37807481.37808467	-0.781333	4.97713	-5.14645	3.12726e-06	0.000430122	4.2642
chr5.149680860.149681811	-1.34412	3.47349	-5.14267	3.17116e-06	0.000435657	4.35853
chr5.135999325.135999780	1.76516	1.90826	5.1425	3.17311e-06	0.000435657	4.33714
chr19.55157594.55157940	-1.4049	2.21456	-5.14201	3.1789e-06	0.000435789	4.37449
chr17.41777048.41777720	-1.00186	3.88254	-5.14194	3.17967e-06	0.000435789	4.32597
chr4.3461400.3462171	-1.25174	3.12935	-5.13349	3.28022e-06	0.000449173	4.32429
chr3.61251178.61251735	-0.929179	3.92419	-5.13221	3.29576e-06	0.000450905	4.28546
chr22.24042861.24043120	2.90278	0.0282191	5.13187	3.29979e-06	0.00045106	3.39293
chr12.114448384.114448917	-1.15116	2.98219	-5.13158	3.30336e-06	0.000451151	4.34215
chr19.12969412.12969906	-1.3811	1.35818	-5.13109	3.30932e-06	0.000451569	4.3298
chr3.3675712.3676200	-2.12028	1.70122	-5.13084	3.31243e-06	0.000451597	4.34791
chr15.74872473.74873894	-0.69483	4.61574	-5.13024	3.31969e-06	0.00045219	4.2394
chr6.80210451.80210955	-0.920057	3.90729	-5.12993	3.32354e-06	0.000452318	4.27319
chr4.148288293.148288941	-1.84202	2.2011	-5.12962	3.32724e-06	0.000452426	4.34264
chr11.95344703.95345205	-1.52083	1.97454	-5.12837	3.34268e-06	0.000454129	4.33771
chr16.25060691.25061445	-1.5358	3.36742	-5.12804	3.34667e-06	0.000454274	4.28671
chr5.169161004.169161875	-0.744367	5.03259	-5.12645	3.36632e-06	0.000456356	4.17711
chr15.36793153.36793642	-1.46448	2.11795	-5.12622	3.36917e-06	0.000456356	4.32509
chr4.54929454.54929981	-1.52749	1.44563	-5.12609	3.37081e-06	0.000456356	4.30634
chr2.24046969.24047856	-0.699364	5.17334	-5.12434	3.39261e-06	0.000458908	4.16904
chr13.32471023.32471962	-0.869691	4.30087	-5.12399	3.39691e-06	0.000459091	4.22858
chr12.14950678.14951346	-1.06638	3.24676	-5.1221	3.42068e-06	0.000461902	4.30847
chr12.48125992.48126443	-1.55022	2.76575	-5.12175	3.42509e-06	0.000462059	4.31523
chr10.23918458.23919418	1.71208	2.40377	5.1215	3.42827e-06	0.000462059	4.29685
chr2.150167605.150168001	2.70551	0.43339	5.1213	3.43076e-06	0.000462059	3.43899
chr9.11821306.11822291	-1.57966	2.17008	-5.12054	3.4404e-06	0.000462957	4.29446
chr1.248905880.248907229	-0.693185	5.44706	-5.11952	3.45334e-06	0.000464297	4.1274
chr10.29009382.29009864	-1.30489	2.87351	-5.11848	3.46654e-06	0.000465523	4.30239
chr11.11538007.11538817	-1.24029	3.17081	-5.11818	3.47035e-06	0.000465523	4.27928
chr17.15414742.15415494	-1.14186	2.20783	-5.1181	3.47144e-06	0.000465523	4.29996
chr4.113951090.113951583	-1.3523	2.03364	-5.11783	3.47481e-06	0.000465574	4.2995
chr1.244652571.244653847	-0.691685	6.09709	-5.11573	3.50176e-06	0.000468638	4.03984
chr2.39141594.39142406	-1.67476	1.12772	-5.11558	3.5037e-06	0.000468638	4.16148
chr5.140241238.140241915	-0.852913	4.39259	-5.11498	3.5115e-06	0.000469277	4.16845
chr9.69197646.69197943	-2.06664	0.670066	-5.11402	3.52386e-06	0.000470524	3.99636
chr8.73131912.73132202	-2.42253	0.435017	-5.11307	3.53625e-06	0.000471131	3.88547
chrX.150907360.150907934	-2.04822	1.10666	-5.11296	3.53764e-06	0.000471131	4.2187
chr20.62946953.62947371	-1.31549	1.86748	-5.11279	3.53985e-06	0.000471131	4.28359
chr16.8878274.8879080	1.67641	2.2189	5.11249	3.54378e-06	0.000471131	4.22036
chr16.77965171.77965916	-1.35433	2.61975	-5.11231	3.54613e-06	0.000471131	4.28039
chr3.46979419.46980028	-0.765379	4.90279	-5.11227	3.54658e-06	0.000471131	4.13081
chr1.26021622.26022407	-1.04342	3.86734	-5.11179	3.55285e-06	0.000471343	4.19359
chr2.133948830.133949452	-1.40428	2.67607	-5.11151	3.55653e-06	0.000471343	4.27098
chr7.74997816.74998077	-1.26865	2.09928	-5.11136	3.55848e-06	0.000471343	4.28141
chr19.15452136.15453337	-0.842519	4.60521	-5.11108	3.56215e-06	0.000471343	4.14246
chr19.13978228.13978961	-0.922969	3.30229	-5.1108	3.5659e-06	0.000471343	4.2414
chr5.151597019.151597941	-0.963602	4.30151	-5.11076	3.56635e-06	0.000471343	4.16403
chr11.16933597.16934470	-0.987671	4.74844	-5.10989	3.57787e-06	0.000472334	4.1323
chr7.50534718.50535360	1.30465	2.36905	5.10973	3.57992e-06	0.000472334	4.27703
chr12.114725956.114726561	-1.2203	3.01416	-5.1089	3.59092e-06	0.000473302	4.25233
chr10.79433277.79434223	-1.11716	3.3719	-5.10869	3.59367e-06	0.000473302	4.2269
chr15.82910843.82911180	-1.81272	0.505588	-5.10848	3.59639e-06	0.000473302	3.9231
chr20.62484855.62485785	-0.909362	4.42395	-5.10779	3.60552e-06	0.000474104	4.13716
chr15.72271926.72273147	-0.778695	5.64731	-5.10729	3.61222e-06	0.000474443	4.05799
chr8.140673797.140674524	-1.28903	2.35666	-5.10714	3.6142e-06	0.000474443	4.26857
chr8.140309529.140310402	1.34553	3.0544	5.1033	3.66548e-06	0.000480768	4.25519
chr18.10797830.10798465	-1.32788	1.84494	-5.10246	3.67682e-06	0.000481849	4.2322
chr19.39970436.39971596	-0.601082	6.0855	-5.10195	3.68381e-06	0.000482359	3.97603
chr5.172940230.172941240	-1.01622	3.68552	-5.10112	3.69505e-06	0.000483424	4.18419
chrX.317867.319423	-0.696032	6.32712	-5.09955	3.71639e-06	0.000485807	3.92534
chr6.69917899.69918349	1.71021	1.67014	5.0977	3.74169e-06	0.000488703	4.17351
chr5.16007820.16008537	-2.33219	2.8515	-5.09568	3.76965e-06	0.000491548	4.22379
chr1.229602348.229602901	-1.87816	1.82877	-5.09567	3.76979e-06	0.000491548	4.15604
chr19.45560291.45560811	-1.65731	1.19844	-5.09448	3.78629e-06	0.000493287	4.16115
chr6.100415561.100416181	-1.2589	2.09884	-5.09375	3.79639e-06	0.000494189	4.21772
chrX.69059933.69060957	-1.02441	3.40169	-5.09297	3.80734e-06	0.000494563	4.15715
chr7.66662629.66662944	3.66196	-0.0824099	5.09288	3.80859e-06	0.000494563	3.31357
chr1.24694070.24694886	-0.823146	5.14848	-5.09286	3.80881e-06	0.000494563	4.04139
chr7.148501436.148502201	-1.13834	2.8758	-5.0914	3.8293e-06	0.00049681	4.2038
chr2.99928713.99929000	-1.72443	1.40053	-5.09033	3.84446e-06	0.00049836	4.15704
chr6.83151009.83151412	-1.38594	2.22329	-5.0899	3.85043e-06	0.000498719	4.20046
chr8.54629204.54629649	2.08883	1.49185	5.08921	3.86028e-06	0.00049918	4.1314
chr22.41260954.41261414	-1.89229	1.33537	-5.08901	3.86307e-06	0.00049918	4.12599
chr7.40958918.40959562	-1.36929	2.05024	-5.08891	3.86445e-06	0.00049918	4.20647
chr1.228165262.228166754	-0.713029	6.15684	-5.08875	3.86682e-06	0.00049918	3.91672
chr16.10577147.10577871	-1.04096	3.86949	-5.08802	3.87716e-06	0.000500099	4.11701
chr2.223046921.223047807	-0.719005	4.62094	-5.08676	3.89519e-06	0.000502009	4.08896
chr7.50446467.50446955	1.62668	2.90032	5.08618	3.90349e-06	0.000502662	4.19335
chr4.98448831.98449562	-1.43088	1.38561	-5.08512	3.91871e-06	0.000504204	4.16778
chr10.62426046.62426815	1.56901	2.64792	5.08483	3.92281e-06	0.000504315	4.17747
chr6.90434044.90434533	-1.64184	1.2192	-5.08406	3.93402e-06	0.000505337	4.15442
chr9.118592186.118592481	-2.94988	0.0341451	-5.08121	3.97528e-06	0.000510217	3.43006
chr7.108525377.108526719	-0.666842	6.33529	-5.08075	3.98207e-06	0.000510609	3.88606
chr7.51352240.51352728	-1.33074	1.64533	-5.08055	3.9849e-06	0.000510609	4.17655
chr3.126745601.126747074	-0.704561	5.27412	-5.07923	4.00425e-06	0.000512551	3.97829
chr12.67524956.67525658	-1.42254	1.74354	-5.07866	4.01271e-06	0.000512551	4.15354
chr9.113237126.113237470	-1.82504	1.36957	-5.07845	4.01586e-06	0.000512551	4.11035
chr19.34926756.34927337	-0.713515	4.47467	-5.07844	4.01595e-06	0.000512551	4.05259
chr1.53308440.53308931	-1.30153	2.13239	-5.0784	4.01653e-06	0.000512551	4.17014
chr11.57094333.57094794	2.81985	0.0231579	5.07783	4.02494e-06	0.000513203	3.21148
chr6.33886645.33887288	-1.76217	2.53279	-5.07684	4.03952e-06	0.00051464	4.16187
chr5.139468439.139468680	-1.5919	1.24871	-5.07521	4.06383e-06	0.000517313	4.03377
chr6.147063391.147064093	1.3041	3.46384	5.07445	4.07516e-06	0.000518332	4.15549
chr1.98386777.98387383	-1.47226	1.49987	-5.0734	4.09092e-06	0.000519467	4.11381
chr2.27380105.27381143	-0.871783	4.38634	-5.07326	4.09303e-06	0.000519467	4.04086
chr22.27686316.27687198	-0.841773	4.25435	-5.07319	4.09411e-06	0.000519467	4.01691
chr6.43013724.43014769	-0.609537	5.85333	-5.07293	4.09793e-06	0.000519528	3.91195
chr3.127598022.127598783	-0.826194	4.72057	-5.07166	4.11706e-06	0.000521529	4.02219
chr22.39028302.39028675	-1.25699	2.53733	-5.07062	4.13287e-06	0.000523106	4.13782
chr15.75180314.75181321	-0.928592	3.38698	-5.07037	4.13662e-06	0.000523154	4.10719
chr6.137696837.137697899	-1.02994	4.19056	-5.069	4.1575e-06	0.000525368	4.04873
chr3.41419073.41419716	2.00431	1.03803	5.06836	4.16724e-06	0.000526171	3.85995
chr5.137833346.137833802	1.52003	2.18697	5.06812	4.17084e-06	0.000526199	4.08545
chr4.39182058.39182900	-0.629438	5.58402	-5.06653	4.19523e-06	0.000528847	3.91788
chr14.104399676.104400224	-1.18435	3.60571	-5.06571	4.20792e-06	0.000530018	4.06334
chr11.11296333.11297124	-1.29305	2.84747	-5.06529	4.21432e-06	0.000530394	4.06955
chr1.27914136.27915160	-0.753148	4.99329	-5.06413	4.23227e-06	0.000532222	3.96535
chr16.19679709.19680072	-2.48585	1.17514	-5.06363	4.24007e-06	0.000532773	3.98944
chr10.102136764.102137088	-0.804821	4.17032	-5.06284	4.25247e-06	0.000533508	3.99615
chr11.59766518.59767054	-1.08472	2.67517	-5.06282	4.25278e-06	0.000533508	4.10715
chr17.35147110.35148578	-0.96492	5.27366	-5.06195	4.26623e-06	0.000534764	3.89266
chr19.35545067.35546174	-0.932971	4.23373	-5.06157	4.27222e-06	0.000535083	4.02415
chr22.25051970.25052409	-1.84642	1.92023	-5.06069	4.28597e-06	0.000535891	4.11036
chr10.97788741.97789458	-0.93983	3.83536	-5.06048	4.2893e-06	0.000535891	3.99637
chr9.20290206.20290774	-1.49563	2.24148	-5.06036	4.29128e-06	0.000535891	4.10716
chr7.137882166.137882682	1.17215	3.92033	5.06028	4.29244e-06	0.000535891	4.07232
chr2.223744452.223745009	-1.05059	3.55915	-5.05949	4.30498e-06	0.000536613	4.03071
chr1.68384126.68385382	1.23297	3.77782	5.05948	4.30513e-06	0.000536613	4.0806
chr1.153360986.153361645	-1.33686	2.61637	-5.05881	4.31574e-06	0.000537505	4.08739
chr1.165116540.165117195	1.2242	2.96858	5.05801	4.32841e-06	0.000538222	4.09983
chr13.110314775.110315180	-1.35981	2.48321	-5.05791	4.32994e-06	0.000538222	4.09809
chr10.89589266.89589672	-1.19484	2.83002	-5.05778	4.33193e-06	0.000538222	4.09302
chr7.77237889.77238627	-1.15751	4.07187	-5.05749	4.33659e-06	0.000538222	3.9949
chr3.61466287.61466791	-2.11133	2.16857	-5.05735	4.3388e-06	0.000538222	4.08304
chr3.129977865.129978474	-1.70263	1.9819	-5.05588	4.36221e-06	0.000540695	4.09354
chr1.3291923.3292783	-1.03866	4.2936	-5.0539	4.39405e-06	0.000543894	3.95739
chr12.52970248.52970502	-2.3303	-0.192729	-5.05384	4.39501e-06	0.000543894	3.55302
chr6.134184941.134185808	-1.67004	1.5797	-5.05267	4.41391e-06	0.000545798	4.06314
chr6.41049458.41049913	-1.29845	3.18164	-5.05201	4.42447e-06	0.000546669	4.06632
chr15.74545944.74546697	-0.739013	5.09302	-5.0516	4.4312e-06	0.000547067	3.90726
chr4.67885779.67886298	2.59573	1.92871	5.05091	4.44235e-06	0.000547549	3.77551
chr18.42483106.42483640	-1.28409	2.36081	-5.05091	4.44243e-06	0.000547549	4.07496
chr7.144062513.144062953	-1.0876	2.53457	-5.05071	4.44566e-06	0.000547549	4.07245
chr12.56359881.56360798	-0.727897	5.88488	-5.05027	4.45276e-06	0.000547928	3.81991
chr18.40304562.40305314	-1.31953	3.1145	-5.05009	4.45579e-06	0.000547928	4.0276
chr12.103560554.103561202	1.27368	3.15869	5.04967	4.46267e-06	0.000548341	4.06855
chr1.54610139.54610292	2.77928	0.15458	5.04941	4.46682e-06	0.000548418	3.24322
chr2.217289679.217290437	-1.02347	4.08079	-5.04894	4.47458e-06	0.000548937	3.96254
chr15.78360376.78360838	-1.74004	1.66962	-5.04813	4.48791e-06	0.000550138	4.06261
chr3.38645342.38646040	-1.44388	2.67699	-5.04713	4.50438e-06	0.000551723	4.04747
chr3.136802373.136803057	1.251	2.49111	5.04673	4.51094e-06	0.000552092	4.06197
chr11.130653653.130654374	-0.912713	3.59454	-5.04598	4.5233e-06	0.000553169	3.99846
chrX.80765052.80765632	1.23122	2.78917	5.0457	4.52802e-06	0.000553311	4.05871
chr4.79083228.79084039	-1.40249	2.9137	-5.04547	4.53183e-06	0.000553326	4.04036
chr3.137861134.137861730	-1.48937	2.52007	-5.04526	4.53526e-06	0.000553326	4.03785
chr3.52452511.52454364	-0.898128	5.96915	-5.04495	4.54049e-06	0.000553531	3.79503
chr19.19776020.19777033	-0.658632	6.45256	-5.04172	4.59443e-06	0.00055934	3.73415
chr13.52608866.52609852	-1.08161	4.61973	-5.04149	4.59824e-06	0.00055934	3.91615
chr11.62427518.62428287	1.8308	1.94468	5.04124	4.60252e-06	0.00055934	3.92466
chr7.134646289.134647344	-0.595367	5.74918	-5.04124	4.60252e-06	0.00055934	3.80388
chr16.10950455.10950745	1.66461	1.38613	5.04022	4.61972e-06	0.000560991	3.88744
chr9.125143307.125143992	-0.721672	5.05275	-5.0398	4.62692e-06	0.000561427	3.87726
chr1.147735409.147735916	-1.71363	1.66759	-5.0393	4.63528e-06	0.000561766	4.0011
chr6.150068574.150069625	-0.731607	5.2861	-5.0392	4.63693e-06	0.000561766	3.83901
chr10.27646292.27647061	1.9794	1.17245	5.03847	4.64941e-06	0.000562839	3.74177
chr8.40542926.40543524	-1.19032	2.77205	-5.03763	4.66377e-06	0.000564138	4.01727
chr9.27712927.27713404	-1.21392	2.35419	-5.0372	4.67103e-06	0.000564578	4.01869
chr11.91314478.91314993	-1.50087	1.79969	-5.03696	4.67524e-06	0.000564647	4.02847
chr11.64809789.64811035	-0.651991	5.22192	-5.03663	4.68077e-06	0.000564877	3.82551
chr5.150172108.150172535	-1.43708	1.02027	-5.03601	4.69147e-06	0.000565615	3.99624
chr18.23115694.23116139	1.92026	1.82565	5.03585	4.69415e-06	0.000565615	3.88353
chr5.31726888.31727454	-1.84032	1.80203	-5.03543	4.70144e-06	0.000566054	4.00826
chr4.111984215.111984939	-1.60018	2.46015	-5.03507	4.70764e-06	0.000566087	4.02238
chr8.140795017.140795403	-2.20007	0.787956	-5.03499	4.70899e-06	0.000566087	3.89113
chr2.223460700.223461365	1.98845	1.86975	5.03393	4.72738e-06	0.000567859	3.89766
chr9.75753932.75754425	-2.04432	0.661478	-5.0336	4.73309e-06	0.000567862	3.81621
chr1.47409111.47409956	-0.685667	4.70712	-5.03335	4.73726e-06	0.000567862	3.87374
chr10.69899804.69900474	-1.20577	4.20269	-5.03318	4.74035e-06	0.000567862	3.93557
chr2.150520911.150521725	-1.20754	2.84616	-5.03308	4.74208e-06	0.000567862	4.0167
chr10.29057600.29058671	-1.02712	3.39386	-5.0325	4.75205e-06	0.000567862	3.97692
chr10.78173400.78174020	-1.05817	3.13386	-5.03246	4.75286e-06	0.000567862	3.97358
chr3.50235776.50236460	-0.73639	5.75141	-5.03245	4.75296e-06	0.000567862	3.77046
chr8.120373985.120374427	-2.35965	0.672309	-5.03189	4.76277e-06	0.000568598	3.648
chr20.57445405.57445733	-1.84043	2.01395	-5.03151	4.76934e-06	0.000568945	4.0112
chr10.85048003.85048443	-1.58851	1.89904	-5.0302	4.79232e-06	0.000571249	3.97277
chr19.2610887.2611754	-0.810363	4.58742	-5.02949	4.80479e-06	0.000572052	3.87443
chr3.135944881.135945161	2.78349	-0.136202	5.02939	4.80642e-06	0.000572052	3.13694
chr5.83029848.83030421	3.12248	0.614829	5.02834	4.82493e-06	0.000573817	3.16434
chr13.60531431.60531694	2.96864	-0.0365395	5.02792	4.83246e-06	0.0005739	3.07493
chr5.106962578.106963222	-1.74966	1.98639	-5.02777	4.83502e-06	0.0005739	3.97078
chr10.76774947.76775585	-1.18306	3.16862	-5.02752	4.83944e-06	0.0005739	3.93367
chr6.37257430.37258490	-0.65766	4.91618	-5.02747	4.84039e-06	0.0005739	3.84359
chr18.7855020.7855943	-0.999991	4.43595	-5.02698	4.84902e-06	0.0005743	3.91232
chr2.240164140.240164521	3.34029	0.0998298	5.02679	4.85236e-06	0.0005743	3.16622
chr11.66545712.66546911	-0.77673	5.40803	-5.02665	4.85484e-06	0.0005743	3.79717
chr11.24356514.24357098	-1.29273	2.78547	-5.02572	4.87146e-06	0.000575829	3.97142
chr5.157915566.157916159	-0.901901	4.26096	-5.02456	4.89209e-06	0.000577828	3.84514
chr20.17710543.17711148	-1.22481	2.26618	-5.02387	4.90442e-06	0.000578845	3.98362
chr10.91635470.91636315	-1.11449	3.29137	-5.02312	4.91785e-06	0.00057999	3.94498
chr11.62860489.62860796	-1.50345	1.60003	-5.02224	4.93374e-06	0.000581422	3.9496
chr4.77021495.77022032	-0.948432	3.23515	-5.02189	4.94008e-06	0.000581729	3.95998
chr18.48781040.48781990	-0.77753	5.25447	-5.02096	4.9569e-06	0.000583268	3.75771
chr3.8136886.8137685	-1.03394	2.52179	-5.02018	4.97111e-06	0.000584498	3.9682
chr4.109494533.109494932	-1.76071	1.18847	-5.01973	4.9792e-06	0.000585007	3.87712
chr4.141713641.141714433	1.61713	2.20117	5.01947	4.98391e-06	0.000585118	3.93557
chr5.125196375.125197087	-1.04278	4.2416	-5.01911	4.99059e-06	0.000585352	3.86953
chr11.66051779.66052921	-0.802023	5.6512	-5.01883	4.99558e-06	0.000585352	3.74725
chr10.44959062.44960126	-0.678954	5.42735	-5.01848	5.00204e-06	0.000585352	3.77462
chr10.78831344.78831989	-1.08043	3.14413	-5.01842	5.00322e-06	0.000585352	3.91148
chr2.219644792.219646180	-0.737992	5.43521	-5.01833	5.00471e-06	0.000585352	3.73739
chr16.72797556.72798047	-2.45953	1.27008	-5.01751	5.0199e-06	0.000586687	3.79721
chr12.25458008.25458858	1.6548	2.30824	5.01353	5.09345e-06	0.000594668	3.92757
chr10.110794824.110795419	-0.970153	4.13036	-5.01325	5.0986e-06	0.000594668	3.85653
chr22.46546698.46548260	-0.745356	5.69888	-5.01319	5.09966e-06	0.000594668	3.70267
chr6.76416953.76417752	-1.27747	2.68183	-5.01262	5.11024e-06	0.000595456	3.93473
chr14.52551797.52552980	-0.697059	5.87262	-5.01219	5.11834e-06	0.000595953	3.70559
chr18.46356299.46356836	-1.49436	1.55567	-5.01157	5.1299e-06	0.000596745	3.9374
chr10.104683936.104684528	-1.34591	1.33013	-5.01142	5.13281e-06	0.000596745	3.92637
chrX.154750195.154751079	-1.30204	3.46748	-5.01107	5.13925e-06	0.000597047	3.92027
chr19.982618.983017	-1.07128	2.94343	-5.01076	5.14523e-06	0.000597295	3.9265
chr1.43774430.43774818	2.77092	0.0825987	5.01041	5.15178e-06	0.000597611	3.03692
chr8.28185399.28185764	-1.26028	2.71017	-5.00975	5.1642e-06	0.000598407	3.919
chr22.35612792.35613471	-1.32243	2.68078	-5.00964	5.16634e-06	0.000598407	3.91907
chr5.146583263.146583733	-2.37195	0.26403	-5.00903	5.17783e-06	0.000599285	3.5612
chr19.47157415.47158295	-0.825973	4.47199	-5.00883	5.18163e-06	0.000599285	3.8254
chrX.153927509.153928694	-0.825483	5.1313	-5.00786	5.19995e-06	0.000600306	3.75571
chr8.8260654.8261025	-1.48799	1.39716	-5.00781	5.20089e-06	0.000600306	3.93013
chr1.227563411.227564174	-0.763035	4.4807	-5.0077	5.20302e-06	0.000600306	3.81281
chr3.123374567.123375654	-1.11324	3.99906	-5.00725	5.21146e-06	0.000600306	3.8382
chr1.177525038.177525593	-1.23317	3.29954	-5.00725	5.21153e-06	0.000600306	3.85007
chr5.9787832.9788479	-1.85998	1.91092	-5.00714	5.21361e-06	0.000600306	3.92088
chr3.177781058.177782230	-1.20528	2.975	-5.00565	5.24204e-06	0.000603134	3.89123
chr15.99454671.99455577	-0.681467	5.73361	-5.00471	5.26005e-06	0.000604344	3.68993
chr10.58969576.58969892	2.81594	1.30056	5.00455	5.26318e-06	0.000604344	3.21587
chr10.670086.670373	2.88022	0.323533	5.0045	5.26422e-06	0.000604344	3.13102
chr10.4661646.4662251	-1.24727	3.78904	-5.00414	5.27097e-06	0.00060455	3.84607
chr9.124973806.124974392	-1.16355	2.62089	-5.004	5.27379e-06	0.00060455	3.90507
chr10.27687706.27688170	-1.61689	1.303	-5.00374	5.27877e-06	0.000604676	3.86463
chr4.125985926.125986429	-2.05813	1.0016	-5.00325	5.28823e-06	0.000605314	3.59246
chr4.54958200.54958748	-1.10727	3.41699	-5.00281	5.29681e-06	0.00060585	3.86036
chrX.91434549.91435410	-0.637264	5.20383	-5.00237	5.30518e-06	0.000606361	3.71364
chr8.144786547.144787553	-0.695917	5.19852	-5.00152	5.32164e-06	0.000607509	3.72944
chr3.115800420.115801100	2.41853	1.23505	5.00145	5.32303e-06	0.000607509	3.45861
chr13.59345283.59345778	-1.27581	3.18546	-4.99956	5.36003e-06	0.000611283	3.84376
chr3.52536298.52537421	-0.673994	5.81368	-4.99883	5.37416e-06	0.000612446	3.65328
chr3.42739661.42740289	-1.12793	2.86827	-4.99855	5.3798e-06	0.00061264	3.86082
chr12.120909569.120909971	-1.68346	1.08066	-4.99777	5.39516e-06	0.000613939	3.80626
chr7.137609468.137609943	-1.1715	3.01767	-4.99689	5.41243e-06	0.000615025	3.88757
chr20.53070615.53071267	2.18959	0.568855	4.99688	5.41261e-06	0.000615025	3.39863
chr6.93784971.93785443	1.79756	1.38152	4.99635	5.42301e-06	0.000615757	3.70935
chr5.149392787.149393389	3.08589	1.04172	4.9958	5.43407e-06	0.000616106	3.23165
chr1.201354912.201355438	-1.50885	2.27704	-4.99553	5.43927e-06	0.000616106	3.88776
chr2.16425331.16426220	-0.894431	4.86966	-4.99547	5.44055e-06	0.000616106	3.75351
chr14.95200298.95200895	-1.25647	2.0165	-4.99489	5.45209e-06	0.000616106	3.88399
chr10.94133157.94133847	-1.30672	2.48814	-4.99478	5.45434e-06	0.000616106	3.88102
chr20.32541421.32541662	-1.29308	1.6929	-4.99471	5.45557e-06	0.000616106	3.88574
chr7.137147183.137147662	-1.19978	2.50924	-4.99466	5.45673e-06	0.000616106	3.88445
chr19.4968579.4969360	-0.890449	5.9283	-4.99455	5.45891e-06	0.000616106	3.61976
chr15.85380058.85381445	-0.731945	5.55671	-4.99441	5.46172e-06	0.000616106	3.6807
chr11.44475365.44475624	-1.95356	0.601925	-4.99259	5.49798e-06	0.000619745	3.63537
chr18.9474696.9476256	-0.741552	6.24311	-4.99175	5.51483e-06	0.000621195	3.5841
chr19.55598895.55600751	-0.641264	6.27201	-4.99086	5.53289e-06	0.000621888	3.56303
chr7.72827914.72828713	-0.705315	5.29185	-4.99081	5.53379e-06	0.000621888	3.67611
chr9.76687890.76688405	2.84828	0.740187	4.99076	5.53486e-06	0.000621888	3.13996
chr15.90557545.90558638	-0.867366	3.97075	-4.99065	5.53697e-06	0.000621888	3.78948
chr3.133843661.133843961	2.99538	0.064856	4.98997	5.55075e-06	0.000622985	2.96262
chr22.19974387.19974816	-1.3695	2.43992	-4.98934	5.56359e-06	0.000623854	3.86842
chr3.125594688.125596104	-0.762232	5.61702	-4.9892	5.56651e-06	0.000623854	3.65078
chr1.22841070.22841644	-1.21957	2.41031	-4.98776	5.59569e-06	0.000626283	3.85487
chr20.24643121.24643598	-2.0457	1.7861	-4.98774	5.59624e-06	0.000626283	3.80729
chr10.110764307.110765047	-0.915229	4.2161	-4.98707	5.60991e-06	0.000627362	3.72434
chr11.94837311.94837840	-1.58907	1.22966	-4.98686	5.61423e-06	0.000627365	3.85537
chr16.58118973.58119618	-1.11276	3.23403	-4.98641	5.62327e-06	0.000627365	3.84497
chr22.23672019.23672430	-2.29138	0.415202	-4.9863	5.62567e-06	0.000627365	3.37949
chr7.41028742.41029516	1.4018	3.71162	4.98628	5.62607e-06	0.000627365	3.84969
chr3.16741506.16742415	-0.713099	5.31858	-4.98528	5.64657e-06	0.000628915	3.67838
chr6.55693914.55694583	-0.981166	4.1441	-4.98506	5.65119e-06	0.000628915	3.769
chr19.38223964.38224763	-0.932198	3.7342	-4.98501	5.65209e-06	0.000628915	3.75629
chr1.201724013.201725069	-0.98132	5.02116	-4.98414	5.67007e-06	0.000630464	3.68505
chr14.68695290.68695837	1.46651	2.49093	4.98391	5.67488e-06	0.000630548	3.84989
chr12.1970476.1971094	-1.51369	2.83501	-4.98248	5.70443e-06	0.000633379	3.84062
chr12.108793772.108794439	-1.13548	3.23273	-4.98171	5.7205e-06	0.00063471	3.80865
chr2.10936097.10936535	1.69519	2.42524	4.98101	5.73512e-06	0.000635878	3.82957
chr4.7322438.7323021	-1.21581	1.8879	-4.98077	5.74019e-06	0.000635988	3.83912
chr5.36704231.36704526	-1.05194	3.66004	-4.98019	5.75224e-06	0.000636869	3.78125
chr1.48654243.48655007	-0.965113	3.54552	-4.97983	5.75983e-06	0.000637	3.76834
chr12.104078896.104079530	-2.04382	1.16702	-4.97955	5.76569e-06	0.000637	3.6994
chr3.37661540.37662204	-1.76477	1.91039	-4.97955	5.76571e-06	0.000637	3.82128
chr15.49620698.49621512	-0.667787	5.56698	-4.97806	5.79725e-06	0.000639899	3.61301
chr16.2214289.2215681	-0.816886	5.6154	-4.97786	5.80146e-06	0.000639899	3.59442
chr16.82107966.82109244	-1.82339	2.14993	-4.97772	5.80429e-06	0.000639899	3.82882
chr3.149618253.149619545	-0.917784	5.18338	-4.97734	5.81234e-06	0.000639939	3.63439
chr5.174337151.174338904	-0.820703	5.18659	-4.97732	5.81288e-06	0.000639939	3.62439
chr1.27347234.27347611	1.46369	2.09713	4.97459	5.87105e-06	0.000645261	3.76474
chr2.18525087.18525776	-1.55568	2.57245	-4.97458	5.8711e-06	0.000645261	3.79829
chr3.18153598.18153947	2.17681	0.748564	4.97437	5.87565e-06	0.000645261	3.3887
chr11.66479574.66480781	-0.703333	5.38562	-4.97427	5.87781e-06	0.000645261	3.6218
chr10.17010505.17011185	-0.89483	4.70852	-4.97401	5.88343e-06	0.000645422	3.65925
chr21.26148053.26148699	-1.00392	3.03831	-4.97336	5.89737e-06	0.000646128	3.79962
chr1.67598788.67599456	-1.31704	2.23312	-4.97332	5.89817e-06	0.000646128	3.80781
chr14.77302910.77304035	1.0334	3.72723	4.97304	5.9041e-06	0.000646323	3.76869
chr16.88662874.88664111	-0.731471	5.37272	-4.97244	5.91711e-06	0.000647292	3.59899
chr5.16534255.16534700	-1.30292	3.78668	-4.97155	5.93634e-06	0.000648939	3.75516
chr13.93521363.93521759	-1.74228	2.11889	-4.97089	5.95069e-06	0.000649725	3.80594
chr20.34314486.34314874	1.76058	2.20195	4.97083	5.95189e-06	0.000649725	3.75041
chr9.94014923.94015267	-1.36143	2.20275	-4.96967	5.9771e-06	0.000652019	3.80211
chr17.40182641.40182919	-2.28204	0.430022	-4.9692	5.98738e-06	0.000652683	3.45883
chr7.136086512.136087081	-0.795966	4.65651	-4.96876	5.99707e-06	0.000653282	3.65377
chr1.25122829.25123136	-1.40452	1.93548	-4.96827	6.00776e-06	0.000653988	3.78276
chr5.16378581.16379229	-1.23083	1.94626	-4.96747	6.02524e-06	0.000655075	3.79107
chr9.68793669.68794107	2.79058	0.104787	4.96743	6.02616e-06	0.000655075	2.92611
chrX.75337404.75337933	-1.74378	0.98341	-4.96698	6.03608e-06	0.000655694	3.7139
chr11.9286015.9286583	-1.65085	1.29898	-4.9667	6.04211e-06	0.000655892	3.75671
chr17.75428801.75429293	1.29057	2.20568	4.96454	6.08979e-06	0.000660202	3.7649
chr10.103676105.103677494	0.829432	4.58221	4.96446	6.09164e-06	0.000660202	3.67191
chr1.206723840.206724488	-0.925741	3.38788	-4.96433	6.09455e-06	0.000660202	3.72465
chr2.137208568.137208995	2.50515	0.920244	4.96409	6.09975e-06	0.000660306	3.25066
chr12.5244414.5245060	-1.06472	4.02017	-4.96217	6.1427e-06	0.000664493	3.68277
chr1.3348889.3350013	-0.999832	5.16482	-4.96164	6.15439e-06	0.000665059	3.56074
chr1.116627080.116627870	-0.990183	3.16582	-4.96128	6.16247e-06	0.000665059	3.72049
chr17.15563202.15563833	-0.992693	3.34667	-4.96125	6.16333e-06	0.000665059	3.73533
chr5.111829690.111830687	1.82656	1.74184	4.96117	6.16504e-06	0.000665059	3.72729
chrX.23228985.23229515	-1.05335	3.83755	-4.95945	6.20386e-06	0.000668783	3.70008
chr2.9191002.9191424	-1.25296	2.3273	-4.95919	6.20966e-06	0.000668944	3.75474
chr5.37533798.37534247	2.1784	1.94795	4.95845	6.22644e-06	0.000670288	3.63195
chr5.144540407.144540585	-2.63516	0.530623	-4.95811	6.23414e-06	0.000670653	3.25255
chr6.162467743.162468757	-1.23853	2.95631	-4.95725	6.25356e-06	0.000672277	3.75253
chr8.126410180.126411072	-1.19708	2.72595	-4.95685	6.26266e-06	0.000672791	3.74717
chr9.19754155.19754720	-1.16118	1.5035	-4.95607	6.28051e-06	0.000673859	3.75614
chr12.113850262.113850785	-1.43745	2.3393	-4.95604	6.28127e-06	0.000673859	3.75479
chr6.19610108.19610814	-1.57566	1.6571	-4.95553	6.29298e-06	0.00067465	3.73713
chr3.141421553.141422214	1.75983	2.30028	4.95491	6.30716e-06	0.000675704	3.69695
chr16.24208562.24209244	-0.936994	2.92677	-4.95308	6.34933e-06	0.000679754	3.69122
chr16.65515100.65515957	-0.975362	3.53992	-4.95247	6.36342e-06	0.000680005	3.69259
chr5.149227115.149227825	1.84611	1.3763	4.95245	6.36373e-06	0.000680005	3.55324
chr19.16112423.16113101	-1.21334	3.49902	-4.95241	6.36478e-06	0.000680005	3.71662
chr1.118075040.118075365	3.07713	-0.200013	4.95182	6.37851e-06	0.000681003	2.88047
chr7.90766649.90767384	-0.844177	3.86427	-4.95134	6.38953e-06	0.000681712	3.66563
chr4.2535344.2536728	-0.661568	5.83058	-4.9511	6.39507e-06	0.000681835	3.46546
chr1.176691541.176693247	-0.919968	4.19187	-4.95087	6.40039e-06	0.000681843	3.60899
chr1.89149330.89149634	-1.57973	1.549	-4.95072	6.4039e-06	0.000681843	3.68555
chr17.47226231.47226891	-1.98337	1.64179	-4.95041	6.41115e-06	0.000682147	3.70155
chr22.17807602.17808571	-0.8587	3.80649	-4.94999	6.42098e-06	0.000682727	3.6476
chr20.944692.945545	-1.2454	2.81264	-4.94976	6.42629e-06	0.000682824	3.7237
chr20.36481832.36482555	-1.04487	3.35737	-4.94897	6.4448e-06	0.000684323	3.65988
chr3.129289273.129289665	2.99306	0.154592	4.9486	6.45361e-06	0.000684792	2.89593
chr2.192763999.192764927	-1.40422	2.27772	-4.94696	6.49222e-06	0.000687996	3.72542
chr11.6606949.6607239	-0.843999	4.05612	-4.94689	6.49389e-06	0.000687996	3.61981
chr2.38720506.38721140	-0.800224	4.18403	-4.94675	6.49708e-06	0.000687996	3.63049
chr5.76790214.76791285	1.24913	3.44641	4.94626	6.50862e-06	0.000688429	3.71514
chr3.123960883.123961589	-0.668826	4.9167	-4.9462	6.51002e-06	0.000688429	3.56846
chr19.7943157.7944512	-0.658596	6.0025	-4.94563	6.52361e-06	0.000688718	3.43735
chr19.32651721.32652111	-1.24791	1.60772	-4.94555	6.52545e-06	0.000688718	3.7202
chr3.38538876.38539220	-1.59388	1.23886	-4.94546	6.52776e-06	0.000688718	3.6868
chr7.55964254.55965445	-0.775976	5.23641	-4.94534	6.53046e-06	0.000688718	3.54168
chr1.187408137.187409793	1.18817	3.28232	4.94503	6.53791e-06	0.000689036	3.71679
chr2.195495612.195496329	-1.60944	2.17176	-4.94465	6.54695e-06	0.000689522	3.71624
chr2.231161367.231162402	1.58188	2.22668	4.94444	6.55193e-06	0.000689579	3.67568
chr3.180616018.180616380	-1.38674	2.05541	-4.94388	6.56525e-06	0.000690251	3.71226
chrX.37958735.37959326	-1.08602	2.85523	-4.9438	6.56718e-06	0.000690251	3.68176
chr1.12038619.12039354	-1.17286	2.97544	-4.94358	6.57244e-06	0.000690337	3.67407
chr1.151033870.151034348	2.50762	0.895114	4.94297	6.58704e-06	0.000691403	3.20793
chr11.99973902.99974524	1.44776	3.07227	4.94278	6.59157e-06	0.000691412	3.71076
chr11.48182838.48183376	-1.4491	2.64172	-4.94195	6.61156e-06	0.000693042	3.68695
chr3.187948348.187948619	-1.6988	1.19335	-4.94083	6.63849e-06	0.000695397	3.62259
chr2.108958507.108959138	-1.34625	1.51517	-4.94049	6.64666e-06	0.000695783	3.70211
chr16.3481294.3482207	-0.956694	3.35697	-4.94006	6.65718e-06	0.000696372	3.63103
chr18.44732032.44732327	2.86069	-0.146757	4.93989	6.66124e-06	0.000696372	2.85565
chr1.236507122.236507948	-1.0709	4.42343	-4.93937	6.67382e-06	0.000697219	3.60441
chr1.76336963.76337477	-1.08838	2.65831	-4.93888	6.68562e-06	0.000697884	3.68479
chr19.1275175.1276238	-0.849016	4.84138	-4.93867	6.69087e-06	0.000697884	3.50493
chr7.70097484.70098011	-1.3712	1.77981	-4.93855	6.69364e-06	0.000697884	3.68938
chr11.48088016.48088767	-1.49425	1.72976	-4.93831	6.69968e-06	0.000697968	3.68086
chr4.139715578.139716350	-0.913279	3.22453	-4.93815	6.70342e-06	0.000697968	3.66995
chr20.33894691.33895297	-1.20812	2.78771	-4.9377	6.71441e-06	0.000698645	3.67857
chr15.80288078.80288808	-1.38482	3.56562	-4.93724	6.72568e-06	0.000698864	3.60212
chr21.43965900.43966393	-1.51692	1.76763	-4.93715	6.72785e-06	0.000698864	3.66666
chr16.85673755.85674684	-0.921786	3.7388	-4.93706	6.72999e-06	0.000698864	3.6144
chr1.8869128.8869555	1.17268	2.39064	4.93649	6.74412e-06	0.000699756	3.68814
chr14.65047595.65048276	-1.31794	1.81284	-4.93634	6.74758e-06	0.000699756	3.66694
chr7.74554053.74554601	2.54334	1.47116	4.93453	6.79211e-06	0.000703905	3.23677
chr3.88962998.88963411	-1.87973	1.6064	-4.93334	6.82162e-06	0.000706491	3.5325
chr4.168098231.168098885	2.38898	1.50614	4.93262	6.83958e-06	0.00070788	3.31722
chr12.43598490.43598862	-1.45644	1.47675	-4.93238	6.8454e-06	0.000708012	3.67051
chr5.144170122.144171105	-0.70662	4.95861	-4.93169	6.86274e-06	0.000709334	3.52418
chr16.4830366.4831044	-1.02888	3.39492	-4.93132	6.87187e-06	0.000709805	3.62281
chr1.183724185.183725267	-1.14401	3.85181	-4.93085	6.88356e-06	0.000710281	3.61688
chr19.58380178.58381424	-0.594736	5.95582	-4.93077	6.8856e-06	0.000710281	3.39133
chr20.34425204.34425969	-1.07934	3.1512	-4.9303	6.89753e-06	0.00071104	3.65422
chr13.77546010.77546394	-1.47091	2.05764	-4.92938	6.9205e-06	0.000712824	3.66385
chrX.73966939.73967787	3.38958	0.173879	4.92924	6.924e-06	0.000712824	2.86033
chr22.26734983.26735655	-1.26134	3.44134	-4.929	6.93003e-06	0.000712973	3.62983
chr12.45343140.45343907	1.47611	2.00323	4.92847	6.94334e-06	0.00071387	3.6186
chr19.11089292.11090984	-0.635178	5.66483	-4.92814	6.95162e-06	0.00071425	3.43356
chr11.92870238.92871129	-1.38803	2.07581	-4.92672	6.98759e-06	0.000717471	3.65301
chr19.6271354.6272826	-0.756173	4.99248	-4.92625	6.99969e-06	0.000718239	3.4673
chr2.74457326.74458865	-0.591423	6.18446	-4.92565	7.01493e-06	0.000719328	3.35965
chr19.42268017.42269309	-0.612597	7.08476	-4.92536	7.02223e-06	0.000719603	3.25216
chr2.47944793.47945456	-1.80033	2.39312	-4.9246	7.04175e-06	0.000721129	3.62379
chr5.93572002.93573144	1.58178	1.94883	4.92328	7.07546e-06	0.000724103	3.60806
chr15.91891822.91892285	-1.609	2.09764	-4.92302	7.0821e-06	0.000724306	3.64296
chr4.150235768.150237948	1.11294	3.19568	4.92202	7.10801e-06	0.000725839	3.63248
chr17.17551365.17551848	-0.815394	5.11092	-4.92194	7.11009e-06	0.000725839	3.40411
chr19.20051802.20052764	-0.69172	5.90229	-4.9218	7.1137e-06	0.000725839	3.35271
chr14.22929006.22929889	-0.608946	5.81378	-4.92172	7.11574e-06	0.000725839	3.37154
chr16.4244484.4245076	-1.19939	3.31842	-4.92073	7.14124e-06	0.000727224	3.58835
chr17.81394883.81395545	-0.718853	5.10278	-4.9206	7.14459e-06	0.000727224	3.44716
chr3.45642815.45643212	-1.3462	1.4007	-4.9206	7.14466e-06	0.000727224	3.62286
chr8.17496762.17497995	-0.793027	4.24213	-4.9204	7.14982e-06	0.000727224	3.52161
chr2.7015078.7015981	-1.09674	3.73847	-4.92011	7.15733e-06	0.000727224	3.57565
chr2.223196589.223197676	-1.05017	3.53281	-4.92011	7.15737e-06	0.000727224	3.57481
chr19.1205460.1205978	-0.998878	4.34532	-4.91982	7.16494e-06	0.000727281	3.49918
chr5.18311432.18312288	-1.17278	2.87074	-4.91973	7.16728e-06	0.000727281	3.61462
chr1.234599533.234600480	-0.940146	5.14558	-4.9183	7.20446e-06	0.000730577	3.45992
chr7.79664891.79665564	-1.47113	3.89337	-4.91806	7.21082e-06	0.000730745	3.58447
chr1.81317123.81317583	-1.49331	2.09828	-4.91773	7.21954e-06	0.000730974	3.62761
chr10.36524803.36525256	-1.59654	1.59238	-4.91762	7.22248e-06	0.000730974	3.60554
chr3.195442551.195443734	-0.754563	5.65183	-4.91717	7.23408e-06	0.000731399	3.38156
chr7.139650592.139651181	-0.913583	2.81006	-4.91693	7.24041e-06	0.000731399	3.58998
chr19.41223554.41224092	1.20631	3.62588	4.91674	7.24552e-06	0.000731399	3.60283
chr11.16791082.16791946	1.0866	3.81739	4.91662	7.24861e-06	0.000731399	3.58515
chr19.36014028.36014728	-0.690402	5.26418	-4.91656	7.25018e-06	0.000731399	3.41035
chr16.68827867.68828196	-1.90406	0.391501	-4.91581	7.26986e-06	0.000732415	3.43773
chr2.15388885.15389383	-1.80953	1.46997	-4.91581	7.27009e-06	0.000732415	3.57467
chr5.170112999.170113546	-1.45065	1.29599	-4.91564	7.27438e-06	0.000732415	3.59831
chr15.65089187.65089748	-1.27379	2.31039	-4.91449	7.30485e-06	0.000735006	3.61666
chrX.139083097.139083646	-1.9751	0.838104	-4.91407	7.31602e-06	0.000735655	3.59755
chr10.3500208.3500838	-0.893644	4.10539	-4.91346	7.33217e-06	0.000736075	3.51963
chr10.38010304.38011469	-0.771176	5.69854	-4.91338	7.33435e-06	0.000736075	3.37776
chr4.3166200.3166931	-1.20165	2.9	-4.91338	7.33439e-06	0.000736075	3.55987
chr20.38599390.38599936	-1.03401	3.02615	-4.91292	7.34662e-06	0.000736168	3.56267
chr4.184987498.184987911	3.50575	-0.247043	4.91272	7.35186e-06	0.000736168	2.69102
chr10.44195049.44196037	-0.88772	3.82634	-4.91223	7.3649e-06	0.000736168	3.5077
chr5.149383235.149383971	-1.34736	3.23215	-4.91196	7.37212e-06	0.000736168	3.55195
chr22.50293017.50294108	-0.755446	4.31331	-4.91179	7.37687e-06	0.000736168	3.45692
chr12.93883626.93884014	1.89787	0.936437	4.91174	7.37807e-06	0.000736168	3.18176
chr5.139177883.139178476	-1.40423	1.62437	-4.91156	7.38304e-06	0.000736168	3.59456
chr2.101762496.101763423	-1.19416	2.31113	-4.91145	7.38587e-06	0.000736168	3.60279
chr13.70079984.70080321	-1.3843	1.94386	-4.91144	7.38604e-06	0.000736168	3.60521
chr4.78628977.78629728	-1.13746	2.67616	-4.9113	7.38988e-06	0.000736168	3.6053
chr18.62737137.62737721	-1.49895	1.66183	-4.91124	7.39162e-06	0.000736168	3.59571
chr20.34301173.34301401	-1.28498	1.73968	-4.91122	7.39211e-06	0.000736168	3.60567
chr17.8156220.8157046	-0.720739	5.82547	-4.91024	7.41837e-06	0.00073831	3.34394
chr6.41846291.41847086	0.969283	3.66634	4.90979	7.43035e-06	0.000738929	3.56112
chr6.154403684.154404236	-1.32671	1.98482	-4.90958	7.43619e-06	0.000738929	3.5993
chr7.1137704.1138707	-0.730891	4.49264	-4.90948	7.43884e-06	0.000738929	3.4757
chr1.91650676.91651270	1.80897	1.77922	4.90844	7.46703e-06	0.000741256	3.5579
chr3.187594991.187595219	-1.97517	0.23723	-4.9082	7.47354e-06	0.000741429	3.39234
chr12.114799379.114800116	-0.838834	4.59526	-4.90788	7.48225e-06	0.00074182	3.45857
chr10.86900867.86901441	-0.991872	4.34696	-4.90713	7.5024e-06	0.000743258	3.44568
chr11.2374899.2375823	-0.900779	4.80178	-4.90699	7.50631e-06	0.000743258	3.40798
chr4.61882293.61882854	-2.16652	1.4823	-4.90649	7.51997e-06	0.000744137	3.52396
chr4.95903745.95904482	-1.77272	1.5055	-4.90456	7.57286e-06	0.000748062	3.54322
chr7.30472828.30473290	-1.09612	2.81393	-4.90454	7.57336e-06	0.000748062	3.56744
chr1.51729136.51730214	-0.693852	4.86954	-4.90451	7.57406e-06	0.000748062	3.41101
chr11.115965723.115966327	-1.26518	2.23674	-4.90399	7.58852e-06	0.000749015	3.57648
chr5.160233931.160234333	-1.43451	2.69275	-4.90342	7.60418e-06	0.000750084	3.56903
chr10.12602343.12602847	-1.73944	1.62538	-4.90292	7.61791e-06	0.000750664	3.50966
chr11.74170662.74171735	-0.715343	6.20595	-4.90269	7.62426e-06	0.000750664	3.28256
chr16.10069389.10069868	-1.45544	1.52307	-4.90268	7.62453e-06	0.000750664	3.57298
chr5.168047209.168048086	-0.892283	3.48331	-4.90225	7.63633e-06	0.00075135	3.50173
chr15.34259390.34260018	-1.46137	1.85561	-4.90194	7.64507e-06	0.000751735	3.57274
chr13.52201212.52202069	-1.04881	4.07971	-4.9011	7.66827e-06	0.000753386	3.46658
chr4.12389437.12389958	-1.61482	1.3367	-4.90098	7.67155e-06	0.000753386	3.52108
chr7.123655537.123656237	-1.17611	4.15031	-4.89977	7.70526e-06	0.000755895	3.47387
chrX.123218801.123219098	-1.88374	0.958443	-4.89972	7.70682e-06	0.000755895	3.46005
chr5.87411961.87413302	-0.659427	5.12865	-4.89884	7.7314e-06	0.000756896	3.39423
chr9.110036313.110036817	-1.31357	2.01317	-4.89883	7.73158e-06	0.000756896	3.56401
chr2.35291926.35292664	-1.0405	4.05138	-4.89883	7.73162e-06	0.000756896	3.46243
chr22.50206624.50207037	-0.949236	2.92613	-4.89842	7.74306e-06	0.000757089	3.51747
chr10.110918499.110920402	-0.607824	6.48914	-4.89841	7.74333e-06	0.000757089	3.22673
chr5.14908162.14908821	-1.48223	3.04575	-4.89686	7.78719e-06	0.000760519	3.53647
chr9.114908067.114908518	2.76684	0.843564	4.89682	7.78819e-06	0.000760519	2.92604
chr11.69041506.69041876	-1.50781	1.99606	-4.8963	7.80297e-06	0.000761485	3.55577
chr4.2166214.2166771	-1.03942	2.29037	-4.89612	7.80788e-06	0.000761486	3.54971
chr1.15492486.15493101	-1.11021	3.46161	-4.89465	7.84962e-06	0.000765077	3.45791
chr9.90899313.90900498	-1.06263	3.30202	-4.89442	7.85612e-06	0.000765232	3.50226
chr14.72889202.72889803	-1.3083	3.34454	-4.89417	7.86322e-06	0.000765383	3.48225
chr5.175393776.175394404	-1.6496	2.63551	-4.89402	7.86752e-06	0.000765383	3.53874
chr9.94322470.94322896	-1.48546	1.77112	-4.89299	7.89713e-06	0.000767784	3.54127
chr2.216536616.216537097	-0.955453	3.13863	-4.8922	7.9197e-06	0.000769497	3.48901
chr12.3480575.3481310	-1.31436	1.43719	-4.89182	7.93069e-06	0.000770084	3.53215
chr5.176395013.176395561	-1.04327	3.40267	-4.89159	7.93712e-06	0.000770228	3.46491
chr1.54547527.54548993	-0.877511	5.01074	-4.89122	7.94771e-06	0.000770774	3.29947
chr16.75392806.75393430	-1.1242	3.10739	-4.89074	7.96176e-06	0.000771656	3.48574
chr1.223142577.223144143	-0.774582	4.10026	-4.8904	7.97158e-06	0.000772127	3.4206
chr12.116502993.116503465	-1.55217	1.57311	-4.88918	8.00675e-06	0.00077505	3.52929
chr17.50533352.50534735	-1.00282	4.17951	-4.88896	8.01312e-06	0.000775185	3.40061
chr3.46878704.46879267	-0.962867	3.96395	-4.88871	8.02053e-06	0.000775419	3.39947
chr4.40564915.40565420	-1.26846	1.6712	-4.88786	8.04515e-06	0.000777316	3.52506
chr2.177074634.177075056	-1.90926	0.0357202	-4.88757	8.05351e-06	0.000777641	3.29933
chr15.49438844.49439452	-1.14686	3.05775	-4.88702	8.06959e-06	0.000778711	3.48299
chr11.41316684.41317205	2.61928	0.851786	4.88658	8.08237e-06	0.00077946	2.82827
chrX.44314161.44314655	-0.982632	4.08384	-4.88621	8.09338e-06	0.000780038	3.40392
chr19.1905165.1906037	-0.747356	5.17631	-4.88573	8.10733e-06	0.000780338	3.30931
chr5.164753161.164753896	-1.58841	2.51727	-4.88544	8.11582e-06	0.000780338	3.512
chr12.82300500.82301167	-1.04767	3.13471	-4.88543	8.11631e-06	0.000780338	3.48849
chr11.113057024.113057407	-1.4518	1.29981	-4.88542	8.11655e-06	0.000780338	3.51797
chr16.2537442.2538388	-0.810842	4.53128	-4.88491	8.13159e-06	0.000781301	3.37067
chr5.149297324.149298211	-0.893335	5.25457	-4.8846	8.14062e-06	0.000781686	3.26083
chr7.136697988.136699415	-1.19713	2.67516	-4.8844	8.1467e-06	0.000781787	3.48789
chr2.201123961.201124425	-1.09478	3.32723	-4.884	8.15835e-06	0.000782023	3.46544
chr18.13477371.13477714	-1.5251	1.04688	-4.88397	8.15922e-06	0.000782023	3.4784
chr10.15201768.15202424	1.47352	1.82134	4.88194	8.21954e-06	0.000786892	3.42252
chr6.88359770.88360897	1.38778	2.49231	4.88179	8.22382e-06	0.000786892	3.48091
chr18.12946861.12948720	-0.710165	6.21563	-4.88175	8.22519e-06	0.000786892	3.21136
chr19.37906289.37907606	-0.705611	5.1947	-4.88141	8.23522e-06	0.000787099	3.30807
chr5.149423753.149424869	-0.979333	4.21506	-4.88133	8.23747e-06	0.000787099	3.30693
chr2.241609836.241610880	-0.757326	4.54539	-4.881	8.24743e-06	0.000787304	3.33462
chr11.15673180.15673886	-0.891816	4.15324	-4.8808	8.2533e-06	0.000787304	3.36483
chr1.108009711.108010927	2.22325	1.26741	4.88075	8.25481e-06	0.000787304	3.13982
chr15.74396978.74397307	1.69782	0.688854	4.88031	8.26801e-06	0.00078808	3.23057
chr3.14232390.14233136	-0.949745	5.59306	-4.87999	8.27763e-06	0.000788164	3.22467
chr13.77779566.77780431	0.990528	2.83254	4.87987	8.28136e-06	0.000788164	3.49082
chr14.89186736.89187549	-1.22047	3.08133	-4.87964	8.28804e-06	0.000788164	3.47209
chr13.23411479.23412046	-1.80331	0.260444	-4.87961	8.28915e-06	0.000788164	3.20698
chr22.29195400.29196411	-1.12966	2.91584	-4.87907	8.30537e-06	0.000789223	3.44898
chr7.7492388.7492859	3.0141	0.785278	4.87795	8.33899e-06	0.000791527	2.7231
chr5.168578906.168580137	-0.682507	6.06916	-4.87792	8.33979e-06	0.000791527	3.20224
chr10.6907923.6908420	-1.05723	3.35323	-4.87757	8.3503e-06	0.000792042	3.45259
chr2.45394782.45395124	-1.78722	0.562973	-4.87654	8.38157e-06	0.000794507	3.28562
chr3.123733898.123734483	1.75136	1.35287	4.87637	8.38666e-06	0.000794507	3.31635
chr7.28613055.28613591	2.91432	-0.0765726	4.87605	8.39648e-06	0.000794507	2.66418
chr9.34252907.34253772	-0.934971	3.37993	-4.87604	8.39672e-06	0.000794507	3.40475
chr7.901290.902014	-0.906522	3.66622	-4.87563	8.4093e-06	0.000795213	3.37704
chr15.38904413.38904697	-1.4915	1.74888	-4.8747	8.43749e-06	0.000797394	3.4473
chr19.55476041.55477240	-0.719301	4.62388	-4.87439	8.44722e-06	0.000797829	3.32738
chr14.103008869.103009241	-1.3914	1.84195	-4.87305	8.48811e-06	0.00080076	3.46416
chr13.31101140.31102046	-1.18393	4.01107	-4.87304	8.48855e-06	0.00080076	3.40011
chr1.121414877.121415342	-1.37208	2.43814	-4.87137	8.53974e-06	0.0008051	3.46486
chr16.82567090.82567532	-1.42878	2.25086	-4.87053	8.56585e-06	0.000807073	3.45905
chr4.12554926.12555617	1.76247	2.10556	4.87012	8.5785e-06	0.000807776	3.38244
chr2.105496056.105496868	-1.73528	3.16856	-4.86952	8.59713e-06	0.00080904	3.44996
chr22.30625971.30626174	-2.04753	0.949683	-4.8692	8.60726e-06	0.000809154	3.22908
chr1.171817510.171818221	1.37554	2.68952	4.86901	8.6132e-06	0.000809154	3.45875
chr17.21042580.21043805	-0.695877	6.16152	-4.86898	8.61394e-06	0.000809154	3.16486
chr5.170747394.170748155	-1.14208	3.42223	-4.8684	8.6321e-06	0.00081037	3.41101
chr6.9397838.9398877	-0.887476	3.57595	-4.86777	8.65184e-06	0.000811733	3.35925
chr13.44800670.44801311	-1.02518	2.15079	-4.8671	8.67275e-06	0.000813205	3.45219
chr22.28074441.28074982	-1.64719	2.24681	-4.86673	8.68446e-06	0.000813813	3.457
chr19.45691667.45693534	-0.559855	6.40599	-4.86652	8.69088e-06	0.000813924	3.11224
chr1.181768269.181768767	2.90103	0.194494	4.86502	8.73806e-06	0.000817849	2.67101
chr4.185142650.185143925	-0.793751	5.28241	-4.86448	8.75541e-06	0.000818756	3.2326
chr5.126718155.126718913	-0.941199	4.4163	-4.86402	8.76987e-06	0.000818756	3.34511
chr1.203555827.203556790	-1.08102	3.94313	-4.86396	8.77175e-06	0.000818756	3.32127
chr12.49322632.49323488	-0.704499	4.94838	-4.86392	8.77315e-06	0.000818756	3.27846
chr11.70772747.70773236	-1.50868	1.21093	-4.8636	8.7833e-06	0.000818756	3.43318
chr16.66902886.66904016	-0.94661	5.5871	-4.86354	8.78524e-06	0.000818756	3.1775
chr1.238674440.238675517	-1.13592	2.7714	-4.86349	8.78678e-06	0.000818756	3.41552
chr12.109111005.109112057	-0.73412	4.46014	-4.86328	8.7933e-06	0.000818756	3.30373
chr11.74121581.74122194	-1.29719	1.99504	-4.86322	8.79512e-06	0.000818756	3.44504
chr7.117322806.117324814	0.819359	4.25085	4.86232	8.82392e-06	0.000820671	3.34461
chr6.141964896.141965676	-1.22284	2.49312	-4.86225	8.82623e-06	0.000820671	3.4421
chr1.110963182.110964373	-0.668426	5.63583	-4.86122	8.85903e-06	0.000823228	3.20906
chr2.27977775.27978303	1.76906	1.85978	4.86057	8.88001e-06	0.000824685	3.39358
chr1.104195500.104195724	3.11803	0.27679	4.85965	8.90947e-06	0.000826073	2.67127
chr10.99620268.99621704	-0.701072	6.25115	-4.85939	8.91796e-06	0.000826073	3.12514
chr9.34992425.34992879	1.28002	2.9263	4.85928	8.92133e-06	0.000826073	3.42481
chr18.52419104.52419471	-1.74084	0.772154	-4.85874	8.93895e-06	0.000826073	3.27907
chr3.54278926.54279665	1.97133	1.41397	4.85868	8.94065e-06	0.000826073	3.16699
chr16.68656721.68657200	-1.96666	2.06783	-4.85853	8.94547e-06	0.000826073	3.42914
chr3.77825120.77825832	1.21025	2.85518	4.85851	8.94625e-06	0.000826073	3.4293
chr15.85336914.85337511	-1.36348	2.48222	-4.85849	8.94698e-06	0.000826073	3.41079
chr6.158088084.158088486	-1.16559	1.9655	-4.85844	8.94852e-06	0.000826073	3.42723
chr14.69013765.69014567	-0.906987	3.07076	-4.85843	8.94898e-06	0.000826073	3.36012
chr4.7516518.7517122	-1.11748	2.4916	-4.85829	8.95337e-06	0.000826073	3.40972
chr5.171595590.171596928	-1.06501	3.10176	-4.85798	8.96353e-06	0.00082652	3.38988
chr17.31416431.31417042	-1.22678	3.00159	-4.8568	9.00159e-06	0.000829538	3.38795
chr13.33217173.33217808	-1.06451	2.91471	-4.85606	9.02587e-06	0.000830812	3.35844
chr14.54606225.54607507	-0.752972	3.7606	-4.85605	9.0261e-06	0.000830812	3.31324
chr11.59614792.59616788	-0.605732	6.37488	-4.85542	9.04656e-06	0.000832203	3.0845
chr10.114661287.114661527	-1.39744	1.76815	-4.85376	9.1012e-06	0.000836519	3.389
chr1.114122750.114123537	1.49912	1.51477	4.85366	9.10423e-06	0.000836519	3.384
chr6.154592399.154593543	-0.957599	3.79201	-4.85258	9.13997e-06	0.000839232	3.29891
chr12.3872840.3873803	-0.666389	4.49138	-4.85244	9.14455e-06	0.000839232	3.27194
chr5.56183378.56183986	1.75831	2.13027	4.85163	9.17153e-06	0.000841212	3.35584
chr5.36705222.36705401	-1.68726	0.944196	-4.85095	9.19406e-06	0.000842782	3.30705
chr12.2613547.2614237	1.10152	3.61027	4.85042	9.21142e-06	0.000843876	3.36843
chr5.139893885.139894575	-1.15801	1.68096	-4.85004	9.22419e-06	0.000844548	3.40118
chr22.36481187.36482259	-0.63259	5.17025	-4.84974	9.23424e-06	0.000844908	3.19078
chr10.12954900.12955334	2.61188	0.359435	4.84953	9.24112e-06	0.000844908	2.77402
chr3.58621033.58621868	-1.13674	2.72157	-4.8493	9.24896e-06	0.000844908	3.38096
chr1.44354779.44355604	-0.786529	4.42553	-4.84913	9.25466e-06	0.000844908	3.27096
chr2.219452790.219454100	-0.741406	4.17456	-4.84902	9.25834e-06	0.000844908	3.23419
chr2.29655466.29656013	-1.34827	2.81311	-4.84895	9.26071e-06	0.000844908	3.37474
chr1.157961900.157962868	1.14808	3.03817	4.84872	9.26838e-06	0.000845112	3.38822
chr13.43766684.43768047	-1.17623	3.919	-4.84745	9.31091e-06	0.000848493	3.2777
chr14.23408208.23408839	-1.22915	3.02917	-4.84708	9.32346e-06	0.000849139	3.28283
chr3.46427806.46428240	-1.35661	1.68252	-4.84612	9.35557e-06	0.000851565	3.38692
chr19.984075.984976	-0.75369	3.75449	-4.84591	9.3627e-06	0.000851716	3.3227
chr6.81749750.81750084	-1.22461	2.26191	-4.84539	9.38046e-06	0.000852487	3.38587
chr3.151483988.151484643	-1.90271	1.47667	-4.84534	9.38214e-06	0.000852487	3.35273
chr11.126080231.126080782	1.91357	1.30038	4.84501	9.39316e-06	0.000852604	3.16417
chr2.50395586.50396662	1.51481	1.46622	4.84498	9.39439e-06	0.000852604	3.32884
chr2.217854787.217855189	-1.77132	1.72446	-4.84479	9.4007e-06	0.000852679	3.38372
chr17.32897369.32897780	-1.04644	2.92591	-4.8445	9.41067e-06	0.000852701	3.33351
chr1.110254807.110255817	-1.17484	3.4529	-4.84446	9.41191e-06	0.000852701	3.30594
chr14.55448037.55448646	0.9382	3.87451	4.84424	9.41921e-06	0.000852866	3.33136
chr16.85461734.85462678	-0.776048	4.94502	-4.84385	9.43274e-06	0.000853594	3.16367
chr7.138225982.138226598	-1.40268	1.77433	-4.8436	9.4413e-06	0.000853869	3.37127
chr18.3702888.3704259	-0.818419	4.41387	-4.84344	9.44676e-06	0.000853869	3.24899
chr16.62475416.62476332	-1.22053	2.29808	-4.84327	9.45248e-06	0.00085389	3.37042
chr11.61635183.61635680	-1.69009	1.33524	-4.84292	9.46432e-06	0.000854028	3.31104
chr14.104424611.104424967	-1.2847	1.11162	-4.8429	9.46498e-06	0.000854028	3.36586
chr7.29945319.29945804	2.83777	0.242835	4.84222	9.48844e-06	0.000855648	2.61248
chr12.105367914.105368431	-2.11668	0.931551	-4.84183	9.50156e-06	0.000856187	3.09816
chr22.37488686.37489208	-1.34446	3.00969	-4.84172	9.50542e-06	0.000856187	3.30689
chr19.58572717.58573822	-0.629205	6.31977	-4.84139	9.5168e-06	0.000856716	3.03803
chr6.36365613.36365912	-2.09669	1.0259	-4.84067	9.54162e-06	0.000858454	3.27928
chr8.143499096.143500148	-0.830967	3.98577	-4.84027	9.55513e-06	0.000858851	3.24507
chr2.171433271.171434872	-0.738345	5.93728	-4.84022	9.55708e-06	0.000858851	3.09337
chr19.1747405.1748398	1.24271	2.90989	4.83956	9.5798e-06	0.000859215	3.34005
chr7.132254844.132256318	-1.20873	3.89632	-4.83948	9.58259e-06	0.000859215	3.27969
chr11.116459254.116459545	-2.19323	0.87679	-4.83938	9.58609e-06	0.000859215	3.10641
chr8.140339683.140339914	-2.54176	0.211409	-4.83907	9.59693e-06	0.000859215	2.82042
chr2.32750952.32751349	-2.39668	0.446562	-4.83886	9.60411e-06	0.000859215	2.98748
chr20.48619654.48620013	-1.24355	1.64883	-4.83885	9.60428e-06	0.000859215	3.36313
chr12.63880777.63881307	-1.74959	2.68085	-4.83884	9.60461e-06	0.000859215	3.3526
chr7.94450070.94450663	-1.37436	2.43683	-4.8387	9.60952e-06	0.000859215	3.3583
chr1.41695068.41695517	-1.3443	1.66272	-4.83866	9.61084e-06	0.000859215	3.3628
chr14.68739509.68740130	-1.34585	2.89456	-4.83771	9.64409e-06	0.000861641	3.33529
chr1.119387773.119388245	-1.40024	1.10473	-4.83746	9.65253e-06	0.000861641	3.31857
chr8.8917585.8918196	1.6061	2.13799	4.8374	9.6546e-06	0.000861641	3.32974
chr17.1553519.1554328	-1.04147	2.99216	-4.83627	9.6941e-06	0.00086467	3.32361
chrX.130769685.130770365	-1.03517	3.03849	-4.83552	9.72035e-06	0.000866515	3.32219
chr4.140523736.140524802	-0.641899	5.07495	-4.83487	9.74332e-06	0.000868065	3.15545
chr9.35731803.35733475	-0.720796	6.35426	-4.83442	9.75911e-06	0.000868974	3.02579
chr16.48669927.48670861	-1.03944	3.6958	-4.83394	9.77609e-06	0.000869988	3.28645
chr20.38076143.38076711	-1.66837	1.43603	-4.83268	9.82046e-06	0.000873437	3.26983
chr18.23652221.23652819	-1.45899	1.84637	-4.83161	9.85862e-06	0.00087633	3.33379
chr6.13362335.13362895	-1.06899	3.95872	-4.83137	9.86688e-06	0.000876563	3.24701
chr7.151694919.151695206	-1.04795	2.59494	-4.83067	9.8918e-06	0.000878276	3.29799
chr2.172283544.172283905	-1.14927	2.37622	-4.83048	9.89868e-06	0.000878385	3.33629
chr1.242857243.242857722	-1.99598	1.1631	-4.83032	9.90435e-06	0.000878387	3.24583
chr5.71872967.71873673	-1.48314	2.58842	-4.82968	9.92717e-06	0.000878815	3.3253
chr6.99444437.99444816	-2.39958	0.421732	-4.82946	9.9352e-06	0.000878815	3.14834
chrX.154515926.154516951	-0.832432	5.00614	-4.82921	9.94405e-06	0.000878815	3.16751
chr16.49782239.49783081	-0.980354	3.72466	-4.82921	9.94406e-06	0.000878815	3.21575
chr19.57527175.57528081	-0.647942	4.53049	-4.82908	9.94887e-06	0.000878815	3.19624
chr8.132963534.132964758	-0.908045	4.20776	-4.82905	9.95001e-06	0.000878815	3.17828
chr4.5940404.5940862	-1.14976	2.48664	-4.82887	9.95642e-06	0.000878815	3.28556
chr17.63480884.63481188	-1.3791	1.64004	-4.82886	9.95677e-06	0.000878815	3.32539
chr11.76860571.76861896	-0.744796	5.15617	-4.82877	9.96002e-06	0.000878815	3.12867
chr22.46561634.46561787	-1.45292	0.418695	-4.82833	9.97571e-06	0.000879701	3.26118
chr15.90560247.90560794	-0.835048	3.94182	-4.82767	9.99946e-06	0.000881295	3.23383
chr5.9118713.9119282	2.88497	0.0194391	4.8274	1.00092e-05	0.000881655	2.48562
chr22.17836019.17836855	-1.1221	2.72449	-4.82677	1.00321e-05	0.000882687	3.27876
chr7.55895093.55895381	-1.68958	1.20065	-4.82676	1.00323e-05	0.000882687	3.27312
chr17.53313793.53314116	2.06117	0.853011	4.82627	1.00501e-05	0.000883757	3.0081
chr20.57409674.57410885	-0.999784	4.11476	-4.82558	1.00751e-05	0.000885197	3.16854
chr19.34787431.34787988	-1.64214	1.66089	-4.82551	1.00779e-05	0.000885197	3.31965
chrX.48801332.48802673	-0.677347	5.94996	-4.82477	1.01045e-05	0.000887032	3.02661
chr8.107750858.107752078	-1.41519	3.26593	-4.82448	1.01151e-05	0.000887464	3.26057
chr11.10659443.10660165	1.24809	3.47981	4.82423	1.01242e-05	0.000887762	3.29231
chr19.40777324.40779139	-0.605812	6.586	-4.82341	1.01543e-05	0.000888954	2.94465
chr17.80260107.80260526	-0.980096	3.5955	-4.82333	1.01571e-05	0.000888954	3.23654
chr2.23620859.23621452	-1.17314	2.60142	-4.82331	1.01579e-05	0.000888954	3.27149
chr17.77675987.77676673	-1.08662	2.34045	-4.82324	1.01606e-05	0.000888954	3.29769
chr17.75693527.75694174	-0.85732	4.07656	-4.82199	1.02062e-05	0.000892071	3.16601
chr5.16916488.16916848	1.98558	0.489	4.82174	1.02155e-05	0.000892071	2.97809
chr4.66507075.66507563	-1.46547	2.28565	-4.82167	1.02182e-05	0.000892071	3.30615
chr6.162849281.162849587	-1.26829	1.46374	-4.82164	1.02192e-05	0.000892071	3.30164
chr12.96620596.96621303	-1.72137	0.586997	-4.82147	1.02253e-05	0.000892103	3.24194
chr15.74403720.74404284	-1.43013	1.55843	-4.82081	1.02498e-05	0.000893156	3.30393
chr18.68583772.68584886	-1.55069	2.63266	-4.82058	1.02585e-05	0.000893156	3.29384
chr18.12407567.12408294	-0.860726	4.84172	-4.82057	1.02589e-05	0.000893156	3.14171
chr1.36203405.36204625	-0.834762	4.04164	-4.82048	1.0262e-05	0.000893156	3.17297
chr15.56484205.56484660	-1.41855	1.28311	-4.82032	1.02678e-05	0.000893156	3.29586
chr3.177888639.177890017	-0.830212	4.85009	-4.82008	1.02768e-05	0.000893156	3.11522
chr7.158704525.158705343	-0.685373	5.35966	-4.82006	1.02776e-05	0.000893156	3.06
chr9.73450949.73451359	2.76873	0.0568729	4.8193	1.03059e-05	0.000894951	2.53078
chr10.88110345.88110983	1.51408	2.39956	4.81904	1.03152e-05	0.000894951	3.27329
chr12.83183236.83183647	-2.23947	-0.0725686	-4.81889	1.03212e-05	0.000894951	3.07904
chr10.102632652.102633120	-1.07008	3.23809	-4.81888	1.03212e-05	0.000894951	3.25125
chr5.140969777.140970018	-2.40614	0.463427	-4.81822	1.0346e-05	0.000896599	2.92206
chr10.90930190.90931701	-0.607075	6.37735	-4.81773	1.03641e-05	0.000897511	2.96718
chr14.50704269.50705580	-1.45511	2.50619	-4.81763	1.03681e-05	0.000897511	3.28042
chr16.67805913.67807356	-0.622065	6.22955	-4.8173	1.03804e-05	0.000898077	2.97361
chr14.104158704.104159345	-0.858429	3.56739	-4.81549	1.04483e-05	0.000902975	3.18353
chr3.10958099.10958702	-1.30292	2.5869	-4.81548	1.04486e-05	0.000902975	3.2625
chr10.91983164.91983742	-1.3796	3.07234	-4.81531	1.04549e-05	0.000903001	3.24201
chr11.117761950.117762428	-1.30845	1.3252	-4.81516	1.04605e-05	0.000903001	3.28032
chr2.29015816.29016211	-1.52036	2.15684	-4.81307	1.05395e-05	0.000909043	3.27236
chr5.57724648.57725133	3.01309	-0.0726733	4.813	1.05422e-05	0.000909043	2.54457
chr14.20799454.20800428	-0.904316	4.17548	-4.81243	1.0564e-05	0.00091042	3.15524
chr15.66679046.66680295	-0.75578	5.19159	-4.81147	1.06004e-05	0.000913045	3.04368
chr5.167912629.167913251	-1.30254	2.06351	-4.81028	1.06461e-05	0.000916478	3.2692
chr10.56585376.56586151	-1.25956	3.30714	-4.80983	1.06634e-05	0.000917455	3.23544
chr3.159654363.159655094	-1.41179	3.05483	-4.80922	1.06867e-05	0.000918954	3.21218
chr7.39910201.39910894	-0.956414	3.59835	-4.80884	1.07012e-05	0.000919046	3.20938
chr6.73570881.73571709	-1.23901	2.88792	-4.80856	1.0712e-05	0.000919046	3.22554
chr6.141726198.141726503	-1.59683	1.03265	-4.80825	1.0724e-05	0.000919046	3.19863
chr9.70601494.70601966	-1.0816	2.57087	-4.80811	1.07296e-05	0.000919046	3.25572
chr6.63927638.63928000	-2.51529	0.0746646	-4.80804	1.07322e-05	0.000919046	2.74491
chr10.133334824.133335390	1.71306	1.34091	4.80798	1.07344e-05	0.000919046	3.13127
chr2.125745313.125745946	-1.19607	2.86447	-4.80789	1.07381e-05	0.000919046	3.24399
chr2.204129554.204130365	-1.65203	1.76274	-4.80782	1.07409e-05	0.000919046	3.26107
chr19.17747415.17747946	-1.02854	3.57198	-4.80781	1.07409e-05	0.000919046	3.179
chr11.9205699.9206099	-1.04102	2.88944	-4.80751	1.07527e-05	0.000919127	3.23003
chr11.119778931.119780467	-1.08223	4.87936	-4.80749	1.07537e-05	0.000919127	3.06664
chr16.84091430.84091782	-2.19287	1.26183	-4.807	1.07726e-05	0.000920076	3.17726
chr22.27456914.27457629	1.31863	3.17398	4.80689	1.07766e-05	0.000920076	3.24963
chr1.56676450.56677357	1.94994	1.84331	4.80593	1.08141e-05	0.000922768	3.13216
chr5.95112068.95112278	-1.67936	0.959587	-4.80555	1.08287e-05	0.000923512	3.14592
chr10.76209088.76209420	3.12326	-0.168199	4.80497	1.08514e-05	0.00092494	2.48927
chr5.149711435.149711676	-1.48516	0.944691	-4.80448	1.08706e-05	0.000926065	3.19994
chr1.230851015.230851787	-0.759137	4.69121	-4.80395	1.08913e-05	0.000926939	3.07052
chr4.139243413.139243987	1.27302	2.31103	4.80391	1.08928e-05	0.000926939	3.24507
chr16.78827941.78828342	-1.76819	0.437663	-4.80368	1.09021e-05	0.000927225	2.98944
chr2.223170714.223171545	-1.41023	2.73193	-4.80239	1.09526e-05	0.000931014	3.22006
chr18.51201941.51202401	-1.80394	1.80339	-4.80216	1.09619e-05	0.000931298	3.23358
chr6.107653090.107653631	-1.22465	2.57355	-4.80173	1.09788e-05	0.000931912	3.22053
chr2.28683028.28683705	-0.884547	3.62271	-4.80154	1.09863e-05	0.000931912	3.15778
chr17.41434166.41434865	-1.66523	1.39782	-4.80152	1.09871e-05	0.000931912	3.21729
chr1.91594418.91595240	-1.24439	2.30685	-4.80083	1.10144e-05	0.000933718	3.23711
chr7.36303199.36304075	-0.726538	4.09937	-4.80038	1.10323e-05	0.000934726	3.07117
chr7.30584896.30585297	-2.02301	0.0723608	-4.80005	1.10454e-05	0.000935321	2.87529
chr1.22575549.22575994	-1.58343	1.22233	-4.79939	1.10715e-05	0.000937027	3.20884
chr16.53129937.53131244	-0.764098	5.7297	-4.79904	1.10856e-05	0.00093728	2.95661
chr11.67682038.67682841	-1.50982	2.41358	-4.79901	1.10866e-05	0.00093728	3.23142
chr2.30300213.30301257	-0.957611	5.02874	-4.7983	1.1115e-05	0.00093917	3.07348
chr10.132418727.132419238	-0.88546	2.58933	-4.79809	1.11233e-05	0.000939205	3.18733
chr1.20698417.20698866	1.70842	2.05834	4.79799	1.11275e-05	0.000939205	3.1065
chr3.122957491.122958291	-1.05185	2.65083	-4.79709	1.11637e-05	0.000941749	3.2065
chr6.47148000.47148419	-2.40191	1.31099	-4.79693	1.11699e-05	0.000941766	3.00461
chr22.50582261.50583546	-0.734607	5.56299	-4.7963	1.11953e-05	0.000942888	2.96062
chr12.50166179.50167875	-0.71519	5.72294	-4.7963	1.11953e-05	0.000942888	2.94923
chr3.39180407.39181309	-0.71786	4.73727	-4.79586	1.12128e-05	0.000943847	3.03799
chr6.161186106.161186628	1.90652	1.55932	4.79542	1.12309e-05	0.000944861	3.08011
chrX.90626093.90626404	-2.03078	0.455225	-4.79518	1.12403e-05	0.000945141	3.01235
chr21.44495514.44496122	-1.27924	2.60134	-4.79491	1.12515e-05	0.000945402	3.16686
chrX.149937886.149938873	-0.762143	4.95693	-4.79467	1.12612e-05	0.000945402	3.06078
chr9.131313170.131313377	-2.20208	0.515082	-4.79466	1.12617e-05	0.000945402	2.86384
chr14.73026818.73027446	-0.567792	5.52156	-4.79447	1.1269e-05	0.000945509	2.95782
chr7.129805160.129805859	-1.07477	3.04376	-4.79405	1.1286e-05	0.000946424	3.17405
chr8.9164305.9164761	-1.44824	1.52175	-4.79385	1.12941e-05	0.000946596	3.2123
chr15.75902063.75902487	-0.911689	4.02762	-4.79287	1.13342e-05	0.000949446	3.12976
chr1.1470950.1471970	-0.796104	4.10821	-4.79164	1.13843e-05	0.000953129	3.09554
chr3.8955125.8955870	-1.00628	4.15742	-4.7914	1.13943e-05	0.000953451	3.09665
chr9.79447811.79448311	-1.94733	0.917303	-4.79102	1.14096e-05	0.000954189	3.16606
chr3.27533724.27534475	1.28845	2.77824	4.79088	1.14154e-05	0.000954189	3.19954
chr13.52652015.52653322	-0.698879	5.67074	-4.78994	1.14543e-05	0.000956927	2.93979
chr8.56023637.56024509	-1.25299	2.04967	-4.789	1.14929e-05	0.000959638	3.19835
chr16.57509981.57510655	-1.14925	2.26541	-4.788	1.15343e-05	0.000962119	3.17953
chr11.12200056.12201723	-0.570223	6.12522	-4.78792	1.15376e-05	0.000962119	2.88852
chr6.110331542.110332108	-1.02467	2.60495	-4.78769	1.15474e-05	0.000962119	3.17668
chr2.192571556.192572134	-1.22501	1.63952	-4.78758	1.15517e-05	0.000962119	3.19331
chr3.25789780.25790524	-0.661811	4.66699	-4.78754	1.15536e-05	0.000962119	3.04571
chr12.93682915.93683752	-0.927118	2.84887	-4.78719	1.15681e-05	0.00096281	3.1433
chr12.49232920.49233622	-0.832255	3.75551	-4.78617	1.16106e-05	0.000965691	3.08034
chr22.38145553.38146102	1.51114	2.18381	4.78606	1.16151e-05	0.000965691	3.1791
chr9.20917666.20918150	2.41242	0.359805	4.78542	1.16417e-05	0.000967388	2.60431
chr6.136835353.136836042	-1.8407	1.55682	-4.78364	1.17165e-05	0.000973086	3.17235
chr9.20215535.20215982	-1.66608	2.4148	-4.78294	1.17461e-05	0.000975017	3.17843
chr3.62636411.62636912	-1.74146	1.09604	-4.78208	1.17825e-05	0.000977519	3.13853
chr16.30921641.30923527	-0.645683	6.95694	-4.78193	1.17889e-05	0.000977527	2.76108
chr3.121648565.121649555	-1.74636	2.21771	-4.78175	1.17964e-05	0.000977628	3.17488
chr14.25848477.25848973	2.58135	0.432344	4.78157	1.18039e-05	0.000977727	2.50309
chr20.48523108.48523646	-0.965206	2.90978	-4.78121	1.1819e-05	0.000978143	3.13981
chr3.98522048.98523198	-0.695434	5.69272	-4.78116	1.18214e-05	0.000978143	2.9169
chr16.85688675.85689513	-0.947938	4.11893	-4.7807	1.18408e-05	0.000979097	3.06919
chr22.42604158.42604867	-1.26404	1.91256	-4.78059	1.18456e-05	0.000979097	3.17105
chrX.100643750.100644410	1.0052	3.12656	4.77965	1.18857e-05	0.000981767	3.15076
chr15.76375930.76376508	-1.15078	2.89349	-4.77954	1.18905e-05	0.000981767	3.13347
chr20.57469096.57470534	-0.980823	4.6792	-4.77901	1.19131e-05	0.000982659	3.01521
chr4.148787803.148788325	-1.14679	3.02012	-4.77899	1.19139e-05	0.000982659	3.14464
chr5.149380532.149381284	-1.09644	4.04284	-4.77814	1.19502e-05	0.000985125	2.97623
chrX.78103701.78105259	-0.713339	4.94166	-4.7778	1.19647e-05	0.000985732	2.98085
chr7.96193981.96194359	-2.07953	0.505945	-4.7776	1.19735e-05	0.000985732	2.83503
chr6.21341947.21342974	-0.948954	4.2129	-4.7774	1.19818e-05	0.000985732	3.02753
chr1.7517854.7518454	-0.984282	3.31225	-4.77738	1.19829e-05	0.000985732	3.09738
chr11.112882634.112883267	-0.883339	3.5471	-4.77716	1.19925e-05	0.000985733	3.08717
chr10.91597118.91597914	-0.862055	3.35607	-4.77709	1.19956e-05	0.000985733	3.10283
chr9.133814199.133814897	-1.0841	3.36079	-4.77692	1.20027e-05	0.000985801	3.05919
chr11.64759123.64760574	-0.910285	4.20956	-4.77671	1.20119e-05	0.000985867	2.98222
chr12.121769842.121770647	-1.08111	3.2666	-4.77661	1.20162e-05	0.000985867	3.0848
chrX.43141792.43142465	-1.51458	2.22317	-4.77635	1.20272e-05	0.000985888	3.14841
chr12.71865171.71865964	1.32371	1.79152	4.77606	1.20398e-05	0.000985888	3.1455
chr10.7564534.7565441	4.03093	0.2472	4.77602	1.20414e-05	0.000985888	2.43062
chr1.117815124.117816180	-1.11982	2.52738	-4.77601	1.20418e-05	0.000985888	3.13961
chr10.809718.810573	-0.875721	3.65226	-4.77572	1.20547e-05	0.000986427	3.03318
chr13.44174328.44175518	-0.801768	4.87376	-4.77545	1.20661e-05	0.000986835	2.98961
chr4.109272551.109273012	-1.55681	1.5741	-4.77509	1.20818e-05	0.000987259	3.13881
chr19.33862866.33863335	-1.6085	1.68862	-4.77504	1.20839e-05	0.000987259	3.14628
chr11.83257874.83258402	2.37919	0.539164	4.77489	1.20907e-05	0.00098729	2.67141
chr19.9834770.9836307	-0.679619	5.48704	-4.77472	1.2098e-05	0.000987371	2.9048
chr19.55563157.55563622	-0.878085	2.91848	-4.77447	1.21088e-05	0.000987736	3.06098
chr8.48643229.48643962	-0.791217	4.41568	-4.77303	1.21713e-05	0.000992313	3.01895
chr19.58326666.58327726	-0.620307	5.45285	-4.77203	1.22154e-05	0.000995389	2.86907
chr7.149027815.149029210	-0.698856	6.02197	-4.77128	1.22483e-05	0.000997171	2.83062
chr1.219088672.219089367	1.35289	2.89938	4.77124	1.22501e-05	0.000997171	3.14006
chr3.48662860.48664329	-0.602109	6.28774	-4.77076	1.22713e-05	0.000998069	2.78881
chr21.42233157.42233838	-0.840727	2.92092	-4.77069	1.2274e-05	0.000998069	3.07306
chr11.117588373.117588811	-1.39696	1.44385	-4.7703	1.22912e-05	0.000998943	3.13704
chr8.144103322.144105150	-0.642362	6.20302	-4.77005	1.23024e-05	0.00099933	2.81148
chr1.36450055.36450928	-0.739141	4.41579	-4.76931	1.23351e-05	0.00100099	3.00586
chr5.139635793.139636129	-0.887713	2.77627	-4.76928	1.23365e-05	0.00100099	3.06819
chr8.22950230.22950972	-0.872654	4.41515	-4.76915	1.23421e-05	0.00100099	2.99028
chr6.140043336.140044423	1.48367	2.39284	4.76899	1.23494e-05	0.00100106	3.12163
chr17.7572276.7574267	-0.686374	6.31821	-4.76791	1.23971e-05	0.0010044	2.79772
chr19.6279868.6280362	-1.00113	3.94236	-4.76748	1.24164e-05	0.00100544	3.02012
chr11.3946644.3947507	-1.24218	1.78735	-4.7669	1.24425e-05	0.00100703	3.12433
chr10.56973651.56974117	-1.22228	1.69305	-4.76647	1.24615e-05	0.00100757	3.12267
chr6.89473919.89474818	-1.42163	2.15998	-4.76641	1.24643e-05	0.00100757	3.12378
chr15.47742022.47742892	-1.46178	2.24621	-4.76631	1.24685e-05	0.00100757	3.10968
chr8.86002691.86003090	2.37693	0.748757	4.76572	1.24949e-05	0.00100847	2.59777
chr1.227758126.227758791	-0.842502	4.17614	-4.76566	1.24975e-05	0.00100847	2.99581
chr9.123678120.123679012	-1.1631	2.87512	-4.76552	1.2504e-05	0.00100847	3.0552
chr22.42613933.42615951	-0.636531	5.72772	-4.76548	1.25056e-05	0.00100847	2.83614
chr20.37331778.37332663	-0.98959	4.71996	-4.76504	1.25257e-05	0.00100956	2.93335
chr6.107400011.107400477	-1.63612	0.824578	-4.76457	1.25469e-05	0.00101075	3.04179
chr3.45785642.45786019	-1.60909	0.923469	-4.76435	1.25566e-05	0.00101101	2.98182
chr13.49443504.49445280	-0.672098	6.3889	-4.76278	1.26276e-05	0.0010162	2.77342
chr2.66361872.66362499	-1.24175	1.96101	-4.76213	1.26572e-05	0.00101745	3.10364
chr20.35277396.35278320	-0.723872	4.98159	-4.76176	1.26737e-05	0.00101745	2.88622
chr6.97947637.97948489	0.904267	3.55876	4.76172	1.26755e-05	0.00101745	3.06304
chr13.66348772.66349571	-1.08331	3.17359	-4.76165	1.26786e-05	0.00101745	3.05823
chr2.54520693.54521245	1.24586	2.73722	4.7616	1.2681e-05	0.00101745	3.10834
chr2.178480152.178481157	-0.726054	4.88331	-4.76157	1.26825e-05	0.00101745	2.92323
chr14.61562879.61563143	1.64534	2.15053	4.76126	1.26964e-05	0.00101804	3.06744
chr2.28691642.28692454	-1.11674	3.56309	-4.76051	1.27308e-05	0.00101992	3.01714
chr1.48552544.48553472	-1.0727	3.30958	-4.76041	1.27355e-05	0.00101992	3.03921
chr2.101375579.101376090	-1.40724	1.65837	-4.76032	1.27394e-05	0.00101992	3.10326
chr2.71706767.71707245	-1.29244	1.76882	-4.76006	1.27511e-05	0.00102033	3.09404
chr15.67705669.67706092	-1.58616	0.705861	-4.75945	1.27793e-05	0.00102206	3.07176
chr1.245290805.245291488	-1.03347	2.62607	-4.75924	1.27888e-05	0.00102207	3.05807
chr1.9910064.9911129	-0.684365	5.93136	-4.75916	1.27926e-05	0.00102207	2.79334
chrX.1391106.1392941	-0.703046	6.03808	-4.7587	1.28136e-05	0.00102323	2.79723
chr1.177302303.177302972	-1.0115	3.55864	-4.7585	1.28227e-05	0.00102343	3.01001
chr20.32976205.32976636	-1.02965	3.31159	-4.75802	1.2845e-05	0.00102436	2.99224
chr16.19555123.19556142	-0.680494	6.02428	-4.75782	1.28541e-05	0.00102436	2.79688
chr6.37576202.37576798	1.38463	2.64524	4.75781	1.28547e-05	0.00102436	3.09515
chr19.2798490.2799208	-0.849649	3.72128	-4.75768	1.28607e-05	0.00102436	3.004
chr7.44131825.44132576	-1.0702	4.57939	-4.75719	1.28834e-05	0.00102564	2.8946
chr8.24654194.24654604	-1.79414	0.752959	-4.75669	1.29063e-05	0.00102694	2.96563
chr5.132877604.132878563	-0.688999	4.92197	-4.75619	1.29294e-05	0.00102825	2.91761
chr1.32716705.32717049	-1.04925	2.26528	-4.75543	1.29647e-05	0.00103053	3.0665
chr12.54222579.54222968	2.74994	0.218423	4.75503	1.29834e-05	0.00103133	2.36364
chr12.6392312.6392940	-1.01796	2.6572	-4.75493	1.2988e-05	0.00103133	3.06326
chr18.46711245.46712267	-0.970337	4.23166	-4.7543	1.30173e-05	0.00103313	2.91488
chr1.177045073.177045549	-1.30538	1.48943	-4.75401	1.30308e-05	0.00103368	3.07294
chr11.47595085.47595434	-1.38453	1.19219	-4.75327	1.30654e-05	0.00103556	3.07159
chr3.47009185.47010024	-0.77478	4.35367	-4.75322	1.30679e-05	0.00103556	2.91721
chr3.119642958.119643853	1.4624	2.29928	4.75258	1.30977e-05	0.00103733	3.07477
chr5.171308931.171309629	1.39926	1.93367	4.75246	1.31036e-05	0.00103733	3.07743
chr1.11887215.11887571	-1.43029	1.72652	-4.75174	1.31372e-05	0.00103946	3.07481
chr2.130744426.130745131	-1.01192	3.24662	-4.75153	1.31472e-05	0.00103973	2.97687
chr16.56744742.56745546	-0.91407	4.19756	-4.75053	1.31944e-05	0.00104293	2.91146
chr3.18997751.18998546	-1.4031	2.74703	-4.75009	1.32154e-05	0.00104406	3.04714
chr12.57272269.57273291	-1.00019	3.34617	-4.74987	1.32258e-05	0.00104421	2.99118
chr2.231378121.231378714	1.03936	2.54945	4.74976	1.32307e-05	0.00104421	3.06919
chr11.467996.468828	-1.0868	2.9607	-4.74924	1.32558e-05	0.00104564	3.00493
chr2.10120110.10120883	-0.751795	4.2982	-4.7491	1.32623e-05	0.00104564	2.9432
chr7.70474917.70475402	-1.86148	0.838288	-4.7486	1.32862e-05	0.00104699	3.01865
chr12.80268767.80269622	1.05552	3.49232	4.74838	1.32966e-05	0.00104728	3.03848
chrX.2342254.2343229	-0.868087	4.72962	-4.7481	1.33097e-05	0.00104778	2.89645
chr2.100562394.100563529	-0.587613	6.17181	-4.74789	1.33197e-05	0.00104804	2.72343
chr1.47551829.47552417	-1.21458	2.21194	-4.74757	1.33349e-05	0.00104844	3.05047
chr8.129924693.129925177	2.39252	0.420384	4.7475	1.33382e-05	0.00104844	2.3406
chr8.27440179.27440863	1.29416	2.26559	4.74624	1.33989e-05	0.00105201	3.0575
chr7.5693525.5694516	-0.835334	4.05453	-4.74588	1.34163e-05	0.00105201	2.93515
chr6.46888053.46888942	1.43067	1.85402	4.74579	1.34205e-05	0.00105201	3.04654
chr13.67285411.67286082	-1.32564	2.15795	-4.74578	1.3421e-05	0.00105201	3.04248
chr17.17887614.17888156	-1.32019	2.88654	-4.74577	1.34212e-05	0.00105201	3.00725
chr9.137200446.137201309	-0.749592	5.44634	-4.74571	1.34242e-05	0.00105201	2.79424
chr18.8301417.8301895	-1.46669	1.31361	-4.7454	1.34392e-05	0.00105244	3.05427
chr8.92972522.92972963	-1.79341	0.781349	-4.74531	1.34433e-05	0.00105244	3.01024
chr1.203440255.203441542	-0.705864	4.70458	-4.7447	1.34731e-05	0.00105425	2.84061
chr3.115217460.115218490	1.26701	2.07657	4.74395	1.35093e-05	0.00105608	3.04531
chr19.37370645.37371513	-0.606322	5.50468	-4.74393	1.35102e-05	0.00105608	2.7748
chr13.29038342.29038801	-1.62988	1.0492	-4.74342	1.35348e-05	0.00105748	2.97273
chr7.35331836.35332675	-1.10701	2.6883	-4.74313	1.3549e-05	0.00105805	3.02635
chr8.80864717.80865124	1.80171	2.35717	4.74293	1.35586e-05	0.00105827	3.04314
chr8.37647694.37648370	-0.989346	3.10599	-4.74224	1.35922e-05	0.00106036	3.00021
chr2.217433517.217434704	-0.576777	5.51283	-4.7419	1.36085e-05	0.00106065	2.77156
chr4.158210088.158210707	-0.645265	4.80536	-4.74188	1.36095e-05	0.00106065	2.86866
chr11.74493044.74494088	-0.756717	5.49712	-4.74148	1.36293e-05	0.00106102	2.80581
[truncated: 153,560 more rows]
