# Supplementary material for: Anthracyclines induce global changes in cardiomyocyte chromatin accessibility that overlap with cardiovascular disease loci
Source: PLoS Genet. 2025 Oct 14;21(10):e1011900. doi: 10.1371/journal.pgen.1011900 (PMC12561927; doi:10.1371/journal.pgen.1011900)
Supplement: S13 Table — (XLSX) [file pgen.1011900.s013.xlsx]

## Sheet: Table_S13
Table_S13: Pairwise differential accessibility analysis for TRZ vs VEH at 24 hours
peak = Location of region (chromosome.start.end)
peak	logFC	AveExpr	t	P.Value	adj.P.Val	B
chr11.57094333.57094794	2.83617	0.0231579	4.99058	5.53845e-06	0.861544	-4.3706
chr1.186116511.186116813	-3.18902	-0.197029	-4.79692	1.11703e-05	0.868808	-4.38996
chr1.67694986.67695437	-3.12089	-0.0508923	-4.60755	2.19584e-05	0.999965	-4.38788
chr19.1641880.1642406	3.41099	0.485965	4.53926	2.79453e-05	0.999965	-4.42074
chr5.139569368.139569787	2.67309	0.128637	4.29096	6.62885e-05	0.999965	-4.42539
chr14.69543633.69543934	2.95227	-0.282504	4.26717	7.19279e-05	0.999965	-4.43926
chr3.32143902.32144738	1.06099	2.55543	4.2236	8.34877e-05	0.999965	-3.91996
chr1.41742366.41742592	-2.48587	-0.100292	-4.09713	0.000128157	0.999965	-4.43336
chr9.110064374.110065145	-1.27748	1.67602	-4.02616	0.00016256	0.999965	-4.12653
chr1.116687285.116687725	-2.3593	0.317503	-4.0067	0.000173459	0.999965	-4.42706
chr6.75498951.75499413	2.40397	-0.088226	3.97884	0.000190283	0.999965	-4.45153
chr8.138851497.138851713	2.73658	-0.240792	3.90024	0.000246676	0.999965	-4.44804
chr5.167631222.167631650	2.17985	0.137251	3.88237	0.000261577	0.999965	-4.45303
chr17.69874241.69874667	2.41286	0.0364253	3.87998	0.000263634	0.999965	-4.44935
chr20.61588434.61588734	-2.83605	-0.215256	-3.87763	0.000265673	0.999965	-4.46124
chr12.63790034.63790575	2.43768	0.766398	3.75976	0.000389747	0.999965	-4.43941
chrX.29491851.29492958	1.46013	1.86926	3.75281	0.000398575	0.999965	-4.16953
chr3.54600261.54600876	-1.08305	1.3537	-3.74494	0.000408814	0.999965	-4.10374
chr5.65695372.65695843	2.3146	-0.22828	3.7386	0.000417237	0.999965	-4.46861
chr10.32912694.32912973	-1.6123	0.0627934	-3.72837	0.000431191	0.999965	-4.32518
chr2.206056966.206057369	-1.94675	-0.118609	-3.71391	0.000451658	0.999965	-4.45541
chr12.81297705.81298036	-2.13938	0.0696875	-3.71216	0.000454206	0.999965	-4.46959
chr17.48335978.48336340	1.89998	-0.14752	3.69065	0.000486568	0.999965	-4.42902
chr3.177340537.177340712	2.02013	0.507141	3.67492	0.000511625	0.999965	-4.45096
chr20.6395683.6395985	2.48727	-0.185288	3.67356	0.000513846	0.999965	-4.47931
chr6.142570246.142570660	2.25169	-0.130105	3.63404	0.000582626	0.999965	-4.48592
chr15.98620143.98620313	-1.85555	0.234421	-3.62767	0.000594504	0.999965	-4.45277
chr9.109010774.109010947	-2.00474	0.742897	-3.62616	0.000597337	0.999965	-4.46397
chr5.124871488.124871639	-2.07025	-0.189522	-3.6247	0.00060012	0.999965	-4.4477
chr7.80372392.80372850	1.19044	1.55927	3.62189	0.000605468	0.999965	-4.26731
chr2.109409391.109409726	1.36103	0.45598	3.61855	0.00061191	0.999965	-4.33232
chr22.50720361.50720884	-1.20532	1.44204	-3.61283	0.00062306	0.999965	-4.25164
chr14.56858455.56858950	-1.22802	1.11766	-3.60248	0.000643759	0.999965	-4.28631
chr2.29777279.29777615	-2.00016	-0.146026	-3.60086	0.000647071	0.999965	-4.47375
chr1.200102313.200102625	1.40609	0.32302	3.5868	0.000676382	0.999965	-4.28563
chr9.96327670.96328271	2.00685	0.520454	3.57865	0.000693931	0.999965	-4.44742
chr16.9275465.9275763	-2.02923	0.059672	-3.56299	0.000728917	0.999965	-4.47843
chr6.148869589.148870139	2.37301	1.32428	3.56277	0.000729422	0.999965	-4.44877
chr20.64000950.64001281	-1.91861	0.299902	-3.55183	0.000754867	0.999965	-4.44173
chr1.210816176.210816623	-1.29142	0.859999	-3.5487	0.000762288	0.999965	-4.35054
chr6.97246117.97246377	2.12815	0.521478	3.5425	0.00077722	0.999965	-4.46358
chr3.135034679.135035151	-2.13623	0.295992	-3.52946	0.00080954	0.999965	-4.46881
chr2.240326160.240326586	1.70479	0.443898	3.51941	0.00083532	0.999965	-4.44281
chr20.52305086.52305340	2.02107	-0.21613	3.51251	0.000853447	0.999965	-4.47349
chr12.49925468.49925765	2.39005	-0.290647	3.50592	0.000871127	0.999965	-4.48804
chr13.66860250.66860822	1.36341	1.2799	3.50527	0.000872895	0.999965	-4.34669
chr22.42892360.42892869	2.26435	0.545249	3.50317	0.000878606	0.999965	-4.47257
chr13.60531431.60531694	2.25368	-0.0365395	3.49442	0.000902816	0.999965	-4.48618
chr20.47204440.47204648	2.01225	0.0724164	3.47575	0.000956598	0.999965	-4.47894
chr5.38528175.38528603	1.73031	0.24201	3.47181	0.000968326	0.999965	-4.47521
chr1.173997043.173997316	-2.23245	-0.133124	-3.46276	0.000995804	0.999965	-4.48764
chr2.77055025.77055376	-1.12812	1.15459	-3.45212	0.00102903	0.999965	-4.28215
chr5.107434161.107434728	1.6067	0.784208	3.45097	0.0010327	0.999965	-4.39238
chr9.68793669.68794107	2.1075	0.104787	3.44564	0.00104978	0.999965	-4.48685
chr6.7242958.7243737	0.975305	2.066	3.43201	0.00109475	0.999965	-4.1801
chr9.14535205.14535786	1.27961	1.0903	3.42927	0.00110402	0.999965	-4.27919
chr7.24733904.24734410	2.27352	-0.160338	3.42691	0.00111206	0.999965	-4.48779
chr7.14605961.14606429	1.76451	0.273666	3.42339	0.00112414	0.999965	-4.47663
chr1.186364868.186365351	1.89824	0.41722	3.41729	0.00114535	0.999965	-4.4704
chr14.22976184.22976350	2.31551	0.479098	3.40604	0.00118553	0.999965	-4.49044
chr3.55146128.55146434	1.22869	0.431381	3.40539	0.00118788	0.999965	-4.36349
chr4.25259297.25259655	-2.09421	0.668254	-3.40255	0.00119825	0.999965	-4.47977
chr18.51537558.51537755	-1.21037	0.810334	-3.39455	0.00122793	0.999965	-4.2905
chr6.35248237.35248556	-1.93179	0.0219239	-3.37808	0.00129118	0.999965	-4.48164
chr2.134252234.134252621	1.78963	0.344301	3.37657	0.00129715	0.999965	-4.47453
chr2.127453461.127454018	-1.21685	0.767491	-3.37103	0.00131923	0.999965	-4.38197
chr1.95473261.95474028	-1.19841	1.83901	-3.36836	0.00132996	0.999965	-4.29741
chr1.221335215.221336070	2.26242	0.866315	3.35978	0.00136512	0.999965	-4.46945
chr19.7148929.7149555	1.21736	0.906913	3.35664	0.00137819	0.999965	-4.34059
chr11.41316684.41317205	1.88068	0.851786	3.3436	0.0014338	0.999965	-4.473
chr1.220803433.220804020	1.07737	1.32157	3.34194	0.00144102	0.999965	-4.30062
chr14.26403867.26404128	2.11355	0.172027	3.33305	0.00148032	0.999965	-4.48547
chr3.140449546.140449897	1.63951	-0.0531013	3.32742	0.00150575	0.999965	-4.46338
chr9.34440940.34441459	-2.12147	0.525042	-3.31797	0.00154929	0.999965	-4.47879
chr4.159202747.159203466	1.00255	1.21805	3.31244	0.00157537	0.999965	-4.29484
chr9.20402319.20402537	-1.97106	0.238585	-3.31219	0.00157652	0.999965	-4.48118
chr8.128070205.128070501	2.43979	0.140309	3.30938	0.00158993	0.999965	-4.50336
chr1.164064601.164064779	-2.0802	-0.0564566	-3.3084	0.00159463	0.999965	-4.49045
chr3.40429704.40430293	0.806135	2.0747	3.30578	0.00160726	0.999965	-4.04764
chr17.65463195.65463702	-0.840512	2.39386	-3.30365	0.0016176	0.999965	-4.11245
chr8.40343673.40343990	-1.64866	0.656366	-3.30257	0.00162288	0.999965	-4.4505
chr17.28345456.28345855	-1.28209	1.26642	-3.29605	0.00165498	0.999965	-4.33641
chr2.121866910.121867279	-1.9322	-0.0966747	-3.29439	0.00166329	0.999965	-4.48723
chr2.56123970.56124396	-1.4548	0.101296	-3.2887	0.00169196	0.999965	-4.44567
chr21.37475200.37475721	-1.31745	1.11212	-3.28836	0.00169365	0.999965	-4.38606
chr4.165992435.165992585	2.0689	-0.204547	3.28362	0.00171795	0.999965	-4.50452
chr8.103847361.103847756	1.92327	-0.0984707	3.27805	0.00174687	0.999965	-4.48403
chr6.1218929.1219320	1.60638	-0.0156955	3.27681	0.00175335	0.999965	-4.4139
chrX.23994214.23994692	2.24912	-0.0548592	3.2747	0.00176445	0.999965	-4.49047
chr10.99836006.99836444	1.50862	-0.108722	3.27393	0.00176852	0.999965	-4.41878
chr2.144362307.144362800	1.37561	1.56216	3.27254	0.0017759	0.999965	-4.37706
chr3.22089339.22089638	1.53307	0.231638	3.2692	0.00179375	0.999965	-4.46382
chr11.15742581.15743224	-1.5363	0.442183	-3.26733	0.00180382	0.999965	-4.47454
chr2.47867240.47867544	-1.25457	0.899846	-3.26731	0.00180393	0.999965	-4.34826
chr3.108216487.108216937	1.88221	0.794072	3.26549	0.00181374	0.999965	-4.487
chr7.91812387.91812884	2.23625	-0.138164	3.26396	0.00182208	0.999965	-4.49495
chr5.105840735.105841157	-1.07444	0.695981	-3.26356	0.00182426	0.999965	-4.32265
chr17.42161272.42161759	-1.41511	0.932287	-3.26282	0.00182831	0.999965	-4.39359
chr11.12809041.12809406	-2.30435	-0.139914	-3.26225	0.0018314	0.999965	-4.51131
chr3.30398296.30398560	1.74642	-0.202189	3.26134	0.00183639	0.999965	-4.46689
chr2.70959453.70959744	2.0592	0.418219	3.2605	0.00184102	0.999965	-4.49274
chr12.50732702.50733049	1.89907	0.642089	3.25666	0.00186222	0.999965	-4.48356
chr6.83613462.83613790	1.50807	1.07922	3.25425	0.00187569	0.999965	-4.40075
chr9.38087888.38088748	1.13755	1.49886	3.25395	0.00187737	0.999965	-4.33102
chr1.74334234.74334655	2.24276	0.0492937	3.25014	0.00189879	0.999965	-4.50155
chr22.24526223.24526521	-1.98152	0.0447621	-3.24766	0.00191289	0.999965	-4.49341
chr16.4292332.4292615	-0.901932	1.33593	-3.24722	0.00191544	0.999965	-4.22701
chr7.41050312.41050472	-1.65877	0.445382	-3.24004	0.00195684	0.999965	-4.47537
chr15.59632707.59633140	-1.18418	0.712122	-3.23493	0.00198677	0.999965	-4.3563
chr11.96212299.96212836	1.58509	0.902119	3.23255	0.00200089	0.999965	-4.43944
chr6.8549395.8549670	-1.93522	-0.0451849	-3.23028	0.00201443	0.999965	-4.48683
chr7.25614744.25615350	1.74458	0.15216	3.22877	0.00202351	0.999965	-4.44565
chr4.151862871.151863090	1.78435	-0.166164	3.22833	0.00202612	0.999965	-4.50241
chr18.22395470.22395831	1.94952	0.338763	3.22739	0.0020318	0.999965	-4.49101
chr4.82201979.82202265	2.1023	0.0486374	3.22671	0.00203593	0.999965	-4.49326
chr6.64553131.64553712	0.887669	1.25821	3.22518	0.00204516	0.999965	-4.18775
chr21.46545395.46545790	1.69493	0.0314475	3.21961	0.00207926	0.999965	-4.47683
chr14.102957229.102957437	1.83943	0.554736	3.214	0.00211416	0.999965	-4.49402
chr10.29643791.29644139	2.29908	0.0218963	3.21118	0.00213187	0.999965	-4.46435
chr6.25311314.25311533	-2.08875	-0.0706677	-3.20727	0.00215672	0.999965	-4.49201
chr4.128468518.128468970	1.9822	0.341636	3.20534	0.00216905	0.999965	-4.48415
chr14.34113124.34113587	2.23275	-0.252287	3.20368	0.00217969	0.999965	-4.51157
chr9.5044226.5044571	1.66545	0.524263	3.20153	0.00219361	0.999965	-4.40509
chr4.140296368.140296765	-1.82156	1.35811	-3.19954	0.00220656	0.999965	-4.46983
chr6.41318551.41319306	-0.529084	3.6683	-3.19798	0.00221675	0.999965	-3.81489
chr17.43675503.43675752	1.7795	0.381166	3.18778	0.00228451	0.999965	-4.4845
chr9.129937938.129938708	1.8398	0.491286	3.18402	0.00230993	0.999965	-4.4726
chr3.191379190.191379767	1.65325	0.231774	3.18324	0.00231529	0.999965	-4.48006
chr3.65545517.65545777	2.15492	-0.203404	3.17907	0.00234391	0.999965	-4.50346
chr10.93211974.93212317	1.48695	-0.214239	3.17755	0.00235439	0.999965	-4.45156
chr6.1797789.1798235	2.10813	-0.270774	3.17727	0.00235634	0.999965	-4.5048
chr4.135411302.135411573	1.16529	0.176843	3.17631	0.00236299	0.999965	-4.41065
chr13.31261335.31261650	2.09259	0.134263	3.17492	0.00237271	0.999965	-4.49818
chr17.17088166.17088387	-1.46533	-0.0545702	-3.17356	0.0023822	0.999965	-4.45743
chr18.50616652.50616983	-1.06606	0.883893	-3.1712	0.00239876	0.999965	-4.28415
chr2.206231466.206232035	-1.04665	0.993708	-3.17085	0.00240125	0.999965	-4.32128
chr2.69773349.69773505	-2.02127	-0.215875	-3.16935	0.00241183	0.999965	-4.50725
chr17.39360605.39360817	-1.269	-0.0790852	-3.16922	0.0024128	0.999965	-4.41811
chr3.105343944.105344402	1.28995	0.981411	3.16535	0.00244038	0.999965	-4.40067
chr20.32374087.32374382	1.48141	0.172217	3.16204	0.00246421	0.999965	-4.46275
chr10.74165608.74166100	1.89506	0.157078	3.16112	0.00247086	0.999965	-4.48935
chr11.75248507.75249082	0.737293	2.50581	3.15889	0.00248713	0.999965	-4.12694
chr15.50572998.50573511	1.99127	-0.0319797	3.15887	0.00248727	0.999965	-4.50415
chr8.30137114.30137557	-0.740983	2.15053	-3.15829	0.00249144	0.999965	-4.11481
chr6.113908930.113909483	1.73926	-0.160478	3.15739	0.00249805	0.999965	-4.49784
chr17.5203298.5203520	-1.64428	0.155028	-3.15412	0.00252209	0.999965	-4.49514
chr6.162092891.162093363	1.58946	0.365307	3.14922	0.00255862	0.999965	-4.47095
chr2.152587384.152588019	1.86569	0.71893	3.14882	0.0025616	0.999965	-4.48671
chr1.231950467.231951283	1.08233	1.31177	3.14799	0.00256785	0.999965	-4.37985
chr14.95665565.95665831	-1.77482	-0.235733	-3.14697	0.00257549	0.999965	-4.50944
chr20.50526875.50527417	1.34085	0.672325	3.14504	0.00259006	0.999965	-4.46179
chr8.73647622.73647977	-1.90002	0.474638	-3.14257	0.00260888	0.999965	-4.50131
chr10.5746295.5746773	-1.09624	1.13563	-3.14229	0.00261101	0.999965	-4.38117
chr10.58024350.58024663	2.06891	0.240728	3.14123	0.00261909	0.999965	-4.49412
chr5.165645315.165645778	1.16457	0.826374	3.13794	0.00264445	0.999965	-4.37122
chr8.92583863.92584205	-1.83956	0.284827	-3.1379	0.0026447	0.999965	-4.49641
chr21.37829525.37829739	-1.78874	-0.144114	-3.13661	0.00265469	0.999965	-4.503
chr1.61711292.61711591	1.59236	0.31933	3.13473	0.00266936	0.999965	-4.48194
chr9.32580915.32581924	0.929373	1.5717	3.13338	0.00267991	0.999965	-4.27523
chr10.73940618.73941451	0.647288	2.92817	3.1316	0.00269387	0.999965	-4.03412
chr4.52933164.52933548	-1.77544	0.0734537	-3.13057	0.00270192	0.999965	-4.49868
chr4.13322356.13323015	0.88627	1.49231	3.12514	0.00274511	0.999965	-4.24447
chr5.168106196.168107146	1.08084	2.06176	3.12359	0.0027575	0.999965	-4.30098
chr1.63704543.63704750	1.92711	-0.24342	3.12357	0.00275765	0.999965	-4.5097
chr2.50111261.50111632	1.30844	0.472007	3.12319	0.00276071	0.999965	-4.42499
chrX.150925952.150926527	0.989174	1.59285	3.12317	0.00276091	0.999965	-4.25053
chr4.189021793.189022240	-1.06421	1.02453	-3.12275	0.00276427	0.999965	-4.3226
chr6.1596006.1596676	-1.1254	1.22049	-3.12203	0.0027701	0.999965	-4.38862
chr8.127743104.127743457	-1.68438	0.93321	-3.1201	0.00278568	0.999965	-4.49268
chr4.154018782.154019062	1.33413	-0.249408	3.11444	0.00283196	0.999965	-4.43118
chr9.84875314.84875750	-1.08785	0.452383	-3.11427	0.00283342	0.999965	-4.35941
chr11.132063717.132063990	-1.16808	0.383	-3.11424	0.00283362	0.999965	-4.37759
chr3.146749983.146750623	0.875477	2.74514	3.11308	0.00284324	0.999965	-4.18447
chr1.102821703.102822084	2.01198	0.0135718	3.1129	0.00284472	0.999965	-4.50913
chr5.122972894.122973343	-1.81464	0.243702	-3.11257	0.00284744	0.999965	-4.50277
chrX.21907241.21907555	1.35592	0.451334	3.11145	0.00285675	0.999965	-4.42393
chr3.132790012.132790291	-1.39776	0.663557	-3.11141	0.00285707	0.999965	-4.42756
chr4.105164557.105164842	-1.48909	0.214854	-3.11113	0.00285935	0.999965	-4.39172
chr2.173288634.173289027	1.67312	0.499246	3.11009	0.00286806	0.999965	-4.4968
chr11.65973856.65974051	1.84	0.15349	3.10978	0.00287065	0.999965	-4.50594
chr10.121813497.121813810	1.92577	0.00241124	3.10645	0.00289857	0.999965	-4.48843
chr7.129443500.129444196	-0.776836	3.12497	-3.1034	0.00292434	0.999965	-4.05945
chr1.151210985.151211208	-2.08216	-0.120559	-3.10317	0.00292628	0.999965	-4.50496
chr11.128932401.128932631	1.05412	0.357617	3.10287	0.0029288	0.999965	-4.3685
chr12.116982914.116983429	1.81029	0.148511	3.1007	0.00294738	0.999965	-4.47289
chr2.241279474.241279824	-1.8142	0.0676342	-3.10008	0.00295266	0.999965	-4.50157
chr8.129924693.129925177	1.68835	0.420384	3.09838	0.00296721	0.999965	-4.50423
chr7.35702426.35702910	-1.91134	0.734448	-3.09838	0.00296729	0.999965	-4.49521
chr7.29177980.29178681	1.92255	0.487577	3.09832	0.00296779	0.999965	-4.49916
chr17.45218796.45219560	0.952326	1.93225	3.0974	0.00297568	0.999965	-4.26528
chr4.182738396.182738895	1.99137	0.202807	3.09732	0.0029764	0.999965	-4.50751
chr11.119800177.119800462	-1.24638	0.590644	-3.09524	0.00299435	0.999965	-4.39095
chr6.154930333.154930773	-0.934004	0.548291	-3.09513	0.00299538	0.999965	-4.31577
chr5.147919667.147920191	2.02977	0.197529	3.09394	0.00300567	0.999965	-4.50162
chr14.95095924.95096388	1.95944	0.0678971	3.09117	0.00302994	0.999965	-4.47441
chr9.89767061.89767304	-1.84842	0.405334	-3.08648	0.00307135	0.999965	-4.47745
chr13.87130329.87130728	1.61879	0.773436	3.0861	0.00307475	0.999965	-4.44482
chr14.31005679.31006097	1.54649	0.460731	3.08525	0.00308226	0.999965	-4.45761
chr14.100761285.100761783	-1.9296	0.185646	-3.08381	0.00309518	0.999965	-4.50778
chr2.38245198.38245708	1.71035	0.782369	3.0834	0.00309884	0.999965	-4.48287
chr18.52313188.52313535	1.98716	0.122592	3.08261	0.00310596	0.999965	-4.50475
chr12.25804350.25804551	-1.84989	0.0593905	-3.07787	0.00314882	0.999965	-4.49581
chr1.89878387.89878727	1.85382	0.00531416	3.07752	0.00315194	0.999965	-4.50791
chrX.155007044.155007361	-1.72957	-0.107119	-3.0725	0.00319802	0.999965	-4.49786
chr16.10818377.10818722	-1.72782	0.0242704	-3.06886	0.0032318	0.999965	-4.49052
chr16.24490814.24491181	1.58118	0.170342	3.06777	0.00324193	0.999965	-4.47137
chr14.49250165.49250754	-1.30168	1.22337	-3.06742	0.00324521	0.999965	-4.40508
chr16.67406365.67406992	1.11617	1.55687	3.06708	0.00324843	0.999965	-4.3984
chr10.115945839.115946318	1.75838	0.924785	3.06465	0.00327125	0.999965	-4.47636
chr2.42879755.42880173	1.91651	0.765661	3.06263	0.00329036	0.999965	-4.48719
chr3.31448397.31448760	1.47723	0.0229675	3.06249	0.00329171	0.999965	-4.48059
chr5.62938699.62939406	0.837718	2.30073	3.06198	0.00329651	0.999965	-4.18764
chr21.16362693.16362881	1.82853	-0.246789	3.06005	0.00331488	0.999965	-4.51506
chr12.13947279.13947569	1.85608	0.0705748	3.05864	0.00332837	0.999965	-4.51
chr17.31203090.31203281	-0.807099	2.20668	-3.05618	0.00335205	0.999965	-4.16111
chr4.185656500.185656858	-1.24573	0.890026	-3.05398	0.0033733	0.999965	-4.41488
chr5.155729815.155730042	0.968944	1.35919	3.05317	0.00338121	0.999965	-4.30123
chr6.121692013.121692456	1.70771	0.354608	3.04913	0.00342064	0.999965	-4.50205
chrX.24348000.24348270	-1.23629	0.423242	-3.04549	0.00345667	0.999965	-4.43457
chr3.34296931.34297303	-1.08301	0.803326	-3.04497	0.00346183	0.999965	-4.29379
chr2.80748459.80749001	1.54654	0.386401	3.04123	0.00349912	0.999965	-4.48153
chr14.45344207.45344390	-1.6802	-0.262629	-3.04038	0.00350769	0.999965	-4.49409
chr1.207808431.207808610	-1.07653	0.814169	-3.03995	0.003512	0.999965	-4.39658
chrX.46710534.46711114	-1.69932	0.587798	-3.03538	0.00355839	0.999965	-4.4954
chr1.92934548.92935070	1.29952	0.673947	3.03535	0.00355863	0.999965	-4.4304
chr15.50993527.50993916	-1.9277	-0.00390783	-3.03392	0.00357324	0.999965	-4.51063
chr2.21363482.21363856	1.52819	0.662226	3.03303	0.00358239	0.999965	-4.40554
chr8.34913375.34914063	1.81555	0.849695	3.03127	0.00360055	0.999965	-4.48493
chr15.55897565.55898114	0.899185	1.65739	3.02872	0.00362688	0.999965	-4.33841
chr5.1653345.1653671	-1.89492	0.0110874	-3.027	0.00364484	0.999965	-4.50255
chr12.110725271.110725659	-2.11594	-0.0294699	-3.02655	0.00364954	0.999965	-4.50458
chr19.30224956.30225397	1.16538	1.75855	3.0263	0.00365212	0.999965	-4.37484
chr6.89018204.89018719	1.24359	0.481035	3.02493	0.00366642	0.999965	-4.4011
chr7.30521572.30521983	-1.04476	1.32075	-3.02422	0.00367393	0.999965	-4.31712
chr8.23560937.23561192	1.84122	-0.0640161	3.02258	0.00369115	0.999965	-4.51182
chr4.158841421.158841877	-0.6589	2.27049	-3.02247	0.00369234	0.999965	-4.03122
chr3.55405479.55405931	1.98358	0.0211305	3.02169	0.00370057	0.999965	-4.51021
chr6.100255572.100256047	-1.2327	1.00417	-3.02094	0.00370852	0.999965	-4.43416
chr8.24905896.24906314	-1.32458	0.539643	-3.0147	0.00377521	0.999965	-4.45239
chr6.34746392.34746751	-1.65113	0.0206239	-3.01411	0.00378157	0.999965	-4.50004
chr5.142246405.142246649	1.8269	0.299642	3.01307	0.00379278	0.999965	-4.51011
chr2.71452699.71452877	-0.688091	2.06026	-3.0085	0.00384264	0.999965	-4.116
chr8.81068741.81069436	1.41174	1.10629	3.00554	0.00387517	0.999965	-4.42286
chr4.67885779.67886298	1.61861	1.92871	3.00543	0.00387637	0.999965	-4.43072
chr17.74282704.74283251	2.22838	0.0265288	3.00446	0.00388707	0.999965	-4.51636
chr1.169609870.169610542	0.834288	1.19713	3.00281	0.00390537	0.999965	-4.28107
chr7.109246533.109247043	1.51053	0.194379	3.00215	0.00391278	0.999965	-4.49298
chr11.132349890.132350669	1.07666	1.81401	3.00137	0.00392148	0.999965	-4.33024
chrX.81201626.81202803	0.629665	3.33526	2.99831	0.00395575	0.999965	-4.01064
chr22.32078756.32080019	-0.58224	3.40754	-2.99745	0.00396545	0.999965	-4.02261
chr7.142013143.142013397	-1.67283	0.381852	-2.99706	0.0039699	0.999965	-4.49072
chr9.40922750.40923201	1.94692	-0.0114904	2.99695	0.00397114	0.999965	-4.51557
chr22.29531233.29531766	-2.00957	-0.0576607	-2.99618	0.00397985	0.999965	-4.51626
chr6.138498372.138499051	1.75634	-0.0959682	2.9945	0.00399887	0.999965	-4.47926
chr12.12201211.12201630	-0.966838	2.30259	-2.99389	0.00400576	0.999965	-4.25717
chr9.20917666.20918150	1.62592	0.359805	2.99293	0.00401673	0.999965	-4.49614
chr19.48782500.48782854	-1.02196	0.928267	-2.99272	0.00401917	0.999965	-4.38924
chr6.17179326.17179695	-2.04835	-0.225886	-2.98994	0.004051	0.999965	-4.51272
chr18.40874258.40874593	2.38432	-0.27525	2.98986	0.00405195	0.999965	-4.51689
chr10.50538354.50539251	-1.0181	2.38018	-2.98965	0.00405431	0.999965	-4.19415
chr4.62457444.62457674	1.93155	-0.164161	2.98894	0.00406257	0.999965	-4.51502
chr14.69501400.69501797	0.993411	0.634986	2.98841	0.00406864	0.999965	-4.34005
chr5.103333206.103334082	0.966205	1.50121	2.98723	0.00408231	0.999965	-4.35007
chr2.42585824.42586332	1.82987	-0.0754072	2.98459	0.00411301	0.999965	-4.49956
chr1.186605725.186606096	-0.994102	0.771579	-2.98398	0.0041202	0.999965	-4.36007
chr10.119933260.119933587	-1.4674	0.369088	-2.9835	0.00412575	0.999965	-4.48688
chr4.165086201.165086580	1.31781	0.477837	2.98301	0.00413153	0.999965	-4.40924
chr14.65302123.65302681	1.21807	0.409419	2.97966	0.00417098	0.999965	-4.39973
chr10.123446391.123446717	-0.980672	0.624129	-2.97912	0.00417736	0.999965	-4.377
chr13.75364268.75364585	1.47129	0.559576	2.97781	0.00419286	0.999965	-4.47793
chr17.17189707.17190045	1.13429	0.89438	2.97568	0.00421828	0.999965	-4.44354
chr7.8389811.8390338	-0.837394	1.52607	-2.97562	0.00421899	0.999965	-4.30814
chr16.50228551.50228779	-1.81384	-0.208567	-2.97486	0.00422811	0.999965	-4.50834
chr4.186669097.186670138	-0.775602	2.70449	-2.9718	0.00426486	0.999965	-4.2411
chr1.27689540.27689994	1.80686	0.219576	2.97164	0.00426682	0.999965	-4.50541
chr7.141276181.141276350	1.85553	-0.228349	2.97124	0.00427168	0.999965	-4.51187
chr3.112001128.112001537	1.67977	0.666025	2.96962	0.00429126	0.999965	-4.4969
chr17.15871523.15871975	1.31778	0.715918	2.96826	0.00430785	0.999965	-4.40678
chr8.120774269.120774496	-1.25859	0.156548	-2.96823	0.00430811	0.999965	-4.43278
chr1.46622584.46622736	-1.49015	-0.0160712	-2.96706	0.00432249	0.999965	-4.4781
chr14.102849092.102849704	-1.48235	0.266887	-2.96601	0.00433527	0.999965	-4.48459
chr7.150047834.150048282	2.11004	-0.271279	2.96599	0.0043355	0.999965	-4.51894
chr17.2382471.2382968	0.619369	2.37373	2.96589	0.00433678	0.999965	-4.14728
chr8.28804264.28804682	-1.3243	-0.10669	-2.96518	0.00434547	0.999965	-4.41785
chr9.75850386.75850786	-1.33356	0.25373	-2.96201	0.00438462	0.999965	-4.47201
chr5.173853354.173853918	-0.838905	2.37314	-2.96062	0.00440186	0.999965	-4.18409
chr7.711263.711688	2.65924	0.0947048	2.96061	0.00440198	0.999965	-4.51903
chr6.51203578.51203864	-1.31253	0.235497	-2.95898	0.00442234	0.999965	-4.4449
chr10.118801061.118801339	1.59452	0.323794	2.95824	0.00443154	0.999965	-4.46917
chr2.66839623.66840627	0.588265	3.71076	2.95765	0.0044389	0.999965	-3.95523
chr18.60235253.60235555	-1.74351	0.408021	-2.95684	0.00444907	0.999965	-4.49824
chr9.4946950.4947408	1.24555	-0.183676	2.95527	0.00446883	0.999965	-4.44716
chr8.133518115.133519086	0.713421	2.59906	2.95482	0.00447446	0.999965	-4.16121
chr10.128728986.128729326	-1.05929	0.501668	-2.95439	0.00447998	0.999965	-4.42539
chr22.44081149.44081648	0.957209	0.935139	2.95065	0.00452744	0.999965	-4.36679
chr8.58396767.58397237	1.45585	0.10842	2.94992	0.0045368	0.999965	-4.47936
chr21.25699697.25700012	-1.8785	0.0320116	-2.94634	0.0045827	0.999965	-4.51101
chr2.182187162.182187476	1.08127	0.127992	2.9451	0.00459878	0.999965	-4.41403
chr12.122851966.122852267	-1.2263	1.40012	-2.9445	0.00460661	0.999965	-4.42519
chr3.133295300.133295706	-1.99197	-0.0136327	-2.94415	0.00461115	0.999965	-4.52265
chr2.177478043.177478470	1.75258	0.439571	2.94301	0.00462591	0.999965	-4.51365
chr7.127058264.127059080	1.2874	-0.0489969	2.94285	0.004628	0.999965	-4.38683
chr7.81574711.81575294	2.02315	0.335826	2.9423	0.00463519	0.999965	-4.52085
chr13.28761553.28761909	1.83265	0.114575	2.94208	0.00463805	0.999965	-4.51409
chr9.85748099.85748261	-1.38538	-0.210483	-2.94191	0.0046403	0.999965	-4.46628
chr10.4725916.4726414	1.72272	1.1773	2.93954	0.00467134	0.999965	-4.49389
chr7.22666865.22667017	-1.49627	-0.116683	-2.9379	0.00469292	0.999965	-4.50287
chr5.39905461.39905858	1.38551	0.7738	2.93767	0.00469592	0.999965	-4.39906
chr16.8391325.8391832	2.18435	-0.285487	2.93694	0.00470552	0.999965	-4.51014
chr9.20592754.20593016	1.50361	-0.129206	2.93397	0.00474501	0.999965	-4.50087
chr1.116365143.116365946	0.836403	1.32484	2.9308	0.00478741	0.999965	-4.31423
chr2.215751120.215751749	1.9086	0.277651	2.93008	0.00479708	0.999965	-4.52109
chr10.91380977.91381981	-0.778678	2.48563	-2.92948	0.00480517	0.999965	-4.19762
chr4.30430026.30430364	-1.96839	-0.237277	-2.92839	0.00481988	0.999965	-4.51746
chr10.11205495.11205681	1.59288	0.340694	2.9282	0.00482249	0.999965	-4.50355
chr5.128491370.128491601	-1.0662	0.978087	-2.92802	0.004825	0.999965	-4.42033
chr12.70083694.70084199	-1.91064	0.529557	-2.92773	0.00482881	0.999965	-4.51544
chrX.20159851.20160345	-1.16038	0.882627	-2.92751	0.0048318	0.999965	-4.43702
chr8.5121908.5122800	-2.79696	0.253904	-2.92734	0.00483415	0.999965	-4.51169
chr18.12478234.12478770	-1.72788	0.319012	-2.92722	0.00483574	0.999965	-4.51637
chr15.92359382.92359704	-1.54199	0.730907	-2.92721	0.00483585	0.999965	-4.49182
chr3.6445334.6445966	2.22562	-0.109619	2.9267	0.0048429	0.999965	-4.51462
chr14.90721967.90722258	-1.96895	-0.0557718	-2.92638	0.00484723	0.999965	-4.52129
chr7.14196688.14197095	1.90121	0.37571	2.92564	0.00485729	0.999965	-4.5095
chr17.32673761.32674503	1.58407	1.26186	2.92487	0.00486781	0.999965	-4.48448
chr12.77572493.77572643	-1.56568	-0.212319	-2.92466	0.00487057	0.999965	-4.51234
chr10.87717583.87718095	1.52936	0.270156	2.92434	0.00487502	0.999965	-4.50338
chr18.79217968.79218336	-1.82678	0.835948	-2.92433	0.00487508	0.999965	-4.49317
chr8.60723412.60723843	1.07661	1.05946	2.9239	0.00488101	0.999965	-4.39647
chr1.70132912.70133364	1.22647	0.611894	2.92358	0.0048854	0.999965	-4.46618
chr16.67007311.67007887	1.96568	0.554994	2.9223	0.00490291	0.999965	-4.51107
chr1.154855335.154855628	-2.06248	-0.147341	-2.91982	0.00493712	0.999965	-4.51601
chr2.18834109.18834644	1.57756	1.07424	2.91797	0.00496274	0.999965	-4.45706
chr6.138546980.138547143	-1.71463	-0.0630716	-2.91637	0.00498507	0.999965	-4.5109
chr12.67640849.67641202	1.53939	0.15962	2.91537	0.00499899	0.999965	-4.50564
chr8.9046184.9046447	-1.69397	0.154563	-2.91536	0.00499917	0.999965	-4.4908
chr2.193219973.193220488	-1.00037	0.542485	-2.91276	0.00503563	0.999965	-4.38621
chr6.71311989.71312463	1.49886	0.124158	2.9115	0.00505342	0.999965	-4.48083
chr12.63023870.63024199	1.9583	-0.162723	2.91083	0.00506289	0.999965	-4.51769
chr13.109773394.109773545	-1.80011	0.0639127	-2.91077	0.0050638	0.999965	-4.51012
chr12.19467961.19468281	1.52229	0.184343	2.90972	0.00507872	0.999965	-4.49388
chr3.136559727.136560191	2.05793	-0.271688	2.9092	0.00508608	0.999965	-4.52969
chr17.17940499.17940808	-1.04401	1.31452	-2.90855	0.00509531	0.999965	-4.40269
chr14.30980002.30980626	1.14259	1.03032	2.90457	0.00515232	0.999965	-4.43085
chr10.77224747.77225158	-1.95627	-0.259014	-2.90432	0.00515588	0.999965	-4.45937
chr7.84225471.84225924	1.18321	0.988805	2.90358	0.00516656	0.999965	-4.413
chr11.35030693.35031188	-0.536306	4.37165	-2.90219	0.0051867	0.999965	-3.9307
chr9.125131469.125132093	1.52173	0.474184	2.90149	0.00519672	0.999965	-4.47921
chr15.78324443.78325715	0.594949	2.93852	2.89997	0.0052189	0.999965	-4.08816
chr2.63009648.63010351	1.48547	0.713024	2.89956	0.00522483	0.999965	-4.4682
chr19.15091801.15092674	0.914439	1.31105	2.89939	0.00522736	0.999965	-4.36907
chr1.109306150.109306442	-0.867937	1.62421	-2.89775	0.0052513	0.999965	-4.33612
chr7.51705080.51705421	-1.95267	-0.261627	-2.89711	0.00526059	0.999965	-4.51388
chr12.100824107.100824287	-1.65744	-0.0250631	-2.89704	0.00526169	0.999965	-4.5092
chr1.121201565.121201962	1.54017	0.271426	2.89364	0.00531178	0.999965	-4.49405
chr9.106707429.106708152	-1.01485	1.03466	-2.89232	0.00533138	0.999965	-4.39699
chr7.126822570.126822950	2.27428	0.122539	2.89149	0.00534369	0.999965	-4.51841
chr11.75832109.75832542	1.30946	0.221531	2.89097	0.00535137	0.999965	-4.45739
chr17.64459294.64459682	1.93744	0.52145	2.88834	0.0053907	0.999965	-4.5125
chr6.18044433.18045036	-0.814025	1.63009	-2.88795	0.00539669	0.999965	-4.26977
chr10.68434566.68435142	2.12762	0.56577	2.8879	0.00539736	0.999965	-4.51985
chr7.150927693.150927904	1.68906	-0.184373	2.88603	0.00542558	0.999965	-4.51894
chr9.133403900.133404118	-1.75827	0.83628	-2.8855	0.00543352	0.999965	-4.49952
chr3.177650311.177650481	-1.99071	-0.165714	-2.88503	0.00544067	0.999965	-4.50607
chr7.101767199.101767963	-2.08945	0.491954	-2.885	0.00544108	0.999965	-4.51168
chr2.163019032.163019777	0.821197	2.0486	2.88434	0.00545116	0.999965	-4.25336
chr5.4868087.4868728	1.20855	0.546393	2.8819	0.0054882	0.999965	-4.45573
chr1.185412530.185413046	1.64794	0.547498	2.88033	0.00551212	0.999965	-4.50163
chr4.72858175.72858853	1.12049	2.28677	2.88033	0.00551215	0.999965	-4.36634
chr12.76630698.76631085	1.58788	0.302569	2.87966	0.00552252	0.999965	-4.48933
chrX.68571492.68572216	-1.02839	2.63675	-2.87924	0.0055289	0.999965	-4.3479
chr1.169327014.169327217	-1.44012	-0.112953	-2.87809	0.00554652	0.999965	-4.51548
chr3.124075807.124076103	-1.27203	1.23445	-2.87738	0.00555759	0.999965	-4.45714
chr13.99265865.99266310	1.12203	0.551302	2.87737	0.00555766	0.999965	-4.43911
chr19.34470965.34471108	1.47711	-0.0732661	2.87662	0.00556932	0.999965	-4.50294
chr12.13739519.13740262	-0.653959	2.7183	-2.87562	0.00558479	0.999965	-4.15014
chr6.88641383.88641989	1.20463	0.699313	2.87469	0.00559924	0.999965	-4.4545
chr11.122897705.122898377	1.75146	0.538565	2.87393	0.00561106	0.999965	-4.51735
chr3.137259157.137259571	1.5614	0.17785	2.87296	0.00562614	0.999965	-4.50484
chr2.23824832.23825161	1.5417	-0.13469	2.87258	0.00563202	0.999965	-4.49515
chr1.73673606.73674749	1.03732	1.8997	2.87228	0.0056368	0.999965	-4.36476
chr22.24042861.24043120	1.81547	0.0282191	2.87176	0.00564489	0.999965	-4.52235
chr3.171309996.171310333	-0.88698	1.95413	-2.87089	0.0056586	0.999965	-4.37016
chr2.85902413.85902985	1.42899	0.588907	2.87058	0.00566346	0.999965	-4.48866
chr3.140863476.140864005	0.860471	1.31225	2.8687	0.00569298	0.999965	-4.38399
chr2.197378402.197378987	1.01774	0.94063	2.8662	0.00573264	0.999965	-4.43075
chrX.9438979.9439334	-1.7388	0.562725	-2.86583	0.00573846	0.999965	-4.51526
chr7.114229334.114229506	2.03742	-0.0127722	2.86573	0.0057401	0.999965	-4.5156
chr6.44800227.44800556	-1.64723	-0.238402	-2.86498	0.00575205	0.999965	-4.5111
chr2.62569314.62569678	-1.04971	0.837494	-2.86437	0.00576166	0.999965	-4.37145
chr20.34474269.34474611	-1.39345	0.424812	-2.86392	0.00576898	0.999965	-4.49997
chr7.90244789.90245784	0.652362	3.65102	2.86299	0.00578385	0.999965	-4.04834
chr17.49758703.49758898	1.87041	-0.230264	2.86298	0.0057839	0.999965	-4.52695
chrX.131439005.131439509	1.98695	0.3399	2.86271	0.00578818	0.999965	-4.51933
chr21.15005294.15005722	1.07068	0.592564	2.86154	0.00580701	0.999965	-4.39443
chr20.10681449.10681906	-1.47187	0.526552	-2.85949	0.00584002	0.999965	-4.48534
chr15.84785152.84785672	-1.64826	0.652024	-2.85944	0.00584093	0.999965	-4.50632
chr4.27692195.27693356	0.711086	2.30531	2.85943	0.00584104	0.999965	-4.23546
chr1.195311860.195312087	1.48007	0.246	2.85776	0.00586806	0.999965	-4.49961
chr7.96026481.96027111	1.93291	1.14595	2.85721	0.00587695	0.999965	-4.50794
chr4.14888857.14889106	1.87804	-0.136287	2.85675	0.00588449	0.999965	-4.51602
chr15.50247896.50248274	1.97713	0.0741164	2.85674	0.00588462	0.999965	-4.51354
chr4.140038564.140039014	1.37729	0.358084	2.85608	0.00589532	0.999965	-4.48877
chr6.100107550.100107744	1.54683	0.143591	2.85241	0.00595554	0.999965	-4.50818
chr11.9229653.9229939	1.51018	0.0523721	2.85069	0.00598377	0.999965	-4.50315
chr7.40870226.40870458	1.69628	-0.208398	2.8499	0.00599694	0.999965	-4.51968
chr9.37587401.37587733	2.18215	0.197009	2.84907	0.00601068	0.999965	-4.51437
chr4.1919012.1919319	1.94728	0.0458078	2.84854	0.00601947	0.999965	-4.51791
chr12.112448147.112448495	1.78861	0.733562	2.84843	0.00602128	0.999965	-4.50732
chr8.38278207.38278688	-0.897763	0.846284	-2.84502	0.00607824	0.999965	-4.38151
chr6.37648957.37649293	-1.81738	0.240139	-2.84389	0.00609713	0.999965	-4.51349
chr1.168167729.168168103	-1.06403	0.429477	-2.84373	0.00609984	0.999965	-4.40176
chr8.32271390.32271965	1.58921	0.0307527	2.84357	0.00610266	0.999965	-4.52571
chr6.90122024.90122573	-1.76955	1.30544	-2.84329	0.00610724	0.999965	-4.50014
chr6.93942119.93942484	0.905188	1.35363	2.84256	0.00611952	0.999965	-4.34011
chr14.61640256.61640902	-1.44785	0.847643	-2.84207	0.00612781	0.999965	-4.47057
chr3.1082174.1082537	1.5825	0.145996	2.842	0.00612899	0.999965	-4.50293
chr11.113001490.113002207	-1.62034	0.477926	-2.84169	0.00613421	0.999965	-4.48831
chr1.12488761.12488965	1.7975	0.0131298	2.84149	0.00613764	0.999965	-4.52385
chr1.160256534.160256987	0.833829	1.75104	2.8412	0.00614261	0.999965	-4.33007
chr6.93784971.93785443	1.10029	1.38152	2.84113	0.00614373	0.999965	-4.42995
chr1.172143412.172143871	1.32866	1.10861	2.8391	0.00617819	0.999965	-4.44212
chr13.47521999.47522361	-1.81886	-0.117408	-2.83804	0.00619625	0.999965	-4.51452
chr4.156594606.156595034	-1.1994	0.431592	-2.83748	0.0062058	0.999965	-4.47571
chr12.101705953.101706162	-2.04522	-0.236733	-2.83609	0.00622965	0.999965	-4.51902
chr2.31227198.31227388	-1.00525	1.13879	-2.83577	0.00623511	0.999965	-4.40602
chr8.130604394.130605230	0.959473	2.57761	2.83489	0.00625024	0.999965	-4.32825
chr2.190861137.190861600	0.80057	2.39694	2.83489	0.00625031	0.999965	-4.25758
chr5.123966760.123967045	-1.14996	0.0159802	-2.83413	0.00626325	0.999965	-4.37478
chr1.118650095.118650591	1.85912	0.00583774	2.83383	0.00626849	0.999965	-4.49516
chr10.50846849.50847151	1.92142	0.55703	2.83266	0.0062888	0.999965	-4.52162
chr2.55031212.55031762	-1.41889	0.596371	-2.83216	0.00629741	0.999965	-4.47439
chr14.95815363.95815716	1.05852	0.602362	2.83169	0.00630552	0.999965	-4.43089
chr10.26881713.26882501	1.1307	1.11897	2.82942	0.00634501	0.999965	-4.38244
chr20.38757278.38757748	1.61491	0.437299	2.82765	0.006376	0.999965	-4.49985
chr2.43153019.43153589	0.764669	1.48283	2.82622	0.00640097	0.999965	-4.23513
chr13.82717287.82717582	-1.76079	0.256697	-2.82619	0.00640152	0.999965	-4.5189
chr2.199611441.199611990	1.51021	0.631905	2.8253	0.0064173	0.999965	-4.48019
chr7.50379109.50379464	1.02307	1.708	2.82467	0.00642844	0.999965	-4.39227
chr13.79813724.79813929	-1.51547	0.0437844	-2.82432	0.00643458	0.999965	-4.49428
chr2.150167605.150168001	1.64922	0.43339	2.82285	0.00646048	0.999965	-4.51929
chr3.133843661.133843961	1.89437	0.064856	2.82268	0.00646356	0.999965	-4.52685
chr11.75868994.75869282	-1.785	-0.189861	-2.82231	0.00647009	0.999965	-4.51523
chr9.82466856.82467148	1.12914	0.596941	2.82093	0.00649475	0.999965	-4.46551
chr11.73205563.73206157	1.58362	-0.0382582	2.82032	0.00650553	0.999965	-4.51568
chr1.33641053.33641405	1.48733	0.149676	2.81926	0.00652456	0.999965	-4.49497
chr2.222831253.222831660	-1.0855	0.934273	-2.81914	0.0065266	0.999965	-4.44652
chr20.22348009.22348708	-1.66557	0.87969	-2.81717	0.00656195	0.999965	-4.49101
chr7.83684909.83685603	0.611887	3.1522	2.81696	0.00656581	0.999965	-4.18448
chr2.159144836.159145049	-1.44	0.0761271	-2.81553	0.00659155	0.999965	-4.50093
chr9.115593497.115594095	1.33341	0.645185	2.81519	0.00659782	0.999965	-4.43318
chr5.151619881.151620385	1.20838	1.09478	2.81499	0.00660126	0.999965	-4.43717
chr2.165120974.165121392	-1.59654	0.147113	-2.81441	0.00661182	0.999965	-4.51693
chr7.99162320.99162726	-1.31618	0.640927	-2.81434	0.00661315	0.999965	-4.48425
chr20.40431728.40432131	-1.86443	0.138102	-2.81429	0.00661411	0.999965	-4.52137
chr3.99861382.99862028	1.69425	0.878645	2.81424	0.00661487	0.999965	-4.51572
chr6.53691558.53692039	1.39239	0.618923	2.81153	0.00666429	0.999965	-4.47847
chr11.103696190.103696531	1.06273	0.169705	2.81049	0.00668329	0.999965	-4.43356
chrX.45697709.45697903	1.69502	-0.0487904	2.80977	0.00669643	0.999965	-4.5182
chr14.79254154.79254649	1.58662	0.628127	2.80915	0.00670787	0.999965	-4.50359
chr6.37525746.37526041	1.21425	0.406065	2.80822	0.00672488	0.999965	-4.48073
chr6.136226241.136227034	1.11442	1.13635	2.80638	0.00675884	0.999965	-4.43208
chr4.116122078.116122410	1.79633	0.482698	2.80434	0.00679661	0.999965	-4.51306
chr18.47313914.47314311	-1.59681	0.228329	-2.80406	0.00680181	0.999965	-4.51987
chr2.170235948.170236233	1.35451	0.027077	2.80059	0.00686671	0.999965	-4.4902
chr8.129692236.129692711	2.03339	0.311415	2.80057	0.00686706	0.999965	-4.50809
chr12.8618133.8618797	0.955533	1.21896	2.80049	0.00686848	0.999965	-4.40215
chr9.17408422.17408782	1.84981	0.074654	2.79989	0.00687987	0.999965	-4.51765
chr10.98586217.98586422	-1.61144	0.172399	-2.79949	0.0068873	0.999965	-4.51415
chr1.66605517.66605777	1.64907	0.0328421	2.79916	0.00689361	0.999965	-4.5258
chr2.229679726.229680035	1.66881	0.00889335	2.79915	0.00689373	0.999965	-4.52077
chrX.32790365.32790848	1.0069	0.669278	2.79816	0.00691235	0.999965	-4.40736
chr1.106209238.106209717	1.72726	0.779731	2.79701	0.0069341	0.999965	-4.50068
chr1.983936.984542	0.898843	1.73763	2.7967	0.00694006	0.999965	-4.3151
chr9.124221003.124221366	-0.99797	0.98756	-2.79538	0.00696513	0.999965	-4.36151
chr6.25777140.25777412	1.58797	0.551036	2.79522	0.00696806	0.999965	-4.49602
chr2.75896767.75897371	0.842354	1.5934	2.79494	0.00697345	0.999965	-4.33298
chr1.208059437.208059959	-0.911829	1.09326	-2.79448	0.00698209	0.999965	-4.3593
chr4.74983174.74983592	-1.53865	0.165593	-2.79324	0.00700578	0.999965	-4.51819
chr9.108869115.108869492	-0.944499	1.56428	-2.7928	0.00701419	0.999965	-4.38921
chr2.5062850.5063301	1.85071	0.304448	2.79251	0.00701985	0.999965	-4.50143
chr1.15924649.15925394	0.644627	2.8604	2.79238	0.00702235	0.999965	-4.19963
chr6.3334657.3335053	-1.13577	0.0887013	-2.79134	0.00704213	0.999965	-4.43771
chr5.10756744.10756965	1.72933	0.446034	2.78845	0.0070979	0.999965	-4.5284
chr18.13609144.13609638	-0.877653	1.90861	-2.78804	0.00710592	0.999965	-4.2381
chr11.126645363.126645595	1.00578	0.980414	2.78775	0.0071114	0.999965	-4.40498
chr1.222982636.222982900	-1.15159	0.50239	-2.7875	0.00711631	0.999965	-4.45649
chr2.236795501.236795938	-1.65791	0.532785	-2.78669	0.00713208	0.999965	-4.5177
chr1.226660326.226660834	-0.694664	2.13348	-2.78607	0.0071441	0.999965	-4.18784
chr3.67531017.67531644	1.43625	0.324623	2.78595	0.00714647	0.999965	-4.5094
chr3.124063124.124063891	0.721513	1.51075	2.78452	0.00717426	0.999965	-4.30112
chrX.38260364.38260538	1.05169	0.386008	2.7843	0.00717869	0.999965	-4.44877
chr3.144237852.144238092	-1.28511	-0.26103	-2.78412	0.00718202	0.999965	-4.4482
chr17.22522789.22523274	2.03165	1.58963	2.78396	0.0071853	0.999965	-4.34047
chr13.41678191.41678810	-0.900897	1.42205	-2.78392	0.00718601	0.999965	-4.35896
chr7.954388.955129	-0.826813	2.60762	-2.78281	0.00720777	0.999965	-4.16867
chr1.29551658.29552153	2.27804	0.127357	2.78266	0.00721077	0.999965	-4.52039
chr2.201080372.201080751	1.73541	0.217544	2.78189	0.00722583	0.999965	-4.52576
chr5.137629514.137630912	0.617488	2.95817	2.78039	0.00725543	0.999965	-4.1722
chr14.23241257.23241660	1.43033	0.597165	2.78005	0.00726216	0.999965	-4.48379
chr19.13055257.13055808	0.513962	2.82255	2.77867	0.00728944	0.999965	-4.03428
chr11.79537767.79538100	-1.63991	0.52489	-2.77824	0.00729784	0.999965	-4.50408
chr2.31148521.31148786	1.51407	0.0934669	2.77763	0.00731009	0.999965	-4.51149
chr2.203604159.203604530	1.90401	-0.218322	2.77762	0.00731033	0.999965	-4.52937
chr18.24190465.24191146	1.49693	0.570066	2.7769	0.00732466	0.999965	-4.47582
chrX.129094578.129095227	0.789025	1.40089	2.77633	0.00733597	0.999965	-4.33549
chr2.112958618.112959446	0.668136	1.88856	2.77614	0.00733974	0.999965	-4.2842
chr6.16270335.16270777	-0.746902	1.6821	-2.77602	0.00734211	0.999965	-4.27951
chr6.80151677.80151980	1.25707	0.244511	2.77537	0.00735516	0.999965	-4.49991
chr8.124527308.124527517	1.16932	0.331884	2.77433	0.0073758	0.999965	-4.47035
chr15.36256106.36256561	-1.44243	0.584721	-2.77429	0.00737662	0.999965	-4.49538
chr9.35791584.35791960	-0.765112	2.30353	-2.77416	0.00737934	0.999965	-4.2535
chr13.53753288.53753971	1.01233	1.05732	2.77357	0.00739112	0.999965	-4.41297
chr14.75941051.75941470	-0.835337	1.176	-2.77295	0.0074035	0.999965	-4.33661
chr2.169190283.169190601	1.47198	0.230621	2.77252	0.00741218	0.999965	-4.52142
chr19.21133803.21134485	-1.49736	0.149966	-2.77158	0.00743125	0.999965	-4.51609
chr11.90513397.90514123	0.798975	1.67534	2.77058	0.00745134	0.999965	-4.32313
chr12.68358598.68359301	-1.01036	1.28125	-2.76947	0.00747389	0.999965	-4.3867
chr3.59212213.59212674	0.880838	1.21158	2.76835	0.00749663	0.999965	-4.38526
chr1.95132570.95133230	0.920764	1.87548	2.76793	0.00750512	0.999965	-4.30566
chr8.108283984.108284333	-1.49771	-0.0168945	-2.76664	0.00753141	0.999965	-4.47809
chr16.24508770.24509017	-0.810619	1.60771	-2.76568	0.00755117	0.999965	-4.35773
chr20.24073475.24073735	-1.56629	-0.257254	-2.76532	0.00755849	0.999965	-4.50686
chr16.5472841.5473116	1.2355	-0.214712	2.76501	0.00756486	0.999965	-4.49547
chr22.46973124.46973428	-0.749579	1.59213	-2.76332	0.00759966	0.999965	-4.22185
chr1.116391049.116391632	1.11871	1.25046	2.76223	0.00762201	0.999965	-4.45656
chr4.73450376.73450777	1.73212	-0.0534325	2.76186	0.00762973	0.999965	-4.52493
chr20.5215677.5216511	0.966592	1.79782	2.76113	0.00764485	0.999965	-4.37068
chr5.172491367.172491720	1.8398	-0.254472	2.76079	0.00765178	0.999965	-4.52858
chr2.231161367.231162402	0.942394	2.22668	2.76051	0.00765756	0.999965	-4.3698
chr1.58687545.58687886	1.53258	-0.239724	2.7594	0.0076806	0.999965	-4.51124
chr6.67684038.67684328	-1.98122	0.62884	-2.75768	0.00771656	0.999965	-4.51746
chr7.28613055.28613591	1.83683	-0.0765726	2.75645	0.00774223	0.999965	-4.52907
chr10.117271580.117271757	1.73382	-0.211567	2.75612	0.00774911	0.999965	-4.52838
chr11.73859745.73859914	-1.10823	0.106867	-2.75607	0.00775017	0.999965	-4.46055
chr3.86413637.86413983	1.67996	0.214807	2.75545	0.0077632	0.999965	-4.52006
chr4.128825329.128825757	1.5421	0.787226	2.75486	0.00777554	0.999965	-4.51012
chr14.25406585.25407021	1.07551	0.742236	2.75456	0.00778197	0.999965	-4.47195
chr1.81833739.81834503	1.67024	0.178082	2.75416	0.00779043	0.999965	-4.51493
chr12.88752917.88753348	1.51083	0.0406661	2.75312	0.00781231	0.999965	-4.51915
chr5.61351812.61352192	1.94342	-0.234858	2.75268	0.00782159	0.999965	-4.53215
chr7.140691472.140691676	1.84369	0.0276378	2.7519	0.0078381	0.999965	-4.52777
chr2.43890860.43891172	-1.73364	0.650895	-2.75102	0.00785674	0.999965	-4.51729
chr12.108613537.108613737	-1.82104	0.0728556	-2.75045	0.00786893	0.999965	-4.51808
chr10.72456238.72456610	-1.2071	0.381037	-2.74949	0.00788932	0.999965	-4.46899
chr2.191959312.191959573	-0.917604	0.359141	-2.74924	0.00789469	0.999965	-4.41279
chr2.149653929.149654458	0.798037	1.42844	2.74897	0.00790037	0.999965	-4.35429
chr5.146027777.146028236	-1.81649	0.000100971	-2.74889	0.00790215	0.999965	-4.52465
chr1.205330725.205331101	2.00663	0.179545	2.74883	0.00790349	0.999965	-4.53296
chr4.77342327.77342775	1.98648	-0.156268	2.74841	0.00791248	0.999965	-4.53188
chr3.119084745.119085040	-1.75119	0.350591	-2.7479	0.00792323	0.999965	-4.52129
chr6.149496705.149496931	-1.57564	0.0623176	-2.74763	0.00792901	0.999965	-4.52279
chr3.23963579.23964113	-1.28707	0.766258	-2.74632	0.00795723	0.999965	-4.48811
chr9.136091637.136091810	-1.23521	0.882536	-2.74399	0.00800731	0.999965	-4.47354
chr1.63880997.63881430	-1.44646	0.0814737	-2.74322	0.0080241	0.999965	-4.49237
chr17.58957063.58957546	-1.87647	-0.129313	-2.74322	0.00802412	0.999965	-4.51894
chr16.67277233.67277894	-0.73206	2.58088	-2.74283	0.00803249	0.999965	-4.26619
chr18.25310043.25310399	1.71346	0.0291353	2.74264	0.0080365	0.999965	-4.5249
chr5.83029848.83030421	1.83852	0.614829	2.74215	0.00804726	0.999965	-4.52107
chr8.28016571.28017049	-0.760335	1.21236	-2.74199	0.00805081	0.999965	-4.28965
chr8.18441915.18442364	-1.70133	0.0668912	-2.74189	0.00805287	0.999965	-4.51992
chr12.63893287.63893675	-1.60262	0.236604	-2.7413	0.00806566	0.999965	-4.52375
chr3.21551164.21551351	-1.03985	-0.197021	-2.74093	0.00807378	0.999965	-4.44267
chr6.50278663.50279104	-1.08102	1.19776	-2.74056	0.00808186	0.999965	-4.42893
chr10.112176731.112177896	0.833528	2.61074	2.7397	0.00810062	0.999965	-4.28559
chr7.137734144.137734806	-1.64958	0.117477	-2.73913	0.00811293	0.999965	-4.5223
chr7.106986667.106987121	1.00854	0.386827	2.73895	0.00811693	0.999965	-4.43951
chr3.99862275.99862703	-1.54892	1.59936	-2.7382	0.00813328	0.999965	-4.48063
chr22.36435613.36435981	-1.0836	0.969662	-2.73761	0.00814641	0.999965	-4.42236
chr8.117951423.117951691	1.84908	-0.160066	2.73656	0.0081694	0.999965	-4.53483
chr2.145595219.145595647	-1.61268	0.407614	-2.73654	0.00816986	0.999965	-4.52039
chr2.10889622.10890110	-1.90614	0.266937	-2.73653	0.00817	0.999965	-4.51833
chr1.183879605.183879917	-0.962886	1.45704	-2.73649	0.00817098	0.999965	-4.41173
chr13.40131305.40131534	-1.88745	0.73549	-2.73639	0.00817322	0.999965	-4.51409
chr13.25232868.25233395	1.2527	0.525015	2.73578	0.00818663	0.999965	-4.4799
chr21.34553155.34553741	1.57408	0.423485	2.73478	0.00820875	0.999965	-4.51293
chr10.35912704.35913068	1.75135	-0.17838	2.73426	0.00822016	0.999965	-4.52897
chr7.129874785.129875403	2.05881	1.00793	2.73326	0.00824243	0.999965	-4.52193
chr10.52883966.52884767	0.754612	2.16226	2.73282	0.00825219	0.999965	-4.3072
chr12.6880516.6880880	-1.41898	0.511108	-2.73278	0.00825297	0.999965	-4.50738
chr2.27903952.27904523	-1.13521	2.32932	-2.73086	0.00829576	0.999965	-4.40766
chr10.87903251.87903789	1.49803	0.349996	2.73082	0.00829673	0.999965	-4.50658
chr16.67055632.67056502	0.745929	3.02563	2.73021	0.00831035	0.999965	-4.22825
chr3.12155602.12156421	-0.530959	4.44932	-2.72933	0.00832988	0.999965	-4.02138
chr9.18422571.18422981	1.19741	0.350345	2.72912	0.00833462	0.999965	-4.47859
chr1.238062239.238062534	-1.55065	0.176512	-2.72854	0.00834765	0.999965	-4.52544
chr8.61947516.61947680	-1.67967	-0.100818	-2.72845	0.0083497	0.999965	-4.53059
chr15.49068895.49069325	-1.24589	0.0470058	-2.72805	0.00835859	0.999965	-4.48627
chr7.108078217.108078632	1.78165	0.634245	2.72804	0.00835884	0.999965	-4.52051
chr9.75541934.75542562	-0.994837	1.16258	-2.72777	0.00836508	0.999965	-4.41227
chr5.74680014.74680218	1.70155	-0.219531	2.72741	0.00837301	0.999965	-4.52742
chr5.143791445.143791974	2.08164	-0.199849	2.72715	0.0083789	0.999965	-4.53028
chr1.119116674.119117238	1.25246	1.00158	2.72712	0.0083796	0.999965	-4.46054
chr1.9269791.9270016	-0.916948	0.554837	-2.72659	0.00839147	0.999965	-4.37908
chr2.226273528.226273761	-1.78557	-0.149418	-2.72647	0.00839433	0.999965	-4.52907
chr9.109913084.109913429	-0.97272	0.839448	-2.72631	0.00839797	0.999965	-4.45224
chr11.94730260.94730553	1.61878	-0.153145	2.72596	0.00840574	0.999965	-4.5262
chr3.97679290.97679726	1.19372	0.621646	2.72582	0.00840886	0.999965	-4.44806
chr4.30833137.30833596	-0.860722	1.972	-2.72517	0.00842354	0.999965	-4.25814
chr2.123731166.123731807	0.928417	1.03195	2.72497	0.0084281	0.999965	-4.34642
chr8.91233536.91234120	1.43939	0.543961	2.72485	0.00843086	0.999965	-4.50678
chr2.10760968.10761265	1.59018	0.314349	2.72479	0.00843236	0.999965	-4.51757
chr3.8657807.8658995	0.416222	4.80866	2.72325	0.00846718	0.999965	-3.84495
chr4.86334320.86334604	1.63491	-0.182662	2.72259	0.00848228	0.999965	-4.5102
chr13.27014626.27015073	1.64437	-0.13166	2.72239	0.00848679	0.999965	-4.53298
chr2.152485934.152486343	1.47702	0.0898697	2.72117	0.00851474	0.999965	-4.51805
chr1.76013019.76013463	0.971048	0.402748	2.72064	0.00852675	0.999965	-4.44795
chr1.168584894.168585644	-0.970673	1.57125	-2.72033	0.00853379	0.999965	-4.42587
chr10.13462522.13462803	1.67099	0.0366976	2.71901	0.00856412	0.999965	-4.53124
chr20.41506183.41506475	0.948866	0.735824	2.71876	0.00856995	0.999965	-4.43633
chr13.93450217.93450685	1.85305	0.165051	2.71824	0.00858194	0.999965	-4.53184
chr2.177876477.177876985	1.15034	0.795994	2.71773	0.00859357	0.999965	-4.47403
chr10.103102175.103102474	-1.57727	-0.222417	-2.71753	0.00859817	0.999965	-4.52294
chr11.82724081.82724372	0.902589	0.385956	2.71666	0.00861825	0.999965	-4.40426
chr17.29875083.29875687	-1.10516	1.08902	-2.71639	0.00862462	0.999965	-4.41809
chr8.80631554.80632045	1.46137	0.381526	2.71589	0.00863615	0.999965	-4.51184
chr17.34542610.34543079	1.59664	0.188707	2.71555	0.00864395	0.999965	-4.51181
chr7.134919198.134919671	1.16905	0.565259	2.71503	0.0086561	0.999965	-4.45243
chr8.92133134.92133410	1.68435	0.780789	2.71364	0.00868842	0.999965	-4.52349
chr7.81525931.81526243	-1.53084	0.210746	-2.71357	0.00868995	0.999965	-4.52154
chr6.162670344.162670613	1.25382	-0.249309	2.7132	0.00869863	0.999965	-4.49624
chr4.87469364.87469846	1.33057	1.14519	2.71271	0.00871016	0.999965	-4.47294
chr15.57015794.57016459	2.48377	0.0513966	2.71224	0.00872114	0.999965	-4.53228
chr7.69624951.69625540	-0.837046	1.31958	-2.71195	0.00872779	0.999965	-4.35241
chr8.61591218.61592085	-0.549776	3.36909	-2.71172	0.0087333	0.999965	-4.16408
chr7.102866688.102867138	-1.61729	0.582738	-2.71171	0.00873345	0.999965	-4.5099
chr7.130063015.130063285	1.34711	-0.0422851	2.71038	0.00876449	0.999965	-4.50943
chr13.49667907.49668110	-1.44416	0.119269	-2.71036	0.00876508	0.999965	-4.50812
chr6.147752717.147753304	1.2676	1.2086	2.71019	0.00876895	0.999965	-4.4568
chr7.19145507.19145691	-1.60491	-0.207682	-2.70931	0.00878966	0.999965	-4.52739
chr3.49530268.49531036	0.877558	1.95313	2.7082	0.0088159	0.999965	-4.36152
chr15.38032238.38032780	1.68946	-0.102571	2.70791	0.00882279	0.999965	-4.52921
chr7.42858684.42858916	-1.65187	0.679943	-2.70768	0.00882828	0.999965	-4.51484
chr11.31882937.31883374	-1.03002	0.365033	-2.7071	0.00884198	0.999965	-4.46015
chr6.90227792.90227989	1.32056	-0.00216187	2.70669	0.00885163	0.999965	-4.50534
chr2.60391661.60392192	1.59405	0.741583	2.70648	0.00885662	0.999965	-4.49923
chr6.93751861.93752297	1.3449	0.347715	2.70496	0.00889256	0.999965	-4.50653
chr2.167144378.167144797	-1.34102	0.852544	-2.70449	0.00890398	0.999965	-4.48059
chr9.37976617.37977095	0.812021	1.80533	2.70262	0.00894849	0.999965	-4.35279
chr9.85569964.85570248	-1.5761	0.473116	-2.70248	0.00895186	0.999965	-4.51886
chr7.70701056.70701293	-1.64423	-0.235379	-2.70218	0.00895907	0.999965	-4.52302
chr2.150637058.150637601	1.19212	0.660743	2.70212	0.00896043	0.999965	-4.46414
chr3.78820607.78820884	1.08077	0.615373	2.70091	0.00898945	0.999965	-4.44581
chr4.25953733.25954205	1.42816	0.413169	2.70005	0.00901029	0.999965	-4.51156
chr3.158379587.158379863	-1.4625	-0.0500223	-2.69926	0.00902918	0.999965	-4.51567
chr2.18377918.18378359	-1.47882	0.458681	-2.69902	0.00903507	0.999965	-4.51609
chr5.106127176.106127756	0.801773	1.6198	2.69855	0.00904637	0.999965	-4.31017
chr5.143001950.143002291	-1.08755	1.37428	-2.69801	0.0090594	0.999965	-4.42871
chr2.232588575.232589188	0.820858	2.14653	2.69751	0.00907165	0.999965	-4.33608
chr3.153221757.153222356	-0.451987	4.93979	-2.69638	0.00909898	0.999965	-3.87744
chr12.80229867.80230362	-1.56745	1.33984	-2.69609	0.00910598	0.999965	-4.51127
chr10.93115717.93116038	-1.58713	-0.114335	-2.69554	0.00911946	0.999965	-4.51546
chr1.148166578.148167175	1.3912	0.281038	2.69535	0.00912395	0.999965	-4.49925
chr11.9139981.9140311	1.17294	0.587936	2.69482	0.00913685	0.999965	-4.47491
chr8.116711855.116712481	0.636469	2.12723	2.69389	0.00915955	0.999965	-4.21153
chr1.221998464.221998596	-1.47507	-0.161124	-2.69388	0.00915981	0.999965	-4.52351
chr12.102873066.102873403	1.40459	0.0704057	2.69313	0.0091782	0.999965	-4.51877
chr5.179331670.179332120	1.11401	0.2328	2.69235	0.00919735	0.999965	-4.44605
chr9.121154849.121155092	1.64075	0.123064	2.6917	0.00921329	0.999965	-4.52436
chr3.134755248.134755439	1.51402	0.268952	2.69122	0.00922512	0.999965	-4.50484
chr15.50210799.50211127	1.49282	-0.178777	2.6907	0.00923783	0.999965	-4.52263
chr4.1960399.1960861	-0.844247	1.91063	-2.68945	0.00926872	0.999965	-4.36564
chrX.32825053.32825413	-1.81946	0.0716802	-2.68912	0.00927677	0.999965	-4.52604
chr1.24201930.24202696	0.576235	2.70598	2.68908	0.00927799	0.999965	-4.20747
chr14.75748446.75748770	1.08602	0.0980084	2.68903	0.00927921	0.999965	-4.47839
chr5.173591090.173591479	-1.16637	1.05947	-2.6868	0.00933432	0.999965	-4.4724
chr8.106148232.106148552	-1.48128	-0.0820379	-2.68676	0.00933538	0.999965	-4.52639
chr7.120805837.120806226	-1.75529	-0.221636	-2.68367	0.00941255	0.999965	-4.5259
chr2.174399309.174399478	1.57222	0.149825	2.68354	0.0094159	0.999965	-4.52194
chr7.85111849.85112060	1.76635	0.107254	2.68348	0.00941738	0.999965	-4.52596
chr12.84329966.84330237	1.46317	-0.0644379	2.68206	0.00945304	0.999965	-4.51951
chr17.17044937.17045499	-0.535638	3.235	-2.68205	0.00945322	0.999965	-4.11303
chr12.79127309.79127704	2.1086	-0.27272	2.68204	0.0094535	0.999965	-4.53263
chr9.132447404.132447633	-1.33538	-0.119991	-2.68121	0.00947441	0.999965	-4.4906
chr13.53782139.53782988	0.817601	1.79546	2.68056	0.00949074	0.999965	-4.3387
chr2.150595975.150596531	-1.75143	-0.0391608	-2.67898	0.00953081	0.999965	-4.52504
chr11.126080231.126080782	1.1304	1.30038	2.67873	0.00953709	0.999965	-4.46526
chr20.20024681.20025545	0.920974	1.41646	2.67856	0.00954127	0.999965	-4.43669
chr1.30008313.30008848	1.26099	0.64773	2.67781	0.00956051	0.999965	-4.48067
chrX.106397853.106398185	0.976195	0.216667	2.67744	0.00956982	0.999965	-4.45327
chr7.4960322.4960567	-1.71667	0.13457	-2.67719	0.00957616	0.999965	-4.51238
chr8.86618722.86619234	1.16708	0.8757	2.67611	0.00960384	0.999965	-4.47856
chr1.88736513.88737832	0.677533	2.66969	2.67586	0.00961003	0.999965	-4.27661
chr8.92084981.92085431	1.73148	0.244994	2.67457	0.00964313	0.999965	-4.53484
chr10.70960333.70961078	1.84202	0.806734	2.67435	0.00964884	0.999965	-4.51809
chr8.33522965.33523476	0.899063	0.899846	2.67207	0.00970744	0.999965	-4.37595
chr1.156547326.156547695	-0.975751	0.591611	-2.67027	0.00975382	0.999965	-4.43789
chr9.16121587.16121914	1.47547	0.204364	2.66917	0.00978225	0.999965	-4.50821
chrX.45788408.45789362	0.662848	2.53311	2.66916	0.00978273	0.999965	-4.28364
chr5.72232949.72233084	-1.87678	-0.259271	-2.66913	0.00978331	0.999965	-4.52693
chr6.113644790.113645190	2.1851	-0.147737	2.66905	0.00978553	0.999965	-4.53326
chr2.189302683.189303083	1.69356	-0.056479	2.66898	0.00978722	0.999965	-4.51878
chr9.104905582.104905941	1.09125	1.11876	2.66892	0.00978888	0.999965	-4.4306
chr11.27304493.27304938	-1.02063	0.53077	-2.66785	0.00981664	0.999965	-4.4537
chr17.30336721.30336872	1.67637	0.0285372	2.66749	0.00982598	0.999965	-4.53203
chr14.35507008.35507301	-1.70452	-0.169545	-2.66697	0.00983963	0.999965	-4.52563
chr4.87304707.87304885	-1.69311	-0.205284	-2.66688	0.00984207	0.999965	-4.52985
chrX.52345520.52345720	-1.76479	-0.182911	-2.66677	0.00984471	0.999965	-4.52737
chr8.26617668.26618134	1.18819	0.568896	2.66658	0.00984972	0.999965	-4.49273
chr14.24006883.24007393	-1.89793	-0.105779	-2.66643	0.0098536	0.999965	-4.517
chr10.89793580.89793924	0.968899	0.659606	2.6651	0.00988865	0.999965	-4.423
chr12.32644568.32645223	-1.94689	-0.00173111	-2.66478	0.00989686	0.999965	-4.52964
chr22.25096790.25097270	1.44379	0.608243	2.66418	0.00991271	0.999965	-4.51449
chr12.91417581.91418118	0.89991	1.53791	2.66392	0.00991938	0.999965	-4.42902
chr12.28759337.28759680	1.7136	0.109557	2.66373	0.00992463	0.999965	-4.52063
chr1.164417082.164417549	1.33042	0.634619	2.66333	0.00993502	0.999965	-4.47022
chr2.28950888.28951525	1.28594	0.927919	2.66301	0.00994352	0.999965	-4.50496
chr9.100229191.100229549	1.52485	-0.13721	2.66247	0.00995775	0.999965	-4.53533
chr2.231037345.231038467	-0.808546	2.95081	-2.66232	0.00996167	0.999965	-4.23219
chr10.68549013.68549703	0.922596	1.68925	2.66187	0.00997347	0.999965	-4.43132
chr6.151800808.151801334	1.29293	0.723644	2.661	0.00999644	0.999965	-4.47938
chr9.89185977.89186476	0.92209	1.24199	2.66075	0.0100031	0.999965	-4.40453
chr19.38101679.38102088	-1.81836	0.122358	-2.66051	0.0100096	0.999965	-4.52843
chr4.16872922.16873384	1.59005	0.190756	2.66048	0.0100103	0.999965	-4.51113
chr22.32859796.32860118	1.28031	0.445805	2.66047	0.0100105	0.999965	-4.50881
chr11.16873250.16873738	-0.793786	2.64286	-2.66018	0.0100182	0.999965	-4.36772
chr1.28172340.28173094	-0.639283	2.20479	-2.6601	0.0100203	0.999965	-4.25988
chr18.1995018.1995656	1.11806	0.568025	2.6601	0.0100204	0.999965	-4.45847
chr2.229271005.229271483	-0.663768	2.64313	-2.65942	0.0100384	0.999965	-4.23406
chr17.44279680.44280628	-0.945397	1.8872	-2.65858	0.0100607	0.999965	-4.38744
chr2.190979950.190980620	-0.424046	3.74932	-2.65827	0.010069	0.999965	-4.02802
chr12.71128293.71128515	-0.885907	0.903364	-2.65807	0.0100744	0.999965	-4.37215
chr9.19030972.19031267	-2.0032	-0.312235	-2.65745	0.010091	0.999965	-4.53926
chr3.171470189.171470454	-1.59752	-0.0227889	-2.65722	0.0100971	0.999965	-4.52575
chr17.49210099.49210552	-1.38692	0.982165	-2.65704	0.0101018	0.999965	-4.49646
chr3.100421014.100421180	-1.3041	-0.0736446	-2.65703	0.0101022	0.999965	-4.50045
chr1.60283779.60284263	-1.30219	0.893952	-2.65667	0.0101119	0.999965	-4.50837
chr15.77126687.77127230	-1.3188	0.487987	-2.65635	0.0101203	0.999965	-4.47879
chr14.48615726.48616190	1.27611	0.376211	2.65574	0.0101367	0.999965	-4.50223
chr9.104280674.104281010	1.63525	0.530706	2.65506	0.010155	0.999965	-4.52128
chr10.29109720.29110014	-1.5558	0.442494	-2.65441	0.0101723	0.999965	-4.50863
chr7.107943624.107943815	1.72917	-0.182349	2.65363	0.0101935	0.999965	-4.53172
chr12.6886289.6886548	-1.75138	-0.0571431	-2.65273	0.0102178	0.999965	-4.52597
chr1.22864411.22864715	1.01232	0.456683	2.65198	0.010238	0.999965	-4.43051
chr3.124993470.124993786	1.46927	0.535468	2.65163	0.0102475	0.999965	-4.51579
chr18.58674961.58675161	0.937241	1.31059	2.65105	0.0102632	0.999965	-4.46947
chr2.12379829.12380291	1.53762	-0.165715	2.65056	0.0102766	0.999965	-4.51705
chr1.222031298.222031593	-1.41441	-0.0530902	-2.65006	0.0102899	0.999965	-4.49184
chr7.143321679.143322050	0.891487	0.467275	2.64973	0.010299	0.999965	-4.41862
chr5.40148540.40148985	1.50812	0.318484	2.64861	0.0103294	0.999965	-4.50765
chr22.17942014.17942426	-0.801939	1.79196	-2.64819	0.010341	0.999965	-4.35114
chr18.11040947.11041215	-1.52141	0.299198	-2.64811	0.0103432	0.999965	-4.50991
chr8.39995779.39995929	-1.04571	1.18201	-2.64723	0.0103673	0.999965	-4.46206
chr9.708276.708850	0.873448	1.89233	2.64715	0.0103695	0.999965	-4.34533
chr6.83285387.83286352	-1.12553	1.60507	-2.64618	0.0103961	0.999965	-4.45178
chr6.148780985.148781544	1.0532	0.95658	2.64332	0.0104748	0.999965	-4.42787
chr17.19602040.19602600	0.958333	1.15767	2.64299	0.0104839	0.999965	-4.42336
chr19.48290458.48290663	-1.13609	0.87494	-2.64294	0.0104853	0.999965	-4.48001
chr14.49907890.49908354	1.80155	0.120299	2.6423	0.010503	0.999965	-4.53345
chr17.59403234.59403461	1.55772	-0.213161	2.64206	0.0105097	0.999965	-4.51516
chr17.30375738.30375947	-1.21241	0.961739	-2.64187	0.0105149	0.999965	-4.48112
chr16.49269280.49269996	0.912619	0.691813	2.64161	0.0105222	0.999965	-4.41152
chr2.127985436.127985627	1.29054	-0.0323369	2.64095	0.0105405	0.999965	-4.51244
chr8.122678942.122679257	-0.754571	1.40526	-2.64076	0.0105457	0.999965	-4.38784
chr10.28690633.28690830	-1.8749	0.246722	-2.63977	0.0105732	0.999965	-4.52362
chr9.111369963.111370642	0.929334	0.905788	2.63908	0.0105925	0.999965	-4.41726
chr17.55601941.55602648	0.889701	1.69672	2.63899	0.0105951	0.999965	-4.37016
chr10.114559064.114559397	1.52416	-0.000634938	2.63895	0.0105962	0.999965	-4.5156
chr15.25883806.25884233	1.33715	0.469481	2.63758	0.0106344	0.999965	-4.47659
chr5.108556283.108556852	0.837684	0.605165	2.6372	0.0106451	0.999965	-4.38019
chr18.5943391.5943892	-0.884942	1.72285	-2.63643	0.0106666	0.999965	-4.3744
chr4.115851959.115852926	1.27665	1.51653	2.63633	0.0106695	0.999965	-4.45967
chr14.58138279.58138621	-1.04607	0.620724	-2.63597	0.0106795	0.999965	-4.45545
chr10.48289432.48290208	0.564362	2.42626	2.63574	0.010686	0.999965	-4.25
chr5.9507913.9508627	1.04441	1.25311	2.63485	0.0107112	0.999965	-4.46727
chr2.26068662.26068974	1.62513	0.786679	2.63454	0.01072	0.999965	-4.51735
chr3.56390751.56391334	-1.03728	0.999619	-2.63444	0.0107227	0.999965	-4.46106
chr11.17786960.17787258	-1.49807	0.334668	-2.6343	0.0107268	0.999965	-4.52219
chr6.127092426.127092757	1.76041	0.415832	2.63401	0.0107349	0.999965	-4.5273
chr7.18120125.18120457	1.02529	0.371502	2.63379	0.010741	0.999965	-4.44775
chr10.101674465.101675273	-1.63267	1.11914	-2.63366	0.0107449	0.999965	-4.52282
chr22.41175670.41176850	-0.686278	2.36799	-2.63358	0.010747	0.999965	-4.30629
chr8.93017595.93018099	1.36424	0.185092	2.63284	0.0107679	0.999965	-4.50455
chr3.115217460.115218490	0.749489	2.07657	2.6326	0.0107749	0.999965	-4.35571
chr5.124660420.124661822	0.504516	3.91582	2.63241	0.01078	0.999965	-4.11358
chr1.50873315.50874030	0.706243	1.74015	2.63201	0.0107914	0.999965	-4.34811
chr1.59077942.59078496	0.987479	0.260424	2.6304	0.0108373	0.999965	-4.43761
chr20.62260457.62260693	1.47597	-0.124738	2.63014	0.0108447	0.999965	-4.51783
chr6.17945263.17945869	-1.6021	0.546628	-2.62971	0.0108569	0.999965	-4.50817
chr9.77957551.77957931	1.18069	0.797458	2.62931	0.0108684	0.999965	-4.48639
chr7.10022935.10023424	0.61555	1.88331	2.62917	0.0108723	0.999965	-4.31487
chr16.24585292.24585765	1.69932	-0.181815	2.62867	0.0108867	0.999965	-4.53986
chr8.42690809.42691236	-1.2726	0.826127	-2.62781	0.0109114	0.999965	-4.50289
chr15.71023647.71024285	1.30877	1.00725	2.62689	0.0109377	0.999965	-4.48501
chr10.65341319.65341834	-1.59471	0.428016	-2.62622	0.0109569	0.999965	-4.51685
chr4.158157070.158157279	1.69139	-0.128262	2.62595	0.0109648	0.999965	-4.53637
chr10.21476179.21476567	-0.810608	0.491836	-2.62553	0.0109768	0.999965	-4.34436
chr1.61538315.61538828	-1.03106	1.22198	-2.62544	0.0109795	0.999965	-4.4356
chr5.100789992.100790673	0.728905	1.55062	2.62489	0.0109954	0.999965	-4.35454
chr6.79824264.79824503	1.13629	0.719417	2.62485	0.0109965	0.999965	-4.48088
chr7.1664742.1665151	0.757095	1.95511	2.62481	0.0109976	0.999965	-4.31286
chr11.76216018.76216187	-1.22279	0.290867	-2.62473	0.0110001	0.999965	-4.50003
chr1.223628124.223628619	0.820808	1.34776	2.62455	0.0110051	0.999965	-4.4041
chr13.30046100.30046592	1.67534	0.284225	2.62427	0.0110134	0.999965	-4.52739
chr4.1683470.1685120	-0.446264	4.16457	-2.62409	0.0110184	0.999965	-3.99829
chr20.8223070.8223356	-1.72594	-0.165696	-2.62334	0.0110403	0.999965	-4.51725
chr11.86575601.86575733	-1.305	0.52465	-2.62217	0.0110741	0.999965	-4.50978
chr1.34189034.34189378	1.81751	0.110383	2.62181	0.0110845	0.999965	-4.53074
chr10.25456162.25456534	1.74297	-0.171146	2.62179	0.0110851	0.999965	-4.52502
chr2.215421619.215422152	-0.702646	1.80627	-2.62171	0.0110874	0.999965	-4.32594
chr5.62143612.62144149	1.07278	0.683132	2.62139	0.0110969	0.999965	-4.46845
chr19.7507971.7508224	-0.591518	2.47812	-2.62107	0.0111061	0.999965	-4.22319
chr11.100151837.100152261	1.46395	0.255518	2.6204	0.0111257	0.999965	-4.51749
chrX.13126623.13127029	1.69408	-0.140777	2.62003	0.0111365	0.999965	-4.52971
chr18.14178752.14179198	1.63676	1.05906	2.61978	0.0111438	0.999965	-4.40456
chr16.27177269.27177743	1.44951	0.359009	2.61906	0.0111649	0.999965	-4.51614
chr12.6114570.6114785	-1.23964	0.235134	-2.61888	0.0111703	0.999965	-4.48154
chrX.143472398.143472911	1.14243	1.33808	2.61842	0.0111837	0.999965	-4.46994
chr16.81452097.81452378	-1.28922	0.510323	-2.61795	0.0111974	0.999965	-4.48913
chr1.68206937.68207579	0.935147	1.0805	2.61793	0.0111981	0.999965	-4.43481
chr15.68304329.68305396	0.558997	2.85757	2.61776	0.0112031	0.999965	-4.19646
chr11.92776563.92777109	-0.528549	2.75097	-2.61759	0.011208	0.999965	-4.13264
chr14.63961058.63961408	1.22747	0.0154055	2.61714	0.0112211	0.999965	-4.52064
chr2.98883805.98884438	-1.67697	0.756501	-2.61697	0.0112264	0.999965	-4.51761
chr6.35737421.35738136	-0.627954	2.2772	-2.61668	0.0112347	0.999965	-4.30249
chr17.76050617.76050920	-1.98368	0.102082	-2.61503	0.0112834	0.999965	-4.53192
chr11.130132313.130132516	1.31437	0.370129	2.61487	0.0112882	0.999965	-4.49802
chr3.56702445.56703127	0.840327	1.13937	2.6146	0.0112961	0.999965	-4.43974
chr7.139691258.139691731	1.08988	0.688438	2.61431	0.0113048	0.999965	-4.4681
chr20.49009281.49009501	1.60963	-0.21354	2.61364	0.0113245	0.999965	-4.52195
chr1.185453788.185454345	1.88656	-0.0237528	2.61233	0.0113635	0.999965	-4.53682
chr13.27440457.27440675	-1.70685	-0.278792	-2.61228	0.0113651	0.999965	-4.51983
chr7.127159041.127159490	-2.09057	-0.29032	-2.61193	0.0113755	0.999965	-4.5337
chr1.104057287.104057696	-1.60962	-0.195102	-2.61146	0.0113895	0.999965	-4.52738
chr18.10559952.10561380	0.522364	2.66591	2.61132	0.0113937	0.999965	-4.21948
chr9.16138678.16139428	1.59543	0.390468	2.61109	0.0114006	0.999965	-4.51606
chr12.68781420.68781805	2.2188	-0.282522	2.61092	0.0114055	0.999965	-4.53911
chr12.107152213.107152660	1.23244	0.292566	2.61091	0.011406	0.999965	-4.49756
chr4.24062348.24062712	-1.42526	0.410206	-2.6105	0.011418	0.999965	-4.51594
chr11.128890411.128891084	0.564745	2.99408	2.61033	0.0114233	0.999965	-4.21814
chr2.85998206.85998954	0.59633	2.61216	2.61022	0.0114265	0.999965	-4.20625
chr18.56257297.56257635	1.65691	0.314459	2.60906	0.0114613	0.999965	-4.52659
chr1.34266105.34266724	0.878992	1.0333	2.60901	0.0114627	0.999965	-4.42202
chr11.1422309.1422983	-0.721243	2.50347	-2.60701	0.0115228	0.999965	-4.25844
chr14.85580735.85581442	-1.58358	1.34477	-2.60622	0.0115468	0.999965	-4.50616
chr18.47997363.47997741	-1.65056	0.148976	-2.60617	0.0115484	0.999965	-4.53149
chr5.150009793.150010721	1.08056	1.65271	2.60552	0.0115677	0.999965	-4.46116
chr2.154402254.154402583	1.47315	-0.144236	2.60528	0.0115751	0.999965	-4.53381
chr9.32970501.32971345	1.30472	0.834248	2.60409	0.011611	0.999965	-4.49473
chr6.34602441.34602947	1.46523	0.551069	2.60369	0.0116232	0.999965	-4.5151
chr7.55334705.55335449	0.807975	1.4661	2.60308	0.0116418	0.999965	-4.39998
chr20.38511268.38511648	-1.57258	-0.0269994	-2.60298	0.0116451	0.999965	-4.52026
chr8.127907223.127908394	0.512384	3.97468	2.60265	0.011655	0.999965	-4.09083
chr3.4782079.4782745	0.739193	1.00242	2.60232	0.011665	0.999965	-4.37869
chr1.117232123.117232939	0.830186	1.3481	2.60195	0.0116763	0.999965	-4.41204
chr1.32031875.32032481	1.0066	1.02931	2.60113	0.0117014	0.999965	-4.48864
chr16.81173221.81173576	2.23841	-0.294257	2.60085	0.0117098	0.999965	-4.54476
chr12.123085792.123086179	-0.732888	2.07462	-2.59986	0.01174	0.999965	-4.34611
chr7.100141253.100141747	-1.25747	0.763212	-2.59782	0.0118029	0.999965	-4.51717
chr4.94732008.94732519	-1.48524	0.154632	-2.59688	0.0118318	0.999965	-4.52453
chr7.27921178.27921635	1.18946	0.782788	2.59677	0.0118353	0.999965	-4.47124
chr7.29945319.29945804	1.69044	0.242835	2.59659	0.0118407	0.999965	-4.53449
chr13.112700629.112701463	-0.653271	2.17356	-2.59657	0.0118414	0.999965	-4.26883
chr6.53171760.53172300	0.886473	1.50603	2.59654	0.0118424	0.999965	-4.38265
chr17.45296735.45297025	-0.682389	0.64679	-2.59622	0.0118521	0.999965	-4.32216
chr1.1796843.1797274	1.74312	-0.00459826	2.5954	0.0118776	0.999965	-4.53582
chr20.49194778.49195076	-1.41875	0.276127	-2.59538	0.0118782	0.999965	-4.52032
chr11.114953012.114953318	-1.26389	0.188875	-2.59532	0.01188	0.999965	-4.49819
chrX.97039528.97040002	1.39519	0.478181	2.59499	0.0118904	0.999965	-4.50832
chr14.62420734.62421176	0.712782	1.82298	2.59469	0.0118996	0.999965	-4.34497
chr10.123967441.123968085	-0.684917	1.67696	-2.59455	0.0119038	0.999965	-4.36228
chr3.67515716.67516247	-0.818731	1.73621	-2.59403	0.0119201	0.999965	-4.34272
chr1.81303912.81304555	-1.25035	1.15091	-2.59388	0.0119247	0.999965	-4.51521
chr1.24391935.24392774	0.464545	2.74807	2.5935	0.0119367	0.999965	-4.1983
chr15.46892254.46893259	-1.50112	1.46684	-2.59347	0.0119376	0.999965	-4.51265
chr1.29425569.29425988	-1.5336	0.488932	-2.59314	0.0119479	0.999965	-4.51962
chr5.155136395.155136843	0.803178	0.48559	2.59226	0.0119752	0.999965	-4.3755
chr3.55203158.55203540	1.07946	1.44116	2.59201	0.0119831	0.999965	-4.46291
chr12.12924215.12924767	1.0245	1.49501	2.59166	0.011994	0.999965	-4.40487
chr8.103245265.103245559	-1.90087	-0.010311	-2.59093	0.0120168	0.999965	-4.53338
chr3.94495439.94495998	1.00242	0.481765	2.59054	0.0120292	0.999965	-4.42337
chr13.89066979.89067165	1.28688	0.164681	2.59033	0.0120357	0.999965	-4.52296
chr9.72485750.72486500	0.657697	1.87718	2.59029	0.0120369	0.999965	-4.31388
chr11.45110555.45111061	0.886081	1.12802	2.58995	0.0120475	0.999965	-4.43601
chr4.124111616.124112284	-0.998206	1.33963	-2.58988	0.0120496	0.999965	-4.44091
chr10.89302011.89302365	-1.64408	0.0833297	-2.58978	0.0120529	0.999965	-4.52772
chr8.63418489.63418800	1.38593	0.22103	2.58907	0.0120752	0.999965	-4.485
chr9.112867730.112868011	1.48642	0.31247	2.58862	0.0120895	0.999965	-4.52752
chr17.53692663.53692816	-1.27975	-0.0224296	-2.58857	0.0120908	0.999965	-4.52155
chr14.25396242.25396496	-1.67018	-0.274702	-2.58755	0.0121231	0.999965	-4.53272
chr3.150333447.150333923	-1.53514	0.470524	-2.5871	0.0121373	0.999965	-4.53511
chr3.100745903.100746713	1.00847	1.37098	2.58681	0.0121464	0.999965	-4.45574
chr20.25685460.25686630	0.999433	1.54373	2.58605	0.0121705	0.999965	-4.42175
chr1.244992886.244993318	-1.83538	0.0844319	-2.58582	0.0121777	0.999965	-4.5356
chr2.52057236.52057511	-1.43211	-0.0784674	-2.58577	0.0121793	0.999965	-4.52443
chr7.112273045.112273311	-1.76108	0.0488973	-2.58485	0.0122084	0.999965	-4.52982
chr15.60372776.60373038	0.836165	1.50104	2.58458	0.0122171	0.999965	-4.37557
chr3.29239270.29239631	1.40682	0.475812	2.58458	0.0122173	0.999965	-4.50378
chr10.47253323.47254218	-0.844431	1.92837	-2.58426	0.0122273	0.999965	-4.36254
chr13.76937409.76937984	-1.51307	1.68633	-2.58426	0.0122274	0.999965	-4.50308
chr10.119172534.119172908	-1.16185	1.39866	-2.58407	0.0122335	0.999965	-4.47065
chr2.196941409.196942176	-0.834985	1.85017	-2.58382	0.0122413	0.999965	-4.36084
chr7.78720171.78720428	-0.90204	0.95759	-2.58329	0.0122581	0.999965	-4.43207
chr16.54521253.54521821	1.1623	0.367155	2.58314	0.0122631	0.999965	-4.4761
chr8.80258133.80258355	1.72068	-0.230334	2.58299	0.0122677	0.999965	-4.53428
chr8.51687677.51688146	1.4581	0.348392	2.58295	0.0122689	0.999965	-4.50488
chr7.34603821.34604078	1.70649	-0.0728607	2.58215	0.0122947	0.999965	-4.52616
chr1.187688898.187689595	0.794367	1.35461	2.5815	0.0123153	0.999965	-4.32437
chr11.41248265.41248584	-1.88421	0.729437	-2.58144	0.0123173	0.999965	-4.52898
chr5.54990807.54991084	1.68342	1.06066	2.58105	0.0123297	0.999965	-4.52069
chr4.119255046.119255729	-0.687149	1.79112	-2.58027	0.0123548	0.999965	-4.34169
chr1.237172775.237173034	-1.10129	0.0213178	-2.57966	0.0123745	0.999965	-4.49156
chr5.111433084.111433609	-0.916349	1.20325	-2.57942	0.0123821	0.999965	-4.36326
chr1.245203877.245204250	-1.44681	0.271559	-2.57853	0.0124108	0.999965	-4.52338
chr8.80965230.80965733	1.29992	0.0821784	2.57852	0.0124112	0.999965	-4.52172
chr2.7430354.7431669	0.680834	2.29954	2.57839	0.0124154	0.999965	-4.30392
chr7.2032403.2033091	1.05913	1.20202	2.57799	0.0124281	0.999965	-4.44356
chr17.76745872.76746204	-1.86889	0.454794	-2.57773	0.0124368	0.999965	-4.539
chr10.101967758.101968025	1.25915	0.686692	2.57751	0.0124438	0.999965	-4.50524
chr10.75186317.75186981	-1.1045	0.925567	-2.57731	0.0124501	0.999965	-4.44312
chr12.101077944.101078399	1.45928	0.0509163	2.57716	0.0124549	0.999965	-4.52344
chr4.83553068.83553287	-1.59212	0.0184359	-2.57696	0.0124614	0.999965	-4.53012
chr12.20189310.20189491	-1.40999	-0.18185	-2.57675	0.0124684	0.999965	-4.52923
chr5.147223985.147224632	1.04832	0.95837	2.57603	0.0124916	0.999965	-4.45818
chr14.32427018.32427328	-1.19399	0.328247	-2.57602	0.0124921	0.999965	-4.50159
chr2.118643352.118643679	-1.81802	0.396662	-2.57594	0.0124944	0.999965	-4.52551
chr8.69440171.69440413	-1.51724	0.097506	-2.57577	0.0125	0.999965	-4.53664
chrX.12596601.12596854	1.47851	-0.21883	2.5756	0.0125057	0.999965	-4.53018
chr2.143505623.143505945	1.18535	0.223321	2.57553	0.012508	0.999965	-4.50266
chr9.22649435.22650019	1.10861	1.19656	2.57523	0.0125177	0.999965	-4.48375
chr1.84604490.84604805	0.911285	1.19908	2.57461	0.0125378	0.999965	-4.45608
chr16.85554912.85555431	-0.662781	2.65301	-2.57426	0.0125493	0.999965	-4.28743
chr10.127968114.127969362	0.678709	2.40922	2.57424	0.0125498	0.999965	-4.31509
chr2.105356005.105356512	1.12108	0.601324	2.57414	0.0125532	0.999965	-4.47794
chr12.105682863.105683340	0.855209	0.565567	2.57385	0.0125624	0.999965	-4.42871
chr5.138981177.138981423	-1.25284	0.818961	-2.57282	0.0125961	0.999965	-4.50227
chr3.180875260.180875738	1.39074	0.27853	2.57197	0.0126238	0.999965	-4.52877
chr6.7342172.7342659	-0.572234	2.9489	-2.57106	0.0126536	0.999965	-4.25906
chr9.130327188.130328120	-0.68897	2.25126	-2.5708	0.0126622	0.999965	-4.30878
chr1.57067030.57067487	1.6172	0.179049	2.57077	0.0126632	0.999965	-4.52676
chr9.69346816.69347694	0.96278	1.35887	2.57049	0.0126723	0.999965	-4.43119
chr8.32779087.32779365	-1.55612	-0.194026	-2.57023	0.0126811	0.999965	-4.52772
chr22.49934211.49934425	-0.633634	1.92369	-2.56978	0.0126957	0.999965	-4.27151
chr3.184827590.184828018	-1.03034	1.40191	-2.5694	0.0127082	0.999965	-4.38514
chr5.137808544.137808782	-1.50622	0.244638	-2.56924	0.0127134	0.999965	-4.52996
chr18.52353537.52354136	1.4267	0.207157	2.56727	0.0127788	0.999965	-4.50733
chr17.43200204.43200455	-1.31067	-0.0977746	-2.56621	0.0128137	0.999965	-4.52537
chr9.9942922.9943460	0.835762	1.5838	2.56575	0.0128289	0.999965	-4.39311
chr2.9111947.9112784	-0.616528	3.07334	-2.56548	0.0128381	0.999965	-4.25837
chr12.70516391.70516612	-1.40044	0.190961	-2.56541	0.0128405	0.999965	-4.51443
chr1.37875893.37876156	1.20369	0.0333926	2.56529	0.0128444	0.999965	-4.50931
chr3.65557182.65557460	-0.898942	0.561401	-2.56519	0.0128475	0.999965	-4.42437
chr3.63227611.63228421	-0.907812	1.28806	-2.56451	0.0128704	0.999965	-4.44002
chr20.53070615.53071267	1.21888	0.568855	2.56407	0.012885	0.999965	-4.50979
chr1.217721555.217722025	0.873171	1.85019	2.56361	0.0129003	0.999965	-4.4031
chr9.20693094.20693540	-0.756056	1.643	-2.56348	0.0129047	0.999965	-4.40504
chr11.108434067.108434294	1.58948	0.262574	2.56268	0.0129313	0.999965	-4.52686
chr6.34366180.34366367	-1.4567	0.877752	-2.56259	0.0129345	0.999965	-4.51921
chr11.109306161.109306886	-0.747283	2.43884	-2.56258	0.0129347	0.999965	-4.35608
chr8.63219437.63219790	1.71017	0.645571	2.5623	0.0129442	0.999965	-4.53334
chr6.61587091.61587323	-1.47469	-0.243062	-2.56185	0.0129591	0.999965	-4.52885
chr6.52389484.52390011	-0.881066	0.450204	-2.56177	0.0129618	0.999965	-4.45753
chr4.87353587.87353927	-1.32628	0.0896206	-2.56176	0.0129623	0.999965	-4.50847
chr2.38508403.38508831	0.739788	1.75822	2.55991	0.0130243	0.999965	-4.39057
chrX.115957920.115958413	0.928527	0.965392	2.55985	0.0130266	0.999965	-4.47002
chr7.25949800.25950255	-0.830196	1.64683	-2.55869	0.0130655	0.999965	-4.41256
chr9.108603335.108603550	-0.888184	-0.206783	-2.55847	0.0130731	0.999965	-4.44984
chr12.332845.333385	-1.73084	0.0869727	-2.55807	0.0130866	0.999965	-4.53854
chr5.22561609.22561844	1.62651	0.0302855	2.55801	0.0130886	0.999965	-4.53798
chr2.27494319.27495540	-0.664238	3.17193	-2.55776	0.0130969	0.999965	-4.22666
chr8.111100659.111101137	1.40809	0.489832	2.5576	0.0131026	0.999965	-4.51466
chr21.38095137.38095534	-1.15962	0.495956	-2.5572	0.0131159	0.999965	-4.51068
chr3.171497361.171497946	-0.833032	2.2085	-2.55665	0.0131345	0.999965	-4.25854
chr13.50588064.50588307	-1.06576	0.660555	-2.55639	0.0131436	0.999965	-4.4874
chrX.16100725.16100949	-1.45286	0.0539114	-2.55613	0.0131523	0.999965	-4.52025
chr3.124670338.124670722	1.22772	0.069065	2.55493	0.0131933	0.999965	-4.4648
chr15.37771537.37771985	-1.86517	0.839548	-2.55443	0.0132101	0.999965	-4.53172
chr4.142960266.142961360	1.4266	1.17303	2.55396	0.0132261	0.999965	-4.47687
chr11.109109397.109109771	0.985896	0.632967	2.55361	0.0132383	0.999965	-4.45312
chr7.39453775.39454181	1.1327	1.02764	2.55335	0.0132471	0.999965	-4.4896
chr9.562373.562622	-0.926008	1.0459	-2.55289	0.013263	0.999965	-4.44134
chr5.122350696.122350980	-0.917829	0.459175	-2.55244	0.0132784	0.999965	-4.45676
chr2.47128875.47129624	1.25656	0.917277	2.5524	0.0132795	0.999965	-4.50172
chr1.11158559.11159454	1.17936	0.87708	2.5523	0.013283	0.999965	-4.50622
chr1.202401784.202402110	1.09566	0.238162	2.55189	0.0132972	0.999965	-4.47735
chr1.183736366.183736855	-1.65689	0.451558	-2.55179	0.0133006	0.999965	-4.53155
chr14.89845483.89845788	1.47649	0.245567	2.55071	0.0133376	0.999965	-4.51925
chr12.56261869.56262183	0.631707	3.36667	2.55	0.0133621	0.999965	-4.2358
chr4.119536865.119537193	-1.58229	0.206549	-2.54934	0.0133848	0.999965	-4.52273
chr20.59087952.59088360	0.89199	0.817964	2.54908	0.013394	0.999965	-4.41918
chr17.33193198.33193682	-0.718141	1.51075	-2.54901	0.0133965	0.999965	-4.34273
chrX.105130575.105130902	1.03686	0.285973	2.54891	0.0133998	0.999965	-4.43441
chr5.8681241.8681743	0.928002	0.946457	2.54864	0.0134091	0.999965	-4.38786
chr3.162521391.162521737	1.51409	-0.243206	2.5485	0.0134141	0.999965	-4.50986
chr11.9193409.9193678	-1.10302	0.546129	-2.54828	0.0134217	0.999965	-4.4552
chr4.108355606.108356196	0.900868	1.37446	2.54798	0.0134318	0.999965	-4.41705
chr7.55144411.55145116	1.22234	0.934144	2.54688	0.01347	0.999965	-4.49584
chr14.52355041.52355403	1.44077	-0.014462	2.54629	0.0134905	0.999965	-4.5226
chr16.81238375.81238798	1.77581	-0.217874	2.54615	0.0134953	0.999965	-4.53929
chr2.75787688.75788081	1.00539	0.418556	2.54474	0.0135445	0.999965	-4.45285
chr8.27931103.27931773	-0.680058	2.44788	-2.54459	0.0135498	0.999965	-4.36526
chr2.238743605.238743985	-0.841044	1.23253	-2.54393	0.013573	0.999965	-4.41391
chr4.2710613.2711048	-1.89631	-0.248921	-2.54387	0.0135749	0.999965	-4.54256
chr1.10048487.10048688	-1.54665	-0.125253	-2.54365	0.0135827	0.999965	-4.52051
chr18.62812308.62812552	-1.55735	0.178234	-2.54338	0.013592	0.999965	-4.5294
chr20.37394944.37395125	1.78936	0.285422	2.54263	0.0136182	0.999965	-4.5383
chr11.69848129.69848496	0.836051	0.636	2.54202	0.01364	0.999965	-4.44242
chr7.131629417.131629894	-0.897713	1.70031	-2.54155	0.0136562	0.999965	-4.40037
chr14.47194099.47194760	1.8298	0.328614	2.54148	0.0136587	0.999965	-4.53172
chr4.2329991.2330926	0.58084	3.70742	2.54142	0.0136608	0.999965	-4.17082
chr18.24662731.24663316	-0.770547	0.982024	-2.54109	0.0136726	0.999965	-4.39793
chr9.98358059.98358891	-0.798051	1.74885	-2.54055	0.0136917	0.999965	-4.376
chr5.36573360.36573839	-1.80807	0.824483	-2.54042	0.0136961	0.999965	-4.53506
chr5.31613742.31614051	-1.79231	-0.304759	-2.54005	0.0137092	0.999965	-4.53583
chr9.437198.438365	0.668306	2.28102	2.53977	0.0137191	0.999965	-4.2875
chr9.135543351.135543918	0.867761	1.51192	2.53885	0.0137517	0.999965	-4.45418
chr5.154091575.154092028	1.03432	0.725743	2.53856	0.013762	0.999965	-4.47284
chr1.208015330.208015856	1.05615	0.800091	2.53839	0.013768	0.999965	-4.46586
chr3.46923464.46924026	0.59763	2.33489	2.53829	0.0137715	0.999965	-4.28228
chr1.208669105.208669549	-0.826178	1.08414	-2.53821	0.0137741	0.999965	-4.41636
chr10.19892195.19892566	1.32317	1.09375	2.53786	0.0137866	0.999965	-4.49569
chr6.107418239.107418413	1.27871	-0.090258	2.53715	0.0138117	0.999965	-4.51805
chr2.194494963.194495311	1.46007	0.236634	2.53669	0.0138282	0.999965	-4.53223
chr4.90537618.90537919	1.41201	0.151816	2.53661	0.0138312	0.999965	-4.53081
chr6.161493630.161494414	-0.60378	2.21476	-2.53637	0.0138397	0.999965	-4.30441
chr7.50763708.50764181	1.64371	-0.00998722	2.53606	0.0138507	0.999965	-4.53714
chr18.51039057.51039398	1.61872	-0.142412	2.53573	0.0138625	0.999965	-4.53975
chr5.120347744.120347956	1.24411	-0.250598	2.5352	0.0138813	0.999965	-4.48231
chr9.33814070.33814371	1.29192	0.78879	2.53478	0.0138964	0.999965	-4.52907
chr9.133742850.133743349	-0.467888	2.73382	-2.53476	0.0138971	0.999965	-4.20901
chr18.45627253.45627538	-1.08822	0.0619486	-2.53431	0.0139129	0.999965	-4.5023
chr6.16494858.16495172	-1.03036	1.9213	-2.53411	0.0139202	0.999965	-4.45012
chr9.73115944.73116332	-1.79602	0.177022	-2.53409	0.0139209	0.999965	-4.53226
chr7.157359739.157360186	-0.610886	2.69183	-2.53401	0.0139237	0.999965	-4.23221
chr12.42402847.42403333	1.14567	0.414955	2.5335	0.0139419	0.999965	-4.50078
chr10.21727475.21728178	-1.4082	1.42801	-2.5333	0.0139492	0.999965	-4.50053
chr16.1550030.1550621	0.649724	1.72385	2.53289	0.0139641	0.999965	-4.32083
chr10.129466810.129468081	-0.42861	3.70202	-2.53281	0.0139667	0.999965	-4.1128
chr6.112149320.112149672	-0.959636	-0.0164854	-2.53263	0.0139731	0.999965	-4.47704
chr4.119113218.119113694	1.54755	0.0699337	2.53208	0.0139928	0.999965	-4.54168
chr2.71748234.71748425	-1.37353	-0.0237102	-2.53191	0.0139989	0.999965	-4.53749
chrX.106941344.106941785	-1.3391	1.63326	-2.5319	0.0139996	0.999965	-4.47342
chr7.4753731.4754703	0.532025	3.22847	2.53165	0.0140086	0.999965	-4.20003
chr14.44639535.44640260	1.9054	-0.0102156	2.5312	0.0140246	0.999965	-4.52858
chr17.21495214.21495806	-0.628943	1.30225	-2.53045	0.0140516	0.999965	-4.32431
chr6.150276684.150277230	1.13665	0.25233	2.53031	0.0140567	0.999965	-4.49369
chr18.26540087.26540504	-1.23256	0.336661	-2.53005	0.014066	0.999965	-4.5135
chr6.36427807.36428105	-1.49638	0.937762	-2.52931	0.0140929	0.999965	-4.52598
chr10.71919995.71920414	-1.67975	-0.0655055	-2.52931	0.014093	0.999965	-4.53428
chr11.123108190.123108495	1.43413	0.102233	2.52918	0.0140976	0.999965	-4.53187
chr11.41665406.41666284	-0.795651	1.9483	-2.52909	0.0141008	0.999965	-4.38564
chr12.79861663.79862190	-1.33405	0.560385	-2.52869	0.0141153	0.999965	-4.51086
chr8.23049003.23049254	1.27305	0.0900246	2.52714	0.0141716	0.999965	-4.52163
chr10.100656512.100656779	-1.33045	0.579567	-2.52564	0.0142263	0.999965	-4.51479
chr6.148349585.148349965	1.77903	0.0487582	2.52554	0.01423	0.999965	-4.54186
chr12.50568038.50568360	1.51713	-0.0124749	2.52536	0.0142366	0.999965	-4.53265
chr12.7433308.7433648	-1.76251	-0.0257222	-2.52486	0.0142548	0.999965	-4.53809
chr1.109201265.109201551	-0.76977	2.14229	-2.52471	0.0142603	0.999965	-4.41479
chr17.76048661.76048981	1.44767	0.962558	2.52432	0.0142746	0.999965	-4.50737
chr8.20459687.20460049	-1.75508	-0.23981	-2.52385	0.0142915	0.999965	-4.54082
chr8.133826676.133826969	1.83009	-0.080124	2.52341	0.0143078	0.999965	-4.5372
chr12.47032703.47033394	-1.06736	0.741179	-2.52244	0.0143435	0.999965	-4.47357
chr10.31071677.31071917	-1.53453	0.0847388	-2.52212	0.0143551	0.999965	-4.52835
chr20.18669013.18670107	0.486359	2.57409	2.52211	0.0143554	0.999965	-4.17327
chr9.27791408.27791620	1.46851	0.549382	2.52207	0.014357	0.999965	-4.52736
chr3.50474750.50475116	-1.5081	0.581466	-2.52179	0.0143673	0.999965	-4.52903
chr20.30894709.30895153	-1.78952	-0.156071	-2.52128	0.014386	0.999965	-4.53468
chr6.147930774.147931039	-1.41161	-0.00564121	-2.52098	0.014397	0.999965	-4.52566
chr14.50347580.50348120	0.967027	1.13987	2.52095	0.0143981	0.999965	-4.4738
chr9.107805230.107805539	1.28356	-0.0587065	2.52093	0.0143992	0.999965	-4.52592
chr22.48703016.48703367	-1.67125	0.110159	-2.52069	0.0144077	0.999965	-4.5349
chr19.47062260.47062661	1.25078	1.18121	2.52069	0.0144078	0.999965	-4.47751
chr8.118524538.118525185	1.24705	0.643232	2.52065	0.0144093	0.999965	-4.5007
chr4.24007903.24008222	-1.68765	-0.239462	-2.5206	0.0144112	0.999965	-4.53673
chr8.18807171.18807654	-1.02913	1.13317	-2.52012	0.014429	0.999965	-4.4475
chr4.78704811.78705279	-0.636635	1.85633	-2.51977	0.014442	0.999965	-4.34641
chr3.194840915.194841594	-0.67882	2.63822	-2.51972	0.0144435	0.999965	-4.33886
chr14.48316303.48316746	-1.02415	0.888429	-2.51971	0.0144442	0.999965	-4.46879
chr10.103254841.103255225	-1.03993	0.895641	-2.51964	0.0144466	0.999965	-4.49822
chr5.69007859.69008074	0.784337	1.02592	2.51909	0.0144669	0.999965	-4.41583
chr1.245227247.245227818	-0.664059	2.10707	-2.51874	0.0144799	0.999965	-4.30305
chr5.88299750.88300091	-0.914706	0.634671	-2.51819	0.0145003	0.999965	-4.46032
chr3.128619577.128619800	-1.49121	0.630004	-2.51755	0.0145242	0.999965	-4.52866
chr2.182954750.182955259	-1.4258	0.180881	-2.51534	0.0146065	0.999965	-4.51395
chrX.53580618.53581273	-0.836761	0.815571	-2.51526	0.0146094	0.999965	-4.44434
chr10.10869703.10869935	-0.736788	2.26773	-2.51496	0.0146206	0.999965	-4.40729
chr11.106724205.106724943	0.800834	1.49024	2.51448	0.0146386	0.999965	-4.43195
chr18.67418049.67418419	1.3215	0.100601	2.51417	0.0146504	0.999965	-4.51579
chr9.21677546.21678223	1.55163	1.56578	2.51413	0.0146517	0.999965	-4.51498
chr19.30695084.30695592	0.883015	0.909771	2.51361	0.0146713	0.999965	-4.46082
chr3.50654989.50655237	-1.45087	0.0173915	-2.51288	0.0146986	0.999965	-4.53489
chr12.26961470.26962362	1.01644	1.5564	2.5126	0.0147093	0.999965	-4.45583
chr22.49862343.49862636	-1.16848	0.256316	-2.5125	0.0147131	0.999965	-4.50835
chr5.40383526.40384610	0.680152	2.13125	2.51203	0.0147306	0.999965	-4.29279
chr15.84784048.84784670	1.84657	0.538499	2.51187	0.0147368	0.999965	-4.53797
chr5.77168803.77169064	1.31306	0.168438	2.51172	0.0147422	0.999965	-4.51512
chr5.157303901.157304303	-1.05599	0.774884	-2.51122	0.0147613	0.999965	-4.49808
chr2.236985833.236986170	0.857292	0.773802	2.51092	0.0147727	0.999965	-4.46192
chr15.56532559.56533357	0.886333	1.20481	2.51064	0.0147832	0.999965	-4.4043
chr2.235087848.235088139	1.43223	-0.102418	2.51061	0.0147843	0.999965	-4.51756
chr3.47870249.47870438	-1.56963	0.483551	-2.51047	0.0147897	0.999965	-4.53266
chr17.49315404.49315894	-0.667312	2.12933	-2.51012	0.0148028	0.999965	-4.3313
chr9.125297140.125297619	1.24873	0.394314	2.50999	0.0148077	0.999965	-4.50587
chr12.19624221.19625004	0.872726	1.84361	2.50995	0.0148093	0.999965	-4.42351
chr18.74876745.74877135	-1.06887	0.771308	-2.50861	0.0148601	0.999965	-4.47661
chr20.47516800.47517156	1.27348	0.408532	2.50846	0.0148658	0.999965	-4.51229
chr2.239736362.239736750	1.75086	0.364817	2.50785	0.0148888	0.999965	-4.5331
chr14.29216831.29217360	-0.607703	2.8299	-2.50779	0.0148911	0.999965	-4.28015
chr3.14235052.14235369	-0.864922	1.67819	-2.50755	0.0149001	0.999965	-4.37715
chr18.58091438.58091785	1.57532	0.00876859	2.50744	0.0149045	0.999965	-4.52954
chr7.16670746.16671019	1.11917	0.0879559	2.50699	0.0149217	0.999965	-4.49825
chr14.52051828.52052750	0.880058	1.48323	2.50696	0.0149225	0.999965	-4.45058
chr5.16916488.16916848	1.13025	0.489	2.50679	0.0149293	0.999965	-4.50504
chr5.108503998.108504331	-1.47501	-0.0235462	-2.50657	0.0149376	0.999965	-4.53251
chr16.74603889.74604136	-1.16904	0.892939	-2.50656	0.014938	0.999965	-4.52418
chrX.108131307.108131825	1.04085	1.76076	2.50638	0.0149447	0.999965	-4.45138
chr19.38152583.38152976	-1.1594	0.599195	-2.50593	0.0149621	0.999965	-4.51107
chr7.34996626.34996992	-1.35388	0.0834394	-2.50558	0.0149755	0.999965	-4.51739
chr10.87749824.87750436	1.13648	0.703657	2.505	0.0149974	0.999965	-4.49776
chr14.51251469.51252033	-1.59862	0.815616	-2.50469	0.0150095	0.999965	-4.53651
chr20.19628657.19628859	1.02652	0.796793	2.50455	0.0150148	0.999965	-4.4795
chr14.99642839.99643122	1.68823	0.546616	2.50375	0.0150454	0.999965	-4.52672
chr10.29517296.29517646	-0.995496	0.937823	-2.5036	0.0150514	0.999965	-4.46281
chr6.167921949.167922187	-0.654134	1.96884	-2.50326	0.0150641	0.999965	-4.2731
chr11.76847235.76847758	0.960435	0.867128	2.5032	0.0150664	0.999965	-4.46663
chr8.116693573.116693998	1.29135	0.373823	2.50253	0.0150925	0.999965	-4.51149
chr20.60589728.60590026	0.947253	0.559263	2.50242	0.0150965	0.999965	-4.48311
chrX.140123431.140123776	1.33851	0.026117	2.50239	0.0150978	0.999965	-4.52491
chr6.119821453.119821666	-1.10938	0.00725396	-2.50228	0.0151018	0.999965	-4.48936
chr11.19507999.19508463	-1.8117	0.202725	-2.50216	0.0151065	0.999965	-4.53821
chr2.72176340.72176581	1.54387	-0.0632117	2.50125	0.0151416	0.999965	-4.5303
chr3.179942246.179942869	-0.859702	1.76257	-2.50124	0.0151422	0.999965	-4.40463
chr13.49348824.49349159	-0.999644	1.14332	-2.50082	0.0151584	0.999965	-4.44818
chr12.94049760.94050030	-0.673902	2.17684	-2.50078	0.0151598	0.999965	-4.25669
chr15.64466614.64467016	-1.09355	0.489011	-2.50061	0.0151666	0.999965	-4.49549
chr5.150017795.150018170	1.48494	0.621729	2.50057	0.0151681	0.999965	-4.53407
chr12.60148702.60149256	1.75861	0.316477	2.50014	0.0151844	0.999965	-4.5405
chr17.80561718.80562113	1.74226	0.0832369	2.5	0.01519	0.999965	-4.53925
chr9.100515936.100516374	1.31001	0.159338	2.4998	0.0151976	0.999965	-4.52306
chr5.137332213.137332736	-0.662182	1.84204	-2.49938	0.015214	0.999965	-4.24922
chr12.72868979.72869307	-1.24762	0.244161	-2.4991	0.0152247	0.999965	-4.5078
chr8.37157500.37158106	1.64029	-0.26471	2.49866	0.0152421	0.999965	-4.53728
chr10.2867740.2868203	-0.701444	1.51096	-2.49865	0.0152425	0.999965	-4.36683
chr4.139042952.139043442	1.19265	0.924757	2.49863	0.0152429	0.999965	-4.50257
chr6.164838082.164838452	-0.915037	0.00673738	-2.49849	0.0152484	0.999965	-4.42222
chr6.108167368.108167678	1.24925	0.788551	2.49841	0.0152518	0.999965	-4.51052
chr3.138479483.138479780	1.14576	0.128598	2.49809	0.0152641	0.999965	-4.48539
chr9.97625434.97625899	-1.17932	0.408753	-2.49792	0.0152708	0.999965	-4.45724
chr15.87269463.87269884	-1.6044	0.536899	-2.49776	0.0152767	0.999965	-4.53755
chr3.143265391.143265901	1.5326	0.47453	2.49774	0.0152777	0.999965	-4.52217
chr6.138297868.138298324	1.76035	0.30097	2.49762	0.0152823	0.999965	-4.53758
chr7.118928473.118928828	1.45648	-0.146141	2.49745	0.0152889	0.999965	-4.51266
chr5.56496655.56497178	-1.13473	0.679503	-2.49713	0.0153016	0.999965	-4.50269
chr16.77599906.77600089	-1.43709	0.254563	-2.49694	0.0153088	0.999965	-4.5193
chrX.115972793.115973090	-0.887752	1.3859	-2.49655	0.0153242	0.999965	-4.42662
chr8.94834647.94835063	1.45297	0.183387	2.49654	0.0153246	0.999965	-4.52625
chr5.179166741.179167705	-0.579279	2.20276	-2.49639	0.0153303	0.999965	-4.31565
chr20.32342510.32342802	-1.35088	0.184726	-2.49607	0.0153426	0.999965	-4.53127
chr12.65778925.65779402	1.42405	0.150605	2.49517	0.0153781	0.999965	-4.5269
chr2.132766673.132767016	-1.20015	0.0549341	-2.49504	0.0153832	0.999965	-4.50791
chr10.73932307.73932818	-1.20378	0.685315	-2.49493	0.0153874	0.999965	-4.5243
chr20.24798889.24799556	-0.81591	1.84313	-2.49463	0.0153993	0.999965	-4.38072
chr12.2217884.2218078	-0.719448	1.04075	-2.49452	0.0154036	0.999965	-4.39437
chr12.50517515.50518037	1.21076	0.822642	2.49406	0.0154215	0.999965	-4.51229
chr5.42228383.42228767	1.01937	0.102511	2.49402	0.015423	0.999965	-4.46635
chr5.88827055.88827559	-0.667672	1.97207	-2.494	0.0154241	0.999965	-4.34588
chr7.75442258.75442832	-1.16677	1.60344	-2.49348	0.0154443	0.999965	-4.47636
chr15.72107130.72107454	-1.0714	1.05383	-2.49316	0.0154567	0.999965	-4.47249
chr5.87243178.87243447	-1.72661	0.0580031	-2.49268	0.0154758	0.999965	-4.53294
chrX.43907249.43907589	1.3142	-0.121055	2.49245	0.015485	0.999965	-4.51038
chr12.49011833.49012303	-1.88659	-0.214914	-2.49228	0.0154917	0.999965	-4.54447
chr18.62982626.62983113	0.811425	1.03246	2.49198	0.0155034	0.999965	-4.45566
chr4.76589455.76589721	0.756143	2.01226	2.49141	0.0155258	0.999965	-4.36944
chr7.78225570.78226229	1.09815	0.422423	2.49124	0.0155327	0.999965	-4.4816
chr6.144555104.144555567	-1.41137	0.883123	-2.49098	0.015543	0.999965	-4.52782
chr14.34038645.34038929	1.32132	0.956966	2.49017	0.0155748	0.999965	-4.50854
chr3.112623322.112624007	0.802968	1.78203	2.49013	0.0155764	0.999965	-4.43457
chr19.14183551.14184021	1.53359	0.619974	2.48944	0.0156039	0.999965	-4.52955
chr14.59067160.59067509	-1.72512	-0.159579	-2.48896	0.0156229	0.999965	-4.53877
chrX.35382948.35383532	0.749273	1.93121	2.48889	0.0156256	0.999965	-4.37674
chr10.3835857.3836172	-0.8983	1.19462	-2.48852	0.0156403	0.999965	-4.47516
chr6.38290153.38290854	-0.574565	2.19877	-2.48836	0.0156466	0.999965	-4.23912
chr5.97102068.97102466	-1.46886	0.0932314	-2.48796	0.0156627	0.999965	-4.52826
chr11.8387331.8387756	-1.30124	0.824967	-2.48775	0.0156711	0.999965	-4.48492
chr22.41746539.41747038	0.5322	3.16446	2.48762	0.0156761	0.999965	-4.24973
chrX.132797296.132797569	1.00103	0.972217	2.48715	0.0156949	0.999965	-4.45323
chr9.137063948.137064589	0.672254	2.14538	2.48707	0.0156978	0.999965	-4.33591
chr1.87369803.87370852	1.17312	1.2946	2.48678	0.0157096	0.999965	-4.49063
chr6.65638114.65638632	-1.10683	0.705176	-2.48662	0.0157159	0.999965	-4.47555
chr12.64707126.64707727	1.32374	0.569975	2.48603	0.0157395	0.999965	-4.5168
chr2.220687347.220687659	-0.939421	0.485359	-2.48599	0.0157413	0.999965	-4.47392
chr7.66086758.66087415	-1.07654	1.39442	-2.48556	0.0157582	0.999965	-4.4753
chr17.21202676.21203066	1.92706	0.193192	2.48535	0.0157666	0.999965	-4.53705
chr19.55418092.55418637	0.561149	2.25207	2.48527	0.0157698	0.999965	-4.31036
chr3.159634974.159635457	-1.29878	0.299988	-2.48474	0.0157914	0.999965	-4.528
chrX.53990062.53990642	0.701699	1.28047	2.48465	0.0157949	0.999965	-4.32465
chr8.98478028.98478258	-1.5348	-0.240661	-2.48455	0.0157988	0.999965	-4.53824
chr1.216079420.216079725	1.21794	0.241812	2.4844	0.0158047	0.999965	-4.50525
chr13.84624935.84625296	1.30202	-0.0104785	2.48425	0.015811	0.999965	-4.53033
chr13.86585613.86586466	0.660332	1.86963	2.48377	0.0158303	0.999965	-4.36022
chr2.131413130.131413575	1.33053	0.343616	2.48345	0.015843	0.999965	-4.52097
chr5.135498026.135498437	-1.83502	0.025727	-2.4833	0.0158489	0.999965	-4.54579
chr1.58466735.58467339	-0.821093	1.21164	-2.48258	0.015878	0.999965	-4.40744
chr9.86494470.86495312	1.09545	1.81643	2.48253	0.01588	0.999965	-4.45521
chr16.56789233.56789665	-1.03882	0.255628	-2.48246	0.0158829	0.999965	-4.46897
chr2.2271500.2272046	1.56269	0.395561	2.48203	0.0159002	0.999965	-4.52061
chr17.48127330.48127732	0.90509	1.62653	2.4818	0.0159093	0.999965	-4.45962
chr4.85243815.85244224	-1.19237	0.253103	-2.48176	0.0159112	0.999965	-4.48259
chr13.98548306.98548544	-1.27609	0.207227	-2.48168	0.0159142	0.999965	-4.53121
chr1.242556312.242556552	1.66407	-0.226708	2.48135	0.0159275	0.999965	-4.54491
chr5.126452569.126452768	1.11153	0.412008	2.48027	0.0159714	0.999965	-4.5111
chr3.142645447.142645903	-0.977362	2.03669	-2.48006	0.0159799	0.999965	-4.42022
chrX.39162982.39163441	1.06084	0.78871	2.47997	0.0159836	0.999965	-4.47158
chr7.69800412.69801067	-0.590781	3.10037	-2.47994	0.0159848	0.999965	-4.21908
chr9.5494067.5494488	1.67262	-0.0195192	2.47972	0.0159937	0.999965	-4.5449
chr7.16966283.16966791	0.991917	0.955814	2.47968	0.0159952	0.999965	-4.48465
chr6.125906319.125906758	1.21655	0.698365	2.4796	0.0159986	0.999965	-4.5084
chr11.103901695.103902150	-1.02386	1.16966	-2.47888	0.0160278	0.999965	-4.4713
chr5.174999656.175000028	-1.2976	0.0111843	-2.47862	0.0160384	0.999965	-4.50833
chr13.60583974.60584711	-1.17848	0.725578	-2.4785	0.016043	0.999965	-4.49903
chr15.70362881.70363308	-0.756006	1.10987	-2.47847	0.0160444	0.999965	-4.38256
chr8.71258144.71258362	1.47658	-0.0355208	2.4783	0.0160514	0.999965	-4.54277
chr17.78822597.78822953	1.62575	0.541297	2.4783	0.0160514	0.999965	-4.53055
chr7.40701035.40701490	-0.64841	2.02177	-2.47829	0.0160518	0.999965	-4.34747
chr3.14784109.14784384	0.896931	0.14492	2.47827	0.0160527	0.999965	-4.46064
chr14.76710060.76710541	1.32536	0.160542	2.47817	0.0160567	0.999965	-4.52701
chr3.49615683.49615944	1.2405	-0.237306	2.47806	0.0160611	0.999965	-4.50315
chr5.138824515.138825393	0.993297	1.43675	2.47804	0.0160621	0.999965	-4.44332
chr7.20033666.20033902	1.37096	-0.177944	2.47792	0.0160669	0.999965	-4.54092
chr11.113231537.113232027	-1.88406	-0.00033569	-2.47762	0.0160792	0.999965	-4.53678
chr8.12583564.12583918	1.5549	0.159349	2.47754	0.0160821	0.999965	-4.52932
chr4.15327117.15327429	1.13069	0.258979	2.47724	0.0160946	0.999965	-4.49733
chr6.73079628.73080220	1.29308	1.21658	2.4772	0.0160959	0.999965	-4.51003
chr10.13650085.13650636	0.907316	1.12839	2.47694	0.0161067	0.999965	-4.44928
chr8.92478727.92479377	1.09685	0.439547	2.47685	0.0161104	0.999965	-4.47147
chr15.83275453.83275756	1.51637	0.258045	2.4763	0.0161328	0.999965	-4.53189
chr11.73198682.73199076	-0.746576	2.20339	-2.47595	0.0161474	0.999965	-4.3858
chr20.7859185.7859602	-0.968721	0.494763	-2.47576	0.016155	0.999965	-4.48246
chr1.50591611.50591940	1.48441	-0.151918	2.47525	0.0161758	0.999965	-4.53293
chr20.12012227.12012570	1.35874	-0.0204501	2.47521	0.0161773	0.999965	-4.5297
chr2.137228529.137229353	1.63141	0.755495	2.47517	0.016179	0.999965	-4.53817
chr5.168947115.168947720	-0.721679	1.80259	-2.47496	0.0161878	0.999965	-4.36348
chr8.85959056.85960475	0.824426	2.20925	2.47445	0.0162088	0.999965	-4.37764
chr7.89773617.89773961	-1.61128	-0.0112207	-2.47392	0.0162305	0.999965	-4.54218
chr2.38315767.38316178	0.95741	0.922896	2.47377	0.0162366	0.999965	-4.46995
chr10.63430430.63430834	-1.08449	1.27594	-2.47324	0.0162585	0.999965	-4.4954
chr3.120364740.120365133	-1.36406	0.849079	-2.47309	0.0162646	0.999965	-4.51798
chr3.74691883.74692203	1.04009	-0.233758	2.47304	0.0162665	0.999965	-4.489
chr14.75610893.75611204	1.52802	0.200871	2.47292	0.0162717	0.999965	-4.52586
chr2.40096168.40096694	-0.746949	2.30496	-2.47255	0.0162866	0.999965	-4.37551
chr8.20866396.20866736	1.64023	-0.222401	2.47241	0.0162924	0.999965	-4.52831
chr2.45869103.45869599	-1.27611	0.746532	-2.47214	0.0163036	0.999965	-4.51219
chr7.51045726.51046056	1.30774	0.266706	2.47211	0.0163051	0.999965	-4.52099
chr2.160925204.160925590	1.73799	-0.236936	2.47196	0.0163112	0.999965	-4.54226
chr5.149976122.149976399	-1.72359	-0.261737	-2.47154	0.0163285	0.999965	-4.54229
chr3.42466760.42467070	1.52014	-0.087007	2.47148	0.0163308	0.999965	-4.54292
chr1.57059010.57059472	0.88809	0.605086	2.47118	0.0163434	0.999965	-4.46621
chr3.8205263.8205591	1.73482	-0.106361	2.47051	0.016371	0.999965	-4.54245
chr13.96994149.96995149	-1.293	1.51841	-2.47026	0.0163815	0.999965	-4.49221
chr14.44889829.44890244	1.00434	0.308282	2.46951	0.0164127	0.999965	-4.49294
chr7.44349176.44349708	0.853618	0.567939	2.46881	0.0164415	0.999965	-4.46124
chr5.13591682.13592146	-1.5101	0.929611	-2.4687	0.0164463	0.999965	-4.52507
chr3.101184051.101184515	-1.11801	-0.00455183	-2.46804	0.0164737	0.999965	-4.5059
chr22.37171559.37171951	-1.20345	0.518809	-2.46803	0.016474	0.999965	-4.50579
chr10.28782613.28783534	-0.436288	3.68329	-2.46794	0.0164778	0.999965	-4.18593
chr1.121494757.121495101	-1.08799	0.39715	-2.46763	0.0164909	0.999965	-4.51123
chr16.82332958.82333366	0.800466	1.49584	2.46761	0.0164918	0.999965	-4.39641
chr16.68345428.68346037	0.913357	0.819197	2.46745	0.0164984	0.999965	-4.47636
chr4.121168715.121169230	1.10496	0.404912	2.46739	0.0165006	0.999965	-4.48013
chr12.90122445.90122977	-1.13674	0.341027	-2.46732	0.0165036	0.999965	-4.51664
chr12.107079059.107079844	0.766799	1.89858	2.46732	0.0165037	0.999965	-4.37803
chr1.32304086.32304617	-0.749499	1.23163	-2.46711	0.0165125	0.999965	-4.43243
chr2.89048303.89048922	1.06488	1.29082	2.46701	0.0165167	0.999965	-4.4441
chr12.17110269.17110797	0.543303	2.5833	2.46691	0.0165207	0.999965	-4.26503
chr14.27391853.27392440	-1.42972	0.146472	-2.46685	0.0165233	0.999965	-4.53199
chr16.74322044.74322944	0.498705	3.86297	2.46614	0.0165529	0.999965	-4.12566
chr8.96909564.96909796	-1.75987	-0.290322	-2.46589	0.0165633	0.999965	-4.5431
chr10.29681096.29681419	-1.19741	0.118202	-2.46581	0.0165666	0.999965	-4.52529
chr16.23392940.23393365	1.55806	-0.202194	2.46412	0.0166377	0.999965	-4.5373
chr8.78562367.78562601	1.25305	-0.0619331	2.46387	0.0166481	0.999965	-4.52752
chr18.45810840.45811339	-1.58786	0.432622	-2.4633	0.016672	0.999965	-4.53807
chr3.172836548.172836924	1.10564	0.146628	2.46291	0.0166887	0.999965	-4.51702
chr16.85397383.85397825	-0.632686	2.57669	-2.46228	0.0167153	0.999965	-4.325
chr11.111797081.111797499	-0.971068	0.779228	-2.46208	0.0167238	0.999965	-4.47768
chr14.76500118.76500476	-1.40305	0.282924	-2.46207	0.0167239	0.999965	-4.53356
chr12.39145260.39145729	1.12618	0.47876	2.46207	0.016724	0.999965	-4.50016
chr5.132505998.132506390	-0.725254	1.34884	-2.46186	0.0167331	0.999965	-4.42697
chr5.15937603.15937950	-1.44337	-0.0233182	-2.46095	0.0167712	0.999965	-4.52909
chr7.80832093.80832496	1.4411	-0.161316	2.46067	0.0167833	0.999965	-4.53231
chr8.125270457.125270700	0.752608	1.18236	2.46027	0.0168003	0.999965	-4.42933
chr14.32711232.32711639	0.946712	0.301768	2.46006	0.0168092	0.999965	-4.49818
chr5.163802949.163803472	1.0202	0.383452	2.45966	0.016826	0.999965	-4.50576
chr1.88462573.88463219	-0.682395	2.50435	-2.45964	0.0168268	0.999965	-4.34696
chr9.4197609.4197843	-1.30644	-0.226051	-2.45928	0.0168424	0.999965	-4.53317
chr5.119324239.119324642	-0.949426	1.60659	-2.45903	0.0168529	0.999965	-4.43697
chr11.40162675.40163560	0.996565	1.22132	2.45798	0.0168976	0.999965	-4.44019
chr17.76465901.76466594	-0.567181	2.6829	-2.45655	0.0169586	0.999965	-4.31183
chr10.123639891.123640406	-0.861548	1.63352	-2.45637	0.0169664	0.999965	-4.44184
chr7.19690612.19690989	1.78669	0.0250478	2.45628	0.0169701	0.999965	-4.5396
chr6.16771010.16771219	-0.794514	1.39386	-2.4559	0.0169865	0.999965	-4.44119
chr1.59393130.59394036	0.570573	2.8746	2.45584	0.016989	0.999965	-4.22692
chr9.127129404.127129965	0.861419	1.33804	2.45561	0.0169986	0.999965	-4.41515
chr2.19933087.19934004	0.861498	1.45463	2.45497	0.0170261	0.999965	-4.4458
chr12.98155770.98155967	-0.901136	0.0728359	-2.45464	0.0170402	0.999965	-4.45301
chr1.206968859.206969779	0.732212	1.80457	2.45443	0.0170496	0.999965	-4.41335
chr4.6343965.6344202	1.50279	0.209565	2.45437	0.0170521	0.999965	-4.538
chr9.126569158.126569389	1.27417	0.0899349	2.45326	0.0170998	0.999965	-4.53067
chr13.33615289.33615692	0.883139	0.513547	2.45318	0.0171032	0.999965	-4.44345
chr18.904843.905199	1.37183	0.319833	2.45285	0.0171174	0.999965	-4.52576
chr14.58690114.58690373	-1.02182	0.299537	-2.45256	0.0171301	0.999965	-4.48915
chr4.76208237.76208641	1.11832	0.64331	2.45242	0.0171359	0.999965	-4.48817
chr3.68755162.68755697	-1.54675	0.0313192	-2.45236	0.0171386	0.999965	-4.54229
chr22.45777468.45777945	1.97499	-0.0858019	2.4516	0.0171713	0.999965	-4.54418
chr1.37395079.37395573	-0.687218	1.40841	-2.45043	0.0172221	0.999965	-4.37823
chr5.16461686.16462325	0.502172	3.33739	2.4497	0.0172537	0.999965	-4.20236
chr6.158571781.158572639	-0.568794	2.99103	-2.44953	0.0172611	0.999965	-4.26511
chr5.149010997.149011491	1.20304	1.30068	2.44936	0.0172686	0.999965	-4.4974
chr13.48873781.48874538	-0.756024	1.18358	-2.44897	0.0172852	0.999965	-4.40206
chr16.54528535.54528800	-1.7367	-0.0525765	-2.44864	0.0172998	0.999965	-4.5371
chr5.72561277.72561769	-0.651292	2.20812	-2.44855	0.0173035	0.999965	-4.34405
chr9.97923603.97923978	-1.23768	0.7519	-2.44842	0.0173093	0.999965	-4.48857
chr15.68739392.68740042	0.871589	1.03637	2.44809	0.0173235	0.999965	-4.44755
chr10.881772.882079	1.63582	-0.161791	2.44772	0.01734	0.999965	-4.54475
chr10.17079529.17079924	-0.864649	0.650907	-2.44764	0.0173435	0.999965	-4.46128
chr1.101371205.101371558	1.54308	-0.108935	2.44715	0.0173646	0.999965	-4.54413
chrX.32788919.32789496	0.780775	1.88725	2.44694	0.0173738	0.999965	-4.42995
chr4.184627911.184628535	1.81436	0.202478	2.44653	0.0173919	0.999965	-4.54153
chr20.35010194.35010944	-0.685372	2.56417	-2.44503	0.0174574	0.999965	-4.36794
chr14.63435876.63436137	-0.85544	0.935312	-2.44473	0.0174705	0.999965	-4.43914
chr14.36070458.36070862	-0.730872	1.76129	-2.44436	0.0174869	0.999965	-4.40619
chr2.17375329.17375640	-1.42554	0.394502	-2.44332	0.0175328	0.999965	-4.52675
chr3.9135858.9136610	-0.756954	1.59474	-2.44308	0.0175431	0.999965	-4.42413
chr7.132489832.132490237	0.943742	1.71277	2.44305	0.0175447	0.999965	-4.44389
chr3.129796030.129796420	-1.1475	0.701941	-2.44266	0.0175616	0.999965	-4.51003
chr16.11470279.11470874	-1.68373	0.225119	-2.44249	0.0175694	0.999965	-4.541
chr18.40946901.40947503	1.48263	0.256533	2.44246	0.0175706	0.999965	-4.53009
chr4.24991077.24991390	1.39214	0.233651	2.44224	0.0175805	0.999965	-4.52895
chr17.32128502.32128748	1.7395	-0.0369806	2.44093	0.0176384	0.999965	-4.54694
chr3.136906602.136907229	1.02159	0.782175	2.44076	0.0176459	0.999965	-4.49917
chr12.117098588.117099597	-0.598529	2.84164	-2.44054	0.0176556	0.999965	-4.28579
chr2.29293871.29294238	0.920592	0.154387	2.43985	0.0176861	0.999965	-4.49901
chr18.45127109.45127759	0.834142	1.22702	2.43921	0.0177148	0.999965	-4.41396
chr5.169169852.169170102	-0.63409	1.39998	-2.4391	0.0177197	0.999965	-4.35828
chr7.155603176.155603587	-0.759354	0.441051	-2.43902	0.0177229	0.999965	-4.45863
chr6.109362451.109362802	1.32196	-0.200194	2.43736	0.017797	0.999965	-4.53053
chr17.43468789.43468944	1.47765	-0.1423	2.43695	0.0178154	0.999965	-4.54429
chr14.48983149.48983637	0.844648	0.81065	2.43684	0.0178201	0.999965	-4.45485
chr1.185594198.185595152	0.651334	2.4531	2.43677	0.0178233	0.999965	-4.35328
chr18.58660887.58661738	1.13491	1.50044	2.43653	0.0178341	0.999965	-4.48069
chr15.49135345.49136483	0.8938	2.14373	2.43527	0.0178904	0.999965	-4.43213
chr6.113172351.113172896	-0.852903	0.500523	-2.43485	0.0179096	0.999965	-4.44368
chr2.199833240.199834118	1.09451	0.453727	2.43477	0.0179132	0.999965	-4.47559
chr6.17803300.17803711	1.76268	0.0922665	2.43472	0.0179153	0.999965	-4.54395
chr15.80943105.80943441	1.25092	0.239785	2.43468	0.0179168	0.999965	-4.52204
chr7.81669540.81670047	1.18594	0.138995	2.43411	0.0179428	0.999965	-4.52274
chrX.131081815.131082754	0.923925	1.99365	2.43392	0.017951	0.999965	-4.45592
chr22.26544710.26544987	-0.950429	0.811634	-2.43316	0.0179852	0.999965	-4.45182
chr3.59266631.59267016	1.42281	0.660333	2.43205	0.0180354	0.999965	-4.53012
chr7.5543408.5543593	-1.33626	0.685801	-2.43162	0.0180547	0.999965	-4.52874
chrX.54817040.54817678	0.87686	0.997764	2.43138	0.018066	0.999965	-4.44967
chr1.56374492.56375365	-0.651355	2.16722	-2.43133	0.0180679	0.999965	-4.32802
chr1.3187418.3187940	-1.24709	1.27612	-2.43119	0.0180746	0.999965	-4.485
chrX.112081731.112083596	0.679406	2.50877	2.43061	0.0181006	0.999965	-4.34538
chr7.71206285.71206458	-1.13834	0.424004	-2.43043	0.0181086	0.999965	-4.5122
chr9.124200139.124200614	0.641685	1.9517	2.43024	0.0181176	0.999965	-4.37329
chr3.151562975.151563264	1.36985	-0.0392484	2.43016	0.0181212	0.999965	-4.53786
chr4.98542866.98543267	0.978166	-0.0782187	2.4299	0.0181327	0.999965	-4.45947
chr4.181549016.181549781	1.10579	1.77281	2.42959	0.018147	0.999965	-4.46501
chr2.17620310.17620625	1.30953	0.449337	2.42897	0.0181753	0.999965	-4.51358
chr5.74386760.74387215	-1.43222	0.216943	-2.42889	0.018179	0.999965	-4.53939
chr12.42575628.42576253	0.99422	1.79861	2.42889	0.018179	0.999965	-4.44977
chr1.214518433.214518689	-1.65198	-0.0835942	-2.42871	0.0181869	0.999965	-4.54602
chr9.22084478.22085288	0.797201	2.50737	2.42837	0.0182023	0.999965	-4.40783
chr2.102726211.102726972	-0.708115	1.49825	-2.42835	0.0182035	0.999965	-4.37753
chr2.133054374.133054741	1.10596	0.516783	2.4281	0.0182146	0.999965	-4.483
chr5.45376440.45376826	1.47583	-0.100599	2.42807	0.0182163	0.999965	-4.53695
chr12.130439138.130439489	1.76742	-0.0349873	2.428	0.0182194	0.999965	-4.54672
chr4.15066262.15066436	-1.36332	-0.127886	-2.42796	0.0182213	0.999965	-4.53671
chr1.17207097.17207766	-0.74245	1.71015	-2.42782	0.0182277	0.999965	-4.42599
chr6.50120385.50120591	-1.73582	-0.24396	-2.42738	0.0182476	0.999965	-4.54173
chr4.110084729.110085711	-0.639536	2.63296	-2.42738	0.0182477	0.999965	-4.33622
chr10.91591071.91591769	-0.409499	3.34998	-2.42658	0.0182844	0.999965	-4.20936
chr9.103245301.103245705	-1.31345	0.402085	-2.42618	0.0183026	0.999965	-4.51411
chr3.84906067.84906345	-1.40281	0.0856435	-2.42594	0.0183133	0.999965	-4.53321
chr6.107867200.107867555	1.18049	-0.104181	2.4256	0.0183292	0.999965	-4.51469
chr16.81745988.81746610	0.84498	0.994203	2.42557	0.0183302	0.999965	-4.43082
chr5.147415696.147416128	-0.92704	1.22771	-2.42517	0.018349	0.999965	-4.49076
chr10.119675414.119675715	1.43037	0.487367	2.42503	0.0183552	0.999965	-4.53483
chr2.96273720.96274041	-1.12926	0.368316	-2.425	0.0183567	0.999965	-4.52944
chr10.84310552.84310844	-1.40221	0.606763	-2.42473	0.0183692	0.999965	-4.52737
chr9.92075382.92075855	0.971304	0.404646	2.42454	0.0183778	0.999965	-4.49143
chr11.65061130.65061438	0.984946	0.850989	2.42435	0.0183863	0.999965	-4.48808
chr20.11287216.11287454	1.67645	0.0386834	2.42392	0.0184063	0.999965	-4.54688
chr4.86300663.86300969	-1.06467	0.150275	-2.42391	0.0184067	0.999965	-4.51329
chr3.138057291.138057696	1.26974	0.44453	2.42362	0.0184201	0.999965	-4.52451
chr10.7564534.7565441	2.37531	0.2472	2.42357	0.0184223	0.999965	-4.54733
chr13.42333731.42334532	-0.848997	0.964176	-2.42331	0.0184344	0.999965	-4.43037
chr18.832208.832657	-0.93064	0.944879	-2.42273	0.0184612	0.999965	-4.48745
chr11.45741122.45741617	-0.845961	1.33693	-2.42272	0.0184613	0.999965	-4.42914
chr8.16833468.16833784	1.87082	-0.282825	2.42248	0.0184726	0.999965	-4.54719
chr5.110916230.110917846	-0.497437	3.5253	-2.42239	0.0184766	0.999965	-4.22463
chrX.100339106.100339355	-1.49018	0.212722	-2.42238	0.0184771	0.999965	-4.53532
chr8.6648976.6649529	1.72326	1.04937	2.42233	0.0184797	0.999965	-4.53492
chr3.192641847.192642482	-1.22343	0.188881	-2.42201	0.0184943	0.999965	-4.51063
chr3.158434522.158434692	0.693479	1.43643	2.42121	0.0185311	0.999965	-4.40801
chr9.20570868.20571133	-1.58333	0.0709766	-2.42118	0.0185327	0.999965	-4.54719
chr15.98900276.98900855	0.698516	2.36596	2.42107	0.0185379	0.999965	-4.39992
chr8.5782818.5783078	-1.14106	0.174619	-2.42106	0.0185382	0.999965	-4.50707
chr12.68349165.68349523	-0.966322	0.872885	-2.42093	0.0185443	0.999965	-4.47681
chr18.13159597.13159791	-1.24519	-0.20747	-2.42041	0.0185685	0.999965	-4.53483
chr10.114487438.114487756	1.47411	-0.156858	2.42025	0.0185759	0.999965	-4.54786
chr1.81702977.81703199	-1.53435	0.530032	-2.42016	0.0185798	0.999965	-4.53907
chr12.75341813.75342184	1.22082	0.758069	2.41972	0.0186005	0.999965	-4.51868
chr5.52014850.52015160	1.11701	0.367149	2.41906	0.018631	0.999965	-4.51504
chr2.88903884.88904221	-1.30009	0.699029	-2.41892	0.0186378	0.999965	-4.50016
chr1.149813026.149813746	-0.688494	1.57749	-2.41869	0.0186484	0.999965	-4.41998
chr14.50978149.50978682	-0.750267	2.05177	-2.41856	0.0186546	0.999965	-4.38854
chr6.143059711.143059959	1.0516	0.640989	2.41844	0.01866	0.999965	-4.50189
chr3.67109502.67109930	0.858699	0.930812	2.41795	0.0186828	0.999965	-4.4488
chr7.21980867.21981574	1.63605	0.169021	2.41794	0.0186832	0.999965	-4.53884
chr1.201546161.201546511	-0.818457	0.614008	-2.41776	0.0186917	0.999965	-4.46083
chr3.64824474.64824914	1.14011	0.885656	2.41775	0.018692	0.999965	-4.50978
chr5.11329666.11330242	-0.637533	2.05658	-2.41761	0.0186988	0.999965	-4.35749
chr3.165156375.165156990	0.980421	0.277995	2.41728	0.0187138	0.999965	-4.47934
chr14.104639747.104640469	-0.42911	3.37907	-2.41709	0.0187228	0.999965	-4.16837
chr8.109189511.109189982	-1.59231	-0.0918717	-2.41652	0.0187498	0.999965	-4.54286
chr8.89535039.89535783	0.826675	0.965658	2.41648	0.0187513	0.999965	-4.42741
chr6.15401717.15402156	1.06893	1.20967	2.41638	0.0187562	0.999965	-4.49138
chr10.102783128.102783714	-0.67933	1.51429	-2.4158	0.0187834	0.999965	-4.39705
chr1.238226579.238227304	0.690371	2.35933	2.41526	0.0188088	0.999965	-4.24107
chr5.171573006.171573357	-0.797055	1.0045	-2.41492	0.0188243	0.999965	-4.38547
chr11.3834405.3834664	0.758005	0.56703	2.41484	0.0188281	0.999965	-4.41288
chr14.36272291.36272703	-1.43373	0.0703016	-2.41472	0.0188341	0.999965	-4.54278
chr6.78347236.78347734	-1.4264	0.329678	-2.41461	0.0188391	0.999965	-4.53528
chr1.40313605.40313945	-0.83232	1.39798	-2.41455	0.0188418	0.999965	-4.41113
chr2.121856283.121856894	0.708411	0.903096	2.41428	0.0188548	0.999965	-4.3998
chr7.151139137.151139369	-0.720396	1.1334	-2.41405	0.0188655	0.999965	-4.40898
chr16.2846745.2847085	1.68818	-0.139225	2.41384	0.0188753	0.999965	-4.54586
chr2.170530950.170531179	1.3482	0.0541614	2.41348	0.0188925	0.999965	-4.53008
chr11.27395633.27396264	0.754229	1.96311	2.41318	0.0189064	0.999965	-4.41529
chr3.81249409.81249977	1.5712	0.745101	2.41293	0.018918	0.999965	-4.53261
chr20.19583436.19584235	0.538425	2.13795	2.41256	0.0189356	0.999965	-4.32684
chr9.94799540.94800260	0.740147	2.14377	2.41205	0.0189595	0.999965	-4.38084
chr3.21437932.21438585	-0.56324	1.71708	-2.41198	0.0189632	0.999965	-4.28766
chr8.10366695.10367226	1.5792	0.197759	2.41183	0.0189702	0.999965	-4.54073
chr6.83827093.83827331	-1.6292	0.131376	-2.41151	0.0189852	0.999965	-4.53983
chrX.20019755.20020541	0.652407	1.08435	2.41151	0.0189852	0.999965	-4.38484
chr1.75333759.75334077	-1.02474	0.472448	-2.41123	0.0189987	0.999965	-4.49334
chr21.17418764.17419212	-1.40047	0.27276	-2.41102	0.0190086	0.999965	-4.53881
chr13.36212824.36213118	0.880254	0.20697	2.41079	0.0190192	0.999965	-4.45416
chr15.86851062.86851295	-1.34532	0.670898	-2.41042	0.0190369	0.999965	-4.52498
chr3.147161752.147162305	1.01864	0.809017	2.41017	0.0190487	0.999965	-4.49423
chr1.179294990.179295141	1.32101	0.296632	2.40989	0.0190622	0.999965	-4.53258
chr3.10548148.10548533	0.975632	0.183265	2.40881	0.0191132	0.999965	-4.48555
chr3.133423606.133424026	-0.662224	1.52513	-2.40878	0.0191147	0.999965	-4.4149
chr10.85542137.85542529	-0.869152	0.747445	-2.40806	0.0191492	0.999965	-4.468
chr10.55518128.55518986	0.52467	2.2702	2.40799	0.0191523	0.999965	-4.29343
chr12.106136301.106136540	0.641176	2.17586	2.40787	0.0191581	0.999965	-4.36191
chrX.41542088.41542693	1.37547	0.899779	2.40776	0.0191636	0.999965	-4.51167
chr2.78646580.78646974	-1.67678	-0.113266	-2.40774	0.0191644	0.999965	-4.53807
chr11.115912700.115913147	-0.93847	0.504983	-2.40768	0.0191675	0.999965	-4.45573
chrX.23002928.23003454	1.70772	0.356002	2.40741	0.0191803	0.999965	-4.54267
chr15.98884567.98885230	0.68535	1.73223	2.407	0.0192	0.999965	-4.41406
chr11.70378578.70379087	-1.46845	0.556563	-2.40694	0.0192026	0.999965	-4.53353
chr4.165477771.165478023	-0.897154	0.550604	-2.40692	0.0192036	0.999965	-4.47782
chr3.34207057.34208160	0.583323	2.86211	2.40655	0.0192214	0.999965	-4.28695
chr5.180785174.180785471	1.493	0.0316124	2.40652	0.0192228	0.999965	-4.53936
chr1.218674294.218674861	-0.367425	4.37527	-2.40631	0.0192327	0.999965	-4.12788
chr2.49472182.49472755	0.729911	0.917701	2.40613	0.0192413	0.999965	-4.40274
chr2.212176099.212176503	-1.22637	0.74996	-2.40592	0.0192514	0.999965	-4.52144
chr21.41684258.41684867	0.555518	1.88202	2.40592	0.0192515	0.999965	-4.35208
chr8.66542455.66542828	1.70262	-0.119035	2.40543	0.0192752	0.999965	-4.5455
chr10.129612922.129613493	1.11662	0.75585	2.40536	0.0192783	0.999965	-4.50748
chr2.140308820.140309000	-1.40485	-0.104811	-2.40515	0.0192885	0.999965	-4.53492
chr15.101489295.101489529	-0.8688	1.26216	-2.4049	0.0193003	0.999965	-4.46426
chr5.152529482.152530003	0.896568	0.366253	2.40471	0.0193094	0.999965	-4.48881
chr8.18262665.18263195	0.552605	3.11544	2.40452	0.0193188	0.999965	-4.29275
chr1.155797896.155798072	-1.7114	-0.114924	-2.40436	0.0193265	0.999965	-4.54708
chr12.25648491.25649047	-0.492782	3.49582	-2.40387	0.0193501	0.999965	-4.22085
chr6.164315483.164315832	1.16882	-0.120869	2.40382	0.0193522	0.999965	-4.52359
chr9.69549130.69549657	0.906597	1.11705	2.40378	0.0193543	0.999965	-4.48169
chr10.110912460.110912900	1.56277	0.282972	2.40347	0.0193694	0.999965	-4.54215
chr1.84492408.84493001	0.753814	1.97973	2.40314	0.0193852	0.999965	-4.34659
chr5.173010515.173011058	0.641506	1.85469	2.40294	0.0193946	0.999965	-4.3786
chr5.157471837.157472000	-1.15872	0.244899	-2.40279	0.0194017	0.999965	-4.52436
chr11.58675467.58676031	-0.657627	2.03572	-2.40251	0.0194155	0.999965	-4.3847
chr9.132150244.132150589	-1.38027	0.0595897	-2.40234	0.0194235	0.999965	-4.53536
chr5.169164465.169164833	-0.634499	2.57792	-2.40226	0.0194275	0.999965	-4.31155
chr1.63951439.63951666	-1.18261	0.469468	-2.40221	0.0194297	0.999965	-4.52225
chr2.190530196.190530501	-1.07698	0.681701	-2.40216	0.0194325	0.999965	-4.51521
chr3.44104806.44105396	0.712148	2.55047	2.4017	0.0194545	0.999965	-4.35396
chr4.66554920.66555644	0.991158	1.32537	2.4015	0.0194641	0.999965	-4.46614
chr2.207143608.207144225	-0.740237	1.47322	-2.40131	0.0194733	0.999965	-4.40753
chr11.99973902.99974524	0.752872	3.07227	2.40119	0.0194792	0.999965	-4.37033
chr8.140572224.140572545	-1.47109	0.42629	-2.40113	0.019482	0.999965	-4.54263
chr22.35971448.35971995	-1.04693	0.445682	-2.40076	0.0195002	0.999965	-4.52098
chr14.103085721.103086018	-1.35132	0.326018	-2.40003	0.0195355	0.999965	-4.52634
chr3.44482615.44483054	1.01391	1.01404	2.39895	0.0195878	0.999965	-4.47788
chr9.94883139.94883511	-0.934535	0.551392	-2.39886	0.0195921	0.999965	-4.47938
chr1.56446705.56447114	-0.896039	0.240624	-2.39712	0.019677	0.999965	-4.48512
chr6.154421259.154422037	1.49721	0.456467	2.39701	0.0196826	0.999965	-4.53651
chr3.178084609.178085395	0.678705	1.63416	2.39684	0.0196906	0.999965	-4.33375
chr7.23543941.23544179	0.907876	0.821836	2.39649	0.0197078	0.999965	-4.45033
chr3.78287152.78287402	0.970631	-0.023338	2.39624	0.0197203	0.999965	-4.50733
chr11.9672444.9673159	0.93792	1.40645	2.39623	0.0197205	0.999965	-4.47976
chr10.113386132.113386317	-1.40646	0.0427269	-2.39608	0.0197281	0.999965	-4.54459
chr1.67013601.67013814	1.43613	0.173299	2.39585	0.0197393	0.999965	-4.53846
chr4.43816023.43816513	1.00563	0.597553	2.39515	0.0197737	0.999965	-4.4746
chr12.49819898.49820170	1.15344	0.726396	2.39512	0.0197752	0.999965	-4.51591
chr16.29023310.29023535	1.51853	-0.169409	2.39496	0.0197831	0.999965	-4.54886
chr4.48024601.48025418	0.474704	2.98965	2.39447	0.019807	0.999965	-4.27711
chr17.6420466.6420665	-0.850796	0.28045	-2.39445	0.019808	0.999965	-4.47703
chr17.78365714.78366799	0.550789	2.72732	2.39396	0.0198321	0.999965	-4.30261
chr5.72504109.72504611	1.32129	0.628115	2.39392	0.019834	0.999965	-4.53268
chr13.58206125.58206282	-1.4128	-0.241519	-2.39386	0.0198368	0.999965	-4.54102
chr10.33433226.33433487	-1.42869	-0.249089	-2.39367	0.0198463	0.999965	-4.5364
chr4.54678960.54679340	-1.44965	-0.14186	-2.39363	0.0198483	0.999965	-4.53736
chr20.16241815.16242280	-0.667645	1.40557	-2.39345	0.0198574	0.999965	-4.40447
chr13.23411479.23412046	-0.7229	0.260444	-2.39341	0.0198591	0.999965	-4.44296
chr1.217273941.217274245	-1.31109	-0.155558	-2.39332	0.0198636	0.999965	-4.53531
chr16.74396526.74396790	1.08936	-0.178126	2.39327	0.0198662	0.999965	-4.51048
chr1.92924528.92924919	-1.01786	0.882878	-2.3931	0.0198746	0.999965	-4.50112
chr7.122671246.122671823	1.45754	0.662193	2.39307	0.0198761	0.999965	-4.5316
chr7.37344860.37345404	0.842668	1.3272	2.39306	0.0198766	0.999965	-4.45658
chr13.108508364.108508739	1.07067	0.188199	2.39278	0.0198902	0.999965	-4.48335
chr20.33803843.33804457	0.570499	2.69332	2.39212	0.0199227	0.999965	-4.31145
chr6.149825412.149825794	1.39726	-0.0766409	2.39192	0.0199328	0.999965	-4.53369
chr12.32154309.32154539	-0.976798	0.133522	-2.3918	0.0199388	0.999965	-4.47925
chr6.152273750.152273932	1.28792	0.155188	2.39178	0.0199397	0.999965	-4.53173
chr14.42140835.42141276	1.59725	0.23266	2.39164	0.0199468	0.999965	-4.54115
chr3.125958074.125958441	-1.16472	0.127837	-2.39061	0.0199977	0.999965	-4.50178
chr13.50244990.50245546	-0.828098	1.97581	-2.3906	0.0199982	0.999965	-4.42526
chr6.3165681.3166501	1.15357	1.40399	2.39036	0.0200101	0.999965	-4.50545
chr4.93384734.93385343	-1.45052	0.461095	-2.39019	0.0200183	0.999965	-4.53859
chr11.90147818.90148463	1.20539	0.434194	2.39014	0.0200209	0.999965	-4.52403
chr10.58026201.58026695	1.06445	0.648088	2.38979	0.0200381	0.999965	-4.51384
chr21.35283035.35283383	-1.29092	0.708895	-2.38973	0.0200411	0.999965	-4.53369
chrX.20620362.20620651	1.59432	-0.0706257	2.38955	0.0200503	0.999965	-4.54745
chr10.93417084.93417757	-0.674542	2.02422	-2.38906	0.0200745	0.999965	-4.34859
chr8.96990821.96991218	1.00864	0.39376	2.38899	0.020078	0.999965	-4.49111
chr3.107072154.107072502	-1.54008	-0.0935401	-2.38873	0.0200909	0.999965	-4.54582
chr4.72432097.72432707	1.04706	1.08175	2.38841	0.0201068	0.999965	-4.49329
chr11.36463807.36464220	0.947018	0.704187	2.3884	0.0201073	0.999965	-4.48232
chrX.130794024.130794483	0.956285	0.684547	2.38773	0.0201409	0.999965	-4.48584
chr1.44368476.44368916	-0.752471	1.79515	-2.38749	0.0201526	0.999965	-4.37583
chrX.104921402.104922624	0.482174	3.34452	2.38698	0.0201783	0.999965	-4.2274
chr4.48749122.48749858	0.688047	1.95174	2.38663	0.0201955	0.999965	-4.36019
chr17.81179628.81180566	0.65533	2.22632	2.38619	0.0202178	0.999965	-4.34575
chr4.156558389.156559030	1.05349	0.79906	2.38585	0.0202349	0.999965	-4.5048
chr15.58540543.58540736	-1.1887	-0.253952	-2.3855	0.0202523	0.999965	-4.52403
chr6.140011415.140011860	0.995661	0.502505	2.38544	0.0202553	0.999965	-4.50146
chr12.24756400.24757054	1.08514	1.50716	2.38535	0.0202599	0.999965	-4.4956
chr7.139403626.139404058	-1.53351	0.09087	-2.38505	0.0202746	0.999965	-4.5474
chr2.154343374.154344053	-1.263	0.689988	-2.38498	0.0202783	0.999965	-4.53555
chr13.25274608.25275242	0.50445	2.66669	2.3848	0.0202873	0.999965	-4.26095
chr7.95874862.95875241	1.37555	0.469307	2.38466	0.0202942	0.999965	-4.53405
chr16.82580416.82580693	-0.791925	0.259449	-2.38453	0.0203008	0.999965	-4.45825
chr2.227510207.227510771	1.26372	0.717719	2.38449	0.0203028	0.999965	-4.51961
chr11.10674500.10675424	-0.761231	1.57432	-2.38426	0.0203146	0.999965	-4.4593
chr4.8070745.8071233	-1.01522	0.888347	-2.38422	0.0203167	0.999965	-4.48162
chr16.56306024.56306812	0.762384	1.74884	2.38415	0.0203198	0.999965	-4.42486
chr15.56028498.56028840	1.4019	0.551655	2.38413	0.0203213	0.999965	-4.52355
chr15.39877710.39878803	0.834745	2.0033	2.38411	0.0203219	0.999965	-4.42016
chr4.98691492.98691916	0.841442	-0.0636876	2.3841	0.0203223	0.999965	-4.45749
chr3.65439709.65440130	-0.775772	1.56965	-2.38391	0.020332	0.999965	-4.43605
chr3.161995944.161996734	0.752374	1.70318	2.38382	0.0203369	0.999965	-4.42345
chr2.104528125.104528417	-1.50716	-0.0276143	-2.38341	0.0203572	0.999965	-4.53034
chr1.156815424.156815723	1.27644	0.802737	2.38331	0.0203621	0.999965	-4.51901
chr7.69381043.69381636	-1.69706	0.223751	-2.3833	0.0203628	0.999965	-4.5435
chr11.118166203.118166542	0.68783	1.56968	2.38324	0.0203657	0.999965	-4.39824
chr20.866386.866743	-1.31411	-0.103524	-2.38295	0.0203802	0.999965	-4.51729
chr9.62864479.62865324	0.84241	1.14219	2.38267	0.0203947	0.999965	-4.46286
chr13.56735243.56736355	1.19215	3.48906	2.38231	0.0204127	0.999965	-4.2611
chr2.109180798.109181139	1.0701	0.754174	2.3823	0.0204131	0.999965	-4.49322
chr12.42507158.42507300	1.14389	0.357958	2.38168	0.0204448	0.999965	-4.51716
chr5.51891662.51891898	1.79159	0.241035	2.38158	0.0204495	0.999965	-4.55258
chr1.33140157.33140455	-1.00071	1.02536	-2.38146	0.0204555	0.999965	-4.48489
chr8.58179599.58180084	-1.44666	0.173174	-2.3809	0.0204839	0.999965	-4.53847
chr3.31968954.31969422	0.953652	0.558359	2.38063	0.0204976	0.999965	-4.50375
chr21.35635240.35635642	-1.40432	-0.1443	-2.38043	0.0205079	0.999965	-4.53921
chr3.183301133.183301519	1.20563	-0.0997922	2.38015	0.0205218	0.999965	-4.52861
chr5.68522808.68523425	-1.4045	0.842587	-2.38	0.0205297	0.999965	-4.53673
chr11.10287184.10287615	-1.42864	0.435063	-2.37967	0.0205463	0.999965	-4.54074
chr7.13449555.13449954	-0.915918	1.01636	-2.37962	0.0205489	0.999965	-4.45425
chr9.114163497.114164110	-0.54104	2.0028	-2.37902	0.0205795	0.999965	-4.29383
chr16.22898647.22899640	0.533417	2.35579	2.37887	0.0205871	0.999965	-4.33184
chr1.61420995.61421628	-0.575682	2.19855	-2.37882	0.0205894	0.999965	-4.22335
chr14.44913631.44914028	0.790588	0.855573	2.37864	0.0205987	0.999965	-4.44761
chr9.21294350.21294645	-1.21521	1.16576	-2.37842	0.0206101	0.999965	-4.52266
chr4.188107867.188108355	1.27136	1.23884	2.3783	0.0206162	0.999965	-4.51412
chr6.11584059.11584544	0.967331	0.892773	2.37816	0.020623	0.999965	-4.49765
chr7.47968751.47969112	-0.736514	1.51777	-2.37807	0.020628	0.999965	-4.397
chr10.110367845.110368335	-0.557451	2.65206	-2.37789	0.0206369	0.999965	-4.32898
chr13.31896405.31896693	-0.755162	1.5841	-2.37758	0.0206529	0.999965	-4.43801
chr11.30002185.30002633	-1.51917	0.097495	-2.37755	0.0206541	0.999965	-4.54631
chr17.60605084.60605259	-0.812951	1.28471	-2.3762	0.0207231	0.999965	-4.46224
chr15.51913939.51914412	1.3347	-0.163513	2.37581	0.0207434	0.999965	-4.54344
chr9.138098942.138099794	1.93432	1.37237	2.37567	0.0207506	0.999965	-4.52903
chr6.10431294.10431823	1.5992	0.192615	2.37552	0.0207583	0.999965	-4.54118
chr21.36267932.36268371	1.3003	0.343221	2.37535	0.020767	0.999965	-4.52579
chr20.12554479.12554716	-2.07581	-0.286067	-2.37512	0.0207785	0.999965	-4.547
chr1.163772397.163772614	1.21772	0.406659	2.37511	0.0207794	0.999965	-4.52224
chr4.3031230.3031670	1.46648	0.558924	2.37509	0.0207801	0.999965	-4.52783
chr20.38158607.38159357	-0.683417	2.16885	-2.37477	0.0207964	0.999965	-4.38726
chr13.37753631.37754037	1.55285	-0.025757	2.37475	0.0207974	0.999965	-4.54397
chr9.36351733.36352237	1.42449	0.450208	2.37463	0.020804	0.999965	-4.53574
chr18.57788484.57789389	0.898171	1.23013	2.37385	0.0208439	0.999965	-4.47769
chr4.112905700.112906042	1.35225	0.577291	2.37378	0.0208476	0.999965	-4.53068
chr8.9905378.9905790	-1.0067	0.802158	-2.37342	0.0208658	0.999965	-4.49635
chr1.228898575.228898877	-1.27276	0.0605848	-2.37317	0.0208787	0.999965	-4.52992
chr7.38222581.38222815	1.08674	0.124704	2.37307	0.0208838	0.999965	-4.53139
chr12.56616325.56617492	-0.513308	2.77641	-2.3727	0.020903	0.999965	-4.25152
chr12.124721799.124722210	1.08726	0.215614	2.37265	0.0209059	0.999965	-4.49193
chr2.39398973.39399549	1.25491	0.524487	2.37225	0.0209264	0.999965	-4.50954
chr7.87564281.87564745	0.782385	1.2496	2.37216	0.0209308	0.999965	-4.4453
chr6.107080118.107080308	1.25447	-0.097862	2.37212	0.0209331	0.999965	-4.5299
chr14.102195346.102195778	0.663044	1.78538	2.37192	0.0209434	0.999965	-4.35041
chr1.47728466.47728659	1.48652	0.427418	2.37147	0.0209667	0.999965	-4.54127
chr22.29456163.29456668	0.777464	1.22175	2.37124	0.0209786	0.999965	-4.40269
chr8.95069042.95069243	-1.38162	0.406256	-2.37122	0.0209795	0.999965	-4.53941
chr7.129990391.129991111	0.665587	2.44984	2.37098	0.0209918	0.999965	-4.3647
chr16.68936655.68937423	-0.935351	1.26652	-2.37095	0.0209934	0.999965	-4.46551
chr8.13353125.13353617	-1.61067	0.0664113	-2.37053	0.0210152	0.999965	-4.542
chr6.138683141.138683466	-1.01603	0.693906	-2.37034	0.0210251	0.999965	-4.48452
chr3.22165129.22165559	1.00861	0.237782	2.37025	0.02103	0.999965	-4.49538
chr2.237763920.237764171	-1.04875	0.419541	-2.36988	0.0210491	0.999965	-4.48908
chr5.41796156.41796384	-1.42584	0.249926	-2.36964	0.0210616	0.999965	-4.54202
chr12.55861872.55862710	0.913142	1.45597	2.36944	0.0210716	0.999965	-4.45134
chr4.103009067.103009726	0.676974	1.81848	2.36919	0.021085	0.999965	-4.40154
chrX.112866283.112866522	-1.49185	0.104235	-2.36898	0.0210956	0.999965	-4.54806
chr5.159539816.159540163	-1.17308	-0.124661	-2.36882	0.0211041	0.999965	-4.522
chr4.183262036.183263087	0.545508	3.01701	2.3687	0.0211103	0.999965	-4.27717
chr5.14448378.14448683	-0.588114	1.65778	-2.36867	0.0211118	0.999965	-4.34941
chr4.9927457.9927832	-1.05525	0.492488	-2.36853	0.0211194	0.999965	-4.50961
chr12.2152224.2152445	-1.47032	0.569486	-2.3685	0.0211207	0.999965	-4.5233
chr4.53786709.53787263	-0.736506	0.550143	-2.36846	0.0211229	0.999965	-4.4541
chr4.151646401.151646817	-1.6793	0.105018	-2.36837	0.0211274	0.999965	-4.54637
chr4.155772513.155773302	0.558322	2.20932	2.36811	0.021141	0.999965	-4.32641
chr11.64414994.64415489	-0.807986	1.02171	-2.36808	0.0211428	0.999965	-4.44447
chr14.67421569.67422273	-0.746031	1.71335	-2.36782	0.0211562	0.999965	-4.4242
chr17.60442274.60442563	-1.51597	-0.155821	-2.36699	0.0211997	0.999965	-4.53881
chr3.194756114.194756574	1.09511	0.624187	2.36657	0.0212212	0.999965	-4.50813
chr2.211981183.211981705	1.33897	0.103684	2.36654	0.0212228	0.999965	-4.53562
chr12.46259756.46261217	0.404033	4.18776	2.36603	0.0212497	0.999965	-4.12805
chr4.158783724.158783980	1.57181	0.0827836	2.36558	0.0212731	0.999965	-4.54805
chr21.26388737.26389149	-1.48077	1.10071	-2.36469	0.0213197	0.999965	-4.5262
chr5.53037525.53038108	-1.33383	1.34762	-2.36455	0.021327	0.999965	-4.5071
chr18.475024.475747	-0.479614	3.28404	-2.36453	0.0213281	0.999965	-4.27364
chr15.67456837.67457353	-0.709667	1.66687	-2.36396	0.021358	0.999965	-4.40177
chr4.128649528.128650008	-0.992947	0.687387	-2.36386	0.0213635	0.999965	-4.50607
chr14.69077788.69078130	0.874202	1.60046	2.36372	0.0213708	0.999965	-4.47206
chr17.18217365.18217986	0.635792	1.99362	2.36362	0.0213759	0.999965	-4.36994
chr6.1402766.1403900	1.68791	1.40374	2.36342	0.0213865	0.999965	-4.50319
chr12.128387758.128388228	1.19447	0.615795	2.3629	0.0214138	0.999965	-4.50049
chr13.51961604.51961895	-0.940948	0.167357	-2.36276	0.0214213	0.999965	-4.49798
chr2.130375086.130375243	-1.33276	0.643841	-2.36276	0.0214213	0.999965	-4.53673
chr1.112522652.112522939	-1.50522	0.756538	-2.36265	0.0214271	0.999965	-4.53767
chr12.49757107.49757468	-1.0548	1.14756	-2.36237	0.0214422	0.999965	-4.46609
chr5.124233854.124234768	0.585843	3.08427	2.36227	0.021447	0.999965	-4.28293
chr17.21473363.21473843	0.874381	1.05455	2.3615	0.0214878	0.999965	-4.4553
chr2.236820264.236820711	-0.738036	0.782855	-2.3612	0.0215035	0.999965	-4.40599
chr21.26210623.26210993	-1.63165	-0.210098	-2.36083	0.0215234	0.999965	-4.55145
chr7.4282944.4283217	-1.19635	0.226121	-2.36077	0.0215263	0.999965	-4.52074
chr16.46801232.46801711	1.02644	0.596095	2.36067	0.0215319	0.999965	-4.51229
chr1.237614014.237614586	-0.863135	1.04807	-2.36015	0.0215595	0.999965	-4.45532
chr8.61756288.61756836	-0.789872	1.09834	-2.35982	0.0215768	0.999965	-4.4487
chrX.130186686.130187303	0.828513	1.27667	2.35976	0.0215801	0.999965	-4.45749
chr1.167058993.167059565	0.686871	1.8226	2.35909	0.0216158	0.999965	-4.42672
chr14.90369401.90370053	-0.846692	1.49168	-2.35896	0.0216223	0.999965	-4.47287
chr5.9617211.9617608	-0.519954	2.58621	-2.35895	0.0216227	0.999965	-4.32206
chr20.41734343.41734893	1.02799	1.22613	2.35876	0.0216332	0.999965	-4.49688
chr3.122305708.122306599	0.63835	1.59543	2.35866	0.0216386	0.999965	-4.40732
chr17.33400634.33401279	-0.761613	0.951208	-2.35855	0.0216443	0.999965	-4.41781
chr15.99997762.99998092	1.0846	0.169619	2.35813	0.0216668	0.999965	-4.51276
chr7.38105815.38106298	0.952287	0.481768	2.35728	0.021712	0.999965	-4.49457
chr3.144590884.144591176	-1.46856	0.0527502	-2.357	0.0217269	0.999965	-4.54702
chr6.133099612.133099859	1.85848	-0.227776	2.35674	0.0217408	0.999965	-4.54585
chr4.16329087.16330421	0.766548	2.01036	2.35607	0.0217763	0.999965	-4.43272
chr2.167550571.167551003	1.01562	0.100333	2.35604	0.0217782	0.999965	-4.50994
chr11.112886710.112887355	-0.673929	2.21985	-2.35588	0.0217869	0.999965	-4.38619
chr5.178555916.178556368	-0.780572	1.00184	-2.35578	0.0217923	0.999965	-4.46307
chr14.89248876.89249631	0.750167	2.08931	2.35549	0.0218075	0.999965	-4.3847
chr6.109793776.109794104	-0.563949	2.76514	-2.35548	0.0218084	0.999965	-4.31735
chr3.129746571.129746887	-1.12424	0.36483	-2.35541	0.021812	0.999965	-4.5221
chr5.65811961.65812180	-1.50692	0.0593109	-2.35504	0.0218318	0.999965	-4.5417
chr13.47484546.47485004	1.79735	0.306051	2.35458	0.0218564	0.999965	-4.54283
chr18.27022548.27022932	1.58485	0.34783	2.35443	0.0218642	0.999965	-4.54725
chr15.72197204.72198009	-0.559587	2.92131	-2.35429	0.0218719	0.999965	-4.28282
chr6.134640908.134641434	-0.745781	1.70979	-2.35399	0.0218882	0.999965	-4.44583
chr9.27109052.27109730	0.990993	0.892428	2.35384	0.0218964	0.999965	-4.51333
chr10.107576832.107577049	0.799667	0.282439	2.35363	0.0219074	0.999965	-4.46136
chr10.29113001.29113897	-0.480402	3.37856	-2.35332	0.0219243	0.999965	-4.23218
chr2.162475744.162475921	-1.21312	0.1127	-2.35318	0.0219317	0.999965	-4.54191
chr6.167203672.167204276	-0.742285	1.84343	-2.35312	0.021935	0.999965	-4.39052
chr1.101632633.101632885	-1.09758	0.338383	-2.35296	0.0219437	0.999965	-4.52153
chr9.16341268.16341579	1.5832	-0.0403294	2.35295	0.0219438	0.999965	-4.54956
chr3.51934006.51934557	-1.26458	1.23187	-2.35253	0.0219664	0.999965	-4.4918
chr15.74340078.74340458	-1.1567	0.387988	-2.35245	0.0219712	0.999965	-4.50368
chrX.121579097.121579255	-1.14024	0.0121038	-2.3523	0.0219791	0.999965	-4.5186
chr4.1842309.1842689	-1.34086	0.372527	-2.35204	0.021993	0.999965	-4.53838
chr4.54929454.54929981	-0.638133	1.44563	-2.35195	0.0219979	0.999965	-4.35398
chr17.21248471.21248977	-0.621562	2.29177	-2.35121	0.0220381	0.999965	-4.31086
chr8.122714031.122714546	1.02409	0.311994	2.35115	0.0220412	0.999965	-4.48631
chr3.64906018.64906323	1.30257	0.668716	2.35096	0.0220516	0.999965	-4.51487
chr12.126874352.126874869	1.52111	0.640276	2.35056	0.022073	0.999965	-4.52991
chr10.24695362.24695756	0.944965	0.877215	2.35037	0.0220834	0.999965	-4.47567
chrX.92246924.92247476	1.17804	1.69544	2.3502	0.0220927	0.999965	-4.48054
chr1.62252313.62252680	0.769582	0.703792	2.35004	0.0221012	0.999965	-4.41685
chr16.69745802.69746426	0.78183	1.74896	2.34985	0.0221117	0.999965	-4.44005
chr13.67143704.67144013	1.53115	0.648737	2.34973	0.0221178	0.999965	-4.54831
chr2.190636483.190636865	1.23086	1.20045	2.3496	0.0221252	0.999965	-4.51964
chr16.82523614.82524187	1.54448	0.290809	2.34912	0.0221512	0.999965	-4.54991
chr15.93061624.93061976	-1.29459	-0.150545	-2.34807	0.0222085	0.999965	-4.52329
chr2.4048369.4048761	-1.46937	0.178236	-2.34786	0.0222194	0.999965	-4.54187
chr10.16809251.16809563	0.802749	0.850778	2.34753	0.0222374	0.999965	-4.43983
chr19.3945695.3946087	-1.16704	0.715602	-2.34753	0.0222378	0.999965	-4.53256
chr1.244813329.244813628	-1.08514	0.285195	-2.3475	0.022239	0.999965	-4.5025
chr16.3642468.3643644	-0.450459	3.86279	-2.34749	0.0222397	0.999965	-4.22165
chr17.77313324.77313601	0.818051	0.678027	2.34747	0.0222409	0.999965	-4.43015
chr3.72347811.72348155	-0.928227	0.751721	-2.34699	0.0222672	0.999965	-4.47008
chr17.82723462.82724174	1.50569	0.757925	2.3469	0.022272	0.999965	-4.52561
chr17.66076479.66076987	0.814198	0.903188	2.34668	0.0222841	0.999965	-4.44123
chr13.110136805.110137385	0.569233	1.85546	2.34604	0.0223191	0.999965	-4.36386
chr7.94182117.94182396	-1.47922	0.721643	-2.34583	0.0223302	0.999965	-4.54402
chr6.88002315.88002917	1.3338	-0.171896	2.34569	0.0223379	0.999965	-4.53326
chr1.54610139.54610292	1.42334	0.15458	2.34544	0.0223519	0.999965	-4.54379
chr18.73352607.73352989	0.683248	0.360595	2.34543	0.0223522	0.999965	-4.40172
chr16.65991284.65991689	-0.92641	0.300563	-2.34499	0.0223764	0.999965	-4.47681
chr10.48258084.48258583	-0.717523	1.90777	-2.34417	0.0224217	0.999965	-4.37333
chr1.70985533.70986106	-1.03901	0.26428	-2.34411	0.0224247	0.999965	-4.51486
chr6.81682106.81682611	-0.765256	0.783832	-2.34405	0.0224282	0.999965	-4.47475
chr1.50605392.50605754	0.728566	1.82774	2.34394	0.0224341	0.999965	-4.43309
chr4.108338036.108338334	1.60503	-0.0648357	2.34392	0.022435	0.999965	-4.54132
chr12.8905027.8906278	0.528735	2.67715	2.34373	0.0224458	0.999965	-4.30377
chr12.75698161.75698469	-1.22915	0.654217	-2.34323	0.022473	0.999965	-4.54089
chr18.37420267.37420727	0.989014	1.08811	2.34274	0.0225002	0.999965	-4.47372
chr9.17794325.17794521	1.62644	-0.157704	2.3425	0.0225133	0.999965	-4.5476
chr15.71186369.71186787	-0.919763	0.345168	-2.34234	0.022522	0.999965	-4.47912
chr4.142532172.142532492	1.01466	0.276298	2.34233	0.0225227	0.999965	-4.50395
chr11.113160655.113160991	-1.47482	-0.177516	-2.34165	0.0225602	0.999965	-4.53942
chr10.94066483.94066842	-0.889779	1.07507	-2.34147	0.0225702	0.999965	-4.47636
chr2.120052611.120053289	0.725568	2.57617	2.34144	0.0225718	0.999965	-4.40187
chr7.117203668.117204061	-1.03998	0.392234	-2.34139	0.0225747	0.999965	-4.49188
chr19.46963131.46963532	-1.18655	0.102655	-2.34121	0.0225847	0.999965	-4.52564
chr13.29077474.29077743	-1.09871	0.404882	-2.34118	0.0225861	0.999965	-4.51694
chr7.106608929.106609812	-1.10322	1.15062	-2.34082	0.0226061	0.999965	-4.5145
chr11.133697199.133698105	-0.556731	1.74348	-2.34022	0.0226393	0.999965	-4.33031
chr10.30817890.30818296	-0.883513	0.915896	-2.3398	0.0226625	0.999965	-4.47851
chr19.8505741.8506816	0.43595	4.29751	2.33977	0.0226643	0.999965	-4.12424
chr2.100606813.100607264	0.834133	1.02114	2.33964	0.0226716	0.999965	-4.47867
chr10.114916421.114916780	1.44212	-0.129694	2.33947	0.0226806	0.999965	-4.53651
chr5.7392382.7392684	0.913142	0.809471	2.33927	0.0226919	0.999965	-4.49066
chr1.26666950.26667189	-1.62246	0.0778919	-2.33924	0.0226937	0.999965	-4.54758
chr6.25582138.25582572	-1.39972	0.438229	-2.33921	0.022695	0.999965	-4.537
chr1.188937986.188938251	1.16365	0.518924	2.33874	0.0227216	0.999965	-4.53163
chr13.28429678.28430089	1.3428	0.340249	2.3385	0.0227344	0.999965	-4.52704
chr10.25226991.25227531	0.9207	0.976334	2.33845	0.0227374	0.999965	-4.49638
chr13.93689261.93689948	1.22707	0.321668	2.33807	0.0227588	0.999965	-4.52702
chr5.94288836.94289496	1.26476	0.661653	2.33744	0.0227938	0.999965	-4.52801
chr11.14374157.14374669	-0.853256	1.05696	-2.33741	0.0227956	0.999965	-4.47507
chr17.40182641.40182919	-0.812743	0.430022	-2.33735	0.0227987	0.999965	-4.43375
chr9.19769232.19769878	-1.09155	1.19848	-2.33709	0.0228134	0.999965	-4.51032
chr9.137891560.137892020	-1.58785	-0.036339	-2.3369	0.0228235	0.999965	-4.54105
chr5.96743491.96743743	-1.25889	0.634909	-2.33644	0.0228494	0.999965	-4.52473
chr15.94164291.94164695	-1.13106	0.356477	-2.33617	0.0228643	0.999965	-4.52822
chr18.13477371.13477714	-0.658688	1.04688	-2.33611	0.0228679	0.999965	-4.38409
chr3.120773978.120774385	-1.59756	0.255489	-2.3359	0.0228797	0.999965	-4.54647
chr1.204178962.204179291	1.17449	-0.204683	2.33506	0.0229267	0.999965	-4.53385
chr22.41062154.41062504	1.36754	-0.112425	2.3345	0.0229579	0.999965	-4.52828
chr5.135560585.135561277	0.507088	2.33753	2.33395	0.0229888	0.999965	-4.32198
chr9.76203290.76203724	0.882613	0.752635	2.3337	0.023003	0.999965	-4.49958
chr22.37863289.37864145	-0.555264	2.75198	-2.33338	0.023021	0.999965	-4.3029
chr9.116377330.116378097	-0.642876	2.62344	-2.33331	0.0230247	0.999965	-4.36621
chr16.50166726.50167299	-1.13941	0.891071	-2.33327	0.023027	0.999965	-4.51851
chr18.36655015.36655599	-0.874397	2.20864	-2.33306	0.0230388	0.999965	-4.43818
chr5.134406487.134406814	1.53033	0.530326	2.33295	0.0230451	0.999965	-4.54365
chr11.19723771.19724168	1.63934	-0.117097	2.33285	0.0230505	0.999965	-4.55179
chr9.99663487.99663880	1.12968	-0.0448088	2.33278	0.0230548	0.999965	-4.52302
chr20.37796030.37796785	-0.427347	3.08824	-2.33276	0.0230556	0.999965	-4.25572
chr1.110300464.110300882	-1.19518	0.267	-2.33241	0.0230754	0.999965	-4.53268
chr5.14915471.14916021	-0.571634	2.12321	-2.3321	0.0230929	0.999965	-4.37972
chr15.66720322.66720937	-0.537908	3.19287	-2.33197	0.0231001	0.999965	-4.31449
chr13.109778167.109778477	1.25554	0.452638	2.3319	0.0231039	0.999965	-4.5376
chr17.27551933.27552819	-0.956982	2.2065	-2.33175	0.0231125	0.999965	-4.45474
chr13.67574411.67575087	0.811179	1.65271	2.33175	0.0231126	0.999965	-4.43847
chr9.29773813.29774341	0.620837	2.27409	2.33157	0.0231228	0.999965	-4.38091
chr4.33082009.33082616	0.669979	1.58016	2.33131	0.0231372	0.999965	-4.38758
chr13.44592131.44592715	1.37463	0.336927	2.33112	0.0231484	0.999965	-4.53344
chr12.52970248.52970502	-0.810688	-0.192729	-2.331	0.023155	0.999965	-4.45977
chr4.120830225.120830680	-0.814325	0.79612	-2.33097	0.0231564	0.999965	-4.45412
chr10.118485546.118485964	-1.9469	-0.0546018	-2.33096	0.0231574	0.999965	-4.54915
chr21.15639038.15639536	-0.765677	1.86983	-2.3306	0.0231777	0.999965	-4.43353
chr3.175338749.175339068	-1.26028	0.745982	-2.33045	0.0231859	0.999965	-4.52052
chr22.49815607.49816049	-1.20034	0.563611	-2.33042	0.0231876	0.999965	-4.53427
chr6.91166329.91166512	1.49402	-0.243433	2.3304	0.0231887	0.999965	-4.54913
chrX.52923614.52924044	-0.599821	2.05084	-2.32947	0.0232414	0.999965	-4.39038
chr6.164142616.164142957	-0.989937	0.278258	-2.32918	0.023258	0.999965	-4.50583
chr5.73596837.73597128	1.27612	-0.204171	2.32879	0.0232799	0.999965	-4.53991
chr13.76853011.76853375	-1.26082	0.21884	-2.32861	0.0232903	0.999965	-4.54102
chr4.141246011.141246915	0.742535	1.82495	2.32861	0.0232903	0.999965	-4.43423
chr2.226447875.226448453	1.31378	1.23827	2.32842	0.0233009	0.999965	-4.529
chr4.153115359.153115950	0.934867	1.04569	2.32838	0.0233033	0.999965	-4.51161
chr3.34920680.34921192	1.15415	0.066343	2.32807	0.0233208	0.999965	-4.50511
chr15.90419856.90420581	-0.716393	2.2712	-2.32799	0.0233254	0.999965	-4.4448
chrX.57929341.57929613	-1.01659	-0.136702	-2.32786	0.0233327	0.999965	-4.52437
chr18.52419104.52419471	-0.71394	0.772154	-2.32765	0.0233448	0.999965	-4.43045
chr8.38506607.38506955	0.739918	0.691261	2.32709	0.0233766	0.999965	-4.46331
chr10.43698234.43698779	-0.709397	2.18105	-2.32648	0.0234116	0.999965	-4.35782
chr9.97387080.97387567	-0.73654	1.67499	-2.32627	0.0234235	0.999965	-4.43222
chr20.10089972.10090812	0.543317	2.23582	2.32621	0.0234271	0.999965	-4.33196
chrX.151903053.151903600	-0.555935	2.95308	-2.32524	0.0234826	0.999965	-4.3268
chr2.80490942.80491422	1.38564	1.08574	2.32486	0.0235043	0.999965	-4.52266
chr3.25546018.25546498	-0.807826	1.28595	-2.32478	0.0235089	0.999965	-4.43338
chr6.52954518.52954941	1.36262	-0.0042232	2.32465	0.023516	0.999965	-4.53479
chr11.113274477.113274966	-0.973656	0.766472	-2.3245	0.023525	0.999965	-4.47437
chr16.79758831.79759456	1.01625	1.67701	2.32447	0.0235267	0.999965	-4.46305
chr16.88298385.88298850	0.773832	0.859986	2.32429	0.0235369	0.999965	-4.46369
chr1.27416400.27416913	0.669139	1.57711	2.32428	0.0235372	0.999965	-4.42916
chr17.16086968.16087278	-1.5378	-0.251048	-2.32422	0.023541	0.999965	-4.54546
chr4.160492272.160492459	-1.0632	-0.234246	-2.32396	0.0235555	0.999965	-4.52126
chr13.21124796.21125234	-0.475004	3.12666	-2.3239	0.0235593	0.999965	-4.22024
chr4.122045576.122045900	-1.00768	0.567681	-2.3239	0.0235593	0.999965	-4.51322
chr10.22607304.22607637	-0.799172	1.55981	-2.3239	0.0235593	0.999965	-4.44959
chr3.143786473.143787102	0.573114	2.16535	2.32375	0.0235676	0.999965	-4.34817
chr10.69456934.69457553	-0.666835	1.88969	-2.32334	0.0235912	0.999965	-4.4009
chr17.18697826.18698512	0.674657	1.9207	2.32318	0.0236007	0.999965	-4.41056
chr1.174815119.174815327	1.27821	1.03169	2.32313	0.0236031	0.999965	-4.52752
chr8.68627198.68627530	-1.0732	0.500729	-2.32306	0.0236075	0.999965	-4.50651
chr1.162678439.162678741	1.01017	0.71773	2.32278	0.0236236	0.999965	-4.51303
chr2.41647620.41647914	-1.38318	0.0234554	-2.32228	0.023652	0.999965	-4.54314
chr8.58758418.58758631	1.66064	-0.180621	2.32218	0.0236579	0.999965	-4.55138
chr16.10154218.10154700	-1.13845	0.364557	-2.32198	0.0236697	0.999965	-4.53117
chr3.141457729.141457955	-1.087	0.818599	-2.32163	0.0236896	0.999965	-4.51502
chr2.149989419.149989768	1.48217	-0.137391	2.32125	0.0237117	0.999965	-4.54684
chr9.87076980.87077265	1.33108	0.168939	2.32123	0.023713	0.999965	-4.54181
chr17.8607876.8608182	-1.43478	-0.100904	-2.3212	0.0237144	0.999965	-4.54527
chr3.187929155.187929644	-0.901948	1.46737	-2.32114	0.0237182	0.999965	-4.46732
chr14.87217184.87217532	1.05407	0.105119	2.32087	0.0237334	0.999965	-4.52142
chr12.117141314.117142177	1.53352	0.852073	2.32033	0.0237649	0.999965	-4.5335
chr10.43284265.43284611	-0.690598	1.45772	-2.32028	0.0237679	0.999965	-4.41973
chr1.181430136.181430838	0.941391	0.958008	2.32013	0.0237764	0.999965	-4.50054
chr10.74031195.74031437	-1.23116	0.299365	-2.3201	0.0237782	0.999965	-4.5239
chr4.89032684.89033145	1.08257	0.0280408	2.3199	0.0237894	0.999965	-4.53013
chr11.70111681.70112508	-0.488386	2.40239	-2.31983	0.0237935	0.999965	-4.2996
chr20.58708418.58708745	1.50186	0.113133	2.31978	0.0237964	0.999965	-4.55088
chr4.138680698.138681311	1.03438	0.778933	2.31971	0.0238007	0.999965	-4.50626
chr1.25918078.25918271	-0.841146	0.495575	-2.31919	0.0238305	0.999965	-4.49713
chr1.30908652.30908989	-0.732956	1.46453	-2.31904	0.0238395	0.999965	-4.42092
chr18.21179456.21180058	0.778474	0.971541	2.31894	0.0238454	0.999965	-4.46862
chr1.214454598.214454922	1.45305	0.215962	2.31885	0.0238505	0.999965	-4.54955
chr1.216447854.216448552	1.32786	0.577555	2.31879	0.0238541	0.999965	-4.54013
chr8.38446004.38446270	-0.738107	0.942407	-2.31858	0.0238663	0.999965	-4.45414
chr1.236830632.236830866	-0.874642	0.519999	-2.31849	0.0238712	0.999965	-4.50425
chr16.11949428.11950072	-0.573037	1.95137	-2.31828	0.0238833	0.999965	-4.35937
chr7.155130599.155130867	1.74539	-0.132716	2.31828	0.0238835	0.999965	-4.55037
chr11.42337996.42338389	1.12386	-0.222808	2.31828	0.0238837	0.999965	-4.51572
chr6.146857301.146858168	0.487645	2.93507	2.31823	0.0238864	0.999965	-4.30819
chr5.66757324.66757699	-0.906898	0.501024	-2.3182	0.0238885	0.999965	-4.50041
chr10.58969576.58969892	1.40211	1.30056	2.31805	0.0238969	0.999965	-4.53813
chr14.64724142.64724480	-0.562707	1.9912	-2.31804	0.0238975	0.999965	-4.32135
chr15.48855563.48856248	0.678232	1.16944	2.31794	0.0239033	0.999965	-4.43532
chr2.235493467.235494562	-0.464362	4.10646	-2.31793	0.0239037	0.999965	-4.15747
chr11.32136850.32138047	0.566537	3.41727	2.31758	0.0239239	0.999965	-4.29814
chr18.70180813.70181454	0.674963	2.32107	2.31739	0.0239352	0.999965	-4.41251
chr17.33334542.33335052	1.25226	0.262248	2.31738	0.0239359	0.999965	-4.54237
chr9.112705849.112706392	0.658027	1.18397	2.31731	0.0239401	0.999965	-4.38927
chr10.36779338.36779498	-0.720699	1.44781	-2.31682	0.0239685	0.999965	-4.44362
chr17.28236130.28236558	0.94421	0.259788	2.31648	0.0239883	0.999965	-4.49471
chr6.149026575.149026902	1.34009	0.436778	2.31644	0.0239908	0.999965	-4.52955
chr11.62324852.62325187	0.909802	0.540024	2.31639	0.0239936	0.999965	-4.49254
chr10.76050918.76051449	-1.02869	0.716638	-2.31628	0.0240001	0.999965	-4.49932
chr6.49606725.49607350	-1.28634	1.12088	-2.31622	0.0240035	0.999965	-4.51988
chr4.114281397.114282418	0.808112	1.67425	2.31582	0.024027	0.999965	-4.43006
chr1.145452014.145452178	-1.17943	-0.0273971	-2.315	0.0240747	0.999965	-4.53658
chr12.9041324.9041629	-0.967986	0.814802	-2.31496	0.0240771	0.999965	-4.49573
chr12.8844596.8845173	-0.747175	1.57448	-2.31485	0.0240833	0.999965	-4.43661
chr15.78996936.78997218	-1.27207	0.398736	-2.31474	0.0240898	0.999965	-4.53727
chr21.26073011.26073639	-0.9459	1.76701	-2.31419	0.0241223	0.999965	-4.48703
chr9.98807882.98808203	-1.37517	0.13095	-2.31388	0.0241405	0.999965	-4.54188
chr19.50646414.50646682	-0.90607	0.856814	-2.31354	0.0241602	0.999965	-4.48697
chr15.99442086.99442957	0.468221	3.93652	2.31319	0.024181	0.999965	-4.21118
chr9.20620162.20620724	0.910356	2.03719	2.31302	0.0241906	0.999965	-4.42685
chr5.109650553.109650858	-1.53631	0.103136	-2.31288	0.0241991	0.999965	-4.54342
chr1.58244825.58245254	1.24164	0.211912	2.31276	0.0242058	0.999965	-4.52587
chr1.25765219.25765419	-0.869212	0.355566	-2.31231	0.0242323	0.999965	-4.4697
chr2.235113860.235114243	-1.26889	0.0297602	-2.31212	0.0242435	0.999965	-4.53582
chr22.26904540.26904770	1.31275	0.165216	2.31156	0.0242767	0.999965	-4.5421
chr12.12745552.12746000	0.994458	0.850864	2.31132	0.024291	0.999965	-4.5175
chrX.15143248.15143548	1.10015	0.584083	2.31114	0.0243012	0.999965	-4.49565
chr5.107247532.107247739	1.52306	-0.144907	2.31111	0.0243033	0.999965	-4.55412
chrX.39012514.39013272	0.66854	1.55812	2.31097	0.0243115	0.999965	-4.41667
chr3.63979173.63979428	1.39567	-0.270921	2.3108	0.0243217	0.999965	-4.53853
chr17.29671724.29672164	-0.695139	1.9726	-2.31016	0.0243594	0.999965	-4.43406
chr5.76867851.76868537	0.678365	1.59563	2.31002	0.0243675	0.999965	-4.40859
chr20.19828262.19828787	-0.485385	3.19068	-2.30995	0.0243714	0.999965	-4.27068
chr4.46931896.46932414	1.07076	0.696946	2.30986	0.0243771	0.999965	-4.48528
chr19.31318940.31319502	0.945421	0.372699	2.30954	0.0243957	0.999965	-4.48613
chr4.142940585.142940936	-0.939345	0.278047	-2.30938	0.0244055	0.999965	-4.47663
chr1.110202878.110203290	0.707606	1.24502	2.30924	0.0244136	0.999965	-4.46405
chrX.68719787.68720237	1.44083	0.617653	2.30883	0.0244381	0.999965	-4.53639
chr18.51339978.51340291	1.67541	0.0835777	2.30826	0.0244717	0.999965	-4.55206
chr4.73274658.73275093	1.14977	0.451988	2.30825	0.0244721	0.999965	-4.51192
chr4.147518794.147519242	0.982851	0.469338	2.30822	0.024474	0.999965	-4.50849
chr9.107784290.107784988	-0.661062	3.21515	-2.30816	0.0244775	0.999965	-4.30504
chr8.86391266.86392218	0.46794	3.25333	2.30802	0.0244858	0.999965	-4.25298
chr13.86882923.86883321	-0.559653	2.39927	-2.30779	0.0244998	0.999965	-4.2978
chr4.155719266.155719549	1.56687	-0.136862	2.30763	0.0245091	0.999965	-4.5521
chr3.33250530.33251104	0.740276	1.12599	2.30731	0.0245281	0.999965	-4.46135
chr8.56093632.56094134	0.639907	1.55793	2.30726	0.0245315	0.999965	-4.43452
chr7.82020163.82020386	-1.51384	-0.145342	-2.30713	0.0245389	0.999965	-4.53776
chr5.173248582.173249043	-0.665454	2.38204	-2.30712	0.0245396	0.999965	-4.35326
chr14.21882273.21882759	-1.07376	0.124281	-2.30687	0.0245545	0.999965	-4.5257
chr5.139301849.139302161	-1.28751	-0.0126349	-2.30638	0.0245837	0.999965	-4.54419
chr8.58724374.58724805	1.71425	-0.00151243	2.30594	0.0246096	0.999965	-4.55373
chr10.100033788.100034116	1.12491	0.978275	2.3059	0.0246121	0.999965	-4.51716
chr3.69334987.69335316	-0.578993	2.00858	-2.30563	0.0246284	0.999965	-4.38046
chr1.43764680.43764906	-0.734728	1.32695	-2.30554	0.0246338	0.999965	-4.40596
chr8.112367856.112368502	1.14608	0.518465	2.30528	0.0246494	0.999965	-4.52353
chr6.106510193.106510860	0.795695	1.39205	2.30521	0.0246531	0.999965	-4.45354
chr6.73665830.73666700	0.774489	2.14207	2.30515	0.0246569	0.999965	-4.43596
chr7.50502382.50502765	-0.885707	1.2826	-2.30493	0.0246703	0.999965	-4.47192
chr5.66580404.66581131	0.513548	2.1712	2.30487	0.0246734	0.999965	-4.31995
chr6.104527844.104528183	0.906374	0.754582	2.30466	0.0246863	0.999965	-4.48314
chr11.117087413.117087692	1.33558	0.179345	2.30458	0.0246912	0.999965	-4.54446
chr7.116588252.116589270	-0.584148	2.39513	-2.30458	0.0246912	0.999965	-4.38247
chr3.125211630.125213236	0.655823	3.00376	2.30427	0.0247094	0.999965	-4.32816
chr5.61783231.61783756	1.02165	0.430219	2.30387	0.0247336	0.999965	-4.49623
chr5.136511147.136511524	-0.58024	2.58433	-2.3038	0.0247378	0.999965	-4.3633
chr10.120492400.120492690	-0.896551	0.275943	-2.30309	0.0247804	0.999965	-4.49998
chr2.163483651.163484186	0.865823	0.71859	2.30292	0.0247902	0.999965	-4.48098
chr10.64750422.64751195	1.38098	0.632974	2.30271	0.0248029	0.999965	-4.53107
chr14.103505165.103505431	-1.35904	0.373094	-2.30223	0.0248317	0.999965	-4.53139
chrX.15645341.15645713	-1.248	-0.186081	-2.30221	0.0248329	0.999965	-4.53207
chr3.56323336.56323629	0.880069	1.08662	2.30158	0.0248712	0.999965	-4.45267
chr2.198113424.198113646	1.07007	0.0942404	2.30143	0.0248801	0.999965	-4.51788
chr6.41021885.41022258	-0.689616	1.23937	-2.30121	0.0248936	0.999965	-4.4364
chr22.36757379.36758146	0.446744	2.76854	2.30111	0.0248995	0.999965	-4.31097
chrX.39841413.39841872	-1.10097	0.150387	-2.30086	0.0249142	0.999965	-4.51457
chr4.54586209.54586921	0.838101	1.83977	2.30082	0.0249168	0.999965	-4.46374
chr9.93475929.93476174	1.23202	-0.0139286	2.30055	0.0249333	0.999965	-4.54649
chr11.119481181.119481981	-0.540484	2.63125	-2.30054	0.024934	0.999965	-4.33447
chr6.113530881.113531081	-1.51247	-0.0404378	-2.30039	0.0249427	0.999965	-4.5446
chr11.123340235.123340489	-1.92544	-0.0817853	-2.30038	0.0249434	0.999965	-4.54675
chr5.126376925.126377807	0.98031	2.51233	2.30036	0.0249447	0.999965	-4.4455
chr3.60064496.60065326	0.576079	2.60593	2.30024	0.024952	0.999965	-4.34865
chr12.95172568.95172855	1.42837	-0.170334	2.30021	0.0249539	0.999965	-4.55041
chrX.69291218.69291410	-1.28776	0.314297	-2.3002	0.0249545	0.999965	-4.53521
chr12.11623253.11623656	1.16146	0.437775	2.29997	0.0249681	0.999965	-4.52919
chr16.12462749.12463397	1.22188	1.1755	2.29986	0.0249746	0.999965	-4.52216
chr16.66135394.66135913	-0.563639	2.3303	-2.29983	0.0249768	0.999965	-4.35658
chr2.121519199.121519579	-0.961334	0.68354	-2.29968	0.0249856	0.999965	-4.50475
chr3.11560225.11560698	0.854123	0.98677	2.29965	0.0249874	0.999965	-4.43421
chr9.137525649.137525848	-0.994024	0.20064	-2.29957	0.0249925	0.999965	-4.49485
chr2.85579338.85579804	1.18615	0.410039	2.29942	0.0250016	0.999965	-4.53694
chr1.43774430.43774818	1.47739	0.0825987	2.29934	0.0250062	0.999965	-4.55405
chr7.158782594.158783356	-0.54246	2.32131	-2.29926	0.0250112	0.999965	-4.34621
chr21.43865083.43865337	-0.852512	0.812638	-2.29858	0.0250521	0.999965	-4.46962
chr8.117937464.117937744	0.982272	0.777646	2.29828	0.0250704	0.999965	-4.51946
chr8.101635495.101636087	-0.603541	2.4004	-2.29825	0.0250725	0.999965	-4.39742
chr3.70471404.70472244	0.951577	1.23942	2.29805	0.0250847	0.999965	-4.47347
chr5.173920998.173921434	0.795983	1.34365	2.29797	0.0250892	0.999965	-4.43792
chr17.17303051.17303950	-0.484055	4.07313	-2.29748	0.0251188	0.999965	-4.17797
chr2.65537876.65538463	-1.7613	0.0799945	-2.29729	0.0251302	0.999965	-4.54999
chr4.129822625.129823684	0.640939	2.41011	2.29728	0.0251311	0.999965	-4.36234
chr13.52414187.52415430	0.584282	2.82397	2.29716	0.0251384	0.999965	-4.35876
chr19.48788066.48788672	0.535441	2.42625	2.29706	0.0251447	0.999965	-4.32596
chr6.86936871.86937971	0.394824	3.81626	2.29664	0.0251703	0.999965	-4.21834
chr1.103371214.103371545	0.92771	0.595397	2.29619	0.0251976	0.999965	-4.49774
chr2.57171579.57172000	-0.89081	-0.235252	-2.29612	0.0252015	0.999965	-4.46352
chr16.86563644.86564106	0.816022	1.63072	2.29611	0.0252022	0.999965	-4.45905
chr8.66380893.66381156	0.991174	0.416439	2.29562	0.0252319	0.999965	-4.49259
chr1.82517667.82517932	-0.639504	1.00857	-2.29524	0.0252552	0.999965	-4.42822
chr17.29680199.29680347	-0.9836	0.12311	-2.29514	0.0252614	0.999965	-4.51496
chr18.47254485.47254996	0.49077	2.45708	2.29505	0.0252671	0.999965	-4.34891
chr11.102653788.102654296	1.64147	0.00571023	2.29497	0.0252717	0.999965	-4.54864
chr14.101988303.101989017	1.43292	0.39093	2.29468	0.0252896	0.999965	-4.55045
chr3.119454079.119454602	-1.20548	-0.100613	-2.29433	0.025311	0.999965	-4.53869
chr3.36927213.36927567	0.799703	0.851756	2.29385	0.0253401	0.999965	-4.46628
chr18.77811560.77811856	-1.8289	-0.262756	-2.2938	0.0253437	0.999965	-4.55213
chr9.33988335.33988746	1.55887	-0.158568	2.29355	0.0253585	0.999965	-4.55272
chr18.8176602.8176902	1.24346	0.427098	2.29311	0.0253856	0.999965	-4.53275
chr13.110965068.110965712	1.08412	2.19138	2.29289	0.0253993	0.999965	-4.46774
chr7.129270177.129270394	1.39108	0.716263	2.29278	0.0254058	0.999965	-4.53946
chr13.97250717.97251264	1.35282	0.105623	2.29252	0.0254217	0.999965	-4.54616
chr3.112687940.112689181	0.644354	2.22021	2.29233	0.0254333	0.999965	-4.41203
chr4.45827136.45827506	-1.47405	-0.0930871	-2.2922	0.0254414	0.999965	-4.5342
chr10.11775960.11776402	0.874788	0.845912	2.29217	0.0254431	0.999965	-4.48242
chr14.88203419.88203784	1.13743	-0.235836	2.29211	0.0254469	0.999965	-4.52544
chr6.35794868.35795262	1.359	0.120165	2.29184	0.0254636	0.999965	-4.54569
chr3.138282091.138282433	1.38814	0.0961468	2.29183	0.0254645	0.999965	-4.55074
chr10.90743130.90743595	0.789347	0.831171	2.29154	0.025482	0.999965	-4.48342
chr4.95027982.95028122	-1.00691	0.176474	-2.29152	0.0254834	0.999965	-4.51612
chr10.119315210.119315850	-0.525969	3.07086	-2.29123	0.0255009	0.999965	-4.33956
chr10.35792407.35792633	-1.53362	-0.14252	-2.2912	0.0255028	0.999965	-4.55123
chr2.127865451.127865923	-1.19397	0.319916	-2.29086	0.0255242	0.999965	-4.5277
chr11.9039183.9039545	1.59241	0.025521	2.29066	0.025536	0.999965	-4.5503
chr14.95163765.95164383	-0.74762	0.748846	-2.29066	0.0255361	0.999965	-4.4557
chr10.59622284.59622765	1.1114	0.784963	2.29047	0.0255478	0.999965	-4.52484
chr6.35281074.35281375	1.25101	-0.078996	2.29021	0.0255638	0.999965	-4.54511
chr4.169254674.169255001	-0.838134	1.83086	-2.28976	0.0255919	0.999965	-4.46709
chr3.54861308.54861860	0.674564	1.15423	2.28968	0.0255964	0.999965	-4.42989
chr3.173952182.173952385	-1.1172	-0.195064	-2.28968	0.0255964	0.999965	-4.52098
chr13.97031202.97031506	0.948244	0.479127	2.2896	0.025602	0.999965	-4.5116
chr4.75547792.75548414	0.588048	1.6944	2.28919	0.0256269	0.999965	-4.41101
chr2.222239939.222240622	-0.663488	2.31886	-2.28903	0.0256372	0.999965	-4.4144
chr18.36476168.36476731	-1.20483	0.741723	-2.2888	0.0256513	0.999965	-4.52952
chr7.21675176.21675787	0.815686	2.17379	2.28875	0.0256544	0.999965	-4.43791
[truncated: 153,560 more rows]
