# Supplementary material for: Anthracyclines induce global changes in cardiomyocyte chromatin accessibility that overlap with cardiovascular disease loci
Source: PLoS Genet. 2025 Oct 14;21(10):e1011900. doi: 10.1371/journal.pgen.1011900 (PMC12561927; doi:10.1371/journal.pgen.1011900)
Supplement: S14 Table — (XLSX) [file pgen.1011900.s014.xlsx]

## Sheet: Table_S14
Table_S14: ATAC-seq open chromatin regions and associated characteristics
Peakid = Open chromatin region identifier (chromosome.start.stop)
annotation= annotation of location of region
repName = Transposable element repeat name, multiple names seperated by ";"
repClass = Transposable element repeat class, multiple classes seperated by ";"
repFamily = Transposable element famliy name, multiple families seperated by ";"
ENTREZID = Gene ID for closest gene to region
transcriptId= ensembl ID for gene transcript closest to start of region
distanceToTSS = Distance of peak To closest TSS in bp
Peakid	annotation		repName	repClass	repFamily	ENTREZID	transcriptId	distanceToTSS
chr10.72331769.72332348	Distal Intergenic		NA	NA	NA	54788	ENST00000473051.1	4517
chr19.46300600.46301262	Intron (ENST00000377670.9/64344, intron 1 of 14)		AluSx1	SINE	Alu	64344	ENST00000291300.8	2142
chr7.5524956.5526033	Distal Intergenic		AluSx;AluJo;AluJr;L1MA10;L2c;(ATGA)n;LFSINE_Vert;L2c	SINE;SINE;SINE;LINE;LINE;Simple_repeat;SINE;LINE	Alu;Alu;Alu;L1;L2;Simple_repeat;tRNA;L2	60	ENST00000464611.1	2065
chr17.19317125.19317743	Intron (ENST00000314728.10/22905, intron 7 of 10)		NA	NA	NA	22905	ENST00000585097.1	4213
chr10.90912452.90913442	3' UTR		A-rich	Low_complexity	Low_complexity	27063	ENST00000371697.4	7645
chr14.76772505.76773251	Exon (ENST00000167106.9/22846, exon 4 of 7)		MIR3	SINE	MIR	22846	ENST00000553518.1	2552
chr19.518179.518694	Intron (ENST00000359315.6/91978, intron 1 of 1)		NA	NA	NA	105372232	ENST00000592413.2	-10346
chr10.70584818.70585814	Intron (ENST00000697577.1/27143, intron 19 of 20)		MER41D	LTR	ERV1	5551	ENST00000638674.1	16873
chr1.203750890.203751598	Distal Intergenic		MIR3;AluSp	SINE;SINE	MIR;Alu	54900	ENST00000367217.5	-13579
chr12.6764026.6764748	Promoter (<=1kb)		(CCCACAG)n;GA-rich	Simple_repeat;Low_complexity	Simple_repeat;Low_complexity	5763	ENST00000540667.5	-768
chr15.66763162.66764058	Intron (ENST00000288840.10/4091, intron 3 of 3)		NA	NA	NA	4091	ENST00000558937.1	51465
chr11.65506819.65508825	Promoter (<=1kb)		AluSx3;AluSp;AluYm1;(AC)n;AluYm1;AluSc	SINE;SINE;SINE;Simple_repeat;SINE;SINE	Alu;Alu;Alu;Simple_repeat;Alu;Alu	109136579	ENST00000698129.1	0
chr17.19288457.19289028	Intron (ENST00000314728.10/22905, intron 4 of 10)		L2a;L2a;L2a	LINE;LINE;LINE	L2;L2;L2	22905	ENST00000571254.1	5410
chr14.23376284.23379025	Promoter (<=1kb)		NA	NA	NA	116173	ENST00000649278.1	0
chr20.37880602.37881225	Distal Intergenic		MIRb;MIR	SINE;SINE	MIR;MIR	128434	ENST00000373459.4	-21886
chr1.148522548.148523161	Promoter (<=1kb)		U1;AluJb	snRNA;SINE	snRNA;Alu	124904621	ENST00000622285.1	0
chr19.50484813.50486159	Promoter (1-2kb)		AluJo;L2	SINE;LINE	Alu;L2	128266840	ENST00000595005.1	1479
chr13.113860409.113860858	Intron (ENST00000327773.7/2621, intron 2 of 14)		NA	NA	NA	2621	ENST00000476291.1	3157
chr16.87762067.87762535	Promoter (<=1kb)		(GCCT)n;L2a	Simple_repeat;LINE	Simple_repeat;L2	54758	ENST00000565328.5	0
chr7.74477915.74478583	Intron (ENST00000265755.7/9569, intron 1 of 26)		(TG)n;AluJr	Simple_repeat;SINE	Simple_repeat;Alu	9569	ENST00000455841.6	23945
chr11.12746651.12747085	Intron (ENST00000527636.7/7003, intron 2 of 12)		NA	NA	NA	7003	ENST00000527575.6	71148
chr16.54502951.54503395	Distal Intergenic		MER5B	DNA	hAT-Charlie	105371273	ENST00000637822.1	55705
chr19.39204738.39205211	Promoter (<=1kb)		AluJo	SINE	Alu	342898	ENST00000318438.7	-475
chr15.34788417.34789729	Exon (ENST00000713607.1/101928174, exon 3 of 3)		L2c;MIR3;L2c	LINE;SINE;LINE	L2;MIR;L2	70	ENST00000557860.1	3122
chr19.38304833.38305487	Promoter (<=1kb)		GA-rich;(CAG)n	Low_complexity;Simple_repeat	Low_complexity;Simple_repeat	64073	ENST00000591852.1	560
chr16.58110448.58111450	Distal Intergenic		NA	NA	NA	29105	ENST00000562443.1	4000
chr9.137723945.137724458	Intron (ENST00000462484.5/79813, intron 3 of 15)		NA	NA	NA	79813	ENST00000638071.1	7018
chr1.2199219.2199726	Promoter (<=1kb)		(CCCAG)n;MLT1C	Simple_repeat;LTR	Simple_repeat;ERVL-MaLR	199990	ENST00000401813.7	181
chr12.47812666.47813514	Promoter (<=1kb)		MIRb	SINE	MIR	51564	ENST00000422254.5	0
chr5.177494646.177495151	Promoter (1-2kb)		NA	NA	NA	9260	ENST00000503827.5	1276
chr13.27125398.27126386	Intron (ENST00000715723.1/100874070, intron 1 of 3)		L1P2	LINE	L1	100874070	ENST00000715723.1	15044
chr11.2390547.2391303	Promoter (<=1kb)		G-rich;GA-rich	Low_complexity;Low_complexity	Low_complexity;Low_complexity	975	ENST00000531840.1	-80
chr5.171427753.171428332	Intron (ENST00000274625.6/8817, intron 2 of 4)		MIR	SINE	MIR	8817	ENST00000274625.6	8106
chr2.219452790.219454100	Promoter (1-2kb)		MIRc	SINE	MIR	10290	ENST00000463218.5	1049
chr17.7854843.7855040	Promoter (<=1kb)		NA	NA	NA	92162	ENST00000574668.1	-26
chr3.38543434.38544121	Distal Intergenic		L2b	LINE	L2	6331	ENST00000464652.1	10428
chr11.65555787.65556100	Promoter (1-2kb)		NA	NA	NA	4054	ENST00000524798.1	-1647
chr14.76768188.76768850	Promoter (1-2kb)		NA	NA	NA	22846	ENST00000556038.5	-1031
chr20.50870544.50871549	Intron (ENST00000358791.9/55653, intron 4 of 5)		Charlie8;G-rich;MLT1K	DNA;Low_complexity;LTR	hAT-Charlie;Low_complexity;ERVL-MaLR	23394	ENST00000371602.9	34009
chr17.74037312.74037693	Distal Intergenic		(AC)n;MER45C	Simple_repeat;DNA	Simple_repeat;hAT-Tip100	102723567	ENST00000581028.5	75206
chr2.231665923.231667317	Distal Intergenic		G-rich;AluJo	Low_complexity;SINE	Low_complexity;Alu	5757	ENST00000466801.5	-39578
chr11.46697154.46697861	Promoter (<=1kb)		NA	NA	NA	392	ENST00000525488.1	0
chr9.36163091.36163941	3' UTR		NA	NA	NA	881	ENST00000335119.4	-5447
chr9.130201309.130201975	Promoter (<=1kb)		MIR3;MER117;L2c	SINE;DNA;LINE	MIR;hAT-Charlie;L2	23413	ENST00000630865.1	877
chr8.47857521.47858112	Promoter (1-2kb)		MLT1C	LTR	ERVL-MaLR	5591	ENST00000697609.1	1242
chr11.73314382.73315120	Intron (ENST00000263674.4/9828, intron 1 of 20)		MIR3;MIR	SINE;SINE	MIR;MIR	9828	ENST00000544519.1	2817
chr10.78831344.78831989	Distal Intergenic		L2b;L2b	LINE;LINE	L2;L2	283050	ENST00000428862.5	130405
chr22.27669300.27669988	Exon (ENST00000692900.1/ENST00000692900.1, exon 1 of 2)		MIRb	SINE	MIR	125177369	ENST00000440255.1	44982
chr5.141915708.141916228	Distal Intergenic		MIR	SINE	MIR	9812	ENST00000194118.8	-7627
chr1.91601581.91602437	Distal Intergenic		(AC)n	Simple_repeat	Simple_repeat	8317	ENST00000486509.1	88454
chr1.204080240.204080878	Intron (ENST00000367203.8/9580, intron 1 of 6)		NA	NA	NA	9580	ENST00000528591.5	2111
chr3.42031915.42032434	Intron (ENST00000673621.2/22906, intron 1 of 16)		NA	NA	NA	22906	ENST00000487159.5	18113
chr16.1106204.1106571	Intron (ENST00000711587.1/ENST00000711587.1, intron 1 of 1)		NA	NA	NA	107984906	ENST00000711514.1	3131
chr19.40341590.40342269	Promoter (<=1kb)		MIRb;AluJr	SINE;SINE	MIR;Alu	126526	ENST00000357884.8	0
chr7.132138816.132139260	Intron (ENST00000321063.9/91584, intron 30 of 31)		NA	NA	NA	91584	ENST00000496550.1	6247
chr4.76679499.76680237	Intron (ENST00000296043.7/57619, intron 2 of 10)		AmnSINE1;AluY	SINE;SINE	5S-Deu-L2;Alu	57619	ENST00000486758.5	-9334
chr1.2279093.2279871	Intron (ENST00000704337.1/6497, intron 1 of 3)		G-rich;FLAM_C	Low_complexity;SINE	Low_complexity;Alu	6497	ENST00000507179.1	-23775
chr11.1437365.1438018	Intron (ENST00000308219.13/9024, intron 2 of 19)		NA	NA	NA	9024	ENST00000529951.5	-2781
chr3.56909383.56909884	Intron (ENST00000338458.8/50650, intron 3 of 12)		L2b;L2c	LINE;LINE	L2;L2	50650	ENST00000496106.5	6587
chr7.44137878.44138791	Promoter (1-2kb)		(CTGTCT)n;(CT)n;MIR	Simple_repeat;Simple_repeat;SINE	Simple_repeat;Simple_repeat;MIR	58498	ENST00000446581.5	1610
chr11.130611620.130612851	Distal Intergenic		L2b;MER91B;MER63A	LINE;DNA;DNA	L2;hAT-Tip100;hAT-Blackjack	102466873	ENST00000615217.1	-53884
chr1.144412141.144413353	Promoter (<=1kb)		Charlie4a;G-rich;U1;AluSz	DNA;Low_complexity;snRNA;SINE	hAT-Charlie;Low_complexity;snRNA;Alu	101954267	ENST00000384476.1	0
chr8.102745319.102745898	Distal Intergenic		MIRb	SINE	MIR	401472	ENST00000522715.1	-59619
chr1.16048572.16049086	Promoter (<=1kb)		MIR	SINE	MIR	1188	ENST00000375667.7	0
chr7.36303199.36304075	Distal Intergenic		MIR;MIRb	SINE;SINE	MIR;MIR	80820	ENST00000468591.1	15610
chr1.204733818.204734538	Distal Intergenic		L2a;L2a	LINE;LINE	L2;L2	10446	ENST00000367177.4	-48080
chr1.114008442.114009183	Intron (ENST00000633022.1/56944, intron 1 of 1)		L4_A_Mam;MLT1F	LINE;LTR	RTE-X;ERVL-MaLR	56944	ENST00000633022.1	27942
chr22.27662526.27663278	Distal Intergenic		MIRc;L2	SINE;LINE	MIR;L2	125177369	ENST00000440255.1	51692
chr22.24247314.24248131	Exon (ENST00000402176.3/ENST00000402176.3, exon 5 of 5)		NA	NA	NA	2687	ENST00000424217.1	-2232
chr1.145281069.145281691	Promoter (<=1kb)		U1;AluSz	snRNA;SINE	snRNA;Alu	101954266	ENST00000384770.1	0
chr14.23409333.23410731	Promoter (1-2kb)		(CCAC)n	Simple_repeat	Simple_repeat	4624	ENST00000557461.2	-1060
chr17.43417268.43418001	Distal Intergenic		L2c;GA-rich	LINE;Low_complexity	L2;Low_complexity	379	ENST00000320033.5	18275
chr10.24008377.24009344	Intron (ENST00000376462.5/56243, intron 2 of 18)		NA	NA	NA	56243	ENST00000636305.1	-32787
chr12.120244967.120245391	Intron (ENST00000267257.11/5829, intron 1 of 10)		NA	NA	NA	5829	ENST00000551327.5	3357
chr8.22178689.22179554	Promoter (<=1kb)		NA	NA	NA	649	ENST00000523457.5	-143
chr20.32792167.32792696	Promoter (<=1kb)		NA	NA	NA	1789	ENST00000696241.1	0
chr10.72334178.72334589	3' UTR		NA	NA	NA	54788	ENST00000473051.1	2276
chr9.70470446.70470927	Distal Intergenic		MIR;L2a;Tigger19b	SINE;LINE;DNA	MIR;L2;TcMar-Tigger	687	ENST00000377126.4	-55789
chr11.61764292.61765134	Promoter (<=1kb)		MIRb;MIRc	SINE;SINE	MIR;MIR	745	ENST00000675319.1	-983
chr7.30911509.30912000	Promoter (<=1kb)		GA-rich	Low_complexity	Low_complexity	358	ENST00000652696.1	0
chr2.237432431.237433110	Exon (ENST00000409910.1/ENST00000409910.1, exon 2 of 3)		L2b;OldhAT1	LINE;DNA	L2;hAT-Ac	1293	ENST00000683145.1	-18103
chr10.90911070.90912279	3' UTR		L1PA10;MER5A1	LINE;DNA	L1;hAT-Charlie	27063	ENST00000371697.4	8808
chr15.68797737.68797952	Intron (ENST00000465139.6/8125, intron 1 of 6)		NA	NA	NA	100422971	ENST00000579909.1	3973
chr13.44800670.44801311	Exon (ENST00000414562.1/144817, exon 3 of 3)		MLT2F	LTR	ERVL	144817	ENST00000414562.1	8319
chr15.84929753.84930392	Intron (ENST00000538177.5/9154, intron 11 of 14)		AluJr	SINE	Alu	9154	ENST00000286749.3	45075
chr19.45764643.45765321	3' UTR		NA	NA	NA	109729182	ENST00000590076.2	-2475
chr14.105470951.105472044	Promoter (<=1kb)		NA	NA	NA	1397	ENST00000483017.7	-918
chr1.16112965.16113444	Distal Intergenic		MIRb	SINE	MIR	1969	ENST00000462805.1	20118
chr3.38533094.38534070	Intron (ENST00000474071.5/9941, intron 6 of 6)		MIR3;(TCCTC)n	SINE;Simple_repeat	MIR;Simple_repeat	6331	ENST00000464652.1	20479
chr20.63834993.63835504	Distal Intergenic		(AGGCAG)n	Simple_repeat	Simple_repeat	140685	ENST00000650966.1	-2955
chr5.149422493.149423321	Promoter (1-2kb)		L2b	LINE	L2	728264	ENST00000655575.1	1965
chr11.76602404.76602832	Distal Intergenic		NA	NA	NA	101928813	ENST00000528781.1	24002
chr1.23478898.23479355	Promoter (<=1kb)		MLT1O	LTR	ERVL-MaLR	55616	ENST00000449467.2	824
chr3.46878704.46879267	Promoter (<=1kb)		NA	NA	NA	5745	ENST00000418619.5	-978
chr11.2314746.2315572	Promoter (1-2kb)		(CCCTC)n;(CAGG)n	Simple_repeat;Simple_repeat	Simple_repeat;Simple_repeat	10077	ENST00000486011.1	-1064
chr3.127865858.127866453	Intron (ENST00000648300.1/11343, intron 2 of 12)		HAL1b	LINE	L1	105374096	ENST00000661670.1	28422
chr18.13191845.13192256	Distal Intergenic		MLT1H;MLT1H1	LTR;LTR	ERVL-MaLR;ERVL-MaLR	124904255	ENST00000589601.1	24069
chr3.50515585.50516705	Distal Intergenic		NA	NA	NA	9254	ENST00000360963.7	-11341
chr4.161189443.161190250	Distal Intergenic		NA	NA	NA	56884	ENST00000511999.1	309824
chr1.148038386.148038976	Promoter (<=1kb)		U1	snRNA	snRNA	26864	ENST00000383858.1	0
chr1.1959773.1960472	Promoter (<=1kb)		L1MEd	LINE	L1	85452	ENST00000493316.5	0
chr11.112302269.112302915	Intron (ENST00000504610.2/283140, intron 2 of 3)		AluSx	SINE	Alu	283140	ENST00000527511.1	9696
chr16.10616753.10617689	Distal Intergenic		NA	NA	NA	2013	ENST00000342147.4	-36121
chr15.26261339.26262235	Promoter (<=1kb)		MLT1C	LTR	ERVL-MaLR	124903568	ENST00000656552.1	0
chr16.84972470.84973041	Distal Intergenic		AluSz6;HAL1	SINE;LINE	Alu;L1	55625	ENST00000564526.1	4240
chr11.15911502.15912103	Promoter (<=1kb)		MLT1F2	LTR	ERVL-MaLR	105376570	ENST00000664884.1	539
chr5.6766430.6767078	Promoter (<=1kb)		(CTCC)n	Simple_repeat	Simple_repeat	102724943	ENST00000688820.1	486
chr19.6216840.6217600	Promoter (<=1kb)		NA	NA	NA	4298	ENST00000585588.2	0
chr12.52895317.52896737	Distal Intergenic		MER112;MIRb	DNA;SINE	hAT-Charlie;MIR	3856	ENST00000547031.5	5130
chr5.134506006.134506718	Promoter (<=1kb)		NA	NA	NA	101927934	ENST00000515627.3	0
chr19.45455475.45456502	Intron (ENST00000423698.6/2067, intron 1 of 8)		AluJo;L2a;(GT)n;L2a	SINE;LINE;Simple_repeat;LINE	Alu;L2;Simple_repeat;L2	2067	ENST00000592083.5	-4750
chr2.219419499.219420355	Promoter (<=1kb)		L2b;(CTGT)n	LINE;Simple_repeat	L2;Simple_repeat	1674	ENST00000477226.6	0
chr19.48121908.48122538	Promoter (1-2kb)		L2b;L2	LINE;LINE	L2;L2	3978	ENST00000596332.1	1085
chr1.20358588.20359218	3' UTR		NA	NA	NA	127731	ENST00000525343.1	25670
chr19.11539744.11540628	Promoter (<=1kb)		MIRb;GA-rich	SINE;Low_complexity	MIR;Low_complexity	1264	ENST00000586059.5	0
chr11.66317003.66317172	Promoter (<=1kb)		NA	NA	NA	57124	ENST00000311330.4	0
chr5.133273519.133274147	Intron (ENST00000508950.5/124901067, intron 1 of 1)		NA	NA	NA	124901067	ENST00000507403.1	6934
chr19.3403869.3404977	Intron (ENST00000641145.1/4782, intron 2 of 10)		G-rich	Low_complexity	Low_complexity	4782	ENST00000588839.1	-5619
chr9.93223178.93224028	Intron (ENST00000297954.9/65268, intron 2 of 30)		NA	NA	NA	65268	ENST00000411624.5	-10895
chr16.85395484.85396086	Intron (ENST00000637419.1/23199, intron 2 of 2)		NA	NA	NA	23199	ENST00000568080.1	38021
chr6.129346837.129347458	Promoter (1-2kb)		L2a;L2a	LINE;LINE	L2;L2	3908	ENST00000693425.1	-1878
chrX.69314934.69315307	Distal Intergenic		CR1-L3A_Croc	LINE	CR1	100996279	ENST00000654300.1	119376
chr2.80517364.80517687	Intron (ENST00000466387.5/1496, intron 13 of 21)		NA	NA	NA	1496	ENST00000467892.1	-71652
chr14.73741281.73742030	Promoter (1-2kb)		MamRep564;(GCCT)n	Unknown;Simple_repeat	Unknown;Simple_repeat	91748	ENST00000451078.5	-1807
chr19.55157594.55157940	Promoter (<=1kb)		MSR1	Satellite	Satellite	7137	ENST00000344887.10	0
chr10.73648306.73650289	Promoter (<=1kb)		NA	NA	NA	79933	ENST00000372873.8	740
chr12.13132338.13132984	Intron (ENST00000537625.1/57613, intron 8 of 8)		L1ME1;AluSz;L1ME1	LINE;SINE;LINE	L1;Alu;L1	83445	ENST00000542415.5	-28655
chr9.134316185.134317078	Promoter (<=1kb)		L3	LINE	CR1	6256	ENST00000484822.1	-20
chr14.23408208.23408839	Promoter (<=1kb)		(CCT)n	Simple_repeat	Simple_repeat	4624	ENST00000405093.9	0
chr9.136571752.136573289	Distal Intergenic		MIR;MER91C;(CAGAGC)n;L1ME4b	SINE;DNA;Simple_repeat;LINE	MIR;hAT-Tip100;Simple_repeat;L1	101928483	ENST00000450304.1	22622
chr20.38208867.38209423	Distal Intergenic		L2c;MIR1_Amn;MIRc	LINE;SINE;SINE	L2;MIR;MIR	85449	ENST00000487506.1	8682
chr6.170129696.170130368	Distal Intergenic		MIRb	SINE	MIR	101929614	ENST00000687232.1	-16827
chr2.8615707.8616337	Intron (ENST00000425678.1/105373411, intron 1 of 2)		NA	NA	NA	105373411	ENST00000425678.1	6605
chr2.127080199.127080891	Intron (ENST00000376113.6/274, intron 1 of 13)		L2b;(CAGGG)n	LINE;Simple_repeat	L2;Simple_repeat	274	ENST00000466111.5	-15271
chr19.50493166.50493832	Intron (ENST00000702023.1/ENST00000702023.1, intron 1 of 1)		GA-rich;MIRc;L2b	Low_complexity;SINE;LINE	Low_complexity;MIR;L2	128266840	ENST00000595005.1	-5528
chr10.86128318.86128673	Intron (ENST00000327946.12/2894, intron 4 of 15)		NA	NA	NA	442911	ENST00000362234.2	136115
chr10.97782548.97783192	Distal Intergenic		MIRb;(TAT)n;AluJo	SINE;Simple_repeat;SINE	MIR;Simple_repeat;Alu	6425	ENST00000266066.4	-10549
chr12.52566949.52567482	Promoter (1-2kb)		L2b	LINE	L2	121391	ENST00000546384.1	1028
chr2.240775784.240776312	Promoter (<=1kb)		NA	NA	NA	547	ENST00000650430.1	0
chr1.201355656.201357100	Distal Intergenic		AluSc5;MER1B	SINE;DNA	Alu;hAT-Charlie	7139	ENST00000477035.1	4257
chr9.136625009.136625634	Distal Intergenic		NA	NA	NA	401561	ENST00000628780.1	-7828
chrX.154531573.154532223	Promoter (<=1kb)		(CCCTGCC)n	Simple_repeat	Simple_repeat	2539	ENST00000490651.1	851
chr8.38442245.38442781	Intron (ENST00000649678.1/2260, intron 3 of 21)		(GT)n	Simple_repeat	Simple_repeat	2260	ENST00000526570.5	-11425
chr18.33577646.33578344	Promoter (<=1kb)		(GC)n;(CCGCCC)n	Simple_repeat;Simple_repeat	Simple_repeat;Simple_repeat	80816	ENST00000269197.12	0
chr16.68022367.68023720	Promoter (<=1kb)		NA	NA	NA	54920	ENST00000358896.10	0
chr15.39597627.39599528	Promoter (1-2kb)		L3b;AluSx1;(CCTCCT)n	LINE;SINE;Simple_repeat	CR1;Alu;Simple_repeat	161835	ENST00000560769.2	1398
chr1.231937458.231937849	Intron (ENST00000439617.8/27185, intron 9 of 12)		NA	NA	NA	104472714	ENST00000456782.1	11624
chr1.182362492.182363309	Distal Intergenic		AluSz6;MIRb	SINE;SINE	Alu;MIR	2752	ENST00000461447.1	22630
chr4.80036657.80037466	Intron (ENST00000403729.7/118429, intron 7 of 16)		AluSz	SINE	Alu	118429	ENST00000449651.5	34154
chr7.66541954.66543428	Promoter (<=1kb)		AluJo;AluSz6;AluSq2	SINE;SINE;SINE	Alu;Alu;Alu	493754	ENST00000449307.3	0
chr18.35861295.35862789	Distal Intergenic		MLT2A1;MER61E	LTR;LTR	ERVL;ERV1	406963	ENST00000385062.1	42137
chr1.54324067.54324598	Promoter (<=1kb)		MIRb	SINE	MIR	23648	ENST00000426150.5	841
chr14.99424294.99425009	Intron (ENST00000331768.10/84193, intron 6 of 12)		NA	NA	NA	84193	ENST00000489770.1	-11044
chr3.191715352.191716226	Distal Intergenic		MLT1E2;MLT1D	LTR;LTR	ERVL-MaLR;ERVL-MaLR	103344926	ENST00000438488.1	146817
chr1.203508331.203508970	3' UTR		NA	NA	NA	26254	ENST00000367222.7	14178
chr7.44990310.44991191	Distal Intergenic		AluJb;MER61D;MER34C_;AluJo	SINE;LTR;LTR;SINE	Alu;ERV1;ERV1;Alu	285958	ENST00000580528.2	-3349
chr20.38599390.38599936	Promoter (1-2kb)		MIRb	SINE	MIR	343578	ENST00000373345.9	-1873
chr22.46731345.46732019	Intron (ENST00000216264.13/64781, intron 1 of 12)		L1MDa	LINE	L1	105373077	ENST00000460254.1	6071
chr17.3048607.3049451	Distal Intergenic		NA	NA	NA	8386	ENST00000575751.1	14156
chr19.50494620.50495731	Intron (ENST00000702023.1/ENST00000702023.1, intron 1 of 1)		GA-rich;GA-rich;L2b;L2b;L2b;AluJo	Low_complexity;Low_complexity;LINE;LINE;LINE;SINE	Low_complexity;Low_complexity;L2;L2;L2;Alu	128266840	ENST00000595005.1	-6982
chr19.7998156.7998514	Intron (ENST00000407627.7/1994, intron 1 of 5)		MIRc	SINE	MIR	1994	ENST00000596459.5	3689
chr14.85248711.85249369	Distal Intergenic		LFSINE_Vert	SINE	tRNA	105370605	ENST00000554753.2	-136558
chr9.16808922.16809427	Intron (ENST00000380672.9/54796, intron 1 of 6)		NA	NA	NA	54796	ENST00000613349.4	58265
chr1.46473854.46474534	Intron (ENST00000635606.3/729041, intron 1 of 1)		MIR	SINE	MIR	127343	ENST00000360032.4	-15302
chr20.64055923.64056197	Promoter (<=1kb)		G-rich	Low_complexity	Low_complexity	6919	ENST00000455524.1	-606
chr15.63072786.63074229	Distal Intergenic		MIR;AluSz	SINE;SINE	MIR;Alu	7168	ENST00000559108.1	10678
chr12.52200424.52200616	Intron (ENST00000640420.1/283404, intron 2 of 2)		NA	NA	NA	283403	ENST00000551332.1	7786
chr5.50423186.50423685	Intron (ENST00000303221.10/133418, intron 2 of 8)		L1ME3G;L1MEd	LINE;LINE	L1;L1	133418	ENST00000514111.1	5042
chr17.63961545.63962287	Promoter (<=1kb)		NA	NA	NA	6329	ENST00000581514.1	0
chr7.131637747.131638176	Distal Intergenic		NA	NA	NA	5420	ENST00000465001.1	-79530
chr11.109858171.109858725	Intron (ENST00000692099.1/105369482, intron 2 of 2)		L2a;MIRb;MIRb	LINE;SINE;SINE	L2;MIR;MIR	105369482	ENST00000662064.1	-34278
chr10.71075084.71075592	Intron (ENST00000646051.1/105378350, intron 4 of 4)		MIR3	SINE	MIR	105378349	ENST00000558852.2	135951
chr17.39674954.39675320	Intron (ENST00000300658.9/93210, intron 3 of 7)		NA	NA	NA	5409	ENST00000581428.1	6491
chr19.50508491.50509048	Promoter (<=1kb)		(GT)n	Simple_repeat	Simple_repeat	126119	ENST00000602146.1	-462
chr2.1819026.1819425	Intron (ENST00000647755.1/23040, intron 21 of 24)		MIR	SINE	MIR	23040	ENST00000648486.1	-8907
chr6.43937023.43937909	Exon (ENST00000691600.1/100132354, exon 2 of 2)		NA	NA	NA	100132354	ENST00000691600.1	45978
chr11.106304268.106304711	Distal Intergenic		PRIMA41-int	LTR	ERV1	101928535	ENST00000525797.1	52861
chr1.16019566.16019882	Promoter (<=1kb)		G-rich	Low_complexity	Low_complexity	27129	ENST00000375718.4	0
chr3.101377367.101378439	Intron (ENST00000394095.7/57337, intron 6 of 23)		L1ME3E;MER85;L1ME3E	LINE;DNA;LINE	L1;PiggyBac;L1	57337	ENST00000366089.2	-29454
chr1.21901451.21901810	Intron (ENST00000374695.8/3339, intron 1 of 96)		(CCTG)n	Simple_repeat	Simple_repeat	3339	ENST00000412328.5	-5141
chr3.29751806.29752254	Intron (ENST00000635992.1/152098, intron 12 of 13)		LTR1E	LTR	ERV1	27303	ENST00000497319.1	-10669
chr20.62623637.62624344	Distal Intergenic		NA	NA	NA	124904948	ENST00000427132.1	11160
chr3.150451332.150452240	Intron (ENST00000361875.8/9819, intron 2 of 3)		MIRb;AluJr;AluSp	SINE;SINE;SINE	MIR;Alu;Alu	9819	ENST00000460316.1	-4711
chr16.49608832.49609227	Intron (ENST00000561648.5/23090, intron 6 of 8)		L1MD1	LINE	L1	23090	ENST00000567169.5	31625
chr1.224503263.224503966	Intron (ENST00000471578.5/149111, intron 1 of 5)		NA	NA	NA	149111	ENST00000496372.1	-9722
chr7.23465473.23465873	Intron (ENST00000258729.8/10643, intron 2 of 14)		NA	NA	NA	10643	ENST00000468263.5	2053
chr19.19461729.19462905	Promoter (1-2kb)		NA	NA	NA	54815	ENST00000444839.1	-1777
chr6.69138933.69139484	Intron (ENST00000370598.6/577, intron 17 of 31)		NA	NA	NA	577	ENST00000238918.12	-92922
chr1.63624892.63625478	Promoter (1-2kb)		NA	NA	NA	5236	ENST00000371083.4	1799
chr6.7216864.7217541	Exon (ENST00000475946.5/6239, exon 7 of 7)		MIRb	SINE	MIR	6239	ENST00000483150.1	77619
chr1.116405116.116405759	Exon (ENST00000674941.1/84852, exon 2 of 3)		NA	NA	NA	84852	ENST00000675264.1	2767
chr11.126113493.126114034	Distal Intergenic		MIRb	SINE	MIR	105369591	ENST00000659151.1	14047
chr2.15800824.15801240	Distal Intergenic		MIRb	SINE	MIR	101926966	ENST00000476839.2	100293
chr5.16600427.16600719	Intron (ENST00000306320.10/54463, intron 1 of 8)		HAL1	LINE	L1	101929524	ENST00000499131.1	-15207
chr6.142400478.142401254	Promoter (1-2kb)		MIRb	SINE	MIR	57211	ENST00000540208.1	-1498
chr7.137510140.137511017	Intron (ENST00000453654.6/9162, intron 21 of 32)		MamRTE1	LINE	RTE-BovB	9162	ENST00000497321.5	-44105
chr15.57497020.57497746	Intron (ENST00000281282.6/84952, intron 8 of 18)		NA	NA	NA	100820829	ENST00000267853.10	-94158
chr11.11296333.11297124	Intron (ENST00000227756.5/374378, intron 9 of 10)		MER20	DNA	hAT-Charlie	124902630	ENST00000524855.1	-52618
chr18.48979959.48980642	Distal Intergenic		L2b;MIRb;MIR	LINE;SINE;SINE	L2;MIR;MIR	105372108	ENST00000587659.1	-16018
chr11.76577027.76577716	Distal Intergenic		LTR103_Mam;MIRb;MIRc	LTR;SINE;SINE	ERV1?;MIR;MIR	56946	ENST00000531793.1	31079
chr17.47252123.47252542	Promoter (1-2kb)		L1MEf	LINE	L1	3690	ENST00000696963.1	-1285
chr9.123355975.123356283	Promoter (<=1kb)		GA-rich	Low_complexity	Low_complexity	286204	ENST00000359999.7	0
chr10.97065180.97065467	Intron (ENST00000266058.9/6585, intron 5 of 36)		Charlie7;MER117	DNA;DNA	hAT-Charlie;hAT-Charlie	6585	ENST00000497714.1	37089
chr15.43775477.43775871	Promoter (<=1kb)		NA	NA	NA	80237	ENST00000497465.1	0
chr11.70319641.70320051	Exon (ENST00000531426.1/ENST00000531426.1, exon 1 of 2)		NA	NA	NA	8500	ENST00000526262.5	-6293
chr22.48659026.48659851	Intron (ENST00000402357.6/25817, intron 2 of 3)		NA	NA	NA	25817	ENST00000406880.1	-33396
chr17.17738354.17740165	Intron (ENST00000353383.6/10743, intron 2 of 5)		GA-rich;(GTG)n	Low_complexity;Simple_repeat	Low_complexity;Simple_repeat	100861516	ENST00000443696.1	30656
chr19.5894173.5895064	Promoter (1-2kb)		(GGCA)n;G-rich	Simple_repeat;Low_complexity	Simple_repeat;Low_complexity	126328	ENST00000591341.1	1617
chr9.127463927.127464588	Intron (ENST00000675224.1/90678, intron 9 of 25)		MIR;MER3;MER33;MER3	SINE;DNA;DNA;DNA	MIR;hAT-Charlie;hAT-Charlie;hAT-Charlie	90678	ENST00000675364.1	2814
chr15.65323117.65323415	Distal Intergenic		MLT1G1	LTR	ERVL-MaLR	9543	ENST00000559231.1	11226
chr17.44983577.44983888	Intron (ENST00000678938.1/4836, intron 1 of 11)		NA	NA	NA	10882	ENST00000253407.4	-15274
chr2.8633820.8634271	Distal Intergenic		NA	NA	NA	105373411	ENST00000425678.1	-10878
chr3.196193676.196194447	Distal Intergenic		MIR;(AGGGC)n;MIR3;MIRb	SINE;Simple_repeat;SINE;SINE	MIR;Simple_repeat;MIR;MIR	131540	ENST00000460442.5	4463
chr1.201357250.201358044	Distal Intergenic		MER1B;L2b	DNA;LINE	hAT-Charlie;L2	7139	ENST00000477035.1	3313
chr10.78439454.78439752	Intron (ENST00000634930.1/105378375, intron 1 of 3)		UCON132b	DNA	hAT-Tip100	124902468	ENST00000665488.1	137795
chr7.4744650.4745525	Intron (ENST00000328914.5/221937, intron 2 of 8)		(GCTCCT)n;(GTGT)n	Simple_repeat;Simple_repeat	Simple_repeat;Simple_repeat	221937	ENST00000460979.2	3791
chr10.78173400.78174020	Distal Intergenic		(GTCTCT)n	Simple_repeat	Simple_repeat	105378375	ENST00000634930.1	-5154
chr15.73921217.73921882	Promoter (1-2kb)		MER41B;(CCACCC)n;L2b	LTR;Simple_repeat;LINE	ERV1;Simple_repeat;L2	100287616	ENST00000565689.5	-1347
chr20.63957120.63957527	Promoter (<=1kb)		NA	NA	NA	54963	ENST00000354216.11	-704
chr7.91771854.91772817	Intron (ENST00000454222.5/7978, intron 3 of 4)		NA	NA	NA	7978	ENST00000481516.1	107622
chr10.79114363.79114913	Intron (ENST00000334512.10/57178, intron 1 of 24)		(GT)n;(GGAG)n	Simple_repeat;Simple_repeat	Simple_repeat;Simple_repeat	57178	ENST00000334512.10	45397
chr4.167897095.167897656	Distal Intergenic		AluSx;MER61C	SINE;LTR	Alu;ERV1	11199	ENST00000359299.8	-194881
chr17.33500224.33500624	Intron (ENST00000359872.6/40, intron 1 of 9)		MER103C	DNA	hAT-Charlie	100506677	ENST00000579745.1	33136
chrX.110745265.110745859	Intron (ENST00000372045.5/91851, intron 4 of 11)		L2c;(TGAG)n	LINE;Simple_repeat	L2;Simple_repeat	91851	ENST00000372045.5	49906
chr6.41766993.41767689	Distal Intergenic		MIR3;(TGA)n	SINE;Simple_repeat	MIR;Simple_repeat	10817	ENST00000466420.1	10487
chr11.133934465.133935231	Intron (ENST00000533871.8/22997, intron 7 of 19)		(CCACCT)n	Simple_repeat	Simple_repeat	22997	ENST00000527648.2	2869
chr15.93955088.93955695	Intron (ENST00000652797.1/101927129, intron 2 of 3)		MIR	SINE	MIR	101927112	ENST00000658527.1	-44476
chr3.129599642.129600016	Intron (ENST00000324093.9/23129, intron 1 of 35)		L3;MIRc	LINE;SINE	CR1;MIR	23129	ENST00000324093.9	6660
chr7.30930602.30931005	Distal Intergenic		(GT)n;L4_A_Mam	Simple_repeat;LINE	Simple_repeat;RTE-X	2692	ENST00000466427.1	-7664
chr14.72741574.72742822	Promoter (<=1kb)		L2b;(CAGCTGC)n	LINE;Simple_repeat	L2;Simple_repeat	8110	ENST00000553608.1	0
chr4.38867226.38868864	Promoter (<=1kb)		L1ME4a;(TTGT)n;(TGTGTG)n	LINE;Simple_repeat;Simple_repeat	L1;Simple_repeat;Simple_repeat	693159	ENST00000385209.1	0
chr17.44997652.44998421	Intron (ENST00000678938.1/4836, intron 1 of 11)		MIR	SINE	MIR	10882	ENST00000253407.4	-29349
chr10.110685966.110686755	Intron (ENST00000369519.4/282996, intron 1 of 13)		MIRc;Charlie24;AluJr	SINE;DNA;SINE	MIR;hAT-Charlie;Alu	282996	ENST00000369519.4	41630
chr19.46841536.46842213	Promoter (1-2kb)		L2b;MLT1D;AluJo	LINE;LTR;SINE	L2;ERVL-MaLR;Alu	1175	ENST00000598027.1	-1880
chr2.121074948.121075643	Distal Intergenic		NA	NA	NA	29842	ENST00000464621.1	158631
chr6.35490033.35491036	Intron (ENST00000402886.9/7005, intron 1 of 10)		NA	NA	NA	7005	ENST00000402886.9	5914
chr16.85526374.85526875	Intron (ENST00000637419.1/23199, intron 2 of 2)		NA	NA	NA	23199	ENST00000635906.1	-29092
chr10.79101692.79102749	Intron (ENST00000334512.10/57178, intron 1 of 24)		MIRc;MIRb	SINE;SINE	MIR;MIR	57178	ENST00000334512.10	32726
chr19.9791533.9793252	Promoter (<=1kb)		LTR13A	LTR	ERVK	100505555	ENST00000589038.1	0
chr17.50087440.50088318	Promoter (<=1kb)		MIRb	SINE	MIR	3675	ENST00000514834.1	0
chr17.21370318.21370911	Distal Intergenic		NA	NA	NA	3768	ENST00000583088.6	-5446
chr5.149423753.149424869	Exon (ENST00000512096.5/728264, exon 4 of 4)		MIR3;(CT)n	SINE;Simple_repeat	MIR;Simple_repeat	728264	ENST00000655575.1	3225
chr12.13171764.13172594	Distal Intergenic		MER5A1	DNA	hAT-Charlie	2012	ENST00000431267.2	-24129
chr5.177468522.177469171	Promoter (<=1kb)		MIRc;G-rich	SINE;Low_complexity	MIR;Low_complexity	1627	ENST00000471767.1	-924
chr2.98504736.98504998	Intron (ENST00000409016.8/3631, intron 1 of 25)		NA	NA	NA	3631	ENST00000463367.1	-14149
chr3.124409406.124410716	Exon (ENST00000683512.1/8997, exon 4 of 4)		GA-rich;L1ME2	Low_complexity;LINE	Low_complexity;L1	8997	ENST00000683922.1	-2774
chr16.84013811.84014634	Intron (ENST00000568003.1/146167, intron 1 of 2)		NA	NA	NA	146167	ENST00000568003.1	2122
chr12.122063940.122064408	Promoter (<=1kb)		MLT1K	LTR	ERVL-MaLR	100506691	ENST00000653475.1	0
chr19.55563157.55563622	Distal Intergenic		MLT1E3;(CT)n	LTR;Simple_repeat	ERVL-MaLR;Simple_repeat	163033	ENST00000592239.1	17223
chr11.16873250.16873738	Intron (ENST00000531066.6/144100, intron 3 of 26)		AluSx1	SINE	Alu	144100	ENST00000528376.5	7620
chr10.6213894.6214299	Intron (ENST00000379789.8/5209, intron 2 of 14)		MER1B	DNA	hAT-Charlie	5209	ENST00000450232.1	-7105
chr18.35458614.35459349	Intron (ENST00000593122.5/122965328, intron 1 of 2)		MER113A	DNA	hAT-Charlie	122965328	ENST00000593122.5	7403
chr10.71234843.71236007	Intron (ENST00000335350.10/219699, intron 1 of 16)		(CTGCCT)n;L2b;MIR3	Simple_repeat;LINE;SINE	Simple_repeat;L2;MIR	728978	ENST00000447119.3	-16549
chr20.36100939.36101650	Intron (ENST00000202028.9/2036, intron 1 of 19)		NA	NA	NA	2036	ENST00000447825.5	8102
chr14.52031789.52032384	Intron (ENST00000216286.10/22795, intron 9 of 21)		NA	NA	NA	22795	ENST00000556572.1	6568
chr19.13055257.13055808	Intron (ENST00000592199.6/4784, intron 2 of 10)		(GCCTCT)n	Simple_repeat	Simple_repeat	4784	ENST00000588680.1	-14195
chr6.147906368.147906697	Intron (ENST00000427015.1/389432, intron 1 of 2)		MIR3	SINE	MIR	124901423	ENST00000668177.1	-95019
chr21.45360122.45360634	Distal Intergenic		MLT1D;AluSx1	LTR;SINE	ERVL-MaLR;Alu	105372839	ENST00000689879.2	12575
chr7.128357006.128357664	Promoter (1-2kb)		(AC)n;(CT)n	Simple_repeat;Simple_repeat	Simple_repeat;Simple_repeat	401399	ENST00000480290.5	1971
chr14.23375373.23376080	Promoter (<=1kb)		MIR3	SINE	MIR	116173	ENST00000649278.1	-693
chr17.43403782.43404219	Distal Intergenic		MIR3;(TCCC)n	SINE;Simple_repeat	MIR;Simple_repeat	379	ENST00000320033.5	4789
chr8.101667635.101668120	3' UTR		NA	NA	NA	83988	ENST00000522754.1	26269
chr20.22617180.22617597	Distal Intergenic		NA	NA	NA	101929685	ENST00000422494.1	-9663
chr11.130527609.130528570	Distal Intergenic		(CTCTT)n;(TG)n	Simple_repeat;Simple_repeat	Simple_repeat;Simple_repeat	170689	ENST00000299164.4	78964
chr3.14947005.14947643	Promoter (<=1kb)		(GGC)n	Simple_repeat	Simple_repeat	100505641	ENST00000424349.1	0
chr1.42962688.42962933	Intron (ENST00000431759.6/440584, intron 1 of 3)		(GGT)n	Simple_repeat	Simple_repeat	440584	ENST00000664148.1	3588
chr7.85065930.85067155	Intron (ENST00000284136.11/223117, intron 7 of 18)		(CA)n;(AG)n	Simple_repeat;Simple_repeat	Simple_repeat;Simple_repeat	223117	ENST00000463315.1	-10165
chr3.37210112.37210777	Downstream (<=300bp)		AluSx1;L2;MER63A;L2	SINE;LINE;DNA;LINE	Alu;L2;hAT-Blackjack;L2	9209	ENST00000461672.5	-26423
chr14.48857172.48857898	Distal Intergenic		LTR16E1	LTR	ERVL	105378178	ENST00000557062.1	219607
chrX.107731768.107732705	Intron (ENST00000688924.1/1831, intron 1 of 2)		(CCTCC)n;(TCCCT)n;MamTip2	Simple_repeat;Simple_repeat;DNA	Simple_repeat;Simple_repeat;hAT-Tip100	1831	ENST00000372382.8	-9496
chr1.146051667.146052661	Promoter (<=1kb)		AluSz;AluSg4;U1;Charlie4a	SINE;SINE;snRNA;DNA	Alu;Alu;snRNA;hAT-Charlie	101928979	ENST00000610820.4	0
chr11.126595001.126595654	Intron (ENST00000548204.1/100874250, intron 1 of 1)		MIRc	SINE	MIR	100874250	ENST00000548204.1	51054
chr19.19169797.19170570	Promoter (<=1kb)		(CCCTAA)n	Simple_repeat	Simple_repeat	100271849	ENST00000424583.7	0
chr4.3710497.3711021	Distal Intergenic		(TGCCC)n	Simple_repeat	Simple_repeat	100133461	ENST00000508619.1	-32642
chr1.11790518.11791307	3' UTR		(AC)n	Simple_repeat	Simple_repeat	284498	ENST00000482358.1	2706
chr1.47551829.47552417	Distal Intergenic		LTR33	LTR	ERVL	2306	ENST00000334793.6	113785
chr12.119203940.119204504	Intron (ENST00000541798.1/105370026, intron 2 of 3)		MIRc;(CA)n	SINE;Simple_repeat	MIR;Simple_repeat	26353	ENST00000675211.1	16915
chr5.135222192.135222651	Intron (ENST00000624272.3/100996485, intron 3 of 5)		NA	NA	NA	340073	ENST00000555344.1	25164
chr1.54585422.54586041	Exon (ENST00000498228.1/26027, exon 4 of 8)		L2b;L2a	LINE;LINE	L2;L2	26027	ENST00000479837.1	-11223
chr12.124385184.124385663	Intron (ENST00000404621.5/9612, intron 18 of 46)		NA	NA	NA	9612	ENST00000448614.1	3161
chr15.64127471.64128220	3' UTR		NA	NA	NA	6642	ENST00000559401.1	-3403
chr1.235442875.235443344	Promoter (1-2kb)		(AC)n;AluJb	Simple_repeat;SINE	Simple_repeat;Alu	6905	ENST00000647151.1	1005
chr21.41684258.41684867	Intron (ENST00000413718.1/54090, intron 1 of 2)		G-rich;HAL1ME;MLT1D	Low_complexity;LINE;LTR	Low_complexity;L1;ERVL-MaLR	54090	ENST00000413718.1	5077
chr17.8163919.8164705	Promoter (<=1kb)		L2c	LINE	L2	6844	ENST00000404970.3	-373
chr1.204712016.204712665	Distal Intergenic		MIR;MIR3	SINE;SINE	MIR;MIR	10446	ENST00000367177.4	-26278
chr3.129558721.129559212	Promoter (<=1kb)		NA	NA	NA	23129	ENST00000504524.5	-24
chr14.100775518.100776573	Distal Intergenic		NA	NA	NA	55384	ENST00000556407.5	-2837
chr18.48139399.48139794	Intron (ENST00000590800.6/201501, intron 3 of 4)		NA	NA	NA	201501	ENST00000535628.6	-2038
chr17.44112339.44112622	Promoter (<=1kb)		NA	NA	NA	10014	ENST00000591714.5	-998
chr1.160416227.160416717	Intron (ENST00000368061.3/57216, intron 3 of 7)		NA	NA	NA	57216	ENST00000483408.1	-2776
chr10.79381739.79382410	3' UTR		MER5B	DNA	hAT-Charlie	10105	ENST00000448165.1	34081
chr16.14029593.14030321	Distal Intergenic		MIR3	SINE	MIR	101927348	ENST00000575767.1	-8516
chrX.52874565.52874999	Distal Intergenic		MIR	SINE	MIR	170626	ENST00000346279.4	-6482
chr6.40629887.40630551	Distal Intergenic		L2a;(GT)n	LINE;Simple_repeat	L2;Simple_repeat	57497	ENST00000338305.7	-42523
chr17.81506892.81508031	Distal Intergenic		AluSc;AluSx;Alu;AluJb;L1M4;AluJr	SINE;SINE;SINE;SINE;LINE;SINE	Alu;Alu;Alu;Alu;L1;Alu	71	ENST00000576209.5	4119
chr3.15303777.15303955	Intron (ENST00000383791.8/9467, intron 3 of 8)		NA	NA	NA	9467	ENST00000366391.6	-27732
chr17.48760371.48760840	Distal Intergenic		AluSc;L2c;MER45A	SINE;LINE;DNA	Alu;L2;hAT-Tip100	105371811	ENST00000495536.1	27280
chr11.3867620.3868128	Promoter (<=1kb)		(GGCA)n;(GT)n	Simple_repeat;Simple_repeat	Simple_repeat;Simple_repeat	6786	ENST00000530554.5	0
chr1.3423164.3423823	Promoter (1-2kb)		NA	NA	NA	63976	ENST00000378389.5	-1096
chr3.9916661.9917490	Promoter (<=1kb)		MIRb	SINE	MIR	78987	ENST00000682122.1	0
chr17.78140257.78140777	Promoter (1-2kb)		AluJr	SINE	Alu	147138	ENST00000591144.1	1894
chr12.1916402.1917113	Promoter (1-2kb)		MIRb	SINE	MIR	93589	ENST00000585708.5	-1175
chr3.195885184.195885727	Promoter (<=1kb)		NA	NA	NA	10188	ENST00000672623.1	-151
chr4.36137588.36138699	Intron (ENST00000303965.9/116984, intron 19 of 32)		MIR3;X9_LINE;L1ME2	SINE;LINE;LINE	MIR;L1;L1	116984	ENST00000503904.1	20096
chr7.539791.540285	Distal Intergenic		(CCCAGC)n	Simple_repeat	Simple_repeat	441307	ENST00000702988.1	17195
chr3.83520326.83520763	Distal Intergenic		NA	NA	NA	105377183	ENST00000670186.1	135881
chr5.33291282.33291923	Intron (ENST00000657441.1/105374715, intron 1 of 1)		MLT1H	LTR	ERVL-MaLR	105374715	ENST00000657441.1	6077
chr5.139659107.139659614	Promoter (<=1kb)		NA	NA	NA	51523	ENST00000509238.1	0
chr10.87211855.87212302	Intron (ENST00000692417.1/105378410, intron 4 of 5)		LTR78;AluY	LTR;SINE	ERV1;Alu	728118	ENST00000381707.6	-13146
chr12.131912382.131913198	Exon (ENST00000321867.6/8408, exon 14 of 28)		NA	NA	NA	8408	ENST00000541761.2	-2745
chr1.41371778.41372563	Intron (ENST00000372591.1/100132074, intron 1 of 1)		MIR3;(CCT)n	SINE;Simple_repeat	MIR;Simple_repeat	101929901	ENST00000429109.1	3106
chr1.3328038.3328727	Intron (ENST00000511072.5/63976, intron 3 of 15)		MER20	DNA	hAT-Charlie	105378604	ENST00000669140.1	-4889
chr11.112658445.112658876	Intron (ENST00000691666.1/ENST00000691666.1, intron 2 of 4)		(T)n	Simple_repeat	Simple_repeat	105369496	ENST00000662440.1	62275
chr20.568281.569020	Distal Intergenic		MIRb;MIRb	SINE;SINE	MIR;MIR	1457	ENST00000646561.1	-24446
chr9.35341387.35342080	Promoter (<=1kb)		(GCAGGA)n	Simple_repeat	Simple_repeat	10497	ENST00000637271.1	0
chr11.125376002.125376541	Intron (ENST00000530517.5/63876, intron 4 of 11)		(CCTC)n	Simple_repeat	Simple_repeat	63876	ENST00000526955.1	-9147
chr11.62539136.62539558	Intron (ENST00000544108.1/ENST00000544108.1, intron 1 of 1)		NA	NA	NA	79026	ENST00000530124.5	-3029
chr11.44470940.44471477	Distal Intergenic		MIRb	SINE	MIR	3732	ENST00000526958.5	-92950
chr14.69013765.69014567	Distal Intergenic		L2c;MamRep38	LINE;DNA	L2;hAT	161159	ENST00000553944.2	33724
chr1.16012567.16013729	Distal Intergenic		MIRb;MIR3;L2b	SINE;SINE;LINE	MIR;MIR;L2	27129	ENST00000463576.5	4096
chr12.116939741.116940232	Intron (ENST00000652555.1/26259, intron 2 of 10)		L3	LINE	CR1	26259	ENST00000309909.10	21048
chr8.59694595.59695230	Distal Intergenic		NA	NA	NA	105375860	ENST00000521456.2	-89821
chr15.66775516.66775692	Intron (ENST00000288840.10/4091, intron 3 of 3)		MIR3	SINE	MIR	4091	ENST00000558937.1	63819
chr18.58194008.58194549	Promoter (<=1kb)		NA	NA	NA	23327	ENST00000456173.6	-841
chr19.14543877.14544482	Promoter (1-2kb)		AluSz	SINE	Alu	9524	ENST00000598715.5	-1242
chr3.184578299.184578911	Promoter (<=1kb)		L2c	LINE	L2	2049	ENST00000482987.1	687
chr15.67176696.67176911	Intron (ENST00000559460.6/4088, intron 5 of 8)		NA	NA	NA	4088	ENST00000680689.1	-3969
chr1.208511169.208511828	Distal Intergenic		MIRb;MIRb;MER5A;MER8	SINE;SINE;DNA;DNA	MIR;MIR;hAT-Charlie;TcMar-Tigger	107985254	ENST00000568112.2	102467
chr9.136324396.136324919	Promoter (<=1kb)		NA	NA	NA	26102	ENST00000601276.2	299
chr22.46346494.46347204	3' UTR		NA	NA	NA	55687	ENST00000463785.1	-3141
chr1.228085356.228085879	Intron (ENST00000272102.10/375, intron 1 of 4)		Tigger15a;MER21B	DNA;LTR	TcMar-Tigger;ERVL	375	ENST00000482962.5	2134
chr19.35145152.35145404	Promoter (1-2kb)		NA	NA	NA	53822	ENST00000588265.1	1873
chr4.158841421.158841877	Exon (ENST00000702402.1/ENST00000702402.1, exon 1 of 1)		LTR52;LTR75	LTR;LTR	ERVL;ERVL	57600	ENST00000504715.1	9341
chr22.35587418.35587975	Distal Intergenic		MIR	SINE	MIR	4151	ENST00000401702.5	27738
chr7.112162148.112162527	Intron (ENST00000428084.6/9732, intron 1 of 52)		MLT1K;(TC)n	LTR;Simple_repeat	ERVL-MaLR;Simple_repeat	9732	ENST00000476846.5	43867
chr2.219525777.219526235	Intron (ENST00000461395.5/55515, intron 1 of 2)		NA	NA	NA	55515	ENST00000473709.1	8536
chr11.61888071.61888500	Promoter (1-2kb)		NA	NA	NA	3995	ENST00000534223.5	-1740
chr13.113122604.113123337	Promoter (<=1kb)		(GGCTG)n;(ACAGAG)n;GA-rich;(ACAGAG)n	Simple_repeat;Simple_repeat;Low_complexity;Simple_repeat	Simple_repeat;Simple_repeat;Low_complexity;Simple_repeat	2159	ENST00000375559.8	0
chr1.158067438.158068111	Intron (ENST00000360089.8/55243, intron 1 of 12)		MIR3	SINE	MIR	55243	ENST00000368172.2	-16311
chr5.177086523.177087324	Promoter (<=1kb)		NA	NA	NA	2264	ENST00000503708.5	0
chr18.74896453.74896709	Intron (ENST00000299687.10/55628, intron 7 of 8)		NA	NA	NA	55628	ENST00000581829.2	19248
chr14.56212566.56212934	Intron (ENST00000559044.5/57161, intron 2 of 4)		LSU-rRNA_Hsa	rRNA	rRNA	57161	ENST00000561019.1	93457
chr17.40091843.40092378	3' UTR		NA	NA	NA	7067	ENST00000577637.1	7409
chr22.20000168.20000889	Intron (ENST00000263207.8/421, intron 2 of 19)		MLT1A0	LTR	ERVL-MaLR	421	ENST00000406259.1	-9374
chr1.208803306.208803814	Distal Intergenic		NA	NA	NA	105372893	ENST00000660747.1	74577
chr3.123342151.123342409	Intron (ENST00000462833.6/111, intron 3 of 20)		NA	NA	NA	111	ENST00000699719.1	-13444
chr20.10282791.10283662	Promoter (<=1kb)		MER5A1;MIR	DNA;SINE	hAT-Charlie;MIR	6616	ENST00000692697.1	409
chr4.99300941.99301125	Exon (ENST00000691990.1/100507053, exon 9 of 9)		NA	NA	NA	124	ENST00000503461.5	-9938
chr12.109522897.109523663	Intron (ENST00000434735.6/89910, intron 21 of 27)		NA	NA	NA	89910	ENST00000538070.1	3341
chr12.113582521.113583084	Distal Intergenic		L3b	LINE	CR1	104355219	ENST00000693028.1	103907
chr14.72560242.72560784	Intron (ENST00000553525.6/9628, intron 17 of 17)		NA	NA	NA	9628	ENST00000554300.1	20180
chr19.46298893.46299315	Promoter (<=1kb)		NA	NA	NA	64344	ENST00000291300.8	435
chr18.48889279.48889912	Distal Intergenic		MIR3	SINE	MIR	4092	ENST00000587336.1	40270
chr12.65565576.65567560	Intron (ENST00000537250.5/100507065, intron 2 of 3)		GA-rich	Low_complexity	Low_complexity	105369187	ENST00000540652.5	-6887
chr11.75639756.75640356	Promoter (1-2kb)		(GACA)n;(CA)n;MIRb	Simple_repeat;Simple_repeat;SINE	Simple_repeat;Simple_repeat;MIR	4135	ENST00000530435.1	-1169
chr1.36400661.36401707	Distal Intergenic		LTR2752	LTR	ERV1	84967	ENST00000315732.3	-2753
chr3.129561055.129561644	Promoter (<=1kb)		(GCCCA)n	Simple_repeat	Simple_repeat	23129	ENST00000506979.1	0
chr13.113448628.113448966	Promoter (<=1kb)		NA	NA	NA	113622	ENST00000356501.8	176
chr4.7910669.7911746	Intron (ENST00000420658.6/60312, intron 1 of 17)		MIRc	SINE	MIR	389199	ENST00000623059.1	-27255
chr10.44480625.44481089	Distal Intergenic		L1PA6	LINE	L1	6387	ENST00000496375.1	-94132
chr22.50293017.50294108	Intron (ENST00000449103.5/23654, intron 2 of 36)		GA-rich;(GCCCA)n	Low_complexity;Simple_repeat	Low_complexity;Simple_repeat	23654	ENST00000411680.1	-3456
chr4.5705885.5706273	Intron (ENST00000475313.5/132884, intron 1 of 22)		L2c;L2c;L2c	LINE;LINE;LINE	L2;L2;L2	132884	ENST00000344408.10	2286
chr19.32627984.32628877	Exon (ENST00000306065.9/84079, exon 14 of 29)		MIRc	SINE	MIR	84079	ENST00000591100.6	14423
chr10.127357179.127357667	Intron (ENST00000280333.9/1793, intron 32 of 51)		NA	NA	NA	1793	ENST00000464466.1	109111
chr3.33115160.33115565	Promoter (<=1kb)		AluJb	SINE	Alu	10491	ENST00000485310.1	0
chr1.153612648.153613242	Promoter (<=1kb)		NA	NA	NA	140576	ENST00000368706.9	0
chr2.105117541.105117864	Distal Intergenic		L2;MIR	LINE;SINE	L2;MIR	101927492	ENST00000661548.1	-14505
chr20.36549656.36551277	3' UTR		NA	NA	NA	10398	ENST00000279022.7	8137
chr7.7148745.7149187	Distal Intergenic		MER2;L2a	DNA;LINE	TcMar-Tigger;L2	56913	ENST00000429911.5	-7747
chr14.35341383.35342582	Distal Intergenic		MER91A	DNA	hAT-Tip100	5687	ENST00000556221.1	30550
chr5.9622806.9623485	Exon (ENST00000504182.2/ENST00000504182.2, exon 2 of 3)		L1MB4	LINE	L1	50834	ENST00000382492.4	6866
chr4.8255853.8256584	Distal Intergenic		AluY	SINE	Alu	94031	ENST00000307358.7	-13170
chr21.32569291.32570146	Intron (ENST00000673740.1/110091775, intron 6 of 8)		Tigger1	DNA	TcMar-Tigger	110091775	ENST00000674032.1	3761
chr11.61571916.61572264	Intron (ENST00000539008.6/9066, intron 1 of 12)		NA	NA	NA	9066	ENST00000539246.5	8556
chr11.15472293.15472939	Distal Intergenic		(GT)n;L2b	Simple_repeat;LINE	Simple_repeat;L2	105376569	ENST00000527770.1	-79916
chr11.8106738.8106979	3' UTR		MIRb	SINE	MIR	79608	ENST00000699457.1	21493
chr17.76697670.76698193	Intron (ENST00000355797.7/439921, intron 1 of 3)		GA-rich	Low_complexity	Low_complexity	439921	ENST00000592148.1	-7451
chr16.75244539.75245818	Promoter (1-2kb)		NA	NA	NA	9564	ENST00000569340.1	-1837
chr5.168286249.168286904	Distal Intergenic		MIRb;AluSx1	SINE;SINE	MIR;Alu	23286	ENST00000265293.9	-4741
chr20.34042324.34042590	Intron (ENST00000375114.7/22913, intron 2 of 8)		MIR3	SINE	MIR	100616434	ENST00000583905.1	-6529
chr2.39743142.39743857	Promoter (<=1kb)		MSTB1	LTR	ERVL-MaLR	80745	ENST00000530095.1	797
chr2.45922551.45922847	Intron (ENST00000306156.8/5581, intron 2 of 14)		NA	NA	NA	5581	ENST00000489067.1	-55248
chr5.149380532.149381284	Promoter (1-2kb)		G-rich;(GCCCCA)n	Low_complexity;Simple_repeat	Low_complexity;Simple_repeat	27190	ENST00000261796.4	-1240
chr14.104158704.104159345	Intron (ENST00000697132.1/26153, intron 4 of 14)		NA	NA	NA	26153	ENST00000315264.7	19664
chr1.2240101.2240542	Intron (ENST00000704337.1/6497, intron 1 of 3)		NA	NA	NA	6497	ENST00000478223.2	-7454
chr1.53308440.53308931	Intron (ENST00000306052.12/7804, intron 2 of 18)		MIRb	SINE	MIR	7804	ENST00000658404.1	18468
chr16.80449244.80449834	Intron (ENST00000668341.1/102724084, intron 2 of 5)		MLT1K	LTR	ERVL-MaLR	83657	ENST00000562982.5	-90900
chr1.201896856.201897550	3' UTR		NA	NA	NA	149345	ENST00000481699.1	7922
chr3.78090361.78090969	Intron (ENST00000461186.1/ENST00000461186.1, intron 1 of 2)		MLT1H	LTR	ERVL-MaLR	105377172	ENST00000465795.1	-43567
chr5.151155767.151156388	Promoter (1-2kb)		MIR3	SINE	MIR	309	ENST00000517486.5	1359
chr5.111360236.111360596	Intron (ENST00000508074.5/814, intron 3 of 5)		LTR81C	LTR	Gypsy	814	ENST00000505763.1	2251
chr4.145097678.145099013	Promoter (<=1kb)		NA	NA	NA	10393	ENST00000649263.1	0
chr12.47740924.47741667	Promoter (<=1kb)		NA	NA	NA	10411	ENST00000548434.1	0
chr20.9262575.9263336	Intron (ENST00000378501.3/5332, intron 2 of 37)		MIRc;MLT1O;MLT1O	SINE;LTR;LTR	MIR;ERVL-MaLR;ERVL-MaLR	5332	ENST00000492632.5	-44464
chr12.32826899.32827466	Intron (ENST00000700555.2/5318, intron 1 of 7)		NA	NA	NA	5318	ENST00000546498.2	-2494
chr16.57268692.57269661	Intron (ENST00000613167.4/51090, intron 1 of 3)		AluJo;MIRc	SINE;SINE	Alu;MIR	51090	ENST00000564018.1	-5321
chr6.165010531.165011794	Intron (ENST00000667740.1/ENST00000667740.1, intron 3 of 3)		MIRc;MER41C;MIRc;L2b	SINE;LTR;SINE;LINE	MIR;ERV1;MIR;L2	105378111	ENST00000663349.1	-182848
chr1.6949922.6950631	Intron (ENST00000303635.12/23261, intron 3 of 22)		MIRb;MLT1I	SINE;LTR	MIR;ERVL-MaLR	127138864	ENST00000456701.1	63648
chr4.5940404.5940862	Intron (ENST00000639345.1/389197, intron 7 of 7)		MLT1H	LTR	ERVL-MaLR	100616201	ENST00000580913.1	-17076
chr12.6551655.6552664	Promoter (<=1kb)		Penelope1_Vert;(CCTT)n;(CCCAGCC)n	LINE;Simple_repeat;Simple_repeat	Penelope;Simple_repeat;Simple_repeat	25900	ENST00000465801.5	0
chr10.87845122.87846417	Exon (ENST00000438248.1/142913, exon 4 of 4)		Tigger3b	DNA	TcMar-Tigger	84896	ENST00000681602.1	-3761
chr10.79440727.79441007	Intron (ENST00000372336.4/219654, intron 1 of 3)		NA	NA	NA	219654	ENST00000372333.3	3212
chr17.38900792.38901592	Intron (ENST00000433206.6/3927, intron 3 of 5)		MER5A	DNA	hAT-Charlie	3927	ENST00000581485.1	10558
chr1.29706906.29707289	Distal Intergenic		G-rich	Low_complexity	Low_complexity	101929406	ENST00000445180.2	330323
chr2.241216144.241216488	Promoter (1-2kb)		NA	NA	NA	50636	ENST00000451047.1	-1127
chr9.128218678.128219334	Promoter (<=1kb)		L2b	LINE	L2	1759	ENST00000706054.1	0
chr22.41028710.41029166	Distal Intergenic		ERVL-E-int	LTR	ERVL	9978	ENST00000467617.1	62509
chr5.170112999.170113546	Distal Intergenic		MIRb	SINE	MIR	2299	ENST00000449804.4	7086
chr20.51546643.51546942	Intron (ENST00000609943.5/4773, intron 1 of 9)		L2b	LINE	L2	4773	ENST00000610033.5	-3924
chr19.49064888.49065803	Promoter (<=1kb)		(CCGCC)n;G-rich;MSR1;MSR1	Simple_repeat;Low_complexity;Satellite;Satellite	Simple_repeat;Low_complexity;Satellite;Satellite	4909	ENST00000595857.6	0
chr19.35468614.35469240	Distal Intergenic		AluJb;AluSx1	SINE;SINE	Alu;Alu	2867	ENST00000599180.3	20357
chr1.111295994.111296389	Intron (ENST00000369740.6/27159, intron 1 of 11)		L1PA6	LINE	L1	27159	ENST00000483391.5	5132
chr10.103491704.103492571	Promoter (1-2kb)		AluSx;(GT)n;L2a	SINE;Simple_repeat;LINE	Alu;Simple_repeat;L2	9148	ENST00000369780.9	-1134
chr14.105294197.105294605	Intron (ENST00000379937.6/2972, intron 1 of 16)		NA	NA	NA	2972	ENST00000546417.5	5863
chr5.132215349.132215804	Intron (ENST00000360568.8/8974, intron 4 of 14)		FAM	SINE	Alu	102465498	ENST00000636015.1	2114
chr2.88658472.88659898	Intron (ENST00000682892.1/9451, intron 2 of 17)		MamSINE1;L2b	SINE;LINE	tRNA-RTE;L2	101928403	ENST00000688818.1	30589
chr9.133814199.133814897	Intron (ENST00000406606.7/7410, intron 4 of 26)		NA	NA	NA	1757	ENST00000298628.6	-74244
chr7.55128769.55129588	Intron (ENST00000344576.7/1956, intron 1 of 15)		L3	LINE	CR1	1956	ENST00000450046.2	19046
chr20.57409674.57410885	Distal Intergenic		L2b	LINE	L2	100291105	ENST00000417346.2	-16612
chr1.10835885.10836301	Distal Intergenic		NA	NA	NA	54897	ENST00000344008.5	-39235
chr4.76308567.76308937	Promoter (1-2kb)		NA	NA	NA	8987	ENST00000237642.7	1834
chr1.32716705.32717049	Distal Intergenic		NA	NA	NA	81493	ENST00000417633.1	-13109
chr2.202096646.202097155	Intron (ENST00000498697.3/100652824, intron 4 of 23)		MIRc	SINE	MIR	729224	ENST00000409819.2	19903
chr12.50066369.50066862	Intron (ENST00000228468.8/41, intron 3 of 11)		L2a	LINE	L2	41	ENST00000551199.1	-3878
chr7.100465867.100466134	Promoter (1-2kb)		NA	NA	NA	402573	ENST00000332375.4	-1607
chr19.17576598.17577321	Promoter (<=1kb)		NA	NA	NA	79709	ENST00000597075.1	0
chr11.126809674.126810597	Intron (ENST00000525144.7/84623, intron 1 of 16)		NA	NA	NA	105369559	ENST00000530572.1	130062
chr12.119188700.119189687	Promoter (1-2kb)		MIRc;MIRb;L3;(GT)n;MamRep38;MER1B	SINE;SINE;LINE;Simple_repeat;DNA;DNA	MIR;MIR;CR1;Simple_repeat;hAT;hAT-Charlie	26353	ENST00000675211.1	1675
chr3.186782723.186784520	Promoter (<=1kb)		(CTCCGG)n	Simple_repeat	Simple_repeat	1974	ENST00000441007.5	0
chr1.153697169.153697951	Distal Intergenic		(CAGG)n	Simple_repeat	Simple_repeat	102466879	ENST00000620823.1	-7376
chr15.73343888.73344430	Intron (ENST00000261917.4/10021, intron 1 of 7)		MIR3	SINE	MIR	105370890	ENST00000557981.1	8612
chr9.124202299.124202916	Distal Intergenic		MIR3	SINE	MIR	10783	ENST00000540326.5	-54690
chr3.183483115.183483790	Distal Intergenic		AluSz;L2a	SINE;LINE	Alu;L2	109617007	ENST00000362493.1	29301
chr15.89448719.89449141	Distal Intergenic		X6B_LINE	LINE	CR1	51458	ENST00000558360.1	30289
chr5.102755638.102756387	Promoter (<=1kb)		MIRc	SINE	MIR	5066	ENST00000512073.1	295
chr17.2396681.2397156	Promoter (<=1kb)		NA	NA	NA	4335	ENST00000571836.2	0
chr12.56087101.56087854	Promoter (<=1kb)		AluJo	SINE	Alu	2065	ENST00000546748.1	0
chr9.33160846.33161594	Intron (ENST00000535206.5/2683, intron 1 of 2)		L1ME4a;(TC)n	LINE;Simple_repeat	L1;Simple_repeat	101929639	ENST00000654325.1	-5354
chr1.183244488.183245049	3' UTR		L2c	LINE	L2	3918	ENST00000461729.1	4987
chr16.24670640.24671414	Promoter (<=1kb)		NA	NA	NA	400511	ENST00000414816.1	0
chr2.39469815.39470434	Intron (ENST00000659562.1/728730, intron 3 of 5)		AmnSINE1	SINE	5S-Deu-L2	728730	ENST00000366187.2	15976
chr11.20342568.20343405	Distal Intergenic		L1PA8A	LINE	L1	10553	ENST00000530266.5	-20280
chr1.64623711.64624255	Intron (ENST00000651257.2/57685, intron 4 of 26)		NA	NA	NA	57685	ENST00000486580.1	-39945
chr2.45888976.45889502	Intron (ENST00000306156.8/5581, intron 2 of 14)		NA	NA	NA	5581	ENST00000489067.1	-88593
chr11.69010903.69011446	Promoter (<=1kb)		MIRb;(CGCC)n	SINE;Simple_repeat	MIR;Simple_repeat	101928200	ENST00000569432.1	-837
chr12.117123339.117123911	Intron (ENST00000547006.1/101928244, intron 2 of 2)		MER5A;MIRb;THE1B	DNA;SINE;LTR	hAT-Charlie;MIR;ERVL-MaLR	101928244	ENST00000547006.1	23858
chr16.58032393.58033435	Intron (ENST00000219271.4/4324, intron 1 of 9)		L3;L2b;(CCCCCT)n;MIRb	LINE;LINE;Simple_repeat;SINE	CR1;L2;Simple_repeat;MIR	4324	ENST00000219271.4	6639
chr12.120093728.120094324	3' UTR		(CTGC)n	Simple_repeat	Simple_repeat	92558	ENST00000546502.1	2973
chr9.86636547.86637054	Intron (ENST00000443163.1/ENST00000443163.1, intron 1 of 2)		MIRc;(GTATAT)n	SINE;Simple_repeat	MIR;Simple_repeat	105376124	ENST00000649193.1	71253
chr17.33940788.33941332	Intron (ENST00000359872.6/40, intron 1 of 9)		L2c;L2c	LINE;LINE	L2;L2	124903983	ENST00000637947.1	-8103
chr2.32227220.32228199	Intron (ENST00000652197.2/58484, intron 6 of 6)		MLT1J;L2b	LTR;LINE	ERVL-MaLR;L2	58484	ENST00000652197.2	29983
chrX.134536682.134537701	Distal Intergenic		AluJo;MLT1K;Charlie16a;FAM	SINE;LTR;DNA;SINE	Alu;ERVL-MaLR;hAT-Charlie;Alu	100126302	ENST00000401182.3	2561
chr9.34993625.34994642	Promoter (<=1kb)		NA	NA	NA	25822	ENST00000443266.2	753
chr1.59701230.59701836	Intron (ENST00000634606.1/55277, intron 12 of 16)		L2c;L2a;(TGTG)n	LINE;LINE;Simple_repeat	L2;L2;Simple_repeat	55277	ENST00000471169.5	27544
chr2.31207735.31208309	Intron (ENST00000403897.4/440854, intron 1 of 21)		AluSz6;MER5C	SINE;DNA	Alu;hAT-Charlie	440854	ENST00000403897.4	9206
chr19.5313248.5313875	Intron (ENST00000588552.5/5802, intron 1 of 30)		AluJo	SINE	Alu	5802	ENST00000591760.5	-19996
chr7.44650680.44651134	Intron (ENST00000439616.6/4967, intron 2 of 19)		NA	NA	NA	4967	ENST00000459672.5	-15487
chr9.7901486.7902266	Distal Intergenic		MIR	SINE	MIR	90871	ENST00000469050.1	-13106
chr1.59077942.59078496	Exon (ENST00000451090.1/ENST00000451090.1, exon 1 of 3)		MIRb;MIR;MIRb	SINE;SINE;SINE	MIR;MIR;MIR	101926925	ENST00000715636.1	21282
chr19.16944511.16945055	Intron (ENST00000651564.2/27151, intron 22 of 41)		NA	NA	NA	27151	ENST00000602159.1	26070
chr15.91536613.91537312	Intron (ENST00000555947.6/101926928, intron 2 of 2)		NA	NA	NA	101926928	ENST00000554333.1	73276
chr18.59918271.59919019	Distal Intergenic		FLAM_C;(TTTCT)n;MIRb	SINE;Simple_repeat;SINE	Alu;Simple_repeat;MIR	5366	ENST00000590596.1	18235
chr13.31962718.31963406	Exon (ENST00000687415.1/ENST00000687415.1, exon 1 of 1)		(T)n	Simple_repeat	Simple_repeat	196549	ENST00000643293.1	16631
chr1.22114548.22114977	Distal Intergenic		NA	NA	NA	54361	ENST00000415567.1	14874
chr2.196504361.196505225	Intron (ENST00000260983.8/57520, intron 1 of 28)		MIRb;L1M5	SINE;LINE	MIR;L1	57520	ENST00000644256.1	81504
chr22.26008676.26009055	Intron (ENST00000536101.5/84700, intron 42 of 42)		(CCTCT)n	Simple_repeat	Simple_repeat	84700	ENST00000540454.1	-17994
chr14.99563047.99563641	Intron (ENST00000380243.9/317762, intron 1 of 5)		NA	NA	NA	317762	ENST00000556348.1	9334
chr1.9181938.9183634	Promoter (<=1kb)		NA	NA	NA	102724571	ENST00000635271.1	0
chr2.130265724.130266206	Distal Intergenic		NA	NA	NA	80097	ENST00000430381.1	63412
chr17.50060810.50061348	Intron (ENST00000506401.6/3675, intron 2 of 13)		NA	NA	NA	3675	ENST00000508100.1	4323
chr2.72827915.72828569	Promoter (1-2kb)		L1ME4b	LINE	L1	23233	ENST00000410104.1	-1874
chr7.53642369.53643153	Distal Intergenic		LTR19A;L1MC3;LTR29	LTR;LINE;LTR	ERV1;L1;ERV1	401337	ENST00000651244.1	50906
chr1.43552764.43553267	Intron (ENST00000496043.5/5792, intron 4 of 4)		L2b;MIR	LINE;SINE	L2;MIR	5792	ENST00000437607.1	7688
chr11.35192218.35192759	Intron (ENST00000415148.6/960, intron 5 of 16)		NA	NA	NA	960	ENST00000524922.1	2208
chr7.75014458.75015171	Intron (ENST00000616305.2/729438, intron 2 of 8)		AluSz	SINE	Alu	729438	ENST00000622472.1	6570
chr7.16954026.16954789	Intron (ENST00000645559.1/107986772, intron 1 of 1)		AluSz;L2b	SINE;LINE	Alu;L2	105375170	ENST00000691697.2	-35391
chr19.18156999.18157439	Promoter (1-2kb)		MIR3	SINE	MIR	5296	ENST00000426902.5	1377
chr9.90972718.90973297	Distal Intergenic		AluYj4;AluSx;AluSx	SINE;SINE;SINE	Alu;Alu;Alu	105379829	ENST00000427745.1	-7325
chr17.9138322.9138910	Intron (ENST00000173229.7/9423, intron 2 of 6)		NA	NA	NA	9423	ENST00000436734.1	-24025
chr17.41544511.41544867	Distal Intergenic		L2b;MIRc;MIR	LINE;SINE;SINE	L2;MIR;MIR	147093	ENST00000456403.1	9628
chr17.48503564.48504206	Distal Intergenic		NA	NA	NA	3211	ENST00000239174.7	26805
chr1.221511631.221512173	Distal Intergenic		L2c	LINE	L2	107985462	ENST00000663688.1	-37189
chr3.189317875.189318288	Intron (ENST00000433971.5/285386, intron 10 of 10)		MER20	DNA	hAT-Charlie	285386	ENST00000481307.1	7981
chr10.71998732.71999957	Intron (ENST00000373115.5/9469, intron 1 of 2)		(ACCCC)n	Simple_repeat	Simple_repeat	9469	ENST00000373115.5	34337
chr6.11277108.11277834	Intron (ENST00000448183.6/4739, intron 3 of 9)		NA	NA	NA	105374925	ENST00000664890.1	-13465
chr3.131349564.131350768	3' UTR		(GA)n;MIR	Simple_repeat;SINE	Simple_repeat;MIR	339874	ENST00000668739.1	10912
chr6.15431743.15432401	Intron (ENST00000341776.7/3720, intron 3 of 17)		X6A_LINE;MER51B;AluSz	LINE;LTR;SINE	CR1;ERV1;Alu	3720	ENST00000474854.1	-68957
chr1.35079100.35079929	Promoter (<=1kb)		MIR;AluSx1	SINE;SINE	MIR;Alu	79830	ENST00000466390.5	0
chr17.76654511.76654717	Intron (ENST00000701062.1/100507246, intron 3 of 3)		Zaphod	DNA	hAT-Tip100	55808	ENST00000592042.5	-10725
chr17.63988690.63989284	Intron (ENST00000577329.1/ENST00000577329.1, intron 1 of 2)		NA	NA	NA	92340	ENST00000577953.5	-9067
chr16.69848669.69849435	Intron (ENST00000359154.7/11060, intron 6 of 23)		(GT)n;MER5A	Simple_repeat;DNA	Simple_repeat;hAT-Charlie	11060	ENST00000356003.6	9932
chr3.107663163.107663720	Promoter (<=1kb)		L1ME3E	LINE	L1	56987	ENST00000457496.5	574
chr17.17752111.17753014	Intron (ENST00000353383.6/10743, intron 2 of 5)		(GGCGG)n;L2b	Simple_repeat;LINE	Simple_repeat;L2	100861516	ENST00000443696.1	17807
chr22.42553377.42554294	Promoter (<=1kb)		AluYe5;L2b	SINE;LINE	Alu;L2	253190	ENST00000447870.6	0
chr1.25199949.25200436	Distal Intergenic		G-rich	Low_complexity	Low_complexity	25949	ENST00000474160.1	31996
chr8.49171973.49172512	Intron (ENST00000657689.1/105375826, intron 1 of 5)		L1M4	LINE	L1	105375826	ENST00000670453.1	3204
chr7.81173651.81174111	Distal Intergenic		NA	NA	NA	10512	ENST00000419255.6	-251292
chrX.23389109.23389685	Intron (ENST00000379361.5/139411, intron 2 of 2)		NA	NA	NA	139411	ENST00000456522.1	54040
chr11.20015764.20015966	Intron (ENST00000360655.8/89797, intron 11 of 37)		MIRb	SINE	MIR	89797	ENST00000533917.5	-6590
chr1.223387704.223388071	Distal Intergenic		AluJb;AluSx	SINE;SINE	Alu;Alu	164127	ENST00000366875.5	-5344
chr8.15569124.15569332	Intron (ENST00000503191.5/7991, intron 2 of 5)		NA	NA	NA	7991	ENST00000507400.1	7505
chr5.133825616.133826166	Distal Intergenic		NA	NA	NA	105664404	ENST00000513561.1	-87511
chr18.54130539.54131231	Distal Intergenic		LTR23	LTR	ERV1	8932	ENST00000579025.1	28882
chr1.201112249.201112678	Promoter (<=1kb)		NA	NA	NA	779	ENST00000362061.4	0
chr2.163119800.163120627	Distal Intergenic		L1ME2;MER83;L1ME2	LINE;LTR;LINE	L1;ERV1;L1	90134	ENST00000332142.10	-281033
chr15.67639495.67640164	Promoter (<=1kb)		MIRb;L2c	SINE;LINE	MIR;L2	5607	ENST00000340972.8	-389
chr10.28782613.28783534	Intron (ENST00000646289.1/101929218, intron 1 of 7)		NA	NA	NA	101929218	ENST00000665621.1	-3962
chr15.79168978.79169508	Intron (ENST00000692103.1/729911, intron 1 of 2)		AluJb;MIR3	SINE;SINE	Alu;MIR	406960	ENST00000384962.1	-40280
chr17.66904726.66905601	Distal Intergenic		(AC)n;L2b	Simple_repeat;LINE	Simple_repeat;L2	27091	ENST00000307139.4	27453
chr11.64335058.64335731	Intron (ENST00000690790.2/102723878, intron 1 of 2)		(TAT)n;AluSx1	Simple_repeat;SINE	Simple_repeat;Alu	102723878	ENST00000690790.2	4423
chr20.38044642.38044982	Intron (ENST00000462548.6/58490, intron 1 of 5)		AluY;MER68;MIRc	SINE;LTR;SINE	Alu;ERVL;MIR	58490	ENST00000449186.2	-4771
chr12.4392168.4392983	Intron (ENST00000648100.1/57103, intron 11 of 11)		(GT)n;MIR	Simple_repeat;SINE	Simple_repeat;MIR	8074	ENST00000237837.2	-12456
chr2.85537685.85540432	Promoter (<=1kb)		(GC)n;(CCGCG)n;(TCCCT)n	Simple_repeat;Simple_repeat;Simple_repeat	Simple_repeat;Simple_repeat;Simple_repeat	100630918	ENST00000667933.2	0
chr1.3713084.3713447	Promoter (<=1kb)		NA	NA	NA	117134600	ENST00000416554.1	851
chr2.16406459.16407823	Intron (ENST00000425176.5/107985855, intron 2 of 2)		MIRb;MIRb	SINE;SINE	MIR;MIR	107985855	ENST00000427950.1	51274
chr1.165193216.165193874	Distal Intergenic		L1MA4A	LINE	L1	105371561	ENST00000457106.1	-16753
chr11.57340292.57340520	Promoter (1-2kb)		NA	NA	NA	5024	ENST00000533436.1	1918
chr6.27505562.27505985	Intron (ENST00000648816.1/ENST00000648816.1, intron 1 of 3)		tRNA-Ser-TCA_	tRNA	tRNA	105375001	ENST00000663193.1	32368
chr20.32541421.32541662	Intron (ENST00000621426.7/140688, intron 1 of 10)		NA	NA	NA	140688	ENST00000375678.7	-5024
chr14.23437886.23438664	Distal Intergenic		L2a	LINE	L2	4625	ENST00000713769.1	-2226
chr1.12038619.12039354	Distal Intergenic		MIR	SINE	MIR	60672	ENST00000478299.1	7492
chr18.13271495.13271967	Intron (ENST00000590371.5/753, intron 1 of 2)		L2b;AluSc	LINE;SINE	L2;Alu	753	ENST00000676891.1	4853
chr2.223744452.223745009	Intron (ENST00000699384.1/130340, intron 5 of 10)		MER77;AluSz	LTR;SINE	ERVL;Alu	130340	ENST00000699388.1	25506
chr19.9620570.9622068	Promoter (<=1kb)		Charlie5;AluSx;FLAM_C;LTR10C	DNA;SINE;SINE;LTR	hAT-Charlie;Alu;Alu;ERV1	284385	ENST00000652061.1	0
chr6.119482793.119483200	Intron (ENST00000692359.2/105377975, intron 1 of 3)		AluSx1;L2c	SINE;LINE	Alu;L2	105377975	ENST00000690557.1	132867
chr7.49466601.49467734	Distal Intergenic		MIRb	SINE	MIR	124901804	ENST00000664348.1	-56474
chr5.161368927.161369399	Intron (ENST00000274547.7/2561, intron 6 of 10)		NA	NA	NA	2561	ENST00000675746.1	35535
chr11.76799057.76799582	Distal Intergenic		MIRb	SINE	MIR	25987	ENST00000527881.1	7305
chr12.67910278.67911725	Distal Intergenic		LTR90A;(T)n;Eulor2A	LTR;Simple_repeat;DNA?	LTR;Simple_repeat;DNA?	101927922	ENST00000545520.5	-17510
chr20.18705453.18706230	Intron (ENST00000618693.4/92675, intron 4 of 4)		NA	NA	NA	101929526	ENST00000428285.1	-6744
chr5.134554246.134555066	Intron (ENST00000431355.2/23338, intron 4 of 8)		MIRb	SINE	MIR	23338	ENST00000470876.1	-9106
chr7.901290.902014	Promoter (<=1kb)		(GCCCC)n	Simple_repeat	Simple_repeat	11033	ENST00000495809.1	0
chr11.68780855.68781365	Intron (ENST00000540367.5/1374, intron 10 of 17)		AluSz	SINE	Alu	1374	ENST00000537756.2	-6968
chr2.121556117.121556557	Intron (ENST00000455322.7/23332, intron 2 of 38)		AluSz6;L2a	SINE;LINE	Alu;L2	100151683	ENST00000580972.1	25236
chr19.17424868.17425380	3' UTR		NA	NA	NA	93343	ENST00000594784.1	2424
chr4.162056977.162057500	Intron (ENST00000306100.10/56884, intron 2 of 15)		NA	NA	NA	101928052	ENST00000513093.1	34244
chr20.14761734.14762611	Intron (ENST00000217246.8/140733, intron 5 of 16)		NA	NA	NA	140848	ENST00000605675.1	134821
chr10.43322504.43323359	Promoter (<=1kb)		NA	NA	NA	105378270	ENST00000451438.1	-306
chr7.79652425.79653639	Distal Intergenic		ERV3-16A3_I-int	LTR	ERVL	105375369	ENST00000662153.1	-4308
chr12.124531044.124531752	Intron (ENST00000404621.5/9612, intron 1 of 46)		GA-rich	Low_complexity	Low_complexity	9612	ENST00000404621.5	3851
chr20.57435660.57436001	Distal Intergenic		NA	NA	NA	100291105	ENST00000417346.2	-42598
chr1.111743664.111744092	Intron (ENST00000658759.1/100506343, intron 1 of 2)		NA	NA	NA	100506343	ENST00000524935.1	3811
chr1.10663302.10664208	Promoter (1-2kb)		G-rich	Low_complexity	Low_complexity	54897	ENST00000492173.1	-1904
chr10.71598645.71599011	Intron (ENST00000224721.12/64072, intron 9 of 69)		L2b;(CCACC)n	LINE;Simple_repeat	L2;Simple_repeat	64072	ENST00000470494.5	-18274
chr5.139635793.139636129	Distal Intergenic		MIR	SINE	MIR	51523	ENST00000502295.1	-11170
chr5.113202908.113203714	Promoter (<=1kb)		NA	NA	NA	4163	ENST00000506605.6	0
chr11.13012355.13012760	Downstream (<=300bp)		NA	NA	NA	644943	ENST00000529419.3	3039
chr17.35183408.35183684	Exon (ENST00000394570.7/146862, exon 19 of 20)		NA	NA	NA	146861	ENST00000297307.7	10709
chr16.49782239.49783081	Promoter (1-2kb)		MIR;FLAM_A	SINE;SINE	MIR;Alu	23090	ENST00000562871.5	-1630
chr1.54396972.54397684	Intron (ENST00000610401.6/23648, intron 4 of 17)		NA	NA	NA	23648	ENST00000371320.8	4725
chr12.112862570.112862992	Intron (ENST00000548197.5/22895, intron 5 of 5)		NA	NA	NA	22895	ENST00000549913.6	-5155
chr17.44557704.44559220	Promoter (<=1kb)		(GCC)n;(CTG)n;(GCC)n	Simple_repeat;Simple_repeat;Simple_repeat	Simple_repeat;Simple_repeat;Simple_repeat	2535	ENST00000315323.5	220
chr6.160190787.160191565	Intron (ENST00000486916.5/6582, intron 5 of 5)		AluSx1;L1MA5A	SINE;LINE	Alu;L1	6582	ENST00000498556.1	26719
chr17.75693527.75694174	Promoter (<=1kb)		NA	NA	NA	29115	ENST00000583063.1	981
chr20.36835464.36836411	Intron (ENST00000237536.9/140710, intron 2 of 14)		MIR3;(CCG)n;AluJr;AluSx	SINE;Simple_repeat;SINE;SINE	MIR;Simple_repeat;Alu;Alu	140710	ENST00000463491.1	2991
chr4.56662927.56663588	Exon (ENST00000624463.1/ENST00000624463.1, exon 1 of 1)		AluSx3	SINE	Alu	84525	ENST00000556614.6	-6402
chr20.46021484.46022337	Promoter (<=1kb)		G-rich	Low_complexity	Low_complexity	109729184	ENST00000535913.2	0
chr1.81150924.81151773	Distal Intergenic		OldhAT1	DNA	hAT-Ac	23266	ENST00000674378.1	-154374
chr17.3870820.3871407	Intron (ENST00000381769.6/84254, intron 12 of 15)		(T)n;AluY	Simple_repeat;SINE	Simple_repeat;Alu	84254	ENST00000381769.6	19336
chr17.65588256.65588776	Intron (ENST00000577662.1/8313, intron 3 of 6)		NA	NA	NA	8313	ENST00000307078.10	-26608
chr6.21846707.21848505	Intron (ENST00000685576.1/401237, intron 5 of 12)		MER5B;AluJb	DNA;SINE	hAT-Charlie;Alu	401237	ENST00000687332.1	-35331
chr17.39194250.39194809	Promoter (<=1kb)		NA	NA	NA	782	ENST00000582877.1	262
chr5.173232741.173233636	Promoter (1-2kb)		(GGC)n;L2b;(A)n	Simple_repeat;LINE;Simple_repeat	Simple_repeat;L2;Simple_repeat	1482	ENST00000329198.5	1570
chr1.162663146.162664072	Intron (ENST00000446985.6/4921, intron 2 of 17)		L2	LINE	L2	4921	ENST00000367922.7	30681
chr5.159510177.159510829	Promoter (<=1kb)		MIR3	SINE	MIR	124901123	ENST00000637629.1	858
chr7.119901002.119901532	Intron (ENST00000660268.1/105375475, intron 1 of 5)		L1MA3	LINE	L1	105375475	ENST00000660268.1	5843
chr1.231395109.231396202	Intron (ENST00000667629.1/54583, intron 1 of 3)		L2;MER119;MER5A1;L2	LINE;DNA;DNA;LINE	L2;hAT-Charlie;hAT-Charlie;L2	54583	ENST00000663780.1	-21019
chr11.6568429.6568857	Promoter (<=1kb)		NA	NA	NA	144132	ENST00000527143.1	0
chr14.104424611.104424967	Distal Intergenic		NA	NA	NA	124903394	ENST00000557687.1	-45660
chr3.139534942.139535442	Intron (ENST00000662234.1/100507291, intron 4 of 7)		MER102b;L2b	DNA;LINE	hAT-Charlie;L2	5947	ENST00000619087.5	4194
chr2.109382863.109383380	Intron (ENST00000309415.8/344558, intron 3 of 9)		NA	NA	NA	100423027	ENST00000583300.1	-69238
chr1.145845169.145846466	Promoter (<=1kb)		L2c;L3;L2	LINE;LINE;LINE	L2;CR1;L2	200035	ENST00000334513.6	0
chr8.37691443.37691799	Distal Intergenic		L2c	LINE	L2	80139	ENST00000331569.6	-3983
chr11.113974738.113975648	Promoter (<=1kb)		NA	NA	NA	3359	ENST00000355556.6	0
chr2.108643881.108644311	Intron (ENST00000695516.1/3987, intron 1 of 9)		L1PA7	LINE	L1	3987	ENST00000338045.7	-10501
chr6.106869839.106870614	Distal Intergenic		L3;AluJr	LINE;SINE	CR1;Alu	100422737	ENST00000658326.1	-81691
chr7.51246298.51246609	Intron (ENST00000265136.12/23242, intron 1 of 12)		NA	NA	NA	23242	ENST00000452534.5	-52709
chr3.13565850.13566648	Promoter (<=1kb)		L1M5	LINE	L1	2199	ENST00000465610.1	0
chr10.79178496.79179303	Intron (ENST00000334512.10/57178, intron 4 of 24)		L2b	LINE	L2	57178	ENST00000472035.5	-64366
chr15.63759688.63760136	Intron (ENST00000443617.7/8925, intron 3 of 77)		L1MC5	LINE	L1	8925	ENST00000560519.1	-10239
chr20.50027655.50028244	Distal Intergenic		MIRc;G-rich;L2a	SINE;Low_complexity;LINE	MIR;Low_complexity;L2	105372654	ENST00000715522.1	2238
chr16.88764944.88765404	Intron (ENST00000301015.14/9780, intron 1 of 50)		NA	NA	NA	9780	ENST00000301015.14	19816
chr1.19750556.19750801	Intron (ENST00000375127.5/255104, intron 6 of 15)		(TGCC)n;L2c	Simple_repeat;LINE	Simple_repeat;L2	255104	ENST00000489814.5	-12137
chr12.92075524.92076083	Intron (ENST00000551843.5/256021, intron 1 of 5)		NA	NA	NA	256021	ENST00000689659.1	-13587
chr1.63634476.63635397	Exon (ENST00000650546.1/5236, exon 5 of 12)		MIR;MIR	SINE;SINE	MIR;MIR	5236	ENST00000371083.4	11383
chr19.46674835.46675075	3' UTR		NA	NA	NA	25865	ENST00000593492.1	11105
chr5.168943912.168944551	Intron (ENST00000519560.6/6586, intron 4 of 35)		GA-rich	Low_complexity	Low_complexity	124901130	ENST00000514811.1	-48449
chr19.2475719.2477583	Promoter (<=1kb)		G-rich	Low_complexity	Low_complexity	4616	ENST00000215631.9	0
chr2.75284452.75284663	Distal Intergenic		NA	NA	NA	6869	ENST00000305249.10	-84932
chr1.62687414.62688822	Promoter (<=1kb)		(GGC)n	Simple_repeat	Simple_repeat	121832810	ENST00000453229.1	0
chr22.45997481.45997747	Distal Intergenic		NA	NA	NA	730668	ENST00000624893.1	-8869
chr1.147084321.147085560	Promoter (<=1kb)		U1;AluSx;Charlie4a	snRNA;SINE;DNA	snRNA;Alu;hAT-Charlie	101447996	ENST00000651973.1	0
chr5.151213707.151214585	Promoter (1-2kb)		MIR3	SINE	MIR	2760	ENST00000523466.5	1557
chr5.16565240.16565434	Exon (ENST00000682828.1/54463, exon 3 of 3)		NA	NA	NA	54463	ENST00000682033.1	6656
chr16.88772834.88773631	Intron (ENST00000301015.14/9780, intron 1 of 50)		NA	NA	NA	9780	ENST00000301015.14	11589
chr8.105897090.105897858	Intron (ENST00000520433.5/102723356, intron 2 of 4)		L1P3	LINE	L1	102723356	ENST00000518932.5	14011
chr7.51352240.51352728	Exon (ENST00000687217.1/ENST00000687217.1, exon 2 of 2)		NA	NA	NA	23242	ENST00000395540.6	-35422
chr3.115825018.115825622	Intron (ENST00000490035.7/4045, intron 6 of 6)		(CTAATAC)n	Simple_repeat	Simple_repeat	4045	ENST00000475403.2	16875
chr1.21618885.21619673	Promoter (<=1kb)		L2b;(AGAGAC)n	LINE;Simple_repeat	L2;Simple_repeat	5909	ENST00000374763.6	368
chr2.241609836.241610880	Intron (ENST00000402136.5/51078, intron 1 of 4)		(GGACAG)n	Simple_repeat	Simple_repeat	51078	ENST00000402545.5	6610
chr4.56858168.56858677	Distal Intergenic		MLT1J1;AluJo;MLT1J1;AluYc3	LTR;SINE;LTR;SINE	ERVL-MaLR;Alu;ERVL-MaLR;Alu	6691	ENST00000618802.3	-36426
chr1.112524163.112525151	Promoter (1-2kb)		NA	NA	NA	54879	ENST00000477682.1	1801
chr22.39598141.39598512	Exon (ENST00000407673.5/8911, exon 2 of 35)		(CCGCC)n	Simple_repeat	Simple_repeat	8911	ENST00000402142.4	27388
chr11.65448424.65449226	Distal Intergenic		NA	NA	NA	693197	ENST00000384994.1	3966
chr14.54652073.54653123	Promoter (<=1kb)		NA	NA	NA	23034	ENST00000555091.1	0
chr1.176696109.176696314	Intron (ENST00000367662.5/60676, intron 7 of 22)		NA	NA	NA	60676	ENST00000479836.1	-95131
chr17.80394582.80395079	3' UTR		NA	NA	NA	57674	ENST00000573919.1	6052
chr11.65422195.65423609	Promoter (<=1kb)		GA-rich	Low_complexity	Low_complexity	283131	ENST00000501122.2	0
chr21.45887755.45888173	Intron (ENST00000400314.5/54039, intron 3 of 15)		L1M5;(CCTGCT)n	LINE;Simple_repeat	L1;Simple_repeat	54039	ENST00000549265.1	-5704
chr9.112035239.112036178	Exon (ENST00000563434.1/ENST00000563434.1, exon 2 of 2)		LTR78B;AluSx	LTR;SINE	ERV1;Alu	105376220	ENST00000658557.1	2965
chr9.86753871.86754473	Intron (ENST00000674154.1/124902195, intron 1 of 2)		L2b	LINE	L2	124902195	ENST00000673848.1	2304
chr19.49142766.49143227	Promoter (<=1kb)		(CCTCTGTC)n	Simple_repeat	Simple_repeat	8541	ENST00000602848.5	0
chr2.205787050.205787585	Intron (ENST00000360409.7/8828, intron 15 of 16)		MIR1_Amn	SINE	MIR	8828	ENST00000467850.1	22713
chr17.40344902.40345855	Promoter (<=1kb)		NA	NA	NA	5914	ENST00000475125.1	0
chr3.133547050.133548315	Distal Intergenic		(CT)n;(AC)n;MSTA;MER102b	Simple_repeat;Simple_repeat;LTR;DNA	Simple_repeat;Simple_repeat;ERVL-MaLR;hAT-Charlie	55573	ENST00000264993.8	-25371
chr19.48738579.48739466	Promoter (<=1kb)		(CCCCGTGG)n	Simple_repeat	Simple_repeat	54922	ENST00000599291.1	0
chr14.68661620.68662318	Intron (ENST00000488612.5/5890, intron 11 of 11)		L3	LINE	CR1	124903333	ENST00000556919.1	23247
chr17.7204726.7205480	Promoter (<=1kb)		NA	NA	NA	1742	ENST00000649520.1	0
chr6.15735520.15736552	Distal Intergenic		MIR;MIRc	SINE;SINE	MIR;MIR	84062	ENST00000513680.5	-72462
chr3.112646903.112647681	Promoter (1-2kb)		L2a;(T)n;L2a;L2a;L2a;MER30	LINE;Simple_repeat;LINE;LINE;LINE;DNA	L2;Simple_repeat;L2;L2;L2;hAT-Charlie	151887	ENST00000473959.5	1766
chr17.3003825.3004825	Intron (ENST00000637138.1/23108, intron 15 of 25)		MamGypLTR1b;G-rich;MER5A	LTR;Low_complexity;DNA	Gypsy;Low_complexity;hAT-Charlie	23108	ENST00000575979.1	-3276
chr1.32758889.32759176	Intron (ENST00000401073.7/57648, intron 1 of 6)		MIRb;MIRb	SINE;SINE	MIR;MIR	57648	ENST00000373481.7	4868
chr19.38723231.38723482	Intron (ENST00000252699.7/81, intron 12 of 20)		NA	NA	NA	81	ENST00000497637.5	-4374
chr6.87444336.87445053	Exon (ENST00000401760.1/ENST00000401760.1, exon 1 of 1)		NA	NA	NA	154313	ENST00000513191.1	7603
chr1.208250705.208251298	Intron (ENST00000691549.2/124904501, intron 1 of 1)		NA	NA	NA	5362	ENST00000367033.4	-6321
chr17.82738067.82738749	Promoter (1-2kb)		NA	NA	NA	64122	ENST00000570734.1	1995
chr10.132421245.132422081	Distal Intergenic		NA	NA	NA	105378568	ENST00000450206.1	19403
chr6.107601000.107601675	Intron (ENST00000317357.10/55084, intron 5 of 6)		L2a	LINE	L2	55084	ENST00000494935.1	-33315
chr3.123696649.123697336	Promoter (1-2kb)		NA	NA	NA	4638	ENST00000510775.5	1638
chr13.113001187.113002032	Promoter (<=1kb)		NA	NA	NA	23263	ENST00000409954.6	0
chr19.14173859.14174517	Intron (ENST00000361434.8/22859, intron 3 of 22)		AluSz;L2b	SINE;LINE	Alu;L2	22859	ENST00000591528.1	-3125
chr1.37513835.37515304	Promoter (<=1kb)		Charlie4z;(TCCCCC)n;(CCGCTC)n;(CGCCG)n;L2	DNA;Simple_repeat;Simple_repeat;Simple_repeat;LINE	hAT-Charlie;Simple_repeat;Simple_repeat;Simple_repeat;L2	64769	ENST00000296214.10	0
chr22.35332068.35332524	Intron (ENST00000447733.5/10043, intron 8 of 14)		MIRb	SINE	MIR	100500826	ENST00000579518.1	-3116
chr6.133040920.133041386	Intron (ENST00000670829.1/285735, intron 1 of 2)		MLT1B	LTR	ERVL-MaLR	285735	ENST00000665546.1	-46670
chr3.149300033.149300811	Intron (ENST00000489011.1/128193290, intron 1 of 1)		MER72B	LTR	ERV1	128193290	ENST00000489011.1	15251
chr22.45784492.45784826	Intron (ENST00000381061.8/25814, intron 8 of 10)		NA	NA	NA	25814	ENST00000402380.3	-8770
chr1.16967156.16967782	Promoter (1-2kb)		MIRb	SINE	MIR	9696	ENST00000465021.5	1128
chr22.30863522.30863905	Intron (ENST00000438716.3/23762, intron 3 of 14)		NA	NA	NA	23762	ENST00000454145.6	-17776
chr6.150856781.150858012	Distal Intergenic		LTR10E;LTR47B4	LTR;LTR	ERV1;ERVL	25902	ENST00000611279.4	-7667
chr17.75838465.75838771	Promoter (1-2kb)		AluSz	SINE	Alu	201294	ENST00000699511.1	1491
chr17.4806572.4807513	Promoter (<=1kb)		L2c;(GCCCCG)n	LINE;Simple_repeat	L2;Simple_repeat	119139905	ENST00000571067.1	0
chr18.6054359.6054818	Intron (ENST00000659442.1/121725015, intron 2 of 7)		MIR;L2a	SINE;LINE	MIR;L2	645369	ENST00000581347.2	-158404
chr20.60078246.60079038	Distal Intergenic		NA	NA	NA	729296	ENST00000439507.6	-8623
chr2.232348942.232349467	Distal Intergenic		NA	NA	NA	129563	ENST00000417808.1	13157
chrX.69374368.69375061	Distal Intergenic		L1MB4;MIRb	LINE;SINE	L1;MIR	27112	ENST00000252338.5	-129265
chr19.3984739.3985626	Promoter (<=1kb)		NA	NA	NA	1938	ENST00000309311.7	0
chr4.185810869.185812341	Promoter (<=1kb)		(TGTG)n	Simple_repeat	Simple_repeat	8470	ENST00000695409.1	0
chr10.97788741.97789458	Distal Intergenic		MIRb;MIR3;AluSx1	SINE;SINE;SINE	MIR;MIR;Alu	6425	ENST00000266066.4	-16742
chr12.124913612.124915284	Promoter (<=1kb)		NA	NA	NA	7316	ENST00000339647.6	0
chr7.38318599.38319095	5' UTR		L2c	LINE	L2	100506776	ENST00000693344.1	-11929
chr10.79223163.79224131	Intron (ENST00000334512.10/57178, intron 7 of 24)		L1ME4a	LINE	L1	57178	ENST00000472035.5	-19538
chr1.182507497.182508147	Promoter (<=1kb)		L1MA4;AluJb;L1MA4	LINE;SINE;LINE	L1;Alu;L1	353299	ENST00000456971.3	296
chr12.132286263.132286828	Promoter (<=1kb)		L1MC1;AluSz	LINE;SINE	L1;Alu	50614	ENST00000540493.1	0
chr8.24045975.24046582	Distal Intergenic		L1PA8	LINE	L1	6781	ENST00000290271.7	-191169
chrX.69101475.69102072	Distal Intergenic		MIR3;(AG)n;CR1-16_AMi;(GT)n	SINE;Simple_repeat;LINE;Simple_repeat	MIR;Simple_repeat;CR1;Simple_repeat	64219	ENST00000374584.3	63365
chr4.84159801.84160102	Intron (ENST00000513489.5/101928978, intron 2 of 5)		NA	NA	NA	101928978	ENST00000510016.1	-10513
chr4.2767694.2768277	Distal Intergenic		NA	NA	NA	79155	ENST00000503235.1	-11352
chr3.50264403.50265268	Distal Intergenic		NA	NA	NA	101928931	ENST00000686401.2	2268
chr1.54581564.54582099	Intron (ENST00000481208.5/26027, intron 1 of 14)		NA	NA	NA	26027	ENST00000479837.1	-15165
chr21.44495514.44496122	Exon (ENST00000622854.2/111216286, exon 2 of 2)		MIR3	SINE	MIR	111216286	ENST00000698336.1	9943
chr3.140363574.140364238	Intron (ENST00000458420.7/64084, intron 2 of 16)		L2a	LINE	L2	124900599	ENST00000502712.5	90493
chr9.130928519.130928806	Promoter (1-2kb)		MIR3	SINE	MIR	84929	ENST00000444139.5	1173
chr1.119481888.119484250	Distal Intergenic		LTR19A;LTR19-int	LTR;LTR	ERV1;ERV1	3283	ENST00000531340.5	-22948
chr1.89366301.89366533	Intron (ENST00000370456.5/163351, intron 1 of 10)		NA	NA	NA	163351	ENST00000370456.5	2242
chr7.100583177.100583525	Promoter (<=1kb)		NA	NA	NA	26261	ENST00000461079.5	-457
chr8.133408830.133409065	Exon (ENST00000522430.1/ENST00000522430.1, exon 1 of 1)		NA	NA	NA	6482	ENST00000522204.1	66869
chr10.11086132.11086683	Intron (ENST00000637215.1/10659, intron 2 of 14)		(A)n	Simple_repeat	Simple_repeat	439950	ENST00000663606.1	9791
chr17.5286814.5287137	Intron (ENST00000575991.1/9135, intron 2 of 2)		L2a	LINE	L2	9135	ENST00000341923.10	4327
chr22.50302057.50302880	Promoter (<=1kb)		NA	NA	NA	23654	ENST00000432455.5	-595
chr8.144422588.144423970	3' UTR		G-rich	Low_complexity	Low_complexity	51160	ENST00000526054.5	3013
chr10.102136764.102137088	Intron (ENST00000413464.6/23082, intron 1 of 11)		MER44A;AluSx1	DNA;SINE	TcMar-Tigger;Alu	23082	ENST00000278070.7	3724
chr8.125452121.125452463	Distal Intergenic		NA	NA	NA	130406855	ENST00000522815.1	-14476
chr16.31507635.31508905	Promoter (<=1kb)		MIRc;L2c	SINE;LINE	MIR;L2	123706528	ENST00000651898.1	0
chr17.50593096.50593841	Intron (ENST00000359106.10/8913, intron 13 of 37)		NA	NA	NA	8913	ENST00000506520.1	-5884
chr11.133409876.133410459	Intron (ENST00000524381.6/4978, intron 1 of 7)		L2c	LINE	L2	100874333	ENST00000533859.1	-43796
chr16.70396402.70396849	Intron (ENST00000566960.1/ENST00000566960.1, intron 1 of 1)		AluJr	SINE	Alu	6483	ENST00000567822.1	-2643
chr10.104683936.104684528	Intron (ENST00000369701.8/22986, intron 1 of 26)		L2b;MIRb;L2b	LINE;SINE;LINE	L2;MIR;L2	100505890	ENST00000449805.2	-17736
chr20.11218093.11218864	Distal Intergenic		MamTip2	DNA	hAT-Tip100	339593	ENST00000666460.1	54521
chr7.70474917.70475402	Intron (ENST00000644939.1/26053, intron 5 of 18)		NA	NA	NA	26053	ENST00000644506.1	-120683
chr3.39180407.39181309	Distal Intergenic		L2a;L2a	LINE;LINE	L2;L2	105377035	ENST00000669199.1	2646
chr14.50846394.50846980	Promoter (1-2kb)		AluSx3	SINE	Alu	124903423	ENST00000517136.1	1769
chr1.203290247.203290886	Exon (ENST00000692478.1/ENST00000692478.1, exon 1 of 1)		NA	NA	NA	100506775	ENST00000688999.1	2537
chr4.3780288.3780925	Distal Intergenic		MIRb	SINE	MIR	152	ENST00000330055.7	13903
chr2.43340774.43341447	Intron (ENST00000407351.5/63892, intron 15 of 22)		Tigger19a	DNA	TcMar-Tigger	63892	ENST00000497770.1	30790
chr22.37088064.37088519	Intron (ENST00000346753.9/164656, intron 7 of 17)		MIR3;MIRb	SINE;SINE	MIR;MIR	164656	ENST00000429068.1	-3239
chr12.124509481.124510157	Intron (ENST00000404621.5/9612, intron 1 of 46)		MLT1K	LTR	ERVL-MaLR	105370047	ENST00000543970.1	-3065
chr22.38463283.38463702	Distal Intergenic		NA	NA	NA	11015	ENST00000409006.3	-4376
chr4.164536635.164537351	Distal Intergenic		NA	NA	NA	55016	ENST00000503008.5	-152585
chr4.2788440.2788953	Distal Intergenic		(CCTG)n	Simple_repeat	Simple_repeat	6452	ENST00000714405.1	-4070
chr19.8367314.8367725	Intron (ENST00000597137.5/51129, intron 3 of 4)		(CCTC)n	Simple_repeat	Simple_repeat	51129	ENST00000594875.1	2916
chr2.20491932.20492697	Distal Intergenic		L1ME3G	LINE	L1	107985856	ENST00000441870.1	8614
chr1.21318653.21318964	Intron (ENST00000415912.6/1889, intron 1 of 18)		NA	NA	NA	1889	ENST00000481130.6	-19654
chr21.32183911.32184794	Intron (ENST00000414877.1/100551499, intron 1 of 3)		NA	NA	NA	100551499	ENST00000414877.1	13019
chr20.63373291.63373699	Exon (ENST00000475033.5/ENST00000475033.5, exon 3 of 4)		(CTGCCT)n	Simple_repeat	Simple_repeat	1137	ENST00000463705.5	4294
chr10.99926830.99927329	Promoter (<=1kb)		L1MEb	LINE	L1	100188954	ENST00000427093.5	0
chr2.179274681.179275582	Intron (ENST00000419129.1/ENST00000419129.1, intron 1 of 1)		L2a	LINE	L2	91404	ENST00000428443.8	-9849
chr3.195001885.195002597	Distal Intergenic		L2c	LINE	L2	152002	ENST00000460582.1	84775
chr3.13346342.13347874	Intron (ENST00000254508.7/23225, intron 20 of 39)		L2c	LINE	L2	23225	ENST00000695490.1	4256
chrX.107484197.107484911	Intron (ENST00000683843.1/84443, intron 1 of 14)		(CTCC)n	Simple_repeat	Simple_repeat	84443	ENST00000684358.1	-22001
chr3.142027485.142028001	Promoter (<=1kb)		(CCTCTC)n	Simple_repeat	Simple_repeat	7029	ENST00000467667.5	596
chr7.130369154.130369809	Distal Intergenic		(CCTTCTG)n;(TG)n;MamGypLTR2c	Simple_repeat;Simple_repeat;LTR	Simple_repeat;Simple_repeat;Gypsy	93979	ENST00000479492.1	5713
chr3.125062850.125063767	Promoter (1-2kb)		L2a	LINE	L2	124909423	ENST00000660549.1	1402
chr11.27857370.27858121	Intron (ENST00000530663.1/ENST00000530663.1, intron 1 of 1)		L2a;MIRc	LINE;SINE	L2;MIR	627	ENST00000314915.6	-135312
chr4.180376797.180377476	Distal Intergenic		AluJo;MamRTE1;A-rich;(AAATG)n	SINE;LINE;Low_complexity;Simple_repeat	Alu;RTE-BovB;Low_complexity;Simple_repeat	105377565	ENST00000702029.1	155334
chr8.143218397.143218831	Distal Intergenic		MIRc	SINE	MIR	338328	ENST00000622500.2	5179
chr1.176466613.176466774	Intron (ENST00000367661.7/60676, intron 1 of 4)		L2c	LINE	L2	60676	ENST00000367662.5	3438
chr10.34156976.34157376	Intron (ENST00000545260.5/56288, intron 20 of 22)		L2c	LINE	L2	56288	ENST00000466092.1	178944
chr8.142470753.142470970	Intron (ENST00000643448.1/575, intron 2 of 30)		NA	NA	NA	575	ENST00000518820.1	-8150
chr1.8077998.8078726	Intron (ENST00000445300.1/121832806, intron 2 of 2)		L2c	LINE	L2	121832806	ENST00000445300.1	51260
chr17.49638747.49639314	Intron (ENST00000504102.6/8405, intron 1 of 9)		AluSx1;L2b;L1ME3B	SINE;LINE;LINE	Alu;L2;L1	8405	ENST00000510476.5	7308
chr15.88989490.88990065	Exon (ENST00000565906.2/ENST00000565906.2, exon 1 of 1)		NA	NA	NA	102724566	ENST00000565938.1	-51158
chr13.25990488.25991202	Intron (ENST00000381655.7/51761, intron 35 of 36)		L2a	LINE	L2	105370122	ENST00000692041.1	-12984
chr1.7557826.7558464	Intron (ENST00000303635.12/23261, intron 6 of 22)		G-rich	Low_complexity	Low_complexity	23261	ENST00000700419.1	-105821
chr10.48456405.48456860	Intron (ENST00000374170.5/58504, intron 3 of 5)		(TCCC)n	Simple_repeat	Simple_repeat	58504	ENST00000477708.6	-4778
chr2.218294856.218295623	Intron (ENST00000691799.1/25953, intron 2 of 2)		MLT1A0;L2c	LTR;LINE	ERVL-MaLR;L2	64114	ENST00000440422.5	-2270
chr17.17710773.17711945	Intron (ENST00000353383.6/10743, intron 1 of 5)		MIR3;MER102a	SINE;DNA	MIR;hAT-Charlie	10743	ENST00000471135.2	28278
chr20.32474517.32476208	5' UTR		(AC)n	Simple_repeat	Simple_repeat	140688	ENST00000359676.9	7263
chr3.22536579.22536886	Distal Intergenic		NA	NA	NA	79750	ENST00000466511.1	-163258
chr3.50600850.50601798	Exon (ENST00000624711.1/ENST00000624711.1, exon 1 of 4)		L3b	LINE	CR1	7867	ENST00000486712.5	-9722
chr15.47846908.47847483	Promoter (<=1kb)		L2b	LINE	L2	101928442	ENST00000658874.1	-642
chr2.54122372.54123434	Promoter (<=1kb)		NA	NA	NA	98	ENST00000606865.1	0
chrX.69278081.69278781	Distal Intergenic		NA	NA	NA	100996279	ENST00000654300.1	82523
chr22.18994792.18995283	Intron (ENST00000675214.1/26220, intron 1 of 2)		NA	NA	NA	26220	ENST00000424407.1	-2991
chr18.7812400.7813076	Intron (ENST00000332175.12/5797, intron 2 of 30)		(T)n	Simple_repeat	Simple_repeat	5797	ENST00000400060.8	38260
chr2.124664282.124664817	Intron (ENST00000431078.1/129684, intron 13 of 23)		AluJr;MLT1I;AluSq2	SINE;LTR;SINE	Alu;ERVL-MaLR;Alu	129684	ENST00000470921.1	442577
chr15.44038705.44039579	Intron (ENST00000417257.6/84978, intron 1 of 13)		L1PA7	LINE	L1	84978	ENST00000618556.4	-114391
chr2.33018454.33018827	Intron (ENST00000404816.7/4052, intron 2 of 33)		NA	NA	NA	4052	ENST00000404816.7	71501
chr14.32366158.32366712	Intron (ENST00000280979.9/9472, intron 1 of 13)		(TG)n	Simple_repeat	Simple_repeat	9472	ENST00000557272.1	36758
chr21.35106003.35106985	Intron (ENST00000475045.6/101928269, intron 9 of 12)		(CCAGC)n	Simple_repeat	Simple_repeat	861	ENST00000300305.7	-56659
chr9.36436848.36437232	Intron (ENST00000488058.1/152006, intron 1 of 3)		L3	LINE	CR1	152006	ENST00000484621.1	-35650
chr5.34608756.34610516	Distal Intergenic		AluJb;MSTA	SINE;LTR	Alu;ERVL-MaLR	26064	ENST00000265109.8	-45812
chr8.22221882.22222330	Exon (ENST00000454243.7/9796, exon 5 of 5)		L2c	LINE	L2	9796	ENST00000523252.1	5363
chr2.24115107.24115386	3' UTR		LTR40c	LTR	ERVL	375189	ENST00000465360.1	7933
chrX.22987288.22987870	Intron (ENST00000687248.1/100873065, intron 3 of 5)		MLT1I	LTR	ERVL-MaLR	168400	ENST00000327968.7	-12090
chr11.66112112.66113667	Intron (ENST00000320580.9/55690, intron 1 of 23)		L2a;L1ME2z	LINE;LINE	L2;L1	55690	ENST00000527380.1	11349
chr9.114348638.114349619	Promoter (<=1kb)		L2c	LINE	L2	80709	ENST00000374079.8	0
chr5.150511599.150512077	Intron (ENST00000522491.1/3340, intron 1 of 1)		NA	NA	NA	3340	ENST00000261797.7	3468
chr5.135442826.135443604	Distal Intergenic		LTR33A_	LTR	ERVL	140947	ENST00000503143.3	3744
chr8.141058994.141059548	Promoter (<=1kb)		L2c;MIRc	LINE;SINE	L2;MIR	105375784	ENST00000522882.1	0
chr6.36111890.36112334	Distal Intergenic		AluY;Tigger18a	SINE;DNA	Alu;TcMar-Tigger	5603	ENST00000476951.5	-15475
chr7.5354518.5355258	Intron (ENST00000399537.8/84629, intron 16 of 29)		MIRb	SINE	MIR	84629	ENST00000440081.2	6769
chr3.148878997.148879379	Intron (ENST00000296046.4/1359, intron 5 of 10)		L3	LINE	CR1	1359	ENST00000477926.1	-2090
chr19.35135269.35135670	Promoter (<=1kb)		NA	NA	NA	163175	ENST00000392225.7	-69
chr2.235852516.235852945	3' UTR		NA	NA	NA	105373942	ENST00000440101.1	-69129
chr2.102082720.102083526	Intron (ENST00000452403.5/3554, intron 2 of 4)		NA	NA	NA	3554	ENST00000424272.5	12344
chr12.132430301.132430618	Distal Intergenic		AluY	SINE	Alu	57666	ENST00000434748.2	-58933
chr1.77378366.77379346	Intron (ENST00000354567.7/26289, intron 6 of 13)		AluSp;L1MEc	SINE;LINE	Alu;L1	26289	ENST00000530826.1	6988
chr1.11333723.11333925	Distal Intergenic		NA	NA	NA	105376737	ENST00000641979.1	-14630
chr1.105842073.105842719	Distal Intergenic		LTR41;(GTTT)n;L1PA5	LTR;Simple_repeat;LINE	ERVL;Simple_repeat;L1	105378884	ENST00000446693.5	110175
chr19.46739145.46739810	Promoter (<=1kb)		MIRc	SINE	MIR	29888	ENST00000597021.6	0
chr20.39097269.39098059	Distal Intergenic		L2a;MIR;(ATGA)n;AluJb;AluJr4	LINE;SINE;Simple_repeat;SINE;SINE	L2;MIR;Simple_repeat;Alu;Alu	60625	ENST00000482619.1	66909
chr3.134331158.134331834	Distal Intergenic		NA	NA	NA	105374119	ENST00000482019.1	17582
chr8.79952480.79953337	Intron (ENST00000276585.9/28957, intron 2 of 2)		L1M5	LINE	L1	28957	ENST00000518371.2	49811
chr2.28635411.28635879	Intron (ENST00000327757.10/151056, intron 56 of 57)		MIR3;(TTC)n	SINE;Simple_repeat	MIR;Simple_repeat	151056	ENST00000436775.1	4825
chr10.90913903.90914096	Intron (ENST00000371697.4/27063, intron 8 of 8)		MER102a	DNA	hAT-Charlie	27063	ENST00000371697.4	6991
chr4.7332098.7332548	Intron (ENST00000507866.6/57537, intron 1 of 26)		L2b	LINE	L2	100616471	ENST00000578126.1	21648
chr19.56162150.56162698	Distal Intergenic		AluSx1;MIRb;MIR	SINE;SINE;SINE	Alu;MIR;MIR	55311	ENST00000592171.1	4841
chr11.61489776.61490531	Promoter (<=1kb)		NA	NA	NA	220004	ENST00000538185.1	738
chr3.41265798.41266398	Intron (ENST00000489118.1/54986, intron 1 of 3)		NA	NA	NA	54986	ENST00000489118.1	11753
chr8.116658236.116658898	Promoter (<=1kb)		NA	NA	NA	8667	ENST00000520289.1	-461
chr4.152102093.152103070	Promoter (1-2kb)		(T)n;MamRep605;MamRep38;MamRep605	Simple_repeat;LTR?;DNA;LTR?	Simple_repeat;LTR?;hAT;LTR?	100996286	ENST00000499452.2	1275
chr3.52466532.52466909	Intron (ENST00000479054.5/11188, intron 4 of 21)		AluSx3;Charlie15b	SINE;DNA	Alu;hAT-Charlie	11188	ENST00000488157.5	-3647
chr3.98817561.98817938	Promoter (<=1kb)		NA	NA	NA	131566	ENST00000479144.5	0
chr8.141629380.141630011	Intron (ENST00000673717.1/ENST00000673717.1, intron 4 of 8)		L3	LINE	CR1	122455339	ENST00000643770.2	114709
chr10.50739480.50740649	Promoter (<=1kb)		NA	NA	NA	653308	ENST00000645350.1	0
chr5.78908186.78908766	Intron (ENST00000264914.10/411, intron 4 of 7)		NA	NA	NA	411	ENST00000521800.2	46608
chr12.48779578.48780598	Promoter (1-2kb)		MIR3	SINE	MIR	112	ENST00000548820.1	-1154
chr12.466108.466392	Intron (ENST00000266383.10/283358, intron 1 of 19)		(GAGCA)n	Simple_repeat	Simple_repeat	283358	ENST00000535680.5	5638
chr3.141656868.141657080	Distal Intergenic		LTR27C	LTR	ERV1	646730	ENST00000474979.4	-3456
chr7.18508571.18509862	Promoter (<=1kb)		L2b;L2c	LINE;LINE	L2;L2	9734	ENST00000456174.6	0
chr1.28505563.28506939	Promoter (<=1kb)		AluSz6;AluSx;AluSg	SINE;SINE;SINE	Alu;Alu;Alu	1104	ENST00000398958.6	0
chr9.120325175.120325623	Distal Intergenic		NA	NA	NA	55755	ENST00000495406.1	64654
chr1.200755426.200755831	Intron (ENST00000358823.7/23271, intron 1 of 16)		L1MC4;L2;L2b	LINE;LINE;LINE	L1;L2;L2	23271	ENST00000236925.8	15647
chr18.10139757.10140845	Intron (ENST00000685786.1/105371984, intron 1 of 1)		L2b;L2b;L2;L2b	LINE;LINE;LINE;LINE	L2;L2;L2;L2	105371984	ENST00000685786.1	53919
chr15.75660970.75661641	3' UTR		MIR3;(CCCG)n;(TTTTG)n;MIRc	SINE;Simple_repeat;Simple_repeat;SINE	MIR;Simple_repeat;Simple_repeat;MIR	257364	ENST00000569152.1	11214
chr5.154354969.154355745	Exon (ENST00000652933.1/386627, exon 3 of 3)		NA	NA	NA	100302181	ENST00000408503.1	7863
chr5.137136943.137137585	Intron (ENST00000394945.6/6695, intron 4 of 10)		OldhAT1	DNA	hAT-Ac	6695	ENST00000508642.1	-143783
chr8.41304059.41304593	Intron (ENST00000220772.8/6422, intron 1 of 2)		NA	NA	NA	6422	ENST00000379845.3	2397
chr1.11842094.11842694	Promoter (1-2kb)		NA	NA	NA	100379251	ENST00000446542.5	1077
chr17.44627224.44629014	Distal Intergenic		(GGCAGG)n;LTR1A2	Simple_repeat;LTR	Simple_repeat;ERV1	101927017	ENST00000589259.1	21335
chr5.81189976.81190338	Intron (ENST00000265080.9/5924, intron 18 of 26)		AluSx3;UCON105	SINE;Unknown	Alu;Unknown	1160	ENST00000511719.5	-42982
chr18.37628385.37628861	Intron (ENST00000649194.1/102724417, intron 1 of 8)		MLT1F2;MLT2A2;MLT2A2;MLT1F2	LTR;LTR;LTR;LTR	ERVL-MaLR;ERVL;ERVL;ERVL-MaLR	100422857	ENST00000580543.1	-28274
chr5.52799122.52801050	Promoter (<=1kb)		NA	NA	NA	125775243	ENST00000670789.1	0
chr5.172943134.172943651	Intron (ENST00000393784.8/57222, intron 9 of 9)		MIRb;MIRb	SINE;SINE	MIR;MIR	57222	ENST00000523215.1	9472
chr12.124633369.124633553	Distal Intergenic		NA	NA	NA	9612	ENST00000405201.6	-65757
chr1.92444144.92444698	Distal Intergenic		MIR3;L2c	SINE;LINE	MIR;L2	2672	ENST00000696667.1	35787
chr18.79465372.79465953	Promoter (<=1kb)		NA	NA	NA	101927897	ENST00000651685.1	0
chr3.184632494.184633381	Distal Intergenic		(AC)n;(CA)n	Simple_repeat;Simple_repeat	Simple_repeat;Simple_repeat	2049	ENST00000473079.1	52746
chr7.112484675.112485271	Promoter (<=1kb)		NA	NA	NA	286006	ENST00000486022.1	-852
chr3.184574420.184575392	Intron (ENST00000330394.3/2049, intron 3 of 15)		MIRb	SINE	MIR	2049	ENST00000482987.1	-2220
chr19.35003359.35003691	Intron (ENST00000599564.5/57655, intron 2 of 19)		NA	NA	NA	57655	ENST00000598073.5	2219
chr3.13022146.13022627	Promoter (<=1kb)		NA	NA	NA	9922	ENST00000646269.1	0
chr3.153414847.153415338	Intron (ENST00000493214.2/105374165, intron 5 of 6)		L1MEf;L1PA14	LINE;LINE	L1;L1	107986147	ENST00000462835.1	-16518
chr10.809718.810573	3' UTR		NA	NA	NA	23185	ENST00000469487.2	5142
chr4.85522666.85523367	Intron (ENST00000395184.6/83478, intron 1 of 9)		MIRb	SINE	MIR	83478	ENST00000505856.1	47180
chr1.192401475.192402305	Intron (ENST00000642855.1/105371664, intron 7 of 7)		NA	NA	NA	124904472	ENST00000643151.1	-8561
chr2.159202586.159203310	Intron (ENST00000263635.8/85461, intron 19 of 26)		AluSc5	SINE	Alu	85461	ENST00000470074.1	3568
chr17.66374098.66374936	Intron (ENST00000413366.8/5578, intron 2 of 16)		(AAGC)n;AluSz6	Simple_repeat;SINE	Simple_repeat;Alu	101928001	ENST00000584614.1	40037
chr16.74296500.74297618	Promoter (<=1kb)		NA	NA	NA	101928035	ENST00000641277.1	0
chr17.81511100.81513089	Promoter (<=1kb)		(GC)n	Simple_repeat	Simple_repeat	71	ENST00000576544.6	0
chr2.75285874.75286512	Distal Intergenic		L2a	LINE	L2	6869	ENST00000305249.10	-86354
chr1.228213011.228213853	Promoter (<=1kb)		NA	NA	NA	574407	ENST00000657820.1	0
chr11.130123428.130124453	Exon (ENST00000650012.1/334, exon 8 of 19)		NA	NA	NA	334	ENST00000529483.1	14001
chr8.116996274.116997188	Intron (ENST00000521243.5/169026, intron 2 of 9)		MIR3;L1MA8;(TCTCTT)n	SINE;LINE;Simple_repeat	MIR;L1;Simple_repeat	169026	ENST00000427715.2	45323
chr7.101828627.101828901	Intron (ENST00000437600.9/1523, intron 1 of 22)		NA	NA	NA	1523	ENST00000558469.5	9706
chr5.57862389.57863067	Distal Intergenic		NA	NA	NA	101928539	ENST00000510444.1	36095
chr11.76624651.76625265	Promoter (1-2kb)		NA	NA	NA	101928813	ENST00000528781.1	1569
chr22.45314090.45314320	Intron (ENST00000216214.7/55007, intron 2 of 9)		NA	NA	NA	55007	ENST00000477714.1	3953
chr2.127064550.127065229	Promoter (<=1kb)		(GAGCAGG)n	Simple_repeat	Simple_repeat	274	ENST00000466111.5	0
chr5.175823798.175823989	Intron (ENST00000359546.8/10814, intron 2 of 4)		NA	NA	NA	10814	ENST00000515502.1	27056
chr1.83828153.83829012	Intron (ENST00000417975.1/101927587, intron 1 of 2)		L2b;L2b	LINE;LINE	L2;L2	101927560	ENST00000457273.5	31534
chr16.1289066.1289434	Exon (ENST00000561760.2/ENST00000561760.2, exon 1 of 5)		NA	NA	NA	7329	ENST00000711353.1	-2010
chr12.67747874.67748934	Distal Intergenic		MIRb;MLT1L	SINE;LTR	MIR;ERVL-MaLR	101927901	ENST00000542219.1	-18399
chr2.130744426.130745131	Intron (ENST00000662920.1/124907890, intron 1 of 1)		NA	NA	NA	205147	ENST00000321420.5	-10409
chr7.41520383.41520878	Distal Intergenic		NA	NA	NA	3624	ENST00000464515.1	171686
chr9.8648296.8648796	Intron (ENST00000381196.9/5789, intron 12 of 45)		NA	NA	NA	5789	ENST00000488774.1	-14836
chr19.3409597.3410092	Promoter (<=1kb)		AluJo;AluY	SINE;SINE	Alu;Alu	4782	ENST00000588839.1	-504
chr16.30700664.30701258	Promoter (1-2kb)		7SLRNA	srpRNA	srpRNA	10847	ENST00000262518.9	1493
chr6.43926477.43927287	Intron (ENST00000691600.1/100132354, intron 1 of 1)		NA	NA	NA	100132354	ENST00000691600.1	35432
chr8.66924513.66925857	Promoter (<=1kb)		AluSg7	SINE	Alu	641638	ENST00000686474.2	0
chr20.37526341.37528548	Promoter (<=1kb)		L2c	LINE	L2	10904	ENST00000467603.1	0
chr16.9521903.9522489	Distal Intergenic		MIRb	SINE	MIR	101927026	ENST00000671144.1	7668
chr22.22928441.22929131	Distal Intergenic		NA	NA	NA	100423062	ENST00000531372.1	40612
chr21.29002476.29003468	Distal Intergenic		(TAA)n;AluSx	Simple_repeat;SINE	Simple_repeat;Alu	26046	ENST00000614971.4	-9520
chr17.7355153.7355355	Promoter (<=1kb)		NA	NA	NA	339168	ENST00000576060.6	0
chr3.39249477.39249963	Intron (ENST00000702477.1/102724104, intron 2 of 2)		NA	NA	NA	102724104	ENST00000656239.1	-8231
chr7.150383799.150384138	Promoter (<=1kb)		NA	NA	NA	105375564	ENST00000497366.1	0
chr18.46374759.46375387	Intron (ENST00000593230.5/494470, intron 1 of 4)		AluSz6	SINE	Alu	494470	ENST00000586604.5	40535
chr19.38229609.38230177	Promoter (<=1kb)		G-rich;L2a	Low_complexity;LINE	Low_complexity;L2	8193	ENST00000412732.5	0
chr5.151686342.151687419	Promoter (<=1kb)		(GGCA)n;(CTC)n;MIR3	Simple_repeat;Simple_repeat;SINE	Simple_repeat;Simple_repeat;MIR	6678	ENST00000231061.9	0
chr21.39313037.39314834	Promoter (<=1kb)		GA-rich;(GAGC)n;(CGC)n;MIR	Low_complexity;Simple_repeat;Simple_repeat;SINE	Low_complexity;Simple_repeat;Simple_repeat;MIR	103091865	ENST00000603064.3	0
chr1.18182545.18183108	Intron (ENST00000251296.4/84966, intron 1 of 9)		(TGAA)n	Simple_repeat	Simple_repeat	105376814	ENST00000419667.2	-3199
chr2.65388167.65388620	Intron (ENST00000356388.9/200734, intron 1 of 5)		NA	NA	NA	200734	ENST00000419244.2	-7482
chr1.89548715.89549522	Intron (ENST00000439853.6/23507, intron 1 of 6)		L2a	LINE	L2	105378844	ENST00000671515.1	-23243
chr6.33746136.33747120	Promoter (<=1kb)		NA	NA	NA	117283	ENST00000293756.5	0
chr19.45526241.45526458	Promoter (<=1kb)		NA	NA	NA	7408	ENST00000587444.1	447
chr14.23062018.23062395	Promoter (<=1kb)		NA	NA	NA	22985	ENST00000555395.1	375
chr11.31940223.31941026	Intron (ENST00000530348.5/5954, intron 1 of 3)		MER70B;L2c;L2c;THE1B	LTR;LINE;LINE;LTR	ERVL;L2;L2;ERVL-MaLR	100506675	ENST00000531627.1	100222
chr3.156750097.156751732	Promoter (<=1kb)		NA	NA	NA	730091	ENST00000654528.1	0
chr20.64082088.64082570	Promoter (1-2kb)		NA	NA	NA	198437	ENST00000308906.6	1789
chr20.34875928.34877034	Promoter (<=1kb)		(GGAGCG)n	Simple_repeat	Simple_repeat	55902	ENST00000484354.1	0
chr18.37309866.37310323	Intron (ENST00000420428.7/56853, intron 3 of 12)		NA	NA	NA	105372068	ENST00000586610.1	35406
chr10.111360221.111360873	Distal Intergenic		NA	NA	NA	150	ENST00000280155.4	283192
chr7.1059343.1060727	Intron (ENST00000357429.10/84310, intron 2 of 4)		MER46C	DNA	TcMar-Tigger	115330	ENST00000427680.1	2686
chr10.69844128.69844620	Intron (ENST00000357811.8/1305, intron 2 of 37)		L2c;MIR;MIR	LINE;SINE;SINE	L2;MIR;MIR	1305	ENST00000673927.1	21759
chr21.28633853.28634620	Intron (ENST00000433310.6/29104, intron 1 of 4)		MIR	SINE	MIR	29104	ENST00000430247.1	-7249
chr15.74420217.74420752	Intron (ENST00000261918.9/8482, intron 1 of 13)		L3b	LINE	CR1	8482	ENST00000569617.1	-8578
chr2.66478494.66479169	Intron (ENST00000272369.14/4211, intron 7 of 12)		NA	NA	NA	4211	ENST00000409517.5	16696
chr1.1597416.1597928	Distal Intergenic		(CTCCCC)n	Simple_repeat	Simple_repeat	643988	ENST00000422725.4	2207
chr5.32176396.32176680	Distal Intergenic		L1ME4b;MLT1F1	LINE;LTR	L1;ERVL-MaLR	64083	ENST00000265070.7	-2077
chr8.63231594.63232257	Distal Intergenic		HERVL40-int;HERVL40-int;L1MEc	LTR;LTR;LINE	ERVL;ERVL;L1	253943	ENST00000518373.1	44064
chr1.184113321.184113775	Intron (ENST00000643916.1/102724830, intron 3 of 4)		NA	NA	NA	102724830	ENST00000645316.1	-5267
chr1.197179993.197180574	Intron (ENST00000367405.5/360023, intron 6 of 10)		Tigger3b	DNA	TcMar-Tigger	360023	ENST00000467322.1	19947
chr3.13051135.13051456	Intron (ENST00000613206.2/9922, intron 1 of 13)		L1ME3A	LINE	L1	9922	ENST00000647458.1	-8695
chr16.9570093.9571072	Intron (ENST00000653393.2/132205950, intron 4 of 5)		L1ME3G;A-rich	LINE;Low_complexity	L1;Low_complexity	132205950	ENST00000634367.2	28048
chr9.126804707.126806261	Promoter (<=1kb)		AluSz	SINE	Alu	23099	ENST00000449886.5	0
chr14.31505038.31505980	Intron (ENST00000550005.1/105370438, intron 1 of 3)		L2b	LINE	L2	105370438	ENST00000550005.1	15082
chr14.52898561.52898844	Exon (ENST00000670923.1/105370500, exon 2 of 2)		OldhAT1	DNA	hAT-Ac	10979	ENST00000635305.1	-5228
chr4.174068433.174068781	Intron (ENST00000687371.1/101928509, intron 3 of 4)		NA	NA	NA	101928509	ENST00000656529.1	51193
chr7.43482040.43482843	Intron (ENST00000453890.5/23072, intron 15 of 27)		AluJb	SINE	Alu	23072	ENST00000429529.1	2387
chr19.18247958.18248540	Promoter (<=1kb)		NA	NA	NA	5143	ENST00000594617.7	0
chr1.22662348.22662742	Distal Intergenic		L2b	LINE	L2	713	ENST00000695763.1	2949
chr14.64725203.64725723	Promoter (1-2kb)		NA	NA	NA	26030	ENST00000554499.1	1422
chr3.65784162.65784472	Intron (ENST00000330909.12/9223, intron 1 of 24)		L1MB8;AluYc	LINE;SINE	L1;Alu	100873983	ENST00000472514.1	-109344
chr4.179666334.179666875	Distal Intergenic		MER61A;Arthur1B	LTR;DNA	ERV1;hAT-Tip100	124900818	ENST00000668548.1	450288
chr17.44326869.44327111	Promoter (1-2kb)		NA	NA	NA	124904009	ENST00000691598.2	1460
chr1.43836460.43837305	Promoter (<=1kb)		L2b;MIR3;L2c	LINE;SINE;LINE	L2;MIR;L2	6487	ENST00000644645.1	-945
chr1.87841857.87842727	Intron (ENST00000642677.1/107985518, intron 2 of 6)		(TTGTT)n;Tigger15a;MIRb	Simple_repeat;DNA;SINE	Simple_repeat;TcMar-Tigger;MIR	107985519	ENST00000437598.2	62987
chr20.63692474.63693416	3' UTR		NA	NA	NA	51750	ENST00000370003.2	2508
chr12.48023428.48023888	Promoter (1-2kb)		NA	NA	NA	124902927	ENST00000547602.1	1494
chr9.127965362.127965928	Promoter (1-2kb)		MER20;MER5A;(TCCC)n	DNA;DNA;Simple_repeat	hAT-Charlie;hAT-Charlie;Simple_repeat	399665	ENST00000479828.1	-1617
chr15.64750078.64750654	5' UTR		MIR3	SINE	MIR	348093	ENST00000560606.5	10563
chr10.117339658.117340023	Intron (ENST00000334464.7/118987, intron 2 of 4)		MER58B;L2	DNA;LINE	hAT-Charlie;L2	118987	ENST00000489302.5	-20680
chr20.62558526.62559364	Intron (ENST00000687640.2/128826, intron 3 of 4)		(GT)n	Simple_repeat	Simple_repeat	406904	ENST00000362147.2	4220
chr3.58612935.58613204	Exon (ENST00000649469.1/105377108, exon 3 of 4)		MIRb	SINE	MIR	105377108	ENST00000649469.1	5842
chr7.44131199.44131431	Distal Intergenic		MIR;MLT1J	SINE;LTR	MIR;ERVL-MaLR	5425	ENST00000433715.6	-6841
chr15.26294017.26294456	Distal Intergenic		NA	NA	NA	124903568	ENST00000656552.1	32348
chr7.36459124.36459918	Distal Intergenic		LTR38B	LTR	ERV1	54443	ENST00000491782.1	10185
chr9.136090801.136091068	Intron (ENST00000277554.4/138151, intron 1 of 5)		NA	NA	NA	138151	ENST00000277554.4	4221
chr9.127519395.127519794	Intron (ENST00000373314.7/64855, intron 5 of 13)		NA	NA	NA	64855	ENST00000465154.1	-2502
chr10.124864240.124865103	Distal Intergenic		AluSx1;MER5B;MIR3;MIRb	SINE;DNA;SINE;SINE	Alu;hAT-Charlie;MIR;MIR	54764	ENST00000508096.1	-52040
chr17.77408974.77409834	Intron (ENST00000591198.5/10801, intron 2 of 10)		NA	NA	NA	10801	ENST00000585930.5	3897
chr6.41705749.41706574	Promoter (<=1kb)		MamTip2;MamTip2	DNA;DNA	hAT-Tip100;hAT-Tip100	7942	ENST00000419574.6	0
chr5.173795595.173796045	Intron (ENST00000523617.6/101928154, intron 1 of 4)		L2c;MIR3	LINE;SINE	L2;MIR	101928154	ENST00000662807.2	-4552
chr12.6946301.6946747	Promoter (<=1kb)		NA	NA	NA	5777	ENST00000543115.5	0
chr6.33781246.33782019	Promoter (<=1kb)		NA	NA	NA	221496	ENST00000502643.5	0
chr2.210938136.210938638	Distal Intergenic		Eulor6D	DNA?	DNA?	1373	ENST00000479988.1	266521
chr12.132273725.132274189	Promoter (1-2kb)		NA	NA	NA	50614	ENST00000535208.1	1029
chr10.110764307.110765047	Intron (ENST00000369519.4/282996, intron 1 of 13)		(ACC)n;(TCCC)n	Simple_repeat;Simple_repeat	Simple_repeat;Simple_repeat	282996	ENST00000471172.1	-58541
chr14.38754985.38755474	Intron (ENST00000655593.1/283547, intron 6 of 8)		HAL1b;HAL1b	LINE;LINE	L1;L1	283547	ENST00000668589.1	7572
chr1.154328368.154328882	Promoter (<=1kb)		NA	NA	NA	57198	ENST00000426445.1	0
chr22.40683056.40683557	Promoter (1-2kb)		(CCCCAAG)n;AluY	Simple_repeat;SINE	Simple_repeat;Alu	124905123	ENST00000688408.2	1382
chr1.67759799.67760704	Intron (ENST00000370982.4/55970, intron 2 of 3)		MIR1_Amn	SINE	MIR	100289178	ENST00000688125.2	-71589
chr15.64146958.64147397	Distal Intergenic		MIRb	SINE	MIR	79856	ENST00000557789.5	-4318
chr2.83103433.83104597	Distal Intergenic		AluSz;(T)n	SINE;Simple_repeat	Alu;Simple_repeat	1720	ENST00000455595.1	246607
chr1.42928017.42928199	Promoter (1-2kb)		MIRb	SINE	MIR	6513	ENST00000674545.1	1300
chr7.149776278.149776717	Promoter (<=1kb)		NA	NA	NA	23145	ENST00000486824.3	0
chr15.41965993.41966408	Intron (ENST00000220325.9/30844, intron 1 of 5)		L2b;MLT1K	LINE;LTR	L2;ERVL-MaLR	30844	ENST00000569223.1	6144
chr2.160457174.160457395	Intron (ENST00000474820.5/5937, intron 1 of 15)		AluSx	SINE	Alu	5937	ENST00000477486.1	35574
chr2.111667607.111667932	Intron (ENST00000644013.1/541471, intron 1 of 7)		A-rich;MIRb	Low_complexity;SINE	Low_complexity;MIR	541471	ENST00000644013.1	31101
chr6.107400011.107400477	Intron (ENST00000369037.9/57107, intron 1 of 7)		L1M2	LINE	L1	57107	ENST00000369037.9	59087
chr11.47415488.47416654	Promoter (<=1kb)		NA	NA	NA	91252	ENST00000524886.1	626
chr12.55926727.55928292	Promoter (<=1kb)		GA-rich	Low_complexity	Low_complexity	124902941	ENST00000549939.1	0
chr22.20755940.20756278	Intron (ENST00000255882.11/5297, intron 23 of 54)		AluSz	SINE	Alu	5297	ENST00000475414.1	-4260
chr2.50546858.50547233	Promoter (<=1kb)		NA	NA	NA	9378	ENST00000637207.1	949
chr8.66228606.66229356	Distal Intergenic		L1PA7	LINE	L1	100505659	ENST00000517689.1	35897
chr8.23067588.23069375	Promoter (<=1kb)		L1MEc;MIR3;A-rich	LINE;SINE;Low_complexity	L1;MIR;Low_complexity	286059	ENST00000501897.1	0
chr9.104286837.104287213	Exon (ENST00000469756.1/105376194, exon 4 of 4)		MER58A	DNA	hAT-Charlie	105376194	ENST00000469756.1	16587
chr22.27686316.27687198	Intron (ENST00000440255.1/125177369, intron 4 of 4)		L2b;MIRb;MIRb;L2b;MamRep434	LINE;SINE;SINE;LINE;DNA	L2;MIR;MIR;L2;TcMar-Tigger	125177369	ENST00000440255.1	27772
chr13.100918449.100918696	Intron (ENST00000457843.1/100885778, intron 2 of 7)		L1ME3Cz;L1ME3Cz	LINE;LINE	L1;L1	100874161	ENST00000657351.1	22327
chr15.41564268.41564943	Promoter (<=1kb)		(GGGA)n	Simple_repeat	Simple_repeat	7301	ENST00000560227.1	0
chr3.40312496.40313058	Promoter (1-2kb)		MIRb;AluSz6	SINE;SINE	MIR;Alu	10289	ENST00000487151.1	1868
chr10.48463480.48464021	Intron (ENST00000374170.5/58504, intron 2 of 5)		(TGCC)n;(TCACAGC)n	Simple_repeat;Simple_repeat	Simple_repeat;Simple_repeat	58504	ENST00000489984.1	2675
chr3.13589001.13589444	Intron (ENST00000404922.8/2199, intron 2 of 17)		NA	NA	NA	2199	ENST00000492059.5	20261
chr1.148528797.148529545	Distal Intergenic		tRNA-Asn-AAC	tRNA	tRNA	124904621	ENST00000622285.1	6196
chr1.155022735.155023332	3' UTR		AluJo	SINE	Alu	127579	ENST00000467991.2	3261
chr10.133278515.133279042	Promoter (1-2kb)		NA	NA	NA	101	ENST00000559180.1	-1647
chr11.20626364.20627382	Promoter (1-2kb)		NA	NA	NA	9152	ENST00000528440.1	-1802
chr2.226164303.226164823	Distal Intergenic		AluSx1;MLT1J1	SINE;LTR	Alu;ERVL-MaLR	100847053	ENST00000582265.1	493970
chr2.79585687.79586410	Intron (ENST00000466387.5/1496, intron 5 of 21)		NA	NA	NA	1496	ENST00000409266.5	-48131
chr1.109792010.109792721	Distal Intergenic		NA	NA	NA	79574	ENST00000369805.7	-27983
chr2.234686366.234686956	Intron (ENST00000629370.1/106144537, intron 1 of 2)		LTR23;MLT1D	LTR;LTR	ERV1;ERVL-MaLR	106144537	ENST00000629370.1	3698
chr9.13841777.13842433	Distal Intergenic		NA	NA	NA	100113404	ENST00000381010.3	-85538
chr2.37637705.37638656	Intron (ENST00000419425.1/105374464, intron 2 of 4)		MLT1D	LTR	ERVL-MaLR	10602	ENST00000422687.1	9002
chr7.107563273.107564533	Promoter (<=1kb)		NA	NA	NA	10466	ENST00000297135.9	0
chr1.26016546.26017389	Distal Intergenic		MIR3;MIR	SINE;SINE	MIR;MIR	2134	ENST00000481377.5	-2495
chr8.41491862.41492026	Promoter (1-2kb)		NA	NA	NA	51125	ENST00000694916.1	1029
chr7.128812562.128812815	Promoter (1-2kb)		NA	NA	NA	64753	ENST00000471729.1	-1834
chr2.71471395.71471565	Intron (ENST00000258104.8/8291, intron 1 of 54)		MER20	DNA	hAT-Charlie	8291	ENST00000410041.1	4693
chr16.87723099.87723776	Intron (ENST00000567298.5/54758, intron 7 of 16)		L1ME2z	LINE	L1	54758	ENST00000562913.5	3141
chr9.113587404.113588157	Intron (ENST00000374140.6/5998, intron 21 of 25)		MIRb;MIR3	SINE;SINE	MIR;MIR	5998	ENST00000467805.6	5332
chr14.47438356.47439578	Intron (ENST00000399232.8/161357, intron 1 of 16)		(TG)n;L2c	Simple_repeat;LINE	Simple_repeat;L2	161357	ENST00000486952.2	-95122
chr5.54785742.54786539	Distal Intergenic		NA	NA	NA	105378969	ENST00000701311.1	93804
chr1.83857135.83857380	Intron (ENST00000417975.1/101927587, intron 1 of 2)		NA	NA	NA	101927560	ENST00000457273.5	3166
chr4.84324903.84325411	Distal Intergenic		NA	NA	NA	101928978	ENST00000668493.1	-25714
chrX.47582130.47582618	Promoter (<=1kb)		G-rich	Low_complexity	Low_complexity	7076	ENST00000456754.6	0
chr2.27663215.27664443	Promoter (<=1kb)		MIR	SINE	MIR	22950	ENST00000696011.1	0
chr16.50469768.50470444	Intron (ENST00000637635.1/124903770, intron 2 of 4)		NA	NA	NA	124903771	ENST00000646992.1	-35501
chr12.111655749.111656642	Intron (ENST00000419234.9/8315, intron 9 of 11)		L2c;L2b	LINE;LINE	L2;L2	8315	ENST00000547043.1	16669
chr11.70772747.70773236	Intron (ENST00000601538.6/22941, intron 14 of 25)		MER34D	LTR	ERV1	22941	ENST00000470759.5	33838
chr17.50062356.50062817	Intron (ENST00000506401.6/3675, intron 2 of 13)		MIRc;(GCCCT)n	SINE;Simple_repeat	MIR;Simple_repeat	3675	ENST00000508100.1	5869
chr10.79151620.79152234	Intron (ENST00000334512.10/57178, intron 3 of 24)		MIR3;MER5B;AluJb	SINE;DNA;SINE	MIR;hAT-Charlie;Alu	57178	ENST00000334512.10	82654
chr5.146832672.146833673	Intron (ENST00000394411.9/5521, intron 2 of 9)		AluSq;Tigger3	SINE;DNA	Alu;TcMar-Tigger	5521	ENST00000512639.5	44908
chr3.49173142.49174143	Promoter (<=1kb)		(CCATCT)n	Simple_repeat	Simple_repeat	200942	ENST00000471811.1	-45
chr8.28949742.28950742	Exon (ENST00000558292.1/ENST00000558292.1, exon 1 of 2)		L2c;MER5B	LINE;DNA	L2;hAT-Charlie	79618	ENST00000524238.3	-13121
chr6.90434044.90434533	Distal Intergenic		LTR27C;LTR27C;LTR104_Mam	LTR;LTR;LTR	ERV1;ERV1;Gypsy	105377891	ENST00000569865.1	88825
chr11.61772107.61772467	Intron (ENST00000278836.10/745, intron 7 of 26)		MIR1_Amn	SINE	MIR	745	ENST00000389602.4	-5139
chr3.38548255.38548749	3' UTR		NA	NA	NA	6331	ENST00000464652.1	5800
chr3.12572082.12572239	Promoter (<=1kb)		NA	NA	NA	23609	ENST00000677798.1	-36
chr19.46736535.46737668	Promoter (<=1kb)		(A)n;MIR;L2a	Simple_repeat;SINE;LINE	Simple_repeat;MIR;L2	29888	ENST00000602397.5	-186
chr1.231172428.231172762	Intron (ENST00000366653.6/440730, intron 1 of 9)		NA	NA	NA	440730	ENST00000449018.7	9458
chr9.38651401.38651868	Intron (ENST00000642095.2/ENST00000642095.2, intron 1 of 1)		L2b;L2c;MER5B	LINE;LINE;DNA	L2;L2;hAT-Charlie	158228	ENST00000377680.3	30313
chr17.3529978.3530743	Promoter (<=1kb)		(CCTGGCC)n;MER5B	Simple_repeat;DNA	Simple_repeat;hAT-Charlie	162514	ENST00000571005.5	0
chr2.15810847.15811814	Exon (ENST00000448379.1/ENST00000448379.1, exon 1 of 2)		AluJb	SINE	Alu	124906147	ENST00000458916.1	-91855
chr11.9765480.9766255	Intron (ENST00000663578.1/283104, intron 1 of 1)		MIR3	SINE	MIR	440028	ENST00000500698.1	-5947
chr5.177457647.177457887	3' UTR		NA	NA	NA	1627	ENST00000467054.2	2755
chr5.177478970.177479847	Exon (ENST00000623593.1/ENST00000623593.1, exon 1 of 1)		MIRb;(GCTCCA)n;L2a;MER102a	SINE;Simple_repeat;LINE;DNA	MIR;Simple_repeat;L2;hAT-Charlie	1627	ENST00000514833.1	-4569
chr9.75083254.75083454	Intron (ENST00000376811.5/54981, intron 1 of 9)		NA	NA	NA	54981	ENST00000466137.1	4357
chr16.1091121.1091627	Intron (ENST00000328449.6/390664, intron 4 of 4)		NA	NA	NA	390664	ENST00000328449.6	4617
chr7.35465696.35466547	Distal Intergenic		NA	NA	NA	401324	ENST00000656715.1	151858
chr18.6132792.6133580	Intron (ENST00000400105.6/91133, intron 14 of 19)		MER3;(CA)n	DNA;Simple_repeat	hAT-Charlie;Simple_repeat	101927150	ENST00000578427.1	-123167
chr7.4871657.4873004	Intron (ENST00000445392.5/55698, intron 2 of 14)		L2b;AluSz	LINE;SINE	L2;Alu	55698	ENST00000457174.1	9205
chr2.113217532.113218110	3' UTR		NA	NA	NA	7849	ENST00000480684.1	2367
chr6.147063391.147064093	Intron (ENST00000662679.1/729178, intron 4 of 10)		L2b	LINE	L2	729178	ENST00000669474.1	11610
chr3.139299336.139299880	Intron (ENST00000495075.5/56945, intron 2 of 9)		NA	NA	NA	56945	ENST00000684961.1	16746
chr10.123759458.123760107	Intron (ENST00000368854.7/119587, intron 13 of 19)		NA	NA	NA	105378533	ENST00000446888.1	-16563
chr21.33324305.33325683	Promoter (<=1kb)		LTR34	LTR	ERV1	3454	ENST00000700080.1	0
chr10.125333606.125334223	Distal Intergenic		NA	NA	NA	1488	ENST00000476817.1	-172436
chr3.177574237.177574723	Intron (ENST00000442937.6/100505566, intron 2 of 3)		MER53;(AC)n;MIR3	DNA;Simple_repeat;SINE	hAT;Simple_repeat;MIR	100505566	ENST00000445673.1	-42867
chr10.107002390.107003092	Intron (ENST00000263054.11/114815, intron 1 of 25)		AluSx1	SINE	Alu	114815	ENST00000263054.11	161614
chr17.34653557.34653804	Distal Intergenic		NA	NA	NA	124842	ENST00000577271.1	17764
chrX.69113878.69114173	Distal Intergenic		L2c;L3b	LINE;LINE	L2;CR1	64219	ENST00000374584.3	51264
chrX.100296281.100296628	Exon (ENST00000420881.6/57526, exon 5 of 5)		NA	NA	NA	57526	ENST00000636150.1	109887
chr19.46132509.46134090	Intron (ENST00000597989.1/147920, intron 1 of 3)		HERV35I-int;LTR10C;LTR35A	LTR;LTR;LTR	ERV1;ERV1;ERV1	388555	ENST00000341415.3	-7821
chr10.56973651.56974117	Distal Intergenic		MSTA-int	LTR	ERVL-MaLR	100500834	ENST00000583084.1	330442
chr17.79991399.79992076	Promoter (<=1kb)		(GAGGCT)n;(GGCA)n;(GGCGG)n	Simple_repeat;Simple_repeat;Simple_repeat	Simple_repeat;Simple_repeat;Simple_repeat	125058	ENST00000576632.1	765
chr3.72032403.72032710	Intron (ENST00000666244.1/285286, intron 5 of 6)		MLT1K	LTR	ERVL-MaLR	285286	ENST00000660632.1	4820
chr2.182372518.182373255	Intron (ENST00000462938.6/5136, intron 2 of 15)		NA	NA	NA	5136	ENST00000409365.6	53781
chr1.180526987.180527666	Intron (ENST00000673955.1/148756, intron 1 of 2)		A-rich;L2b	Low_complexity;LINE	Low_complexity;L2	148756	ENST00000673955.1	17607
chr12.92720965.92722039	3' UTR		MIRb;(A)n	SINE;Simple_repeat	MIR;Simple_repeat	440107	ENST00000549856.6	-10227
chr3.184626887.184627654	Distal Intergenic		AluSx3	SINE	Alu	2049	ENST00000473079.1	47139
chr15.86021821.86022260	Distal Intergenic		MADE1	DNA	TcMar-Mariner	123624	ENST00000614907.3	-57611
chr3.5016342.5017101	Distal Intergenic		MER94;Charlie8;L2c;MIR	DNA;DNA;LINE;SINE	hAT-Blackjack;hAT-Charlie;L2;MIR	100507582	ENST00000668962.1	-35928
chr9.127526760.127527099	Promoter (<=1kb)		GA-rich	Low_complexity	Low_complexity	64855	ENST00000476091.1	122
chr20.46255368.46256101	Intron (ENST00000537909.4/64405, intron 1 of 11)		MIRc;(TCCT)n	SINE;Simple_repeat	MIR;Simple_repeat	64405	ENST00000474438.1	-34519
chr14.68547544.68548639	Promoter (1-2kb)		MIRc;(GCCCA)n	SINE;Simple_repeat	MIR;Simple_repeat	5890	ENST00000556251.1	1982
chr13.100887394.100888163	Intron (ENST00000457843.1/100885778, intron 2 of 7)		MIRb	SINE	MIR	100874161	ENST00000657351.1	52860
chr10.90319274.90319853	Distal Intergenic		L2;L2c	LINE;LINE	L2;L2	101926942	ENST00000418379.1	220952
chr14.72479359.72479892	Intron (ENST00000553525.6/9628, intron 12 of 17)		MER20	DNA	hAT-Charlie	9628	ENST00000554734.1	5372
chr15.67945976.67946384	Distal Intergenic		NA	NA	NA	26827	ENST00000383898.1	-105931
chr1.1040421.1040970	Exon (ENST00000379370.7/375790, exon 4 of 36)		G-rich	Low_complexity	Low_complexity	375790	ENST00000479707.1	-4429
chr7.103504492.103505394	Exon (ENST00000422488.1/101927870, exon 3 of 4)		L1PA7	LINE	L1	5649	ENST00000679371.1	-3324
chr16.88759204.88759810	Intron (ENST00000301015.14/9780, intron 1 of 50)		MIR3	SINE	MIR	339059	ENST00000567588.1	16383
chr11.75667110.75669114	Promoter (<=1kb)		G-rich;(GCG)n;(GCC)n;(GCCGCT)n	Low_complexity;Simple_repeat;Simple_repeat;Simple_repeat	Low_complexity;Simple_repeat;Simple_repeat;Simple_repeat	4135	ENST00000304771.8	0
chr16.85234490.85236135	Intron (ENST00000637419.1/23199, intron 1 of 2)		MIR1_Amn;G-rich;(TG)n;(CTGGGG)n	SINE;Low_complexity;Simple_repeat;Simple_repeat	MIR;Low_complexity;Simple_repeat;Simple_repeat	107984830	ENST00000653746.1	7287
chr2.239101162.239101458	Promoter (1-2kb)		(GAGT)n	Simple_repeat	Simple_repeat	9759	ENST00000495497.1	1383
chr3.150327809.150328631	Intron (ENST00000692847.2/101928022, intron 1 of 1)		NA	NA	NA	101928022	ENST00000692847.2	2378
chr10.97138809.97139257	Intron (ENST00000266058.9/6585, intron 4 of 36)		L2c	LINE	L2	100505540	ENST00000661744.1	36030
chr2.28233101.28233602	Exon (ENST00000379629.7/9577, exon 7 of 7)		NA	NA	NA	100505716	ENST00000418963.2	76888
chr11.17810711.17811075	Intron (ENST00000640909.2/3746, intron 4 of 4)		L2a	LINE	L2	3746	ENST00000526029.1	31539
chr12.52814016.52814934	Promoter (<=1kb)		MIRc	SINE	MIR	3851	ENST00000551956.2	0
chr14.54606225.54607507	Intron (ENST00000554335.6/23034, intron 2 of 12)		AluSx;AluY	SINE;SINE	Alu;Alu	23034	ENST00000555112.1	38593
chr4.105708181.105709426	Promoter (<=1kb)		NA	NA	NA	57117	ENST00000340139.10	0
chr17.14197772.14198470	Intron (ENST00000670279.1/1352, intron 6 of 10)		NA	NA	NA	146822	ENST00000420162.7	38392
chr19.34837318.34838042	Promoter (<=1kb)		LTR46;(TAT)n	LTR;Simple_repeat	ERV1;Simple_repeat	123497957	ENST00000600348.2	0
chr10.78204129.78204648	Intron (ENST00000634930.1/105378375, intron 1 of 3)		MIR	SINE	MIR	105378375	ENST00000635545.1	24924
chr14.73207639.73208145	Promoter (1-2kb)		MER52A	LTR	ERV1	5663	ENST00000555867.1	1486
chr8.30911620.30912625	Promoter (<=1kb)		NA	NA	NA	56154	ENST00000643185.2	383
chrX.97238399.97239214	Intron (ENST00000373049.8/1730, intron 22 of 26)		NA	NA	NA	10824	ENST00000439759.6	325291
chr22.19902974.19903439	Intron (ENST00000400518.5/10587, intron 8 of 17)		NA	NA	NA	10587	ENST00000634537.1	-4933
chr10.97869124.97869819	3' UTR		NA	NA	NA	55118	ENST00000436034.1	14423
chr13.63588718.63589485	Distal Intergenic		L1MC4a;FLAM_A;(AC)n;AluYc	LINE;SINE;Simple_repeat;SINE	L1;Alu;Simple_repeat;Alu	283491	ENST00000650614.1	-148026
chr1.27299360.27300124	Intron (ENST00000319394.8/23038, intron 12 of 15)		L2c	LINE	L2	23038	ENST00000472249.2	-4890
chr2.219495518.219495937	Promoter (<=1kb)		NA	NA	NA	100996693	ENST00000651166.2	-194
chr3.71621744.71622366	Intron (ENST00000613067.1/105377155, intron 1 of 2)		L2c;MER5B	LINE;DNA	L2;hAT-Charlie	126568846	ENST00000604491.1	36801
chr9.120446696.120447218	Promoter (<=1kb)		L2a;Charlie4z	LINE;DNA	L2;hAT-Charlie	55755	ENST00000425647.1	854
chr11.74672512.74673549	Distal Intergenic		MLT1B;L2c	LTR;LINE	ERVL-MaLR;L2	25884	ENST00000529912.5	24145
chr8.30173695.30175286	3' UTR		AluJr;AluSz;MIRb;MIRb	SINE;SINE;SINE;SINE	Alu;Alu;MIR;MIR	118597835	ENST00000607315.2	-17062
chr4.38730898.38731471	Distal Intergenic		MIR	SINE	MIR	81793	ENST00000506111.1	44725
chr3.15007612.15008058	Intron (ENST00000425241.6/7182, intron 2 of 13)		L2a;MIRb;Charlie8	LINE;SINE;DNA	L2;MIR;hAT-Charlie	7182	ENST00000617312.4	3697
chrX.21666317.21667216	Distal Intergenic		MamRTE1	LINE	RTE-BovB	257240	ENST00000379499.3	-7987
chr7.151538888.151539614	Distal Intergenic		MLT1M	LTR	ERVL-MaLR	6009	ENST00000496004.5	-18768
chr5.71906873.71908134	Distal Intergenic		MER5B;L1MCc;MLT1F2	DNA;LINE;LTR	hAT-Charlie;L1;ERVL-MaLR	9607	ENST00000513096.1	187294
chr16.4244484.4245076	Exon (ENST00000649264.1/100507501, exon 3 of 3)		LTR9;FLAM_A	LTR;SINE	ERV1;Alu	6345	ENST00000399609.7	-2404
chr16.50374673.50375156	Distal Intergenic		L2b	LINE	L2	29117	ENST00000710357.1	-5685
chr10.107994780.107995519	Intron (ENST00000630847.2/103695365, intron 2 of 5)		L1MEf;L1MEf;L1MEf;A-rich;L1MEf;MLT1A0	LINE;LINE;LINE;Low_complexity;LINE;LTR	L1;L1;L1;Low_complexity;L1;ERVL-MaLR	103695365	ENST00000622852.1	45180
chr1.204959364.204959864	Promoter (1-2kb)		NA	NA	NA	23114	ENST00000512826.5	1669
chr1.31751945.31752384	Intron (ENST00000398556.7/576, intron 2 of 28)		MIRb	SINE	MIR	576	ENST00000530134.5	3880
chr11.117643361.117644025	Intron (ENST00000651296.2/57453, intron 3 of 32)		MIRc	SINE	MIR	57453	ENST00000527706.5	153066
chr6.27131512.27133518	Promoter (<=1kb)		AluSx	SINE	Alu	8969	ENST00000359193.4	0
chr7.138461938.138462294	Promoter (<=1kb)		LTR40a	LTR	ERVL	8805	ENST00000497516.5	873
chr2.60553546.60553791	Promoter (<=1kb)		(AG)n	Simple_repeat	Simple_repeat	53335	ENST00000356842.9	0
chr21.26814328.26814832	Distal Intergenic		AluJb	SINE	Alu	9510	ENST00000492656.1	25657
chr20.62409964.62410725	3' UTR		NA	NA	NA	81928	ENST00000279101.10	-2679
chr1.151372068.151372987	Promoter (<=1kb)		(GT)n;AluSx1	Simple_repeat;SINE	Simple_repeat;Alu	8991	ENST00000493560.5	0
chr7.121084746.121085336	Intron (ENST00000310396.10/79974, intron 5 of 22)		MER20B;MER20B;(CTG)n	DNA;DNA;Simple_repeat	hAT-Charlie;hAT-Charlie;Simple_repeat	79974	ENST00000443817.1	8168
chr17.13642199.13642513	Distal Intergenic		MER5A	DNA	hAT-Charlie	9955	ENST00000284110.2	-40270
chr4.39458260.39459919	Promoter (<=1kb)		MIR;AluSc	SINE;SINE	MIR;Alu	11019	ENST00000640489.1	0
chr10.67086461.67087249	Intron (ENST00000361320.5/347731, intron 2 of 2)		NA	NA	NA	347731	ENST00000472278.1	74143
chr1.53365564.53366049	Distal Intergenic		MLT1D	LTR	ERVL-MaLR	107984957	ENST00000669809.1	2074
chr18.47894017.47894667	Promoter (1-2kb)		L2c	LINE	L2	4087	ENST00000586487.2	1058
chr11.61754377.61755240	Promoter (<=1kb)		NA	NA	NA	745	ENST00000265460.9	-149
chr19.48998122.48998356	Promoter (<=1kb)		L2c	LINE	L2	10856	ENST00000594338.1	-963
chr7.35831312.35831507	Promoter (1-2kb)		NA	NA	NA	989	ENST00000399035.7	-1162
chr16.89154987.89155602	3' UTR		NA	NA	NA	283860	ENST00000562248.1	-3544
chr17.75096081.75096582	Intron (ENST00000580123.5/9121, intron 3 of 6)		AluJb;MIR3;AluSx	SINE;SINE;SINE	Alu;MIR;Alu	9121	ENST00000584118.1	2725
chr17.40209358.40210171	Distal Intergenic		MLT1H1;MIRc;L2	LTR;SINE;LINE	ERVL-MaLR;MIR;L2	147179	ENST00000583268.1	-9133
chr4.143344855.143345277	Promoter (1-2kb)		NA	NA	NA	100423017	ENST00000579145.1	1395
chr19.15294618.15294905	Intron (ENST00000679869.1/23476, intron 1 of 19)		NA	NA	NA	23476	ENST00000371835.8	-14167
chr3.186152139.186152797	Intron (ENST00000447054.5/2119, intron 2 of 3)		AluSc8	SINE	Alu	2119	ENST00000447054.5	12170
chr10.126190639.126191238	Intron (ENST00000368679.8/8038, intron 3 of 22)		AluSz6	SINE	Alu	8038	ENST00000494661.1	-35334
chr3.48998178.48998635	Exon (ENST00000644215.1/ENST00000644215.1, exon 2 of 4)		NA	NA	NA	54681	ENST00000486817.1	2050
chr17.79951767.79952788	Promoter (<=1kb)		NA	NA	NA	125058	ENST00000574241.6	0
chr19.1415443.1416082	Promoter (<=1kb)		NA	NA	NA	26528	ENST00000587833.5	0
chr2.229045631.229046106	Intron (ENST00000482518.6/55022, intron 2 of 2)		NA	NA	NA	55022	ENST00000354069.6	185979
chr17.73744490.73745113	Promoter (1-2kb)		NA	NA	NA	100134391	ENST00000652907.1	1538
chr1.16216174.16216465	Promoter (<=1kb)		NA	NA	NA	101927546	ENST00000442385.5	695
chr4.120801154.120801801	Intron (ENST00000264808.8/11107, intron 8 of 15)		L4_C_Mam	LINE	RTE-X	11107	ENST00000503661.5	11205
chr1.27599163.27599546	Intron (ENST00000247087.10/27245, intron 1 of 5)		(CAGGGC)n;MIR3	Simple_repeat;SINE	Simple_repeat;MIR	27245	ENST00000490295.2	3868
chr15.88992928.88993316	Distal Intergenic		MER84;AluJb	LTR;SINE	ERV1;Alu	102724566	ENST00000565938.1	-47907
chr17.62791841.62792775	Intron (ENST00000456609.6/162333, intron 2 of 10)		MIR;(CAC)n	SINE;Simple_repeat	MIR;Simple_repeat	162333	ENST00000583803.1	13865
chr11.130136058.130136520	Intron (ENST00000650012.1/334, intron 14 of 18)		MIR	SINE	MIR	334	ENST00000533860.5	-2258
chr1.116501467.116501849	Intron (ENST00000660250.1/112268235, intron 1 of 1)		MIRb	SINE	MIR	112268235	ENST00000660250.1	8117
chr2.13102212.13103163	Intron (ENST00000647894.1/105373436, intron 1 of 4)		MER70A	LTR	ERVL	100506474	ENST00000662367.1	-95183
chr10.113071349.113071932	Intron (ENST00000355995.9/6934, intron 5 of 14)		NA	NA	NA	6934	ENST00000349937.8	-53604
chrX.44950691.44951217	Intron (ENST00000676062.1/7403, intron 2 of 29)		LTR10D	LTR	ERV1	7403	ENST00000675525.1	-66849
chr9.130535830.130536607	Distal Intergenic		MIR3	SINE	MIR	124902286	ENST00000467100.1	-42358
chr9.89225937.89226595	Distal Intergenic		NA	NA	NA	53358	ENST00000375835.9	-47119
chr7.105713460.105714474	Intron (ENST00000419735.8/222255, intron 3 of 11)		MIR;MER5A	SINE;DNA	MIR;hAT-Charlie	222255	ENST00000472195.1	-21823
chr2.32977025.32977767	Intron (ENST00000404816.7/4052, intron 2 of 33)		L1PA14	LINE	L1	4052	ENST00000404816.7	30072
chr3.128584221.128584838	Distal Intergenic		NA	NA	NA	23434	ENST00000356020.2	-8135
chr2.232890888.232891438	Promoter (<=1kb)		L2c	LINE	L2	25791	ENST00000424488.5	0
chr1.24704815.24705976	Exon (ENST00000641176.1/ENST00000641176.1, exon 1 of 4)		AluJb;MIRb;MIR3	SINE;SINE;SINE	Alu;MIR;MIR	10250	ENST00000474843.1	35232
chr10.79431986.79432222	Intron (ENST00000372336.4/219654, intron 2 of 3)		NA	NA	NA	219654	ENST00000372333.3	11997
chr1.10962411.10962914	Promoter (1-2kb)		AluSz;MER102b;MIR;AluJr	SINE;DNA;SINE;SINE	Alu;hAT-Charlie;MIR;Alu	148345	ENST00000418570.6	1287
chr2.151669311.151670390	Promoter (<=1kb)		L2b	LINE	L2	4703	ENST00000484968.1	990
chr17.81222732.81223633	Promoter (<=1kb)		NA	NA	NA	22994	ENST00000374782.7	0
chr8.23889412.23891108	Distal Intergenic		MIR3;MER5A1;MIRb;L2c;MIRc;MIRc;AmnSINE1;MIR3	SINE;DNA;SINE;LINE;SINE;SINE;SINE;SINE	MIR;hAT-Charlie;MIR;L2;MIR;MIR;5S-Deu-L2;MIR	6781	ENST00000290271.7	-34606
chr3.126811494.126812003	Intron (ENST00000503119.5/84303, intron 5 of 7)		MER102a	DNA	hAT-Charlie	84303	ENST00000515867.1	-42861
chr4.14072220.14072954	Intron (ENST00000715489.1/107986182, intron 6 of 8)		MIRb;MER89;MER89	SINE;LTR;LTR	MIR;ERV1;ERV1	152742	ENST00000715507.1	-38938
chr8.66151826.66152336	Promoter (<=1kb)		AluSz;(AAAT)n	SINE;Simple_repeat	Alu;Simple_repeat	84675	ENST00000517647.1	0
chr5.111960315.111961205	Intron (ENST00000507222.5/100873948, intron 2 of 3)		MamSINE1;MIR3	SINE;SINE	tRNA-RTE;MIR	100873948	ENST00000503242.1	-8247
chr15.63156784.63158373	Promoter (<=1kb)		AluJo	SINE	Alu	51065	ENST00000330964.10	0
chr14.77013949.77014658	Distal Intergenic		NA	NA	NA	64207	ENST00000238647.5	14050
chr3.50126299.50126844	Intron (ENST00000437204.1/100129060, intron 2 of 3)		NA	NA	NA	10181	ENST00000461242.1	9754
chr4.121711433.121712238	Distal Intergenic		NA	NA	NA	308	ENST00000513523.1	-14438
chr17.47866839.47867435	Distal Intergenic		G-rich	Low_complexity	Low_complexity	80320	ENST00000342234.3	-10965
chr3.179071017.179072336	Promoter (<=1kb)		(TAA)n;(CCG)n;(CCCA)n	Simple_repeat;Simple_repeat;Simple_repeat	Simple_repeat;Simple_repeat;Simple_repeat	124906307	ENST00000652290.1	0
chr17.4599777.4601047	Intron (ENST00000338859.8/342527, intron 7 of 7)		NA	NA	NA	342527	ENST00000570526.1	4711
chr4.7364754.7365442	Intron (ENST00000507866.6/57537, intron 1 of 26)		MIR;MIR;(GGATGGA)n	SINE;SINE;Simple_repeat	MIR;MIR;Simple_repeat	57537	ENST00000511199.1	-16456
chr14.34449887.34450259	Intron (ENST00000551935.5/102724945, intron 1 of 4)		MIRb;MIR3	SINE;SINE	MIR;MIR	171546	ENST00000298130.5	11981
chr1.26677388.26677973	Distal Intergenic		NA	NA	NA	8289	ENST00000430799.7	-15263
chr2.66897068.66897777	Intron (ENST00000715601.1/101060019, intron 4 of 6)		L2c	LINE	L2	101060019	ENST00000426260.5	-6659
chr3.121231353.121232120	Intron (ENST00000273666.10/9515, intron 11 of 27)		PABL_B-int;PABL_B-int	LTR;LTR	ERV1;ERV1	100847043	ENST00000584864.1	181713
chr2.27321002.27321557	Promoter (1-2kb)		NA	NA	NA	4358	ENST00000233545.6	1007
chr6.138873353.138874276	Intron (ENST00000541398.7/345930, intron 13 of 21)		AluSq2;(TG)n;(CCAT)n	SINE;Simple_repeat;Simple_repeat	Alu;Simple_repeat;Simple_repeat	345930	ENST00000495970.1	23975
chr11.82695597.82696158	Intron (ENST00000532217.1/101928989, intron 2 of 4)		AluYh3	SINE	Alu	101928989	ENST00000532217.1	21924
chr16.28585427.28586171	Exon (ENST00000569581.1/112869, exon 4 of 5)		MIRc;AluJr4	SINE;SINE	MIR;Alu	112869	ENST00000567447.1	-3946
chr15.52348180.52348665	Promoter (<=1kb)		NA	NA	NA	4644	ENST00000687172.1	0
chr10.71338741.71339568	Intron (ENST00000373189.6/55315, intron 2 of 5)		AluSx;MIRc	SINE;SINE	Alu;MIR	105378353	ENST00000700974.1	8499
chr17.45296735.45297025	Intron (ENST00000344686.8/9020, intron 1 of 15)		L2a;MIRb	LINE;SINE	L2;MIR	9020	ENST00000376926.8	-5759
chr7.38341152.38341719	Promoter (<=1kb)		NA	NA	NA	100506776	ENST00000629576.2	0
chr14.76959211.76959802	Promoter (<=1kb)		MLT1L	LTR	ERVL-MaLR	105370578	ENST00000692603.1	0
chr19.50362774.50363635	Promoter (<=1kb)		AluJr;MER58A;MER5A;AluJb;AluJo	SINE;DNA;DNA;SINE;SINE	Alu;hAT-Charlie;hAT-Charlie;Alu;Alu	9476	ENST00000599181.1	0
chr15.35545401.35546626	Promoter (<=1kb)		MER5B	DNA	hAT-Charlie	100507466	ENST00000501169.3	0
chr9.90340464.90340778	Intron (ENST00000659218.1/101927873, intron 2 of 2)		LTR16C;MIR	LTR;SINE	ERVL;MIR	101927873	ENST00000659218.1	87176
chr17.43251579.43251919	Promoter (<=1kb)		U2	snRNA	snRNA	124904138	ENST00000613119.1	100
chr4.85420646.85421263	Distal Intergenic		L2a;MamGypLTR2c	LINE;LTR	L2;Gypsy	83478	ENST00000395184.6	-53887
chr10.97096057.97096770	Intron (ENST00000266058.9/6585, intron 4 of 36)		NA	NA	NA	6585	ENST00000497714.1	5786
chr9.123367913.123368480	Promoter (<=1kb)		NA	NA	NA	286204	ENST00000460253.1	-299
chr6.125370277.125370964	Exon (ENST00000422227.2/102723341, exon 4 of 4)		NA	NA	NA	51020	ENST00000608284.1	-68199
chr9.131393613.131394271	Promoter (<=1kb)		(CCCAGG)n;(CCTGGCT)n;(GCGA)n;(GCCCC)n	Simple_repeat;Simple_repeat;Simple_repeat;Simple_repeat	Simple_repeat;Simple_repeat;Simple_repeat;Simple_repeat	84726	ENST00000684596.1	0
chr11.8234134.8234627	Intron (ENST00000335790.8/4004, intron 1 of 3)		NA	NA	NA	4004	ENST00000524379.1	28761
chr12.219293.220203	Distal Intergenic		NA	NA	NA	6540	ENST00000539668.1	4228
chr16.30740466.30740792	Promoter (<=1kb)		NA	NA	NA	100862671	ENST00000615541.3	0
chr16.88497667.88499024	Intron (ENST00000319555.8/161882, intron 3 of 9)		NA	NA	NA	100847057	ENST00000577370.1	28749
chrX.47361650.47362427	Distal Intergenic		LTR65	LTR	ERV1	7712	ENST00000377073.4	-8151
chrX.15737640.15738868	Promoter (<=1kb)		NA	NA	NA	11238	ENST00000318636.8	0
chr21.42449857.42450392	Distal Intergenic		AluSc	SINE	Alu	101930094	ENST00000454800.1	-45616
chr10.73729813.73730857	Promoter (<=1kb)		L2a;L2a;MIR3	LINE;LINE;SINE	L2;L2;MIR	113939925	ENST00000399449.3	0
chr8.47479304.47479907	Intron (ENST00000541342.2/23514, intron 7 of 18)		AluSz6;L4_A_Mam	SINE;LINE	Alu;RTE-X	23514	ENST00000519401.5	38903
chr3.89559205.89560047	Distal Intergenic		MER76;MLT2A2	LTR;LTR	ERVL;ERVL	2042	ENST00000494014.1	451529
chr1.101238692.101239629	Promoter (<=1kb)		NA	NA	NA	1901	ENST00000648480.1	357
chr2.217953668.217954148	Intron (ENST00000646520.1/7145, intron 3 of 32)		NA	NA	NA	7145	ENST00000705226.1	-9540
chrX.20414656.20415348	Distal Intergenic		MLT1J;MLT1F2;MLT1F2;MLT1J	LTR;LTR;LTR;LTR	ERVL-MaLR;ERVL-MaLR;ERVL-MaLR;ERVL-MaLR	6197	ENST00000643402.1	-147137
chr2.25269972.25270631	Intron (ENST00000264709.7/1788, intron 6 of 22)		L2c	LINE	L2	1788	ENST00000682842.1	4889
chr12.17284886.17285254	Distal Intergenic		MLT1G;MLT1G	LTR;LTR	ERVL-MaLR;ERVL-MaLR	124902889	ENST00000669683.1	-194192
chr9.30815604.30816504	Distal Intergenic		NA	NA	NA	401497	ENST00000629369.1	-240592
chr11.44733775.44734272	Intron (ENST00000533786.5/90139, intron 1 of 6)		MSTB1	LTR	ERVL-MaLR	90139	ENST00000520999.6	6601
chr1.11796465.11796702	Promoter (<=1kb)		NA	NA	NA	4524	ENST00000641820.1	0
chr10.64396002.64396545	Intron (ENST00000654191.1/124902439, intron 4 of 5)		L2b	LINE	L2	124902439	ENST00000664760.1	-294649
chr12.110109190.110109883	Distal Intergenic		(TC)n	Simple_repeat	Simple_repeat	28981	ENST00000361948.8	-14452
chr6.84634992.84635733	Distal Intergenic		NA	NA	NA	102724201	ENST00000626169.2	-51979
chr17.65156431.65157236	Intron (ENST00000635833.1/8787, intron 2 of 18)		NA	NA	NA	8787	ENST00000577186.1	18839
chr5.1841046.1841562	Distal Intergenic		NA	NA	NA	101929034	ENST00000509455.1	15006
chr3.30659244.30659973	Intron (ENST00000714389.1/7048, intron 3 of 6)		NA	NA	NA	7048	ENST00000673203.1	-14000
chr3.140129755.140130304	Intron (ENST00000458420.7/64084, intron 1 of 16)		NA	NA	NA	64084	ENST00000511524.1	194568
chr5.139724883.139725573	Intron (ENST00000515296.1/84249, intron 3 of 5)		MIRc	SINE	MIR	101929696	ENST00000515306.2	20679
chrX.119655132.119655591	Intron (ENST00000360156.11/23157, intron 3 of 10)		L2a;L2c	LINE;LINE	L2;L2	768218	ENST00000390223.3	-8284
chr15.25469274.25469751	Intron (ENST00000665366.1/105370737, intron 4 of 4)		NA	NA	NA	7337	ENST00000625778.3	-30223
chr3.18869287.18869860	Intron (ENST00000626982.2/101927777, intron 4 of 4)		LTR16A1;MER5A1	LTR;DNA	ERVL;hAT-Charlie	131096	ENST00000328405.7	-278650
chr5.151238108.151239017	Intron (ENST00000523466.5/2760, intron 2 of 3)		MIRb;Charlie4z;MIR3;AluSz	SINE;DNA;SINE;SINE	MIR;hAT-Charlie;MIR;Alu	26112	ENST00000521308.5	-14015
chr6.22668099.22669167	Intron (ENST00000660833.1/102724736, intron 1 of 1)		(TTTG)n;MIR3	Simple_repeat;SINE	Simple_repeat;MIR	102724736	ENST00000660833.1	4592
chr15.49627369.49628537	Intron (ENST00000557968.5/56986, intron 3 of 3)		Tigger3b	DNA	TcMar-Tigger	56986	ENST00000251250.7	6270
chr11.18246106.18246605	Promoter (1-2kb)		MER5B;AluSx1	DNA;SINE	hAT-Charlie;Alu	6289	ENST00000530400.5	1414
chr1.41735431.41736208	Intron (ENST00000372584.5/59269, intron 1 of 7)		NA	NA	NA	59269	ENST00000643665.1	-73106
chr5.77003307.77003760	Distal Intergenic		NA	NA	NA	55109	ENST00000503538.5	-25491
chr11.70430021.70430375	Promoter (<=1kb)		MLT1D	LTR	ERVL-MaLR	2017	ENST00000533931.1	899
chr8.133532790.133533804	Intron (ENST00000522652.6/6482, intron 2 of 9)		MER20B;L1ME4c	DNA;LINE	hAT-Charlie;L1	6482	ENST00000520020.5	-33369
chr19.11481791.11482926	Promoter (<=1kb)		L2a	LINE	L2	1995	ENST00000592218.1	-745
chr1.150981075.150981555	Promoter (<=1kb)		NA	NA	NA	8416	ENST00000474997.1	-694
chr9.120265731.120266210	Distal Intergenic		MIRb	SINE	MIR	406939	ENST00000385079.1	-20681
chr14.91303233.91303931	Exon (ENST00000389857.11/440193, exon 20 of 30)		NA	NA	NA	440193	ENST00000557507.1	11939
chrX.131852141.131852413	Distal Intergenic		HERVH48-int	LTR	ERV1	286467	ENST00000657242.1	-21279
chr1.156510623.156511002	Exon (ENST00000564032.1/ENST00000564032.1, exon 1 of 1)		L2c	LINE	L2	4209	ENST00000489057.1	-9844
chr2.20617215.20617566	3' UTR		NA	NA	NA	64342	ENST00000415264.5	7207
chr22.35102813.35103380	Distal Intergenic		L3;MIRb	LINE;SINE	CR1;MIR	91464	ENST00000404699.7	36655
chr9.137682488.137682972	Promoter (1-2kb)		NA	NA	NA	79813	ENST00000637662.1	1590
chr4.128286529.128286984	Promoter (<=1kb)		A-rich	Low_complexity	Low_complexity	10424	ENST00000503872.1	0
chr21.26448888.26449554	Intron (ENST00000429340.1/107985474, intron 4 of 5)		MamRep38	DNA	hAT	107985474	ENST00000444306.1	32379
chr20.41418821.41419203	Intron (ENST00000373233.8/84181, intron 31 of 36)		NA	NA	NA	84181	ENST00000480022.1	-3756
chr2.100944759.100945148	Intron (ENST00000335681.10/4862, intron 5 of 20)		L3b	LINE	CR1	4862	ENST00000492373.1	10648
chr8.133197370.133198055	Intron (ENST00000377862.6/8840, intron 1 of 2)		(CTC)n;MIR3	Simple_repeat;SINE	Simple_repeat;MIR	8840	ENST00000220856.6	6233
chr17.42772962.42774176	Promoter (<=1kb)		AluJb;MIR1_Amn	SINE;SINE	Alu;MIR	84313	ENST00000253794.7	0
chr2.105449117.105449645	Distal Intergenic		NA	NA	NA	2274	ENST00000607522.1	-10604
chr1.244163611.244164680	Distal Intergenic		NA	NA	NA	10472	ENST00000696618.1	111375
chr10.83428470.83429124	Distal Intergenic		MER50C	LTR	ERV1	105378397	ENST00000441776.2	247998
chr4.138507428.138508085	Intron (ENST00000667838.1/100874047, intron 4 of 6)		L1PA7;L2a	LINE;LINE	L1;L2	23657	ENST00000504369.1	-194770
chr10.91879513.91879834	Distal Intergenic		NA	NA	NA	143282	ENST00000311575.6	29652
chr22.37898244.37899225	Distal Intergenic		L2c;MIR3;(CCAGCC)n	LINE;SINE;Simple_repeat	L2;MIR;Simple_repeat	85377	ENST00000454685.6	-6432
chr11.62909001.62909450	Promoter (<=1kb)		NA	NA	NA	124902683	ENST00000543624.1	-96
chr4.152257392.152258077	Distal Intergenic		L2c	LINE	L2	105377490	ENST00000504957.1	-31522
chr13.52061163.52062012	Promoter (<=1kb)		MER1B;MIR3	DNA;SINE	hAT-Charlie;MIR	341676	ENST00000529080.5	120
chr17.59839096.59839710	Promoter (1-2kb)		AluSq2	SINE	Alu	81671	ENST00000587470.2	1145
chr1.156516816.156517081	Distal Intergenic		MLT1I	LTR	ERVL-MaLR	4209	ENST00000489057.1	-16037
chr3.43254140.43254608	Distal Intergenic		MSTB	LTR	ERVL-MaLR	54861	ENST00000454177.5	-31904
chr1.209728412.209728746	Intron (ENST00000615289.4/3290, intron 5 of 5)		MIRb;MIR;MLT1L	SINE;SINE;LTR	MIR;MIR;ERVL-MaLR	101930114	ENST00000441672.1	-4287
chr17.34151140.34151793	Intron (ENST00000359872.6/40, intron 1 of 9)		L2c;MIRb	LINE;SINE	L2;MIR	105371735	ENST00000583224.3	-3773
chr13.33217173.33217808	Intron (ENST00000628131.2/100874241, intron 2 of 5)		LTR32;L2c	LTR;LINE	ERVL;L2	90627	ENST00000399365.7	-11167
chr14.69059656.69060303	Intron (ENST00000341516.10/8816, intron 8 of 8)		MIR3	SINE	MIR	8816	ENST00000553293.5	57891
chr16.72992166.72992649	Intron (ENST00000268489.10/463, intron 1 of 9)		NA	NA	NA	463	ENST00000268489.10	55479
chr4.78769556.78769877	Distal Intergenic		AluSc	SINE	Alu	119863864	ENST00000564925.1	6096
chr22.19208281.19208542	Promoter (<=1kb)		NA	NA	NA	8218	ENST00000622493.4	-605
chr5.165645315.165645778	Intron (ENST00000522189.1/ENST00000522189.1, intron 1 of 1)		NA	NA	NA	105377701	ENST00000659460.1	-403559
chr5.139893885.139894575	Intron (ENST00000541337.5/9542, intron 1 of 7)		NA	NA	NA	9542	ENST00000518130.1	9735
chr15.34987662.34988880	Promoter (<=1kb)		(GCGGC)n;MIR	Simple_repeat;SINE	Simple_repeat;MIR	54989	ENST00000356321.4	0
chr4.74214638.74215194	Intron (ENST00000429519.5/441024, intron 8 of 9)		L1PA7	LINE	L1	441024	ENST00000461856.5	-8874
chr22.39462454.39463184	Intron (ENST00000341184.7/4248, intron 1 of 1)		MIR	SINE	MIR	4248	ENST00000341184.7	5442
chr2.48452189.48452384	Intron (ENST00000431614.5/129285, intron 2 of 20)		MIRb	SINE	MIR	129285	ENST00000421486.1	11060
chr10.21290817.21291378	Promoter (1-2kb)		LTR48;AluSz	LTR;SINE	ERV1;Alu	10529	ENST00000675702.1	1633
chr1.9412968.9414073	Distal Intergenic		L2b	LINE	L2	100506022	ENST00000641507.1	14843
chr20.50015922.50016801	Distal Intergenic		MIR;MIRb;MIRb;L2c;(TC)n;AluJb	SINE;SINE;SINE;LINE;Simple_repeat;SINE	MIR;MIR;MIR;L2;Simple_repeat;Alu	105372654	ENST00000715522.1	13681
chr6.26312408.26313430	Intron (ENST00000707189.1/ENST00000707189.1, intron 1 of 1)		tRNA-Ser-TCA_;tRNA-Met-i	tRNA;tRNA	tRNA;tRNA	101928743	ENST00000655687.1	18470
chr19.55113355.55113934	Promoter (<=1kb)		MSR1	Satellite	Satellite	54776	ENST00000435544.6	0
chr1.203555827.203556790	Distal Intergenic		NA	NA	NA	26254	ENST00000367222.7	61674
chr5.120614397.120615277	Promoter (1-2kb)		MIR	SINE	MIR	51334	ENST00000446965.2	-1860
chr22.39428457.39429165	Intron (ENST00000216160.11/10454, intron 10 of 10)		NA	NA	NA	100506472	ENST00000488859.1	-3266
chr19.33862866.33863335	Distal Intergenic		AluJo;MIRb	SINE;SINE	Alu;MIR	79047	ENST00000590385.2	55942
chr12.52181639.52182179	Intron (ENST00000640420.1/283404, intron 2 of 2)		NA	NA	NA	144501	ENST00000466011.1	3570
chr10.114825580.114826348	Intron (ENST00000369250.7/57700, intron 1 of 16)		MIRb	SINE	MIR	57700	ENST00000710382.1	3800
chr3.187594991.187595219	Distal Intergenic		NA	NA	NA	6750	ENST00000287641.4	75175
chr17.8332703.8333070	Distal Intergenic		MLT1N2	LTR	ERVL-MaLR	124900396	ENST00000390904.1	3120
chr11.81236944.81237418	Intron (ENST00000671134.1/ENST00000671134.1, intron 2 of 4)		NA	NA	NA	101928944	ENST00000526840.1	-474118
chr20.46139321.46140123	Distal Intergenic		NA	NA	NA	958	ENST00000695675.1	13618
chr10.101601483.101601938	Promoter (<=1kb)		L2c;AmnSINE1	LINE;SINE	L2;5S-Deu-L2	100423033	ENST00000637571.1	0
chr1.21607651.21608276	Exon (ENST00000374763.6/5909, exon 14 of 23)		NA	NA	NA	5909	ENST00000374763.6	11765
chr14.58414714.58415215	Intron (ENST00000556734.1/ENST00000556734.1, intron 1 of 1)		AluSx;L1MDa	SINE;LINE	Alu;L1	26520	ENST00000555061.5	-2601
chr10.133159995.133160659	Promoter (<=1kb)		(CCCCG)n;(GGCG)n	Simple_repeat;Simple_repeat	Simple_repeat;Simple_repeat	85442	ENST00000478074.6	0
chr5.154794138.154795370	Promoter (<=1kb)		MIR	SINE	MIR	23367	ENST00000518742.1	0
chr3.145169998.145170529	Distal Intergenic		NA	NA	NA	107986138	ENST00000495382.1	-769383
chr15.37059138.37059487	Intron (ENST00000561208.6/4212, intron 7 of 11)		NA	NA	NA	4212	ENST00000699901.1	-21750
chr7.101121835.101122390	Distal Intergenic		AluSg;GA-rich;A-rich	SINE;Low_complexity;Low_complexity	Alu;Low_complexity;Low_complexity	5054	ENST00000223095.5	-4714
chr1.220839537.220839756	Intron (ENST00000651706.1/64757, intron 6 of 8)		MIR	SINE	MIR	101929730	ENST00000431347.1	10282
chr3.43758940.43759804	Distal Intergenic		G-rich;MER5A1	Low_complexity;DNA	Low_complexity;hAT-Charlie	51099	ENST00000463153.2	41269
chr1.46520072.46521007	Distal Intergenic		(CA)n;MER45A	Simple_repeat;DNA	Simple_repeat;hAT-Tip100	105378696	ENST00000697682.1	14508
chr5.56490975.56491609	Exon (ENST00000652205.1/ENST00000652205.1, exon 2 of 2)		NA	NA	NA	102467147	ENST00000511661.3	-9029
chr7.769073.769511	Promoter (<=1kb)		(CCTGAG)n	Simple_repeat	Simple_repeat	54919	ENST00000403952.3	598
chr1.111933546.111934352	Intron (ENST00000369697.5/3752, intron 1 of 5)		MIR3	SINE	MIR	100873995	ENST00000419258.1	23861
chr7.821706.822254	Intron (ENST00000427969.5/23353, intron 1 of 3)		NA	NA	NA	23353	ENST00000424128.5	4840
chr10.79424073.79425266	Intron (ENST00000372336.4/219654, intron 2 of 3)		ORSL;L2a;L2	DNA;LINE;LINE	hAT-Tip100;L2;L2	219654	ENST00000372333.3	18953
chr11.79547362.79548187	Distal Intergenic		L3;AluJo	LINE;SINE	CR1;Alu	26011	ENST00000278550.12	-106332
chr2.52409417.52410035	Distal Intergenic		L1P3;L1PA7	LINE;LINE	L1;L1	105374596	ENST00000435357.2	38815
chr15.48877787.48878628	Promoter (<=1kb)		NA	NA	NA	23741	ENST00000530028.3	0
chr1.205505519.205506218	Promoter (<=1kb)		NA	NA	NA	5129	ENST00000419301.1	717
chr7.55120571.55121614	Intron (ENST00000344576.7/1956, intron 1 of 15)		L2b	LINE	L2	1956	ENST00000450046.2	10848
chr5.132225145.132226037	Promoter (1-2kb)		NA	NA	NA	8974	ENST00000478055.1	1225
chr22.32411384.32412533	Promoter (<=1kb)		NA	NA	NA	51493	ENST00000216038.6	0
chr5.100534935.100536022	Promoter (<=1kb)		MER67C	LTR	ERV1	121232371	ENST00000669567.1	0
chr6.36676233.36676747	Promoter (<=1kb)		(TG)n	Simple_repeat	Simple_repeat	1026	ENST00000615513.4	0
chr3.40079259.40079994	Intron (ENST00000444716.5/25924, intron 3 of 16)		L1MEd	LINE	L1	25924	ENST00000459828.5	8143
chr9.591310.591855	Intron (ENST00000382303.5/23189, intron 5 of 15)		L2b;L2b;AluSx1	LINE;LINE;SINE	L2;L2;Alu	23189	ENST00000444793.1	43992
chr6.35096116.35097119	Distal Intergenic		MER65-int	LTR	ERV1	6954	ENST00000502480.5	23926
chr1.32133363.32133842	Intron (ENST00000373625.8/23633, intron 1 of 13)		L1M4c;AluJo;L1M4c;AluSx1	LINE;SINE;LINE;SINE	L1;Alu;L1;Alu	23633	ENST00000469790.1	-9081
chr15.92655190.92655985	Promoter (<=1kb)		(GCCGCT)n	Simple_repeat	Simple_repeat	400451	ENST00000327355.6	0
chr16.70778965.70779556	Exon (ENST00000623856.1/ENST00000623856.1, exon 1 of 1)		tRNA-Gly-GGY;L2c	tRNA;LINE	tRNA;L2	55697	ENST00000566655.1	6871
chr1.207847088.207847376	Intron (ENST00000710901.1/100128537, intron 2 of 5)		L1ME3A	LINE	L1	100128537	ENST00000608023.6	21774
chr9.76227217.76227723	Exon (ENST00000545128.5/5125, exon 21 of 37)		NA	NA	NA	5125	ENST00000455778.1	38578
chr17.29390927.29391621	Promoter (<=1kb)		(CCT)n	Simple_repeat	Simple_repeat	57551	ENST00000536202.1	0
chr1.64574428.64574588	Intron (ENST00000651257.2/57685, intron 2 of 26)		NA	NA	NA	100616338	ENST00000582305.1	-5259
chr13.95643576.95644886	Promoter (<=1kb)		MIRb;L2b;(CCCCTCC)n	SINE;LINE;Simple_repeat	MIR;L2;Simple_repeat	22873	ENST00000466027.1	0
chr22.44994950.44995640	Intron (ENST00000403565.6/112885, intron 2 of 13)		(GGCTGG)n	Simple_repeat	Simple_repeat	101927551	ENST00000424580.1	7979
chr4.53100917.53101768	Intron (ENST00000401642.8/152579, intron 5 of 8)		L1MC3	LINE	L1	101928658	ENST00000508813.1	155228
chr1.86714119.86714842	Intron (ENST00000535010.5/51100, intron 1 of 7)		Tigger16a	DNA	TcMar-Tigger	51100	ENST00000482504.1	9224
chr1.218344569.218346314	Promoter (<=1kb)		GA-rich;(GGAGCA)n;(CA)n;(TGC)n	Low_complexity;Simple_repeat;Simple_repeat;Simple_repeat	Low_complexity;Simple_repeat;Simple_repeat;Simple_repeat	7042	ENST00000366930.9	0
chr12.123604336.123604614	Promoter (<=1kb)		AluJr;L2c;MER33	SINE;LINE;DNA	Alu;L2;hAT-Charlie	57696	ENST00000539934.5	-259
chr16.61371335.61372392	Distal Intergenic		L2	LINE	L2	1006	ENST00000583483.1	341666
chr11.15673180.15673886	Intron (ENST00000532242.2/105376569, intron 2 of 3)		NA	NA	NA	105376568	ENST00000657022.2	-50733
chr7.150961098.150961342	Promoter (<=1kb)		AluSz	SINE	Alu	3757	ENST00000684241.1	-222
chr22.36277634.36278264	Distal Intergenic		MamRep1151	LTR?	LTR?	4627	ENST00000486218.1	7757
chr1.158066096.158066270	Intron (ENST00000360089.8/55243, intron 1 of 12)		(TCCC)n	Simple_repeat	Simple_repeat	55243	ENST00000368172.2	-18152
chr7.1466468.1467231	Exon (ENST00000609755.1/ENST00000609755.1, exon 1 of 1)		NA	NA	NA	26173	ENST00000479671.1	4530
chr7.4168646.4168958	Intron (ENST00000404826.7/221935, intron 32 of 44)		NA	NA	NA	221935	ENST00000481856.1	-5264
chr8.143293819.143294227	Intron (ENST00000523891.1/79943, intron 3 of 3)		(CCT)n	Simple_repeat	Simple_repeat	79943	ENST00000520333.1	2397
chr8.58203552.58203964	Exon (ENST00000520369.5/90362, exon 5 of 5)		NA	NA	NA	107986945	ENST00000671135.1	40020
chr20.62361264.62362103	Intron (ENST00000252999.7/3911, intron 2 of 79)		G-rich	Low_complexity	Low_complexity	3911	ENST00000370677.4	5167
chr11.94060218.94060926	Intron (ENST00000315765.10/341208, intron 2 of 19)		L2b;(AT)n;MIR;L2b	LINE;Simple_repeat;SINE;LINE	L2;Simple_repeat;MIR;L2	341208	ENST00000315765.10	38864
chr16.85626069.85626420	Intron (ENST00000637419.1/23199, intron 2 of 2)		NA	NA	NA	23199	ENST00000393243.5	12717
chr2.120395739.120396349	Distal Intergenic		MIRb;MamTip2	SINE;DNA	MIR;hAT-Tip100	3625	ENST00000295228.4	49603
chr3.58059271.58060054	Intron (ENST00000682097.1/2317, intron 1 of 12)		MER113A;MIR	DNA;SINE	hAT-Charlie;MIR	2317	ENST00000493452.5	-18275
chr10.112446056.112447659	Promoter (<=1kb)		MIR3;A-rich;MIRb	SINE;Low_complexity;SINE	MIR;Low_complexity;MIR	143187	ENST00000483122.1	0
chr20.52982772.52983172	Intron (ENST00000371497.10/128553, intron 1 of 2)		L2a;MIRb	LINE;SINE	L2;MIR	128553	ENST00000371497.10	10414
chr1.179058428.179059419	Intron (ENST00000263733.5/9917, intron 4 of 7)		L2b;MIR	LINE;SINE	L2;MIR	64222	ENST00000367625.8	-22651
chr1.158043145.158043678	Intron (ENST00000360089.8/55243, intron 1 of 12)		NA	NA	NA	100505785	ENST00000419415.1	17595
chr2.105102891.105103752	Promoter (<=1kb)		MIRc	SINE	MIR	101927492	ENST00000669390.1	0
chr11.3859438.3859886	Intron (ENST00000525403.6/6786, intron 1 of 12)		NA	NA	NA	6786	ENST00000527651.5	3256
chr1.230848995.230850036	Intron (ENST00000366663.10/84886, intron 2 of 3)		GA-rich	Low_complexity	Low_complexity	84886	ENST00000523410.1	6000
chr11.61728891.61729636	3' UTR		(TGC)n;Charlie15b;(GCCCAGG)n;MIRb	Simple_repeat;DNA;Simple_repeat;SINE	Simple_repeat;hAT-Charlie;Simple_repeat;MIR	745	ENST00000278836.10	-23000
chr3.66812582.66812915	Intron (ENST00000661256.1/105377144, intron 1 of 2)		L2c	LINE	L2	105377144	ENST00000661256.1	11524
chr1.121293473.121293757	Intron (ENST00000367123.8/653464, intron 3 of 9)		L2	LINE	L2	107985194	ENST00000417218.1	-102997
chr21.43273653.43273940	Distal Intergenic		NA	NA	NA	100126693	ENST00000450205.1	58099
chr14.96966115.96966570	Distal Intergenic		NA	NA	NA	145249	ENST00000435624.3	23539
chr5.178274061.178274635	Intron (ENST00000679896.1/91522, intron 4 of 27)		MER103C	DNA	hAT-Charlie	91522	ENST00000646779.1	-8227
chr22.31346724.31347867	Promoter (<=1kb)		MIRc	SINE	MIR	54944	ENST00000504184.3	0
chr12.107328612.107329201	Intron (ENST00000420571.6/121551, intron 1 of 14)		MIRb	SINE	MIR	121551	ENST00000415943.6	8024
chr6.35146317.35146748	Promoter (1-2kb)		NA	NA	NA	6954	ENST00000418521.6	1862
chr5.73506882.73507445	Distal Intergenic		MLT1I	LTR	ERVL-MaLR	689	ENST00000509708.2	4291
chr10.69739253.69739845	Distal Intergenic		MIRb	SINE	MIR	105378346	ENST00000434931.2	54354
chr1.236151797.236152063	Intron (ENST00000419162.5/7107, intron 1 of 4)		NA	NA	NA	7107	ENST00000366591.4	9253
chr14.24160823.24161719	Promoter (<=1kb)		NA	NA	NA	10379	ENST00000561415.2	0
chr1.36162902.36163153	Intron (ENST00000429533.6/55700, intron 1 of 5)		L2c	LINE	L2	55700	ENST00000530729.1	5687
chr6.114017107.114017725	Intron (ENST00000519104.5/101927768, intron 4 of 9)		HERVH-int;LTR7B	LTR;LTR	ERV1;ERV1	3066	ENST00000522371.5	-5799
chr13.112722225.112723400	Intron (ENST00000375645.8/23250, intron 1 of 29)		MER4B;MER4D;MER49;MER4D;AluSx	LTR;LTR;LTR;LTR;SINE	ERV1;ERV1;ERV1;ERV1;Alu	23250	ENST00000466946.5	18938
chr13.112983415.112983871	Promoter (1-2kb)		NA	NA	NA	23263	ENST00000433807.5	-1247
chr11.105448543.105449230	Intron (ENST00000649856.1/105369468, intron 2 of 7)		L1M1	LINE	L1	105369468	ENST00000649856.1	66772
chr11.805150.805509	Promoter (<=1kb)		NA	NA	NA	55367	ENST00000347755.10	0
chr8.96211880.96212317	Distal Intergenic		LTR82B;LTR53	LTR;LTR	ERVL;ERVL	7381	ENST00000517523.1	20902
chr12.46963250.46965440	Distal Intergenic		AluJr4;L2a	SINE;LINE	Alu;L2	107984466	ENST00000621214.1	-5064
chr10.132446718.132447149	Promoter (<=1kb)		NA	NA	NA	170393	ENST00000701813.1	0
chr6.89023822.89024804	Distal Intergenic		MLT1H2;L2b;MLT1K;A-rich;MLT1K;AluSx1	LTR;LINE;LTR;Low_complexity;LTR;SINE	ERVL-MaLR;L2;ERVL-MaLR;Low_complexity;ERVL-MaLR;Alu	118597843	ENST00000606729.1	55863
chr7.139777957.139778862	Promoter (<=1kb)		NA	NA	NA	28996	ENST00000406875.8	0
chr1.226985658.226986212	Intron (ENST00000366779.6/5664, intron 31 of 31)		MIRc;MER102c	SINE;DNA	MIR;hAT-Charlie	56997	ENST00000479852.1	2651
chr18.22190652.22191051	Intron (ENST00000269216.10/2627, intron 6 of 6)		MIRc;Chompy-6_Croc;(GT)n	SINE;DNA;Simple_repeat	MIR;PIF-Harbinger;Simple_repeat	2627	ENST00000581694.1	19719
chr1.207026122.207026477	Intron (ENST00000359470.6/79098, intron 2 of 3)		NA	NA	NA	79098	ENST00000359470.6	6279
chr17.3049803.3050238	Distal Intergenic		NA	NA	NA	8386	ENST00000575751.1	13369
chr21.44454867.44456602	Promoter (<=1kb)		(CCCCAC)n;(GCCCC)n;(GGTCGC)n;(GCCGCGC)n;(CCTC)n	Simple_repeat;Simple_repeat;Simple_repeat;Simple_repeat;Simple_repeat	Simple_repeat;Simple_repeat;Simple_repeat;Simple_repeat;Simple_repeat	100861510	ENST00000426578.1	0
chr2.128836347.128836910	Distal Intergenic		MER5B	DNA	hAT-Charlie	151121	ENST00000375987.3	436938
chr1.226569873.226570170	Intron (ENST00000366788.8/375057, intron 1 of 3)		NA	NA	NA	375057	ENST00000366789.6	21073
chr3.185658384.185659087	Exon (ENST00000382199.7/10644, exon 11 of 16)		(AC)n;AluJr	Simple_repeat;SINE	Simple_repeat;Alu	10644	ENST00000464166.1	-8861
chr17.2174915.2175187	Promoter (1-2kb)		NA	NA	NA	23293	ENST00000575454.1	-1737
chr4.104507653.104508266	Intron (ENST00000664466.1/101929468, intron 1 of 4)		L2a	LINE	L2	80319	ENST00000466963.1	-12752
chr18.46677730.46677923	3' UTR		MIR3	SINE	MIR	29906	ENST00000589088.1	10994
chr4.109056703.109057082	Intron (ENST00000399132.6/84570, intron 3 of 37)		AluJr	SINE	Alu	84570	ENST00000505377.1	-224011
chr20.32695768.32696280	Intron (ENST00000642484.1/284805, intron 8 of 9)		AluSc5;AluSx	SINE;SINE	Alu;Alu	284805	ENST00000608990.6	-21827
chr12.101567850.101568330	Promoter (<=1kb)		NA	NA	NA	4604	ENST00000550514.5	-23
chr2.213189038.213189880	Promoter (<=1kb)		MLT1M	LTR	ERVL-MaLR	107985981	ENST00000691253.2	621
chr17.19364656.19364856	Promoter (1-2kb)		NA	NA	NA	27077	ENST00000574508.7	-1625
chr3.53677219.53677879	Intron (ENST00000637424.1/776, intron 8 of 46)		MIRc;MIR	SINE;SINE	MIR;MIR	776	ENST00000498251.2	4158
chr18.29660596.29661192	Distal Intergenic		MIRb	SINE	MIR	105372045	ENST00000666254.1	30754
chr13.66492555.66492814	Intron (ENST00000377865.7/5101, intron 4 of 4)		NA	NA	NA	5101	ENST00000617020.1	-186246
chr1.200296053.200296602	Intron (ENST00000636153.1/554279, intron 4 of 4)		MLT1A0;FLAM_C	LTR;SINE	ERVL-MaLR;Alu	124904480	ENST00000637430.1	-36591
chrX.115960561.115961235	Intron (ENST00000664453.1/642776, intron 1 of 3)		L1PB1	LINE	L1	642776	ENST00000664453.1	7787
chr9.116333198.116333834	Promoter (<=1kb)		MIRb	SINE	MIR	5069	ENST00000460463.1	766
chr22.39130853.39131347	3' UTR		NA	NA	NA	23492	ENST00000490741.1	3432
chr5.141695504.141696241	Distal Intergenic		NA	NA	NA	64411	ENST00000239440.9	-13274
chr17.50845116.50846063	Distal Intergenic		(AC)n;L2b;(CTC)n	Simple_repeat;LINE;Simple_repeat	Simple_repeat;L2;Simple_repeat	124857	ENST00000311378.5	9530
chr2.240840374.240840921	Distal Intergenic		NA	NA	NA	547	ENST00000675152.2	-16081
chr1.193071032.193071286	Promoter (1-2kb)		MER1B	DNA	hAT-Charlie	6738	ENST00000512587.1	1800
chr2.162477003.162477482	Intron (ENST00000332142.10/90134, intron 6 of 15)		(AGAGCCA)n	Simple_repeat	Simple_repeat	90134	ENST00000477019.1	50878
chr2.32277751.32278590	Promoter (<=1kb)		NA	NA	NA	84272	ENST00000238831.9	0
chr8.13246483.13247829	Intron (ENST00000276297.9/10395, intron 5 of 17)		L2b;MIR	LINE;SINE	L2;MIR	10395	ENST00000506171.1	28481
chr6.76435172.76435514	Distal Intergenic		LTR33	LTR	ERVL	105377860	ENST00000455554.2	158109
chr5.1804161.1804530	Intron (ENST00000274137.10/4726, intron 2 of 3)		NA	NA	NA	4726	ENST00000510329.1	2740
chr12.98155770.98155967	Intron (ENST00000548344.1/ENST00000548344.1, intron 2 of 4)		L2c	LINE	L2	100422924	ENST00000581299.1	-160322
chr1.35544949.35545474	Intron (ENST00000697000.1/79932, intron 2 of 21)		L1MEc	LINE	L1	79932	ENST00000697034.1	9005
chr20.36173397.36174146	Promoter (<=1kb)		(CCTCCCT)n;MIRb;AluJo	Simple_repeat;SINE;SINE	Simple_repeat;MIR;Alu	2036	ENST00000373941.5	0
chr10.28326558.28328050	Intron (ENST00000441595.2/143098, intron 2 of 11)		(A)n;(ATTT)n	Simple_repeat;Simple_repeat	Simple_repeat;Simple_repeat	143098	ENST00000441595.2	6436
chr1.237210948.237211561	Intron (ENST00000366574.7/6262, intron 1 of 104)		MIRc	SINE	MIR	6262	ENST00000714021.1	168764
chr8.123739515.123739823	Distal Intergenic		MSTB	LTR	ERVL-MaLR	312	ENST00000262219.10	-2113
chr9.14221536.14222135	Intron (ENST00000380959.7/4781, intron 2 of 8)		MIRc;MIR3	SINE;SINE	MIR;MIR	4781	ENST00000543693.5	-40734
chr15.86259512.86260122	Intron (ENST00000614907.3/123624, intron 9 of 22)		NA	NA	NA	123624	ENST00000568785.5	-2503
chr9.123446003.123446612	Intron (ENST00000473039.5/57706, intron 13 of 17)		MIRb;AluJb	SINE;SINE	MIR;Alu	57706	ENST00000462245.1	10766
chr20.45828596.45829134	Promoter (1-2kb)		AluSz	SINE	Alu	7125	ENST00000372555.8	-1284
chr3.151483988.151484643	Distal Intergenic		L1PA7	LINE	L1	285313	ENST00000282466.4	-22927
chr2.53442926.53443112	Distal Intergenic		MER1B	DNA	hAT-Charlie	124900528	ENST00000516133.1	27517
chr14.21094228.21094690	Promoter (<=1kb)		G-rich	Low_complexity	Low_complexity	51222	ENST00000555270.5	0
chr1.10736684.10737808	Intron (ENST00000377022.8/54897, intron 2 of 20)		L2c;L2c	LINE;LINE	L2;L2	54897	ENST00000472814.1	-31109
chr8.17689632.17689808	Intron (ENST00000544260.3/57509, intron 3 of 11)		L1P4	LINE	L1	57509	ENST00000517818.5	2409
chr19.45098143.45098857	Promoter (1-2kb)		NA	NA	NA	284352	ENST00000544897.5	-1207
chr11.57303907.57304673	Promoter (<=1kb)		(CA)n;AluSq	Simple_repeat;SINE	Simple_repeat;Alu	85456	ENST00000427750.2	-428
chr16.88816134.88816266	Intron (ENST00000268695.10/2588, intron 13 of 13)		NA	NA	NA	353	ENST00000568319.5	-4197
chr3.123406701.123407224	Intron (ENST00000462833.6/111, intron 1 of 20)		NA	NA	NA	111	ENST00000466617.6	-2140
chr17.76029338.76030026	Distal Intergenic		AluSx1;MER33	SINE;DNA	Alu;hAT-Charlie	2125	ENST00000301607.8	-2032
chr7.74012796.74013441	Distal Intergenic		NA	NA	NA	2006	ENST00000445912.5	-14348
chr7.130204830.130205781	Promoter (<=1kb)		NA	NA	NA	84928	ENST00000397622.7	0
chr2.145813201.145814378	Distal Intergenic		NA	NA	NA	105373666	ENST00000657021.1	-57831
chr4.23888238.23890434	Promoter (<=1kb)		A-rich	Low_complexity	Low_complexity	10891	ENST00000264867.7	0
chr16.2042034.2042576	Promoter (1-2kb)		AluSx1	SINE	Alu	4913	ENST00000567727.5	1227
chrX.12974571.12976472	Promoter (<=1kb)		NA	NA	NA	7114	ENST00000451311.7	0
chr4.88981438.88982167	Intron (ENST00000264344.10/10144, intron 4 of 23)		LTR16D;LTR16D;MamRep137	LTR;LTR;DNA	ERVL;ERVL;TcMar-Tigger	124900732	ENST00000511145.1	-45016
chr11.117197974.117198337	Promoter (1-2kb)		NA	NA	NA	6876	ENST00000392951.9	-1033
chr5.59487756.59488384	Intron (ENST00000507116.6/5144, intron 1 of 14)		L4_A_Mam;(AC)n;(A)n	LINE;Simple_repeat;Simple_repeat	RTE-X;Simple_repeat;Simple_repeat	5144	ENST00000636120.1	-57156
chr8.26806046.26806951	Intron (ENST00000380586.5/148, intron 1 of 2)		NA	NA	NA	148	ENST00000518621.1	47623
chr13.79837611.79838520	Distal Intergenic		ERVL-E-int;MLT1J;ERVL-E-int	LTR;LTR;LTR	ERVL;ERVL-MaLR;ERVL	102724076	ENST00000457858.1	33193
chr4.48016177.48017662	Promoter (<=1kb)		(TCAT)n	Simple_repeat	Simple_repeat	1259	ENST00000514170.7	0
chr3.50649631.50650005	Distal Intergenic		MIRb	SINE	MIR	7867	ENST00000451680.1	3419
chr1.190903888.190904719	Intron (ENST00000648197.1/ENST00000648197.1, intron 5 of 5)		Tigger3b	DNA	TcMar-Tigger	440704	ENST00000413356.1	278998
chr14.23052354.23052647	Exon (ENST00000397359.7/64403, exon 8 of 14)		(AGGACT)n	Simple_repeat	Simple_repeat	64403	ENST00000485922.2	-2215
chr9.130932571.130933446	Promoter (<=1kb)		L2c;MIR3	LINE;SINE	L2;MIR	105376297	ENST00000421067.1	-405
chr7.16569980.16570371	Intron (ENST00000401542.3/100506049, intron 7 of 8)		AluSz;MER65D	SINE;LTR	Alu;ERV1	105375169	ENST00000663260.1	-33445
chr17.2786163.2786727	Intron (ENST00000637138.1/23108, intron 2 of 25)		AluSq;MIR3;AluSz	SINE;SINE;SINE	Alu;MIR;Alu	23108	ENST00000540393.6	9107
chr2.98607708.98609605	Promoter (<=1kb)		L2c;MIRb;MER53;MIR	LINE;SINE;DNA;SINE	L2;MIR;hAT;MIR	25972	ENST00000409975.5	0
chr3.103085286.103085873	Distal Intergenic		MIR	SINE	MIR	105374016	ENST00000671480.1	-411300
chr9.134706847.134707622	Intron (ENST00000371817.8/1289, intron 4 of 65)		NA	NA	NA	1289	ENST00000469093.1	-23971
chr6.50249482.50249992	Distal Intergenic		NA	NA	NA	100505985	ENST00000415106.1	155771
chr11.119891367.119892064	Promoter (<=1kb)		LTR16A1	LTR	ERVL	105369526	ENST00000662653.1	-636
chr2.86704154.86704967	Intron (ENST00000604011.5/100526767, intron 1 of 7)		LTR3B;LTR3B_;MLT1F2-int;MLT1F2	LTR;LTR;LTR;LTR	ERVK;ERVK;ERVL-MaLR;ERVL-MaLR	64795	ENST00000283632.5	-15324
chr5.138953126.138953919	Promoter (<=1kb)		L2b	LINE	L2	64374	ENST00000515008.1	0
chr2.79717353.79718007	Intron (ENST00000466387.5/1496, intron 6 of 21)		NA	NA	NA	1496	ENST00000508970.1	19507
chr7.2095457.2095920	Intron (ENST00000402746.5/8379, intron 9 of 16)		NA	NA	NA	8379	ENST00000483165.5	-6206
chr12.87152966.87153704	Distal Intergenic		AluJr	SINE	Alu	25834	ENST00000550014.1	-313968
chr6.20038249.20039161	Distal Intergenic		MIRb	SINE	MIR	101928573	ENST00000449143.2	-172926
chrX.45806047.45807304	Intron (ENST00000715684.1/104457406, intron 2 of 3)		NA	NA	NA	104457406	ENST00000602507.1	-35778
chr6.158917587.158918224	Exon (ENST00000643288.3/100130967, exon 4 of 5)		(GT)n;AluSp	Simple_repeat;SINE	Simple_repeat;Alu	100130967	ENST00000608817.2	22370
chr12.110552409.110552595	Intron (ENST00000354300.5/160760, intron 1 of 5)		MER33;AluY	DNA;SINE	hAT-Charlie;Alu	160760	ENST00000548721.1	-5640
chr1.108681472.108682079	Distal Intergenic		AluSc;L1MC;LTR10D	SINE;LINE;LTR	Alu;L1;ERV1	55119	ENST00000370025.9	-10231
chr22.49046340.49046884	Distal Intergenic		NA	NA	NA	105373085	ENST00000665699.1	5185
chr2.37916541.37916976	Distal Intergenic		MIRc	SINE	MIR	151393	ENST00000414644.5	-6211
chr1.203197575.203198114	Distal Intergenic		(AC)n;MIRb	Simple_repeat;SINE	Simple_repeat;MIR	1116	ENST00000255409.8	-10871
chr19.45528360.45529334	3' UTR		(CGCCTG)n	Simple_repeat	Simple_repeat	7408	ENST00000587444.1	2566
chr10.59336560.59337729	Intron (ENST00000618427.4/220965, intron 4 of 14)		MLT1N2;AluSq2	LTR;SINE	ERVL-MaLR;Alu	220965	ENST00000510215.6	-12454
chr11.75554229.75554786	Distal Intergenic		MIRc;(CA)n	SINE;Simple_repeat	MIR;Simple_repeat	871	ENST00000533603.5	-7270
chr14.105324272.105324998	Intron (ENST00000430725.6/23241, intron 1 of 23)		NA	NA	NA	2972	ENST00000550692.1	-8683
chr7.30743513.30743778	Intron (ENST00000484180.1/11185, intron 1 of 3)		L2a	LINE	L2	11185	ENST00000013222.5	-8357
chr1.106950157.106950611	Distal Intergenic		(GT)n	Simple_repeat	Simple_repeat	55170	ENST00000370078.2	-106063
chr3.65582084.65582579	Intron (ENST00000330909.12/9223, intron 2 of 24)		MIR3;L2a;L2a	SINE;LINE;LINE	MIR;L2;L2	9223	ENST00000463103.6	15156
chr4.7516518.7517122	Intron (ENST00000507866.6/57537, intron 2 of 26)		NA	NA	NA	100422826	ENST00000579577.1	56490
chr9.71984434.71985052	3' UTR		MER5A	DNA	hAT-Charlie	138241	ENST00000377027.1	72632
chr1.145465217.145465835	Promoter (<=1kb)		U1	snRNA	snRNA	124904619	ENST00000605806.1	0
chr10.114023136.114023677	Distal Intergenic		NA	NA	NA	153	ENST00000369295.4	-20189
chr16.88315656.88316354	Distal Intergenic		NA	NA	NA	84627	ENST00000565624.3	-66605
chr1.229148040.229148569	Intron (ENST00000662083.1/105373158, intron 1 of 4)		L2c	LINE	L2	105373158	ENST00000662083.1	35526
chr1.216616541.216617859	Intron (ENST00000616180.4/2104, intron 3 of 6)		NA	NA	NA	2104	ENST00000616180.4	97394
chr6.164097669.164099629	Distal Intergenic		(CA)n;MIRb	Simple_repeat;SINE	Simple_repeat;MIR	124901499	ENST00000669856.1	348951
chr18.22456287.22456917	Distal Intergenic		L3	LINE	CR1	64693	ENST00000391403.4	-38372
chr18.8301417.8301895	Intron (ENST00000332175.12/5797, intron 18 of 30)		L2a;L2a	LINE;LINE	L2;L2	5797	ENST00000580838.1	53543
chr1.55868987.55869568	Promoter (<=1kb)		MER20B;MER20B;MIRb	DNA;DNA;SINE	hAT-Charlie;hAT-Charlie;MIR	105378738	ENST00000648749.1	733
chr11.11302475.11303145	Intron (ENST00000227756.5/374378, intron 9 of 10)		LTR16C	LTR	ERVL	283106	ENST00000528848.3	50105
chr2.47026884.47027481	Promoter (<=1kb)		MIRb;MIRc	SINE;SINE	MIR;MIR	57217	ENST00000698503.1	-96
chr10.52318993.52319573	Distal Intergenic		L1ME4b	LINE	L1	22943	ENST00000476752.1	3741
chrX.97968615.97969410	Distal Intergenic		NA	NA	NA	105373297	ENST00000427866.2	126866
chr1.116878110.116879606	Distal Intergenic		(GT)n	Simple_repeat	Simple_repeat	5738	ENST00000393203.3	-30310
chr14.49852225.49853280	Promoter (<=1kb)		NA	NA	NA	9147	ENST00000298310.10	0
chr3.134333509.134335033	Distal Intergenic		NA	NA	NA	105374119	ENST00000482019.1	19933
chr16.75256906.75257323	Promoter (<=1kb)		NA	NA	NA	9564	ENST00000569006.1	-626
chr16.88768129.88768473	Intron (ENST00000301015.14/9780, intron 1 of 50)		NA	NA	NA	9780	ENST00000301015.14	16747
chr17.10074025.10074267	Intron (ENST00000432992.7/8522, intron 1 of 13)		L2c;L1MEd	LINE;LINE	L2;L1	8522	ENST00000584389.5	-12646
chrX.8504223.8504794	Promoter (<=1kb)		NA	NA	NA	107985715	ENST00000670272.1	0
chr10.53690595.53690995	Distal Intergenic		MIRb	SINE	MIR	65217	ENST00000615043.1	119669
chr7.28055782.28056119	Intron (ENST00000283928.10/221895, intron 1 of 4)		MIRb;L2b	SINE;LINE	MIR;L2	221895	ENST00000430432.5	15565
chr2.3290671.3291190	Intron (ENST00000478754.5/7260, intron 3 of 10)		NA	NA	NA	7260	ENST00000462515.1	-7845
chr3.127690810.127691294	3' UTR		(GGCCT)n	Simple_repeat	Simple_repeat	80325	ENST00000497162.1	13633
chr18.72692232.72692741	Distal Intergenic		MER61A;MER61-int	LTR;LTR	ERV1;ERV1	147381	ENST00000583570.1	-53711
chr11.113690372.113691199	3' UTR		NA	NA	NA	80975	ENST00000545265.5	2538
chr4.4672864.4673389	Intron (ENST00000664571.1/124900165, intron 4 of 4)		(CCACGC)n	Simple_repeat	Simple_repeat	100507266	ENST00000655855.1	130450
chr11.62497191.62497708	Intron (ENST00000530124.5/79026, intron 2 of 2)		AluSx	SINE	Alu	79026	ENST00000525875.1	19649
chr4.3487935.3488869	Intron (ENST00000340083.6/285489, intron 5 of 6)		(TGGCTG)n	Simple_repeat	Simple_repeat	285489	ENST00000513995.1	2586
chr18.48828641.48829191	Intron (ENST00000256413.8/9811, intron 10 of 11)		(CCT)n	Simple_repeat	Simple_repeat	9811	ENST00000587860.1	68459
chr5.130336796.130338137	Distal Intergenic		L1ME3G;MLT2D	LINE;LTR	L1;ERVL	337876	ENST00000507545.1	428709
chr10.22647244.22647565	Intron (ENST00000376573.9/5305, intron 1 of 9)		(TG)n	Simple_repeat	Simple_repeat	5305	ENST00000432610.1	-37527
chr2.96891494.96891935	Intron (ENST00000393526.6/51252, intron 2 of 4)		NA	NA	NA	51252	ENST00000470789.5	3207
chr3.42822946.42823856	Intron (ENST00000565749.1/1238, intron 4 of 5)		NA	NA	NA	1238	ENST00000497921.2	13454
chr7.14902405.14903623	Promoter (<=1kb)		(GT)n	Simple_repeat	Simple_repeat	1607	ENST00000402815.6	0
chr1.39625269.39626037	3' UTR		NA	NA	NA	26508	ENST00000372852.4	13606
chr11.64489783.64490547	Exon (ENST00000670317.1/ENST00000670317.1, exon 1 of 3)		NA	NA	NA	100996455	ENST00000316124.3	40709
chr6.159755026.159755433	3' UTR		(GCA)n	Simple_repeat	Simple_repeat	39	ENST00000367048.5	-6612
chr1.89802943.89803134	Intron (ENST00000370453.5/55144, intron 2 of 3)		AluJr4	SINE	Alu	101927975	ENST00000432395.1	14029
chr6.27290552.27290932	Intron (ENST00000429945.1/ENST00000429945.1, intron 1 of 1)		tRNA-Val-GTG	tRNA	tRNA	94026	ENST00000444565.2	21341
chr5.34534260.34534982	Distal Intergenic		NA	NA	NA	26064	ENST00000265109.8	-121346
chr9.134691181.134691812	Exon (ENST00000464187.1/1289, exon 3 of 6)		NA	NA	NA	1289	ENST00000464187.1	37996
chr3.100099315.100100161	Intron (ENST00000463526.1/84319, intron 2 of 3)		MIRc;L2a;L2	SINE;LINE;LINE	MIR;L2;L2	11259	ENST00000468533.1	14103
chr4.139145101.139145462	Intron (ENST00000394235.6/1998, intron 1 of 9)		L1PBa	LINE	L1	1998	ENST00000379550.5	-5625
chr16.12170204.12170934	Intron (ENST00000566228.6/92017, intron 13 of 20)		(TG)n	Simple_repeat	Simple_repeat	92017	ENST00000564791.5	40507
chr10.35195371.35196505	Promoter (<=1kb)		NA	NA	NA	1390	ENST00000488741.5	0
chr11.69746908.69747628	Distal Intergenic		L2a	LINE	L2	2249	ENST00000538040.1	27536
chr20.15609891.15610487	Intron (ENST00000217246.8/140733, intron 8 of 16)		MLT1C	LTR	ERVL-MaLR	140733	ENST00000486914.1	-322789
chr3.61669422.61670099	Intron (ENST00000495879.1/5793, intron 1 of 2)		MIRb	SINE	MIR	5793	ENST00000295874.14	107511
chr9.16069504.16070288	Distal Intergenic		(TCTG)n	Simple_repeat	Simple_repeat	203238	ENST00000478913.1	26706
chr12.116693291.116693750	Intron (ENST00000546835.1/124903027, intron 1 of 1)		NA	NA	NA	79794	ENST00000548356.1	26377
chr10.75042570.75043253	Intron (ENST00000649504.1/ENST00000649504.1, intron 1 of 3)		NA	NA	NA	23522	ENST00000649305.1	22932
chr18.47312238.47312589	Intron (ENST00000598649.1/110175910, intron 1 of 2)		L2a	LINE	L2	110175910	ENST00000586905.3	26513
chr9.68668202.68668539	Distal Intergenic		Charlie4z;L1MB3	DNA;LINE	hAT-Charlie;L1	8395	ENST00000265382.8	-36701
chr5.6603574.6603934	Promoter (<=1kb)		AluY	SINE	Alu	54888	ENST00000502932.1	774
chr1.91929350.91929717	Distal Intergenic		L2c;MIR3;AluSq2	LINE;SINE;SINE	L2;MIR;Alu	676	ENST00000448194.6	-19626
chr11.10302609.10303546	Promoter (<=1kb)		MIR3	SINE	MIR	81846	ENST00000526906.1	158
chr9.118674930.118675285	Distal Intergenic		NA	NA	NA	102724929	ENST00000450292.1	30675
chr12.53496405.53496537	Intron (ENST00000547488.6/7786, intron 1 of 13)		NA	NA	NA	7786	ENST00000547035.5	-2539
chr4.128308829.128309507	Intron (ENST00000505133.5/100507487, intron 3 of 4)		AluSz6;MER5A	SINE;DNA	Alu;hAT-Charlie	100507487	ENST00000509834.6	15896
chr22.19305617.19306032	Intron (ENST00000664918.1/105372859, intron 1 of 1)		PRIMAX-int	LTR	ERV1	105372859	ENST00000664918.1	13648
chr7.105715308.105715715	Intron (ENST00000419735.8/222255, intron 3 of 11)		MIRb	SINE	MIR	222255	ENST00000472195.1	-23671
chr7.44140152.44142144	Promoter (<=1kb)		NA	NA	NA	58498	ENST00000446581.5	0
chr3.42061355.42062281	Intron (ENST00000673621.2/22906, intron 1 of 16)		(CA)n	Simple_repeat	Simple_repeat	22906	ENST00000484786.5	-24919
chr12.125105074.125105303	Promoter (<=1kb)		MSTB;MIRb	LTR;SINE	ERVL-MaLR;MIR	65985	ENST00000316543.14	0
chr7.39691820.39692294	Intron (ENST00000468201.1/5898, intron 1 of 2)		L2a	LINE	L2	5898	ENST00000434466.1	5133
chr7.94657810.94658649	Promoter (1-2kb)		NA	NA	NA	8910	ENST00000644681.1	-1238
chr17.77772367.77773251	Distal Intergenic		LTR75_1;MIRb	LTR;SINE	ERV1;MIR	100132174	ENST00000593118.1	-43808
chr4.3623830.3624293	Distal Intergenic		NA	NA	NA	285492	ENST00000502775.1	46896
chr17.57379419.57380217	Intron (ENST00000416426.6/124540, intron 5 of 13)		(T)n;(TTCTTTC)n;(TTTCTT)n	Simple_repeat;Simple_repeat;Simple_repeat	Simple_repeat;Simple_repeat;Simple_repeat	124540	ENST00000579205.5	-26595
chr2.240595695.240596198	Promoter (<=1kb)		MIR	SINE	MIR	11132	ENST00000493058.1	461
chr1.87794964.87795865	Intron (ENST00000642677.1/107985518, intron 2 of 6)		L2c	LINE	L2	107985519	ENST00000437598.2	109849
chr11.28058369.28058800	Promoter (1-2kb)		AluJo	SINE	Alu	693195	ENST00000385139.1	1554
chr2.176020299.176020984	Distal Intergenic		NA	NA	NA	80856	ENST00000445472.1	-17460
chr8.66369535.66369849	Intron (ENST00000659008.1/102724687, intron 1 of 1)		AluSz6;L2c	SINE;LINE	Alu;L2	100505676	ENST00000499642.1	59128
chr17.61337737.61338764	Intron (ENST00000407086.8/54828, intron 22 of 23)		MIRb;L2b	SINE;LINE	MIR;L2	103689912	ENST00000592377.1	55298
chr15.67091023.67091506	Intron (ENST00000559460.6/4088, intron 1 of 8)		NA	NA	NA	4088	ENST00000559092.2	-7076
chr22.37053023.37054284	Promoter (<=1kb)		MIR1_Amn	SINE	MIR	79734	ENST00000478231.5	0
chr12.3213173.3213654	Promoter (1-2kb)		NA	NA	NA	10867	ENST00000431374.6	-1597
chr13.113950939.113952064	Distal Intergenic		(GGCCCA)n	Simple_repeat	Simple_repeat	100507747	ENST00000637024.1	18345
chr12.79850643.79850942	Intron (ENST00000261207.9/4659, intron 3 of 25)		MSTA	LTR	ERVL-MaLR	4659	ENST00000551191.1	-18047
chr2.71705439.71705795	Distal Intergenic		(GTGGCG)n	Simple_repeat	Simple_repeat	8291	ENST00000468173.1	94660
chr19.41323377.41323916	3' UTR		NA	NA	NA	90324	ENST00000600918.1	3644
chr6.78831357.78832674	Distal Intergenic		AluSx	SINE	Alu	134728	ENST00000369940.7	-34877
chr1.11375476.11376052	Distal Intergenic		MIR	SINE	MIR	105376737	ENST00000641979.1	-56383
chr14.104426690.104427271	Distal Intergenic		AluSx;(CCT)n	SINE;Simple_repeat	Alu;Simple_repeat	124903394	ENST00000557687.1	-47739
chr20.37651906.37652217	Distal Intergenic		NA	NA	NA	100287792	ENST00000655861.1	-24672
chr19.50501655.50502095	Exon (ENST00000702920.1/ENST00000702920.1, exon 1 of 2)		NA	NA	NA	126119	ENST00000602146.1	5934
chr15.76375930.76376508	Exon (ENST00000563290.6/49855, exon 29 of 32)		AluSx1	SINE	Alu	49855	ENST00000567601.1	8743
chr21.44952341.44953053	Intron (ENST00000458015.1/85395, intron 2 of 4)		NA	NA	NA	85395	ENST00000479127.5	-5193
chr5.169286535.169286951	Intron (ENST00000519560.6/6586, intron 1 of 35)		MIR3	SINE	MIR	6586	ENST00000518140.5	13795
chr16.31138634.31139102	Promoter (1-2kb)		NA	NA	NA	146547	ENST00000571878.1	1632
chr2.32772742.32773688	Intron (ENST00000317907.9/55622, intron 13 of 19)		MER47A;MIR3;MIRb	DNA;SINE;SINE	TcMar-Tigger;MIR;MIR	55622	ENST00000428527.1	-4194
chr15.72685779.72686792	Promoter (<=1kb)		NA	NA	NA	123346	ENST00000311755.6	0
chr11.6597134.6597842	3' UTR		LTR78;L2;(A)n;AluSz	LTR;LINE;Simple_repeat;SINE	ERV1;L2;Simple_repeat;Alu	23378	ENST00000526352.5	3462
chr2.207165197.207165908	Promoter (<=1kb)		GA-rich	Low_complexity	Low_complexity	8609	ENST00000703689.1	0
chr7.84336271.84337049	Intron (ENST00000448879.5/10371, intron 3 of 4)		MIR	SINE	MIR	10371	ENST00000490883.1	35219
chr7.24756527.24758053	Promoter (<=1kb)		NA	NA	NA	1687	ENST00000645220.1	0
chr2.105487775.105488931	Distal Intergenic		AluSz	SINE	Alu	2274	ENST00000607522.1	-49262
chr11.35629696.35630678	Distal Intergenic		MamRep38;L2c	DNA;LINE	hAT;L2	24147	ENST00000317811.6	11236
chr1.27536575.27537230	Intron (ENST00000247087.10/27245, intron 5 of 5)		NA	NA	NA	105376892	ENST00000443579.1	10770
chr7.77348954.77349600	Exon (ENST00000449779.5/54103, exon 5 of 16)		(TG)n	Simple_repeat	Simple_repeat	54103	ENST00000434084.1	5684
chr7.100803463.100803816	3' UTR		NA	NA	NA	2050	ENST00000492403.1	3763
chr9.87592435.87593225	Intron (ENST00000358077.9/1612, intron 2 of 25)		NA	NA	NA	100506897	ENST00000431813.1	38981
chr2.33220530.33221402	Intron (ENST00000404816.7/4052, intron 8 of 33)		Plat_L3;MIRb	LINE;SINE	CR1;MIR	4052	ENST00000413303.5	-22260
chr22.37979701.37980240	Promoter (1-2kb)		(CCCCAG)n	Simple_repeat	Simple_repeat	6663	ENST00000651746.1	-1670
chr19.3459009.3460103	Intron (ENST00000641145.1/4782, intron 10 of 10)		G-rich	Low_complexity	Low_complexity	4782	ENST00000589969.1	6368
chr6.4451063.4451607	Promoter (1-2kb)		L1MEc;L1MEc	LINE;LINE	L1;L1	124901247	ENST00000648679.1	1671
chr5.42597449.42598072	Intron (ENST00000230882.9/2690, intron 2 of 9)		MER63B	DNA	hAT-Blackjack	2690	ENST00000622294.2	31585
chr6.683825.684348	Intron (ENST00000230449.9/55770, intron 1 of 27)		GA-rich	Low_complexity	Low_complexity	55770	ENST00000475028.2	8760
chr12.105331059.105332668	Promoter (<=1kb)		(AC)n;AluSq2	Simple_repeat;SINE	Simple_repeat;Alu	387882	ENST00000549934.2	191
chr16.30786054.30787687	Promoter (<=1kb)		(CCCCCGG)n;(GGGCTG)n	Simple_repeat;Simple_repeat	Simple_repeat;Simple_repeat	23361	ENST00000262525.6	0
chr10.78957561.78957777	Intron (ENST00000428862.5/283050, intron 2 of 3)		L2c	LINE	L2	283050	ENST00000428862.5	4617
chr15.86571846.86572866	Intron (ENST00000614907.3/123624, intron 21 of 22)		MER52D;MER41E	LTR;LTR	ERV1;ERV1	123624	ENST00000681381.1	-5818
chr6.147973999.147974883	Distal Intergenic		MIRb	SINE	MIR	124901423	ENST00000668177.1	-26833
chr1.153360986.153361645	3' UTR		NA	NA	NA	6280	ENST00000368738.4	3132
chrX.103607391.103608848	Promoter (<=1kb)		L2;MIRb;(CCCG)n	LINE;SINE;Simple_repeat	L2;MIR;Simple_repeat	85012	ENST00000372628.5	0
chr12.89451628.89452274	Intron (ENST00000393179.8/282809, intron 8 of 9)		NA	NA	NA	282809	ENST00000546740.5	9568
chr12.32877634.32878329	Promoter (<=1kb)		NA	NA	NA	5318	ENST00000700560.1	0
chr3.157109364.157110069	Intron (ENST00000665438.1/100498859, intron 2 of 3)		NA	NA	NA	339894	ENST00000471357.1	12935
chr19.42301947.42302891	Promoter (<=1kb)		NA	NA	NA	284338	ENST00000598490.1	0
chr5.89012120.89012810	Intron (ENST00000511100.5/101929423, intron 3 of 3)		NA	NA	NA	101929423	ENST00000508521.1	69033
chr16.72739348.72740187	Intron (ENST00000668995.1/101927978, intron 3 of 4)		L2a;AluJr	LINE;SINE	L2;Alu	101927978	ENST00000701474.1	74166
chr1.44721418.44722330	Promoter (<=1kb)		AluJb;U5;FLAM_C	SINE;snRNA;SINE	Alu;snRNA;Alu	26828	ENST00000362507.1	0
chrX.66638151.66639474	Promoter (<=1kb)		NA	NA	NA	60401	ENST00000374719.8	0
chr6.105164345.105164817	Promoter (<=1kb)		NA	NA	NA	64208	ENST00000489134.5	-580
chr7.2621151.2621605	Promoter (<=1kb)		L2b;AluJr	LINE;SINE	L2;Alu	107986760	ENST00000690042.1	631
chr19.1795563.1796359	3' UTR		AluSx;(CTC)n;(AC)n	SINE;Simple_repeat;Simple_repeat	Alu;Simple_repeat;Simple_repeat	148229	ENST00000526847.1	-4746
chr19.55452826.55453464	3' UTR		L2a	LINE	L2	79763	ENST00000587226.5	6567
chr2.236674883.236675799	Distal Intergenic		MIR3	SINE	MIR	57007	ENST00000272928.4	105058
chr1.30964535.30965159	Promoter (<=1kb)		NA	NA	NA	9698	ENST00000527498.1	0
chr3.195886345.195887127	Promoter (<=1kb)		NA	NA	NA	10188	ENST00000672614.1	-72
chr9.10300629.10301054	Intron (ENST00000381196.9/5789, intron 3 of 45)		L1PA7	LINE	L1	5789	ENST00000463477.5	311669
chr9.11821306.11822291	Intron (ENST00000649122.1/ENST00000649122.1, intron 3 of 5)		(AATATAA)n	Simple_repeat	Simple_repeat	105375976	ENST00000452685.1	336856
chr7.71244029.71244578	Intron (ENST00000333538.10/64409, intron 1 of 10)		MIR	SINE	MIR	64409	ENST00000498380.6	-39418
chr15.73108616.73109000	Intron (ENST00000339362.9/4756, intron 2 of 29)		L2a	LINE	L2	4756	ENST00000558485.1	-13634
chr9.84852854.84853457	Intron (ENST00000693539.1/4915, intron 14 of 16)		MIR;MIR3	SINE;SINE	MIR;MIR	4915	ENST00000687136.1	-7136
chr2.218258857.218259757	Promoter (<=1kb)		L3b	LINE	CR1	151306	ENST00000479077.5	0
chr5.151208427.151208958	Intron (ENST00000355417.7/26112, intron 1 of 8)		MIR3;MIRb	SINE;SINE	MIR;MIR	26112	ENST00000522179.1	2187
chr1.55062032.55062434	Intron (ENST00000713785.1/255738, intron 9 of 9)		L2a	LINE	L2	23358	ENST00000480962.1	10558
chr22.38452236.38452847	Intron (ENST00000303592.3/3761, intron 1 of 1)		MIR1_Amn	SINE	MIR	3761	ENST00000303592.3	2352
chr14.99537277.99537939	Promoter (1-2kb)		NA	NA	NA	317762	ENST00000557576.5	-1189
chr12.124745834.124746448	Distal Intergenic		MIR	SINE	MIR	124903045	ENST00000701909.1	3564
chr10.5775821.5776766	Exon (ENST00000603087.1/ENST00000603087.1, exon 1 of 1)		NA	NA	NA	2665	ENST00000479928.1	-6432
chr19.38223964.38224763	Promoter (<=1kb)		(AC)n	Simple_repeat	Simple_repeat	8193	ENST00000355526.10	0
chr2.62202720.62203370	Intron (ENST00000301998.5/10678, intron 1 of 1)		L2	LINE	L2	100847087	ENST00000579892.1	-2456
chr1.86538833.86539242	Distal Intergenic		LTR16A2	LTR	ERVL	22802	ENST00000370563.3	-7836
chr2.98010012.98010492	Distal Intergenic		L1MD2;(TG)n;L1MD2;MIR	LINE;Simple_repeat;LINE;SINE	L1;Simple_repeat;L1;MIR	23505	ENST00000186436.10	-14064
chrX.103585406.103586612	Promoter (<=1kb)		GA-rich	Low_complexity	Low_complexity	79921	ENST00000468024.5	0
chr18.3261455.3263187	Promoter (<=1kb)		MER53	DNA	hAT	103910	ENST00000648965.1	0
chr3.32129815.32130360	Intron (ENST00000429432.5/23171, intron 2 of 3)		L1MA8	LINE	L1	23171	ENST00000431009.1	23116
chr1.153587169.153588008	Exon (ENST00000647794.1/ENST00000647794.1, exon 2 of 2)		AluSx1;AluJr;MER70A;L1MEh;AluSx	SINE;SINE;LTR;LINE;SINE	Alu;Alu;ERVL;L1;Alu	6273	ENST00000368710.6	-19279
chr13.112885702.112886360	3' UTR		NA	NA	NA	23250	ENST00000479193.1	5401
chr4.187469293.187470369	Distal Intergenic		MLT1J;(CTGTCT)n;(TG)n;GA-rich;MIR3	LTR;Simple_repeat;Simple_repeat;Low_complexity;SINE	ERVL-MaLR;Simple_repeat;Simple_repeat;Low_complexity;MIR	102723920	ENST00000503677.2	61061
chr11.120547739.120548552	Intron (ENST00000638419.1/2900, intron 1 of 20)		MIRb;L2c	SINE;LINE	MIR;L2	2900	ENST00000438375.2	-15882
chr16.57318186.57318864	Distal Intergenic		AluSx1	SINE	Alu	51090	ENST00000569059.5	-33514
chr9.18249730.18250698	Intron (ENST00000680146.1/92949, intron 2 of 29)		NA	NA	NA	92949	ENST00000327883.11	-223402
chr7.40848646.40848932	Intron (ENST00000401647.7/79783, intron 12 of 12)		NA	NA	NA	79783	ENST00000460466.1	40489
chr9.121576683.121577222	Intron (ENST00000259371.7/153090, intron 1 of 16)		L2;L2b	LINE;LINE	L2;L2	153090	ENST00000436835.6	9581
chr2.233152349.233153111	Intron (ENST00000359570.9/3635, intron 9 of 26)		L2a	LINE	L2	3635	ENST00000415617.5	-8613
chr16.3949289.3949790	Promoter (<=1kb)		NA	NA	NA	102724927	ENST00000576810.1	654
chrX.33160270.33160739	Intron (ENST00000357033.9/1756, intron 1 of 78)		MER47A;MER91A	DNA;DNA	TcMar-Tigger;hAT-Tip100	1756	ENST00000472681.1	-31193
chr12.106083916.106084592	Promoter (<=1kb)		(TCTG)n	Simple_repeat	Simple_repeat	9891	ENST00000553094.1	0
chr10.84531137.84531776	Distal Intergenic		MER61E;L1MB8	LTR;LINE	ERV1;L1	54462	ENST00000480006.1	78920
chr8.41770575.41771038	Intron (ENST00000347528.8/286, intron 1 of 41)		NA	NA	NA	286	ENST00000705522.1	-3098
chr3.186888556.186889083	Distal Intergenic		NA	NA	NA	100874095	ENST00000422718.1	-32433
chr1.61616126.61617069	Distal Intergenic		AluSx1;(AC)n;L2c;MLT1K	SINE;Simple_repeat;LINE;LTR	Alu;Simple_repeat;L2;ERVL-MaLR	414927	ENST00000416440.2	-37125
chr1.93345180.93346954	Promoter (<=1kb)		(GCAGCG)n;(GGC)n	Simple_repeat;Simple_repeat	Simple_repeat;Simple_repeat	100131564	ENST00000413606.5	0
chr2.1940641.1941074	Intron (ENST00000647755.1/23040, intron 9 of 24)		NA	NA	NA	23040	ENST00000602387.6	-17378
chr14.61561446.61562240	Exon (ENST00000508827.1/101927780, exon 4 of 5)		NA	NA	NA	101927780	ENST00000553288.5	7954
chr6.129732070.129732469	Distal Intergenic		NA	NA	NA	93663	ENST00000368149.3	-21893
chr8.8664303.8665559	Promoter (<=1kb)		L1MEf;L2b;Kanga1c;MER5A1	LINE;LINE;DNA;DNA	L1;L2;TcMar-Tc2;hAT-Charlie	124901881	ENST00000664885.1	0
chr6.47145090.47145514	Distal Intergenic		L1M5;L1M5	LINE;LINE	L1;L1	266977	ENST00000471487.5	-102740
chr5.56123473.56124298	Intron (ENST00000341048.9/79722, intron 8 of 11)		NA	NA	NA	79722	ENST00000434982.2	-6522
chr3.121154970.121155733	Intron (ENST00000273666.10/9515, intron 8 of 27)		L2c;L2c	LINE;LINE	L2;L2	100847043	ENST00000584864.1	105330
chr11.8531415.8531662	Intron (ENST00000687296.1/65975, intron 1 of 15)		MLT1G	LTR	ERVL-MaLR	124900315	ENST00000516969.1	-23354
chr17.81890748.81891221	Promoter (<=1kb)		NA	NA	NA	10189	ENST00000511412.1	0
chr4.119025534.119026266	Promoter (1-2kb)		NA	NA	NA	171024	ENST00000627783.2	-1069
chr11.2902062.2902964	Promoter (<=1kb)		NA	NA	NA	5002	ENST00000649076.2	0
chr19.38659385.38660313	Intron (ENST00000588618.5/81, intron 1 of 11)		AluSx;L2a	SINE;LINE	Alu;L2	81	ENST00000697712.1	-3229
chr3.141659766.141660762	Promoter (<=1kb)		LTR103_Mam	LTR	ERV1?	646730	ENST00000474979.4	0
chr11.68432737.68433297	Intron (ENST00000294304.12/4041, intron 17 of 22)		NA	NA	NA	4041	ENST00000533695.1	-5296
chr10.86068619.86069109	Intron (ENST00000327946.12/2894, intron 4 of 15)		NA	NA	NA	442911	ENST00000362234.2	195679
chr1.62377125.62377503	Distal Intergenic		NA	NA	NA	163782	ENST00000371153.9	-57691
chr22.31120120.31120505	Promoter (<=1kb)		MIRb	SINE	MIR	140606	ENST00000402395.5	-51
chr5.116574618.116575197	Promoter (<=1kb)		(A)n	Simple_repeat	Simple_repeat	105379132	ENST00000660166.1	0
chr15.40606632.40606849	Intron (ENST00000346991.9/57082, intron 4 of 26)		AluJo;AluJb	SINE;SINE	Alu;Alu	57082	ENST00000534204.1	12360
chr2.237307574.237307964	Distal Intergenic		NA	NA	NA	1293	ENST00000473258.1	22216
chr1.201726833.201727244	Intron (ENST00000685211.1/89796, intron 7 of 33)		MIR	SINE	MIR	100847050	ENST00000577455.1	7325
chr19.5880541.5880993	Intron (ENST00000592091.5/2527, intron 3 of 4)		MIR	SINE	MIR	2527	ENST00000588525.1	-10001
chr10.79391459.79392025	Intron (ENST00000438554.2/ENST00000438554.2, intron 1 of 1)		L2b	LINE	L2	10105	ENST00000448165.1	43801
chr5.55591435.55592094	Distal Intergenic		MLT1L;L2b;AluSx	LTR;LINE;SINE	ERVL-MaLR;L2;Alu	153129	ENST00000515754.1	53774
chr8.143943619.143945060	Promoter (<=1kb)		(CCCT)n;(GCCTCCA)n	Simple_repeat;Simple_repeat	Simple_repeat;Simple_repeat	5339	ENST00000354589.7	0
chr16.56691751.56692494	Distal Intergenic		AluSx3;AluSz	SINE;SINE	Alu;Alu	4501	ENST00000564974.1	9270
chr1.57007931.57008242	Intron (ENST00000371236.7/1600, intron 14 of 14)		NA	NA	NA	732	ENST00000696164.1	-33548
chr17.17170343.17171253	Promoter (<=1kb)		NA	NA	NA	23164	ENST00000578548.1	0
chr3.101924393.101924885	Exon (ENST00000657494.1/ENST00000657494.1, exon 3 of 4)		L1PA7	LINE	L1	152225	ENST00000465215.1	-15974
chrX.100995335.100995945	Distal Intergenic		L1ME4c	LINE	L1	392509	ENST00000494863.2	7931
chr17.82613395.82614169	Intron (ENST00000574694.1/ENST00000574694.1, intron 1 of 1)		NA	NA	NA	56270	ENST00000577774.1	3350
chr10.29204114.29204499	Distal Intergenic		NA	NA	NA	84569	ENST00000375500.8	-84562
chr10.51698564.51700727	Promoter (<=1kb)		(ACCTGG)n;(CCAGGG)n;MIRb;Charlie5	Simple_repeat;Simple_repeat;SINE;DNA	Simple_repeat;Simple_repeat;MIR;hAT-Charlie	23283	ENST00000331173.6	0
chr7.55365296.55367002	Promoter (<=1kb)		(CGG)n;MER34;MER34	Simple_repeat;LTR;LTR	Simple_repeat;ERV1;ERV1	55915	ENST00000254770.3	0
chr18.13253785.13254405	Intron (ENST00000590371.5/753, intron 1 of 2)		L2	LINE	L2	753	ENST00000676891.1	-12237
chr9.100579784.100580194	Promoter (1-2kb)		AluJb	SINE	Alu	347273	ENST00000307584.6	1705
chr12.6554156.6554672	Promoter (1-2kb)		NA	NA	NA	25900	ENST00000619571.5	1370
chr6.134060346.134060960	Distal Intergenic		LTR67B	LTR	ERVL	154091	ENST00000275230.6	-7722
chr10.27240201.27241643	Promoter (<=1kb)		(CGC)n;MIRb;FLAM_C	Simple_repeat;SINE;SINE	Simple_repeat;MIR;Alu	91452	ENST00000677440.1	0
chr5.53934221.53934901	Intron (ENST00000504924.6/54622, intron 4 of 4)		NA	NA	NA	693166	ENST00000384895.1	16698
chr3.58627351.58627944	Promoter (<=1kb)		MIRb;(TG)n;L2a	SINE;Simple_repeat;LINE	MIR;Simple_repeat;L2	11170	ENST00000649301.1	0
chr12.26528849.26529474	Intron (ENST00000381340.8/3709, intron 37 of 56)		L2a	LINE	L2	3709	ENST00000543958.1	-33289
chr5.149310894.149311286	Intron (ENST00000296721.9/134265, intron 8 of 18)		MIR	SINE	MIR	134265	ENST00000513665.1	-4354
chr15.67331732.67332006	Intron (ENST00000335894.9/64799, intron 4 of 20)		MLT1J	LTR	ERVL-MaLR	64799	ENST00000559172.1	-25339
chr9.133658475.133659440	Promoter (1-2kb)		MIRc	SINE	MIR	138948	ENST00000425189.1	-1162
chr12.49088122.49088721	Promoter (1-2kb)		NA	NA	NA	105369759	ENST00000553174.1	-1487
chr11.20000471.20001133	Intron (ENST00000360655.8/89797, intron 11 of 37)		L2c	LINE	L2	100874013	ENST00000534036.1	-19134
chr13.29210578.29211135	Intron (ENST00000612955.6/23281, intron 5 of 15)		L1PB1	LINE	L1	100874106	ENST00000434779.5	39419
chr10.119743052.119743656	Intron (ENST00000649297.1/22876, intron 2 of 20)		L2c;(G)n	LINE;Simple_repeat	L2;Simple_repeat	22876	ENST00000649957.1	-7215
chr5.179265505.179266006	Intron (ENST00000251582.12/9509, intron 3 of 21)		NA	NA	NA	9509	ENST00000518335.3	79424
chr12.67705816.67706314	Distal Intergenic		NA	NA	NA	101927901	ENST00000542219.1	23161
chr2.229974164.229974830	Intron (ENST00000373652.7/130888, intron 2 of 4)		MIR3;LTR82B;LTR82B	SINE;LTR;LTR	MIR;ERVL;ERVL	9320	ENST00000435716.5	-50925
chr12.105262867.105263145	Intron (ENST00000548458.6/387882, intron 1 of 6)		NA	NA	NA	55198	ENST00000547439.5	-26664
chr7.155643805.155645311	Promoter (<=1kb)		G-rich;(GC)n;(CGG)n	Low_complexity;Simple_repeat;Simple_repeat	Low_complexity;Simple_repeat;Simple_repeat	100506302	ENST00000401694.4	0
chr7.54758386.54759769	Promoter (<=1kb)		NA	NA	NA	100996654	ENST00000439413.4	0
chr2.161010704.161011010	Distal Intergenic		L1PA7	LINE	L1	10010	ENST00000259075.6	-125898
chr6.149318585.149319054	Promoter (<=1kb)		NA	NA	NA	23118	ENST00000461481.5	3
chr7.84548326.84549680	Promoter (<=1kb)		NA	NA	NA	101927378	ENST00000446000.1	0
chr3.61807866.61808162	Intron (ENST00000474889.6/5793, intron 2 of 29)		NA	NA	NA	5793	ENST00000295874.14	245955
chr22.41891293.41891976	Exon (ENST00000491541.1/6721, exon 3 of 13)		L4_C_Mam	LINE	RTE-X	6721	ENST00000463741.1	-5092
chr4.48024601.48025418	Promoter (<=1kb)		MER102a	DNA	hAT-Charlie	152519	ENST00000511123.1	0
chr7.663740.664524	Intron (ENST00000544935.5/5575, intron 4 of 10)		MIR;MIRc	SINE;SINE	MIR;MIR	5575	ENST00000414568.5	27270
chr8.131973858.131974556	Intron (ENST00000254624.10/23167, intron 10 of 22)		MER5B;MIR	DNA;SINE	hAT-Charlie;MIR	23167	ENST00000519920.1	-9583
chr3.179347372.179348570	Promoter (<=1kb)		AluJo	SINE	Alu	55669	ENST00000471841.6	0
chr4.28911514.28911984	Distal Intergenic		MLT1A0;L2a	LTR;LINE	ERVL-MaLR;L2	102723764	ENST00000654257.1	-84514
chr11.121330756.121331367	Distal Intergenic		LTR79;L2b	LTR;LINE	ERVL;L2	6309	ENST00000527183.1	25006
chr3.47009185.47010024	Promoter (<=1kb)		NA	NA	NA	100129354	ENST00000641269.1	-800
chr4.102578853.102579161	Promoter (<=1kb)		MIRb	SINE	MIR	4790	ENST00000508584.1	989
chr8.11086293.11086868	Intron (ENST00000416569.3/286046, intron 1 of 2)		MIR1_Amn	SINE	MIR	101929269	ENST00000532453.1	-19204
chr7.75442258.75442832	Promoter (<=1kb)		NA	NA	NA	100101267	ENST00000607367.5	0
chr22.23231452.23231785	Intron (ENST00000479188.5/613, intron 1 of 4)		AluJr;(ATAAA)n	SINE;Simple_repeat	Alu;Simple_repeat	613	ENST00000480973.1	-19247
chr1.114756938.114758274	Promoter (<=1kb)		(CAC)n	Simple_repeat	Simple_repeat	7812	ENST00000339438.10	0
chr18.43882434.43882987	Distal Intergenic		NA	NA	NA	124904291	ENST00000649259.1	-331984
chr17.16929068.16929387	Exon (ENST00000261651.6/96597, exon 8 of 14)		NA	NA	NA	96597	ENST00000424239.5	3118
chr16.81798197.81798968	Promoter (<=1kb)		MIR	SINE	MIR	5336	ENST00000565400.5	0
chr5.57835072.57835664	Distal Intergenic		MIRb;MIRb	SINE;SINE	MIR;MIR	101928539	ENST00000510444.1	63498
chr2.8548098.8548682	Intron (ENST00000670008.1/101929567, intron 3 of 3)		MER20B;L2b	DNA;LINE	hAT-Charlie;L2	101929567	ENST00000662379.1	32926
chr13.46356187.46356497	3' UTR		L2a	LINE	L2	80183	ENST00000487195.5	-5180
chr9.76259044.76259836	Intron (ENST00000545128.5/5125, intron 24 of 36)		L2a;(AC)n;L2a;L2;MIR3	LINE;Simple_repeat;LINE;LINE;SINE	L2;Simple_repeat;L2;L2;MIR	5125	ENST00000673745.1	-36912
chr2.67674797.67675012	Intron (ENST00000419809.1/105374786, intron 1 of 1)		NA	NA	NA	105374786	ENST00000419809.1	9065
chr12.112270669.112271356	Intron (ENST00000550722.5/283450, intron 11 of 75)		MIRb;L2;L1MB7;MLT1F1	SINE;LINE;LINE;LTR	MIR;L2;L1;ERVL-MaLR	283450	ENST00000311694.7	2437
chr17.17551365.17551848	Intron (ENST00000395782.5/10400, intron 2 of 6)		NA	NA	NA	10400	ENST00000395782.5	25617
chr11.15552350.15552714	Promoter (<=1kb)		L1MC3	LINE	L1	105376569	ENST00000527770.1	-141
chr3.46847018.46847460	Intron (ENST00000713932.1/4634, intron 6 of 7)		NA	NA	NA	339906	ENST00000661693.1	-12923
chr22.41968547.41969539	Promoter (<=1kb)		MIRb;L2c;MIRb;L2c;(GGCCTGG)n	SINE;LINE;SINE;LINE;Simple_repeat	MIR;L2;MIR;L2;Simple_repeat	55964	ENST00000644076.2	0
chr1.204466883.204467511	Promoter (<=1kb)		G-rich	Low_complexity	Low_complexity	5287	ENST00000367184.2	0
chr13.42934812.42935350	Exon (ENST00000396712.2/ENST00000396712.2, exon 1 of 1)		L2	LINE	L2	94240	ENST00000535677.5	28233
chr15.57424861.57425476	Intron (ENST00000559194.1/84952, intron 2 of 2)		Charlie29a;AluJo;AluSz	DNA;SINE;SINE	hAT-Charlie;Alu;Alu	84952	ENST00000557813.2	47715
chrX.69195297.69195668	Promoter (<=1kb)		MIR3	SINE	MIR	100996279	ENST00000654300.1	0
chr1.185594198.185595152	Intron (ENST00000667194.1/101929093, intron 2 of 3)		(AC)n;L2c;MIR	Simple_repeat;LINE;SINE	Simple_repeat;L2;MIR	101929093	ENST00000665129.1	33340
chr18.9362647.9363395	Intron (ENST00000583147.5/57045, intron 3 of 6)		(TG)n;L1MC5a	Simple_repeat;LINE	Simple_repeat;L1	57045	ENST00000581641.1	27797
chr5.41016861.41017381	Intron (ENST00000706664.1/730, intron 18 of 18)		L2a	LINE	L2	133558	ENST00000511934.5	-16793
chr4.15405162.15405614	Intron (ENST00000397700.6/114905, intron 2 of 3)		MLT1L	LTR	ERVL-MaLR	101929095	ENST00000502344.5	22300
chr5.42631096.42631620	Intron (ENST00000230882.9/2690, intron 3 of 9)		MER4D0;L2b	LTR;LINE	ERV1;L2	2690	ENST00000622294.2	65232
chr6.12314059.12314691	Distal Intergenic		MamTip3	DNA	hAT-Tip100	1906	ENST00000379375.6	23698
chr11.118195092.118195701	Intron (ENST00000356289.10/120425, intron 9 of 9)		NA	NA	NA	120425	ENST00000531530.5	9689
chr9.129258321.129258688	Promoter (<=1kb)		(GCCCC)n	Simple_repeat	Simple_repeat	105376290	ENST00000427080.2	0
chr8.125259831.125260498	Intron (ENST00000517532.5/286053, intron 5 of 6)		MIRc;MIR3;MIR3	SINE;SINE;SINE	MIR;MIR;MIR	286053	ENST00000521460.1	-102528
chr2.219475321.219476682	Intron (ENST00000312358.12/10290, intron 18 of 40)		Charlie19a;Charlie22a;MER102b	DNA;DNA;DNA	hAT-Charlie;hAT-Charlie;hAT-Charlie	10290	ENST00000485069.1	3659
chr3.112604575.112604893	3' UTR		Tigger1	DNA	TcMar-Tigger	151887	ENST00000479368.1	5387
chr1.32062276.32063082	Intron (ENST00000366152.3/ENST00000366152.3, intron 1 of 2)		AluY;MIRb	SINE;SINE	Alu;MIR	55116	ENST00000487305.5	-8949
chr14.92401491.92402259	Intron (ENST00000393265.6/123041, intron 2 of 16)		MIRb	SINE	MIR	123041	ENST00000554461.5	-6120
chr5.59873053.59873498	Intron (ENST00000340635.11/5144, intron 1 of 14)		NA	NA	NA	5144	ENST00000405053.7	19787
chr1.109667493.109668667	Promoter (<=1kb)		AluJo	SINE	Alu	2946	ENST00000442650.5	0
chrX.1492010.1492436	Promoter (1-2kb)		NA	NA	NA	286530	ENST00000460672.6	1917
chr8.11679348.11679836	Intron (ENST00000528712.5/2626, intron 1 of 6)		NA	NA	NA	2626	ENST00000532977.1	2388
chr18.29165133.29165578	Distal Intergenic		NA	NA	NA	105372045	ENST00000666254.1	-464264
chr9.18393274.18393932	Intron (ENST00000680146.1/92949, intron 2 of 29)		MER81;MLT1L	DNA;LTR	hAT-Blackjack;ERVL-MaLR	92949	ENST00000327883.11	-80168
chrX.56920483.56920807	Intron (ENST00000640101.1/169981, intron 4 of 7)		L1PA6	LINE	L1	169981	ENST00000639791.1	59656
chr9.76905813.76906801	Promoter (<=1kb)		NA	NA	NA	158471	ENST00000376718.8	0
chr3.37205962.37206366	Exon (ENST00000702636.1/105377642, exon 3 of 4)		HERVH-int	LTR	ERV1	9209	ENST00000461672.5	-22273
chr1.93702467.93703030	Intron (ENST00000370244.5/8412, intron 3 of 13)		NA	NA	NA	8412	ENST00000260502.11	-20630
chr2.48795046.48795354	Distal Intergenic		MLT1H	LTR	ERVL-MaLR	286749	ENST00000470560.1	26084
chr3.157094724.157095162	Intron (ENST00000665841.1/100498859, intron 1 of 2)		L2a	LINE	L2	100498859	ENST00000665438.1	4806
chr15.47340077.47341097	Promoter (1-2kb)		L2a	LINE	L2	80031	ENST00000560636.5	1010
chr3.127746507.127747204	Intron (ENST00000453507.7/11343, intron 3 of 6)		(TGTCCC)n	Simple_repeat	Simple_repeat	11343	ENST00000398101.7	-10150
chr6.54059820.54060602	Intron (ENST00000505762.1/101927189, intron 2 of 2)		NA	NA	NA	100873951	ENST00000631364.1	2738
chr1.25784608.25785223	Downstream (<=300bp)		MIR3;L2a	SINE;LINE	MIR;L2	57134	ENST00000487493.1	3894
chr12.52542685.52543106	Distal Intergenic		(AC)n	Simple_repeat	Simple_repeat	112802	ENST00000267119.6	10039
chr8.142545415.142546019	Promoter (1-2kb)		(CCCCTCA)n	Simple_repeat	Simple_repeat	575	ENST00000518812.1	1914
chr7.76069076.76069616	Distal Intergenic		AluJr;(AGG)n	SINE;Simple_repeat	Alu;Simple_repeat	4191	ENST00000424167.2	8708
chr6.27892574.27894059	Promoter (<=1kb)		NA	NA	NA	8336	ENST00000359611.4	0
chr14.52925523.52926540	Promoter (1-2kb)		AluSz;AluSz;(AC)n;Tigger10	SINE;SINE;Simple_repeat;DNA	Alu;Alu;Simple_repeat;TcMar-Tigger	10979	ENST00000555692.5	1859
chr6.69584674.69585712	Distal Intergenic		NA	NA	NA	55788	ENST00000651675.1	113412
chr10.12807186.12808661	Intron (ENST00000619168.5/57118, intron 6 of 10)		L2b;AluSq	LINE;SINE	L2;Alu	105376418	ENST00000649832.1	-68798
chr2.191791754.191792486	Promoter (<=1kb)		NA	NA	NA	729254	ENST00000413304.3	-311
chr18.51039057.51039398	Intron (ENST00000590722.2/4089, intron 2 of 8)		AluSz6;Charlie1b;MLT1K	SINE;DNA;LTR	Alu;hAT-Charlie;ERVL-MaLR	4089	ENST00000611848.2	-7522
chr8.119193068.119193354	Intron (ENST00000522112.6/114569, intron 2 of 4)		MER63B	DNA	hAT-Blackjack	114569	ENST00000534619.5	-14595
chr1.29282947.29283682	Promoter (<=1kb)		NA	NA	NA	10076	ENST00000531385.1	-41
chr1.151988177.151988964	Intron (ENST00000368811.8/6281, intron 1 of 2)		NA	NA	NA	6281	ENST00000368809.1	3614
chr1.150604519.150605394	Intron (ENST00000369016.8/2029, intron 4 of 4)		LTR78;AluSq;LTR78	LTR;SINE;LTR	ERV1;Alu;ERV1	2029	ENST00000513281.5	23722
chr1.234554782.234555335	Exon (ENST00000664950.1/ENST00000664950.1, exon 2 of 2)		AluJr4;(CCTCCCC)n	SINE;Simple_repeat	Alu;Simple_repeat	100506795	ENST00000663964.1	-22979
chr11.69008607.69009142	Intron (ENST00000309099.7/116535, intron 2 of 2)		MIR3	SINE	MIR	101928200	ENST00000569432.1	-3141
chr1.117793982.117794486	Distal Intergenic		MamRep605	LTR?	LTR?	54834	ENST00000491626.5	93247
chr10.102633410.102633669	3' UTR		NA	NA	NA	81603	ENST00000710327.1	-8834
chr7.111409820.111410387	Intron (ENST00000405709.7/83943, intron 3 of 5)		L1MEc	LINE	L1	83943	ENST00000450877.5	-16905
chr3.162492386.162493106	Distal Intergenic		MER110;MER110-int	LTR;LTR	ERV1;ERV1	647107	ENST00000462928.5	785467
chr21.45129474.45130138	Promoter (1-2kb)		NA	NA	NA	104	ENST00000464215.2	1021
chr1.10612511.10613186	Exon (ENST00000663738.1/ENST00000663738.1, exon 2 of 2)		MamRTE1	LINE	RTE-BovB	54897	ENST00000447850.3	31890
chr18.45590409.45591009	Intron (ENST00000586448.5/8170, intron 2 of 20)		LFSINE_Vert;MIR	SINE;SINE	tRNA;MIR	8170	ENST00000255226.11	-24467
chr1.72851698.72851960	Intron (ENST00000715649.1/105378799, intron 7 of 7)		MamGypsy2-I;MamGypsy2-I	LTR;LTR	Gypsy;Gypsy	105378798	ENST00000666853.1	46871
chr8.41762236.41762669	Intron (ENST00000347528.8/286, intron 1 of 41)		L2c	LINE	L2	286	ENST00000705522.1	4808
chr18.48997767.48998827	Distal Intergenic		Arthur1A;MER5B;MER5B	DNA;DNA;DNA	hAT-Tip100;hAT-Charlie;hAT-Charlie	100129878	ENST00000584252.1	-24876
chr3.131353416.131353985	Intron (ENST00000502521.1/339874, intron 2 of 3)		(AT)n	Simple_repeat	Simple_repeat	339874	ENST00000668739.1	7695
chr11.87453785.87454553	Distal Intergenic		MIRb	SINE	MIR	65084	ENST00000528861.1	134718
chr1.177278535.177278960	Exon (ENST00000361539.5/57795, exon 7 of 8)		NA	NA	NA	57795	ENST00000478325.1	21675
chr11.65301779.65302366	Intron (ENST00000525924.2/23649, intron 17 of 17)		NA	NA	NA	23649	ENST00000706542.1	7710
chr17.38875044.38875286	Promoter (1-2kb)		(GT)n;G-rich	Simple_repeat;Low_complexity	Simple_repeat;Low_complexity	3927	ENST00000419929.1	1154
chr22.50189972.50190767	Promoter (<=1kb)		NA	NA	NA	80305	ENST00000395827.5	0
chr8.125556187.125557209	Distal Intergenic		MIRc;MER5A1	SINE;DNA	MIR;hAT-Charlie	105375746	ENST00000521991.2	69507
chr3.68560801.68561201	Distal Intergenic		MIRc	SINE	MIR	105377146	ENST00000658216.1	60188
chr16.28572514.28573623	Intron (ENST00000564682.5/112869, intron 1 of 2)		AluSq;L2	SINE;LINE	Alu;L2	112869	ENST00000567447.1	-16494
chr1.15949166.15950180	Promoter (1-2kb)		NA	NA	NA	7709	ENST00000464719.1	-1874
chr12.6603161.6603431	Promoter (<=1kb)		(CTCC)n	Simple_repeat	Simple_repeat	1108	ENST00000430771.2	-19
chr1.229070180.229070521	Distal Intergenic		NA	NA	NA	105373158	ENST00000658958.1	24374
chr5.67215634.67216320	Distal Intergenic		NA	NA	NA	4064	ENST00000256447.5	-18835
chr12.80175404.80175820	Intron (ENST00000643417.1/283310, intron 3 of 22)		NA	NA	NA	283310	ENST00000547103.7	75867
chr9.137556026.137556467	Intron (ENST00000277540.7/92715, intron 8 of 8)		NA	NA	NA	64975	ENST00000371443.6	4147
chr16.84819506.84820307	Promoter (<=1kb)		MIRb;MIRb	SINE;SINE	MIR;MIR	83716	ENST00000566151.1	0
chr9.128911071.128912038	Promoter (<=1kb)		NA	NA	NA	56262	ENST00000492784.1	-706
chr4.129355232.129356009	Distal Intergenic		NA	NA	NA	105377417	ENST00000659495.1	21495
chr11.2301918.2302596	Promoter (<=1kb)		(GGAGA)n;G-rich	Simple_repeat;Low_complexity	Simple_repeat;Low_complexity	10077	ENST00000437313.1	0
chr9.125694499.125694815	Intron (ENST00000373511.6/79109, intron 1 of 10)		NA	NA	NA	79109	ENST00000427078.5	12362
chr10.16756758.16757101	Intron (ENST00000377921.7/6251, intron 3 of 7)		Tigger2a;(TG)n	DNA;Simple_repeat	TcMar-Tigger;Simple_repeat	6251	ENST00000377921.7	60282
chr15.74177750.74178127	Promoter (1-2kb)		MamSINE1;MIR3	SINE;SINE	tRNA-RTE;MIR	124903523	ENST00000561647.1	1099
chr13.96684443.96684901	Intron (ENST00000376705.4/266722, intron 1 of 1)		(TA)n	Simple_repeat	Simple_repeat	100616137	ENST00000635771.1	257214
chr1.54276718.54276979	Intron (ENST00000610401.6/23648, intron 5 of 17)		L2c;L2c	LINE;LINE	L2;L2	23648	ENST00000420121.5	-19452
chr13.29539725.29540642	Intron (ENST00000380752.10/6541, intron 2 of 12)		NA	NA	NA	6541	ENST00000473577.1	-20215
chr7.99499447.99500625	Promoter (<=1kb)		AluSx3	SINE	Alu	84124	ENST00000651364.1	0
chr13.43664458.43665162	Intron (ENST00000690772.1/55068, intron 2 of 16)		NA	NA	NA	55068	ENST00000658176.1	-34994
chr11.44928659.44929319	3' UTR		AluSc;MIR3	SINE;SINE	Alu;MIR	90139	ENST00000520278.1	2292
chrX.22634146.22635145	Intron (ENST00000687248.1/100873065, intron 4 of 5)		MLT1G;MER94;MER103C	LTR;DNA;DNA	ERVL-MaLR;hAT-Blackjack;hAT-Charlie	158506	ENST00000323684.4	361233
chr3.153614449.153615218	Intron (ENST00000493214.2/105374165, intron 3 of 6)		NA	NA	NA	152118	ENST00000623038.1	129954
chr15.56957894.56958938	Intron (ENST00000438423.6/6938, intron 3 of 20)		L1ME1;L1ME1;MER3;(GA)n;(GT)n;AluJr	LINE;LINE;DNA;Simple_repeat;Simple_repeat;SINE	L1;L1;hAT-Charlie;Simple_repeat;Simple_repeat;Alu	6938	ENST00000561152.1	38377
chr22.31271148.31271997	Promoter (<=1kb)		MIRb;L3	SINE;LINE	MIR;CR1	3985	ENST00000482270.5	-474
chr14.67457801.67458465	Intron (ENST00000555638.5/161145, intron 5 of 8)		L2a	LINE	L2	105370542	ENST00000554675.1	8881
chr22.46116298.46117039	Distal Intergenic		NA	NA	NA	406884	ENST00000385140.1	2612
chr16.3481294.3482207	Promoter (1-2kb)		AluSz	SINE	Alu	79903	ENST00000575754.1	-1139
chr21.35428219.35428903	Intron (ENST00000475045.6/101928269, intron 9 of 12)		L1MC4	LINE	L1	100506403	ENST00000494829.1	36426
chr6.89375464.89375811	Intron (ENST00000369415.9/58528, intron 5 of 6)		(GT)n	Simple_repeat	Simple_repeat	51465	ENST00000435041.3	-22742
chr12.56243628.56244466	Promoter (<=1kb)		NA	NA	NA	283373	ENST00000548241.1	261
chr2.86787735.86788076	Promoter (1-2kb)		MIRb;(AG)n;(GT)n	SINE;Simple_repeat;Simple_repeat	MIR;Simple_repeat;Simple_repeat	925	ENST00000699438.1	1202
chr10.3782550.3783794	Promoter (<=1kb)		NA	NA	NA	1316	ENST00000173785.4	-499
chr20.1802929.1804071	Exon (ENST00000661517.1/ENST00000661517.1, exon 3 of 4)		MIR1_Amn;(CCGCT)n	SINE;Simple_repeat	MIR;Simple_repeat	124904858	ENST00000702291.1	6580
chr13.73199060.73199521	Distal Intergenic		(ACAC)n	Simple_repeat	Simple_repeat	688	ENST00000464404.2	124045
chrX.1435279.1435804	Promoter (<=1kb)		(GCACA)n	Simple_repeat	Simple_repeat	8623	ENST00000463763.6	0
chr2.95316957.95317633	Promoter (<=1kb)		(AGAGGAC)n;G-rich	Simple_repeat;Low_complexity	Simple_repeat;Low_complexity	30818	ENST00000698060.1	-213
chr1.99986812.99987203	Intron (ENST00000638371.1/23443, intron 1 of 7)		AluJb;MIR3	SINE;SINE	Alu;MIR	23443	ENST00000422078.1	-5840
chr13.73035743.73036167	Distal Intergenic		MER103C;(T)n;AluJb	DNA;Simple_repeat;SINE	hAT-Charlie;Simple_repeat;Alu	688	ENST00000477333.5	-18809
chr2.27051890.27052544	Promoter (<=1kb)		NA	NA	NA	60509	ENST00000437006.1	0
chr13.113203958.113204598	Intron (ENST00000337344.9/55795, intron 1 of 13)		NA	NA	NA	55795	ENST00000462853.1	-3285
chr16.89958027.89958340	Promoter (<=1kb)		MLT1K;MLT1K	LTR;LTR	ERVL-MaLR;ERVL-MaLR	54849	ENST00000562044.1	-11
chr11.134120045.134120745	Intron (ENST00000532252.5/83700, intron 2 of 5)		NA	NA	NA	83700	ENST00000524969.5	-5594
chr15.41944084.41944757	Intron (ENST00000220325.9/30844, intron 2 of 5)		MIR3;MIRc	SINE;SINE	MIR;MIR	101928363	ENST00000564168.2	22667
chr2.105950920.105951655	Intron (ENST00000652190.1/124906055, intron 1 of 3)		MLT1J2	LTR	ERVL-MaLR	124906055	ENST00000423727.1	8654
chr1.235739166.235739556	Promoter (1-2kb)		NA	NA	NA	1130	ENST00000473037.5	-1159
chr2.1591970.1592358	Intron (ENST00000438247.1/ENST00000438247.1, intron 2 of 2)		(GGCTGG)n	Simple_repeat	Simple_repeat	102723730	ENST00000640435.1	39525
chr1.203316645.203317236	Distal Intergenic		MER102a	DNA	hAT-Charlie	7832	ENST00000290551.5	11126
chr7.128347634.128347982	Distal Intergenic		NA	NA	NA	55131	ENST00000459726.1	-3726
chr3.46849914.46850563	Intron (ENST00000713932.1/4634, intron 6 of 7)		NA	NA	NA	4634	ENST00000655244.1	11085
chr10.92823905.92824176	Distal Intergenic		AluSp	SINE	Alu	54536	ENST00000671701.1	-2655
chr17.17849997.17850354	Promoter (<=1kb)		MamRTE1	LINE	RTE-BovB	146691	ENST00000486413.1	949
chr10.85846895.85847412	Intron (ENST00000327946.12/2894, intron 8 of 15)		MLT1L	LTR	ERVL-MaLR	2894	ENST00000552278.2	-233762
chr3.75393320.75393740	Promoter (1-2kb)		LTR5_Hs	LTR	ERVK	124905452	ENST00000493276.1	-1510
chrX.19908407.19909047	Distal Intergenic		L1MC4;MER50;MER50;L1MC4	LINE;LTR;LTR;LINE	L1;ERV1;ERV1;L1	30011	ENST00000397821.8	-20807
chr19.3094662.3095881	Promoter (<=1kb)		(CCCTG)n	Simple_repeat	Simple_repeat	2767	ENST00000586763.1	13
chr15.72615342.72615994	Exon (ENST00000563464.1/ENST00000563464.1, exon 1 of 1)		L1M1	LINE	L1	102723640	ENST00000565305.6	20962
chr4.3166200.3166931	Intron (ENST00000680239.1/3064, intron 29 of 66)		L1PA7	LINE	L1	3064	ENST00000509618.1	5838
chr19.11964551.11965573	Promoter (<=1kb)		MER57E3	LTR	ERV1	284390	ENST00000592625.5	0
chr14.103624935.103625312	Intron (ENST00000557172.5/3831, intron 1 of 2)		NA	NA	NA	3831	ENST00000348520.10	-3865
chr1.95974641.95974949	Intron (ENST00000442558.5/102723661, intron 1 of 1)		L1PA8	LINE	L1	102723661	ENST00000671269.1	-17028
chr2.219441352.219442283	Promoter (<=1kb)		MIR1_Amn;(CGCCGC)n	SINE;Simple_repeat	MIR;Simple_repeat	10290	ENST00000435853.5	0
chr14.103155099.103155357	Distal Intergenic		NA	NA	NA	7127	ENST00000559255.1	22351
chr16.57600085.57600767	Distal Intergenic		MIR3	SINE	MIR	9289	ENST00000565587.5	-9885
chr17.28282344.28283068	Intron (ENST00000577198.5/284085, intron 2 of 2)		AluSp;AluSz6;(ACAGAAT)n	SINE;SINE;Simple_repeat	Alu;Alu;Simple_repeat	101926984	ENST00000584928.2	-10000
chr12.100798873.100799167	Intron (ENST00000549155.6/121601, intron 3 of 10)		MIR3	SINE	MIR	121601	ENST00000392979.7	4066
chr18.10406166.10406478	Promoter (<=1kb)		NA	NA	NA	105371988	ENST00000671418.1	-80
chr19.44770501.44771109	Distal Intergenic		AluSz;L1PA16	SINE;LINE	Alu;L1	23624	ENST00000341505.4	-6760
chr12.57751549.57752767	Promoter (<=1kb)		(CCT)n	Simple_repeat	Simple_repeat	1019	ENST00000257904.11	0
chr6.42121499.42121780	Intron (ENST00000696229.1/647024, intron 3 of 5)		NA	NA	NA	647024	ENST00000356542.5	20839
chrX.139720043.139720632	Distal Intergenic		Tigger15a;BC200	DNA;scRNA	TcMar-Tigger;scRNA	4168	ENST00000414978.5	-11827
chr4.42391580.42392558	Promoter (<=1kb)		MIRb;L2c	SINE;LINE	MIR;L2	105374428	ENST00000663539.1	0
chr3.69240472.69241344	Intron (ENST00000398540.8/23150, intron 7 of 22)		AluSc8;OldhAT1;MER103C	SINE;DNA;DNA	Alu;hAT-Ac;hAT-Charlie	23150	ENST00000483668.5	8868
chr11.134579502.134580265	Distal Intergenic		NA	NA	NA	124902799	ENST00000532652.1	16106
chr9.91089537.91090135	Exon (ENST00000666264.1/100507103, exon 3 of 3)		NA	NA	NA	100507103	ENST00000663149.1	12372
chr1.207136571.207136845	Intron (ENST00000367070.8/722, intron 9 of 11)		ERV3-16A3_I-int;MER34D	LTR;LTR	ERVL;ERV1	722	ENST00000424088.1	32193
chr9.124298826.124299193	Promoter (<=1kb)		MIR;MIRb	SINE;SINE	MIR;MIR	10783	ENST00000447379.1	-792
chr2.155894758.155895676	Distal Intergenic		NA	NA	NA	101929378	ENST00000448255.5	128937
chr1.38261333.38261995	Distal Intergenic		L2b	LINE	L2	339442	ENST00000649079.1	-46527
chr14.32744858.32746043	Intron (ENST00000280979.9/9472, intron 11 of 13)		L1MA2;(TC)n;L1MA2	LINE;Simple_repeat;LINE	L1;Simple_repeat;L1	9472	ENST00000554740.1	9007
chr1.164914280.164914484	Promoter (1-2kb)		(GT)n	Simple_repeat	Simple_repeat	107985451	ENST00000701347.1	-1827
chr17.48054078.48055018	Promoter (<=1kb)		NA	NA	NA	4779	ENST00000579537.5	0
chr11.127867049.127868409	Distal Intergenic		MIRc;A-rich;MIR3	SINE;Low_complexity;SINE	MIR;Low_complexity;MIR	105369563	ENST00000670942.1	-227349
chr2.26925131.26925806	Intron (ENST00000450961.5/56896, intron 3 of 3)		NA	NA	NA	56896	ENST00000484882.1	-12653
chr20.3811599.3812240	Promoter (<=1kb)		NA	NA	NA	101929125	ENST00000620777.1	215
chr7.150976540.150977784	Promoter (<=1kb)		MIR3	SINE	MIR	3757	ENST00000713700.1	0
chr1.208104089.208104424	Intron (ENST00000367033.4/5362, intron 4 of 31)		L2b	LINE	L2	5362	ENST00000463510.1	-63825
chr17.74647983.74648791	Distal Intergenic		(GGGGA)n	Simple_repeat	Simple_repeat	326624	ENST00000340415.7	-21787
chr10.78861521.78862198	Distal Intergenic		NA	NA	NA	283050	ENST00000428862.5	100196
chr11.86719711.86720495	Distal Intergenic		NA	NA	NA	102724775	ENST00000532979.1	-6860
chr9.37350917.37351273	Intron (ENST00000336755.10/84186, intron 7 of 8)		MIR3	SINE	MIR	84186	ENST00000496099.1	23597
chr9.120107010.120107556	Distal Intergenic		MER5A1;MIRb;L2c	DNA;SINE;LINE	hAT-Charlie;MIR;L2	107987123	ENST00000454204.1	133916
chr16.66248203.66248529	Distal Intergenic		NA	NA	NA	1003	ENST00000565334.5	-118161
chr6.112409232.112409630	Distal Intergenic		MamGypLTR1c;MamRep38	LTR;DNA	Gypsy;hAT	101927664	ENST00000667059.1	-12868
chr5.119888150.119888763	Distal Intergenic		L2a;L2c	LINE;LINE	L2;L2	340069	ENST00000335286.10	258552
chr1.116593294.116593720	Intron (ENST00000369483.5/3321, intron 8 of 11)		NA	NA	NA	965	ENST00000369487.3	-22255
chr3.122890084.122890622	Exon (ENST00000610128.2/100129550, exon 1 of 1)		Plat_L3	LINE	CR1	100129550	ENST00000610128.2	3143
chr6.155084647.155084948	Intron (ENST00000461783.7/26230, intron 3 of 28)		NA	NA	NA	26230	ENST00000535583.1	-36968
chr1.53452245.53452520	Distal Intergenic		MIRb;MIR	SINE;SINE	MIR;MIR	63948	ENST00000371445.3	-6879
chr16.88077989.88078513	Distal Intergenic		L1MEd;L1MB7	LINE;LINE	L1;L1	54971	ENST00000481948.1	6916
chr20.40562096.40562439	Distal Intergenic		NA	NA	NA	9935	ENST00000373313.3	126797
chr10.50526944.50527904	Intron (ENST00000429490.5/259230, intron 2 of 9)		AluSc;MIR;MIR;MIR	SINE;SINE;SINE;SINE	Alu;MIR;MIR;MIR	259230	ENST00000498514.5	-60012
chr1.44807289.44808437	Promoter (<=1kb)		NA	NA	NA	343521	ENST00000339355.3	0
chr1.116463641.116464239	Exon (ENST00000430107.2/101929023, exon 3 of 3)		MER53;MIRb;MIR;MIRb;AluJb	DNA;SINE;SINE;SINE;SINE	hAT;MIR;MIR;MIR;Alu	101929023	ENST00000437308.6	2247
chr3.42739661.42740289	Exon (ENST00000310232.11/152206, exon 9 of 16)		NA	NA	NA	152206	ENST00000472921.1	-6117
chr2.128494366.128495167	Distal Intergenic		MIRb;MIRc	SINE;SINE	MIR;MIR	9394	ENST00000259241.7	-175498
chr4.139915926.139916533	Intron (ENST00000509479.6/55534, intron 1 of 4)		MIRb	SINE	MIR	124900781	ENST00000661355.1	152846
chr5.139655820.139656333	Intron (ENST00000502295.1/51523, intron 1 of 1)		NA	NA	NA	51523	ENST00000509238.1	-3222
chr2.40096168.40096694	Intron (ENST00000599740.1/100128590, intron 1 of 1)		NA	NA	NA	100128590	ENST00000631022.1	-7612
chr3.59831326.59831947	Intron (ENST00000492590.6/2272, intron 8 of 9)		MIR	SINE	MIR	105377110	ENST00000655190.1	22057
chr19.16896515.16897955	Promoter (<=1kb)		G-rich	Low_complexity	Low_complexity	27151	ENST00000600235.5	0
chr11.65504083.65504577	Promoter (1-2kb)		NA	NA	NA	378938	ENST00000618249.1	1169
chr3.37766356.37767220	Intron (ENST00000264741.10/3680, intron 23 of 27)		NA	NA	NA	3680	ENST00000411817.2	-12795
chr16.58102574.58103581	Distal Intergenic		AluSz6;MLT1H;AluSx	SINE;LTR;SINE	Alu;ERVL-MaLR;Alu	29105	ENST00000562443.1	11869
chr2.52289739.52290113	Intron (ENST00000440698.1/730100, intron 7 of 10)		PABL_A-int	LTR	ERV1	105374596	ENST00000435357.2	-80489
chr13.31172115.31172966	Distal Intergenic		MIRb	SINE	MIR	10808	ENST00000630972.2	-9727
chr17.66468883.66469333	Intron (ENST00000413366.8/5578, intron 2 of 16)		NA	NA	NA	101928001	ENST00000584715.5	-52029
chr21.46267064.46267372	Promoter (<=1kb)		NA	NA	NA	8888	ENST00000496607.5	-112
chr2.196799086.196800013	Promoter (<=1kb)		MIR3;AluSc8	SINE;SINE	MIR;Alu	9330	ENST00000263956.8	0
chr10.122636938.122637640	Promoter (1-2kb)		Arthur1B	DNA	hAT-Tip100	1755	ENST00000654082.1	1838
chr15.81297188.81297637	Promoter (<=1kb)		MIRc	SINE	MIR	3603	ENST00000558857.5	200
chr5.107669958.107671953	Promoter (<=1kb)		(A)n;G-rich;(CCGGC)n	Simple_repeat;Low_complexity;Simple_repeat	Simple_repeat;Low_complexity;Simple_repeat	1946	ENST00000333274.11	0
chr15.100339035.100339254	Promoter (<=1kb)		NA	NA	NA	170691	ENST00000378898.8	0
chr15.70362881.70363308	Distal Intergenic		NA	NA	NA	105370880	ENST00000559752.1	142620
chr8.132142825.132143738	Intron (ENST00000388996.10/3786, intron 9 of 14)		MIRb;(AATG)n;MIRb	SINE;Simple_repeat;SINE	MIR;Simple_repeat;MIR	10086	ENST00000673615.1	-31666
chr11.108561462.108562062	Intron (ENST00000265843.9/23086, intron 1 of 5)		NA	NA	NA	23086	ENST00000531386.1	6064
chr19.10118988.10120214	Promoter (<=1kb)		(TCC)n;AluSx1;AluSx	Simple_repeat;SINE;SINE	Simple_repeat;Alu;Alu	8666	ENST00000253108.9	0
chr2.109721976.109722577	Distal Intergenic		L1PA10	LINE	L1	100506563	ENST00000632044.1	37787
chr2.68769654.68770696	Intron (ENST00000463483.5/9938, intron 2 of 7)		L2c;L2c	LINE;LINE	L2;L2	9938	ENST00000409030.7	-4105
chr3.132448139.132449070	Intron (ENST00000260818.11/23317, intron 5 of 55)		L4_A_Mam	LINE	RTE-X	23317	ENST00000471925.1	-7224
chr6.43116069.43116762	Intron (ENST00000476760.1/5754, intron 1 of 1)		(TG)n	Simple_repeat	Simple_repeat	5754	ENST00000481946.5	-13829
chr5.23253550.23254300	Distal Intergenic		LTR16A;ERV3-16A3_I-int	LTR;LTR	ERVL;ERVL	56979	ENST00000635252.1	-189286
chr1.198088510.198089177	Distal Intergenic		NA	NA	NA	140609	ENST00000442588.5	-67817
chr10.84139096.84140498	Promoter (<=1kb)		MIRc;MER5A	SINE;DNA	MIR;hAT-Charlie	27069	ENST00000691609.1	0
chr20.35901873.35902704	Intron (ENST00000374012.8/51230, intron 10 of 17)		MIR	SINE	MIR	51230	ENST00000420233.1	-14476
chr17.59842893.59845168	Promoter (1-2kb)		AluSx1;AluJr;AluSp;(T)n;AluJb;AluSz;AluJb	SINE;SINE;SINE;Simple_repeat;SINE;SINE;SINE	Alu;Alu;Alu;Simple_repeat;Alu;Alu;Alu	406991	ENST00000362134.1	1627
chr3.153354924.153355935	Promoter (1-2kb)		ERV3-16A3_I-int	LTR	ERVL	105374166	ENST00000498457.1	-1172
chr18.48928868.48929192	Promoter (<=1kb)		NA	NA	NA	4092	ENST00000587336.1	990
chr6.131747780.131748182	Distal Intergenic		MER58A;THE1D	DNA;LTR	hAT-Charlie;ERVL-MaLR	643854	ENST00000314099.10	-36763
chr8.125431192.125432968	Promoter (<=1kb)		NA	NA	NA	10221	ENST00000520847.1	0
chr2.122028155.122028962	Intron (ENST00000657880.1/105373595, intron 2 of 8)		MER5A	DNA	hAT-Charlie	105373595	ENST00000657880.1	125654
chr17.49865567.49866164	Distal Intergenic		(GT)n	Simple_repeat	Simple_repeat	255061	ENST00000436235.6	-17498
chr5.150673773.150674522	Promoter (1-2kb)		CR1-3_Croc	LINE	CR1	91977	ENST00000456566.2	1121
chr2.69381267.69381757	Intron (ENST00000357308.9/2673, intron 1 of 19)		AluSx;AluJr;AluJr	SINE;SINE;SINE	Alu;Alu;Alu	2673	ENST00000674438.1	5373
chr17.81579722.81580694	Intron (ENST00000331134.11/55666, intron 12 of 16)		L2	LINE	L2	55666	ENST00000576713.6	-7614
chr5.105806562.105806872	Distal Intergenic		GA-rich;L2a	Low_complexity;LINE	Low_complexity;L2	105379110	ENST00000503650.1	-413592
chr17.29148480.29149283	Intron (ENST00000582196.1/124903967, intron 1 of 1)		(TG)n;L2a	Simple_repeat;LINE	Simple_repeat;L2	124903967	ENST00000582196.1	7997
chr2.159123316.159123569	Intron (ENST00000263635.8/85461, intron 4 of 26)		(ACCTC)n	Simple_repeat	Simple_repeat	85461	ENST00000464096.1	-12630
chr1.101235411.101237597	Promoter (<=1kb)		(T)n;(T)n	Simple_repeat;Simple_repeat	Simple_repeat;Simple_repeat	101928370	ENST00000432195.2	0
chr1.54227314.54227666	Promoter (1-2kb)		AluJb	SINE	Alu	23648	ENST00000528930.6	1789
chr2.178794923.178795357	Exon (ENST00000342175.12/7273, exon 6 of 191)		NA	NA	NA	7273	ENST00000342175.12	9285
chr1.151478911.151479948	Distal Intergenic		MLT1J2;AluSx1;MLT1J2;MER5C;AluSq	LTR;SINE;LTR;DNA;SINE	ERVL-MaLR;Alu;ERVL-MaLR;hAT-Charlie;Alu	23126	ENST00000710270.1	-19417
chr3.127689862.127690528	3' UTR		NA	NA	NA	80325	ENST00000497162.1	12685
chr5.132437382.132438148	Intron (ENST00000378953.8/441108, intron 2 of 3)		G-rich	Low_complexity	Low_complexity	102723741	ENST00000454380.1	-10668
chr17.17755208.17755391	Intron (ENST00000353383.6/10743, intron 2 of 5)		L2c	LINE	L2	100861516	ENST00000443696.1	15430
chr1.1217914.1218541	Promoter (1-2kb)		NA	NA	NA	51150	ENST00000478938.1	1752
chr8.73131912.73132202	Distal Intergenic		MIR	SINE	MIR	157869	ENST00000519697.1	-7824
chr22.25742863.25743347	Promoter (<=1kb)		NA	NA	NA	84700	ENST00000407587.6	629
chr5.150582050.150582648	Distal Intergenic		MIRb;G-rich	SINE;Low_complexity	MIR;Low_complexity	11346	ENST00000394243.5	-18432
chr1.41626078.41626541	Intron (ENST00000643665.1/59269, intron 2 of 7)		NA	NA	NA	59269	ENST00000646142.1	2275
chr15.63350108.63350436	Intron (ENST00000178638.8/771, intron 2 of 10)		NA	NA	NA	771	ENST00000558287.1	-8034
chr1.201023488.201023884	Promoter (<=1kb)		(GGC)n;(CCCGC)n;G-rich	Simple_repeat;Simple_repeat;Low_complexity	Simple_repeat;Simple_repeat;Low_complexity	23046	ENST00000332129.6	0
chr7.123372375.123373100	Distal Intergenic		NA	NA	NA	154865	ENST00000466202.5	159848
chr16.10240770.10241366	Distal Intergenic		MER20;MIR;AluJb	DNA;SINE;SINE	hAT-Charlie;MIR;Alu	107984900	ENST00000649384.1	-13189
chr3.127455447.127456086	Distal Intergenic		NA	NA	NA	101927149	ENST00000634757.1	43657
chr4.91268557.91269414	Intron (ENST00000509176.6/401145, intron 10 of 10)		LTR7	LTR	ERV1	124900733	ENST00000502368.1	55892
chr6.101195337.101195977	Intron (ENST00000683774.1/2898, intron 3 of 16)		(TG)n	Simple_repeat	Simple_repeat	2898	ENST00000421544.6	14080
chr17.50177932.50178793	Intron (ENST00000504307.3/ENST00000504307.3, intron 1 of 1)		MIRb	SINE	MIR	6442	ENST00000505964.1	2759
chr17.44014167.44015219	Promoter (<=1kb)		MIR3	SINE	MIR	84336	ENST00000206380.8	0
chr6.43436370.43437201	Promoter (<=1kb)		MLT1O	LTR	ERVL-MaLR	89845	ENST00000463024.1	572
chr8.59242732.59243480	Distal Intergenic		MIRc;L2a;L2a	SINE;LINE;LINE	MIR;L2;L2	124900267	ENST00000384126.1	-105230
chr11.72308538.72309237	Promoter (<=1kb)		NA	NA	NA	81570	ENST00000538021.5	0
chr14.32244471.32244837	Distal Intergenic		MER50-int	LTR	ERV1	101954278	ENST00000365467.1	-41202
chr3.38658705.38659421	Distal Intergenic		(T)n	Simple_repeat	Simple_repeat	6331	ENST00000713731.1	-8962
chr1.36244534.36244859	Intron (ENST00000469141.6/9967, intron 2 of 12)		AluSc5	SINE	Alu	9967	ENST00000354618.10	20091
chr2.62826116.62827492	5' UTR		NA	NA	NA	23301	ENST00000462441.1	-44546
chr17.29929116.29930894	Promoter (<=1kb)		G-rich;(GGAGCGG)n	Low_complexity;Simple_repeat	Low_complexity;Simple_repeat	374786	ENST00000448319.5	0
chr21.31912975.31913688	Intron (ENST00000270112.7/30811, intron 1 of 10)		L2a	LINE	L2	30811	ENST00000430354.1	-10864
chr8.143366693.143367041	Promoter (1-2kb)		NA	NA	NA	78998	ENST00000518049.1	1507
chr2.119223321.119224370	Promoter (<=1kb)		(GGGCAG)n	Simple_repeat	Simple_repeat	55240	ENST00000393106.6	0
chr2.29113333.29115579	Promoter (<=1kb)		L3;L2b	LINE;LINE	CR1;L2	79745	ENST00000404424.5	0
chr18.8705530.8706424	Promoter (<=1kb)		G-rich;(CGC)n;(CCA)n;(CCCGCAG)n	Low_complexity;Simple_repeat;Simple_repeat;Simple_repeat	Low_complexity;Simple_repeat;Simple_repeat;Simple_repeat	23255	ENST00000306329.16	0
chr7.116652885.116653904	Intron (ENST00000650435.1/100996266, intron 2 of 5)		MLT1J	LTR	ERVL-MaLR	100996266	ENST00000650435.1	9925
chr5.134465698.134467125	Intron (ENST00000513329.2/ENST00000513329.2, intron 1 of 1)		MIRb;MamTip2	SINE;DNA	MIR;hAT-Tip100	102546229	ENST00000512748.1	-5083
chr19.57476889.57477910	Promoter (<=1kb)		L2b;L2b	LINE;LINE	L2;L2	400720	ENST00000596831.1	0
chr19.29794611.29794851	Distal Intergenic		AluSq;AluY	SINE;SINE	Alu;Alu	898	ENST00000262643.8	-17140
chr2.221402156.221402460	Distal Intergenic		LTR88b	LTR	Gypsy?	2043	ENST00000472696.1	23080
chr16.88712160.88712409	Promoter (1-2kb)		NA	NA	NA	348180	ENST00000564584.1	-1071
chr9.87725534.87726807	Promoter (<=1kb)		AluSx	SINE	Alu	1514	ENST00000679149.1	0
chr8.21341256.21341678	Distal Intergenic		FordPrefect	DNA	hAT-Tip100	101929172	ENST00000522755.1	43050
chr13.114222528.114222936	3' UTR		NA	NA	NA	8881	ENST00000360383.7	-11951
chr12.132506723.132507312	Promoter (<=1kb)		NA	NA	NA	57666	ENST00000542061.2	0
chr1.220271699.220272931	Promoter (<=1kb)		G-rich;L2c	Low_complexity;LINE	Low_complexity;L2	25782	ENST00000358951.7	0
chr9.6495498.6495851	Promoter (1-2kb)		NA	NA	NA	115426	ENST00000479000.1	-1198
chr2.24060845.24061297	3' UTR		AluSz	SINE	Alu	2281	ENST00000421839.1	6934
chr10.114937885.114939132	Promoter (<=1kb)		L2a;MER5A	LINE;DNA	L2;hAT-Charlie	142940	ENST00000298746.5	0
chr4.25461950.25462637	Distal Intergenic		(TGGAG)n;MIRb;MLT1A0	Simple_repeat;SINE;LTR	Simple_repeat;MIR;ERVL-MaLR	29945	ENST00000506973.1	46798
chr19.45429537.45429905	Promoter (<=1kb)		AluSx	SINE	Alu	2067	ENST00000589214.1	-327
chr5.157387639.157388459	Intron (ENST00000616178.4/26999, intron 29 of 31)		NA	NA	NA	26999	ENST00000522775.1	3333
chr18.32424815.32425138	Intron (ENST00000399218.8/64762, intron 1 of 5)		NA	NA	NA	112268208	ENST00000646805.1	-45150
chr22.23106924.23107303	Intron (ENST00000615612.2/2781, intron 2 of 2)		NA	NA	NA	2781	ENST00000479571.1	-15075
chr10.129048380.129048980	Distal Intergenic		NA	NA	NA	124902559	ENST00000685374.2	-11623
chr1.40710976.40712093	Promoter (1-2kb)		MIRc	SINE	MIR	4802	ENST00000372651.5	1433
chr17.44095393.44096288	Promoter (1-2kb)		NA	NA	NA	10014	ENST00000587776.1	-1888
chr1.205304576.205304844	Intron (ENST00000367157.6/81788, intron 6 of 6)		NA	NA	NA	81788	ENST00000367157.6	16901
chr16.58941994.58942210	Intron (ENST00000500117.1/107984867, intron 2 of 3)		MER1A	DNA	hAT-Charlie	105371296	ENST00000662590.1	-61643
chr13.83229218.83230383	Distal Intergenic		HERVL40-int;MER68-int;HERVL40-int	LTR;LTR;LTR	ERVL;ERVL;ERVL	114798	ENST00000377084.3	652010
chr14.57889176.57889716	Intron (ENST00000556568.1/341880, intron 1 of 1)		MamRTE1;(AT)n	LINE;Simple_repeat	RTE-BovB;Simple_repeat	341880	ENST00000556826.6	-23084
chr14.103091403.103091953	Distal Intergenic		NA	NA	NA	91828	ENST00000687959.1	-2772
chr8.21126698.21127071	Intron (ENST00000701650.1/105379316, intron 1 of 3)		MER68B	LTR	ERVL	105379316	ENST00000662185.1	2017
chr20.46222611.46223206	Promoter (1-2kb)		NA	NA	NA	64405	ENST00000474438.1	-1762
chr19.13978228.13978961	Intron (ENST00000254325.9/5989, intron 7 of 20)		(CGCC)n;(GGC)n	Simple_repeat;Simple_repeat	Simple_repeat;Simple_repeat	5989	ENST00000588520.1	-14173
chr18.46097502.46098737	Promoter (<=1kb)		MER5A	DNA	hAT-Charlie	498	ENST00000592364.5	0
chr16.81644966.81645967	Promoter (<=1kb)		MER3;(GCA)n;MIRb;L2a	DNA;Simple_repeat;SINE;LINE	hAT-Charlie;Simple_repeat;MIR;L2	80790	ENST00000398040.8	0
chr15.38996065.38996468	Intron (ENST00000647456.1/105370775, intron 6 of 6)		NA	NA	NA	105370781	ENST00000657583.1	-22725
chr15.87656383.87656723	Intron (ENST00000670668.1/ENST00000670668.1, intron 2 of 3)		LTR23;LTR23-int	LTR;LTR	ERV1;ERV1	102724465	ENST00000665121.1	47102
chr7.125111993.125112320	Intron (ENST00000429134.5/401398, intron 3 of 4)		FLAM_C;SVA_A;AluJo;Tigger3b	SINE;Retroposon;SINE;DNA	Alu;SVA;Alu;TcMar-Tigger	105375486	ENST00000454957.1	41291
chr1.68724983.68725739	Intron (ENST00000643361.1/ENST00000643361.1, intron 2 of 6)		(TG)n	Simple_repeat	Simple_repeat	55635	ENST00000370966.9	-227762
chr16.58034842.58035154	Intron (ENST00000219271.4/4324, intron 1 of 9)		NA	NA	NA	4324	ENST00000570065.1	-5011
chr2.69667657.69668513	Intron (ENST00000418066.2/307, intron 2 of 3)		MLT1H2;AluJo	LTR;SINE	ERVL-MaLR;Alu	22848	ENST00000461002.1	5836
chr4.66923245.66923807	Distal Intergenic		L2b	LINE	L2	101927237	ENST00000503987.1	497247
chr4.76665161.76665732	Intron (ENST00000296043.7/57619, intron 2 of 10)		NA	NA	NA	57619	ENST00000486758.5	-23839
chr19.14495884.14496820	Promoter (<=1kb)		(CCG)n;L2a	Simple_repeat;LINE	Simple_repeat;L2	10755	ENST00000393028.5	0
chr3.191775510.191776365	Distal Intergenic		ERVL-E-int;ERVL-E-int;ERV3-16A3_I-int	LTR;LTR;LTR	ERVL;ERVL;ERVL	103344926	ENST00000438488.1	206975
chrX.103253672.103255467	Promoter (<=1kb)		L1ME4a	LINE	L1	90843	ENST00000372685.8	0
chr1.228367885.228368316	Promoter (<=1kb)		(GCCCCA)n	Simple_repeat	Simple_repeat	101927401	ENST00000653257.1	238
chr6.89482768.89484034	Promoter (<=1kb)		L3;L3;(CT)n;AluSx1	LINE;LINE;Simple_repeat;SINE	CR1;CR1;Simple_repeat;Alu	22881	ENST00000520458.5	0
chr5.116859827.116860369	Distal Intergenic		NA	NA	NA	102467223	ENST00000504419.1	-97618
chr17.64359213.64359560	Intron (ENST00000563924.6/5175, intron 7 of 15)		NA	NA	NA	5175	ENST00000568702.5	10685
chr6.53770755.53771487	Intron (ENST00000657329.1/124901333, intron 1 of 1)		MIRb;MIRb	SINE;SINE	MIR;MIR	124901333	ENST00000702103.1	22202
chr1.206723840.206724488	Intron (ENST00000367103.4/9261, intron 1 of 9)		NA	NA	NA	9261	ENST00000493447.1	-4446
chr5.177061509.177062111	3' UTR		L2b	LINE	L2	23567	ENST00000504600.1	17182
chr11.76654419.76655167	Exon (ENST00000531511.1/ENST00000531511.1, exon 2 of 2)		MIRc;G-rich	SINE;Low_complexity	MIR;Low_complexity	2615	ENST00000464145.1	10804
chr9.95462405.95463156	Promoter (<=1kb)		(CACC)n	Simple_repeat	Simple_repeat	5727	ENST00000693534.1	-516
chr4.142036799.142037466	Intron (ENST00000513000.5/8821, intron 26 of 26)		NA	NA	NA	8821	ENST00000514525.1	268366
chr3.163821684.163822267	Distal Intergenic		L1MA4	LINE	L1	100302148	ENST00000408324.1	349289
chr5.78345281.78345997	Intron (ENST00000513755.3/124901010, intron 1 of 2)		AluSq2;LTR88c	SINE;LTR	Alu;Gypsy?	124901010	ENST00000513755.3	14417
chrX.22952037.22952479	Intron (ENST00000687248.1/100873065, intron 3 of 5)		NA	NA	NA	168400	ENST00000327968.7	-47481
chr3.37430675.37431384	Intron (ENST00000662797.1/339883, intron 4 of 6)		L1PA6	LINE	L1	339883	ENST00000452017.3	13408
chr11.77127067.77128601	Promoter (<=1kb)		GA-rich	Low_complexity	Low_complexity	4647	ENST00000409709.9	0
chr19.40055516.40056542	Promoter (<=1kb)		NA	NA	NA	163131	ENST00000434248.6	0
chr1.178330711.178331360	Intron (ENST00000367649.8/9462, intron 3 of 17)		L2a;MIR;AluJr	LINE;SINE;SINE	L2;MIR;Alu	9462	ENST00000462775.5	-10111
chr13.39353864.39354321	Intron (ENST00000648377.1/105370168, intron 3 of 13)		L1PA8	LINE	L1	10186	ENST00000379589.4	248872
chr9.135186625.135187166	Distal Intergenic		NA	NA	NA	107987138	ENST00000420883.1	65542
chr12.21818576.21819997	Intron (ENST00000261200.9/10060, intron 31 of 39)		MIRb;(T)n;MADE1;MIRb	SINE;Simple_repeat;DNA;SINE	MIR;Simple_repeat;TcMar-Mariner;MIR	105369689	ENST00000539874.1	-7213
chr9.124868465.124870174	Promoter (<=1kb)		L2b;(GGC)n;(GAGCG)n;(GGC)n	LINE;Simple_repeat;Simple_repeat;Simple_repeat	L2;Simple_repeat;Simple_repeat;Simple_repeat	81873	ENST00000259477.6	0
chr1.3542902.3543816	Intron (ENST00000356575.9/1953, intron 4 of 36)		NA	NA	NA	1953	ENST00000294599.8	-11454
chr19.30406325.30406936	Intron (ENST00000706142.1/9745, intron 3 of 6)		NA	NA	NA	9745	ENST00000706150.1	33930
chr4.156429713.156430062	Distal Intergenic		MLT1H	LTR	ERVL-MaLR	107986322	ENST00000504237.1	212245
chr1.173714774.173715772	Promoter (<=1kb)		GA-rich	Low_complexity	Low_complexity	27252	ENST00000479505.5	0
chr1.22870248.22871063	Intron (ENST00000544305.5/2048, intron 5 of 6)		MIRb;L2b;MIRb;MIR	SINE;LINE;SINE;SINE	MIR;L2;MIR;MIR	2048	ENST00000490436.1	5089
chr1.32767692.32768029	Exon (ENST00000401073.7/57648, exon 2 of 7)		(TCCCC)n	Simple_repeat	Simple_repeat	57648	ENST00000373480.1	2025
chr2.15560398.15562071	Promoter (<=1kb)		L2c;MIRc;L2c;MER83	LINE;SINE;LINE;LTR	L2;MIR;L2;ERV1	51594	ENST00000281513.10	0
chr6.35297539.35298157	Promoter (<=1kb)		G-rich	Low_complexity	Low_complexity	50619	ENST00000316637.7	0
chr3.156615605.156616187	Distal Intergenic		NA	NA	NA	25976	ENST00000486483.5	-57048
chr11.118400872.118402580	Promoter (<=1kb)		AluSx1	SINE	Alu	10632	ENST00000690793.1	0
chr4.165086201.165086580	Intron (ENST00000306480.11/201931, intron 4 of 5)		AluSz	SINE	Alu	201931	ENST00000505095.1	26274
chr22.35326549.35327137	Intron (ENST00000447733.5/10043, intron 6 of 14)		NA	NA	NA	10043	ENST00000491987.1	2681
chr17.79916169.79916342	Exon (ENST00000576738.1/101928766, exon 5 of 6)		NA	NA	NA	101928738	ENST00000655170.3	-2968
chr14.101561254.101561615	Promoter (<=1kb)		(GCCC)n	Simple_repeat	Simple_repeat	1735	ENST00000510508.5	0
chr18.710537.710716	Promoter (1-2kb)		AluJr4;MIRb	SINE;SINE	Alu;MIR	55556	ENST00000585128.6	1807
chr22.30289141.30290100	Promoter (<=1kb)		(CCTG)n	Simple_repeat	Simple_repeat	652968	ENST00000407689.8	0
chr11.95074650.95075127	Distal Intergenic		NA	NA	NA	10929	ENST00000638426.1	6592
chr15.83210698.83210935	Intron (ENST00000565495.1/ENST00000565495.1, intron 1 of 1)		NA	NA	NA	50810	ENST00000715404.1	-2823
chr15.63079897.63080435	Distal Intergenic		MIR	SINE	MIR	7168	ENST00000559108.1	17789
chr9.33000812.33001974	Promoter (<=1kb)		AluSp	SINE	Alu	54840	ENST00000672846.1	0
chr15.66503851.66505737	Promoter (<=1kb)		NA	NA	NA	55055	ENST00000535141.6	0
chr11.65500396.65500731	Promoter (<=1kb)		(GAAG)n	Simple_repeat	Simple_repeat	378938	ENST00000710867.1	-278
chr1.84088973.84090144	Intron (ENST00000370689.6/5567, intron 1 of 9)		L2	LINE	L2	5567	ENST00000370688.7	10829
chr17.65278231.65278997	Distal Intergenic		MIRb	SINE	MIR	8787	ENST00000577595.1	89527
chr10.84631851.84633574	Distal Intergenic		Tigger3b;MER41C;Tigger3b	DNA;LTR;DNA	TcMar-Tigger;ERV1;TcMar-Tigger	54462	ENST00000480006.1	179634
chr6.3841686.3842727	Intron (ENST00000454396.2/26240, intron 1 of 1)		(CAG)n	Simple_repeat	Simple_repeat	26240	ENST00000648326.1	-6646
chr9.36392026.36392726	Intron (ENST00000353739.8/152006, intron 1 of 10)		AluJr4	SINE	Alu	152006	ENST00000259605.11	7543
chr10.96446976.96447652	Intron (ENST00000357947.4/7093, intron 2 of 20)		L2a	LINE	L2	7093	ENST00000469598.1	66266
chr8.85354956.85355438	Intron (ENST00000523022.6/759, intron 1 of 7)		AluJo	SINE	Alu	759	ENST00000431316.3	-5055
chr7.47091159.47091554	Distal Intergenic		MIR	SINE	MIR	105375268	ENST00000412996.1	-12031
chr2.240232826.240234387	Intron (ENST00000457178.1/ENST00000457178.1, intron 1 of 2)		(CCTC)n;MIRc	Simple_repeat;SINE	Simple_repeat;MIR	150677	ENST00000391989.6	-88264
chr8.130121059.130121689	Intron (ENST00000524124.5/50807, intron 12 of 23)		L2a;MER20;L2a;AluSp	LINE;DNA;LINE;SINE	L2;hAT-Charlie;L2;Alu	50807	ENST00000521057.1	-2280
chr16.75320399.75320743	Intron (ENST00000283882.4/10428, intron 5 of 6)		NA	NA	NA	10428	ENST00000570103.5	-13854
chr1.165174431.165174891	Distal Intergenic		NA	NA	NA	105371561	ENST00000457106.1	-35736
chr14.102264375.102265350	Promoter (<=1kb)		AluSx1	SINE	Alu	5891	ENST00000523485.5	0
chr6.27807262.27808696	Promoter (<=1kb)		NA	NA	NA	8329	ENST00000358739.5	0
chr2.54473823.54474262	Intron (ENST00000356805.9/6711, intron 1 of 35)		NA	NA	NA	6711	ENST00000389980.7	16562
chr10.79399108.79400001	Intron (ENST00000438554.2/ENST00000438554.2, intron 1 of 1)		MIR3;L3	SINE;LINE	MIR;CR1	219654	ENST00000372333.3	44218
chr6.81763135.81763440	Promoter (<=1kb)		MIR	SINE	MIR	124900219	ENST00000384159.1	-584
[truncated: 153,567 more rows]
