# Supplementary material for: Anthracyclines induce global changes in cardiomyocyte chromatin accessibility that overlap with cardiovascular disease loci
Source: PLoS Genet. 2025 Oct 14;21(10):e1011900. doi: 10.1371/journal.pgen.1011900 (PMC12561927; doi:10.1371/journal.pgen.1011900)
Supplement: S15 Table — (XLSX) [file pgen.1011900.s015.xlsx]

## Sheet: Table_S15
Table_S15: H3K27ac CUT&Tag-seq sample metadata
I5_index and i7_indices were taken from Buenrostro, J., Wu, B., Litzenburger, U. et al. Single-cell chromatin accessibility reveals principles of regulatory variation. Nature 523, 486–490 (2015).
sample_name	treatment	time	indvidual	CM_purity	treatment_batch	Library_prep_batch	i5_index	I5_sequence	i7_index	i7_sequence	Bioanalyzer_trace	sequencing_batch
ind_A_DNR_3h	DNR	3h	A	98.3	1	1	v2_Ad1.1_TAGATCGC	Aat gat acg gcg acc acc gag atc tac act aga tcg ctc gtc ggc agc gtc aga tgt​	v2_Ad2.1_TAAGGCGA	Caa gca gaa gac ggc ata cga gat tcg cct tag tct cgt ggg ctc gga gat gtg​	y	1
ind_A_DOX_3h	DOX	3h	A	98.3	1	1	v2_Ad1.3_TATCCTCT	Aat gat acg gcg acc acc gag atc tac act atc ctc ttc gtc ggc agc gtc aga tgt​	v2_Ad2.3_AGGCAGAA	Caa gca gaa gac ggc ata cga gat ttc tgc ctg tct cgt ggg ctc gga gat gtg​	y	1
ind_A_EPI_3h	EPI	3h	A	98.3	1	1	NA	NA	NA	NA	n	NA
ind_A_MTX_3h	MTX	3h	A	98.3	1	1	v2_Ad1.7_AAGGAGTA	Aat gat acg gcg acc acc gag atc tac aca agg agt atc gtc ggc agc gtc aga tgt​	v2_Ad2.7_CTCTCTAC	Caa gca gaa gac ggc ata cga gat gta gag agg tct cgt ggg ctc gga gat gtg​	y	1
ind_A_VEH_3h	VEH	3h	A	98.3	1	1	v2_Ad1.1_TAGATCGC	Aat gat acg gcg acc acc gag atc tac act aga tcg ctc gtc ggc agc gtc aga tgt​	v2_Ad2.2_CGTACTAG	Caa gca gaa gac ggc ata cga gat cta gta cgg tct cgt ggg ctc gga gat gtg​	y	1
ind_A_DNR_24h	DNR	24h	A	98.3	1	1	v2_Ad1.2_CTCTCTAT	Aat gat acg gcg acc acc gag atc tac acc tct cta ttc gtc ggc agc gtc aga tgt ​	v2_Ad2.5_GGACTCCT	Caa gca gaa gac ggc ata cga gat agg agt ccg tct cgt ggg ctc gga gat gtg​	y	1
ind_A_DOX_24h	DOX	24h	A	98.3	1	1	v2_Ad1.4_AGAGTAGA	Aat gat acg gcg acc acc gag atc tac aca gag tag atc gtc ggc agc gtc aga tgt​	v2_Ad2.4_TCCTGAGC	Caa gca gaa gac ggc ata cga gat gct cag gag tct cgt ggg ctc gga gat gtg​	y	1
ind_A_EPI_24h	EPI	24h	A	98.3	1	1	NA	NA	NA	NA	n	NA
ind_A_MTX_24h	MTX	24h	A	98.3	1	1	v2_Ad1.8_CTAAGCCT	Aat gat acg gcg acc acc gag atc tac acc taa gcc ttc gtc ggc agc gtc aga tgt​	v2_Ad2.8_CAGAGAGG	Caa gca gaa gac ggc ata cga gat cct ctc tgg tct cgt ggg ctc gga gat gtg	y	1
ind_A_VEH_24h	VEH	24h	A	98.3	2	2	v2_Ad1.2_CTCTCTAT	Aat gat acg gcg acc acc gag atc tac acc tct cta ttc gtc ggc agc gtc aga tgt ​	v2_Ad2.3_AGGCAGAA	Caa gca gaa gac ggc ata cga gat ttc tgc ctg tct cgt ggg ctc gga gat gtg​	y	1
ind_B_DNR_3h	DNR	3h	B	99.5	2	2	v2_Ad1.3_TATCCTCT	Aat gat acg gcg acc acc gag atc tac act atc ctc ttc gtc ggc agc gtc aga tgt​	v2_Ad2.4_TCCTGAGC	Caa gca gaa gac ggc ata cga gat gct cag gag tct cgt ggg ctc gga gat gtg​	y	1
ind_B_DOX_3h	DOX	3h	B	99.5	2	2	v2_Ad1.5_GTAAGGAG	Aat gat acg gcg acc acc gag atc tac acg taa gga gtc gtc ggc agc gtc aga tgt​	v2_Ad2.6_TAGGCATG	Caa gca gaa gac ggc ata cga gat cat gcc tag tct cgt ggg ctc gga gat gtg​	y	1
ind_B_EPI_3h	EPI	3h	B	99.5	2	2	v2_Ad1.7_AAGGAGTA	Aat gat acg gcg acc acc gag atc tac aca agg agt atc gtc ggc agc gtc aga tgt​	v2_Ad2.8_CAGAGAGG	Caa gca gaa gac ggc ata cga gat cct ctc tgg tct cgt ggg ctc gga gat gtg	y	1
ind_B_MTX_3h	MTX	3h	B	99.5	2	2	v2_Ad1.1_TAGATCGC	Aat gat acg gcg acc acc gag atc tac act aga tcg ctc gtc ggc agc gtc aga tgt​	v2_Ad2.3_AGGCAGAA	Caa gca gaa gac ggc ata cga gat ttc tgc ctg tct cgt ggg ctc gga gat gtg​	n	NA
ind_B_VEH_3h	VEH	3h	B	99.5	2	2	v2_Ad1.3_TATCCTCT	Aat gat acg gcg acc acc gag atc tac act atc ctc ttc gtc ggc agc gtc aga tgt​	v2_Ad2.5_GGACTCCT	Caa gca gaa gac ggc ata cga gat agg agt ccg tct cgt ggg ctc gga gat gtg​	y	1
ind_B_DNR_24h	DNR	24h	B	99.5	2	2	v2_Ad1.4_AGAGTAGA	Aat gat acg gcg acc acc gag atc tac aca gag tag atc gtc ggc agc gtc aga tgt​	v2_Ad2.7_CTCTCTAC	Caa gca gaa gac ggc ata cga gat gta gag agg tct cgt ggg ctc gga gat gtg​	y	1
ind_B_DOX_24h	DOX	24h	B	99.5	2	2	v2_Ad1.6_ACTGCATA	Aat gat acg gcg acc acc gag atc tac aca ctg cat atc gtc ggc agc gtc aga tgt​	v2_Ad2.7_CTCTCTAC	Caa gca gaa gac ggc ata cga gat gta gag agg tct cgt ggg ctc gga gat gtg​	n	NA
ind_B_EPI_24h	EPI	24h	B	99.5	2	2	v2_Ad1.8_CTAAGCCT	Aat gat acg gcg acc acc gag atc tac acc taa gcc ttc gtc ggc agc gtc aga tgt​	v2_Ad2.1_TAAGGCGA	Caa gca gaa gac ggc ata cga gat tcg cct tag tct cgt ggg ctc gga gat gtg​	y	1
ind_B_MTX_24h	MTX	24h	B	99.5	2	2	v2_Ad1.2_CTCTCTAT	Aat gat acg gcg acc acc gag atc tac acc tct cta ttc gtc ggc agc gtc aga tgt ​	v2_Ad2.4_TCCTGAGC	Caa gca gaa gac ggc ata cga gat gct cag gag tct cgt ggg ctc gga gat gtg​	y	1
ind_B_VEH_24h	VEH	24h	B	99.5	2	2	v2_Ad1.4_AGAGTAGA	Aat gat acg gcg acc acc gag atc tac aca gag tag atc gtc ggc agc gtc aga tgt​	v2_Ad2.6_TAGGCATG	Caa gca gaa gac ggc ata cga gat cat gcc tag tct cgt ggg ctc gga gat gtg​	y	1
ind_C_DNR_3h	DNR	3h	C	86.75	3	3	v2_Ad1.3_TATCCTCT	Aat gat acg gcg acc acc gag atc tac act atc ctc ttc gtc ggc agc gtc aga tgt​	v2_Ad2.8_CAGAGAGG	Caa gca gaa gac ggc ata cga gat cct ctc tgg tct cgt ggg ctc gga gat gtg	y	1
ind_C_DOX_3h	DOX	3h	C	86.75	3	3	v2_Ad1.5_GTAAGGAG	Aat gat acg gcg acc acc gag atc tac acg taa gga gtc gtc ggc agc gtc aga tgt​	v2_Ad2.2_CGTACTAG	Caa gca gaa gac ggc ata cga gat cta gta cgg tct cgt ggg ctc gga gat gtg​	n	NA
ind_C_EPI_3h	EPI	3h	C	86.75	3	3	v2_Ad1.7_AAGGAGTA	Aat gat acg gcg acc acc gag atc tac aca agg agt atc gtc ggc agc gtc aga tgt​	v2_Ad2.4_TCCTGAGC	Caa gca gaa gac ggc ata cga gat gct cag gag tct cgt ggg ctc gga gat gtg​	y	1
ind_C_MTX_3h	MTX	3h	C	86.75	3	3	v2_Ad1.1_TAGATCGC	Aat gat acg gcg acc acc gag atc tac act aga tcg ctc gtc ggc agc gtc aga tgt​	v2_Ad2.6_TAGGCATG	Caa gca gaa gac ggc ata cga gat cat gcc tag tct cgt ggg ctc gga gat gtg​	y	1
ind_C_VEH_3h	VEH	3h	C	86.75	3	3	v2_Ad1.3_TATCCTCT	Aat gat acg gcg acc acc gag atc tac act atc ctc ttc gtc ggc agc gtc aga tgt​	v2_Ad2.1_TAAGGCGA	Caa gca gaa gac ggc ata cga gat tcg cct tag tct cgt ggg ctc gga gat gtg​	y	1
ind_C_DNR_24h	DNR	24h	C	86.75	3	3	v2_Ad1.4_AGAGTAGA	Aat gat acg gcg acc acc gag atc tac aca gag tag atc gtc ggc agc gtc aga tgt​	v2_Ad2.1_TAAGGCGA	Caa gca gaa gac ggc ata cga gat tcg cct tag tct cgt ggg ctc gga gat gtg​	y	1
ind_C_DOX_24h	DOX	24h	C	86.75	3	3	v2_Ad1.6_ACTGCATA	Aat gat acg gcg acc acc gag atc tac aca ctg cat atc gtc ggc agc gtc aga tgt​	v2_Ad2.3_AGGCAGAA	Caa gca gaa gac ggc ata cga gat ttc tgc ctg tct cgt ggg ctc gga gat gtg​	y	1
ind_C_EPI_24h	EPI	24h	C	86.75	3	3	v2_Ad1.8_CTAAGCCT	Aat gat acg gcg acc acc gag atc tac acc taa gcc ttc gtc ggc agc gtc aga tgt​	v2_Ad2.5_GGACTCCT	Caa gca gaa gac ggc ata cga gat agg agt ccg tct cgt ggg ctc gga gat gtg​	y	1
ind_C_MTX_24h	MTX	24h	C	86.75	3	3	v2_Ad1.2_CTCTCTAT	Aat gat acg gcg acc acc gag atc tac acc tct cta ttc gtc ggc agc gtc aga tgt ​	v2_Ad2.8_CAGAGAGG	Caa gca gaa gac ggc ata cga gat cct ctc tgg tct cgt ggg ctc gga gat gtg	y	1
ind_C_VEH_24h	VEH	24h	C	86.75	3	3	v2_Ad1.4_AGAGTAGA	Aat gat acg gcg acc acc gag atc tac aca gag tag atc gtc ggc agc gtc aga tgt​	v2_Ad2.2_CGTACTAG	Caa gca gaa gac ggc ata cga gat cta gta cgg tct cgt ggg ctc gga gat gtg​	y	1
