# Supplementary material for: Anthracyclines induce global changes in cardiomyocyte chromatin accessibility that overlap with cardiovascular disease loci
Source: PLoS Genet. 2025 Oct 14;21(10):e1011900. doi: 10.1371/journal.pgen.1011900 (PMC12561927; doi:10.1371/journal.pgen.1011900)
Supplement: S16 Table — (XLSX) [file pgen.1011900.s016.xlsx]

## Sheet: Table_S16
Table_S16: H3K27ac CUT&Tag-seq read and peak number by sample
FRiP= Fraction of reads in master H3K27ac peak set *100
sample_name	treatment	time	indvidual	Total_reads	Percent_alignment	Deduplicated_reads	Peak_number	FRiP
ind_A_DNR_3h	DNR	3h	A	10582627	96.23	4830887	8240	11.1
ind_A_DOX_3h	DOX	3h	A	13740876	94.63	3057901	3330	10.4
ind_A_EPI_3h	EPI	3h	A	NA	NA	NA	-
ind_A_MTX_3h	MTX	3h	A	11262357	94.94	3081750	8404	14.9
ind_A_VEH_3h	VEH	3h	A	9572448	95.83	3796255	6792	11.4
ind_A_DNR_24h	DNR	24h	A	15227895	93.21	3427511	15787	18.5
ind_A_DOX_24h	DOX	24h	A	12581800	92.96	1934297	11512	19.8
ind_A_EPI_24h	EPI	24h	A	NA	NA	NA	-
ind_A_MTX_24h	MTX	24h	A	28671145	96.47	4701199	23792	24
ind_A_VEH_24h	VEH	24h	A	13713045	95.82	3942950	23890	20.7
ind_B_DNR_3h	DNR	3h	B	11715907	94.23	3669368	19715	25.1
ind_B_DOX_3h	DOX	3h	B	8700517	95.82	3329529	15527	23.9
ind_B_EPI_3h	EPI	3h	B	11991915	86.33	1010331	3735	24.4
ind_B_MTX_3h	MTX	3h	B	NA	NA	NA	-
ind_B_VEH_3h	VEH	3h	B	12189477	91.91	1822356	15716	25.6
ind_B_DNR_24h	DNR	24h	B	15496336	93.84	3782142	29166	22.5
ind_B_DOX_24h	DOX	24h	B	NA	NA	NA	-
ind_B_EPI_24h	EPI	24h	B	6352591	91.47	1568712	9183	22.6
ind_B_MTX_24h	MTX	24h	B	9518367	93.39	2687583	14654	22.3
ind_B_VEH_24h	VEH	24h	B	12850013	96.03	4120106	20	6.9
ind_C_DNR_3h	DNR	3h	C	8435443	89.96	647124	1882	23.5
ind_C_DOX_3h	DOX	3h	C	NA	NA	NA	-
ind_C_EPI_3h	EPI	3h	C	10803732	85.7	692690	2437	24.9
ind_C_MTX_3h	MTX	3h	C	9547487	89.62	1432282	10952	22
ind_C_VEH_3h	VEH	3h	C	7181895	84.58	583977	1282	23.2
ind_C_DNR_24h	DNR	24h	C	10998627	90.14	1383747	10853	24
ind_C_DOX_24h	DOX	24h	C	11770654	91.83	2031764	18889	29.4
ind_C_EPI_24h	EPI	24h	C	6861556	89.5	1051666	7528	27.9
ind_C_MTX_24h	MTX	24h	C	7516707	87.66	1023824	1870	22.3
ind_C_VEH_24h	VEH	24h	C	12107205	94.19	2583076	20472	25.7
