# Supplementary material for: Anthracyclines induce global changes in cardiomyocyte chromatin accessibility that overlap with cardiovascular disease loci
Source: PLoS Genet. 2025 Oct 14;21(10):e1011900. doi: 10.1371/journal.pgen.1011900 (PMC12561927; doi:10.1371/journal.pgen.1011900)
Supplement: S17 Table — (XLSX) [file pgen.1011900.s017.xlsx]

## Sheet: Table_S17
Table_S17: Pairwise differential acetylation analysis for DOX vs VEH at 3 hours
peak= Location of region (chromosome.start.end)
peak	logFC	AveExpr	t	P.Value	adj.P.Val	B
chr8.143942033.143946881	-1.65172	6.34459	-5.97269	2.0367e-07	0.0041013	6.97814
chr7.1465447.1467605	-2.44761	4.80135	-5.71239	5.25459e-07	0.00529058	5.76602
chr21.45318800.45320825	-2.44239	5.11321	-5.35363	1.91442e-06	0.0110445	4.58522
chr8.22560891.22563092	-2.01528	5.44329	-5.31541	2.1947e-06	0.0110445	4.59919
chr19.3403587.3405217	-2.38801	4.90567	-5.25295	2.74234e-06	0.0110445	4.36206
chr16.75243543.75247977	-1.37388	6.61379	-5.01808	6.29815e-06	0.0204104	3.77163
chr2.219404464.219410591	-1.47982	6.70184	-4.98418	7.09504e-06	0.0204104	3.65446
chr19.5127258.5130217	-1.69873	5.47153	-4.88568	1.00159e-05	0.0239044	3.3208
chr3.46858051.46865588	-1.37942	7.29382	-4.85578	1.11162e-05	0.0239044	3.18116
chr17.39664606.39668619	-1.46877	5.83303	-4.83691	1.18709e-05	0.0239044	3.18775
chr14.85528338.85535085	1.42023	7.43529	4.73981	1.66228e-05	0.0290613	2.86379
chr2.219451679.219454432	-2.12371	5.44066	-4.72795	1.73181e-05	0.0290613	2.78399
chr11.2301903.2305899	-1.47895	6.01438	-4.6974	1.92424e-05	0.0291847	2.74019
chr22.38068416.38070503	-1.89693	5.02692	-4.68201	2.02903e-05	0.0291847	2.62295
chr22.49933336.49938081	-1.35299	5.84089	-4.63144	2.414e-05	0.0323289	2.53451
chr9.128551818.128555694	1.27642	6.54891	4.60136	2.67593e-05	0.0323289	2.42324
chr14.100775283.100776843	-2.15623	4.42158	-4.57937	2.88485e-05	0.0323289	2.3333
chr20.54207547.54209237	1.61993	6.15232	4.57887	2.8898e-05	0.0323289	2.36427
chr1.1004520.1006056	-2.48168	4.33046	-4.54618	3.2307e-05	0.0328702	1.96061
chr11.2388856.2391677	-1.86033	5.18402	-4.52867	3.42909e-05	0.0328702	2.18138
chr12.112418374.112419786	1.82406	5.45139	4.52456	3.47742e-05	0.0328702	2.15206
chr7.44135128.44142541	-1.5695	7.07698	-4.51509	3.59113e-05	0.0328702	2.07784
chr2.71455166.71456968	-2.10482	4.61575	-4.46563	4.24703e-05	0.0330897	1.85521
chr1.11988850.11992480	-1.41893	5.99841	-4.46043	4.32233e-05	0.0330897	1.99491
chr17.78172102.78173586	-1.89373	4.80027	-4.44619	4.53559e-05	0.0330897	1.90954
chr11.118908328.118926482	-0.721324	8.82733	-4.41891	4.97292e-05	0.0330897	1.59044
chr21.45408217.45412050	-1.31308	6.46161	-4.40181	5.26789e-05	0.0330897	1.80936
chr10.132420716.132422633	-2.10097	4.67129	-4.38893	5.5011e-05	0.0330897	1.70472
chr19.4373377.4375980	-1.62371	5.71042	-4.38258	5.61993e-05	0.0330897	1.75066
chr19.4985614.4989436	-1.5148	5.70861	-4.3713	5.83694e-05	0.0330897	1.72331
chr6.41071536.41075287	1.04045	7.15911	4.36856	5.89075e-05	0.0330897	1.63323
chr5.172004871.172007830	1.21541	6.84364	4.35907	6.08144e-05	0.0330897	1.66582
chr17.950516.952102	-1.99573	4.91249	-4.34667	6.33952e-05	0.0330897	1.62407
chr17.50132849.50133945	-2.97816	3.79224	-4.34177	6.44439e-05	0.0330897	1.07752
chr18.3260212.3264819	1.05157	7.3083	4.34096	6.4618e-05	0.0330897	1.54577
chr10.124732772.124734368	-2.18072	4.81107	-4.34082	6.46494e-05	0.0330897	1.52547
chr19.6458164.6460910	-1.51194	5.43272	-4.33754	6.53619e-05	0.0330897	1.62445
chr11.2460525.2464138	-1.4268	5.65722	-4.33549	6.58117e-05	0.0330897	1.61324
chr21.44951998.44953387	-2.64361	3.64405	-4.32755	6.75832e-05	0.0330897	1.26896
chr20.57437674.57444115	-1.2112	6.87277	-4.31906	6.95298e-05	0.0330897	1.51733
chr1.178093153.178097577	1.22743	6.84655	4.31724	6.99546e-05	0.0330897	1.53712
chr14.23429960.23440270	-1.09313	7.68899	-4.31658	7.01085e-05	0.0330897	1.37392
chr17.4599371.4601055	-2.18656	4.82382	-4.30707	7.2371e-05	0.0330897	1.3779
chr7.150960450.150966406	-1.04333	7.28846	-4.30374	7.3179e-05	0.0330897	1.43605
chrX.154531568.154532847	-2.48345	3.54868	-4.30062	7.39452e-05	0.0330897	1.2487
chr12.2003542.2005364	1.48094	6.1049	4.28612	7.76078e-05	0.0339736	1.46764
chr12.89350516.89355760	1.00475	7.49721	4.24649	8.85378e-05	0.0379337	1.23792
chr14.99537055.99538498	-2.06731	4.34796	-4.23379	9.23468e-05	0.0387414	1.21189
chr19.3457205.3460173	-1.70711	5.28799	-4.21136	9.94701e-05	0.0408782	1.23907
chr5.139657630.139661993	-1.09268	6.56775	-4.1716	0.00011342	0.0426117	1.08434
chr7.1512841.1514466	-1.96622	5.08867	-4.1689	0.000114435	0.0426117	1.10133
chr1.17617781.17619807	-1.6276	5.55169	-4.15952	0.000118024	0.0426117	1.09746
chr8.63167709.63170105	1.23896	6.33241	4.15925	0.00011813	0.0426117	1.07755
chr19.3949824.3952583	-1.81046	5.05668	-4.15875	0.000118323	0.0426117	1.09302
chr19.19461370.19465561	-1.41345	6.32876	-4.14656	0.000123163	0.0426117	1.02406
chr11.46693338.46694862	-2.11058	4.30475	-4.14365	0.000124345	0.0426117	0.923041
chr20.62360985.62369788	-0.992949	7.32312	-4.14209	0.000124984	0.0426117	0.923338
chr4.2800049.2801920	-1.64022	5.27855	-4.12988	0.000130098	0.0426117	0.991645
chr1.201383450.201386036	-1.67301	5.20052	-4.11984	0.000134452	0.0426117	0.973594
chr12.480571.482348	-1.95767	5.08832	-4.11411	0.000137003	0.0426117	0.892644
chr11.62552938.62554516	-1.41495	5.49545	-4.10895	0.000139337	0.0426117	0.946355
chr3.50264160.50266271	-1.37156	5.76659	-4.10837	0.000139603	0.0426117	0.93866
chr1.21896167.21897738	-2.04777	4.69641	-4.10768	0.000139916	0.0426117	0.83498
chr19.11538304.11540894	-1.37168	5.5462	-4.1045	0.00014138	0.0426117	0.931126
chr4.98927773.98929786	1.40895	5.8783	4.10149	0.000142782	0.0426117	0.923414
chr9.128634017.128637396	-1.06896	6.79426	-4.10102	0.000143	0.0426117	0.841284
chr12.174784.178078	-1.20297	6.06127	-4.07852	0.00015391	0.0426117	0.820922
chr7.538092.540452	-1.25509	5.80515	-4.07657	0.00015489	0.0426117	0.821024
chr22.39469624.39475011	-1.06994	6.7921	-4.0671	0.00015975	0.0426117	0.735241
chr19.1260300.1263346	-1.364	5.35912	-4.06539	0.000160646	0.0426117	0.819045
chr22.19396765.19398337	-2.64574	4.3971	-4.06381	0.000161473	0.0426117	0.418252
chr17.31130528.31131531	-3.49218	3.77543	-4.0535	0.000166989	0.0426117	0.126904
chr11.44861340.44863810	-1.75001	5.91772	-4.05215	0.000167725	0.0426117	0.768054
chr7.151038551.151040551	-1.73603	5.68642	-4.05012	0.000168836	0.0426117	0.76065
chr12.98643840.98645957	1.586	6.26981	4.04781	0.000170109	0.0426117	0.769027
chr1.228207234.228210489	-1.37609	5.33105	-4.04637	0.000170905	0.0426117	0.763796
chr20.37525755.37528648	1.04797	6.76205	4.04003	0.000174466	0.0426117	0.679694
chr5.57172840.57175270	1.19763	6.3915	4.03917	0.000174956	0.0426117	0.716944
chr7.74093219.74095495	-1.61559	4.85594	-4.03506	0.000177308	0.0426117	0.720822
chr12.131912314.131913176	-2.98796	4.04336	-4.03378	0.000178048	0.0426117	0.222598
chr5.36874961.36878310	1.15127	6.52865	4.03246	0.000178813	0.0426117	0.679518
chr15.68699777.68701245	-1.662	4.65163	-4.03205	0.000179052	0.0426117	0.702564
chr19.5679881.5681291	-1.82595	4.91366	-4.0262	0.000182484	0.0426117	0.646275
chr17.50110434.50112809	-1.60598	5.52994	-4.02088	0.000185658	0.0426117	0.691489
chr10.79379319.79382748	-1.32155	5.80546	-4.02027	0.000186028	0.0426117	0.662771
chr9.32550211.32552843	1.30526	5.99205	4.01685	0.000188105	0.0426117	0.673021
chr16.88772487.88774274	-2.12417	4.72841	-4.01556	0.000188889	0.0426117	0.516336
chr22.30881106.30882437	-2.07341	4.16493	-4.01141	0.000191451	0.0426117	0.560865
chr14.105086677.105094551	-0.994571	6.96183	-4.01094	0.000191744	0.0426117	0.52683
chr17.2180995.2183503	-1.40703	5.41196	-4.01065	0.000191924	0.0426117	0.660776
chr4.48778756.48781315	1.26149	6.15816	4.00415	0.000196006	0.0426117	0.617475
chr9.134661515.134663729	-1.63137	5.20506	-4.00078	0.000198152	0.0426117	0.627736
chr22.24144214.24148159	-1.20825	6.03718	-4.00041	0.000198389	0.0426117	0.601887
chr3.42035428.42037059	-1.76097	4.85166	-3.9996	0.000198912	0.0426117	0.605978
chr1.9180461.9184174	1.28403	6.60383	3.98297	0.000209904	0.0441131	0.56585
chr6.13709859.13712565	1.28589	6.28728	3.97766	0.000213533	0.0441131	0.555871
chr9.124851869.124853670	-1.68533	4.43137	-3.9764	0.000214404	0.0441131	0.546859
chr17.42141540.42143277	-1.77631	4.97019	-3.97599	0.000214683	0.0441131	0.521358
chr19.1812156.1813286	-1.87641	4.7158	-3.96292	0.000223933	0.045549	0.482227
chr14.91508775.91511575	1.08883	7.18956	3.95777	0.000227679	0.0458477	0.427224
chr19.11085202.11086182	-2.03077	4.11578	-3.94187	0.00023963	0.0468582	0.352263
chr6.52419487.52421011	1.60744	5.43773	3.93936	0.000241573	0.0468582	0.449155
chr1.33255503.33257119	1.51326	5.56033	3.93724	0.000243227	0.0468582	0.4448
chr2.231665032.231667716	-1.0278	6.39106	-3.93341	0.000246234	0.0468582	0.364624
chr7.120856256.120858735	1.34407	6.06266	3.93158	0.000247685	0.0468582	0.42885
chr20.45828260.45829217	-2.63521	3.57143	-3.92996	0.00024898	0.0468582	0.0251141
chr9.137218336.137219255	-1.82086	4.09747	-3.92995	0.000248986	0.0468582	0.355057
chr3.9395853.9400046	1.18739	7.0597	3.91462	0.000261539	0.047782	0.282437
chr9.136353796.136354989	-2.65661	4.1238	-3.91404	0.00026203	0.047782	-0.0652777
chr1.35191674.35193754	1.28932	6.08862	3.91268	0.000263169	0.047782	0.342155
chr4.56466590.56468581	1.29679	5.32664	3.91243	0.000263386	0.047782	0.379977
chr3.46696014.46697479	-1.85905	4.67932	-3.9045	0.000270156	0.0481861	0.324657
chr12.65823475.65826711	1.32485	6.13038	3.90422	0.000270399	0.0481861	0.344044
chr14.76768097.76769234	-2.43163	4.28617	-3.89563	0.00027794	0.0490954	0.0688663
chr16.88303709.88305048	-1.87668	4.53793	-3.88578	0.000286826	0.0502244	0.280343
chr11.85663180.85665428	1.28158	6.05518	3.88006	0.000292113	0.0507093	0.258465
chr17.28948619.28952953	0.959828	7.23077	3.8736	0.000298198	0.0513232	0.113393
chr22.46352579.46354459	-2.12308	4.58932	-3.86506	0.000306428	0.0521647	0.148598
chr6.41705389.41707568	-1.52758	5.19327	-3.8597	0.000311713	0.0521647	0.231272
chr20.62511521.62513209	-1.84065	4.43036	-3.85637	0.000315039	0.0521647	0.19459
chr10.79151192.79153164	-1.44064	5.41235	-3.85289	0.000318547	0.0521647	0.214669
chr10.86661199.86676237	-0.848836	8.55866	-3.84934	0.000322165	0.0521647	-0.200096
chr5.149422181.149431776	-1.0122	7.36379	-3.84901	0.000322499	0.0521647	0.00583736
chr19.6216338.6219056	-1.66067	5.19425	-3.84881	0.000322704	0.0521647	0.201322
chr5.146446831.146448318	1.27506	5.69555	3.84773	0.000323811	0.0521647	0.187473
chr17.50177598.50178972	-1.72824	4.57818	-3.8176	0.000356321	0.0569463	0.0864606
chr16.4693100.4694439	-1.86609	4.60728	-3.80909	0.000366059	0.057668	0.0218247
chr17.81398186.81402089	-1.07132	6.2328	-3.80865	0.000366564	0.057668	0.0249425
chr15.52261212.52262601	-2.22563	4.16641	-3.80405	0.000371935	0.0580593	-0.016625
chr2.84969223.84972805	0.960056	6.95146	3.7982	0.000378885	0.0586893	-0.0455703
chr4.140372724.140374495	1.45621	5.78671	3.79342	0.000384657	0.0588783	0.0390268
chr14.99578280.99581183	-1.1584	6.31197	-3.79235	0.000385953	0.0588783	-0.00785727
chr17.81579251.81580911	-2.44973	4.36015	-3.78938	0.000389594	0.0589869	-0.113278
chr1.231419968.231423246	1.05649	6.65408	3.78412	0.000396115	0.0595266	-0.0515699
chr2.217959504.217961492	-1.29138	5.51761	-3.77459	0.000408209	0.0608896	-0.0128558
chr17.50582428.50585008	-1.50674	5.27194	-3.76312	0.000423225	0.0622577	-0.0374351
chr7.30468890.30471661	-1.22482	5.84542	-3.76286	0.000423564	0.0622577	-0.0567705
chr1.3351942.3353766	-1.83646	4.57672	-3.75374	0.000435898	0.0636064	-0.0904087
chr1.9384236.9385825	-2.06455	4.24321	-3.75025	0.00044071	0.0638459	-0.093994
chr11.72789340.72790641	-1.68737	4.61889	-3.74404	0.000449387	0.064638	-0.109724
chr15.67177369.67180196	-1.38342	5.66453	-3.73907	0.000456448	0.0651879	-0.101655
chr6.33781084.33782340	-2.09972	4.11095	-3.73623	0.00046054	0.0653091	-0.243479
chr3.49698531.49700331	-1.47932	5.03015	-3.7338	0.000464063	0.0653485	-0.115919
chr4.1043118.1044295	-2.42084	3.83392	-3.7186	0.000486693	0.0674179	-0.312396
chr14.23399910.23413104	-1.18535	7.46333	-3.71551	0.00049142	0.0674179	-0.38685
chr9.130200443.130202117	-1.67236	4.55997	-3.71525	0.000491819	0.0674179	-0.18043
chr8.38935907.38938860	-1.14364	6.02851	-3.71504	0.00049215	0.0674179	-0.212757
chr17.78081720.78083411	-2.73312	4.31425	-3.71003	0.000499923	0.0678469	-0.561146
chr5.27471754.27474156	1.45547	6.09562	3.70869	0.000502021	0.0678469	-0.193054
chr1.2213837.2215326	-1.67438	4.23114	-3.69704	0.000520624	0.0695905	-0.236507
chr6.34243556.34244980	-1.73349	4.54958	-3.6963	0.000521834	0.0695905	-0.23548
chr16.9090218.9093532	0.927592	6.99395	3.69413	0.000525376	0.0696019	-0.366905
chr2.217551101.217553435	1.51351	5.67777	3.69176	0.000529276	0.0696603	-0.230028
chr12.104286228.104289891	1.08449	6.3454	3.68672	0.000537649	0.0703029	-0.301915
chr10.102619108.102622431	-1.23357	5.98889	-3.67626	0.000555462	0.0721634	-0.304464
chr12.112107693.112109695	1.1206	5.96522	3.66954	0.000567201	0.0730358	-0.342164
chr3.88058094.88060271	1.24955	6.04914	3.66434	0.000576445	0.0730358	-0.344376
chr1.154936056.154938379	-1.06525	6.35336	-3.66228	0.000580147	0.0730358	-0.409695
chr11.65333614.65334985	1.62613	5.13516	3.66029	0.000583747	0.0730358	-0.329249
chr8.38091049.38092491	-1.84198	4.31075	-3.65827	0.000587411	0.0730358	-0.352672
chr5.134224870.134227410	1.15751	6.39935	3.65804	0.000587841	0.0730358	-0.42623
chr5.52798973.52801914	1.06157	6.51586	3.65592	0.000591714	0.0730358	-0.418556
chr9.132213864.132214691	-2.65933	3.81484	-3.65351	0.000596156	0.0730358	-0.664954
chr11.64862939.64865492	-1.44452	5.14289	-3.6529	0.000597283	0.0730358	-0.335434
chr17.45092618.45093914	-1.41983	5.1103	-3.65139	0.000600099	0.0730358	-0.340069
chr19.18156648.18157991	-2.4104	4.09993	-3.65003	0.000602638	0.0730358	-0.564712
chr3.50600311.50602825	-1.20883	5.68493	-3.64695	0.000608422	0.0730358	-0.390979
chr10.87860712.87865900	1.03953	7.03141	3.64647	0.000609327	0.0730358	-0.476782
chr17.44110419.44111743	-1.49097	4.97577	-3.64159	0.000618609	0.0737096	-0.366248
chr6.75600972.75603748	0.973951	6.60971	3.63643	0.000628566	0.0744555	-0.47993
chr19.18445796.18448028	-1.91759	4.61849	-3.63398	0.000633365	0.0745852	-0.412367
chr13.112711345.112713207	-1.34151	5.47254	-3.63144	0.000638366	0.0747371	-0.395378
chr20.2469926.2471285	1.4136	5.51983	3.62648	0.000648226	0.0754527	-0.41346
chr17.50864636.50868091	0.890495	7.16281	3.62352	0.000654196	0.0757101	-0.591694
chr22.24401813.24403596	-1.61818	4.97133	-3.61967	0.000662016	0.0761155	-0.438631
chr12.108560396.108561686	1.71739	5.10906	3.61732	0.000666836	0.0761155	-0.450752
chr9.120918717.120919953	-1.59501	4.60035	-3.61439	0.00067291	0.0761155	-0.440146
chr12.52025482.52027748	-1.11836	5.34314	-3.6141	0.000673513	0.0761155	-0.495961
chr11.9572348.9578121	0.803306	7.71707	3.60988	0.000682339	0.0761155	-0.738159
chr17.16214456.16216287	1.3325	6.26882	3.60972	0.000682664	0.0761155	-0.483239
chr17.74430219.74432946	1.35447	6.17164	3.60702	0.000688384	0.0761155	-0.489295
chr10.27153567.27156534	1.42482	5.86621	3.60478	0.000693155	0.0761155	-0.515053
chr12.124452994.124454501	-1.40631	5.17326	-3.599	0.000705601	0.0761155	-0.483712
chr12.117047982.117048897	-2.22396	4.07111	-3.59776	0.000708303	0.0761155	-0.685869
chr17.77322578.77323826	-1.5306	4.61685	-3.5976	0.000708667	0.0761155	-0.483558
chr10.35372168.35372991	-2.10537	3.8869	-3.59709	0.000709763	0.0761155	-0.606136
chr5.179818354.179822404	-1.06921	6.57811	-3.59677	0.000710476	0.0761155	-0.581246
chr5.163436637.163439333	1.1201	6.66187	3.59621	0.000711694	0.0761155	-0.572074
chr14.105488487.105491417	-1.01184	5.87011	-3.59498	0.000714398	0.0761155	-0.573903
chr8.22177660.22179622	-1.54544	4.53906	-3.59167	0.000721718	0.0763896	-0.50038
chr19.13861528.13862493	-1.6105	4.65976	-3.58804	0.000729831	0.0763896	-0.513735
chr22.42696908.42700704	-1.01418	6.4559	-3.58649	0.000733313	0.0763896	-0.654437
chr8.144310686.144313593	-1.46369	5.22757	-3.58602	0.000734363	0.0763896	-0.515116
chr16.4943961.4945612	-1.38107	5.51797	-3.58533	0.000735938	0.0763896	-0.52259
chr5.36240565.36242797	1.03775	6.26481	3.57976	0.000748644	0.0772524	-0.612604
chr15.75672042.75674132	-1.47726	5.01102	-3.57715	0.000754662	0.0772524	-0.538331
chr1.235326705.235329871	1.07711	6.5033	3.57668	0.000755759	0.0772524	-0.621005
chr1.28087612.28089006	1.56318	5.13531	3.57265	0.000765163	0.0778187	-0.549912
chr10.79002988.79004502	-1.63807	4.20213	-3.56712	0.000778269	0.0785294	-0.570339
chr12.47811689.47814573	-1.13604	5.84374	-3.56641	0.000779951	0.0785294	-0.623663
chr1.17587540.17588917	-1.44446	5.10105	-3.56139	0.000792059	0.0787415	-0.584777
chr17.45127060.45128690	-1.33919	5.57212	-3.56126	0.000792363	0.0787415	-0.592116
chr9.72361929.72366365	0.884351	7.51435	3.55937	0.00079698	0.0787415	-0.817647
chr4.105472623.105474405	1.12776	6.01706	3.55907	0.000797699	0.0787415	-0.642845
chr19.49155082.49156413	-1.72513	4.3509	-3.55707	0.000802606	0.0788394	-0.616311
chr3.195891504.195893538	-1.85447	4.65025	-3.55413	0.000809869	0.0791667	-0.625395
chr18.58862409.58865636	0.902168	7.0694	3.53893	0.000848401	0.0825327	-0.799778
chr11.73314104.73316207	-1.2582	5.31892	-3.53602	0.000855971	0.0828687	-0.661595
chr19.11155473.11156424	-1.7032	4.26115	-3.53173	0.000867256	0.0833421	-0.691931
chr19.41430793.41433900	-1.1506	5.83246	-3.53102	0.000869138	0.0833421	-0.693132
chr4.145097478.145099190	1.23055	5.82	3.52832	0.00087632	0.0836325	-0.714264
chr1.235502829.235505780	1.01596	6.44549	3.52551	0.000883884	0.083827	-0.765703
chr20.62549148.62556023	-0.869815	7.04637	-3.52294	0.000890834	0.083827	-0.862422
chr7.42931721.42933542	1.20813	5.78939	3.52293	0.000890847	0.083827	-0.722826
chr1.100351067.100353721	1.09965	6.14648	3.5188	0.000902128	0.0844937	-0.762724
chr22.19983085.19985225	-1.44786	5.44606	-3.51269	0.000919074	0.0850101	-0.715949
chr21.43332090.43334687	-1.12593	6.04212	-3.51104	0.000923702	0.0850101	-0.779148
chr15.65869108.65871272	1.17833	5.78705	3.50978	0.000927242	0.0850101	-0.767515
chr20.32626902.32628413	-1.91436	4.40773	-3.50926	0.000928731	0.0850101	-0.734992
chr10.6221552.6223376	-1.93171	4.65183	-3.50925	0.000928749	0.0850101	-0.745391
chr2.20616837.20620230	-1.16144	5.92073	-3.50632	0.000937058	0.0850534	-0.78226
chr19.41324614.41326516	-1.61071	4.64685	-3.50565	0.000938978	0.0850534	-0.732023
chr5.171418550.171421744	-1.1637	5.29005	-3.50294	0.00094673	0.0850534	-0.77633
chr12.52146535.52149285	-1.09496	5.58431	-3.50105	0.000952202	0.0850534	-0.809442
chr14.104148839.104151033	-1.96345	4.57019	-3.5008	0.000952917	0.0850534	-0.748078
chr10.24721216.24725223	0.935566	6.59866	3.50023	0.000954565	0.0850534	-0.865071
chr14.102150430.102151428	-2.08412	3.99855	-3.49821	0.00096044	0.0851999	-0.891288
chr9.38023748.38027273	-1.0881	6.064	-3.49348	0.000974337	0.0860536	-0.824081
chr16.4804140.4805445	-1.46058	4.42149	-3.48884	0.000988158	0.086748	-0.770006
chr16.70474836.70477031	-1.62309	5.0577	-3.48795	0.000990815	0.086748	-0.77811
chr1.62687414.62688815	1.72085	5.09893	3.48022	0.0010143	0.08815	-0.834501
chr1.151987590.151994802	0.816955	8.00006	3.47981	0.00101558	0.08815	-1.073
chr4.705541.706391	-1.81671	4.48561	-3.47532	0.00102949	0.0882201	-0.840054
chr14.55579276.55581807	1.11227	6.52409	3.47402	0.00103353	0.0882201	-0.914937
chr3.9864343.9865101	-2.32119	3.26235	-3.47367	0.00103463	0.0882201	-1.04281
chr8.127793920.127796759	1.57551	5.96914	3.47301	0.00103669	0.0882201	-0.810997
chr16.88062318.88063540	-2.09003	3.71464	-3.4725	0.0010383	0.0882201	-0.888706
chr14.89186642.89187622	-2.72064	3.58489	-3.46818	0.00105195	0.0885098	-1.12068
chr1.226979319.226980399	-1.55121	4.19536	-3.46747	0.00105423	0.0885098	-0.837487
chr12.76558479.76560612	1.14844	6.21215	3.46534	0.00106104	0.0885098	-0.88881
chr17.17738644.17740187	-1.66896	4.23461	-3.46454	0.00106359	0.0885098	-0.8617
chr14.99424069.99425121	-2.66126	3.50002	-3.46446	0.00106387	0.0885098	-1.14921
chr14.103551042.103553099	-1.72087	3.86222	-3.46263	0.00106977	0.0885098	-0.859897
chr22.41090905.41094554	0.888075	6.81818	3.46179	0.00107247	0.0885098	-0.987975
chr6.144284425.144287438	1.09152	6.53546	3.45806	0.00108462	0.0891472	-0.946117
chr10.31816013.31817417	-1.92248	3.93556	-3.45433	0.0010969	0.0897898	-0.922854
chr2.96257504.96261550	-0.993276	6.2811	-3.45136	0.00110678	0.0902146	-0.99336
chr2.212536143.212539677	1.15909	6.25063	3.45009	0.00111105	0.0902146	-0.965067
chr16.87852384.87855777	-1.77884	5.19379	-3.44795	0.00111822	0.0903858	-0.8765
chr19.5090763.5092370	-1.48315	4.49098	-3.44645	0.0011233	0.0903858	-0.88031
chr11.11979157.11982740	-1.14978	6.03378	-3.44547	0.00112662	0.0903858	-0.942834
chr22.42643577.42647542	-1.15733	6.03734	-3.44066	0.00114307	0.0913409	-0.977959
chr3.38543250.38544561	-1.8483	3.78022	-3.43628	0.00115822	0.0921864	-0.934911
chr7.44256657.44260005	-1.15166	6.09715	-3.43333	0.00116856	0.0925646	-0.982493
chr10.69865912.69867445	-1.46792	4.93704	-3.43231	0.00117217	0.0925646	-0.919741
chr16.85202127.85203350	-2.20925	3.9819	-3.42971	0.00118136	0.0928371	-1.0101
chr19.14559960.14562486	-1.35374	5.05668	-3.42873	0.00118484	0.0928371	-0.950167
chr2.151827561.151828886	1.58163	4.99509	3.42722	0.00119023	0.0928976	-0.934128
chr13.110125265.110127221	-1.21545	5.60188	-3.42457	0.00119975	0.0931303	-0.961778
chr10.103618710.103619454	-3.42679	2.72139	-3.42382	0.00120246	0.0931303	-1.81638
chr4.77156675.77158629	1.37796	5.26187	3.41815	0.00122311	0.0942501	-0.955251
chr19.50494606.50502680	-1.06174	7.35436	-3.41729	0.00122628	0.0942501	-1.28676
chr11.118434746.118438001	1.13031	6.08895	3.41444	0.0012368	0.0946135	-1.02983
chr9.124810275.124812736	-1.07324	5.64303	-3.41302	0.0012421	0.0946135	-1.05024
chr5.135397905.135399880	1.19951	6.07976	3.41106	0.00124942	0.0946135	-1.02951
chr1.31627547.31628819	-1.94953	4.06491	-3.40953	0.00125516	0.0946135	-0.993649
chr16.52971.54203	-2.37395	3.96795	-3.40887	0.00125764	0.0946135	-1.22307
chr20.10659831.10661211	-1.8277	4.34377	-3.40564	0.00126985	0.0946135	-1.02412
chr5.137752806.137755338	0.837152	6.85054	3.40367	0.0012774	0.0946135	-1.19455
chr4.55545721.55547555	1.10433	5.90543	3.40226	0.00128278	0.0946135	-1.04457
chr16.88759140.88760143	-2.13868	4.07857	-3.40209	0.00128346	0.0946135	-1.12899
chr12.2353750.2355043	-1.81629	4.02449	-3.40153	0.00128559	0.0946135	-1.01961
chr22.39253188.39256338	-1.05654	5.93002	-3.40118	0.00128694	0.0946135	-1.06469
chr10.78408452.78409760	-1.92915	4.10842	-3.40106	0.00128739	0.0946135	-1.06578
chr6.47308610.47310109	1.95215	4.74632	3.39546	0.00130916	0.0958639	-1.08683
chr1.41370500.41372664	-1.33791	4.64088	-3.39037	0.00132922	0.0964806	-1.03091
chr19.40822417.40823522	-1.79196	4.28541	-3.39032	0.00132944	0.0964806	-1.04994
chr5.151237794.151239819	-2.3403	4.54566	-3.38946	0.00133285	0.0964806	-1.06719
chr6.145813397.145816076	0.978619	6.34572	3.38849	0.00133675	0.0964806	-1.14958
chr4.23887841.23891569	1.12756	6.45385	3.38726	0.00134166	0.096489	-1.14132
chr7.1748108.1750938	-1.37705	4.92538	-3.38165	0.00136433	0.0977702	-1.04983
chr19.19304669.19305990	-1.68031	3.98482	-3.37752	0.00138124	0.0984283	-1.06347
chr10.11338316.11339418	-2.2554	3.73899	-3.37702	0.00138329	0.0984283	-1.1806
chr5.57834763.57835979	1.39707	5.56052	3.37027	0.00141141	0.0994368	-1.07528
chr1.26694909.26698553	0.746198	7.36729	3.36967	0.00141394	0.0994368	-1.35615
chr16.2124389.2125612	-1.77041	4.01271	-3.36931	0.00141545	0.0994368	-1.11258
chr12.46385129.46385841	3.74286	2.66002	3.36836	0.00141949	0.0994368	-1.8113
chr3.196431284.196432842	1.30924	5.53842	3.36773	0.00142215	0.0994368	-1.09408
chr1.16048182.16049408	-2.12172	3.4506	-3.36549	0.00143167	0.0997562	-1.18017
chr20.62529478.62531208	-1.58291	4.55683	-3.35716	0.0014676	0.101907	-1.10723
chr5.149549364.149552131	0.902137	6.77364	3.35571	0.00147395	0.101996	-1.28173
chr22.46753992.46754949	-2.21051	4.1596	-3.35315	0.00148517	0.102151	-1.23077
chr8.23066694.23069846	1.09197	6.56435	3.35289	0.00148633	0.102151	-1.22126
chr1.25231958.25233500	1.25592	5.30587	3.34941	0.0015018	0.102863	-1.14247
chr14.105469823.105477402	-0.708	7.99546	-3.34673	0.00151376	0.103331	-1.53083
chr1.2049658.2050904	-1.75232	3.9089	-3.34482	0.0015224	0.103344	-1.16648
chr2.72983117.72986226	-1.32155	5.65065	-3.34355	0.00152812	0.103344	-1.1847
chr5.95717163.95717634	3.49692	2.5297	3.34328	0.00152934	0.103344	-1.81356
chr12.124500075.124501594	-1.64583	4.42421	-3.34041	0.00154242	0.103404	-1.14928
chr13.113152857.113154025	-2.31567	4.36482	-3.33996	0.00154449	0.103404	-1.272
chr17.17027649.17028741	-1.97021	4.57354	-3.33922	0.00154788	0.103404	-1.21767
chr9.36163202.36163970	-2.6693	3.58791	-3.3377	0.00155489	0.103404	-1.45665
chr3.182792727.182794783	1.22449	5.84669	3.33687	0.00155873	0.103404	-1.20109
chr10.86520647.86522781	1.02604	5.88195	3.33554	0.00156488	0.103404	-1.24422
chr22.31121923.31123351	-1.87124	4.22557	-3.33526	0.00156619	0.103404	-1.19355
chr10.91161468.91164908	1.13969	6.30544	3.33262	0.00157845	0.103874	-1.25904
chr3.37175299.37177223	1.16385	6.07863	3.32959	0.00159269	0.104469	-1.2465
chr7.150967648.150972865	-1.16031	6.23009	-3.32812	0.00159967	0.104586	-1.2797
chr8.144500840.144504792	-1.08569	6.35585	-3.32541	0.00161252	0.10505	-1.32012
chr18.37402721.37403808	-1.5596	4.22513	-3.32422	0.0016182	0.10505	-1.19021
chr13.28137698.28139970	1.11344	5.72831	3.32334	0.00162242	0.10505	-1.26113
chr2.206158057.206160863	1.14676	5.8346	3.3197	0.00164	0.105848	-1.26675
chr17.4180638.4181346	-3.21343	3.7445	-3.31657	0.00165526	0.10618	-1.76196
chr22.50292846.50294460	-1.76177	5.00713	-3.31648	0.00165569	0.10618	-1.21078
chr6.87154679.87156872	1.16955	6.29219	3.31232	0.00167613	0.106871	-1.30136
chr14.88493080.88494705	-1.49649	5.02247	-3.31213	0.00167707	0.106871	-1.22
chr12.74537430.74540290	0.935663	6.16958	3.30601	0.00170767	0.107283	-1.34155
chr14.26596659.26598971	1.27217	5.9489	3.30546	0.00171041	0.107283	-1.26288
chr1.3347252.3350255	-1.08411	5.81914	-3.3045	0.00171525	0.107283	-1.35205
chr8.73292782.73296012	0.910408	7.08568	3.3043	0.00171629	0.107283	-1.43407
chr2.71502501.71505722	-1.12034	5.50495	-3.30422	0.00171672	0.107283	-1.32137
chr3.136350084.136351933	1.86119	4.9337	3.30346	0.00172055	0.107283	-1.28588
chr9.128688405.128690877	1.18852	5.94241	3.3034	0.00172083	0.107283	-1.31774
chr5.139667794.139671720	-1.00072	5.96579	-3.3014	0.00173103	0.107586	-1.37611
chr20.35740654.35743672	0.843645	7.04201	3.29859	0.00174542	0.108076	-1.48354
chr12.121748346.121749505	-1.88552	4.48224	-3.29512	0.00176336	0.108076	-1.3183
chr17.3926882.3928799	-1.07563	5.53741	-3.29485	0.00176473	0.108076	-1.35492
chr12.52895339.52898044	-1.35246	5.0012	-3.29264	0.00177628	0.108076	-1.28091
chr5.177494237.177498479	-0.786173	7.13977	-3.29181	0.00178064	0.108076	-1.5437
chr3.150407656.150411589	0.874754	7.2074	3.29086	0.00178559	0.108076	-1.52817
chr18.31942105.31944173	1.08989	5.82964	3.29075	0.00178621	0.108076	-1.3544
chr2.65226959.65228873	1.12079	5.54297	3.28688	0.00180665	0.108076	-1.33203
chr17.81386270.81387952	-1.65549	4.47272	-3.28654	0.00180842	0.108076	-1.28662
chr1.11788673.11793441	-0.985422	6.39351	-3.28585	0.00181213	0.108076	-1.4392
chr7.118183381.118184935	1.36731	5.14987	3.28393	0.00182238	0.108076	-1.29893
chr2.72824277.72826291	1.27843	5.54416	3.28332	0.00182565	0.108076	-1.30569
chr22.31247859.31249906	-1.40189	5.37204	-3.28267	0.00182912	0.108076	-1.29322
chr16.20805683.20807549	1.12272	5.61866	3.28206	0.0018324	0.108076	-1.32294
chr10.79129159.79130683	-1.49911	4.64735	-3.28188	0.0018334	0.108076	-1.29762
chr8.21918571.21920854	1.04181	5.68405	3.28088	0.00183876	0.108076	-1.36147
chr8.130641235.130641972	-1.83826	3.91558	-3.2802	0.00184246	0.108076	-1.33421
chr11.32583500.32584921	1.20171	5.21697	3.2797	0.00184518	0.108076	-1.32071
chr3.83934337.83935089	3.32791	3.39205	3.27961	0.00184566	0.108076	-1.96143
chr11.47415381.47416784	-1.49026	4.87745	-3.27861	0.0018511	0.108076	-1.3052
chr5.149297255.149298323	-1.24503	5.10287	-3.27805	0.00185414	0.108076	-1.31319
chr14.61694831.61697515	1.21926	6.3344	3.27692	0.00186028	0.108076	-1.37896
chr2.135741479.135743147	1.02232	6.06901	3.27592	0.00186578	0.108076	-1.4114
chr3.101573183.101575312	1.03619	6.61864	3.27556	0.00186772	0.108076	-1.46084
chr12.54352265.54353980	-1.6396	3.94277	-3.27377	0.00187758	0.108319	-1.31769
chr16.87870437.87871725	-1.84381	4.66997	-3.27284	0.00188268	0.108319	-1.34117
chr17.17505906.17507870	-1.41868	4.55521	-3.26935	0.00190209	0.109054	-1.33025
chr2.27662813.27664437	1.41384	5.24271	3.26859	0.0019063	0.109054	-1.32882
chr15.68816865.68821676	0.831991	7.22132	3.26605	0.00192059	0.109277	-1.59381
chr1.156659728.156670560	-0.725757	7.91907	-3.26519	0.00192543	0.109277	-1.7783
chr17.78882386.78885052	-0.976137	6.54659	-3.265	0.00192647	0.109277	-1.51106
chr17.29132708.29134073	-2.47277	4.33194	-3.26269	0.00193959	0.109712	-1.55181
chrX.42095918.42096998	3.50882	3.33061	3.25967	0.00195681	0.110153	-1.93396
chr5.72955254.72957187	1.52511	5.44463	3.2594	0.00195833	0.110153	-1.35494
chr1.16181437.16183022	-1.32182	4.9093	-3.25651	0.00197496	0.110398	-1.36714
chr21.31912683.31913733	-2.91512	3.49583	-3.25591	0.00197846	0.110398	-1.60302
chr17.82613265.82614461	-3.0884	4.00849	-3.25452	0.00198653	0.110398	-1.77865
chr16.70696823.70698058	-1.86226	4.02434	-3.25389	0.00199021	0.110398	-1.40576
chr3.14451861.14454890	-1.11114	5.29689	-3.25269	0.00199717	0.110398	-1.42049
chr10.97709030.97710130	-3.13204	2.98697	-3.25217	0.00200021	0.110398	-1.83684
chr9.36136066.36137458	-1.57092	4.72957	-3.25076	0.00200846	0.110398	-1.37792
chr3.8206772.8207603	3.39135	3.79434	3.25034	0.00201097	0.110398	-1.954
chr22.23256914.23257889	-2.05102	3.56384	-3.24904	0.00201862	0.110398	-1.45605
chr7.33722032.33723353	-1.99555	4.2719	-3.24836	0.0020226	0.110398	-1.44016
chr18.47149559.47151610	0.994122	5.77955	3.24821	0.00202353	0.110398	-1.46608
chr8.143873384.143874804	-1.84955	3.63616	-3.24696	0.0020309	0.110398	-1.43171
chr4.8315389.8316382	-2.29035	3.42304	-3.24645	0.00203394	0.110398	-1.52741
chr1.10716041.10718452	-1.13221	5.91044	-3.24515	0.0020417	0.110521	-1.4774
chr16.67480173.67481597	1.39876	5.07831	3.24352	0.00205142	0.110539	-1.39479
chr12.3253616.3257108	-1.00658	6.2796	-3.24295	0.00205486	0.110539	-1.51528
chr11.69263561.69264894	-1.53306	4.36144	-3.24162	0.00206285	0.110539	-1.39412
chr6.158704219.158704795	-3.36758	2.85408	-3.24052	0.00206948	0.110539	-2.01624
chr5.168931407.168932148	-1.92135	3.95446	-3.24052	0.00206949	0.110539	-1.4319
chr2.32946233.32948318	1.30009	5.77372	3.23936	0.00207647	0.110592	-1.43732
chr19.1213363.1215698	-1.74039	5.35191	-3.23828	0.00208307	0.110592	-1.4101
chr7.157397050.157399741	-1.28908	5.27304	-3.23691	0.00209139	0.110592	-1.4555
chr5.151080171.151081832	1.08389	6.17217	3.2359	0.00209755	0.110592	-1.48836
chr19.49570353.49571867	-2.13335	3.69478	-3.23584	0.00209794	0.110592	-1.48203
chr3.153159877.153163857	0.90885	6.94477	3.23352	0.00211219	0.111053	-1.5731
chr11.61717863.61719176	-1.64792	3.88862	-3.23085	0.00212864	0.111586	-1.42865
chr4.24583361.24584876	1.06909	5.75574	3.22939	0.00213774	0.111586	-1.48997
chr1.27525052.27529985	-0.899933	6.86009	-3.2292	0.00213895	0.111586	-1.6151
chr12.56266451.56267768	-1.39253	4.69788	-3.22806	0.00214605	0.111667	-1.43285
chr5.6703815.6705366	-1.11799	5.33815	-3.22556	0.00216174	0.112193	-1.50345
chr10.98430695.98431730	-1.6648	3.88825	-3.22393	0.00217198	0.112435	-1.44297
chr12.121774565.121776365	-1.34191	4.98729	-3.21965	0.00219922	0.112836	-1.47175
chr6.90586329.90587420	1.51484	4.96693	3.21963	0.00219936	0.112836	-1.4477
chr2.73088731.73090142	-1.59391	4.43771	-3.21962	0.00219942	0.112836	-1.44802
chr6.105136148.105137722	1.19229	5.69026	3.21919	0.00220215	0.112836	-1.49859
chr3.69738059.69741209	1.10568	6.0665	3.21811	0.0022091	0.112905	-1.55285
chr17.29929052.29930911	1.00476	5.88332	3.21522	0.00222775	0.11357	-1.54706
chr22.39283079.39284174	-1.66424	4.21237	-3.21359	0.0022383	0.113575	-1.4708
chr12.121761115.121762993	-1.2212	5.00692	-3.21311	0.00224146	0.113575	-1.4892
chr19.5113249.5116121	-1.41796	5.44632	-3.21052	0.00225834	0.113575	-1.52344
chr4.173369730.173372359	1.19622	5.63963	3.2104	0.00225914	0.113575	-1.51321
chr9.2620979.2624393	0.958463	6.65313	3.20981	0.00226304	0.113575	-1.63002
chr9.121743320.121745619	-1.24098	5.4583	-3.20954	0.00226482	0.113575	-1.50726
chr3.179147204.179149794	0.927458	6.46985	3.20905	0.00226799	0.113575	-1.61485
chr10.26857608.26861314	0.897219	6.67109	3.2083	0.00227296	0.113575	-1.65263
chr5.139689983.139691103	-2.06969	3.43601	-3.20736	0.00227914	0.113602	-1.53899
chr17.32444250.32445612	0.954875	5.96157	3.20498	0.00229498	0.113962	-1.58429
chr22.38784856.38786883	-1.20727	4.89075	-3.20457	0.00229769	0.113962	-1.51775
chr5.131634496.131636396	1.1137	5.80826	3.20181	0.00231614	0.114098	-1.53719
chr12.68610244.68613640	0.996502	6.25458	3.20168	0.00231702	0.114098	-1.61585
chr10.44962677.44965020	-1.14472	5.4327	-3.20162	0.00231743	0.114098	-1.53744
chr12.110501090.110502237	1.5999	4.72028	3.19846	0.00233873	0.114629	-1.50841
chr17.3914908.3917985	-1.12526	5.28731	-3.19834	0.00233959	0.114629	-1.54825
chr2.240232624.240234616	-1.03261	5.32349	-3.19585	0.00235655	0.115179	-1.59272
chr21.45329229.45331046	-1.29275	4.94112	-3.19437	0.00236664	0.115392	-1.52088
chr3.179067400.179072520	1.05314	6.95944	3.1932	0.0023747	0.115505	-1.67225
chr11.64180574.64182083	-1.53007	4.48986	-3.19172	0.00238488	0.115721	-1.51546
chr17.29154763.29156698	-1.82789	4.60509	-3.18905	0.00240335	0.116337	-1.5345
chr14.58297334.58300059	1.04346	6.27496	3.18618	0.00242342	0.117027	-1.66395
chr11.83193203.83195060	1.28302	5.14682	3.18449	0.0024353	0.11732	-1.55793
chr2.55616601.55619004	1.04637	6.23194	3.18291	0.00244643	0.117432	-1.67101
chr1.1264653.1265715	-1.89398	4.03344	-3.1825	0.0024493	0.117432	-1.54769
chr9.124868123.124870951	1.19048	5.91119	3.17846	0.00247808	0.117612	-1.64669
chr22.31243070.31245230	-1.27216	5.29865	-3.17835	0.0024789	0.117612	-1.57178
chr1.2104353.2105397	-2.18646	3.6097	-3.17823	0.00247976	0.117612	-1.65466
chr12.80441920.80443101	3.31344	3.40139	3.17799	0.00248149	0.117612	-2.146
chr15.70891880.70893161	2.32758	4.29902	3.17788	0.00248225	0.117612	-1.77272
chr1.28232137.28233088	2.15775	4.28404	3.17689	0.00248933	0.117671	-1.65528
chr11.705970.707888	-1.22583	5.49053	-3.17216	0.00252356	0.119009	-1.61723
chr1.3312318.3314317	-1.3731	4.94782	-3.17126	0.00253011	0.119039	-1.58942
chr20.49186705.49188617	1.29018	5.36157	3.16974	0.00254123	0.119284	-1.60318
chr11.70482267.70483260	-2.16339	3.54336	-3.16807	0.0025535	0.119305	-1.64598
chr8.66428004.66430501	1.09073	5.74382	3.16759	0.00255709	0.119305	-1.62487
chr13.112725012.112726060	-1.64161	4.30799	-3.16726	0.00255946	0.119305	-1.58181
chr17.45110503.45111847	-1.62725	3.96456	-3.1661	0.00256804	0.119429	-1.57705
chr2.108533640.108535505	0.998307	5.76803	3.16465	0.00257883	0.119654	-1.67604
chrX.118726883.118728481	1.29188	5.46453	3.16253	0.00259464	0.120111	-1.60197
chr9.133557837.133559180	-2.3421	3.96042	-3.16041	0.00261051	0.12045	-1.75359
chr14.69151368.69154098	1.00109	6.30564	3.15995	0.00261394	0.12045	-1.72317
chr17.77408608.77410091	-1.73259	4.05541	-3.15765	0.00263133	0.12055	-1.61254
chr12.70242552.70244569	1.07545	6.00032	3.15712	0.00263537	0.12055	-1.69886
chr11.34050758.34054056	0.78816	6.87164	3.15685	0.00263738	0.12055	-1.8354
chr15.64801482.64802785	-1.44299	5.0048	-3.15559	0.00264697	0.12055	-1.60229
chr8.144313818.144315372	-1.5594	4.21165	-3.15515	0.00265036	0.12055	-1.60869
chr7.150953391.150957009	-1.09518	5.68479	-3.15461	0.00265442	0.12055	-1.6754
chr2.224583812.224586075	1.12987	6.08056	3.15415	0.00265801	0.12055	-1.69985
chr4.82372461.82375271	1.01423	6.47929	3.1518	0.00267598	0.121093	-1.76526
chr17.68514807.68515801	2.88353	3.98885	3.15083	0.00268345	0.121142	-2.00842
chr2.67397155.67398166	1.35081	5.14515	3.1501	0.0026891	0.121142	-1.61882
chr1.112674086.112676029	1.16748	5.37551	3.14861	0.00270066	0.121344	-1.6433
chr19.6744232.6745618	-1.57743	4.5007	-3.14756	0.00270878	0.121344	-1.62135
chr18.51029674.51031248	1.13608	5.63922	3.1471	0.00271238	0.121344	-1.66984
chr11.103091019.103092890	1.22218	5.41656	3.14642	0.00271768	0.121344	-1.65958
chr4.183960988.183961974	-1.63442	4.23455	-3.1444	0.00273353	0.121781	-1.62999
chr10.33333528.33337859	0.915833	6.92714	3.14093	0.00276088	0.122612	-1.88625
chr18.2655132.2657301	0.932654	5.78784	3.14034	0.00276557	0.122612	-1.75354
chr22.27686150.27687304	-1.81297	4.19165	-3.13875	0.00277816	0.122612	-1.67447
chr9.131433031.131433824	-2.5231	3.76735	-3.13833	0.00278153	0.122612	-1.96082
chr8.124538399.124539772	1.67072	4.74279	3.13819	0.00278263	0.122612	-1.65278
chr3.149812502.149813932	1.08957	5.59828	3.13709	0.00279147	0.122733	-1.70226
chr19.41406955.41408207	-1.67681	4.01001	-3.13584	0.00280145	0.122825	-1.67444
chr7.30913047.30916434	-1.02089	5.76305	-3.13531	0.00280576	0.122825	-1.76021
chr9.134323850.134324499	-3.19026	2.89541	-3.13251	0.00282838	0.123547	-2.22068
chr17.10085991.10086872	-2.45319	3.70229	-3.1304	0.00284549	0.124025	-1.8989
chr8.122819747.122821155	-1.23735	4.95699	-3.12887	0.00285803	0.124212	-1.6962
chr1.21901320.21902319	-1.65738	4.34449	-3.12832	0.00286246	0.124212	-1.67335
chr3.50088617.50089892	1.1447	5.49669	3.12738	0.00287025	0.124212	-1.71094
chr20.1893362.1897441	0.809388	6.76154	3.12686	0.00287445	0.124212	-1.88465
chr1.62435465.62437844	0.860416	6.28984	3.12529	0.00288745	0.124505	-1.85533
chr1.3542877.3543880	-1.82623	3.14185	-3.12454	0.0028936	0.124505	-1.72029
chr7.76317675.76319469	-1.23504	5.0793	-3.12365	0.00290101	0.124558	-1.70866
chr19.35756682.35758742	-1.08295	5.57429	-3.11952	0.00293548	0.125506	-1.78536
chr19.18425309.18427061	-1.34297	4.9654	-3.11835	0.00294528	0.125506	-1.72364
chr7.92831806.92837455	0.780126	7.21705	3.11794	0.0029488	0.125506	-1.96781
chr3.25663282.25665695	0.894017	6.19586	3.11732	0.00295401	0.125506	-1.85535
chr11.75030054.75030672	-3.57596	2.78748	-3.11623	0.00296326	0.125506	-2.41417
chr11.69939410.69940415	-2.54509	3.58029	-3.116	0.0029652	0.125506	-1.91255
chr16.75236910.75240264	-0.995403	6.0648	-3.11568	0.00296785	0.125506	-1.83969
chr12.52183102.52184144	-1.8682	4.0567	-3.11508	0.00297296	0.125506	-1.74099
chr9.133873871.133875414	-1.79748	3.99748	-3.11257	0.00299438	0.125842	-1.72403
chr7.44883604.44886285	0.889015	6.57545	3.11226	0.00299698	0.125842	-1.90481
chr1.44804842.44814090	-0.806472	7.10765	-3.11195	0.00299967	0.125842	-1.95236
chr5.150141411.150143857	-1.45887	5.28901	-3.11114	0.00300659	0.12587	-1.70989
chr1.205975501.205977522	-1.38244	4.76951	-3.10952	0.00302054	0.126192	-1.71703
chr7.135508871.135510531	1.08486	5.54285	3.10583	0.00305248	0.127031	-1.77537
chr1.10474503.10475881	1.14689	5.32397	3.10566	0.00305403	0.127031	-1.76367
chr7.102432916.102434544	-1.33952	4.91752	-3.10502	0.00305954	0.127031	-1.73845
chr1.164770887.164773878	-0.988999	5.93008	-3.10401	0.00306844	0.127138	-1.86188
chr5.172858702.172859808	-1.77262	4.08274	-3.10273	0.0030796	0.12717	-1.75314
chr1.57598251.57600622	1.03759	5.6932	3.10203	0.00308575	0.12717	-1.84092
chr9.125674848.125675905	-1.56112	4.14387	-3.10176	0.00308816	0.12717	-1.73518
chr9.33023829.33026122	1.16996	5.91151	3.10064	0.00309803	0.1273	-1.80422
chr5.136132143.136133822	1.14632	5.55328	3.09923	0.00311051	0.1273	-1.78988
chr1.100894625.100897009	1.04332	5.86862	3.0987	0.0031152	0.1273	-1.84904
chr5.5325842.5326906	-2.24322	3.1601	-3.09718	0.00312874	0.1273	-1.86736
chr13.99685883.99687610	-1.26901	4.78169	-3.09629	0.00313662	0.1273	-1.77133
chr17.44170001.44171263	-3.28639	4.04825	-3.09606	0.00313872	0.1273	-2.0726
chr15.78759794.78760768	-2.62498	3.36605	-3.09396	0.00315751	0.1273	-2.04701
chr18.75127559.75128409	-1.76201	3.86376	-3.09359	0.00316081	0.1273	-1.7628
chr10.119667266.119670688	-1.02334	5.93061	-3.09357	0.00316102	0.1273	-1.87299
chr8.104199255.104200142	3.56161	2.72072	3.09304	0.00316577	0.1273	-2.32847
chr12.6943334.6944878	-1.45712	4.87645	-3.09297	0.0031664	0.1273	-1.76949
chr13.75802541.75807213	0.862486	6.83075	3.09289	0.00316718	0.1273	-1.98974
chr9.136798991.136801395	-0.998401	5.3038	-3.09111	0.00318327	0.127523	-1.8553
chr16.14070551.14072314	1.18054	5.30631	3.09087	0.00318537	0.127523	-1.79717
chr20.62485023.62485877	-1.89209	3.70337	-3.08706	0.00322014	0.128084	-1.80863
chr17.39980059.39981921	1.08596	5.53274	3.08691	0.00322145	0.128084	-1.82957
chr3.47442935.47444242	-2.21141	4.00395	-3.08643	0.0032259	0.128084	-1.90775
chr15.99424815.99426123	-1.82057	3.90026	-3.08586	0.00323113	0.128084	-1.7873
chr9.130451469.130453023	-1.63168	4.2426	-3.08538	0.00323554	0.128084	-1.76898
chr7.87151616.87153599	1.05636	6.00276	3.08516	0.00323755	0.128084	-1.88061
chr20.25222597.25224415	-1.15839	5.52778	-3.08395	0.00324872	0.128274	-1.84525
chr19.35138332.35140323	-1.01739	5.3182	-3.08004	0.00328498	0.129258	-1.88484
chr2.86440521.86442912	0.886018	6.26829	3.07988	0.0032865	0.129258	-1.94834
chr7.129950876.129953106	0.910585	6.00823	3.07864	0.00329804	0.129349	-1.94498
chr5.133050234.133053456	0.844323	6.56107	3.07826	0.00330164	0.129349	-2.00458
chr3.46876430.46879531	-0.966536	5.97821	-3.07627	0.00332032	0.129828	-1.93688
chr19.38304604.38305342	-2.07361	3.5118	-3.07352	0.00334627	0.130589	-1.86418
chr11.6602635.6605171	1.08122	6.10474	3.0724	0.00335695	0.130752	-1.93898
chr2.219419157.219420562	-1.6144	3.77289	-3.068	0.0033991	0.131423	-1.81126
chr8.73970839.73973089	0.910453	6.12833	3.06748	0.00340412	0.131423	-1.95616
chr17.17550846.17552179	-1.32905	4.44296	-3.06722	0.00340661	0.131423	-1.81674
chr17.50532659.50534577	-1.27469	4.52329	-3.06636	0.0034149	0.131423	-1.82877
chr5.154941025.154941735	1.99159	4.08442	3.06596	0.00341874	0.131423	-1.90186
chr10.70558578.70559860	-1.28024	4.87739	-3.06471	0.00343089	0.131423	-1.82705
chr6.83192718.83194416	1.09405	5.63047	3.06447	0.00343323	0.131423	-1.87156
chr17.47099644.47100750	2.02126	4.2324	3.06394	0.00343835	0.131423	-1.91262
chr11.45754204.45755629	-1.61921	4.15421	-3.06384	0.00343937	0.131423	-1.82028
chr9.136362797.136363803	-1.46988	4.8609	-3.06225	0.0034549	0.131423	-1.82576
chr17.68732436.68734879	1.04333	6.41383	3.06212	0.00345612	0.131423	-1.95054
chr1.54581058.54582532	-1.29283	4.66246	-3.06181	0.00345912	0.131423	-1.85165
chr17.76696687.76698939	-1.20997	5.11399	-3.06129	0.00346421	0.131423	-1.86571
chr6.158026068.158027341	-1.7037	4.40192	-3.06081	0.00346893	0.131423	-1.83831
chr19.488410.490005	-1.37811	4.65405	-3.06049	0.00347207	0.131423	-1.83369
chr4.39637436.39639929	-0.981249	6.04031	-3.05938	0.00348299	0.13144	-1.94704
chr10.1055836.1057546	1.19206	5.50928	3.05901	0.00348663	0.13144	-1.87472
chr19.1248062.1255582	-0.601735	7.9745	-3.05809	0.00349581	0.13144	-2.31469
chr1.212606861.212610317	0.983873	6.37889	3.0578	0.00349863	0.13144	-1.97706
chr21.44969517.44970724	-2.19621	3.43431	-3.05655	0.00351097	0.131447	-1.91453
chr8.56681362.56683033	1.03267	5.93267	3.05646	0.00351187	0.131447	-1.92803
chr2.54469119.54472754	0.925312	6.42806	3.05555	0.00352093	0.131542	-1.99923
chr6.69866461.69867771	2.21468	4.43452	3.05394	0.00353698	0.131897	-1.99336
chr1.155134650.155136921	1.08687	6.04718	3.05255	0.00355093	0.132172	-1.94037
chr7.24978826.24981870	1.00646	6.11581	3.04875	0.00358921	0.133038	-1.95768
chr7.92447304.92448645	1.49586	4.95266	3.04828	0.00359397	0.133038	-1.85541
chr4.80071554.80073653	1.02448	6.08805	3.04774	0.00359948	0.133038	-1.97096
chr8.124775581.124776278	-2.69172	3.25988	-3.04763	0.00360062	0.133038	-2.14037
chr11.33721497.33724973	-1.12528	6.1524	-3.0469	0.00360802	0.133067	-1.97929
chr10.89476149.89477537	-1.50913	4.59506	-3.04566	0.00362071	0.133291	-1.86169
chr10.101817386.101819239	1.0823	5.57995	3.04404	0.00363723	0.133655	-1.93698
chr10.110918310.110921111	0.81486	6.5767	3.0425	0.00365311	0.133994	-2.09163
chr20.63845992.63847213	-1.57343	4.55028	-3.04074	0.00367129	0.134416	-1.87166
chr9.5628143.5630550	0.978909	6.1252	3.03991	0.00367988	0.134466	-2.00718
chr21.42234229.42236260	-1.10307	4.91228	-3.03932	0.00368603	0.134466	-1.91718
chr10.124701018.124702838	-1.228	4.90562	-3.03845	0.00369503	0.134551	-1.936
chr16.20899416.20902104	0.869981	6.60543	3.03777	0.00370217	0.134568	-2.08297
chrX.154762614.154763946	1.91068	4.23697	3.0366	0.00371439	0.134769	-1.94915
chr4.145732604.145736783	-0.798453	6.7817	-3.03351	0.00374684	0.135702	-2.11341
chr7.146960749.146962585	1.31483	5.37848	3.03201	0.00376264	0.136029	-1.91699
chr1.15800017.15800981	-1.72476	4.10837	-3.02969	0.00378736	0.136677	-1.91599
chr12.124385142.124386476	-1.48616	4.32555	-3.02789	0.00380657	0.136753	-1.90561
chr20.57433035.57434021	-1.82178	3.58697	-3.02785	0.00380695	0.136753	-1.90782
chr3.14480150.14480885	-2.0939	3.44	-3.02741	0.00381171	0.136753	-1.97106
chr2.37653917.37656801	1.12866	6.17906	3.02416	0.00384663	0.136753	-1.99498
chr1.3772178.3773144	-1.67164	3.9219	-3.02376	0.00385098	0.136753	-1.91176
chr13.80336548.80343288	0.854244	7.85933	3.0236	0.00385273	0.136753	-2.29841
chr1.1919107.1920164	-1.37903	4.73061	-3.02241	0.00386566	0.136753	-1.92388
chr17.40091404.40092393	-1.91251	3.68095	-3.02233	0.00386649	0.136753	-1.94017
chr12.46370602.46373989	0.892076	6.72392	3.01886	0.00390441	0.136753	-2.15379
chr1.56644368.56646475	1.14722	5.72975	3.01801	0.00391368	0.136753	-2.00616
chr2.219474836.219476452	-1.38771	4.25654	-3.01745	0.00391986	0.136753	-1.93811
chr16.88497713.88499142	-1.66725	4.65702	-3.01687	0.0039262	0.136753	-1.9287
chr11.8681976.8684307	0.997336	5.8877	3.01682	0.00392681	0.136753	-2.07463
chr19.13846020.13848414	-0.952032	6.11983	-3.01668	0.00392831	0.136753	-2.07549
chr17.76699257.76702171	-0.853936	6.48763	-3.01654	0.00392983	0.136753	-2.13142
chr16.58102474.58103887	-1.26392	5.11582	-3.01626	0.00393301	0.136753	-1.98013
chr20.17680145.17682819	-1.21371	5.38006	-3.0159	0.0039369	0.136753	-1.9916
chr17.75549157.75550690	-1.35494	4.5651	-3.01587	0.00393729	0.136753	-1.94003
chr3.14431027.14433308	-1.06539	5.69269	-3.01567	0.00393943	0.136753	-2.02074
chr11.78168488.78169899	-1.5123	4.72253	-3.01497	0.00394723	0.136753	-1.93457
chr11.64675318.64676395	-2.22156	3.73059	-3.01478	0.00394929	0.136753	-2.03377
chr2.120757948.120758775	-1.55759	3.33411	-3.01407	0.00395723	0.136753	-1.93818
chr9.136570960.136573281	-1.15189	5.19381	-3.0136	0.00396247	0.136753	-1.99869
chr3.126620976.126622114	-1.68586	4.11102	-3.01324	0.00396645	0.136753	-1.95164
chr3.169966221.169967746	1.07409	5.58689	3.01284	0.00397086	0.136753	-2.02225
chr17.59416355.59416828	3.00903	2.81976	3.01267	0.00397278	0.136753	-2.3864
chr20.9067616.9069892	0.962408	6.10033	3.01246	0.00397511	0.136753	-2.0939
chr4.1191738.1192811	-1.90508	3.99033	-3.01206	0.0039796	0.136753	-1.97562
chr2.47008071.47010054	-1.34075	4.69926	-3.00956	0.00400756	0.137382	-1.97696
chr7.151683603.151685019	-1.39396	4.27983	-3.00921	0.00401154	0.137382	-1.94524
chr1.18965335.18966213	-1.67478	3.8796	-3.00742	0.00403165	0.137836	-1.95825
chr14.90256441.90257367	1.41876	4.40897	3.00642	0.00404292	0.137921	-1.95135
chr16.88770490.88771658	-1.25001	4.66664	-3.00599	0.00404785	0.137921	-1.96299
chr17.21358143.21359649	-1.50806	4.168	-3.00392	0.0040714	0.137924	-1.95703
chr2.238863970.238864961	-2.82077	3.75238	-3.00338	0.00407755	0.137924	-2.18263
chr3.122973816.122976165	-1.1	5.80932	-3.00299	0.00408196	0.137924	-2.10516
chr22.49970560.49971629	-1.88012	3.93035	-3.00251	0.0040875	0.137924	-1.98469
chr5.172102597.172103814	-2.12722	3.87264	-3.00239	0.0040889	0.137924	-2.07185
chr1.31674443.31675863	-1.93143	4.19342	-3.00237	0.00408903	0.137924	-1.96708
chr1.2329998.2331434	-3.183	3.75348	-3.0014	0.00410024	0.138071	-2.25806
chr19.38831097.38832384	-1.69322	4.49645	-2.99796	0.00413985	0.138746	-1.98895
chr8.37870334.37872233	-1.31125	4.7982	-2.9961	0.00416141	0.138746	-1.98167
chr20.62374286.62375416	-1.58262	3.77609	-2.99544	0.00416912	0.138746	-1.98103
chr6.41766796.41768049	-1.44054	4.49632	-2.99497	0.00417459	0.138746	-1.97679
chr10.71246059.71247570	-1.68467	4.35524	-2.99485	0.00417605	0.138746	-1.98279
chr1.31666169.31667770	-1.38426	4.32414	-2.99427	0.00418276	0.138746	-1.98593
chr2.54121435.54125048	1.06942	5.99149	2.99421	0.00418344	0.138746	-2.03755
chr7.5598343.5600054	-1.36439	4.92669	-2.99373	0.00418913	0.138746	-1.98672
chr6.63571405.63574662	0.798891	7.29404	2.99331	0.00419406	0.138746	-2.28665
chr3.69051148.69053285	1.31222	5.49266	2.99315	0.00419588	0.138746	-2.0127
chr14.104972789.104973747	-2.45059	3.41231	-2.99256	0.00420284	0.138746	-2.15008
chr21.45292163.45293893	-1.47227	4.11805	-2.99179	0.0042119	0.138746	-1.98413
chr9.136545277.136547421	-1.44561	4.71759	-2.99162	0.00421389	0.138746	-1.98412
chr9.130182265.130183970	-1.20761	5.11167	-2.98979	0.00423544	0.138746	-2.01978
chr9.38057527.38058168	-2.10196	3.5612	-2.9896	0.00423767	0.138746	-2.09639
chr2.61536142.61539290	1.03023	6.59622	2.98873	0.00424799	0.138746	-2.2344
chr2.217857697.217859385	-1.75081	4.38788	-2.98755	0.00426201	0.138746	-2.00379
chr20.63853968.63855516	-1.32869	4.23136	-2.98717	0.00426651	0.138746	-2.00016
chr18.28173971.28179098	0.771198	7.79015	2.98664	0.00427286	0.138746	-2.3916
chr7.76306046.76308188	-1.19727	5.39409	-2.98659	0.00427348	0.138746	-2.06225
chr17.44502671.44504039	1.07753	5.26888	2.98629	0.004277	0.138746	-2.07299
chr8.125556193.125557062	-2.03	3.87471	-2.98558	0.00428557	0.138746	-2.04498
chr17.78979731.78980489	-2.21738	3.17204	-2.98541	0.00428758	0.138746	-2.11142
chr19.18432602.18434212	-1.53067	4.31301	-2.98512	0.00429108	0.138746	-1.9995
chr4.185142439.185143936	-1.07119	5.58505	-2.985	0.00429252	0.138746	-2.07811
chr2.127637359.127638628	-1.50397	4.44233	-2.98428	0.00430104	0.138798	-2.00261
chr16.70725029.70726752	-2.4491	4.02729	-2.98222	0.00432583	0.139375	-2.14134
chr10.68074062.68075537	0.962707	5.90838	2.98042	0.00434765	0.139854	-2.15789
chr1.150234474.150236583	0.922336	6.02944	2.97725	0.00438625	0.140743	-2.16535
chr3.143970660.143975259	0.809926	7.28108	2.97651	0.00439527	0.140743	-2.34028
chr13.60395804.60398790	0.686768	7.14901	2.97643	0.00439626	0.140743	-2.36665
chr4.44678078.44679386	1.04648	5.83346	2.97382	0.0044283	0.141353	-2.1217
chr11.45157369.45159149	-1.06944	5.52508	-2.97348	0.00443258	0.141353	-2.11656
chr14.24215464.24216268	-1.59944	4.27808	-2.97317	0.00443636	0.141353	-2.03148
chr11.108648157.108649050	3.24159	3.49136	2.97182	0.00445305	0.141447	-2.47583
chr17.63549471.63551564	1.02402	5.68624	2.97178	0.00445357	0.141447	-2.11638
chr8.66431956.66433119	1.81458	4.40284	2.97123	0.0044604	0.141447	-2.05824
chr2.241655675.241656879	-2.89345	3.8525	-2.97063	0.00446785	0.141461	-2.30433
chr21.8419947.8420882	-1.10602	4.95322	-2.96776	0.0045036	0.141848	-2.18643
chr10.79391293.79392304	-2.08521	3.27521	-2.96756	0.00450616	0.141848	-2.11281
chr14.72888895.72890115	-1.53774	3.95586	-2.96744	0.00450764	0.141848	-2.0464
chr16.88764708.88765611	-2.31494	3.31284	-2.96739	0.00450826	0.141848	-2.16783
chr9.100425951.100430071	0.749133	6.97238	2.96517	0.00453611	0.142414	-2.32603
chr1.114669730.114670794	1.45894	4.59145	2.96484	0.00454038	0.142414	-2.04468
chr6.87700480.87702844	0.915919	6.06307	2.96419	0.00454856	0.142448	-2.22089
chr3.119676139.119677875	1.52961	5.12504	2.96299	0.00456373	0.142702	-2.05094
chr11.9384547.9385709	1.38227	5.13512	2.96182	0.00457864	0.142946	-2.07436
chr11.130827391.130828232	-1.9598	3.77104	-2.96019	0.00459932	0.142963	-2.13878
chr2.161160032.161161622	1.08218	5.26788	2.95968	0.00460586	0.142963	-2.1143
chr1.3423098.3423747	-2.6914	3.20702	-2.95952	0.00460795	0.142963	-2.34241
chr21.44982564.44983769	-1.9682	3.58478	-2.95925	0.00461143	0.142963	-2.10814
chr10.91220336.91222260	1.0682	5.61954	2.9585	0.00462104	0.142963	-2.16047
chr22.39233393.39235355	-1.18691	5.00751	-2.95844	0.00462179	0.142963	-2.13217
chr12.79689337.79692439	0.868678	6.34586	2.95557	0.00465868	0.143067	-2.22044
chr6.43936776.43938041	-2.04971	4.26644	-2.95553	0.0046592	0.143067	-2.10063
chr14.105448256.105449752	-1.69414	3.98866	-2.95496	0.00466663	0.143067	-2.07143
chr1.36350703.36353419	-1.14524	5.50037	-2.95432	0.00467492	0.143067	-2.1449
chr2.85132914.85134560	1.32676	4.88948	2.95279	0.00469482	0.143067	-2.08493
chr5.102754256.102756435	1.10624	5.95507	2.95263	0.00469693	0.143067	-2.16115
chr16.3442821.3444246	1.14714	4.68423	2.95254	0.004698	0.143067	-2.1128
chr3.49929336.49930289	-1.27628	4.77475	-2.95236	0.00470034	0.143067	-2.08234
chr9.35603751.35606546	0.812949	6.29165	2.95224	0.00470191	0.143067	-2.31262
chr11.10807502.10810061	0.803167	6.59668	2.95157	0.00471072	0.143067	-2.31382
chr1.64041984.64043442	-1.36403	4.16169	-2.95133	0.00471386	0.143067	-2.07733
chr1.15616744.15618545	1.02022	5.5959	2.95095	0.00471881	0.143067	-2.17162
chr9.137617891.137620029	1.13592	5.58046	2.95031	0.00472714	0.143067	-2.15856
chr1.200367693.200369565	-1.26305	5.24986	-2.94997	0.0047317	0.143067	-2.1279
chr1.248820891.248821676	-3.02761	3.12281	-2.94996	0.00473171	0.143067	-2.45721
chr16.67916776.67918616	-1.2957	5.00372	-2.94905	0.00474371	0.143215	-2.10359
chr5.69090758.69092141	-1.78545	4.35261	-2.94738	0.00476575	0.143665	-2.10182
chr7.1535819.1539964	-0.86389	6.70491	-2.94474	0.00480063	0.1445	-2.35481
chr19.44820622.44821777	-1.36646	4.52701	-2.94368	0.00481484	0.144711	-2.10338
chr17.48995182.49000255	0.926119	7.10724	2.94296	0.00482442	0.144714	-2.39091
chr11.46695057.46698166	-1.27522	5.2803	-2.94259	0.00482934	0.144714	-2.15033
chr17.81566072.81567333	-1.45746	4.59303	-2.94206	0.00483648	0.144714	-2.09793
chr12.95858821.95860153	1.46226	4.53075	2.93984	0.00486618	0.145386	-2.10306
chr2.42924195.42925784	-1.33846	4.60182	-2.93763	0.0048961	0.146063	-2.11769
chr14.91283555.91284383	-1.47689	3.97176	-2.93709	0.00490344	0.146066	-2.10705
chr11.117197627.117202667	-0.770586	6.82673	-2.93619	0.00491554	0.14621	-2.43891
chr1.84089043.84090592	1.80645	4.56231	2.93482	0.0049343	0.146414	-2.15443
chr2.207528729.207531385	0.787204	6.38322	2.93462	0.00493693	0.146414	-2.3519
chr16.84952324.84953404	-1.32882	4.46396	-2.93293	0.0049601	0.146835	-2.12522
chr9.130128197.130129963	-1.14259	5.49258	-2.93252	0.00496572	0.146835	-2.16769
chr3.36991983.36994441	0.872847	6.53851	2.93076	0.00498991	0.14723	-2.33763
chr5.135377800.135378578	-1.99464	3.48114	-2.93048	0.00499368	0.14723	-2.19577
chr15.40337769.40341596	-0.733076	6.84996	-2.92815	0.00502595	0.147964	-2.44273
chr1.176656116.176657534	1.06386	6.22714	2.92688	0.00504368	0.148269	-2.25076
chr9.137276405.137277909	-1.15871	4.91118	-2.92423	0.00508062	0.148925	-2.19274
chr17.1947255.1948284	-1.34167	4.17135	-2.92422	0.00508076	0.148925	-2.14843
chr1.156740447.156741836	-1.58785	4.60255	-2.92245	0.00510566	0.149435	-2.13947
chr15.72473385.72475766	0.815227	6.47673	2.92186	0.00511395	0.149435	-2.36738
chr20.34708734.34710265	-1.39587	4.68535	-2.9214	0.00512043	0.149435	-2.16175
chr11.18383505.18384622	-1.33796	4.81138	-2.92013	0.0051383	0.149739	-2.16572
chr2.218216556.218218894	1.0841	5.75334	2.9193	0.00515009	0.149866	-2.26394
chr13.114064488.114066013	-1.65726	4.75627	-2.91684	0.00518507	0.150666	-2.15429
chr1.204409405.204412352	1.09537	5.81471	2.91568	0.00520176	0.1508	-2.27816
chr11.76576686.76579206	-1.20314	5.05579	-2.91548	0.00520465	0.1508	-2.23833
chr12.19129382.19131418	1.01866	6.07221	2.91284	0.00524259	0.151645	-2.29274
chr12.94052812.94053813	1.5704	4.64734	2.9124	0.00524886	0.151645	-2.16278
chr16.81645080.81645885	-2.11996	3.91327	-2.91174	0.00525845	0.151704	-2.22142
chr5.174724233.174725617	3.05244	3.94556	2.90991	0.00528497	0.152095	-2.5261
chr10.98414330.98415815	-1.09588	4.90955	-2.90976	0.00528709	0.152095	-2.23649
chr3.29639533.29640277	3.04448	3.13434	2.90843	0.0053065	0.152435	-2.58249
chr2.71331562.71332676	1.01741	5.19224	2.907	0.0053274	0.152817	-2.25127
chr16.58098138.58098911	-2.77519	3.30101	-2.90599	0.00534218	0.153023	-2.472
chr18.50727287.50728645	-1.91125	4.06311	-2.9038	0.0053745	0.153731	-2.22348
chr12.39441923.39443993	0.921036	6.18607	2.9028	0.00538932	0.153893	-2.33922
chr2.17517922.17518921	1.40483	5.13896	2.90238	0.00539546	0.153893	-2.2015
chr2.237739100.237739644	-2.93713	2.91961	-2.90173	0.00540513	0.153951	-2.60466
chr19.510661.511919	-1.63751	4.21263	-2.90068	0.00542071	0.154176	-2.18765
chr19.39138616.39141126	-1.03345	5.84156	-2.89826	0.00545688	0.154917	-2.34735
chr17.79831570.79833098	-1.20582	4.30295	-2.89791	0.00546214	0.154917	-2.23396
chr9.94554143.94555291	-1.20232	4.94374	-2.89629	0.00548643	0.155387	-2.22013
chr18.22346574.22347466	-2.73608	3.70417	-2.89458	0.00551216	0.155896	-2.48846
chr3.184134281.184136449	1.14174	5.4134	2.89227	0.00554725	0.156662	-2.27627
chr4.38752690.38753825	-1.36493	4.36744	-2.89177	0.00555478	0.156662	-2.21768
chr11.1437364.1439053	-2.3333	3.8877	-2.89076	0.00557023	0.156878	-2.33524
chr6.124961579.124964141	0.845778	6.62156	2.8896	0.00558791	0.157026	-2.4416
chr1.224432706.224435544	1.03616	6.30963	2.8894	0.00559107	0.157026	-2.40789
chr9.2014616.2018314	0.855816	6.46037	2.88859	0.00560338	0.157152	-2.43274
chr1.220654450.220656161	-1.47388	4.29284	-2.88734	0.00562267	0.157294	-2.21725
chr14.105464691.105469784	-0.876194	6.32704	-2.8867	0.00563254	0.157294	-2.48393
chr21.45130422.45131682	-2.02222	3.70192	-2.8866	0.00563408	0.157294	-2.2445
chr16.51149479.51153294	0.909374	6.16018	2.88597	0.00564378	0.157294	-2.36959
chr12.3205487.3208426	-1.13867	5.36147	-2.88573	0.00564748	0.157294	-2.28043
chr1.226061314.226063786	0.992248	6.10529	2.88451	0.00566642	0.157603	-2.38397
chr7.46461404.46461964	3.26114	2.63657	2.88373	0.00567842	0.15761	-2.75902
chr16.58109705.58111473	-1.2022	4.67192	-2.88348	0.00568231	0.15761	-2.2688
chr17.19286921.19289053	-1.66829	4.50829	-2.88192	0.00570673	0.158029	-2.23201
chr11.75667231.75669069	1.24774	4.97495	2.88071	0.00572551	0.158029	-2.25355
chr3.127001442.127005035	-1.24389	5.60724	-2.88013	0.00573459	0.158029	-2.3265
chrX.132216837.132219843	0.94405	6.61284	2.87977	0.00574029	0.158029	-2.45514
chr16.89318988.89321531	-1.15828	5.81552	-2.87963	0.00574242	0.158029	-2.31708
chr4.143335555.143338409	0.815767	6.4502	2.8795	0.00574452	0.158029	-2.45656
chr9.127965253.127966177	-1.75579	4.1056	-2.87666	0.00578928	0.158921	-2.27836
chr7.5552176.5557449	-0.729442	6.73218	-2.87644	0.00579271	0.158921	-2.5827
chr10.31754556.31755977	-1.52872	3.9012	-2.87501	0.00581546	0.159328	-2.24394
chr5.79727492.79728384	2.97429	3.46874	2.87419	0.00582848	0.159468	-2.64009
chr16.1689017.1689851	-1.60015	4.13808	-2.87361	0.00583774	0.159504	-2.24802
chr20.63786428.63788066	-1.56717	4.29914	-2.87261	0.00585375	0.159599	-2.257
chr9.121764345.121765705	-1.37874	4.26017	-2.87189	0.00586527	0.159599	-2.28008
chr18.50967646.50968653	1.22168	5.20516	2.87148	0.00587171	0.159599	-2.28034
chr16.24539111.24541307	0.950669	6.15666	2.87115	0.00587702	0.159599	-2.44381
chr22.42686110.42687004	-1.83526	3.71972	-2.87091	0.00588086	0.159599	-2.27954
chr8.112457167.112458993	2.23106	4.76311	2.86761	0.00593408	0.160331	-2.34411
chr1.228213052.228214053	-2.67527	3.53626	-2.86728	0.00593941	0.160331	-2.4975
chr20.32982723.32983405	-2.26708	3.62666	-2.86692	0.00594534	0.160331	-2.41989
chr7.4744488.4745878	-1.15497	4.8856	-2.86653	0.00595164	0.160331	-2.3372
chr12.92720965.92722215	2.36204	4.35764	2.86631	0.0059551	0.160331	-2.3401
chr2.152175052.152176693	0.973779	6.02758	2.86598	0.00596048	0.160331	-2.38811
chr1.3291840.3293572	-1.49386	4.59669	-2.86533	0.00597111	0.160331	-2.29931
chr22.17851655.17852483	-1.89344	3.60394	-2.86516	0.00597389	0.160331	-2.29703
chr11.119315211.119316229	-1.91537	3.89589	-2.86481	0.00597948	0.160331	-2.29833
chr5.139696135.139698383	-0.922426	5.65386	-2.86223	0.00602173	0.161185	-2.43633
chr21.43775828.43776852	-1.19822	4.49111	-2.86173	0.00603002	0.161185	-2.31448
chr9.113622490.113623968	-1.37155	4.81592	-2.86109	0.00604048	0.161185	-2.28026
chr17.82095432.82099960	-0.843319	6.48378	-2.8602	0.00605516	0.161185	-2.52531
chr6.27251223.27252023	-2.79677	3.63939	-2.86013	0.00605626	0.161185	-2.51394
chr9.133714391.133716105	-1.54475	4.33942	-2.85955	0.00606587	0.161185	-2.2777
chr3.134370733.134375709	0.597761	7.52728	2.85946	0.00606736	0.161185	-2.70629
chr14.73057751.73059617	0.995679	5.60416	2.85838	0.00608519	0.161446	-2.38325
chr18.45828286.45829682	-1.31434	4.20957	-2.85676	0.0061121	0.16177	-2.29876
chr12.108561909.108563809	0.882491	6.05285	2.85668	0.00611348	0.16177	-2.46861
chrX.66636568.66639816	1.19303	5.99199	2.85541	0.00613457	0.162115	-2.38038
chr14.105479062.105482707	-1.11079	5.04846	-2.85401	0.00615803	0.16217	-2.38719
chr4.102825225.102829590	0.694528	7.64151	2.85358	0.00616526	0.16217	-2.72867
chr11.1762723.1764598	-1.32628	4.96435	-2.85294	0.00617596	0.16217	-2.30593
chr13.36345238.36346982	1.14006	5.4286	2.85285	0.00617754	0.16217	-2.3415
chr22.42648010.42649858	-1.3493	5.24461	-2.85206	0.0061907	0.16217	-2.31376
chr7.1530594.1534760	-0.854773	6.24175	-2.85195	0.00619252	0.16217	-2.53844
chr11.803428.805414	-1.60236	4.63514	-2.85177	0.0061957	0.16217	-2.29956
chr7.98285861.98287802	-1.42204	4.87289	-2.85077	0.00621247	0.16217	-2.30549
chr7.100874233.100875862	1.13911	4.93107	2.85072	0.00621335	0.16217	-2.3405
chr20.33810856.33812735	1.03353	5.68838	2.85049	0.00621717	0.16217	-2.43376
chr15.64762372.64764002	-1.03293	5.11909	-2.84943	0.00623517	0.162346	-2.39251
chr16.46829945.46831857	1.06717	5.56339	2.84914	0.00624004	0.162346	-2.39193
chr13.113215903.113216898	-1.46448	4.19583	-2.84723	0.00627251	0.16298	-2.30471
chr11.30322903.30324056	1.04447	5.72723	2.84416	0.00632507	0.164134	-2.42257
chr1.160193189.160194357	-1.833	4.29487	-2.84332	0.00633949	0.164296	-2.31685
chr2.202911175.202912556	1.41105	4.92164	2.84195	0.00636317	0.164553	-2.31912
chr17.81422833.81423951	-1.68278	3.6282	-2.8414	0.00637253	0.164553	-2.31717
chr10.124688519.124689374	-2.33854	3.52384	-2.84132	0.0063739	0.164553	-2.46725
chr19.14495418.14496415	-1.69536	3.76251	-2.84009	0.00639524	0.164611	-2.32581
chr10.79194842.79195833	-1.62814	3.68444	-2.83906	0.00641312	0.164611	-2.32336
chr3.125373559.125376073	0.995433	5.87867	2.83848	0.0064232	0.164611	-2.47347
chr14.77707382.77708531	1.88796	4.15432	2.83828	0.00642682	0.164611	-2.36914
chr9.128911038.128913557	-1.11093	5.71738	-2.83742	0.0064417	0.164611	-2.42416
chr11.68459623.68461907	1.07992	5.64339	2.83721	0.00644536	0.164611	-2.41396
chr19.45763847.45771676	-0.628001	7.38214	-2.83709	0.00644746	0.164611	-2.75109
chr14.64878770.64880941	1.02685	5.71442	2.83661	0.00645584	0.164611	-2.46328
chr11.61762544.61763658	-1.97356	3.89375	-2.83604	0.00646595	0.164611	-2.34771
chr9.95090709.95092546	-1.37052	4.3474	-2.83603	0.00646602	0.164611	-2.33412
chr9.128818091.128819392	-1.2354	4.37464	-2.83571	0.00647162	0.164611	-2.35293
chr10.30348519.30349354	1.77784	4.1789	2.83556	0.00647423	0.164611	-2.3497
chr3.46892061.46893715	-1.37299	4.59188	-2.83348	0.00651088	0.1652	-2.35656
chr20.3208670.3210479	1.30139	5.12229	2.83328	0.00651448	0.1652	-2.34575
chr1.31583632.31585416	-1.6396	4.47815	-2.83285	0.00652203	0.1652	-2.33708
chr9.133054480.133055742	-1.74823	4.31509	-2.83177	0.00654108	0.165475	-2.35049
chr11.44780785.44781844	-1.76804	3.89077	-2.83082	0.00655797	0.165694	-2.35498
chr14.54675518.54677669	1.12201	5.36267	2.83012	0.00657046	0.165702	-2.3796
chr1.3067985.3073149	-0.927381	6.17014	-2.82987	0.00657477	0.165702	-2.57462
chr8.141160673.141162186	-1.72888	4.49673	-2.82725	0.00662163	0.166252	-2.36221
chr3.9808828.9810687	-1.29441	4.34805	-2.82682	0.00662929	0.166252	-2.37649
chr3.159762174.159766335	0.742063	6.90506	2.82636	0.00663758	0.166252	-2.63113
chr9.33390360.33392000	-1.42477	4.32547	-2.82588	0.00664615	0.166252	-2.35377
chr17.17710532.17712670	-1.24835	5.17855	-2.82551	0.00665283	0.166252	-2.38711
chr8.11691642.11712767	0.584604	9.86421	2.82547	0.00665364	0.166252	-3.19752
chr1.183812287.183814784	1.18404	5.66005	2.82533	0.00665608	0.166252	-2.42764
chr21.33684837.33687036	1.95695	5.00284	2.82451	0.00667087	0.166252	-2.37483
chrX.47232591.47234177	-1.14348	5.2802	-2.82451	0.00667089	0.166252	-2.41595
chr20.31568328.31570686	-1.13076	5.08217	-2.82398	0.00668035	0.166282	-2.44302
chr7.112449126.112451857	0.908442	5.99641	2.82317	0.00669501	0.166378	-2.54051
chr8.29054948.29057190	-1.74117	4.48551	-2.82263	0.00670482	0.166378	-2.35764
chr5.131163982.131165812	1.1345	5.6338	2.82209	0.00671469	0.166378	-2.45992
chr5.149416425.149417862	-1.3204	4.51673	-2.82195	0.00671724	0.166378	-2.39857
chr1.31154700.31155756	-1.09166	5.0765	-2.81943	0.006763	0.167305	-2.41832
chr1.6519537.6520618	-2.14996	3.72477	-2.81865	0.00677739	0.167436	-2.43026
chr8.96234803.96235832	1.23674	4.88733	2.81808	0.00678774	0.167436	-2.38067
chr16.85626964.85629178	-1.22531	5.12311	-2.81778	0.00679322	0.167436	-2.43741
chr9.113609586.113610570	-1.34893	4.19223	-2.81717	0.00680447	0.167488	-2.37732
chr22.39428321.39429234	-1.59091	4.20013	-2.81676	0.00681196	0.167488	-2.37216
chr12.98593013.98596119	0.736632	6.74286	2.8159	0.00682779	0.167672	-2.68755
chr1.3329194.3330574	-1.5612	3.93688	-2.81527	0.0068395	0.16771	-2.37378
chr5.44808697.44810495	1.07924	5.40093	2.81492	0.00684599	0.16771	-2.45836
chr5.177301906.177304837	1.07007	5.2788	2.81373	0.00686793	0.167811	-2.45806
chr1.160098234.160099330	-1.41033	4.72083	-2.81369	0.00686869	0.167811	-2.3808
chr7.37031237.37033470	1.12828	5.3625	2.81314	0.00687881	0.167811	-2.44062
chr3.149968879.149972225	0.776482	6.45781	2.81289	0.00688346	0.167811	-2.64819
chr11.459816.461485	-1.51447	4.7696	-2.81165	0.00690661	0.168172	-2.39378
chr18.40437382.40438614	1.75608	4.94972	2.8103	0.0069318	0.168479	-2.38743
chr2.219519761.219523147	-0.884301	6.17117	-2.81007	0.00693595	0.168479	-2.61933
chr22.49951176.49953297	-1.27548	5.09079	-2.80921	0.0069521	0.168634	-2.41692
chr12.46265427.46269956	0.739074	7.01784	2.8084	0.00696737	0.168634	-2.72318
chr5.80407039.80408902	0.847615	6.0856	2.80786	0.00697756	0.168634	-2.60085
chr6.43850912.43851803	-1.58976	3.75739	-2.80764	0.00698165	0.168634	-2.39206
chr5.131795963.131798058	0.767156	6.29652	2.8075	0.0069842	0.168634	-2.61852
chr19.45049538.45050281	-2.13547	3.75896	-2.80548	0.00702234	0.169352	-2.45936
chr11.124799237.124801174	0.880478	5.96288	2.80421	0.00704641	0.169545	-2.57352
chr12.2248000.2248836	-2.61702	3.54693	-2.80417	0.0070472	0.169545	-2.63948
chr7.2637668.2638780	-1.78763	3.94141	-2.80347	0.00706051	0.169663	-2.4145
chr3.120559021.120560165	-1.36329	4.60286	-2.80237	0.00708147	0.169671	-2.4179
chr1.156128173.156131072	-0.906483	5.85402	-2.80166	0.007095	0.169671	-2.56748
chr4.94451308.94455385	0.749268	7.12431	2.80161	0.00709595	0.169671	-2.77106
chr20.25318955.25320123	-1.73133	3.8301	-2.80148	0.00709844	0.169671	-2.41932
chr1.93878508.93879606	1.39395	4.97529	2.80093	0.00710898	0.169671	-2.41995
chr7.74513886.74515000	-1.727	3.87816	-2.8008	0.00711138	0.169671	-2.40585
chr17.59618840.59621421	0.785169	6.62543	2.79993	0.00712804	0.169867	-2.70744
chr16.57479425.57481016	-1.19928	4.75002	-2.79809	0.00716336	0.170507	-2.4649
chr15.33097986.33098948	-1.50562	4.52283	-2.79651	0.00719383	0.170606	-2.41589
chr17.51258950.51261469	0.907081	6.45109	2.7959	0.00720576	0.170606	-2.64568
chr3.46946489.46949594	-1.23463	5.29452	-2.79565	0.00721064	0.170606	-2.45913
chr8.41438209.41439591	-1.91978	4.12489	-2.79511	0.00722108	0.170606	-2.42119
chr2.191854364.191855729	1.77607	4.68391	2.79446	0.0072337	0.170606	-2.43094
chr11.61429023.61430724	0.829167	5.8775	2.79366	0.00724928	0.170606	-2.62308
chr6.151451581.151453237	1.36279	4.98593	2.79347	0.0072529	0.170606	-2.4265
chr1.203795314.203796886	1.20538	5.43161	2.79317	0.00725868	0.170606	-2.47776
chr1.28884363.28885567	-1.58571	3.97885	-2.79284	0.00726512	0.170606	-2.42281
chr3.192608603.192609423	2.80282	3.49325	2.79274	0.00726707	0.170606	-2.72672
chr15.101148501.101149876	-1.3512	4.72649	-2.79273	0.00726743	0.170606	-2.45287
chr2.26720086.26721478	-1.3551	4.61246	-2.79263	0.00726921	0.170606	-2.43622
chr19.16111334.16112674	-1.10929	5.35613	-2.79091	0.00730291	0.170892	-2.50094
chr11.61752341.61756820	-0.851907	6.43176	-2.79033	0.00731434	0.170892	-2.73949
chr12.110919051.110921513	-1.14932	4.93633	-2.79033	0.00731437	0.170892	-2.53258
chr7.2554668.2556143	-1.09519	5.62508	-2.79028	0.00731533	0.170892	-2.59206
chr1.228165198.228166719	-1.04694	5.46229	-2.78933	0.00733407	0.171121	-2.51016
chr11.12017686.12018499	-1.61443	3.94798	-2.78824	0.00735547	0.171121	-2.43486
chr20.36835316.36836282	-1.36247	4.46512	-2.78821	0.00735608	0.171121	-2.43939
chr5.109408862.109411255	0.878231	6.47076	2.78796	0.00736102	0.171121	-2.68451
chr6.17705166.17707122	0.970047	5.74478	2.78759	0.00736828	0.171121	-2.58313
chr2.148020029.148022196	0.961976	6.01895	2.78678	0.0073844	0.171121	-2.6039
chr17.75872448.75874252	-1.32711	5.17547	-2.78598	0.00740019	0.171121	-2.4935
chr1.167682842.167684682	-1.15026	5.2314	-2.78581	0.00740359	0.171121	-2.49587
chr14.23423453.23425452	-1.9122	4.08726	-2.78516	0.00741654	0.171121	-2.45056
chr19.679711.681256	-0.995933	5.36149	-2.785	0.00741974	0.171121	-2.58181
chr10.72333562.72335087	-1.50288	4.08621	-2.78484	0.00742287	0.171121	-2.43814
chr19.1065159.1066490	-1.52172	4.00599	-2.78428	0.00743401	0.171121	-2.43935
chr1.52726298.52727716	1.2953	4.99324	2.78288	0.00746205	0.171121	-2.47518
chr22.46346320.46347677	-1.50342	3.64509	-2.78281	0.00746339	0.171121	-2.44225
chr3.193240518.193242062	1.23645	5.18669	2.78222	0.00747524	0.171121	-2.47466
chr10.87817255.87819059	0.806073	6.12174	2.78193	0.00748096	0.171121	-2.66621
chr19.13852544.13854013	-1.70015	4.05879	-2.78193	0.00748106	0.171121	-2.45331
chr16.70687018.70689136	-1.28504	4.81297	-2.78179	0.00748377	0.171121	-2.46459
chr1.201904085.201905847	-1.10769	5.08801	-2.78165	0.00748658	0.171121	-2.54169
chr7.77536157.77539208	0.810639	6.4441	2.7809	0.00750176	0.171273	-2.70506
chr8.125679845.125680982	2.10761	4.42138	2.78045	0.00751081	0.171286	-2.5316
chr17.7237127.7239966	0.817112	6.42002	2.77954	0.00752907	0.171508	-2.71526
chr1.116404986.116407041	-1.27324	4.25303	-2.77709	0.00757858	0.17244	-2.47888
chr22.46773676.46774704	-1.35097	4.40449	-2.77599	0.00760094	0.172597	-2.46932
chr5.14726107.14726911	-2.69124	3.91348	-2.77589	0.00760308	0.172597	-2.64281
chr14.21024181.21026519	-0.906808	5.68582	-2.77549	0.00761119	0.172597	-2.63727
chr8.139956633.139957792	-1.48774	4.13403	-2.77276	0.00766694	0.173226	-2.47173
chr2.55047628.55052455	0.653541	7.63685	2.77267	0.00766877	0.173226	-2.90696
chr8.20268029.20269229	-1.83668	3.77197	-2.77245	0.0076733	0.173226	-2.48333
chr20.50450769.50451746	-1.77386	4.27773	-2.77245	0.0076733	0.173226	-2.46691
chr1.21930536.21934521	-0.876381	6.35405	-2.77069	0.00770956	0.173849	-2.71694
chr4.113582230.113583359	1.53131	4.69789	2.77027	0.00771826	0.173851	-2.46869
chr14.23306329.23307645	1.06723	5.05693	2.76955	0.00773309	0.17399	-2.54892
chr5.55993897.55996114	0.831423	6.16579	2.76884	0.00774782	0.174127	-2.7024
chr19.49862132.49863297	-2.15533	3.29968	-2.76727	0.00778038	0.174629	-2.55233
chr3.25155956.25157009	1.66788	4.19106	2.76692	0.0077875	0.174629	-2.48224
chr4.152534832.152536796	1.1878	5.29966	2.76619	0.00780281	0.174778	-2.53612
chr16.1959419.1960095	-1.40219	3.88179	-2.76534	0.00782057	0.174981	-2.48374
chr10.43436330.43437520	-1.10603	4.79692	-2.76424	0.00784346	0.175298	-2.55568
chr5.151140484.151142133	-1.18551	4.7797	-2.76353	0.00785831	0.175435	-2.51151
chr5.154857016.154859018	0.947434	5.92565	2.76186	0.00789354	0.175508	-2.64997
chr13.102699825.102701617	1.55507	4.84604	2.76115	0.00790837	0.175508	-2.48798
chr17.75843511.75846691	-0.976585	5.4553	-2.7611	0.00790948	0.175508	-2.65605
chr19.23686401.23687395	1.39996	4.61716	2.7611	0.00790952	0.175508	-2.49796
chr9.69296067.69296483	2.82376	3.27927	2.76095	0.00791274	0.175508	-2.7862
chr1.36178498.36179408	-2.01726	3.51894	-2.76084	0.00791506	0.175508	-2.57328
chr15.64460177.64462288	1.08447	5.59974	2.76048	0.00792257	0.175508	-2.58527
chr17.60599376.60601683	0.87597	5.78989	2.75958	0.00794167	0.175738	-2.65404
chr13.41311016.41312403	1.21085	4.9829	2.75839	0.00796689	0.175924	-2.53547
chr1.155940483.155941582	-1.24687	4.15504	-2.75836	0.00796754	0.175924	-2.51147
chr7.74453363.74455131	-1.22878	4.82453	-2.75766	0.00798241	0.176059	-2.54094
chr6.52517502.52518405	-1.23891	4.87262	-2.75648	0.00800758	0.176074	-2.51318
chr7.6706094.6707455	1.05506	5.13827	2.75643	0.0080086	0.176074	-2.56032
chr11.46683538.46684880	-1.63315	4.15002	-2.7561	0.00801571	0.176074	-2.49959
chr17.44786216.44788057	-0.987299	5.232	-2.75599	0.00801808	0.176074	-2.6349
chr21.33324325.33325690	1.06922	5.46383	2.75485	0.00804247	0.176296	-2.57946
chr4.176319337.176321545	1.0329	5.71563	2.75437	0.00805271	0.176296	-2.61686
chrX.109732313.109733676	1.50601	4.84531	2.75429	0.00805446	0.176296	-2.51041
chr20.651971.653872	-1.14444	5.27088	-2.7533	0.00807574	0.17657	-2.58668
chr7.76047225.76048834	1.00408	5.60016	2.75223	0.00809879	0.176882	-2.62785
chr1.26035010.26037300	-0.79316	5.83983	-2.75147	0.00811519	0.177048	-2.71961
chr2.11465478.11466668	-1.49273	4.31104	-2.74706	0.00821101	0.178854	-2.52423
chr17.68511236.68514389	0.787897	6.9323	2.74684	0.00821574	0.178854	-2.87136
chr17.50100666.50102467	-1.07628	4.93443	-2.74463	0.0082642	0.179715	-2.60712
chr16.4246825.4247620	-1.91519	3.07407	-2.74393	0.00827957	0.179855	-2.58023
chr1.61452891.61453609	-2.92825	3.14444	-2.74171	0.00832869	0.180337	-2.84213
chr11.67583493.67586964	0.914758	6.19507	2.7417	0.00832879	0.180337	-2.68112
chr1.67684393.67688175	0.705238	7.48347	2.7417	0.00832885	0.180337	-2.89628
chr15.66762890.66764233	-1.08782	4.95051	-2.74096	0.00834523	0.180337	-2.64048
chr5.149380290.149384252	-0.892459	6.24682	-2.74069	0.00835131	0.180337	-2.82056
chr6.96520340.96522734	0.977889	5.91577	2.7405	0.00835549	0.180337	-2.73109
chr12.100266535.100268476	1.0292	5.71941	2.73937	0.00838066	0.180687	-2.66024
chr2.171346914.171348348	1.5519	4.68622	2.7369	0.00843576	0.18168	-2.5394
chr10.30182332.30183481	-1.20437	4.5665	-2.73501	0.00847811	0.182343	-2.61242
chr3.49296578.49297582	-1.4839	3.77854	-2.73472	0.00848467	0.182343	-2.54405
chr11.83156312.83158752	0.888033	6.09096	2.7338	0.00850545	0.182595	-2.74128
chr6.54846225.54847466	1.52418	4.54927	2.73305	0.00852245	0.182603	-2.54695
chr22.20567600.20569917	-1.13605	4.91438	-2.73298	0.00852393	0.182603	-2.62967
chr11.66637981.66639980	1.22271	5.30856	2.73254	0.00853381	0.18262	-2.59388
chr4.112230678.112232674	0.845934	5.64308	2.73161	0.00855505	0.182666	-2.71571
chr2.85771800.85775323	-1.01425	5.71254	-2.73114	0.00856573	0.182666	-2.72215
chr1.6353741.6354227	-1.73041	2.74909	-2.73086	0.00857193	0.182666	-2.56067
chr3.38532065.38534430	-0.986456	5.08581	-2.73085	0.00857224	0.182666	-2.69813
chr2.218258746.218260128	-1.4027	4.19256	-2.72883	0.00861827	0.182775	-2.5764
chr2.64749845.64752492	0.699278	7.13767	2.72849	0.00862605	0.182775	-2.95946
chr7.84194540.84195719	2.22325	4.1141	2.72793	0.00863875	0.182775	-2.64946
chr17.44607871.44608747	-1.76269	3.45544	-2.72773	0.00864345	0.182775	-2.56469
chr3.48559382.48561584	-1.00131	5.03296	-2.72766	0.00864507	0.182775	-2.64561
chr2.150484295.150487868	0.815874	6.65347	2.72742	0.00865043	0.182775	-2.7929
chr12.21656503.21658222	1.18432	5.54238	2.7271	0.0086578	0.182775	-2.64344
chr2.71699553.71701888	-0.971856	5.54737	-2.72706	0.00865879	0.182775	-2.68205
chr1.10677114.10678196	-1.54208	4.06447	-2.72667	0.00866781	0.182775	-2.55973
chr19.58557149.58560112	0.752706	6.34064	2.72665	0.00866811	0.182775	-2.84527
chr11.44765923.44767589	-1.01561	5.18846	-2.72598	0.00868368	0.182911	-2.66203
chr18.49016166.49017970	-1.02655	5.09407	-2.7239	0.00873153	0.183164	-2.67936
chr12.54411196.54413756	-1.01573	5.30769	-2.72383	0.00873306	0.183164	-2.67836
chr1.114756838.114758395	1.01345	5.78138	2.72381	0.00873363	0.183164	-2.73353
chr12.3250093.3251079	-1.84379	3.42089	-2.72329	0.00874563	0.183164	-2.59508
chr12.124557025.124558614	-1.59527	3.87511	-2.72182	0.00877984	0.183164	-2.57038
chr2.16425220.16426427	1.53082	4.57413	2.72173	0.00878179	0.183164	-2.57153
chr15.49627205.49628537	1.16647	4.97588	2.7216	0.00878485	0.183164	-2.61969
chr19.39133556.39134308	-1.85828	3.68941	-2.72139	0.00878967	0.183164	-2.59604
chr22.39013735.39015472	-1.19851	4.86815	-2.72087	0.00880175	0.183164	-2.59765
chr6.48110003.48112049	1.16423	5.78423	2.72073	0.008805	0.183164	-2.67259
chr8.104072041.104074252	1.17549	5.74263	2.71966	0.00883005	0.183164	-2.63578
chr9.130184862.130188041	-0.989137	6.10028	-2.71961	0.00883124	0.183164	-2.82354
chr2.18345824.18346607	-1.8508	3.18253	-2.71901	0.00884534	0.183164	-2.58417
chr12.48779379.48780991	-1.27589	4.85262	-2.71896	0.00884651	0.183164	-2.59046
chr9.121725021.121725783	-1.67641	3.36243	-2.71825	0.00886301	0.183164	-2.57817
chr15.34987367.34989051	0.803868	5.99856	2.71796	0.00886987	0.183164	-2.78287
chr15.42490461.42492319	1.06052	5.50913	2.71729	0.00888563	0.183164	-2.6803
chr19.18742998.18743864	-1.64087	4.29837	-2.71688	0.00889524	0.183164	-2.5848
chr15.40754503.40755383	1.66736	4.14969	2.71687	0.00889542	0.183164	-2.58525
chr5.83923913.83926757	0.947478	6.08656	2.71687	0.0088955	0.183164	-2.73204
chr12.65564474.65567983	0.939076	6.30246	2.71678	0.00889748	0.183164	-2.78953
chr20.50870289.50871673	-1.27336	4.25219	-2.71633	0.00890816	0.183164	-2.64246
chr15.43893302.43894655	-1.08846	4.38899	-2.71619	0.00891133	0.183164	-2.6423
chr2.47069171.47070658	-0.978952	5.52481	-2.71599	0.00891612	0.183164	-2.71052
chr11.2373810.2375840	-1.13218	5.28742	-2.71558	0.00892581	0.183164	-2.66465
chr3.57036637.57037474	-1.47587	3.34055	-2.71517	0.00893543	0.183164	-2.58331
chrX.49155325.49156655	-1.35601	4.13282	-2.71493	0.00894124	0.183164	-2.60213
chr2.237314657.237316366	-0.988536	5.20194	-2.71393	0.00896478	0.183439	-2.69663
chr11.125111090.125112075	1.20563	4.86148	2.71293	0.00898847	0.183439	-2.61712
chr7.47501021.47502359	-1.33007	4.2325	-2.71278	0.00899213	0.183439	-2.60659
chr7.77696029.77697635	0.93375	5.70529	2.7125	0.00899873	0.183439	-2.73383
chr16.667424.669134	-1.36846	4.49241	-2.71244	0.00900022	0.183439	-2.59474
chr18.2853759.2855615	-1.26718	4.77853	-2.7118	0.00901532	0.183561	-2.61557
chr1.180926041.180927105	-1.66425	3.6182	-2.71063	0.00904328	0.183944	-2.59962
chr9.131382528.131384000	-1.17759	4.84769	-2.70796	0.0091073	0.184729	-2.63954
chr2.229920073.229923252	0.925498	6.19335	2.70792	0.00910807	0.184729	-2.78734
chr8.30422809.30423983	-1.15109	4.95808	-2.70784	0.00911019	0.184729	-2.66018
chr17.81518382.81519609	-2.3335	4.0281	-2.70728	0.00912355	0.184729	-2.70323
chr6.170552334.170555044	0.836996	5.91223	2.70711	0.00912775	0.184729	-2.80819
chr1.16206546.16207140	-1.94865	3.51019	-2.7065	0.00914224	0.184837	-2.63306
chr9.134799603.134801336	-2.13686	4.13879	-2.70484	0.00918244	0.185463	-2.68835
chr20.49712603.49714204	1.11473	5.30853	2.70371	0.00920996	0.185833	-2.67562
chr19.1264441.1267885	-0.760276	6.15527	-2.70236	0.00924257	0.186304	-2.9223
chr2.9365203.9365852	-1.6223	3.60906	-2.70177	0.00925703	0.186409	-2.61692
chr3.51686685.51687717	-1.57677	3.70128	-2.6999	0.00930282	0.187144	-2.61452
chr8.144422466.144424629	-1.37338	5.34121	-2.69677	0.00937975	0.188363	-2.72876
chr17.50844810.50846303	-1.42473	4.41024	-2.69667	0.00938215	0.188363	-2.63398
chr7.2640714.2642007	-1.4054	4.22591	-2.69546	0.00941213	0.188777	-2.63601
chr4.108649989.108651593	0.989838	6.01408	2.69413	0.00944512	0.18925	-2.79384
chr12.95216706.95219076	0.821094	6.35791	2.69224	0.0094923	0.18985	-2.89616
chr1.11846271.11848859	-1.27049	4.87374	-2.69212	0.00949509	0.18985	-2.73637
chr11.75350525.75352786	-1.16051	5.19524	-2.69179	0.00950333	0.18985	-2.69306
chr20.62238132.62239643	1.0399	5.10878	2.6903	0.00954066	0.190364	-2.73994
chr11.23902669.23903652	1.78651	4.20879	2.68938	0.00956389	0.190364	-2.64722
chr1.170144818.170147523	0.944154	6.23921	2.68847	0.00958676	0.190364	-2.82311
chr11.64358047.64359835	-0.971436	5.18902	-2.68829	0.00959129	0.190364	-2.74373
chr10.79238889.79239981	-1.70522	3.75568	-2.68827	0.00959171	0.190364	-2.64504
chr16.24728968.24730670	1.07798	5.21488	2.68816	0.00959462	0.190364	-2.71632
chr6.4020929.4022601	0.962231	5.66756	2.68766	0.00960708	0.190364	-2.79632
chr5.140301901.140303695	1.18983	5.52097	2.68753	0.0096104	0.190364	-2.74602
chr11.8870502.8871591	1.47231	4.67594	2.68738	0.00961415	0.190364	-2.64037
chr5.90015346.90016020	2.79265	3.57826	2.68615	0.00964535	0.190794	-2.89412
chr4.6708814.6710200	1.3177	4.49215	2.6856	0.00965918	0.19088	-2.64965
chr2.231642487.231643833	-1.00464	5.14373	-2.68319	0.00972061	0.191643	-2.73636
chr14.89303302.89304456	-1.38241	4.0648	-2.68309	0.00972305	0.191643	-2.66827
chr5.14785.15282	-2.00108	3.73986	-2.68296	0.00972634	0.191643	-2.68542
chr9.75027443.75028609	-1.16379	5.13693	-2.68161	0.00976103	0.191994	-2.70797
chr2.219470405.219472131	-1.29631	4.47897	-2.68137	0.00976706	0.191994	-2.669
chr19.48325228.48326172	-1.40527	3.93032	-2.68072	0.00978368	0.191994	-2.6539
chr19.38022797.38024187	-2.26893	3.44303	-2.68024	0.00979605	0.191994	-2.70371
chr22.20243283.20244609	-1.68446	4.06275	-2.68011	0.00979943	0.191994	-2.657
chr15.99708581.99710104	-1.35019	4.66173	-2.67982	0.00980692	0.191994	-2.66383
chr14.49597838.49600406	0.926748	5.70371	2.67966	0.00981088	0.191994	-2.81069
chr11.95066657.95068460	0.973384	5.64739	2.67686	0.00988336	0.193076	-2.81612
chr12.22543592.22544821	1.11646	5.20777	2.67677	0.0098855	0.193076	-2.74503
chr1.27536463.27539340	-1.0086	5.6014	-2.67641	0.00989492	0.193076	-2.7911
chr2.68062351.68063345	1.62983	4.36132	2.67545	0.00991972	0.193105	-2.67346
chr1.33009664.33010364	-2.80097	3.06907	-2.67545	0.00991993	0.193105	-2.90973
chr15.79178815.79179495	-2.25039	3.52964	-2.67524	0.00992521	0.193105	-2.77198
chr3.196193676.196194251	-2.63089	3.04348	-2.67393	0.00995945	0.193513	-2.88586
chrX.53682729.53684830	1.04145	5.45266	2.6737	0.00996536	0.193513	-2.78322
chr5.8828450.8830016	-1.29024	5.55139	-2.67311	0.00998092	0.193628	-2.69065
chr5.179622509.179624748	0.814355	5.98019	2.67255	0.00999547	0.193724	-2.90223
chr12.74530439.74531090	3.23482	2.78259	2.67103	0.0100352	0.194214	-2.97753
chr9.91100148.91101103	-1.9176	4.13241	-2.67045	0.0100506	0.194214	-2.69702
chr3.128051615.128053247	0.947236	5.60701	2.67036	0.010053	0.194214	-2.81064
chr3.41198697.41201064	0.884086	5.9327	2.66955	0.0100743	0.194214	-2.86321
chr11.9551727.9552321	2.82491	3.32405	2.66914	0.0100851	0.194214	-2.93461
chr15.77069742.77071284	1.00792	5.63373	2.66888	0.010092	0.194214	-2.81883
chr1.110476976.110477875	-1.68985	4.1106	-2.66836	0.0101057	0.194214	-2.68208
chr21.45011979.45013619	-1.07947	5.28184	-2.66831	0.0101069	0.194214	-2.78892
chr19.46300285.46301551	-1.20659	4.15715	-2.66829	0.0101076	0.194214	-2.73131
chr4.83455388.83456718	1.28323	5.0577	2.6673	0.0101338	0.194532	-2.69696
chr19.12668264.12670147	1.28724	5.03323	2.66654	0.0101538	0.19473	-2.7278
chr2.177260965.177265889	0.707767	7.40774	2.66601	0.0101679	0.194816	-3.11158
chr8.60516361.60518456	0.767615	6.02245	2.66434	0.0102123	0.195481	-2.95795
chr5.123844603.123845774	-1.40033	4.00711	-2.66377	0.0102277	0.195484	-2.70268
chr7.66628177.66629395	-1.12427	5.15926	-2.6633	0.0102402	0.195484	-2.77231
chr19.33486456.33487531	-1.65554	3.60486	-2.66297	0.0102491	0.195484	-2.69367
chr15.64883776.64884438	-1.80003	3.80756	-2.66253	0.0102607	0.195484	-2.71908
chr17.31094411.31096276	0.815401	6.11582	2.66252	0.0102611	0.195484	-2.92694
chr19.41322806.41324424	-1.06741	4.6781	-2.66195	0.0102765	0.195594	-2.77562
chr17.47941206.47942128	-1.58575	3.91507	-2.66111	0.0102988	0.195834	-2.69552
chr11.69436792.69437667	-1.57672	4.05686	-2.65964	0.0103385	0.196246	-2.70055
chr16.58029512.58030757	-1.33408	3.81287	-2.65959	0.01034	0.196246	-2.71701
chr18.50649482.50650619	-1.35307	4.25555	-2.65777	0.010389	0.196991	-2.71442
chr12.124632332.124633301	-1.70232	3.4393	-2.65666	0.0104192	0.197177	-2.70776
chr10.28531915.28534485	0.768526	6.60889	2.65657	0.0104217	0.197177	-3.00219
chr6.168087532.168089279	-1.20009	4.27227	-2.65623	0.0104309	0.197177	-2.73496
chr1.3327810.3328958	-1.93204	3.2228	-2.65597	0.010438	0.197177	-2.72169
chr20.54619239.54619979	1.45368	4.54005	2.65415	0.0104878	0.197932	-2.71149
chr2.218405586.218407448	-1.10481	5.26525	-2.65344	0.010507	0.197946	-2.78959
chr20.45340246.45344906	-0.736528	6.78244	-2.65312	0.0105158	0.197946	-3.03152
chr19.46288946.46289689	-1.5819	3.51801	-2.65294	0.0105209	0.197946	-2.71182
chr16.56269631.56270527	-1.68411	3.92096	-2.65268	0.0105279	0.197946	-2.71171
chr22.37749476.37754293	-0.702948	6.57183	-2.65209	0.0105442	0.198068	-3.03882
chr9.98480694.98481474	3.0485	2.24755	2.65046	0.0105891	0.198271	-3.08878
chr7.99141981.99144793	0.815722	6.19827	2.65038	0.0105912	0.198271	-2.93498
chr4.168024950.168026596	3.00279	3.89655	2.65037	0.0105916	0.198271	-2.93585
chr17.43406880.43407620	-1.68374	3.2966	-2.65016	0.0105975	0.198271	-2.71773
chr11.16737938.16739927	0.83792	6.19837	2.64991	0.0106043	0.198271	-2.9882
chr7.104207108.104208594	1.19936	4.54333	2.64933	0.0106203	0.198313	-2.756
chr19.3115490.3117239	-1.6807	4.45959	-2.64912	0.0106262	0.198313	-2.73274
chr8.143939218.143941177	-1.30392	4.57137	-2.64738	0.0106745	0.198858	-2.7658
chr21.39022737.39024023	-0.967517	5.0765	-2.64725	0.010678	0.198858	-2.84776
chr10.79148177.79151156	-0.811483	6.01157	-2.64663	0.0106951	0.198858	-2.94668
chr1.228367414.228370515	-0.995928	5.63041	-2.64593	0.0107147	0.198858	-2.89938
chr1.88683132.88685486	0.776153	6.30181	2.64549	0.010727	0.198858	-2.98749
chr21.45420459.45422215	-1.23624	4.91987	-2.64526	0.0107334	0.198858	-2.80517
chr1.27592405.27593699	-1.55567	3.80664	-2.645	0.0107406	0.198858	-2.72564
chr19.57558812.57559922	1.81773	4.25032	2.645	0.0107408	0.198858	-2.74649
chr8.8891883.8894315	1.02146	5.51203	2.64426	0.0107614	0.198858	-2.85826
chr18.70288279.70290485	0.818749	6.19727	2.6439	0.0107715	0.198858	-2.9288
chr5.72597025.72598499	-1.26095	4.87008	-2.64387	0.0107723	0.198858	-2.76528
chr2.70686806.70687431	-1.79532	3.25038	-2.64366	0.0107782	0.198858	-2.74017
chrX.27565661.27566429	-2.36109	3.80673	-2.64346	0.0107838	0.198858	-2.84832
chr3.4830756.4831974	-1.05289	4.95968	-2.64308	0.0107943	0.198871	-2.84144
chr21.44339042.44339947	-1.38774	4.36912	-2.64256	0.010809	0.198958	-2.7364
chr12.124490262.124491501	-1.23294	4.06824	-2.6416	0.010836	0.199274	-2.76169
chr7.92527566.92529283	0.90307	5.64976	2.64106	0.0108514	0.199375	-2.92348
chr18.26547371.26551163	1.02028	6.42771	2.6407	0.0108614	0.199376	-2.89509
chr4.66489887.66490495	2.00156	4.00141	2.63967	0.0108906	0.199558	-2.77416
chr3.187263791.187266591	0.834408	6.12774	2.63947	0.0108962	0.199558	-2.95488
chr19.1507816.1508474	-1.53157	3.76307	-2.6393	0.010901	0.199558	-2.73746
chrX.11757550.11759583	0.924394	5.30412	2.63852	0.0109232	0.199766	-2.88365
chr12.98514711.98516519	0.9097	5.55645	2.6382	0.0109322	0.199766	-2.89319
chr17.28644378.28645560	-1.38857	4.71629	-2.63765	0.0109479	0.199834	-2.74329
chr9.96486262.96487177	-1.74214	4.15628	-2.63737	0.0109558	0.199834	-2.76335
chr11.112073737.112074923	1.376	4.69922	2.63688	0.0109698	0.199909	-2.75427
chr19.47225840.47233018	0.641214	7.88128	2.63628	0.010987	0.200041	-3.2348
chr1.2189427.2190229	-1.99959	3.59651	-2.6347	0.0110319	0.200678	-2.79106
chr2.128361908.128363526	-1.02485	5.51431	-2.63434	0.0110423	0.200686	-2.90747
chr1.85199941.85202204	0.795884	6.40296	2.63277	0.0110876	0.201326	-3.00898
chr19.50508126.50511869	-0.864062	5.80379	-2.63187	0.0111134	0.201436	-2.92752
chr2.216498196.216499975	0.879932	5.60798	2.63138	0.0111276	0.201436	-2.94147
chr8.11955093.11956394	-1.25919	4.3976	-2.63123	0.011132	0.201436	-2.78215
chr19.45455306.45456484	-1.16263	4.78812	-2.63117	0.0111336	0.201436	-2.8115
chr15.83206472.83208420	1.0101	5.20703	2.6301	0.0111644	0.201454	-2.90155
chr17.10105461.10105909	-2.03565	2.66864	-2.62964	0.0111778	0.201454	-2.81143
chr6.36386392.36388180	2.88453	3.95175	2.62963	0.0111781	0.201454	-2.98385
chr10.97701608.97702022	-3.03463	2.4479	-2.6295	0.011182	0.201454	-3.04082
chr11.123740533.123742083	1.02994	5.25694	2.62941	0.0111847	0.201454	-2.86432
chr3.52045255.52047599	-0.864981	5.52277	-2.6287	0.0112051	0.201641	-2.93313
chr2.191152098.191153226	-1.45057	4.4178	-2.62804	0.0112242	0.201805	-2.77063
chr20.49028860.49029388	2.90914	2.58431	2.62707	0.0112525	0.201893	-3.0772
chr1.31751851.31752883	-1.53453	3.92958	-2.62657	0.0112672	0.201893	-2.76241
chr11.130580082.130581425	-1.29303	4.6246	-2.62656	0.0112675	0.201893	-2.78752
chr2.169584274.169585530	1.37293	5.07286	2.62631	0.0112749	0.201893	-2.77167
chr10.132571315.132572824	-1.21148	4.89691	-2.62594	0.0112857	0.201893	-2.7911
chr4.73257283.73260105	0.785002	6.32133	2.62582	0.0112892	0.201893	-3.04535
chr5.33439726.33442070	0.927208	5.86353	2.62445	0.0113292	0.202428	-2.95873
chr5.52787716.52788643	2.10645	4.01054	2.62212	0.0113977	0.203274	-2.80535
chr19.41408581.41410869	-1.04694	5.48146	-2.62184	0.0114062	0.203274	-2.86882
chrX.130179081.130180389	-1.52362	4.15144	-2.62181	0.0114068	0.203274	-2.7804
chr22.37817543.37819076	-1.08615	4.82205	-2.6213	0.0114219	0.203363	-2.83195
chr4.143184214.143185979	0.939387	5.61565	2.61927	0.0114822	0.204186	-2.96551
chr16.87457007.87458987	-1.0515	5.19824	-2.61881	0.0114958	0.204186	-2.87261
chr1.15847236.15850609	0.84291	6.29836	2.61872	0.0114986	0.204186	-3.03476
chr2.219459263.219462186	-0.867221	6.01044	-2.61772	0.0115283	0.204453	-3.00276
chr2.42169069.42170494	1.07011	4.98987	2.61735	0.0115394	0.204453	-2.84589
chr5.73564795.73566308	1.0594	5.31413	2.61719	0.0115441	0.204453	-2.89403
chr9.34988480.34995861	-0.547698	7.45823	-2.61667	0.0115597	0.204549	-3.27381
chr19.41426190.41428828	-0.815168	5.76614	-2.61564	0.0115904	0.204878	-3.00129
chr18.46711043.46712778	-1.10451	4.7556	-2.61537	0.0115986	0.204878	-2.87205
chr3.49411008.49413288	0.898932	5.86743	2.6145	0.0116245	0.205156	-2.9726
chr2.216774391.216775583	-1.14543	4.70437	-2.61372	0.011648	0.205353	-2.86046
chr1.16175438.16176930	-1.33711	4.38873	-2.61346	0.0116561	0.205353	-2.80429
chr12.49057809.49061302	0.712043	6.38555	2.61286	0.0116742	0.205492	-3.09621
chr7.103343666.103344958	1.01253	5.04218	2.61127	0.0117222	0.206041	-2.88149
chr12.96398742.96401321	0.91676	6.12471	2.6107	0.0117395	0.206041	-2.98409
chr1.21323964.21325270	-1.18523	4.88539	-2.61062	0.0117417	0.206041	-2.84275
chr12.124507694.124510751	-0.925931	5.88822	-2.61047	0.0117463	0.206041	-2.98233
chr10.68720543.68722081	0.985275	5.50482	2.60926	0.0117832	0.206443	-2.91803
chr6.89145614.89147177	0.942677	5.45913	2.60884	0.0117959	0.206443	-2.90278
chr1.204078191.204078987	-2.33984	3.63796	-2.60871	0.0117999	0.206443	-2.91481
chr2.199954475.199956799	0.893153	5.8765	2.60725	0.0118445	0.207042	-2.97261
chr2.88041754.88043549	1.90414	4.55482	2.60669	0.0118616	0.207162	-2.84692
chr13.62613622.62614641	1.99785	3.67215	2.60522	0.0119065	0.207766	-2.84508
chr3.160754625.160756261	-0.868099	5.80017	-2.60379	0.0119506	0.208355	-3.03358
chr1.178097885.178098867	1.89491	4.28922	2.60276	0.0119822	0.208725	-2.82558
chr5.79235730.79237650	1.35757	4.92841	2.60207	0.0120037	0.208918	-2.82312
chr7.23012985.23014350	0.907018	5.30107	2.60105	0.0120353	0.209288	-2.96799
chr16.31471332.31473006	-1.14119	4.45395	-2.60053	0.0120513	0.209384	-2.86742
chr2.39119342.39122033	0.699701	6.53342	2.5998	0.0120739	0.209596	-3.12889
chr16.49854428.49858052	1.00221	5.96442	2.59918	0.0120935	0.209677	-2.98311
chr19.45814792.45817309	-0.802812	5.6058	-2.59899	0.0120994	0.209677	-3.0576
chr17.31936557.31937696	1.36197	4.39116	2.59783	0.0121354	0.210121	-2.82641
chr14.54564727.54568533	0.647569	6.91293	2.59447	0.0122409	0.211765	-3.21041
chr14.100213948.100214789	-1.08075	4.34898	-2.59379	0.0122623	0.211953	-2.91131
chr12.48681373.48682552	0.924004	5.47516	2.5934	0.0122747	0.211985	-2.98642
chr7.44999097.45000875	0.935402	5.65715	2.59275	0.0122952	0.212069	-3.00308
chr14.55572335.55573095	-1.63676	4.01019	-2.59258	0.0123006	0.212069	-2.83788
chr4.112817804.112818481	-2.37822	3.37451	-2.59088	0.0123543	0.21231	-2.99231
chr14.39169375.39171076	0.841761	5.65308	2.59051	0.012366	0.21231	-3.01398
chr6.18263384.18264961	1.35577	4.70942	2.59026	0.012374	0.21231	-2.842
chr16.19113726.19114742	-1.40424	4.34134	-2.59022	0.0123754	0.21231	-2.84259
chr16.88499353.88500965	-1.22111	4.58301	-2.58946	0.0123996	0.21231	-2.86572
chr3.53323824.53324768	2.56311	3.46043	2.58936	0.0124027	0.21231	-3.05344
chr19.18428735.18429579	-2.04391	3.75301	-2.58888	0.0124181	0.21231	-2.89536
chr6.161273626.161274434	-1.4436	3.5868	-2.58838	0.0124341	0.21231	-2.8426
chr4.139300566.139302816	0.917333	5.99813	2.58837	0.0124343	0.21231	-3.08068
chr15.45586523.45588434	1.35046	5.49282	2.58831	0.0124363	0.21231	-2.8821
chr16.4981793.4982877	-1.38105	3.6921	-2.588	0.0124462	0.21231	-2.85069
chr18.51195328.51198578	0.655317	6.9593	2.58769	0.012456	0.21231	-3.24543
chr7.32727775.32729064	1.32088	4.54138	2.58724	0.0124705	0.21231	-2.8583
chr10.24255180.24257175	1.65816	5.21343	2.58704	0.0124769	0.21231	-2.84035
chr13.99085755.99088277	1.03552	5.80448	2.58686	0.0124827	0.21231	-2.97813
chr1.36203320.36204605	-1.08284	4.41528	-2.58636	0.0124985	0.21231	-2.90313
chr14.96362243.96364229	1.10095	5.21807	2.58631	0.0125002	0.21231	-2.91179
chr5.9544183.9548464	0.76004	6.58917	2.58618	0.0125043	0.21231	-3.17126
chr16.30634032.30635300	1.21486	4.72399	2.58585	0.012515	0.212311	-2.88488
chr9.114206879.114207762	-1.26602	4.29774	-2.5851	0.012539	0.212391	-2.88614
chr1.26620019.26621747	0.974902	5.48991	2.58505	0.0125407	0.212391	-3.03885
chr1.111214019.111215567	1.89698	4.88602	2.58432	0.0125643	0.212611	-2.89166
chr11.65301796.65302322	-2.01009	2.96162	-2.58383	0.0125801	0.212639	-2.91108
chr10.122474228.122476636	-1.0363	5.25354	-2.58293	0.0126091	0.212639	-2.92254
chr1.229625071.229626838	1.18084	5.26477	2.58265	0.0126182	0.212639	-2.92096
chr3.173659650.173662241	1.01763	5.56619	2.58265	0.0126182	0.212639	-2.961
chr8.53842393.53843735	0.938448	5.26362	2.58264	0.0126187	0.212639	-2.96114
chr9.16626259.16627558	-1.78078	3.87578	-2.5819	0.0126426	0.212781	-2.86334
chr14.99567744.99571531	-0.837285	5.82649	-2.58145	0.0126572	0.212781	-3.04942
chr10.114064373.114065079	2.89968	2.88971	2.5814	0.0126589	0.212781	-3.10883
chrX.15674402.15676210	0.973333	5.23144	2.57955	0.0127188	0.213611	-2.97473
chr5.128536007.128539646	0.787693	6.89256	2.57846	0.0127546	0.214033	-3.21112
chr12.124554594.124555262	-1.73236	3.56814	-2.57722	0.0127953	0.214537	-2.87734
chr20.62474835.62476745	-1.09322	4.73596	-2.57659	0.0128158	0.214562	-2.93366
chr11.134040726.134041839	-1.50792	4.21613	-2.57652	0.0128181	0.214562	-2.86198
chr20.10433228.10435490	0.774633	6.08906	2.57589	0.0128389	0.214728	-3.13334
chr5.177132531.177135110	0.916415	5.95896	2.57475	0.0128764	0.214728	-3.06259
chr14.104084346.104086037	-1.10851	4.03395	-2.57472	0.0128775	0.214728	-2.95273
chr2.180006410.180007460	0.92691	5.4155	2.57439	0.0128884	0.214728	-3.02165
chr1.180166797.180168378	-1.12092	4.23707	-2.57427	0.0128923	0.214728	-2.92503
chr13.32585773.32588039	0.97089	5.61029	2.57407	0.0128987	0.214728	-2.99531
chr2.179263270.179265197	0.875247	5.57743	2.57395	0.0129027	0.214728	-3.03731
chr3.29280602.29283977	0.799036	6.0839	2.57338	0.0129217	0.214866	-3.09922
chr3.160564199.160566822	0.81998	6.34205	2.57278	0.0129413	0.215016	-3.16904
chr4.141220435.141221560	1.32336	4.81945	2.57155	0.0129822	0.215299	-2.89297
chr4.185761492.185762074	2.57333	3.13679	2.57139	0.0129876	0.215299	-3.10557
chr7.139230776.139232372	1.26781	4.95338	2.57092	0.0130032	0.215299	-2.89241
chr7.119720369.119720816	2.64	3.80987	2.57085	0.0130055	0.215299	-3.0582
chr6.36027475.36029245	0.891796	5.55307	2.57039	0.013021	0.215299	-3.03326
chr9.129333580.129335211	-1.07087	5.32181	-2.57034	0.0130225	0.215299	-2.99224
chr5.174355146.174356515	-1.49121	4.03946	-2.5694	0.0130538	0.215313	-2.87551
chr6.17483494.17484101	-1.50053	3.12374	-2.56932	0.0130566	0.215313	-2.87502
chr16.53434214.53435884	0.932337	5.32923	2.56915	0.0130623	0.215313	-3.02208
chr6.7260810.7262241	-0.98469	4.83926	-2.56903	0.0130661	0.215313	-2.99973
chr1.28735922.28738230	0.794089	6.15509	2.56743	0.0131198	0.215813	-3.1576
chr17.41772005.41773768	-1.36597	4.64823	-2.56733	0.0131232	0.215813	-2.89372
chr17.17823556.17824424	-1.6488	3.92617	-2.56717	0.0131286	0.215813	-2.87991
chr7.55365280.55367678	0.790932	6.39689	2.5665	0.0131511	0.216	-3.22706
chr11.61769106.61770919	-1.0398	4.93455	-2.56601	0.0131675	0.216	-3.01868
chr2.121790430.121790972	-2.09977	2.99026	-2.56587	0.0131722	0.216	-2.93065
chr9.133133020.133134270	-1.49799	4.37796	-2.56525	0.0131932	0.216168	-2.89036
chr1.193104374.193105922	1.12134	5.22914	2.56462	0.0132143	0.216339	-2.96477
chr5.134647735.134649774	0.853453	5.60397	2.56399	0.0132356	0.216352	-3.07845
chr16.64287938.64288418	2.68697	2.76434	2.56376	0.0132435	0.216352	-3.07793
chr8.17155774.17157365	1.11451	5.28638	2.56364	0.0132474	0.216352	-2.95933
chr3.101685701.101687092	1.21457	5.05398	2.56301	0.013269	0.21653	-2.94257
chr3.100709053.100711163	0.825327	5.84531	2.56257	0.0132839	0.216598	-3.10198
chr20.44176776.44177709	-1.24711	4.24326	-2.56178	0.0133106	0.216857	-2.91421
chr15.44193465.44195745	0.820007	5.84473	2.56103	0.013336	0.217096	-3.12134
chrX.69059857.69061262	-1.70893	3.81571	-2.56017	0.0133653	0.217384	-2.89894
chr13.95643585.95644827	1.95536	4.62452	2.55988	0.0133753	0.217384	-2.94237
chr11.14357801.14359662	0.902548	5.64272	2.55793	0.0134421	0.218244	-3.0489
chr22.21567543.21569157	0.854991	5.72011	2.55745	0.0134585	0.218244	-3.10252
chr12.120228020.120233885	-0.615614	7.35647	-2.55738	0.0134607	0.218244	-3.36155
chr16.70691551.70694808	-0.799655	6.11054	-2.55665	0.0134861	0.218326	-3.18704
chr1.27098988.27100323	-1.45141	4.15301	-2.55636	0.0134959	0.218326	-2.89994
chr10.73785190.73786756	1.18107	5.28062	2.55629	0.0134983	0.218326	-2.98633
chr10.78570276.78571369	-2.02381	3.00792	-2.55595	0.0135099	0.218338	-2.95607
chr6.43807205.43807949	-1.94517	2.98701	-2.55463	0.0135558	0.218833	-2.94516
chr15.79922443.79924282	0.927809	5.80847	2.55437	0.0135645	0.218833	-3.074
chr10.119595503.119597422	0.710175	6.15114	2.55412	0.0135731	0.218833	-3.20462
chr9.92668830.92670934	1.12641	5.62578	2.5538	0.0135844	0.218839	-3.05221
chr10.11164840.11166893	-1.16445	5.03797	-2.55265	0.0136243	0.219177	-2.96417
chr4.7021840.7022676	-1.71046	4.4011	-2.55257	0.0136271	0.219177	-2.90746
chr11.68399222.68400219	-1.61683	3.61773	-2.55214	0.013642	0.219242	-2.90911
chr7.80133529.80136029	1.12664	5.37444	2.55021	0.013709	0.220119	-3.00412
chr13.33216909.33218615	-1.17364	4.37756	-2.54968	0.0137276	0.220119	-2.96237
chr3.150369947.150372956	0.934	5.92268	2.54902	0.0137507	0.220119	-3.11119
chr4.185796939.185798223	1.30697	5.16419	2.54895	0.0137532	0.220119	-2.98056
chr19.5790626.5791320	-1.17406	4.21242	-2.5487	0.0137621	0.220119	-2.949
chr22.46537073.46539023	-1.19092	4.80552	-2.54869	0.0137622	0.220119	-2.94831
chr19.58278211.58279809	-1.95854	5.43322	-2.54833	0.013775	0.220149	-2.91787
chr1.160189282.160191291	-1.18892	5.04613	-2.54705	0.01382	0.220415	-3.02795
chr5.150497557.150498359	-2.1622	3.49915	-2.54678	0.0138295	0.220415	-2.99212
chr5.82334157.82336794	0.796298	6.34007	2.54645	0.0138411	0.220415	-3.16217
chr19.41859473.41862327	0.892114	6.43725	2.54618	0.0138503	0.220415	-3.19627
chr2.232633358.232634996	1.83712	4.27147	2.54608	0.0138539	0.220415	-2.92218
chr18.31454125.31454797	2.76477	2.90706	2.54599	0.0138573	0.220415	-3.14959
chr19.46131501.46134931	0.848141	6.84401	2.54552	0.0138736	0.220448	-3.20022
chr16.4232842.4234047	-1.35365	4.00079	-2.54531	0.0138813	0.220448	-2.94576
chr1.2135035.2136217	-1.1382	4.32446	-2.5446	0.0139062	0.22067	-3.00471
chr17.29389930.29391668	0.873097	5.827	2.54383	0.0139337	0.220786	-3.147
chr1.1624714.1626013	-2.33251	3.78416	-2.54377	0.0139355	0.220786	-3.02038
chr14.88824183.88825304	0.851281	5.68059	2.54339	0.0139492	0.220829	-3.1051
chr22.20916919.20918410	0.957413	5.33345	2.54211	0.0139945	0.221372	-3.03064
chr11.32892171.32894361	0.870853	5.86961	2.5415	0.0140162	0.221541	-3.13286
chr17.22522590.22523465	-3.43074	3.33004	-2.54043	0.0140545	0.221973	-3.129
chr22.23750877.23751760	-1.30827	4.32804	-2.53946	0.0140892	0.222278	-2.96211
chr6.36674959.36687167	0.627609	8.66161	2.539	0.0141055	0.222278	-3.53548
chr9.113483591.113485191	-1.3406	4.45894	-2.53883	0.0141117	0.222278	-2.96795
chr1.87328099.87332349	0.723986	6.46279	2.53831	0.0141303	0.222278	-3.27236
chr13.51451501.51454310	0.730065	6.73049	2.53826	0.0141322	0.222278	-3.28046
chr4.153143104.153144386	-1.35444	4.26485	-2.53789	0.0141454	0.222278	-2.95222
chr5.151067864.151068927	-1.44555	3.91559	-2.53748	0.0141603	0.222278	-2.93607
chr2.47042969.47044428	-1.1015	4.83492	-2.53743	0.0141621	0.222278	-3.01018
chr10.44957894.44960941	-0.724071	6.2777	-2.53685	0.0141826	0.222427	-3.28332
chr20.62768435.62769131	-2.55605	2.9151	-2.53636	0.0142005	0.222534	-3.08665
chr1.201907272.201908152	-1.79516	3.35678	-2.53557	0.014229	0.222807	-2.96191
chr12.6550544.6556216	-0.671123	6.68817	-2.53475	0.0142588	0.223075	-3.31811
chr6.143449849.143451281	-1.17189	4.64708	-2.53448	0.0142683	0.223075	-2.99177
chr4.176237063.176239215	0.914232	5.69626	2.53355	0.0143022	0.223188	-3.12683
chr2.135984460.135986199	1.10215	5.29799	2.53346	0.0143052	0.223188	-3.03598
chr2.27714533.27717418	-0.737321	6.11452	-2.53337	0.0143087	0.223188	-3.21233
chr3.13377948.13380098	-0.809774	5.68303	-2.53242	0.0143431	0.22355	-3.19703
chr3.168333464.168334125	2.73681	3.5352	2.53093	0.0143974	0.223842	-3.12463
chr17.409927.411088	-1.5319	4.20644	-2.53068	0.0144065	0.223842	-2.95018
chr8.106635648.106637139	1.04909	5.19501	2.53007	0.0144289	0.223842	-3.07518
chr6.138986943.138988336	1.07783	5.23551	2.53006	0.0144292	0.223842	-3.03579
chr8.20197207.20198125	-1.44086	4.23786	-2.52996	0.0144329	0.223842	-2.95176
chr7.55127648.55130351	1.07361	5.5011	2.52961	0.0144457	0.223842	-3.06513
chr22.37965426.37966731	-1.683	3.90923	-2.52953	0.0144488	0.223842	-2.96121
chr1.11840775.11842769	-1.41714	4.4446	-2.52947	0.0144507	0.223842	-2.98368
chr1.27772796.27774244	1.1364	5.27053	2.52854	0.0144848	0.224095	-3.04505
chr1.218476222.218477311	1.5945	4.01487	2.52833	0.0144928	0.224095	-2.95496
chr22.37053150.37054458	-1.44897	4.3457	-2.52803	0.0145037	0.224095	-2.96049
chr1.51517690.51519443	1.11389	5.33201	2.52736	0.0145281	0.224095	-3.03221
chr4.82428651.82431462	0.831602	6.30619	2.5269	0.0145452	0.224095	-3.20935
chr9.121278344.121279153	-2.58257	3.23642	-2.52664	0.0145547	0.224095	-3.10641
chr10.96043224.96044805	0.826041	5.73738	2.5266	0.0145563	0.224095	-3.17769
chr12.103965279.103967497	0.747917	6.34806	2.52623	0.0145701	0.224095	-3.28861
chr1.234604536.234614096	0.596685	8.26732	2.5261	0.0145747	0.224095	-3.54644
chr2.39695288.39696642	-1.27787	4.34175	-2.52585	0.014584	0.224095	-2.99148
chr19.13052784.13056177	-0.716865	6.19921	-2.5257	0.0145895	0.224095	-3.29417
chr1.9412466.9414052	-1.12798	4.73898	-2.52513	0.0146104	0.224245	-3.05607
chr1.31750241.31751189	-1.3588	4.00757	-2.52343	0.0146735	0.224968	-2.97503
chr3.17741596.17743314	0.818856	5.9853	2.52326	0.0146798	0.224968	-3.18264
chr1.25022122.25023366	-1.12817	4.43494	-2.52271	0.0147002	0.224992	-3.04052
chr21.45429562.45433544	-0.828385	6.65465	-2.52262	0.0147037	0.224992	-3.31238
chr12.120534315.120535921	1.00557	5.42064	2.52183	0.0147331	0.22527	-3.09028
chr2.20050363.20052827	0.901923	5.87813	2.52024	0.0147925	0.225977	-3.18702
chr5.10999931.11001462	-1.04171	4.76324	-2.51991	0.0148047	0.225977	-3.0573
chr10.103395691.103397268	0.916385	5.07581	2.51969	0.014813	0.225977	-3.10709
chr3.145638875.145640263	1.12174	4.975	2.51916	0.0148329	0.225986	-3.07731
chr2.213187732.213188802	1.19683	4.55174	2.51869	0.0148505	0.225986	-3.02624
chr12.88141610.88143062	0.929979	5.58196	2.51859	0.0148544	0.225986	-3.16948
chr2.219434039.219435183	-1.17247	3.99605	-2.51822	0.0148681	0.225986	-3.01281
chrX.44542058.44543650	-1.25697	4.8439	-2.51818	0.0148697	0.225986	-3.06194
chr3.43758569.43760327	1.03661	5.49728	2.5164	0.0149366	0.226736	-3.09272
chr4.10456426.10457625	1.2698	4.49962	2.51589	0.0149559	0.226736	-3.02325
chr22.46546464.46549995	-0.715111	6.41482	-2.51585	0.0149574	0.226736	-3.29235
chr10.3852144.3853118	-2.26025	3.90505	-2.51567	0.0149641	0.226736	-3.08925
chr3.184361166.184364367	0.711077	6.53001	2.51463	0.0150036	0.227045	-3.35347
chr8.56844016.56845019	-1.58388	3.50247	-2.51413	0.0150226	0.227045	-2.98271
chr17.21287467.21289942	-1.19186	4.9628	-2.51366	0.0150403	0.227045	-3.05508
chr18.8341302.8342187	-1.91141	3.92475	-2.51334	0.0150524	0.227045	-3.00518
chr1.113811243.113812946	0.929732	5.4548	2.51313	0.0150605	0.227045	-3.15152
chr6.105260002.105262045	1.00394	5.28482	2.51309	0.0150619	0.227045	-3.13764
chr1.81799721.81804100	0.640167	7.00251	2.51305	0.0150635	0.227045	-3.44351
chr19.19120082.19120793	-1.65485	3.38311	-2.5121	0.0150998	0.227405	-2.98433
chr16.4238442.4241477	-0.969435	5.56189	-2.51174	0.0151133	0.227405	-3.20514
chr4.108830135.108831040	1.9594	3.63906	2.51154	0.0151212	0.227405	-3.04652
chr15.66765641.66766671	-1.79877	3.71092	-2.51114	0.0151364	0.227464	-3.00401
chr1.46519893.46521013	-1.17757	4.32352	-2.51061	0.0151565	0.227553	-3.03414
chr2.74225994.74227175	-1.38546	3.54918	-2.51039	0.0151649	0.227553	-3.00917
chr2.96263748.96267056	0.738258	6.42414	2.50999	0.0151804	0.227615	-3.29719
chr17.18259874.18262094	-0.761722	5.89815	-2.50964	0.0151936	0.227644	-3.2842
chr2.227471892.227473208	1.09007	5.09345	2.50918	0.0152112	0.227738	-3.05877
chr10.102649713.102651354	-1.41884	4.391	-2.50859	0.015234	0.22791	-3.01883
chr19.45781257.45785042	-0.682723	6.60986	-2.50779	0.0152647	0.228074	-3.38762
chr20.43456986.43459339	0.814825	5.87718	2.50772	0.0152676	0.228074	-3.22263
chr20.63834945.63835765	-1.69288	3.25485	-2.50671	0.0153063	0.228325	-2.99448
chr15.42494943.42496432	0.943804	5.43515	2.50669	0.0153071	0.228325	-3.13073
chr11.112776545.112779590	-0.745011	6.66572	-2.50609	0.0153302	0.228495	-3.3166
chr14.23094195.23096393	0.791446	6.18183	2.50571	0.0153452	0.228495	-3.28549
chr8.11716472.11718264	1.06639	5.01815	2.50552	0.0153525	0.228495	-3.11103
chr4.1309267.1309910	-1.54367	3.67483	-2.50478	0.0153812	0.228753	-2.99802
chr12.53005779.53007344	0.906371	5.63571	2.50411	0.0154071	0.228765	-3.17496
chr1.22418263.22419709	-1.08756	4.37586	-2.50395	0.0154132	0.228765	-3.08345
chr20.11207733.11208389	3.01986	2.79848	2.50388	0.0154161	0.228765	-3.22311
chr13.100887588.100888550	-1.82777	3.76485	-2.50321	0.015442	0.228878	-3.03228
chr14.70907053.70909118	0.799389	6.04542	2.50309	0.0154465	0.228878	-3.22716
chr19.1209805.1210466	-2.8744	2.89485	-2.50227	0.0154785	0.229018	-3.21522
chr21.46539896.46540659	-1.90136	3.59483	-2.50173	0.0154998	0.229018	-3.03877
chr3.111070188.111072839	0.848978	6.01766	2.50143	0.0155112	0.229018	-3.22553
chr13.113451470.113454567	-0.941327	5.69222	-2.50134	0.0155149	0.229018	-3.20036
chr6.13912167.13913671	2.7265	3.87956	2.50116	0.0155219	0.229018	-3.18055
chr16.75463701.75464962	-0.930843	4.94368	-2.50078	0.0155368	0.229018	-3.15016
chrX.115594025.115594994	2.95586	3.60155	2.50065	0.0155417	0.229018	-3.19183
chr4.10091419.10094974	-0.886802	5.93609	-2.50043	0.0155503	0.229018	-3.24142
chr16.85459821.85463843	-0.764072	6.21473	-2.50023	0.0155583	0.229018	-3.34355
chr18.44637615.44638377	2.69675	2.86732	2.49974	0.0155775	0.229134	-3.21756
chr11.64868759.64871863	-0.938721	5.81272	-2.4985	0.0156262	0.229563	-3.23407
chr5.147403455.147405091	0.739991	5.84579	2.49841	0.0156295	0.229563	-3.27851
chr4.3461357.3462138	-2.30187	2.38364	-2.49606	0.0157221	0.230079	-3.10382
chr10.79156405.79161003	-0.67041	6.9537	-2.496	0.0157246	0.230079	-3.44608
chr9.121271506.121272467	-1.57134	3.87611	-2.49597	0.015726	0.230079	-3.01448
chr8.8625244.8626345	2.06609	4.31233	2.49586	0.0157303	0.230079	-3.05163
chr18.58551353.58552842	-1.2378	4.7084	-2.49585	0.0157304	0.230079	-3.05505
chr5.118987956.118988887	-1.33927	4.36752	-2.49578	0.0157332	0.230079	-3.04043
chr19.45321533.45324515	-0.828206	5.81399	-2.49443	0.0157867	0.230694	-3.2825
chr2.218342982.218344630	-1.00973	4.40857	-2.49298	0.0158444	0.231369	-3.15291
chr11.45178868.45181878	-0.69706	6.22002	-2.49227	0.0158728	0.231451	-3.34559
chr13.97432715.97435205	0.725021	6.30136	2.49187	0.0158885	0.231451	-3.32887
chr12.8905138.8906807	-1.23475	4.61606	-2.4918	0.0158915	0.231451	-3.06226
chr17.80544756.80545617	1.25046	4.50609	2.49165	0.0158974	0.231451	-3.05805
chr2.30407504.30408771	-1.15249	4.6713	-2.4914	0.0159075	0.231451	-3.06762
chr1.204450355.204451504	-1.14947	4.1323	-2.49059	0.0159397	0.231746	-3.07484
chr6.43989851.43991401	-1.06419	4.9223	-2.49032	0.0159508	0.231746	-3.12626
chr2.149329918.149331801	1.30324	4.77057	2.48939	0.0159881	0.231889	-3.05123
chr1.203507250.203509718	-0.965144	5.13233	-2.48886	0.0160093	0.231889	-3.1919
chr2.54473823.54474437	2.34063	3.47188	2.4885	0.0160238	0.231889	-3.13519
chr20.51427803.51428746	-1.88631	3.42543	-2.48837	0.0160288	0.231889	-3.05881
chr3.47824496.47825959	1.03071	5.12416	2.48836	0.0160293	0.231889	-3.12006
chrX.106998884.107000706	1.19693	5.37194	2.48835	0.0160297	0.231889	-3.10526
chr3.32569720.32571985	0.661548	6.2458	2.48748	0.0160647	0.232228	-3.36876
chr15.40295409.40296586	-1.78264	3.40106	-2.48693	0.0160869	0.232345	-3.0373
chr16.29961524.29962611	-1.17642	4.09087	-2.48664	0.0160986	0.232345	-3.06984
chr1.156105857.156107444	-0.885617	5.30071	-2.48641	0.016108	0.232345	-3.19809
chrX.103376049.103377584	0.981194	5.69809	2.48601	0.016124	0.232345	-3.18741
chr1.230978107.230979491	1.12731	5.04974	2.48585	0.0161305	0.232345	-3.1097
chr19.55461067.55462026	-2.11863	4.13745	-2.48472	0.0161765	0.232613	-3.06936
chr9.101486135.101487605	1.33777	4.58459	2.48446	0.0161868	0.232613	-3.05306
chr8.133556352.133557399	-1.60976	3.70296	-2.48408	0.0162023	0.232613	-3.04152
chr22.20885128.20886211	-1.15569	4.44175	-2.48391	0.0162091	0.232613	-3.0826
chr11.12286672.12288749	-0.858787	5.83709	-2.48387	0.016211	0.232613	-3.24791
chr19.51903720.51905066	1.29358	4.53638	2.48369	0.0162183	0.232613	-3.05393
chr3.14651151.14652360	0.932521	5.1956	2.48162	0.0163025	0.233496	-3.18764
chr20.37317904.37320129	-1.24736	4.76211	-2.48118	0.0163205	0.233496	-3.10041
chr5.138953114.138954135	-1.28976	4.04073	-2.4811	0.0163238	0.233496	-3.07097
chr10.79101802.79102815	-1.3412	4.14939	-2.48104	0.0163263	0.233496	-3.07031
chr12.55926545.55928366	0.824863	5.89488	2.48044	0.0163509	0.233682	-3.29288
chr3.185823156.185826772	0.613749	7.17089	2.47941	0.0163929	0.234116	-3.50789
chr5.168916167.168917825	-1.29535	4.579	-2.47867	0.0164234	0.234385	-3.08897
chr7.91940214.91941912	0.965787	5.32367	2.47685	0.0164984	0.235289	-3.21146
chr7.116161732.116162473	1.95411	3.87377	2.47508	0.0165718	0.235497	-3.07565
chr14.49619921.49621620	0.800548	5.75696	2.47498	0.0165758	0.235497	-3.28122
chr5.87412279.87413428	1.10701	4.94064	2.47471	0.0165871	0.235497	-3.12359
chr22.38881190.38882666	-1.55537	4.15502	-2.47464	0.0165899	0.235497	-3.06304
chr1.25727137.25729162	-0.912812	5.37887	-2.47444	0.0165983	0.235497	-3.23292
chr11.18321388.18323063	1.05401	5.34451	2.47418	0.0166088	0.235497	-3.21171
chr9.120766262.120767023	2.61709	3.56396	2.47407	0.0166133	0.235497	-3.21076
chr1.43581961.43582932	-1.27571	4.5211	-2.47405	0.0166145	0.235497	-3.0901
chr9.3524731.3527646	0.742213	6.42666	2.47369	0.0166295	0.235497	-3.39733
chr1.6275892.6276727	-1.62142	3.75662	-2.47332	0.0166447	0.235497	-3.05753
chr22.19986031.19987335	-1.28469	4.79834	-2.4731	0.016654	0.235497	-3.10536
chr16.57815911.57816771	-2.37367	3.44714	-2.47308	0.0166547	0.235497	-3.18011
chr3.101724431.101725788	0.965219	4.84046	2.47274	0.0166689	0.235497	-3.16412
chr5.172901678.172903480	-0.919742	5.31558	-2.47255	0.0166767	0.235497	-3.23777
chr14.36320019.36321035	1.28514	4.42673	2.47182	0.0167074	0.235765	-3.09491
chr16.18800811.18802152	-0.874789	5.16081	-2.47126	0.0167307	0.235826	-3.2172
chr3.58008099.58009841	-1.24698	4.41317	-2.47092	0.0167451	0.235826	-3.08921
chr9.13277699.13280077	0.759903	6.44446	2.47087	0.0167469	0.235826	-3.34623
chr19.49157421.49158477	-1.15054	4.27643	-2.47035	0.0167686	0.235967	-3.16127
chr17.29292232.29294741	0.633202	6.57166	2.46968	0.0167968	0.236199	-3.44878
chr6.34887441.34888430	1.37135	4.30477	2.4687	0.0168381	0.236615	-3.07211
chr7.98106719.98107871	1.44411	4.42552	2.46796	0.016869	0.236753	-3.0726
chr17.40341154.40347146	-0.580366	7.13543	-2.46775	0.0168782	0.236753	-3.53967
chr11.73312318.73313559	-1.288	3.89846	-2.46742	0.016892	0.236753	-3.08376
chr1.153544502.153546050	-1.00577	4.86481	-2.46735	0.016895	0.236753	-3.22085
chr10.86679054.86686263	-0.643485	7.21257	-2.46614	0.0169459	0.237301	-3.58061
chr10.11757226.11758566	-1.30182	4.52112	-2.46557	0.01697	0.237327	-3.10844
chr11.130864921.130866195	-1.40588	4.42292	-2.46554	0.0169713	0.237327	-3.07906
chrX.87517156.87518796	1.31259	5.28741	2.46519	0.0169863	0.237355	-3.11164
chr18.63421460.63423281	0.970509	5.47043	2.46474	0.0170053	0.237355	-3.2355
chr2.235050842.235052106	-1.1648	4.64635	-2.46466	0.0170086	0.237355	-3.13234
chr17.17183512.17184355	-1.41707	3.77318	-2.46364	0.0170521	0.237797	-3.07901
chr17.8173135.8174277	-1.41818	4.18229	-2.46261	0.0170958	0.237859	-3.0774
chr4.3466094.3467880	-1.44715	3.74971	-2.46255	0.0170983	0.237859	-3.09919
chr7.26199226.26202869	0.735451	6.88608	2.46245	0.0171027	0.237859	-3.54447
chr2.28624707.28626048	-1.53028	4.00684	-2.46242	0.0171038	0.237859	-3.07687
chr1.222643665.222644885	0.942352	5.10631	2.46062	0.0171811	0.238503	-3.19816
chr1.89820667.89822274	1.02042	5.20286	2.46059	0.0171821	0.238503	-3.19661
chr5.11528578.11529051	-2.27128	3.00599	-2.46022	0.0171979	0.238503	-3.18075
chr1.205313407.205314286	-1.46481	3.8779	-2.46016	0.0172005	0.238503	-3.08228
chr10.73655156.73656444	-1.01919	4.67505	-2.45996	0.0172094	0.238503	-3.19572
chr19.8240207.8241513	-1.50284	4.71702	-2.45935	0.0172353	0.238621	-3.09497
chr5.143199651.143201591	1.87956	4.93968	2.45913	0.0172447	0.238621	-3.09912
chr11.134741463.134742801	-1.25411	4.5543	-2.45859	0.017268	0.238621	-3.14518
chr3.49103949.49105436	-0.944803	4.85186	-2.45844	0.0172747	0.238621	-3.24419
chr22.27668696.27671726	-0.762974	5.75053	-2.45822	0.0172838	0.238621	-3.39392
chr5.10606976.10608904	-1.16544	4.65789	-2.4579	0.0172978	0.238621	-3.14564
chr11.92224236.92225455	1.79317	4.25286	2.4576	0.0173107	0.238621	-3.09465
chr6.42563753.42565304	0.847779	5.43633	2.45755	0.0173127	0.238621	-3.29924
chr3.52020558.52023466	-0.900636	5.4298	-2.45664	0.0173522	0.238685	-3.27464
chr5.157382947.157386289	-0.925798	5.95184	-2.45663	0.0173524	0.238685	-3.37668
chr12.77064827.77067020	1.48849	4.99292	2.45662	0.0173528	0.238685	-3.09061
chr16.83898491.83900113	1.0833	4.91824	2.45591	0.0173835	0.238943	-3.16312
chr10.35089262.35090925	1.09899	5.1804	2.45547	0.0174027	0.239043	-3.14408
chr5.160164782.160165815	-1.33019	4.22593	-2.45443	0.017448	0.239503	-3.09716
chr10.98361093.98361819	-2.42303	3.72312	-2.45258	0.0175285	0.240444	-3.20828
chr10.71233528.71236733	-0.867518	5.98782	-2.45127	0.0175858	0.240848	-3.38264
chr17.45170560.45172064	-1.19552	4.2669	-2.45126	0.0175862	0.240848	-3.13961
chr14.104815381.104816776	-1.42088	4.70948	-2.45108	0.0175938	0.240848	-3.109
chr1.89906325.89907414	-1.24775	4.48401	-2.45041	0.0176233	0.240903	-3.1262
chr15.66841502.66844098	-0.654016	6.28877	-2.45011	0.0176365	0.240903	-3.45877
chr13.72781307.72782445	1.08013	4.75791	2.44996	0.0176429	0.240903	-3.16794
chr1.17437372.17440529	0.876174	5.87636	2.4499	0.0176457	0.240903	-3.31074
chr12.45726525.45731415	0.594325	7.63716	2.44857	0.0177041	0.241427	-3.64844
chrX.2928190.2929557	-1.12249	5.01232	-2.44848	0.0177081	0.241427	-3.18191
chr14.68924056.68925044	-1.28644	4.18018	-2.44718	0.0177651	0.241954	-3.14146
chr20.5750131.5751275	1.23311	4.24225	2.44706	0.0177708	0.241954	-3.12557
chr10.32940623.32941968	1.87868	4.26205	2.44654	0.0177937	0.242102	-3.14258
chr20.35305324.35308771	-0.911321	5.76996	-2.44625	0.0178063	0.242111	-3.35521
chr9.113572092.113573824	-1.044	4.51464	-2.44571	0.0178304	0.242274	-3.22893
chr8.13514622.13515055	-1.99058	3.09116	-2.44525	0.0178507	0.242387	-3.13339
chr16.70380088.70382093	-0.832352	5.46931	-2.44418	0.0178983	0.242443	-3.31287
chr13.73272935.73274739	1.30235	4.85829	2.44406	0.0179036	0.242443	-3.16688
chr17.2041351.2042614	-1.06107	4.74234	-2.44396	0.0179077	0.242443	-3.17511
chr21.46128120.46129309	-1.24753	4.11119	-2.44384	0.0179131	0.242443	-3.14684
chr7.108568718.108570847	0.742809	6.17917	2.4438	0.017915	0.242443	-3.43759
chr9.82331557.82332539	1.69031	4.06133	2.44328	0.0179379	0.242461	-3.1179
chr1.241518688.241520038	1.16871	5.06317	2.44323	0.0179404	0.242461	-3.1865
chr2.62704926.62706678	0.893165	5.55162	2.44267	0.0179655	0.242494	-3.29379
chr3.58306097.58307621	0.888865	5.35689	2.44207	0.0179922	0.242494	-3.29966
chr1.232628804.232630906	0.806076	5.77333	2.44196	0.0179969	0.242494	-3.36807
chr7.129391736.129392582	-1.74705	3.41198	-2.44185	0.0180018	0.242494	-3.11972
chr8.23343339.23344688	-1.05276	4.66316	-2.44143	0.0180206	0.242494	-3.2078
chr10.29063729.29065158	-1.39981	4.59665	-2.44138	0.0180228	0.242494	-3.1339
chr10.124801533.124802590	1.30924	4.56023	2.44112	0.0180343	0.242494	-3.14576
chr1.70221266.70222297	0.888863	5.42211	2.441	0.0180398	0.242494	-3.29148
chr9.109798935.109801192	1.29152	4.85147	2.44068	0.018054	0.242494	-3.16935
chr6.53064779.53066745	0.86045	5.79341	2.44048	0.0180633	0.242494	-3.33815
chr12.88558811.88560204	2.07796	4.23992	2.4397	0.0180983	0.242653	-3.15584
chr13.83941413.83942255	2.86869	3.28739	2.43954	0.0181053	0.242653	-3.37821
chr5.138032186.138034040	0.780581	5.77735	2.43941	0.0181113	0.242653	-3.35574
chr3.125053964.125056737	0.758203	5.97314	2.43811	0.0181697	0.243274	-3.4422
chr6.156827791.156829239	-1.35625	4.56394	-2.43734	0.0182045	0.24332	-3.13545
chr15.74597798.74598831	-1.42763	4.27079	-2.43724	0.0182089	0.24332	-3.13315
chr9.133887827.133888710	-1.44577	3.7381	-2.43702	0.0182189	0.24332	-3.12398
chr18.10121908.10122722	-1.63278	3.07471	-2.43666	0.0182353	0.24332	-3.12548
chr17.47831053.47831910	2.01115	3.55015	2.43651	0.0182421	0.24332	-3.17421
chr3.126083471.126084453	-0.981332	4.54449	-2.43643	0.0182457	0.24332	-3.21115
chr20.6005462.6007778	0.702477	6.32707	2.43571	0.0182782	0.243592	-3.42209
chr20.23147910.23148553	-1.51893	3.36449	-2.43479	0.0183198	0.243985	-3.12759
chr1.2270670.2271233	-1.8276	2.9419	-2.43428	0.0183428	0.24413	-3.16231
chr8.104588036.104590111	0.939268	5.47638	2.43353	0.0183769	0.244266	-3.27341
chr17.68759215.68760073	-1.38593	4.49812	-2.43352	0.0183773	0.244266	-3.13066
chr10.22713684.22714727	-1.48889	3.86767	-2.43267	0.0184161	0.244621	-3.13313
chr5.134370747.134372608	0.763949	5.92975	2.43208	0.0184433	0.24482	-3.40143
chr12.55829318.55831216	0.778887	5.63456	2.43085	0.0184996	0.245172	-3.37208
chr7.1569753.1570892	-1.24196	4.51695	-2.43079	0.0185021	0.245172	-3.21097
chr10.121921107.121921992	-2.38835	4.05134	-2.43039	0.0185205	0.245172	-3.22057
chr15.58770439.58772437	0.818831	5.96606	2.43038	0.0185208	0.245172	-3.41332
chr19.4976368.4978901	-0.940302	5.40831	-2.43017	0.0185306	0.245172	-3.30666
chr16.49620050.49621786	-0.815641	5.2117	-2.42928	0.0185714	0.24555	-3.34638
chr12.6961872.6962549	-1.61272	3.51165	-2.4282	0.0186212	0.246046	-3.13948
chr8.74283154.74285113	-0.858121	5.5388	-2.42691	0.0186807	0.246671	-3.35436
chr10.86710446.86712560	-1.16066	5.2965	-2.42472	0.0187819	0.24781	-3.20763
chr9.107282422.107284942	0.672644	6.5134	2.42451	0.0187916	0.24781	-3.51105
chr22.40362633.40363607	-3.02667	3.22879	-2.42375	0.0188268	0.248112	-3.30725
chr22.37198296.37199652	1.07815	5.04769	2.42254	0.0188835	0.248696	-3.27482
chr3.149898194.149899331	1.09099	4.50058	2.42076	0.0189667	0.249536	-3.21837
chr10.93465669.93466874	-1.56183	4.28807	-2.42015	0.018995	0.249536	-3.15776
chr7.123747454.123749945	0.710451	6.46281	2.42007	0.0189986	0.249536	-3.51023
chr16.1296875.1297759	-2.50095	3.62445	-2.41992	0.0190058	0.249536	-3.24605
chr2.217934146.217938678	-0.722067	6.33223	-2.41985	0.0190092	0.249536	-3.50928
chr21.44299699.44300956	-1.32398	4.16008	-2.41896	0.0190509	0.24992	-3.1778
chr3.37934998.37937455	1.05977	5.07783	2.41864	0.0190659	0.249955	-3.26993
chr1.164558759.164560320	1.22252	5.39776	2.4183	0.0190821	0.250004	-3.24648
chr3.52098743.52099721	-1.13682	4.32806	-2.41742	0.0191235	0.250286	-3.21668
chr15.85622969.85624861	1.16421	4.67612	2.41731	0.0191285	0.250286	-3.21443
chr8.59242487.59243780	2.04174	3.88982	2.41635	0.0191741	0.25072	-3.17078
chr1.23343108.23345242	0.690807	6.38113	2.41608	0.0191867	0.250722	-3.53607
chr7.66493102.66494295	-1.02047	5.21928	-2.41556	0.0192115	0.2508	-3.27241
chr20.31869815.31871073	-1.07323	4.40497	-2.41536	0.0192208	0.2508	-3.25475
chr1.26020302.26022739	-0.748707	5.30151	-2.41517	0.01923	0.2508	-3.42095
chr12.109052529.109053913	1.07861	4.90575	2.41458	0.0192579	0.251001	-3.2279
chr6.158571834.158572625	-1.96518	3.08191	-2.41427	0.0192724	0.251027	-3.19722
chr17.50059615.50066030	-0.528751	7.27345	-2.41369	0.0193	0.251214	-3.69467
chr4.169269930.169271502	1.33526	4.91251	2.41309	0.0193285	0.251214	-3.19271
chr22.41444047.41449085	0.597749	7.20321	2.41299	0.0193331	0.251214	-3.68229
chr5.1841051.1841551	-2.10744	3.41223	-2.41243	0.0193602	0.251214	-3.20272
chr3.39406353.39407455	1.12194	5.04488	2.41232	0.0193652	0.251214	-3.27517
chr13.27449532.27451204	0.831098	5.41881	2.4122	0.0193709	0.251214	-3.38143
chr6.39887508.39888254	-1.81712	3.09757	-2.41214	0.0193741	0.251214	-3.1724
chr4.7910603.7911964	-1.14346	4.55996	-2.41177	0.0193916	0.25128	-3.28896
chr10.84138968.84140686	0.791959	5.92407	2.41093	0.0194316	0.251635	-3.45317
chr17.21282259.21282887	-1.61132	3.53212	-2.40958	0.0194965	0.252276	-3.17333
chr6.3803473.3804288	-1.48794	3.84012	-2.40938	0.0195061	0.252276	-3.17348
chr12.6540233.6540797	-1.94903	3.26548	-2.40907	0.0195211	0.252308	-3.21235
chr10.34813721.34816481	0.812286	6.03488	2.40844	0.0195512	0.252312	-3.40925
chr12.46962906.46966152	0.759626	6.33644	2.40838	0.0195539	0.252312	-3.51049
chr11.83285091.83286795	0.789931	5.58318	2.40818	0.0195638	0.252312	-3.42219
chr1.119481644.119484609	0.808484	6.43404	2.40802	0.0195715	0.252312	-3.51106
chr19.1016610.1017759	-1.31256	3.84575	-2.40725	0.0196087	0.25263	-3.20539
chr2.172427455.172428754	1.4806	4.28312	2.40658	0.0196407	0.25288	-3.18037
chr2.15733709.15736111	0.795525	6.00848	2.4056	0.0196883	0.253182	-3.44952
chr6.106324952.106325960	1.04342	4.90188	2.40552	0.0196919	0.253182	-3.26797
chr8.41490123.41492062	0.750758	5.63426	2.40532	0.0197018	0.253182	-3.42852
chr12.89524323.89526314	0.841538	5.48808	2.40488	0.0197231	0.253185	-3.38381
chr5.150473880.150474609	-1.68013	3.89338	-2.40471	0.0197314	0.253185	-3.18531
chr16.69565311.69568052	0.733527	6.48442	2.40454	0.0197398	0.253185	-3.52003
chr3.120093176.120096291	0.596512	6.83427	2.40395	0.0197682	0.253388	-3.65525
chrX.43654572.43655474	-0.918192	5.07071	-2.40333	0.0197986	0.253616	-3.3388
chr5.126422924.126424143	1.14555	4.36202	2.40305	0.019812	0.253626	-3.24083
chr14.103384951.103386822	0.946183	5.54289	2.40188	0.0198693	0.254198	-3.3315
chr14.32201046.32204263	0.721692	6.78583	2.40148	0.0198885	0.254271	-3.6148
chr8.60518986.60519834	1.52062	3.82854	2.40077	0.0199232	0.254271	-3.19274
chr8.41306058.41307474	-1.19688	4.31125	-2.40054	0.0199345	0.254271	-3.24688
chr4.105894311.105896627	1.04363	5.35462	2.40051	0.0199361	0.254271	-3.32128
chr16.58032156.58033573	-1.08383	4.99704	-2.40047	0.0199381	0.254271	-3.28128
chr12.100199745.100201253	1.24192	4.49975	2.39969	0.0199762	0.254595	-3.21915
chr12.106245779.106249196	0.660891	6.27949	2.39919	0.0200008	0.25469	-3.52622
chr6.75490652.75492082	0.986716	5.40947	2.39902	0.0200089	0.25469	-3.34045
chr7.1713131.1714683	-1.24162	4.31798	-2.3984	0.0200396	0.254838	-3.2321
chr7.4641570.4642208	-1.74289	3.18377	-2.39827	0.0200458	0.254838	-3.20635
chr7.107742970.107744658	0.743745	6.00689	2.39796	0.0200613	0.254874	-3.47336
chr2.43178536.43179173	-2.55634	2.67785	-2.39571	0.0201724	0.255756	-3.40791
chr5.79611952.79613865	0.817522	5.44215	2.39566	0.0201749	0.255756	-3.46048
chr6.41786273.41788100	0.816964	5.73586	2.39561	0.0201774	0.255756	-3.43528
chr3.145457992.145458746	1.91944	3.20763	2.39552	0.0201816	0.255756	-3.23211
chr17.16380684.16381633	2.59676	3.93279	2.39479	0.020218	0.255874	-3.31844
chr10.51698667.51700692	1.04472	5.15639	2.39433	0.0202406	0.255874	-3.3202
chr11.47354738.47356250	-0.979715	4.6056	-2.3942	0.0202473	0.255874	-3.32842
chr6.165660374.165664683	0.897293	6.31316	2.39397	0.0202586	0.255874	-3.46614
chr10.31318212.31320795	0.788466	5.81658	2.39388	0.0202629	0.255874	-3.42886
chr7.91682754.91684241	1.80288	4.72296	2.39378	0.0202681	0.255874	-3.20153
chr11.94151957.94153021	-1.18075	4.72372	-2.39354	0.0202798	0.255874	-3.26659
chr6.97963253.97963723	2.41027	3.49148	2.39291	0.020311	0.256101	-3.34088
chr8.23335423.23336779	-0.983941	5.08871	-2.39243	0.0203354	0.256101	-3.36938
chr19.15330947.15333105	0.97143	5.52227	2.39241	0.020336	0.256101	-3.32667
chr12.569640.571651	-0.853533	5.35924	-2.39141	0.0203862	0.256383	-3.40964
chr16.4244515.4245271	-2.33823	3.1509	-2.39129	0.0203922	0.256383	-3.30108
chr2.182914890.182916215	-1.37249	4.82321	-2.39051	0.0204313	0.256383	-3.22441
chr15.63503138.63505969	0.671209	6.23097	2.39026	0.0204436	0.256383	-3.54169
chr9.14312566.14316506	0.706342	6.51451	2.38993	0.02046	0.256383	-3.56657
chr11.14499187.14500362	1.39969	4.73395	2.3898	0.0204667	0.256383	-3.21679
chr2.240368410.240373080	-0.558917	7.40997	-2.38952	0.0204804	0.256383	-3.77255
chr11.66326526.66327419	-1.38361	3.42079	-2.38937	0.0204883	0.256383	-3.22554
chr5.141968700.141969985	0.910986	5.22305	2.38935	0.0204892	0.256383	-3.36565
chr2.120765046.120767331	-1.01931	5.34427	-2.38919	0.0204971	0.256383	-3.32024
chr6.87589446.87590654	1.11288	4.79064	2.38917	0.0204984	0.256383	-3.27636
chr7.22561004.22562313	-1.39082	4.37575	-2.38866	0.0205239	0.256542	-3.23397
chr6.117674997.117676130	1.38208	4.24433	2.38769	0.0205729	0.256655	-3.22827
chr2.172554945.172556810	0.870743	5.69563	2.38762	0.0205762	0.256655	-3.4127
chr8.125288718.125289951	-1.33415	4.28099	-2.3873	0.0205925	0.256655	-3.24809
chr2.159711887.159713889	0.754619	5.82618	2.38719	0.0205978	0.256655	-3.49315
chr5.19322536.19323334	2.67362	4.15119	2.38703	0.020606	0.256655	-3.34035
chr1.169892677.169894699	0.701805	6.42529	2.38696	0.0206093	0.256655	-3.5249
chr12.6470127.6471394	-1.04915	4.79961	-2.38658	0.0206286	0.256735	-3.33351
chr8.132774939.132776543	0.952744	5.3605	2.38577	0.0206693	0.256975	-3.38214
chr2.159118559.159120750	-0.982547	5.13182	-2.38569	0.0206734	0.256975	-3.3658
chr1.236997450.236998609	-1.4291	3.84855	-2.38489	0.0207142	0.257324	-3.2298
chr21.45459724.45461235	-1.36157	4.20312	-2.38407	0.0207556	0.257342	-3.23809
chr3.123382476.123386789	-0.714797	5.97911	-2.38352	0.0207834	0.257342	-3.5176
chr9.131330365.131331832	-1.1842	4.55095	-2.38303	0.0208084	0.257342	-3.28879
chr9.122912680.122913447	1.8646	3.69265	2.38287	0.0208166	0.257342	-3.2291
chr3.195150278.195151435	-1.36936	4.76306	-2.38276	0.0208224	0.257342	-3.23559
chr17.19337207.19338644	-1.01886	4.35141	-2.38246	0.0208377	0.257342	-3.29753
chr9.127967348.127969229	-1.21039	4.78126	-2.38243	0.0208392	0.257342	-3.27917
chr5.157560503.157561781	-1.36874	4.34466	-2.38241	0.0208399	0.257342	-3.24913
chr2.178627833.178629997	-0.98693	5.24392	-2.38239	0.0208412	0.257342	-3.3887
chr7.116498923.116502240	0.696766	6.38402	2.38234	0.0208434	0.257342	-3.54538
chr21.33361309.33361860	-2.27948	3.16173	-2.38154	0.0208847	0.257458	-3.31529
chr17.77145640.77146095	-1.77977	2.7764	-2.38129	0.020897	0.257458	-3.25121
chr9.123359867.123362660	-0.952939	5.29786	-2.38101	0.0209116	0.257458	-3.38942
chr2.159202675.159203310	-1.40231	3.98025	-2.38101	0.0209117	0.257458	-3.23652
chr4.139082432.139085001	0.801673	6.00487	2.38091	0.0209168	0.257458	-3.48068
chr7.151694355.151697646	-0.802561	5.58859	-2.38041	0.0209421	0.257612	-3.45788
chr4.15681194.15683202	0.760882	5.96855	2.37978	0.0209745	0.2577	-3.51446
chr1.39540344.39540884	-2.36646	3.08647	-2.37974	0.0209763	0.2577	-3.36418
chr17.81866643.81872509	-0.583886	6.80029	-2.3794	0.0209941	0.2577	-3.72072
chr1.11882802.11883616	-1.31713	4.26121	-2.37927	0.0210004	0.2577	-3.29103
chr9.86945444.86948186	0.954851	5.56004	2.37876	0.0210267	0.257865	-3.36546
chr11.117327729.117328912	1.17019	4.68546	2.37831	0.0210502	0.257996	-3.27001
chr3.57951044.57952971	-1.04615	4.98648	-2.37789	0.0210714	0.258099	-3.35196
chr15.99250659.99252263	0.974573	5.41604	2.37716	0.0211092	0.25818	-3.36567
chr16.27520852.27521639	-1.04249	4.52487	-2.37704	0.0211155	0.25818	-3.36157
chr16.56625258.56626418	-2.11758	3.53336	-2.37702	0.0211164	0.25818	-3.28329
chr1.26899559.26900488	1.46384	4.16846	2.37649	0.0211436	0.258266	-3.23297
chr2.26706213.26707953	-0.790362	5.49135	-2.37638	0.0211492	0.258266	-3.48565
chr1.21909208.21910423	-1.09345	4.73702	-2.37604	0.0211667	0.258324	-3.34438
chr1.150162047.150163687	-0.986792	4.647	-2.37537	0.0212013	0.258347	-3.34665
chr8.23003546.23004734	-1.33956	3.81297	-2.37461	0.0212411	0.258347	-3.26674
chr1.40708452.40712233	0.666311	7.01731	2.3746	0.0212416	0.258347	-3.7174
chr9.136807152.136809144	0.886874	5.41915	2.37439	0.0212525	0.258347	-3.43423
chr17.7444852.7445938	-1.384	3.89506	-2.37432	0.0212559	0.258347	-3.25921
chr6.112562447.112563902	1.55257	4.20066	2.37411	0.0212668	0.258347	-3.24234
chr2.237700674.237705345	-0.697206	6.46008	-2.3735	0.0212986	0.258347	-3.60857
chr6.87333956.87335307	1.69153	4.36632	2.37306	0.0213213	0.258347	-3.24098
chr7.24572542.24574810	1.03151	5.2783	2.37282	0.0213337	0.258347	-3.32423
chr14.59360766.59361790	-1.49828	3.96956	-2.3728	0.0213351	0.258347	-3.23851
chr22.46457373.46458271	-1.49263	3.49452	-2.37272	0.0213392	0.258347	-3.24636
chr8.67342184.67344788	0.77674	5.99612	2.37268	0.021341	0.258347	-3.50521
chr12.51371329.51371997	-1.19082	3.80334	-2.37267	0.0213418	0.258347	-3.29232
chr1.6961967.6963960	-0.812516	5.38721	-2.37254	0.0213483	0.258347	-3.49423
chr3.188178890.188180287	-1.11746	4.32172	-2.3714	0.021408	0.258624	-3.30407
chr9.34178536.34179656	1.06086	4.85892	2.37065	0.021447	0.258624	-3.3808
chr5.1836374.1837824	-1.31176	3.93264	-2.37062	0.0214488	0.258624	-3.2694
chr10.103908002.103908970	-1.37825	4.33632	-2.37054	0.021453	0.258624	-3.24941
chr2.202374980.202377797	0.62631	6.80501	2.37052	0.0214538	0.258624	-3.6461
chr17.76498021.76498730	-1.81459	3.49538	-2.37041	0.0214597	0.258624	-3.2676
chr1.150536879.150539366	-1.00411	5.47725	-2.37038	0.021461	0.258624	-3.51397
chr16.30445236.30445903	-1.41718	3.42168	-2.36944	0.0215104	0.258701	-3.24736
chr20.19889134.19889963	-1.87729	3.39885	-2.36934	0.0215158	0.258701	-3.26219
chr1.145983130.145983735	-2.18484	2.38263	-2.36932	0.0215166	0.258701	-3.3094
chr22.28004466.28006203	-0.981201	4.7303	-2.36928	0.0215188	0.258701	-3.36426
chr10.29231441.29232339	-2.37438	3.24806	-2.36845	0.0215622	0.258835	-3.32868
chr10.69479143.69480561	-1.42679	3.84749	-2.36832	0.0215689	0.258835	-3.25532
chr8.73833978.73834868	-2.31348	3.41156	-2.3681	0.0215806	0.258835	-3.33216
chr3.3179044.3179752	1.63791	3.85109	2.36809	0.0215814	0.258835	-3.2474
chr7.1027590.1029406	-0.815223	5.2861	-2.36765	0.0216044	0.258957	-3.47491
chr11.31509218.31510475	1.15328	4.99637	2.36652	0.0216636	0.259513	-3.34741
chr2.173075002.173077287	0.759708	6.35509	2.36574	0.0217051	0.259723	-3.60271
chr11.74696368.74697692	-1.8024	3.43771	-2.3657	0.021707	0.259723	-3.251
chr5.171441007.171442616	-1.25084	4.42389	-2.36524	0.0217317	0.259865	-3.31668
chr8.54021214.54022875	0.962981	5.13193	2.36487	0.0217513	0.259944	-3.37826
chr10.79298572.79300278	-1.09408	4.87994	-2.36369	0.0218135	0.260418	-3.32476
chr11.125591667.125593792	0.728277	6.0724	2.36362	0.0218172	0.260418	-3.58663
chr17.44107639.44109485	-1.1041	5.14751	-2.36322	0.0218388	0.260418	-3.36813
chr16.2223162.2224423	-0.896879	5.10988	-2.36307	0.0218466	0.260418	-3.45303
chr2.39435166.39438154	0.823598	6.24753	2.3629	0.0218556	0.260418	-3.53716
chr16.1509216.1510471	-1.72363	4.18165	-2.36266	0.0218685	0.260418	-3.2574
chr1.30718110.30719721	-0.804657	5.39252	-2.36206	0.0219005	0.260644	-3.50353
chr6.12324346.12324945	2.39007	2.69245	2.36102	0.0219557	0.261148	-3.40407
chr9.92714694.92717244	-0.905456	5.45837	-2.3605	0.0219834	0.261245	-3.42751
chr6.41919852.41922637	0.733967	5.81195	2.36026	0.0219966	0.261245	-3.56996
chr11.46338949.46339779	-1.83182	3.76003	-2.35994	0.0220133	0.261245	-3.28465
chr4.123396493.123402479	0.640883	7.15542	2.3599	0.0220159	0.261245	-3.71316
chr1.110337753.110340996	0.58495	6.87308	2.3589	0.0220694	0.261631	-3.76272
chr8.9108773.9109456	-1.27568	3.6712	-2.35878	0.0220758	0.261631	-3.29737
chr20.25622865.25624633	0.858863	5.61528	2.35849	0.0220912	0.261631	-3.44353
chr3.184577733.184579240	-1.42017	4.2299	-2.35736	0.0221521	0.261631	-3.28174
chr3.37053938.37055312	-1.23887	4.22156	-2.35702	0.0221702	0.261631	-3.29183
chr1.28258957.28261055	1.06269	5.7905	2.35701	0.022171	0.261631	-3.41792
chr10.110701313.110702739	1.03306	5.14397	2.35689	0.0221773	0.261631	-3.35562
chr2.64766895.64768762	0.713981	6.13672	2.35671	0.0221867	0.261631	-3.57566
chrX.49163707.49164284	-2.44448	3.02698	-2.35652	0.022197	0.261631	-3.35799
chr16.89507425.89509236	0.783852	5.82552	2.3565	0.0221981	0.261631	-3.54707
chr20.25294252.25296836	-1.04974	4.92717	-2.35645	0.0222011	0.261631	-3.36864
chr8.74250278.74251512	1.14176	4.39556	2.35615	0.0222169	0.261631	-3.30145
chrX.69101328.69103483	-1.45371	4.76894	-2.3557	0.0222415	0.261631	-3.31847
chr16.28572357.28574071	-0.993574	5.03388	-2.35541	0.0222573	0.261631	-3.40729
chr1.29180285.29182351	0.80818	5.85629	2.35514	0.0222715	0.261631	-3.53958
chr6.89078918.89083440	0.673895	6.93031	2.35501	0.0222786	0.261631	-3.71937
chr2.42046387.42052536	0.594836	7.25543	2.35484	0.0222877	0.261631	-3.78945
chr16.70427456.70429924	-0.76655	6.22611	-2.35483	0.0222887	0.261631	-3.54947
chr17.44137957.44138482	-1.47819	3.9465	-2.35422	0.0223212	0.261631	-3.27321
chr1.2313888.2317202	-0.882076	5.35058	-2.3537	0.0223497	0.261631	-3.51622
chr12.50400316.50402119	0.81262	5.67342	2.35359	0.0223558	0.261631	-3.53452
chr6.142375042.142375591	2.34557	3.56951	2.35286	0.0223951	0.261631	-3.35452
chr1.27594087.27595700	-1.26294	4.38644	-2.35245	0.0224178	0.261631	-3.29826
chr22.24445232.24446211	-1.42564	3.8383	-2.35242	0.0224191	0.261631	-3.27871
chr17.19237264.19238253	-1.53338	4.05794	-2.35232	0.0224249	0.261631	-3.27707
chr12.56628574.56630718	0.958155	5.15864	2.35219	0.0224318	0.261631	-3.38901
chr11.119093976.119095792	1.02001	5.65568	2.35218	0.0224323	0.261631	-3.48234
chr19.11737982.11739357	0.98539	5.18128	2.35212	0.0224355	0.261631	-3.42395
chr8.80872589.80874897	0.969398	5.63825	2.35207	0.022438	0.261631	-3.42124
chr7.102875592.102876332	2.52303	3.47448	2.35207	0.0224382	0.261631	-3.40056
chr15.69452163.69453876	0.955144	5.5097	2.35164	0.0224618	0.261755	-3.479
chr2.71830543.71831875	-0.984786	4.82658	-2.3508	0.0225073	0.262134	-3.41795
chr9.37943086.37945592	-0.783022	5.57374	-2.35055	0.0225211	0.262143	-3.50234
chr8.141127191.141129834	-0.643252	6.24397	-2.34971	0.0225668	0.262218	-3.66977
chr20.32474092.32476356	-0.726777	5.82822	-2.34969	0.0225682	0.262218	-3.60254
chr16.30761605.30763294	1.00249	4.80262	2.34958	0.0225741	0.262218	-3.39723
chr16.30947970.30951011	-0.705014	6.10516	-2.34948	0.0225797	0.262218	-3.58773
chr2.169838220.169839021	2.16713	3.02442	2.34749	0.0226886	0.262984	-3.37328
chr4.7206355.7207972	-1.17039	4.49462	-2.34737	0.0226955	0.262984	-3.33068
chr11.11993722.11994552	-1.50156	3.9697	-2.34729	0.0227	0.262984	-3.28383
chr1.201426171.201427061	-1.29238	3.67617	-2.34687	0.0227227	0.262984	-3.32389
chr14.74401225.74403686	-0.819255	6.05034	-2.34686	0.0227236	0.262984	-3.57182
chr10.79220331.79225126	-0.692594	6.51465	-2.34685	0.0227239	0.262984	-3.69095
chr3.33717123.33718865	1.02971	5.0869	2.34649	0.0227437	0.263061	-3.4285
chr5.84382073.84385144	0.897593	5.74989	2.34607	0.0227671	0.263071	-3.4954
chr6.110495668.110496833	-1.33367	4.34421	-2.346	0.0227707	0.263071	-3.31051
chr12.56020562.56022156	-1.15979	5.03784	-2.34428	0.0228656	0.26381	-3.4081
chr3.140941383.140943277	0.782981	5.82634	2.34413	0.0228742	0.26381	-3.58717
chr11.83070843.83072916	0.717071	5.99482	2.34381	0.0228918	0.26381	-3.58718
chr14.105483107.105484629	-1.64525	3.85502	-2.34377	0.0228939	0.26381	-3.29059
chr1.151197903.151200466	0.812734	5.93588	2.34366	0.0229001	0.26381	-3.54491
chr1.173714810.173715852	1.39865	4.70467	2.34287	0.0229441	0.264126	-3.30605
chr1.27556829.27558452	-1.01022	4.53212	-2.34269	0.0229538	0.264126	-3.41902
chr11.10302151.10308685	0.67545	7.17695	2.34185	0.0230009	0.264517	-3.70413
chr19.40777262.40779320	-0.655226	6.05901	-2.34087	0.0230551	0.264989	-3.68101
chr15.71251578.71252768	-1.22654	4.11032	-2.34023	0.0230911	0.265252	-3.32471
chr22.44346848.44347868	-1.56844	3.92799	-2.33934	0.0231407	0.265609	-3.29918
chr2.109242304.109243303	-2.24578	3.70442	-2.339	0.02316	0.265609	-3.36376
chr9.121751730.121752619	-1.50363	3.78992	-2.33896	0.0231618	0.265609	-3.30048
chr22.32949550.32952350	-0.887286	5.66371	-2.33849	0.0231881	0.265759	-3.48675
chr4.48340379.48342752	0.631942	6.28298	2.33823	0.0232028	0.265776	-3.69001
chr21.45403794.45408157	-0.687327	6.36496	-2.33596	0.0233305	0.267087	-3.67782
chr1.16111241.16112462	-1.74529	3.56963	-2.33564	0.0233488	0.2671	-3.30825
chr3.141875605.141877640	0.875926	5.57657	2.33547	0.0233581	0.2671	-3.53608
chr11.34250973.34252047	-1.48206	4.13183	-2.33492	0.0233891	0.267302	-3.30792
chr19.46738906.46739974	-2.5855	3.46304	-2.33465	0.0234047	0.267329	-3.38413
chr17.7249883.7252878	0.64138	6.50126	2.33413	0.0234338	0.267439	-3.7276
chr20.62371659.62372825	-1.51356	3.41372	-2.33381	0.0234518	0.267439	-3.30672
chr1.205678335.205680571	-1.00802	5.29446	-2.33377	0.0234542	0.267439	-3.40445
chr17.17752111.17752888	-1.23335	3.95262	-2.33188	0.0235614	0.268484	-3.34651
chr14.35367055.35368564	-1.26651	4.39276	-2.33153	0.0235816	0.268484	-3.35339
chr17.80891283.80892692	-1.67351	4.41506	-2.33145	0.0235859	0.268484	-3.31066
chr15.71329249.71329716	-2.36478	2.84341	-2.33108	0.023607	0.268572	-3.43703
chr6.33691350.33695248	-0.715847	6.08292	-2.33069	0.0236295	0.268572	-3.65247
chr19.17135033.17137946	-0.744595	6.24474	-2.33061	0.0236336	0.268572	-3.67981
chr1.202074703.202077472	-0.884144	5.46938	-2.329	0.0237259	0.269337	-3.51563
chrX.44872122.44874996	0.697658	6.55504	2.32886	0.0237341	0.269337	-3.69918
chr1.201419426.201422375	-0.699819	6.1624	-2.32873	0.023741	0.269337	-3.73184
chr2.43293516.43295071	-1.49994	4.15805	-2.32829	0.0237663	0.269472	-3.317
chr12.1690594.1691557	1.35367	4.4647	2.32716	0.0238314	0.2699	-3.32063
chr4.145935190.145939332	0.600584	7.33681	2.32678	0.0238532	0.2699	-3.88921
chr9.6680627.6682243	-0.690883	5.98088	-2.3266	0.0238634	0.2699	-3.67619
chr1.211577274.211580153	0.750425	6.27809	2.32641	0.0238747	0.2699	-3.65525
chr20.50398014.50399695	-0.969106	4.5199	-2.32632	0.0238798	0.2699	-3.46928
chr19.2059423.2062649	-0.603602	6.4535	-2.32623	0.0238845	0.2699	-3.76988
chr7.135976462.135977846	1.18758	5.09696	2.32482	0.0239663	0.270345	-3.36436
chr20.51311811.51312617	-2.24499	2.83939	-2.32474	0.0239705	0.270345	-3.37865
chr22.17368562.17371283	0.757259	5.97125	2.32466	0.0239753	0.270345	-3.62235
chr18.12278087.12280652	-0.683448	6.48084	-2.32442	0.023989	0.270345	-3.77337
chr5.112418256.112420592	0.77762	5.63986	2.32439	0.023991	0.270345	-3.57739
chr2.240236228.240237239	-1.15026	4.25256	-2.32351	0.0240415	0.270572	-3.3783
chr2.217956297.217957471	-1.12992	4.66507	-2.32337	0.02405	0.270572	-3.44178
chr17.16516057.16517491	-1.2431	4.52504	-2.32324	0.0240575	0.270572	-3.37376
chr9.122931090.122932481	0.94922	5.24016	2.32266	0.0240911	0.270572	-3.47664
chr16.30953403.30954083	2.1266	3.04105	2.32242	0.0241047	0.270572	-3.39039
chr3.187291172.187293292	0.996473	5.27895	2.32225	0.0241148	0.270572	-3.46671
chr2.47033162.47036982	-0.671048	6.46302	-2.32224	0.0241157	0.270572	-3.7086
chr5.73497634.73499376	0.814017	6.03089	2.32218	0.0241186	0.270572	-3.63761
chrX.108090364.108092441	0.772862	6.15455	2.32182	0.02414	0.270661	-3.64352
chr12.68331695.68332731	1.30201	4.32024	2.32112	0.0241804	0.270734	-3.3486
chr2.203533874.203536132	0.921338	5.46489	2.32102	0.0241862	0.270734	-3.52831
chr5.34914826.34916744	1.17297	5.53638	2.32101	0.0241868	0.270734	-3.40283
chr3.195885046.195887149	-1.00396	4.93868	-2.32068	0.0242061	0.270736	-3.56058
chr12.52181381.52182468	-1.17523	3.68711	-2.32055	0.0242139	0.270736	-3.37369
chr7.128962457.128963524	2.59187	2.71236	2.31874	0.0243191	0.271761	-3.47913
chr9.93450541.93453922	0.701764	6.41072	2.31795	0.0243658	0.272008	-3.7221
chr1.206559450.206560663	-1.14461	4.5532	-2.31786	0.0243708	0.272008	-3.39148
chr4.57501314.57502177	2.53358	3.41599	2.31768	0.0243817	0.272008	-3.43985
chr11.10351491.10352355	-1.40054	4.25868	-2.31667	0.0244406	0.272514	-3.3454
chr14.35826059.35827527	0.897376	5.4298	2.31639	0.0244573	0.27255	-3.51168
chr1.111448494.111450248	0.903468	5.84693	2.31559	0.0245043	0.272922	-3.56368
chr10.79141295.79142791	-1.01234	4.37379	-2.31512	0.0245321	0.273018	-3.44247
chr11.35629696.35630837	1.25673	4.14856	2.31493	0.0245429	0.273018	-3.38394
chr5.95730147.95732597	0.643737	6.83849	2.31475	0.0245536	0.273018	-3.80021
chr7.132206852.132207835	-1.33783	3.58871	-2.3144	0.0245741	0.273095	-3.356
chr3.5122155.5123940	1.40402	4.57161	2.31408	0.0245932	0.273157	-3.35208
chr12.63667753.63669458	1.04143	5.26907	2.31331	0.0246386	0.27351	-3.47627
chr10.67695353.67696555	1.44619	4.45483	2.31279	0.0246697	0.273643	-3.34842
chr7.140175100.140177802	0.776246	6.07232	2.31259	0.0246817	0.273643	-3.63202
chr14.67816045.67816990	1.48027	4.00596	2.31197	0.0247181	0.273643	-3.34504
chr18.48766839.48767543	-1.29137	3.84027	-2.31178	0.0247296	0.273643	-3.35935
chr14.69637565.69639297	-1.25723	4.53827	-2.31176	0.0247305	0.273643	-3.36854
chr6.35185333.35186157	-1.39624	3.66961	-2.3114	0.0247523	0.273643	-3.35111
chr2.99335400.99338298	0.674654	6.26009	2.31134	0.0247556	0.273643	-3.75816
chr11.59614706.59616725	0.858701	5.57669	2.31086	0.0247842	0.273643	-3.60792
chr4.98259714.98262501	0.663268	6.5324	2.31053	0.0248039	0.273643	-3.73229
chr4.52861498.52864108	0.761324	6.02249	2.31053	0.024804	0.273643	-3.68787
chr10.124152363.124154024	-1.20657	4.34504	-2.31033	0.024816	0.273643	-3.43177
chr6.150865197.150867700	0.6927	6.13966	2.31008	0.0248306	0.273643	-3.69968
chr3.194330444.194331411	-1.74544	3.48127	-2.30968	0.0248541	0.273643	-3.35024
chr14.47437961.47439518	1.05021	4.81168	2.3096	0.024859	0.273643	-3.45191
chr7.132065284.132067685	-1.01273	5.18042	-2.30947	0.0248672	0.273643	-3.53756
chr9.122264067.122265447	0.812143	5.14971	2.30908	0.0248903	0.273643	-3.5546
chr17.17476940.17477513	2.34173	3.64133	2.30884	0.0249044	0.273643	-3.44376
chr7.48087979.48090506	0.636282	6.49129	2.3088	0.0249069	0.273643	-3.76274
chr17.80795470.80796491	-1.3158	3.83124	-2.30857	0.0249205	0.273643	-3.3724
chr20.543020.544336	0.776849	5.71253	2.30854	0.0249223	0.273643	-3.62533
chr2.165634773.165635697	-1.34915	4.07439	-2.30744	0.0249881	0.274216	-3.36143
chr20.58650278.58653121	0.739971	5.95374	2.30632	0.0250552	0.274802	-3.68312
chr3.172258541.172259408	-2.0594	3.06178	-2.30609	0.0250695	0.274809	-3.38416
chr5.160118541.160119888	0.880756	5.34827	2.30399	0.0251956	0.275812	-3.52389
chr3.124773845.124775332	-1.01844	4.66519	-2.30394	0.0251986	0.275812	-3.47041
chr7.83684895.83685535	1.36588	3.70783	2.30389	0.0252021	0.275812	-3.37271
chr1.178530024.178531198	-1.09619	4.57168	-2.30234	0.0252957	0.275971	-3.42452
chr22.38793043.38794323	-0.960656	4.6205	-2.30215	0.0253071	0.275971	-3.51038
chr10.71259782.71264160	-0.703699	6.40318	-2.30211	0.0253096	0.275971	-3.78136
chr2.27889962.27891180	0.892214	5.05018	2.30179	0.0253291	0.275971	-3.50584
chr15.99168850.99171258	-0.772827	5.76935	-2.30177	0.0253301	0.275971	-3.65334
chr22.38455030.38456475	-1.25721	4.1731	-2.30177	0.0253302	0.275971	-3.38429
chr1.150576479.150580449	0.690593	6.73059	2.30173	0.0253327	0.275971	-3.79681
chr18.33577458.33579975	0.647649	6.63413	2.30137	0.0253542	0.275971	-3.75625
chr1.244969559.244971746	0.634579	7.11383	2.3013	0.0253587	0.275971	-3.84786
chr7.39948567.39952142	0.588844	7.01957	2.30112	0.0253698	0.275971	-3.87071
chr2.233565750.233566873	0.858083	5.27984	2.30106	0.025373	0.275971	-3.5455
chr11.118789723.118793011	0.545418	6.98087	2.30093	0.0253811	0.275971	-3.88177
chrX.115968349.115969689	-0.886843	4.92385	-2.3007	0.0253952	0.275973	-3.57604
chr3.32501860.32502898	-1.19334	4.5227	-2.30031	0.0254186	0.275973	-3.39577
chr16.66549438.66550597	-1.13527	4.52228	-2.3002	0.0254256	0.275973	-3.42455
chr20.33788997.33790002	-1.03011	4.66936	-2.3	0.0254376	0.275973	-3.49674
chr17.932368.933794	-1.35081	4.57975	-2.29967	0.0254577	0.275973	-3.39156
chr2.45610427.45611394	1.13263	4.22787	2.29958	0.0254635	0.275973	-3.42418
chr5.129903701.129905365	1.04304	5.07237	2.29867	0.0255186	0.276357	-3.47818
chr1.51325868.51327230	-1.19033	4.71043	-2.29845	0.025532	0.276357	-3.42566
chr1.232318830.232319998	-1.30058	3.95625	-2.29816	0.02555	0.276357	-3.42417
chr8.17246072.17248317	0.980587	5.77671	2.2981	0.0255537	0.276357	-3.57132
chr17.41917898.41920106	-0.773869	5.37459	-2.29751	0.0255899	0.276389	-3.64418
chr11.58576799.58580187	0.630409	7.12144	2.2974	0.0255964	0.276389	-3.90848
chr10.97743933.97744959	-1.3888	3.81491	-2.29703	0.0256189	0.276389	-3.37967
chr3.64238310.64239738	-0.912349	5.66324	-2.297	0.0256212	0.276389	-3.62597
chr2.202237780.202238857	1.1745	4.50608	2.29693	0.0256254	0.276389	-3.47328
chr6.21593435.21597225	0.761035	6.40145	2.29658	0.0256465	0.276469	-3.74165
chr11.77819199.77821864	0.695557	6.28843	2.29612	0.0256748	0.276595	-3.73489
chr2.108587199.108588197	-1.36402	3.98789	-2.29594	0.0256857	0.276595	-3.37884
chr16.87451474.87452428	-1.85613	3.88896	-2.29563	0.0257051	0.276656	-3.38851
chr6.15735008.15736738	1.11096	4.49887	2.29523	0.0257297	0.276773	-3.42672
chr17.29139393.29141691	-0.691728	5.97251	-2.29424	0.0257907	0.277281	-3.73336
chr7.112938556.112940751	0.838143	5.9879	2.29356	0.0258322	0.277444	-3.67101
chr14.95533602.95536193	0.749246	6.01179	2.29327	0.0258503	0.277444	-3.72181
chr10.119250538.119251585	-1.23855	4.27197	-2.29319	0.0258554	0.277444	-3.41687
chr6.25991866.25992979	-1.21468	4.11535	-2.2927	0.0258859	0.277444	-3.4273
chr1.20507505.20508347	1.12736	4.67385	2.29253	0.0258959	0.277444	-3.44825
chr5.98927259.98930201	0.73063	6.53475	2.2924	0.0259044	0.277444	-3.79297
chr9.100098188.100100027	0.706026	6.13764	2.29225	0.0259132	0.277444	-3.76672
chr15.65184281.65185975	0.795289	5.77522	2.29221	0.0259161	0.277444	-3.64664
chr5.32585448.32586323	1.06654	4.9903	2.29162	0.0259521	0.277463	-3.46428
chr15.62456202.62457644	1.12273	4.81372	2.29147	0.0259615	0.277463	-3.44904
chr6.90403634.90404315	2.49298	3.58404	2.29111	0.0259838	0.277463	-3.47258
chr10.119871649.119873677	0.94462	5.42008	2.29107	0.0259867	0.277463	-3.57033
chr1.197200375.197202167	0.783733	5.58831	2.29107	0.0259867	0.277463	-3.62305
chr6.36593643.36596228	0.799137	5.98782	2.29054	0.0260194	0.277664	-3.71004
chr12.93467353.93468224	1.29017	4.52287	2.29023	0.0260388	0.277724	-3.40601
chr13.28658220.28659864	1.07188	5.08932	2.28945	0.0260872	0.277822	-3.49225
chr22.46070137.46072412	1.0347	5.20527	2.28942	0.0260888	0.277822	-3.52542
chr3.50259841.50261571	-0.883203	5.04754	-2.28931	0.0260959	0.277822	-3.6436
chr7.37193240.37194013	-1.15476	4.27091	-2.28919	0.0261031	0.277822	-3.42919
chr17.63772734.63775343	0.683655	6.2629	2.28878	0.0261288	0.27786	-3.80245
chr3.12662670.12665011	0.610987	6.45175	2.28806	0.0261737	0.27786	-3.78311
chr1.198166924.198168567	1.30768	4.79757	2.28806	0.0261741	0.27786	-3.40089
chr17.75130640.75132168	-0.835229	5.08523	-2.28792	0.0261827	0.27786	-3.59678
chr3.132447824.132449670	1.17609	4.76125	2.28747	0.026211	0.27786	-3.49994
chr5.109688989.109691435	0.83146	5.56707	2.28747	0.0262111	0.27786	-3.61195
chr3.194002945.194004390	-0.885104	5.13892	-2.28744	0.0262129	0.27786	-3.55585
chr19.1855098.1855987	-1.27923	3.5708	-2.28737	0.0262171	0.27786	-3.42919
chr3.125594586.125595981	0.869507	5.42742	2.28697	0.0262423	0.277981	-3.58985
chr17.82863401.82864600	-1.33537	4.19629	-2.28568	0.0263229	0.278677	-3.41061
chr7.99438422.99440332	-0.933342	5.15277	-2.28547	0.0263358	0.278677	-3.55173
chr14.67359003.67361013	0.692074	6.0563	2.28497	0.0263677	0.278869	-3.76606
chr11.79087086.79088223	-1.11729	4.29919	-2.2844	0.0264034	0.279016	-3.45564
chr8.18066612.18068135	1.11154	4.68464	2.2843	0.0264093	0.279016	-3.45832
chr12.123363471.123365934	0.886217	5.99606	2.28329	0.0264731	0.279543	-3.64871
chr13.114098167.114099534	-1.22119	4.0363	-2.28278	0.0265054	0.279684	-3.48931
chr1.24641951.24644426	0.728471	5.99672	2.28264	0.0265142	0.279684	-3.69672
chr14.72713651.72716576	-0.787835	5.85981	-2.28207	0.0265504	0.279869	-3.71093
chr12.69737970.69740129	0.817681	6.05039	2.28174	0.0265712	0.279869	-3.65737
chr5.151770338.151773351	0.638048	6.79721	2.2816	0.0265801	0.279869	-3.8772
chr10.73906560.73907308	-1.36988	4.09741	-2.28148	0.0265873	0.279869	-3.41054
chr9.97982630.97985417	0.727298	6.35888	2.28101	0.0266173	0.280038	-3.76859
chr11.66051306.66053370	0.83154	5.48732	2.28004	0.0266789	0.280516	-3.66053
chr1.211630166.211631218	-1.16909	4.34656	-2.27983	0.0266926	0.280516	-3.48428
chr18.3180033.3181145	1.20859	4.26235	2.2796	0.0267068	0.280516	-3.44127
chr3.170180234.170181910	0.786224	5.54975	2.27942	0.0267184	0.280516	-3.67946
chr11.130123515.130124563	-1.24413	4.23012	-2.27896	0.0267478	0.280552	-3.4454
chr19.44718099.44719415	-0.855762	4.71488	-2.27893	0.0267497	0.280552	-3.58344
chr5.96933739.96937386	0.551036	7.20518	2.27831	0.0267893	0.280711	-3.94898
chr12.1576150.1577704	-1.09904	4.2845	-2.27825	0.0267928	0.280711	-3.48146
chr4.139692109.139692827	-1.86723	3.00979	-2.27768	0.0268295	0.280949	-3.41118
chr10.27503672.27505266	0.801383	5.66129	2.27735	0.0268502	0.28102	-3.62858
chr12.3004342.3005107	-1.53888	3.18469	-2.27705	0.0268696	0.281063	-3.40332
chr5.168486357.168487332	1.37848	3.93261	2.27668	0.0268934	0.281063	-3.41694
chr11.65133782.65135789	0.61931	6.38575	2.27663	0.0268962	0.281063	-3.83974
chr2.157260524.157261996	1.26634	4.74907	2.27597	0.0269387	0.281276	-3.44904
chr10.96585818.96587842	0.657476	6.31358	2.27588	0.0269445	0.281276	-3.80403
chr11.64854258.64855794	-1.06898	4.87224	-2.2754	0.0269751	0.28128	-3.51031
chr3.194583475.194584830	1.09208	4.84194	2.27518	0.0269894	0.28128	-3.50277
chr12.111775348.111776447	-1.52622	4.14928	-2.27504	0.0269984	0.28128	-3.41587
chr21.45256553.45257847	-1.44203	3.93067	-2.275	0.0270009	0.28128	-3.42584
chr5.139654476.139656570	-0.718476	5.87621	-2.27478	0.0270148	0.28128	-3.77152
chr12.27511173.27512016	-1.32007	3.90089	-2.27417	0.0270541	0.281512	-3.41999
chr3.33438386.33441623	0.615282	6.44733	2.274	0.027065	0.281512	-3.85393
chrX.93321672.93322617	2.19009	3.67626	2.27355	0.0270939	0.281668	-3.43427
chr1.53196667.53198947	0.73732	5.6229	2.27191	0.0271994	0.282445	-3.70478
chr14.100375618.100377122	0.918995	4.98608	2.27164	0.0272171	0.282445	-3.57745
chr9.106920493.106922151	0.95316	5.39514	2.27134	0.0272364	0.282445	-3.61216
chr4.105707996.105709416	0.875275	5.21995	2.27115	0.0272489	0.282445	-3.63811
chr9.2842970.2845000	0.805187	5.57882	2.27112	0.027251	0.282445	-3.65782
chr3.99467880.99469056	1.52984	4.15627	2.27102	0.0272574	0.282445	-3.41796
chrX.107728130.107730082	1.07979	4.87103	2.27072	0.0272771	0.282445	-3.51172
chr22.27917828.27920490	0.708015	6.16727	2.27052	0.0272898	0.282445	-3.73594
chr1.38029499.38030773	-2.15053	3.73544	-2.27044	0.0272949	0.282445	-3.45239
chr4.38662523.38665307	0.668062	6.41326	2.26906	0.0273845	0.283092	-3.80846
chr11.121023877.121025675	0.969906	5.3519	2.26904	0.0273856	0.283092	-3.56987
chr6.156953277.156954293	-1.76944	3.56345	-2.26775	0.02747	0.283819	-3.42353
chr9.134164475.134165678	-0.832804	5.13937	-2.26718	0.0275069	0.283928	-3.59819
chr10.107994767.107995875	2.42799	3.64292	2.26715	0.0275087	0.283928	-3.50742
chr5.160188038.160188959	-1.34533	3.57741	-2.26599	0.0275846	0.284565	-3.44321
chr4.102868299.102870083	0.850737	5.62749	2.26514	0.0276402	0.284827	-3.69331
chr9.21801931.21803621	0.889333	4.88731	2.26479	0.0276633	0.284827	-3.60868
chr15.52568013.52569486	0.921074	5.37368	2.26439	0.0276893	0.284827	-3.60194
chr15.91866021.91868086	-1.10903	5.00477	-2.26378	0.0277298	0.284827	-3.49616
chr16.70298956.70299896	1.88253	3.60151	2.26373	0.0277326	0.284827	-3.43658
chr1.21892820.21895103	-1.06301	4.95059	-2.26373	0.0277328	0.284827	-3.53047
chr1.71080275.71081449	0.923344	5.50704	2.26314	0.0277715	0.284827	-3.63942
chr2.3535644.3537291	-0.853732	5.69423	-2.26298	0.027782	0.284827	-3.71574
chr5.134436259.134437115	-1.43633	3.96867	-2.26287	0.0277893	0.284827	-3.43736
chr17.954156.955249	-1.17314	4.1863	-2.26264	0.0278049	0.284827	-3.48067
chr16.88238421.88238953	-2.11077	2.88765	-2.26232	0.0278259	0.284827	-3.48526
chr12.2998365.3000125	-0.967821	5.12755	-2.26231	0.0278261	0.284827	-3.63641
chr9.130137364.130139788	-0.959328	5.40095	-2.26212	0.0278391	0.284827	-3.5873
chr15.52143722.52144918	-1.37506	4.331	-2.26203	0.0278447	0.284827	-3.44788
chr12.48781241.48782554	-1.22287	4.46274	-2.26202	0.0278458	0.284827	-3.47166
chr9.83978876.83981528	0.65671	6.51015	2.26173	0.0278649	0.284827	-3.84738
chr9.6779315.6780182	-1.1104	4.07574	-2.26168	0.0278682	0.284827	-3.52544
chr22.29266480.29270462	0.528048	7.38611	2.26157	0.0278752	0.284827	-4.02936
chr5.172658692.172661027	-0.839332	5.84324	-2.26105	0.0279097	0.284827	-3.72534
chr1.21919410.21922784	-0.79329	5.86787	-2.26101	0.0279122	0.284827	-3.73898
chr4.124903677.124904962	1.47303	4.24169	2.26094	0.0279167	0.284827	-3.4333
chr6.41768432.41769566	-1.75688	3.92535	-2.26087	0.0279212	0.284827	-3.43137
chr15.66673387.66674286	-1.80611	3.5353	-2.2593	0.0280256	0.285748	-3.43699
chr19.18300796.18301597	-1.21367	3.8883	-2.25833	0.0280897	0.286257	-3.4896
chr12.71662795.71665137	0.650088	6.41312	2.25805	0.0281084	0.286302	-3.88448
chr14.88385407.88386360	1.23199	4.42295	2.25726	0.0281609	0.286458	-3.46136
chr3.12155303.12156564	-1.44456	4.4664	-2.25716	0.0281675	0.286458	-3.45958
chr1.150009201.150011141	0.728548	5.77521	2.25709	0.0281723	0.286458	-3.77246
chr6.45376366.45378741	0.670316	6.37583	2.25697	0.0281806	0.286458	-3.84342
chr15.73328513.73331805	-0.974839	5.18602	-2.25669	0.0281991	0.286501	-3.58288
chr19.50384001.50385011	-1.28251	4.16105	-2.25607	0.0282405	0.286741	-3.49911
chr17.48503488.48504806	-1.21649	4.00423	-2.25591	0.0282512	0.286741	-3.51119
chr6.122399233.122400579	1.1764	4.81766	2.25539	0.0282857	0.286863	-3.50894
chr12.2323546.2324392	-1.84865	3.51417	-2.2553	0.0282917	0.286863	-3.45055
chr3.42803240.42805777	0.636518	6.49703	2.25415	0.0283688	0.2875	-3.86944
chr7.96709220.96710149	1.0283	4.39593	2.25373	0.0283968	0.287593	-3.54231
chr2.64523866.64525326	0.850611	5.32789	2.25359	0.0284065	0.287593	-3.68147
chr4.78774995.78777351	0.785831	6.16039	2.25235	0.0284902	0.288011	-3.79995
chr1.185044897.185046677	0.988581	4.83062	2.25218	0.0285015	0.288011	-3.5793
chr14.22976275.22983967	0.449938	8.02272	2.25171	0.0285331	0.288011	-4.15042
chr10.73965365.73966796	-1.29913	4.62241	-2.25153	0.0285449	0.288011	-3.48311
chr16.88452639.88455466	-0.867905	5.56146	-2.25147	0.0285496	0.288011	-3.67876
chr10.50621838.50626067	0.601408	6.9957	2.25128	0.0285623	0.288011	-3.93779
chr18.9101939.9103658	0.766127	5.76685	2.25122	0.0285659	0.288011	-3.71396
chr2.74464458.74465881	1.2621	4.65038	2.2511	0.0285744	0.288011	-3.50529
[truncated: 18,140 more rows]
