# Supplementary material for: Anthracyclines induce global changes in cardiomyocyte chromatin accessibility that overlap with cardiovascular disease loci
Source: PLoS Genet. 2025 Oct 14;21(10):e1011900. doi: 10.1371/journal.pgen.1011900 (PMC12561927; doi:10.1371/journal.pgen.1011900)
Supplement: S18 Table — (XLSX) [file pgen.1011900.s018.xlsx]

## Sheet: Table_S18
Table_S18: Pairwise differential acetylation analysis for DNR vs VEH at 3 hours
peak= Location of region (chromosome.start.end)
peak	logFC	AveExpr	t	P.Value	adj.P.Val	B
chr11.2460525.2464138	-2.76111	5.65722	-7.6483	4.23124e-10	8.52045e-06	12.7228
chr7.538092.540452	-2.43391	5.80515	-7.29744	1.54365e-09	1.55422e-05	11.5565
chr22.49933336.49938081	-1.96019	5.84089	-7.06602	3.63021e-09	2.43672e-05	10.8099
chr7.1465447.1467605	-2.29296	4.80135	-6.79372	9.93171e-09	4.54334e-05	9.78134
chr12.174784.178078	-2.05084	6.06127	-6.75924	1.12811e-08	4.54334e-05	9.72579
chr9.124810275.124812736	-2.24634	5.64303	-6.66674	1.58748e-08	5.32785e-05	9.35308
chr16.75243543.75247977	-1.65264	6.61379	-6.54628	2.47617e-08	7.11585e-05	8.99869
chr11.2301903.2305899	-1.98572	6.01438	-6.5003	2.93379e-08	7.11585e-05	8.83242
chr22.24144214.24148159	-1.88007	6.03718	-6.46168	3.38262e-08	7.11585e-05	8.69331
chr1.11988850.11992480	-2.03134	5.99841	-6.44982	3.53372e-08	7.11585e-05	8.65079
chr14.105086677.105094551	-1.57195	6.96183	-6.35964	4.92574e-08	9.01724e-05	8.32684
chr11.2388856.2391677	-2.37103	5.18402	-6.29165	6.32558e-08	0.000106148	8.02322
chr14.85528338.85535085	1.75546	7.43529	6.23051	7.91916e-08	0.000122668	7.88495
chr8.143942033.143946881	-1.55738	6.34459	-6.16196	1.01853e-07	0.000135856	7.64185
chr1.3347252.3350255	-2.26707	5.81914	-6.15225	1.05545e-07	0.000135856	7.57727
chr22.42696908.42700704	-1.63863	6.4559	-6.14612	1.07946e-07	0.000135856	7.58373
chr22.27668696.27671726	-2.12133	5.75053	-5.99639	1.86771e-07	0.000221236	7.04378
chr11.62552938.62554516	-2.03291	5.49545	-5.9163	2.50236e-07	0.000279945	6.77473
chr1.178093153.178097577	1.55313	6.84655	5.86865	2.97715e-07	0.000315531	6.62177
chr3.50600311.50602825	-1.89102	5.68493	-5.83568	3.3571e-07	0.00033801	6.51531
chr7.150960450.150966406	-1.30112	7.28846	-5.73051	4.92026e-07	0.000471806	6.09392
chr14.91508775.91511575	1.44632	7.18956	5.69804	5.53533e-07	0.000495607	6.01296
chr2.219451679.219454432	-2.1011	5.44066	-5.69186	5.66071e-07	0.000495607	6.02348
chr10.132420716.132422633	-2.41198	4.67129	-5.64055	6.81663e-07	0.000511781	5.77886
chr12.52146535.52149285	-1.83049	5.58431	-5.63903	6.85426e-07	0.000511781	5.8441
chr5.6703815.6705366	-2.15071	5.33815	-5.63291	7.00767e-07	0.000511781	5.78332
chr19.4373377.4375980	-1.77643	5.71042	-5.62554	7.19704e-07	0.000511781	5.79765
chr19.1260300.1263346	-1.79795	5.35912	-5.62387	7.24067e-07	0.000511781	5.79163
chr2.42924195.42925784	-2.76691	4.60182	-5.61896	7.37034e-07	0.000511781	5.50868
chr19.5127258.5130217	-1.75182	5.47153	-5.60111	7.86142e-07	0.000527685	5.71761
chr21.45408217.45412050	-1.52551	6.46161	-5.5793	8.50599e-07	0.000536752	5.6256
chr5.57172840.57175270	1.54676	6.3915	5.57853	8.52961e-07	0.000536752	5.63441
chr3.46858051.46865588	-1.43787	7.29382	-5.55648	9.23607e-07	0.000563596	5.43831
chr17.950516.952102	-2.22944	4.91249	-5.52717	1.02654e-06	0.000607983	5.44844
chr2.240232624.240234616	-2.04139	5.32349	-5.47946	1.21892e-06	0.000682941	5.26875
chr14.23429960.23440270	-1.29793	7.68899	-5.47901	1.22093e-06	0.000682941	5.11602
chr1.2213837.2215326	-2.60878	4.23114	-5.43859	1.41179e-06	0.00076836	4.93384
chr5.172004871.172007830	1.41863	6.84364	5.42878	1.46243e-06	0.00077433	5.10378
chr12.52025482.52027748	-1.66299	5.34314	-5.4175	1.52283e-06	0.00077433	5.09677
chr2.219404464.219410591	-1.44047	6.70184	-5.40814	1.57483e-06	0.00077433	4.99732
chr10.79379319.79382748	-1.69923	5.80546	-5.40783	1.57658e-06	0.00077433	5.05736
chr9.137218336.137219255	-2.31912	4.09747	-5.39122	1.67329e-06	0.000802262	4.85511
chr19.4985614.4989436	-1.59936	5.70861	-5.3694	1.80935e-06	0.000847321	4.93593
chr21.44951998.44953387	-3.31264	3.64405	-5.35978	1.87272e-06	0.000857068	4.43737
chr9.128634017.128637396	-1.27464	6.79426	-5.3265	2.10942e-06	0.000943943	4.71404
chr3.50264160.50266271	-1.65012	5.76659	-5.276	2.52609e-06	0.00110582	4.61923
chr17.78172102.78173586	-2.23142	4.80027	-5.24639	2.80718e-06	0.00117796	4.47084
chr1.11788673.11793441	-1.49958	6.39351	-5.24632	2.80788e-06	0.00117796	4.49185
chr9.124851869.124853670	-2.20256	4.43137	-5.23577	2.91525e-06	0.00119805	4.42328
chr3.14451861.14454890	-1.81218	5.29689	-5.22531	3.02578e-06	0.0012186	4.44984
chr14.100775283.100776843	-2.91656	4.42158	-5.18442	3.49892e-06	0.00135892	4.1942
chr11.61752341.61756820	-1.60597	6.43176	-5.1836	3.50916e-06	0.00135892	4.27577
chr19.3403587.3405217	-2.01172	4.90567	-5.16084	3.80419e-06	0.00144538	4.23869
chr19.35138332.35140323	-1.66013	5.3182	-5.11178	4.52588e-06	0.00166805	4.07958
chr7.120856256.120858735	1.64963	6.06266	5.1099	4.55593e-06	0.00166805	4.07238
chr10.79151192.79153164	-1.7232	5.41235	-5.09958	4.72525e-06	0.00169915	4.03912
chr8.143873384.143874804	-3.65971	3.63616	-5.07669	5.12314e-06	0.00180939	3.13633
chr17.77322578.77323826	-2.39694	4.61685	-5.06894	5.26513e-06	0.00180939	3.85082
chr10.26857608.26861314	1.29964	6.67109	5.06699	5.30139e-06	0.00180939	3.86752
chr19.11538304.11540894	-1.56407	5.5462	-5.04493	5.73024e-06	0.00192317	3.85251
chr14.26596659.26598971	1.81149	5.9489	5.034	5.95498e-06	0.00194157	3.82545
chr10.86661199.86676237	-1.02716	8.55866	-5.03291	5.97792e-06	0.00194157	3.4366
chr19.1812156.1813286	-1.84138	4.7158	-5.02317	6.18649e-06	0.00197559	3.78914
chr11.46693338.46694862	-2.73955	4.30475	-5.01461	6.37548e-06	0.00197559	3.52533
chr6.168087532.168089279	-2.45696	4.27227	-5.01454	6.377e-06	0.00197559	3.59631
chr9.137276405.137277909	-2.22962	4.91118	-5.00214	6.66119e-06	0.00203237	3.6634
chr7.44135128.44142541	-1.56198	7.07698	-4.98989	6.95418e-06	0.0020802	3.49028
chr22.38068416.38070503	-1.76476	5.02692	-4.98702	7.02455e-06	0.0020802	3.67225
chr9.32550211.32552843	1.51615	5.99205	4.94526	8.13253e-06	0.00233236	3.5273
chr20.32626902.32628413	-2.28115	4.40773	-4.94466	8.14944e-06	0.00233236	3.50617
chr17.3926882.3928799	-1.67213	5.53741	-4.94208	8.22355e-06	0.00233236	3.52345
chr14.105464691.105469784	-1.45932	6.32704	-4.93423	8.4527e-06	0.00234369	3.43777
chr14.104148839.104151033	-2.57984	4.57019	-4.93276	8.49626e-06	0.00234369	3.44325
chr1.1004520.1006056	-2.10207	4.33046	-4.91535	9.0299e-06	0.00245484	3.40547
chrX.154531568.154532847	-2.87752	3.54868	-4.91179	9.14301e-06	0.00245484	3.16477
chr1.156659728.156670560	-1.03332	7.91907	-4.9031	9.42461e-06	0.00249715	3.10458
chr1.3542877.3543880	-3.10181	3.14185	-4.89884	9.56604e-06	0.00250171	2.90911
chr3.195885046.195887149	-2.39176	4.93868	-4.89417	9.72321e-06	0.00251021	3.35529
chr18.37402721.37403808	-2.27857	4.22513	-4.88092	1.01836e-05	0.00256615	3.28317
chr2.231665032.231667716	-1.1858	6.39106	-4.87984	1.02221e-05	0.00256615	3.2393
chr16.88303709.88305048	-2.46666	4.53793	-4.87578	1.03676e-05	0.00256615	3.22601
chr9.136353796.136354989	-2.19281	4.1238	-4.87176	1.05141e-05	0.00256615	3.2126
chr1.228207234.228210489	-1.48442	5.33105	-4.8688	1.0623e-05	0.00256615	3.27364
chr19.19461370.19465561	-1.50675	6.32876	-4.86442	1.07864e-05	0.00256615	3.20328
chr16.88759140.88760143	-2.62342	4.07857	-4.86291	1.08435e-05	0.00256615	3.05458
chr2.71455166.71456968	-2.01839	4.61575	-4.85628	1.10969e-05	0.00256615	3.21617
chr9.72361929.72366365	1.12226	7.51435	4.85538	1.11315e-05	0.00256615	3.06322
chr8.22560891.22563092	-1.55698	5.44329	-4.85326	1.12142e-05	0.00256615	3.23771
chr5.149422181.149431776	-1.20488	7.36379	-4.8476	1.14375e-05	0.00258784	3.03027
chr7.151038551.151040551	-1.80434	5.68642	-4.83186	1.20812e-05	0.00270311	3.17173
chr1.154936056.154938379	-1.33587	6.35336	-4.82063	1.25622e-05	0.00277983	3.06622
chr8.144422466.144424629	-2.34235	5.34121	-4.81475	1.28216e-05	0.00280639	3.1171
chr11.72789340.72790641	-1.98128	4.61889	-4.80813	1.31198e-05	0.00282509	3.06961
chr1.41370500.41372664	-2.00204	4.64088	-4.80664	1.31876e-05	0.00282509	3.06695
chr17.39664606.39668619	-1.32462	5.83303	-4.80218	1.33935e-05	0.002839	3.0109
chr17.48995182.49000255	1.37555	7.10724	4.79711	1.36311e-05	0.00285926	2.91749
chr19.3457205.3460173	-1.76447	5.28799	-4.79024	1.39598e-05	0.00289802	3.03861
chr17.78882386.78885052	-1.33027	6.54659	-4.78028	1.44501e-05	0.0029692	2.91469
chr17.81398186.81402089	-1.22308	6.2328	-4.77575	1.46788e-05	0.00298082	2.91345
chr5.163436637.163439333	1.38674	6.66187	4.77333	1.48027e-05	0.00298082	2.92317
chr7.4744488.4745878	-2.04985	4.8856	-4.764	1.52886e-05	0.00304819	2.94289
chr15.64762372.64764002	-1.77358	5.11909	-4.74934	1.60842e-05	0.00312885	2.9071
chr1.153544502.153546050	-2.06688	4.86481	-4.7493	1.60865e-05	0.00312885	2.89681
chr14.99578280.99581183	-1.31002	6.31197	-4.74799	1.61593e-05	0.00312885	2.83477
chr19.6216338.6219056	-1.71701	5.19425	-4.72985	1.72051e-05	0.00327998	2.84192
chr17.28948619.28952953	1.09616	7.23077	4.72846	1.72878e-05	0.00327998	2.66335
chr12.123096802.123098490	-1.85731	4.97635	-4.72611	1.74285e-05	0.00327998	2.83265
chr2.120757948.120758775	-3.44676	3.33411	-4.7169	1.79911e-05	0.00335451	2.10053
chr12.124385142.124386476	-2.56937	4.32555	-4.71224	1.82831e-05	0.00337767	2.66997
chr1.17617781.17619807	-1.65899	5.55169	-4.69934	1.91142e-05	0.00348366	2.72937
chr21.42234229.42236260	-1.78225	4.91228	-4.698	1.92027e-05	0.00348366	2.73616
chr2.47008071.47010054	-2.03741	4.69926	-4.69427	1.94514e-05	0.00349726	2.72975
chr15.68699777.68701245	-1.65989	4.65163	-4.69087	1.96805e-05	0.00350713	2.72322
chr12.2003542.2005364	1.54809	6.1049	4.68223	2.02745e-05	0.00355192	2.69505
chr21.45318800.45320825	-1.68	5.11321	-4.68209	2.02846e-05	0.00355192	2.6933
chr19.50494606.50502680	-1.36057	7.35436	-4.67641	2.06847e-05	0.0035778	2.40627
chr17.81579251.81580911	-2.04786	4.36015	-4.67497	2.07878e-05	0.0035778	2.67051
chr19.3949824.3952583	-2.05206	5.05668	-4.67225	2.09827e-05	0.00357802	2.66433
chr2.240250463.240252793	-1.63276	5.60913	-4.67002	2.11444e-05	0.00357802	2.65016
chr12.98643840.98645957	1.75617	6.26981	4.66085	2.18214e-05	0.00366181	2.61908
chr2.84969223.84972805	1.10168	6.95146	4.64993	2.26556e-05	0.00369527	2.47285
chr8.127793920.127796759	1.99745	5.96914	4.64888	2.27377e-05	0.00369527	2.58397
chr7.74513886.74515000	-2.78274	3.87816	-4.64879	2.27448e-05	0.00369527	2.41306
chr22.37749476.37754293	-1.18921	6.57183	-4.64866	2.27548e-05	0.00369527	2.49485
chr3.46696014.46697479	-2.04085	4.67932	-4.6187	2.52173e-05	0.0040608	2.48027
chr12.124452994.124454501	-1.64305	5.17326	-4.61649	2.5409e-05	0.0040608	2.48533
chr14.105469823.105477402	-0.908362	7.99546	-4.61298	2.57161e-05	0.00407752	2.14574
chr5.52798973.52801914	1.25772	6.51586	4.60692	2.6255e-05	0.00411224	2.37145
chr9.5628143.5630550	1.37449	6.1252	4.60312	2.65992e-05	0.00411224	2.39893
chr1.204450355.204451504	-2.36673	4.1323	-4.60028	2.68585e-05	0.00411224	2.3186
chr16.31471332.31473006	-1.79503	4.45395	-4.59973	2.69096e-05	0.00411224	2.43414
chr1.2104353.2105397	-3.55851	3.6097	-4.59741	2.71234e-05	0.00411224	1.8363
chr5.171418550.171421744	-1.54229	5.29005	-4.59701	2.71603e-05	0.00411224	2.41813
chr14.70907053.70909118	1.35715	6.04542	4.58901	2.79143e-05	0.00419485	2.36951
chr11.118908328.118926482	-0.674656	8.82733	-4.58633	2.81708e-05	0.00419939	1.92596
chr21.45329229.45331046	-2.00673	4.94112	-4.58435	2.83616e-05	0.00419939	2.35991
chr11.61764121.61766776	-2.26667	4.85829	-4.57505	2.92771e-05	0.0043033	2.34994
chr9.136570960.136573281	-1.62939	5.19381	-4.56798	2.99928e-05	0.00437656	2.33014
chr1.226979319.226980399	-2.02822	4.19536	-4.56468	3.03319e-05	0.0043942	2.27145
chr8.63167709.63170105	1.29035	6.33241	4.56172	3.06398e-05	0.00440466	2.25863
chr22.46546464.46549995	-1.2498	6.41482	-4.5598	3.08416e-05	0.00440466	2.2401
chr4.82372461.82375271	1.36569	6.47929	4.55724	3.11122e-05	0.00441202	2.22249
chr17.75843511.75846691	-1.6988	5.4553	-4.55142	3.17353e-05	0.00446891	2.27894
chr2.217959504.217961492	-1.37362	5.51761	-4.54809	3.20976e-05	0.00448854	2.24181
chr22.39428321.39429234	-2.72176	4.20013	-4.54389	3.25596e-05	0.00449284	2.12898
chr19.45321533.45324515	-1.46166	5.81399	-4.54376	3.25746e-05	0.00449284	2.22182
chr18.3260212.3264819	1.04472	7.3083	4.54021	3.297e-05	0.00451644	2.05952
chr4.705541.706391	-1.9978	4.48561	-4.53355	3.37267e-05	0.00458888	2.21135
chr11.70482267.70483260	-3.27128	3.54336	-4.52619	3.4581e-05	0.00465917	1.83954
chr3.9395853.9400046	1.29535	7.0597	4.52513	3.4706e-05	0.00465917	2.05588
chr3.150407656.150411589	1.11169	7.2074	4.52281	3.49812e-05	0.00466501	1.99343
chr17.50132849.50133945	-2.59997	3.79224	-4.5139	3.6057e-05	0.00477684	2.01224
chr17.78979731.78980489	-2.6875	3.17204	-4.50604	3.7033e-05	0.004817	1.9521
chr21.43332090.43334687	-1.31901	6.04212	-4.50464	3.72094e-05	0.004817	2.0733
chr22.39469624.39475011	-1.1	6.7921	-4.50393	3.72988e-05	0.004817	1.97264
chr16.4804140.4805445	-2.16661	4.42149	-4.50379	3.73169e-05	0.004817	2.07343
chr1.3312318.3314317	-2.3251	4.94782	-4.49733	3.81435e-05	0.00487838	2.07879
chr1.205300343.205302097	-2.77613	4.92868	-4.4963	3.8277e-05	0.00487838	2.03401
chr19.41324614.41326516	-1.84049	4.64685	-4.49298	3.87107e-05	0.00490263	2.10125
chr13.79405067.79406791	1.45855	5.56946	4.48291	4.00553e-05	0.00504121	2.05109
chr17.2180995.2183503	-1.41125	5.41196	-4.47795	4.07348e-05	0.00509488	2.02165
chr15.68816865.68821676	1.06168	7.22132	4.46777	4.21639e-05	0.00524107	1.82197
chr22.39013735.39015472	-1.80189	4.86815	-4.46081	4.31689e-05	0.00533309	1.99829
chr1.100894625.100897009	1.39312	5.86862	4.45508	4.40137e-05	0.00540429	1.93568
chr20.62375502.62378572	-1.47318	5.70997	-4.43926	4.64297e-05	0.00566639	1.91314
chr8.23066694.23069846	1.34548	6.56435	4.43603	4.69397e-05	0.00569413	1.84981
chr3.179147204.179149794	1.18996	6.46985	4.43123	4.77051e-05	0.00575232	1.82075
chr11.2314484.2315677	-2.95423	3.58881	-4.42822	4.81931e-05	0.00576777	1.57788
chr14.105488487.105491417	-1.16557	5.87011	-4.42691	4.84061e-05	0.00576777	1.80885
chr1.235326705.235329871	1.26099	6.5033	4.42444	4.88118e-05	0.00578191	1.81055
chr11.64358047.64359835	-1.51092	5.18902	-4.42093	4.93919e-05	0.00579748	1.87735
chr1.43581961.43582932	-2.16103	4.5211	-4.42017	4.95191e-05	0.00579748	1.84641
chr5.36874961.36878310	1.19439	6.52865	4.41336	5.06692e-05	0.0058396	1.758
chr11.44861340.44863810	-1.72074	5.91772	-4.4132	5.06966e-05	0.0058396	1.7835
chr5.139696135.139698383	-1.49151	5.65386	-4.41289	5.07488e-05	0.0058396	1.83759
chr9.2620979.2624393	1.22558	6.65313	4.41056	5.11498e-05	0.00585229	1.74074
chr12.70242552.70244569	1.41038	6.00032	4.40782	5.16227e-05	0.00587303	1.79267
chr10.124701018.124702838	-2.59422	4.90562	-4.40581	5.19743e-05	0.00587981	1.73232
chr3.182792727.182794783	1.51436	5.84669	4.40072	5.28732e-05	0.00592829	1.7963
chr12.51371329.51371997	-3.35421	3.80334	-4.39816	5.33303e-05	0.00592829	1.32009
chr17.79831570.79833098	-1.7599	4.30295	-4.39728	5.34873e-05	0.00592829	1.81129
chr10.6221552.6223376	-1.96862	4.65183	-4.39549	5.38117e-05	0.00592829	1.80401
chr1.116404986.116407041	-2.39364	4.25303	-4.39335	5.42001e-05	0.00592829	1.69567
chr12.124500075.124501594	-1.90747	4.42421	-4.39187	5.44704e-05	0.00592829	1.79481
chr16.2124389.2125612	-2.05505	4.01271	-4.3908	5.4667e-05	0.00592829	1.75189
chr17.17550846.17552179	-1.94956	4.44296	-4.3903	5.4758e-05	0.00592829	1.76827
chr9.136798991.136801395	-1.45414	5.3038	-4.38506	5.57317e-05	0.00592887	1.75548
chr21.45292163.45293893	-2.05849	4.11805	-4.38477	5.57858e-05	0.00592887	1.74374
chr8.22177660.22179622	-1.81909	4.53906	-4.38447	5.58431e-05	0.00592887	1.77054
chr22.46352579.46354459	-2.0175	4.58932	-4.3812	5.64588e-05	0.00592887	1.75161
chr12.65823475.65826711	1.41679	6.13038	4.38089	5.6519e-05	0.00592887	1.71857
chr17.1947255.1948284	-2.14619	4.17135	-4.38083	5.65299e-05	0.00592887	1.72091
chr9.130451469.130453023	-2.33291	4.2426	-4.37204	5.82242e-05	0.00600453	1.70309
chr17.42518457.42520967	-1.45961	5.75963	-4.37102	5.84236e-05	0.00600453	1.68784
chr1.17587540.17588917	-1.59838	5.10105	-4.36835	5.89503e-05	0.00600453	1.70845
chr2.74225994.74227175	-2.23911	3.54918	-4.36739	5.91405e-05	0.00600453	1.68566
chr1.35191674.35193754	1.37017	6.08862	4.36668	5.92811e-05	0.00600453	1.63533
chr1.205975501.205977522	-1.88002	4.76951	-4.36643	5.93309e-05	0.00600453	1.71166
chr11.64759224.64760743	-2.00753	4.45125	-4.36362	5.9893e-05	0.00600453	1.68745
chr7.1027590.1029406	-1.60357	5.2861	-4.36361	5.98954e-05	0.00600453	1.70578
chr22.38784856.38786883	-1.77934	4.89075	-4.36341	5.9935e-05	0.00600453	1.70744
chr20.62529478.62531208	-1.86694	4.55683	-4.35576	6.14926e-05	0.00611727	1.68451
chr10.119667266.119670688	-1.31494	5.93061	-4.35491	6.16679e-05	0.00611727	1.60415
chr17.45092618.45093914	-1.61307	5.1103	-4.3514	6.23983e-05	0.00615939	1.66867
chr19.5090763.5092370	-1.78221	4.49098	-4.34665	6.33991e-05	0.00622765	1.65736
chr7.1748108.1750938	-1.81261	4.92538	-4.34144	6.45145e-05	0.00630644	1.63949
chr9.133060394.133061712	-2.06043	4.47273	-4.3371	6.54585e-05	0.00636782	1.60707
chr22.31243070.31245230	-1.54737	5.29865	-4.332	6.65857e-05	0.00644633	1.59919
chr8.38935907.38938860	-1.28016	6.02851	-4.32971	6.70977e-05	0.00646481	1.54065
chr14.104084346.104086037	-2.75532	4.03395	-4.3259	6.79575e-05	0.00649623	1.40286
chr17.50100666.50102467	-1.71845	4.93443	-4.32541	6.8069e-05	0.00649623	1.59283
chr19.14559960.14562486	-1.72338	5.05668	-4.3194	6.94505e-05	0.00656419	1.56783
chr6.33781084.33782340	-1.87376	4.11095	-4.31614	7.02116e-05	0.00656419	1.55661
chr17.78255551.78258787	-1.54513	5.76852	-4.31585	7.02788e-05	0.00656419	1.52771
chr1.56644368.56646475	1.54934	5.72975	4.31537	7.03922e-05	0.00656419	1.53518
chr7.44256657.44260005	-1.32627	6.09715	-4.31529	7.04109e-05	0.00656419	1.48525
chr18.51029674.51031248	1.47012	5.63922	4.31265	7.10343e-05	0.00659179	1.53772
chr10.98414330.98415815	-1.55936	4.90955	-4.31001	7.16637e-05	0.00661969	1.53832
chr15.75672042.75674132	-1.65403	5.01102	-4.30135	7.37653e-05	0.00677589	1.51668
chr13.112725012.112726060	-1.89729	4.30799	-4.29939	7.42478e-05	0.00677589	1.50592
chr6.144284425.144287438	1.28178	6.53546	4.29654	7.4959e-05	0.00677589	1.40918
chr19.5113249.5116121	-1.82962	5.44632	-4.29643	7.49865e-05	0.00677589	1.48376
chr2.72983117.72986226	-1.55149	5.65065	-4.29575	7.51567e-05	0.00677589	1.46141
chr14.105479062.105482707	-1.82746	5.04846	-4.29414	7.55592e-05	0.00677589	1.49852
chr9.107282422.107284942	1.09205	6.5134	4.29355	7.57101e-05	0.00677589	1.35415
chr17.82613265.82614461	-2.61818	4.00849	-4.28443	7.80462e-05	0.00695405	1.34903
chr3.12934125.12935290	-2.48327	4.22898	-4.28224	7.86158e-05	0.00697395	1.36984
chr3.46876430.46879531	-1.29364	5.97821	-4.27954	7.93257e-05	0.00700606	1.3754
chr11.47415381.47416784	-1.66513	4.87745	-4.26922	8.2099e-05	0.00721934	1.41745
chr2.218342982.218344630	-1.80739	4.40857	-4.26712	8.26721e-05	0.00723812	1.41767
chr11.61769106.61770919	-1.82775	4.93455	-4.26443	8.3416e-05	0.00727164	1.40905
chr5.149380290.149384252	-1.36999	6.24682	-4.25955	8.47817e-05	0.00735883	1.27505
chr8.144500840.144504792	-1.24388	6.35585	-4.25504	8.60617e-05	0.00739667	1.23413
chr7.76306046.76308188	-1.69191	5.39409	-4.25428	8.6279e-05	0.00739667	1.37027
chr16.9090218.9093532	1.00598	6.99395	4.25142	8.71e-05	0.00739667	1.17715
chr14.23399910.23413104	-1.23968	7.46333	-4.25135	8.71218e-05	0.00739667	1.06451
chr21.45011979.45013619	-1.66428	5.28184	-4.25134	8.71242e-05	0.00739667	1.36111
chr1.9384236.9385825	-2.62062	4.24321	-4.25031	8.74215e-05	0.00739667	1.31078
chr7.5552176.5557449	-1.01483	6.73218	-4.24815	8.80528e-05	0.00741891	1.13866
chr2.229920073.229923252	1.34436	6.19335	4.24311	8.95382e-05	0.00750287	1.27345
chr17.5526426.5527900	-2.79472	4.02506	-4.24225	8.97945e-05	0.00750287	1.16908
chr14.61694831.61697515	1.48306	6.3344	4.23489	9.20106e-05	0.00765627	1.265
chr19.5679881.5681291	-1.49309	4.91366	-4.23249	9.27457e-05	0.00768568	1.30329
chr20.62360985.62369788	-0.904668	7.32312	-4.22835	9.40292e-05	0.00770013	1.01363
chr14.96362243.96364229	1.68197	5.21807	4.22831	9.40391e-05	0.00770013	1.30122
chr5.151237794.151239819	-2.35966	4.54566	-4.22822	9.40672e-05	0.00770013	1.29665
chr1.54581058.54582532	-1.63743	4.66246	-4.22303	9.56985e-05	0.00780194	1.27689
chr11.10899108.10901220	-1.33131	5.86489	-4.21698	9.76364e-05	0.00792784	1.22199
chr7.74453363.74455131	-1.74063	4.82453	-4.21068	9.9692e-05	0.00803104	1.24785
chr17.3914908.3917985	-1.38018	5.28731	-4.21064	9.9705e-05	0.00803104	1.21639
chr3.49296578.49297582	-2.12205	3.77854	-4.20941	0.000100112	0.00803167	1.21107
chr20.50870289.50871673	-2.16692	4.25219	-4.20391	0.00010195	0.00811744	1.21957
chr2.219474836.219476452	-2.11504	4.25654	-4.2038	0.000101987	0.00811744	1.20782
chr20.36835316.36836282	-1.87053	4.46512	-4.20196	0.00010261	0.00813484	1.21784
chr1.67684393.67688175	0.989497	7.48347	4.19776	0.000104041	0.00821596	0.971807
chr16.20899416.20902104	1.12614	6.60543	4.19639	0.000104513	0.00822103	1.06153
chr7.74093219.74095495	-1.60646	4.85594	-4.19493	0.000105019	0.00822868	1.20007
chr1.3772178.3773144	-2.86284	3.9219	-4.18766	0.000107569	0.00839583	0.979422
chr2.178627833.178629997	-1.64463	5.24392	-4.18084	0.000110018	0.00850439	1.14714
chr6.41071536.41075287	0.953347	7.15911	4.17999	0.000110326	0.00850439	0.917632
chr1.201904085.201905847	-1.61121	5.08801	-4.1784	0.000110909	0.00850439	1.13729
chr19.5790626.5791320	-2.16131	4.21242	-4.17678	0.000111503	0.00850439	1.07828
chr1.11846271.11848859	-1.88562	4.87374	-4.17626	0.000111694	0.00850439	1.1318
chr17.81388389.81389284	-2.24921	3.86486	-4.17624	0.0001117	0.00850439	1.05426
chr7.30919903.30923223	-1.34139	5.97656	-4.17565	0.000111916	0.00850439	1.07798
chr17.57898163.57900098	-1.25426	5.86408	-4.17396	0.000112543	0.00851986	1.05185
chr8.144310686.144313593	-1.53678	5.22757	-4.17164	0.000113405	0.00852111	1.11726
chr21.44969517.44970724	-3.30692	3.43431	-4.17164	0.000113406	0.00852111	0.765808
chr2.150484295.150487868	1.15319	6.65347	4.16667	0.000115278	0.00862959	0.997959
chr20.63834945.63835765	-2.98858	3.25485	-4.16051	0.000117639	0.00877367	0.85919
chr22.41090905.41094554	1.00124	6.81818	4.15851	0.000118415	0.00879899	0.921086
chr4.1043118.1044295	-2.46553	3.83392	-4.15678	0.000119091	0.00881668	1.02713
chr19.13852544.13854013	-2.54991	4.05879	-4.15326	0.000120481	0.00888688	0.923703
chr17.57604450.57606025	-1.67497	5.02989	-4.14677	0.000123079	0.00901954	1.05422
chr10.79129159.79130683	-1.64598	4.64735	-4.14653	0.000123175	0.00901954	1.04877
chr11.61717863.61719176	-1.92601	3.88862	-4.1453	0.000123674	0.00902326	1.04527
chr7.1512841.1514466	-1.71199	5.08867	-4.14414	0.000124148	0.00902516	1.03453
chr9.130184862.130188041	-1.47082	6.10028	-4.13612	0.000127461	0.0092209	0.922704
chr17.50110434.50112809	-1.42919	5.52994	-4.13541	0.000127756	0.0092209	0.947894
chr17.50864636.50868091	0.960032	7.16281	4.13325	0.000128667	0.0092266	0.784819
chr12.89350516.89355760	0.934586	7.49721	4.13258	0.000128949	0.0092266	0.750774
chr7.151664066.151666337	-1.77223	5.12952	-4.13197	0.00012921	0.0092266	1.01634
chr1.111448494.111450248	1.48873	5.84693	4.12969	0.000130178	0.00926286	0.966666
chr3.52020558.52023466	-1.39717	5.4298	-4.12631	0.000131629	0.00931228	0.956304
chr18.33577458.33579975	1.06473	6.63413	4.12563	0.000131924	0.00931228	0.840683
chr22.42643577.42647542	-1.23256	6.03734	-4.12486	0.00013226	0.00931228	0.862391
chr9.34988480.34995861	-0.808839	7.45823	-4.1171	0.000135666	0.00950135	0.65992
chr1.9180461.9184174	1.25989	6.60383	4.11487	0.000136663	0.00950135	0.883179
chr22.46767788.46769396	-1.99384	4.36761	-4.1144	0.000136872	0.00950135	0.952632
chr20.62374286.62375416	-2.22976	3.77609	-4.11425	0.00013694	0.00950135	0.882934
chr5.27471754.27474156	1.54821	6.09562	4.11298	0.000137511	0.00950135	0.927299
chr16.88770490.88771658	-1.56635	4.66664	-4.11229	0.000137822	0.00950135	0.957394
chr1.26020302.26022739	-1.25136	5.30151	-4.11134	0.000138248	0.00950135	0.898998
chr19.1264441.1267885	-1.1009	6.15527	-4.10799	0.000139773	0.00957352	0.775129
chr16.85390608.85391163	-3.66881	3.13347	-4.10619	0.000140602	0.00957626	0.315274
chr17.50059615.50066030	-0.854718	7.27345	-4.10486	0.000141214	0.00957626	0.658088
chr2.71502501.71505722	-1.34779	5.50495	-4.1048	0.00014124	0.00957626	0.866032
chr6.53064779.53066745	1.32283	5.79341	4.10207	0.000142511	0.00960892	0.860742
chr19.510661.511919	-2.97901	4.21263	-4.10073	0.000143135	0.00960892	0.704795
chr6.149316414.149319475	1.02549	6.65795	4.10005	0.000143454	0.00960892	0.723567
chr19.46300285.46301551	-2.38	4.15715	-4.09899	0.000143953	0.00960892	0.845651
chr1.25022122.25023366	-2.03333	4.43494	-4.09795	0.000144445	0.00960892	0.901936
chr16.56269631.56270527	-2.31178	3.92096	-4.09765	0.000144585	0.00960892	0.860638
chr12.79689337.79692439	1.12639	6.34586	4.09661	0.00014508	0.0096101	0.812702
chr1.180926041.180927105	-2.33063	3.6182	-4.09492	0.000145883	0.00963161	0.813335
chr3.37175299.37177223	1.35577	6.07863	4.09243	0.000147074	0.00967852	0.827376
chr12.121761115.121762993	-1.58749	5.00692	-4.08887	0.000148795	0.00975987	0.88592
chr3.52098743.52099721	-2.05278	4.32806	-4.08649	0.000149954	0.00980398	0.852362
chr3.136350084.136351933	2.20836	4.9337	4.08243	0.000151957	0.00987615	0.813982
chr16.85202127.85203350	-2.04032	3.9819	-4.08169	0.000152323	0.00987615	0.864704
chr14.99537055.99538498	-1.8339	4.34796	-4.08128	0.000152529	0.00987615	0.86733
chr5.173268430.173269484	-2.46724	3.80368	-4.07627	0.000155045	0.0100068	0.76859
chr10.79148177.79151156	-1.17116	6.01157	-4.07505	0.000155663	0.0100147	0.748674
chr5.139657630.139661993	-0.949565	6.56775	-4.07296	0.000156729	0.0100511	0.634582
chr15.40337769.40341596	-0.950926	6.84996	-4.06984	0.000158328	0.0100904	0.588575
chr1.9412466.9414052	-1.6765	4.73898	-4.06981	0.000158344	0.0100904	0.824433
chr19.18425309.18427061	-1.57374	4.9654	-4.06647	0.000160081	0.0101286	0.793248
chr1.100351067.100353721	1.20371	6.14648	4.06619	0.000160224	0.0101286	0.719503
chr12.54352265.54353980	-2.02516	3.94277	-4.06576	0.000160452	0.0101286	0.810726
chr8.73292782.73296012	1.04894	7.08568	4.06341	0.000161686	0.0101358	0.607721
chr18.45828286.45829682	-2.22256	4.20957	-4.06283	0.000161992	0.0101358	0.755858
chr6.12010345.12013573	0.99178	6.72507	4.06267	0.000162076	0.0101358	0.611331
chr19.13846020.13848414	-1.17325	6.11983	-4.05966	0.000163671	0.0101679	0.684325
chr11.10302151.10308685	1.07167	7.17695	4.05902	0.000164012	0.0101679	0.610411
chr1.10716041.10718452	-1.29917	5.91044	-4.05885	0.000164104	0.0101679	0.700078
chr14.76772399.76773310	-2.09417	3.89163	-4.05744	0.000164858	0.0101707	0.783879
chr3.143970660.143975259	1.02096	7.28108	4.05688	0.000165159	0.0101707	0.52502
chr1.89910519.89911600	-2.3857	3.39758	-4.0555	0.000165904	0.0101854	0.676095
chr19.11085202.11086182	-2.60824	4.11578	-4.05432	0.00016654	0.0101934	0.604166
chr20.651971.653872	-1.6133	5.27088	-4.05269	0.00016743	0.0102168	0.768939
chr7.30913047.30916434	-1.2249	5.76305	-4.05174	0.000167948	0.0102175	0.683829
chr11.17386136.17386883	-1.88659	4.07508	-4.04886	0.000169528	0.0102825	0.758757
chr1.2135035.2136217	-1.91671	4.32446	-4.0449	0.000171726	0.0103571	0.760775
chr6.165660374.165664683	1.39605	6.31316	4.04392	0.000172272	0.0103571	0.666908
chr12.6451079.6452376	-1.66945	4.44	-4.04387	0.000172301	0.0103571	0.758689
chr7.47501021.47502359	-2.00516	4.2325	-4.038	0.000175622	0.0105253	0.729299
chr3.9864343.9865101	-2.5803	3.26235	-4.03538	0.000177125	0.0105839	0.536008
chr16.84952324.84953404	-1.86257	4.46396	-4.03167	0.000179272	0.0106368	0.71722
chr11.69263561.69264894	-1.99586	4.36144	-4.03139	0.000179432	0.0106368	0.713054
chr21.45459724.45461235	-2.04817	4.20312	-4.03111	0.000179596	0.0106368	0.70702
chr5.139689983.139691103	-2.48953	3.43601	-4.02834	0.000181218	0.0107014	0.625425
chr2.238863970.238864961	-2.41018	3.75238	-4.02381	0.000183907	0.0108235	0.661527
chr21.43775828.43776852	-1.56338	4.49111	-4.02305	0.00018436	0.0108235	0.688505
chr12.76558479.76560612	1.26247	6.21215	4.0219	0.000185048	0.0108323	0.609014
chr6.13709859.13712565	1.25488	6.28728	4.01739	0.000187775	0.0109541	0.607845
chr9.134661515.134663729	-1.50201	5.20506	-4.01666	0.000188217	0.0109541	0.660023
chr1.62687414.62688815	1.90609	5.09893	4.01177	0.000191227	0.0110972	0.642699
chr7.1535819.1539964	-1.12491	6.70491	-4.0066	0.000194453	0.011252	0.455006
chr17.17027649.17028741	-1.98734	4.57354	-4.00418	0.000195989	0.0113084	0.630771
chr19.13052784.13056177	-1.12234	6.19921	-3.99781	0.000200066	0.01148	0.483477
chr17.31595755.31597318	-1.50739	5.33597	-3.99681	0.000200714	0.01148	0.600176
chr5.133050234.133053456	1.02439	6.56107	3.99668	0.000200803	0.01148	0.423492
chr1.203555238.203560005	-0.946662	6.44781	-3.99542	0.00020162	0.01148	0.40772
chr2.239953325.239954030	-3.61697	3.06423	-3.99512	0.000201814	0.01148	0.0553061
chr17.82272476.82274197	-1.31668	5.49053	-3.99336	0.000202966	0.011513	0.529647
chr20.35305324.35308771	-1.47631	5.76996	-3.9889	0.000205917	0.0116476	0.536279
chr5.172556546.172557945	-2.15926	4.02357	-3.98465	0.000208767	0.0117629	0.53798
chr1.231419968.231423246	1.05414	6.65408	3.98412	0.000209123	0.0117629	0.425006
chr14.24130465.24132420	-1.54047	4.90748	-3.98284	0.000209991	0.0117788	0.567718
chr5.73497634.73499376	1.28275	6.03089	3.97425	0.000215897	0.0120404	0.439901
chr1.26694909.26698553	0.824943	7.36729	3.97361	0.000216341	0.0120404	0.229062
chr16.88062318.88063540	-1.89552	3.71464	-3.97336	0.000216513	0.0120404	0.555499
chr22.19983085.19985225	-1.44763	5.44606	-3.9726	0.000217046	0.0120404	0.502107
chr17.45170560.45172064	-1.86887	4.2669	-3.96867	0.000219813	0.0121604	0.537347
chr16.29961524.29962611	-1.95154	4.09087	-3.96623	0.000221551	0.0122221	0.51502
chr6.87154679.87156872	1.33787	6.29219	3.96541	0.000222143	0.0122221	0.439195
chr16.58029512.58030757	-2.00149	3.81287	-3.95494	0.000229761	0.0126068	0.493438
chr17.4587344.4588823	-1.86921	4.62528	-3.95155	0.000232281	0.0127105	0.493999
chr9.133873871.133875414	-2.33597	3.99748	-3.95052	0.000233058	0.0127184	0.420668
chr19.45439575.45441332	-1.34575	5.35238	-3.94556	0.000236805	0.012888	0.426465
chr2.196601470.196602127	-2.15926	3.95937	-3.94317	0.00023863	0.0129356	0.45745
chr22.30881106.30882437	-1.84321	4.16493	-3.94241	0.000239217	0.0129356	0.466825
chr19.41322806.41324424	-1.56823	4.6781	-3.9419	0.000239607	0.0129356	0.45793
chr3.57951044.57952971	-1.61708	4.98648	-3.93688	0.000243508	0.0131041	0.439739
chr11.117197627.117202667	-0.969354	6.82673	-3.93604	0.000244168	0.0131041	0.168238
chr1.33255503.33257119	1.45006	5.56033	3.93481	0.000245128	0.0131041	0.43554
chr2.72824277.72826291	1.45315	5.54416	3.93455	0.000245332	0.0131041	0.424748
chr20.63853968.63855516	-1.75173	4.23136	-3.92896	0.000249783	0.0132199	0.427965
chr2.240257957.240260767	-1.13401	6.68148	-3.92843	0.000250208	0.0132199	0.241499
chr20.6005462.6007778	1.04626	6.32707	3.92728	0.00025113	0.0132199	0.285352
chr20.45828260.45829217	-2.4094	3.57143	-3.92697	0.000251379	0.0132199	0.302314
chr22.23256914.23257889	-2.61189	3.56384	-3.92656	0.000251712	0.0132199	0.26925
chr1.16181437.16183022	-1.53196	4.9093	-3.92631	0.000251914	0.0132199	0.411025
chr12.52191491.52195482	-1.08445	6.58803	-3.92609	0.000252095	0.0132199	0.212803
chr1.153564809.153569138	-1.09163	6.8752	-3.92503	0.000252952	0.0132304	0.192535
chr3.49698531.49700331	-1.32567	5.03015	-3.92421	0.000253619	0.0132309	0.369386
chr9.127955030.127955991	-2.31251	3.99439	-3.9231	0.000254522	0.0132437	0.385403
chr1.36203320.36204605	-1.7167	4.41528	-3.91995	0.000257112	0.013344	0.403231
chr16.67916776.67918616	-1.45152	5.00372	-3.91869	0.000258151	0.0133635	0.36669
chr10.24721216.24725223	0.994831	6.59866	3.91674	0.000259772	0.0134129	0.210334
chr17.44786216.44788057	-1.31339	5.232	-3.91239	0.000263414	0.0135421	0.310635
chr6.75600972.75603748	0.99458	6.60971	3.91158	0.000264103	0.0135421	0.19952
chr1.201460481.201462403	-1.22389	5.79677	-3.91104	0.000264557	0.0135421	0.295836
chr6.124961579.124964141	1.0665	6.62156	3.91056	0.000264965	0.0135421	0.193699
chr20.62511521.62513209	-1.73462	4.43036	-3.90681	0.000268168	0.0136712	0.364953
chr7.129950876.129953106	1.08301	6.00823	3.90206	0.000272275	0.0138454	0.199314
chr15.89086832.89088830	-1.11591	6.07697	-3.89782	0.000275996	0.013972	0.192015
chr4.2800049.2801920	-1.34735	5.27855	-3.89667	0.000277016	0.013972	0.29828
chr16.49620050.49621786	-1.24072	5.2117	-3.89617	0.000277462	0.013972	0.271558
chr1.6353741.6354227	-2.50471	2.74909	-3.89563	0.000277936	0.013972	0.210545
chr7.24572542.24574810	1.57045	5.2783	3.8953	0.000278234	0.013972	0.331169
chr13.75802541.75807213	1.01113	6.83075	3.89437	0.000279059	0.0139787	0.0895895
chr12.124507694.124510751	-1.35555	5.88822	-3.89254	0.000280694	0.0140256	0.257832
chr6.33691350.33695248	-1.14826	6.08292	-3.88883	0.000284042	0.0141385	0.184223
chr3.179067400.179072520	1.20281	6.95944	3.88831	0.000284518	0.0141385	0.136296
chr3.14480150.14480885	-2.21712	3.44	-3.88696	0.000285744	0.0141385	0.274886
chr16.89325229.89327049	-1.75745	4.71073	-3.88695	0.000285762	0.0141385	0.306358
chr6.44004391.44006838	-1.70897	4.95742	-3.88012	0.00029206	0.0144147	0.251807
chr7.30468890.30471661	-1.13215	5.84542	-3.87796	0.000294077	0.014453	0.166695
chr11.65333614.65334985	1.66153	5.13516	3.87776	0.000294271	0.014453	0.284529
chr9.130128197.130129963	-1.3152	5.49258	-3.87419	0.000297643	0.0145726	0.219504
chr12.108560396.108561686	1.7713	5.10906	3.87365	0.000298154	0.0145726	0.272997
chr9.133113320.133116044	-1.39153	5.48581	-3.87203	0.000299696	0.0146125	0.214308
chr19.5880087.5881100	-2.51174	3.70781	-3.86743	0.000304129	0.0147612	0.12537
chr18.46711043.46712778	-1.64867	4.7556	-3.86687	0.000304666	0.0147612	0.246923
chr9.132213864.132214691	-2.20767	3.81484	-3.86659	0.000304945	0.0147612	0.210726
chr17.29929052.29930911	1.14759	5.88332	3.86452	0.00030696	0.0148231	0.145435
chr9.130200443.130202117	-1.68583	4.55997	-3.86194	0.000309495	0.0149098	0.239496
chr2.217942618.217944545	-1.39891	5.08122	-3.85957	0.000311838	0.0149869	0.202661
chr1.3067985.3073149	-1.20153	6.17014	-3.85678	0.000314627	0.0150849	0.0557783
chr19.14106947.14108043	-2.06348	4.05802	-3.85296	0.000318474	0.0151915	0.204466
chr11.118434746.118438001	1.21224	6.08895	3.8523	0.00031914	0.0151915	0.101717
chr11.78168488.78169899	-1.90727	4.72253	-3.85184	0.000319606	0.0151915	0.211757
chr1.44804842.44814090	-0.938854	7.10765	-3.85159	0.000319868	0.0151915	-0.0434538
chr10.88990069.88991746	1.79413	5.12284	3.84886	0.00032265	0.0152702	0.198797
chr17.21369419.21371452	-1.50786	4.84438	-3.84848	0.000323043	0.0152702	0.188315
chr19.13861528.13862493	-1.57998	4.65976	-3.8465	0.000325088	0.0153309	0.187506
chr12.2243928.2245119	-2.25397	4.19376	-3.84527	0.000326355	0.0153547	0.13573
chr9.13277699.13280077	1.09444	6.44446	3.84376	0.000327932	0.0153837	0.0393107
chr12.52895339.52898044	-1.59224	5.0012	-3.8426	0.000329141	0.0153837	0.174495
chr19.38718573.38721087	-1.47462	5.24389	-3.84248	0.000329264	0.0153837	0.152393
chr19.8525289.8526768	-1.03859	5.89034	-3.83655	0.000335529	0.0156402	0.0173909
chr5.143402348.143405872	1.02478	6.6792	3.83414	0.000338107	0.0157219	-0.0461244
chr13.114064488.114066013	-1.92096	4.75627	-3.8328	0.000339548	0.0157219	0.156544
chr12.480571.482348	-1.3553	5.08832	-3.83273	0.000339625	0.0157219	0.102807
chr2.213085609.213087289	1.36386	5.00756	3.82844	0.000344276	0.0158676	0.112564
chr15.66841502.66844098	-0.984765	6.28877	-3.82838	0.000344348	0.0158676	-0.0383877
chr3.122973816.122976165	-1.40927	5.80932	-3.82624	0.00034669	0.0159057	0.0397975
chr17.50177598.50178972	-1.44849	4.57818	-3.82611	0.000346838	0.0159057	0.118353
chr7.98285861.98287802	-1.59074	4.87289	-3.82546	0.000347545	0.0159057	0.123248
chr12.131912314.131913176	-1.77344	4.04336	-3.8241	0.000349049	0.0159383	0.133741
chr17.45110503.45111847	-1.70953	3.96456	-3.82197	0.00035142	0.0159599	0.122268
chr9.121725021.121725783	-3.07433	3.36243	-3.82176	0.000351655	0.0159599	-0.154348
chr21.8419947.8420882	-1.34148	4.95322	-3.82154	0.000351899	0.0159599	-0.00251275
chr2.218258746.218260128	-1.78359	4.19256	-3.81975	0.000353899	0.0160145	0.118513
chr9.121743320.121745619	-1.31282	5.4583	-3.81722	0.000356747	0.0160514	0.0419188
chr16.89921040.89924044	-1.28055	5.99582	-3.81706	0.000356931	0.0160514	-0.0413591
chr5.34914826.34916744	1.7683	5.53638	3.8169	0.000357106	0.0160514	0.112855
chr13.83941413.83942255	3.84321	3.28739	3.81599	0.00035814	0.0160621	-0.601211
chr3.185823156.185826772	0.876142	7.17089	3.814	0.000360403	0.0161276	-0.204915
chr5.150609760.150610609	-2.09378	4.21588	-3.81217	0.000362506	0.0161858	0.0619884
chr2.128304696.128306100	-2.58094	4.46388	-3.81106	0.000363775	0.0161943	0.0189346
chr18.26547371.26551163	1.37539	6.42771	3.8106	0.000364305	0.0161943	0.0117957
chr22.39253188.39256338	-1.08576	5.93002	-3.80266	0.000373581	0.016525	-0.0608439
chr7.830550.833749	-1.21736	5.94687	-3.80225	0.000374057	0.016525	-0.0556646
chr9.133133020.133134270	-2.04543	4.37796	-3.80213	0.000374206	0.016525	0.0672688
chr19.10835247.10837049	-1.15213	6.09822	-3.8006	0.000376015	0.0165685	-0.12083
chr11.45178868.45181878	-1.01755	6.22002	-3.79977	0.000377003	0.0165758	-0.108292
chr2.219519761.219523147	-1.10799	6.17117	-3.79885	0.000378112	0.0165883	-0.12855
chr18.50649482.50650619	-1.86945	4.25555	-3.79776	0.000379417	0.0166094	0.0589149
chr17.81386270.81387952	-1.6444	4.47272	-3.79477	0.00038301	0.0166733	0.0443649
chr21.43727269.43729591	-1.26206	5.71129	-3.79447	0.00038338	0.0166733	-0.021098
chr2.238138102.238139807	-1.25729	5.64045	-3.79303	0.000385128	0.0166733	-0.0728251
chr4.24583361.24584876	1.18336	5.75574	3.7929	0.000385283	0.0166733	-0.0447431
chr19.49157421.49158477	-1.76919	4.27643	-3.79184	0.000386575	0.0166733	0.0385836
chr9.106859914.106865280	1.01382	6.56082	3.7912	0.00038736	0.0166733	-0.151363
chr12.124537966.124538857	-2.47947	3.69975	-3.79061	0.000388077	0.0166733	-0.040538
chr3.25663282.25665695	1.02334	6.19586	3.78992	0.000388933	0.0166733	-0.139376
chr16.20805683.20807549	1.23618	5.61866	3.78919	0.000389824	0.0166733	-0.0116986
chr20.62485023.62485877	-1.94671	3.70337	-3.78912	0.000389915	0.0166733	0.026777
chr7.1530594.1534760	-1.05469	6.24175	-3.78825	0.000390981	0.0166733	-0.176894
chr5.149416425.149417862	-1.59918	4.51673	-3.78792	0.000391395	0.0166733	0.00678747
chr10.31927443.31929781	1.25163	5.70175	3.78772	0.00039164	0.0166733	-0.0587749
chr16.1689017.1689851	-2.10265	4.13808	-3.78616	0.000393568	0.0166955	0.0209047
chr21.45429562.45433544	-1.13737	6.65465	-3.78569	0.000394155	0.0166955	-0.207561
chr2.676101.677833	-0.970806	6.31957	-3.78448	0.000395661	0.0166955	-0.195879
chr6.63571405.63574662	0.938915	7.29404	3.78413	0.000396101	0.0166955	-0.284579
chr1.31370706.31375095	-0.925583	6.78862	-3.78397	0.000396308	0.0166955	-0.275195
chr17.51258950.51261469	1.14809	6.45109	3.78144	0.000399477	0.0167939	-0.166836
chr19.11141925.11143982	-1.09289	6.28731	-3.78067	0.000400446	0.0167996	-0.151705
chr19.56313925.56315716	-1.32888	5.47506	-3.77846	0.00040325	0.0168551	-0.0729198
chr3.196431284.196432842	1.4	5.53842	3.77831	0.000403445	0.0168551	-0.0314126
chr1.164770887.164773878	-1.1332	5.93008	-3.77693	0.000405199	0.0168853	-0.148541
chr3.51686685.51687717	-2.85454	3.70128	-3.77611	0.000406249	0.0168853	-0.217275
chr2.206158057.206160863	1.23203	5.8346	3.77507	0.00040758	0.0168853	-0.108923
chr5.128536007.128539646	1.06826	6.89256	3.77444	0.000408392	0.0168853	-0.253038
chr1.1264653.1265715	-1.8392	4.03344	-3.77426	0.000408622	0.0168853	-0.00817098
chr19.3115490.3117239	-2.05993	4.45959	-3.77382	0.000409199	0.0168853	-0.00966836
chr1.21896167.21897738	-1.51718	4.69641	-3.77224	0.000411235	0.0169346	-0.026175
chr10.79002988.79004502	-2.12114	4.20213	-3.77061	0.00041336	0.0169867	-0.0425539
chr13.112711345.112713207	-1.14148	5.47254	-3.76997	0.000414188	0.0169867	-0.119299
chr16.85186988.85187942	-2.11891	3.80037	-3.7688	0.00041572	0.0169902	-0.057318
chr10.5684538.5686215	1.64748	5.01824	3.76803	0.00041673	0.0169902	-0.0238755
chr1.3351942.3353766	-1.59683	4.57672	-3.76797	0.000416802	0.0169902	-0.0344081
chr2.169077823.169078512	-2.01833	3.70359	-3.76608	0.000419289	0.017057	-0.0646562
chr7.135508871.135510531	1.24744	5.54285	3.76467	0.000421164	0.0170931	-0.0932892
chr19.6458164.6460910	-1.09236	5.43272	-3.7639	0.000422177	0.0170931	-0.159219
chr4.7021840.7022676	-1.95793	4.4011	-3.76349	0.000422723	0.0170931	-0.0348471
chr3.48559382.48561584	-1.35848	5.03296	-3.76136	0.000425569	0.0171671	-0.069449
chr2.96257504.96261550	-1.02891	6.2811	-3.76054	0.000426675	0.0171671	-0.244906
chr3.169772031.169773905	1.24986	5.85851	3.76021	0.000427111	0.0171671	-0.149749
chr17.50532659.50534577	-1.57177	4.52329	-3.75443	0.000434946	0.0174273	-0.065086
chr15.72473385.72475766	0.981284	6.47673	3.75406	0.000435456	0.0174273	-0.270648
chr19.2059423.2062649	-0.93428	6.4535	-3.75353	0.000436181	0.0174273	-0.303403
chr2.39743276.39743814	3.96077	3.484	3.751	0.000439672	0.017532	-0.676648
chr17.45127060.45128690	-1.37636	5.57212	-3.74955	0.000441679	0.0175469	-0.12346
chr20.37525755.37528648	0.928169	6.76205	3.74883	0.000442678	0.0175469	-0.304151
chr12.117047982.117048897	-1.91456	4.07111	-3.74858	0.000443018	0.0175469	-0.0911704
chr21.46228035.46229836	-1.50409	4.97671	-3.74821	0.000443532	0.0175469	-0.0928663
chr2.219419157.219420562	-1.85345	3.77289	-3.74756	0.000444446	0.0175486	-0.0794353
chr4.83455388.83456718	1.69443	5.0577	3.74662	0.000445753	0.0175658	-0.0800971
chr10.122126739.122128933	-1.07676	5.79562	-3.74525	0.000447678	0.0176072	-0.236664
chr12.111033826.111035810	1.88871	5.02916	3.74439	0.000448892	0.0176205	-0.0875208
chr17.4599371.4601055	-1.48377	4.82382	-3.74205	0.000452204	0.017716	-0.117273
chr9.124291425.124292769	-1.86805	4.13909	-3.74029	0.00045471	0.0177409	-0.10196
chr19.15330947.15333105	1.42041	5.52227	3.7389	0.0004567	0.0177409	-0.127816
chr7.151753795.151755530	-1.30005	5.27357	-3.73887	0.000456735	0.0177409	-0.155535
chr21.26169082.26171395	1.00567	6.24889	3.73878	0.000456863	0.0177409	-0.277945
chr11.102346000.102348613	1.14708	5.81889	3.73818	0.000457723	0.0177409	-0.229492
chr17.18259874.18262094	-1.03496	5.89815	-3.7379	0.000458126	0.0177409	-0.298758
chr22.20567600.20569917	-1.54098	4.91438	-3.73525	0.000461959	0.0178007	-0.138277
chr4.119212001.119213662	1.01032	6.16919	3.73504	0.000462261	0.0178007	-0.276295
chr9.113609586.113610570	-1.82834	4.19223	-3.735	0.000462321	0.0178007	-0.11491
chr9.128551818.128555694	1.0014	6.54891	3.73383	0.000464011	0.0178317	-0.329591
chr22.31118076.31120802	-1.20677	5.51158	-3.73092	0.000468273	0.0179612	-0.231008
chr11.73321333.73324702	-1.09144	5.8511	-3.72833	0.000472084	0.0180711	-0.272354
chr16.88772487.88774274	-1.4777	4.72841	-3.72776	0.000472934	0.0180711	-0.147816
chr2.119239776.119241413	-1.74107	5.11992	-3.72632	0.000475072	0.0180994	-0.13715
chr17.81422833.81423951	-2.32068	3.6282	-3.72605	0.000475473	0.0180994	-0.173066
chr4.108649989.108651593	1.27654	6.01408	3.72532	0.000476558	0.0181044	-0.251554
chr11.12185300.12187968	-1.24671	5.4315	-3.72476	0.000477402	0.0181044	-0.21398
chr15.98668207.98670213	-1.39649	5.02507	-3.72201	0.000481519	0.0181942	-0.183292
chr9.114206879.114207762	-1.79587	4.29774	-3.7215	0.00048229	0.0181942	-0.149611
chr11.83156312.83158752	1.12463	6.09096	3.72138	0.000482479	0.0181942	-0.298952
chr11.65301796.65302322	-2.72591	2.96162	-3.71741	0.000488517	0.018363	-0.38892
chr6.69866461.69867771	2.6442	4.43452	3.71612	0.000490486	0.018363	-0.361763
chr20.33788997.33790002	-1.5213	4.66936	-3.71606	0.000490585	0.018363	-0.191861
chr17.50582428.50585008	-1.4712	5.27194	-3.71548	0.000491469	0.018363	-0.213046
chr5.177494237.177498479	-0.823172	7.13977	-3.71545	0.000491517	0.018363	-0.526804
chr4.56907454.56910147	1.01311	6.34835	3.71415	0.000493526	0.018404	-0.38831
chr1.88683132.88685486	1.01438	6.30181	3.71231	0.000496375	0.018476	-0.365114
chr12.56628574.56630718	1.40963	5.15864	3.71041	0.000499328	0.0185516	-0.199419
chr2.219459263.219462186	-1.15444	6.01044	-3.70961	0.000500573	0.0185636	-0.3254
chr2.55047628.55052455	0.811826	7.63685	3.70753	0.000503839	0.0186504	-0.588373
chr17.7444852.7445938	-1.95995	3.89506	-3.70526	0.000507428	0.0187267	-0.195194
chr2.219626601.219631487	-0.938687	6.60839	-3.70485	0.000508074	0.0187267	-0.466095
chr1.27525052.27529985	-0.944192	6.86009	-3.70446	0.000508691	0.0187267	-0.463255
chr19.679711.681256	-1.4623	5.36149	-3.70078	0.000514582	0.0188531	-0.246579
chr10.44912942.44914158	-1.83608	4.02498	-3.70067	0.000514757	0.0188531	-0.206475
chr1.201383450.201386036	-1.2262	5.20052	-3.70056	0.000514932	0.0188531	-0.316998
chr10.98430695.98431730	-1.721	3.88825	-3.69676	0.000521072	0.0189558	-0.21774
chr15.88900128.88901280	-1.99104	4.57478	-3.69592	0.00052244	0.0189558	-0.231273
chr16.67245818.67247611	-1.4218	5.16378	-3.69559	0.000522988	0.0189558	-0.275953
chr18.49016166.49017970	-1.46336	5.09407	-3.6955	0.000523124	0.0189558	-0.251626
chr19.41426190.41428828	-1.06986	5.76614	-3.69523	0.000523571	0.0189558	-0.367668
chr20.9067616.9069892	1.11855	6.10033	3.69511	0.00052376	0.0189558	-0.384698
chr2.164840149.164842323	1.36957	5.62415	3.69454	0.000524701	0.0189558	-0.275627
chr5.83923913.83926757	1.21717	6.08656	3.69419	0.000525268	0.0189558	-0.325422
chr10.79136506.79140349	-1.01721	6.33287	-3.69273	0.000527673	0.0189925	-0.450007
chr19.4976368.4978901	-1.33668	5.40831	-3.69243	0.000528171	0.0189925	-0.295912
chr1.2313888.2317202	-1.30597	5.35058	-3.69068	0.000531054	0.0190281	-0.335417
chr9.83978876.83981528	0.986719	6.51015	3.6899	0.000532356	0.0190281	-0.469989
chr17.81342542.81347291	-0.844394	6.80729	-3.68975	0.000532603	0.0190281	-0.572343
chr13.22428044.22428823	-2.35662	3.53432	-3.68942	0.000533148	0.0190281	-0.307371
chr3.69738059.69741209	1.20158	6.0665	3.68898	0.000533886	0.0190281	-0.381077
chr5.150647519.150648525	-2.38252	3.79243	-3.68717	0.000536894	0.0191015	-0.330508
chr2.224583812.224586075	1.25889	6.08056	3.68631	0.000538345	0.0191193	-0.366207
chr7.132065284.132067685	-1.80437	5.18042	-3.68504	0.000540485	0.0191204	-0.257349
chr13.40663666.40667427	1.07709	6.51406	3.68408	0.000542095	0.0191204	-0.420074
chr6.170552334.170555044	1.07432	5.91223	3.68394	0.000542332	0.0191204	-0.404074
chr2.27662813.27664437	1.50731	5.24271	3.68349	0.000543102	0.0191204	-0.265648
chr5.36240565.36242797	1.00827	6.26481	3.68347	0.000543124	0.0191204	-0.439851
chr1.37471392.37472435	-1.69495	4.38731	-3.68206	0.000545521	0.0191713	-0.256877
chr20.54207547.54209237	1.28597	6.15232	3.67922	0.000550373	0.0192858	-0.340705
chr11.73314104.73316207	-1.17137	5.31892	-3.67896	0.000550813	0.0192858	-0.365069
chr4.1191738.1192811	-2.49857	3.99033	-3.67847	0.000551651	0.0192858	-0.37555
chr3.50326767.50328740	1.80412	5.00727	3.67756	0.000553217	0.019307	-0.269463
chr10.31816013.31817417	-2.02516	3.93556	-3.67473	0.000558115	0.0193613	-0.296965
chr6.127266457.127268124	1.05454	6.30206	3.67473	0.000558117	0.0193613	-0.467451
chr22.41560375.41563686	-1.27789	5.54067	-3.67472	0.000558121	0.0193613	-0.337777
chr12.65564474.65567983	1.18803	6.30246	3.67444	0.000558618	0.0193613	-0.439498
chr4.102825225.102829590	0.830139	7.64151	3.67104	0.000564555	0.0195334	-0.71327
chr16.4246825.4247620	-2.22273	3.07407	-3.67043	0.000565627	0.0195369	-0.362461
chr9.133122730.133123693	-2.22035	3.94535	-3.66933	0.000567575	0.0195706	-0.327898
chr19.44718099.44719415	-1.37029	4.71488	-3.66825	0.000569474	0.0196026	-0.32528
chr5.102754256.102756435	1.30225	5.95507	3.66705	0.000571604	0.0196376	-0.383798
chr9.114180584.114181923	-1.63426	4.46843	-3.66658	0.000572443	0.0196376	-0.303248
chr10.91161468.91164908	1.19852	6.30544	3.66414	0.000576793	0.0197532	-0.454585
chr4.80306400.80308646	-1.95989	4.53081	-3.6635	0.000577951	0.0197592	-0.311045
chr17.78081720.78083411	-1.4825	4.31425	-3.66085	0.000582729	0.0198888	-0.339803
chr2.237314657.237316366	-1.23788	5.20194	-3.65905	0.000586	0.0199636	-0.396012
chr17.17505906.17507870	-1.43538	4.55521	-3.65806	0.000587796	0.0199636	-0.358319
chr6.3911348.3913797	-1.13485	5.41402	-3.65801	0.000587894	0.0199636	-0.44487
chr12.46265427.46269956	0.894442	7.01784	3.6557	0.000592125	0.0200527	-0.642403
chr9.137611932.137612872	-2.68802	3.78617	-3.65488	0.000593638	0.0200527	-0.429857
chr1.183634865.183637151	1.20951	6.23558	3.65449	0.000594358	0.0200527	-0.509311
chr1.169892677.169894699	0.995896	6.42529	3.65415	0.000594986	0.0200527	-0.512776
chr1.110476976.110477875	-1.83165	4.1106	-3.65387	0.000595497	0.0200527	-0.332835
chr19.46131501.46134931	1.12337	6.84401	3.65016	0.000602393	0.0202511	-0.539937
chr20.34907374.34908497	-1.64203	4.17951	-3.64543	0.000611299	0.0204979	-0.355971
chr5.146446831.146448318	1.16743	5.69555	3.64511	0.000611889	0.0204979	-0.462358
chr15.41916962.41918303	-1.7696	4.12099	-3.64464	0.000612789	0.0204979	-0.358146
chr17.76696687.76698939	-1.30767	5.11399	-3.64345	0.000615052	0.0205395	-0.433146
chr3.88058094.88060271	1.20679	6.04914	3.64155	0.000618694	0.0206269	-0.495647
chr9.128911038.128913557	-1.27174	5.71738	-3.63836	0.000624824	0.0207968	-0.483502
chr5.81232543.81233801	-1.50161	4.84757	-3.63593	0.000629543	0.0209193	-0.392412
chr1.96721383.96723025	1.17623	5.5422	3.63444	0.000632469	0.0209819	-0.498551
chr16.58109705.58111473	-1.45987	4.67192	-3.63352	0.000634256	0.0210066	-0.418009
chr11.103091019.103092890	1.34214	5.41656	3.63213	0.000636994	0.0210387	-0.450294
chr10.87860712.87865900	0.987712	7.03141	3.63197	0.000637313	0.0210387	-0.651093
chr17.10105461.10105909	-2.90046	2.66864	-3.63103	0.000639169	0.0210654	-0.641287
chr22.49970560.49971629	-1.75533	3.93035	-3.62936	0.000642476	0.0211398	-0.400033
chr2.55616601.55619004	1.123	6.23194	3.62814	0.000644903	0.0211429	-0.590694
chr7.76317675.76319469	-1.35568	5.0793	-3.62809	0.000645009	0.0211429	-0.454761
chr4.173369730.173372359	1.2851	5.63963	3.62773	0.000645721	0.0211429	-0.481352
chr9.38046866.38048397	-1.51098	4.84396	-3.6269	0.000647392	0.0211632	-0.423464
chr15.49154952.49156413	1.30706	5.3911	3.62574	0.000649712	0.0211939	-0.481939
chr17.17566901.17567704	-2.86013	3.37656	-3.62538	0.000650436	0.0211939	-0.578768
chr9.2842970.2845000	1.19965	5.57882	3.62348	0.000654262	0.0212721	-0.513486
chr12.95216706.95219076	1.0432	6.35791	3.62314	0.000654949	0.0212721	-0.627977
chr18.28173971.28179098	0.870467	7.79015	3.62235	0.000656557	0.02129	-0.848603
chr11.45157369.45159149	-1.24067	5.52508	-3.62111	0.000659087	0.0213377	-0.517137
chr8.144313818.144315372	-1.40457	4.21165	-3.61958	0.000662198	0.0213917	-0.4491
chr13.110125265.110127221	-1.12451	5.60188	-3.61893	0.000663541	0.0213917	-0.552207
chr4.23887841.23891569	1.13684	6.45385	3.61873	0.000663942	0.0213917	-0.627714
chr2.217551101.217553435	1.43468	5.67777	3.6172	0.000667095	0.0214143	-0.469352
chr7.101121438.101122879	-1.41794	5.18649	-3.61665	0.000668217	0.0214143	-0.484469
chr5.1836374.1837824	-2.48237	3.93264	-3.61551	0.000670582	0.0214143	-0.533775
chr1.151197903.151200466	1.16194	5.93588	3.61516	0.000671312	0.0214143	-0.566092
chr15.90064808.90065871	-2.04842	3.84025	-3.615	0.000671633	0.0214143	-0.438165
chr3.125373559.125376073	1.1869	5.87867	3.6149	0.000671839	0.0214143	-0.578003
chr8.38870908.38871517	-2.47592	3.53608	-3.61478	0.000672087	0.0214143	-0.596548
chrX.34655234.34658052	1.29337	5.53302	3.61037	0.000681293	0.0216733	-0.540697
chr22.50292846.50294460	-1.35608	5.00713	-3.60826	0.000685751	0.0217807	-0.556235
chr7.135976462.135977846	1.7328	5.09696	3.60618	0.000690176	0.0218867	-0.460674
chr18.3447250.3454312	0.739015	8.03708	3.60417	0.000694458	0.0219879	-0.970886
chr3.4830756.4831974	-1.41744	4.95968	-3.60349	0.000695913	0.0219994	-0.516648
chr17.50209088.50212303	-1.09354	6.21805	-3.6004	0.000702566	0.0221278	-0.646977
chr19.45814792.45817309	-1.04638	5.6058	-3.60013	0.000703156	0.0221278	-0.649313
chr9.38023748.38027273	-0.979	6.064	-3.60008	0.000703271	0.0221278	-0.689629
chr19.44820622.44821777	-1.4768	4.52701	-3.59679	0.000710431	0.0223182	-0.514459
chr19.1248062.1255582	-0.65037	7.9745	-3.59482	0.000714745	0.0224187	-1.04854
chr9.6680627.6682243	-1.04166	5.98088	-3.5942	0.000716127	0.0224271	-0.674536
chr1.204409405.204412352	1.28573	5.81471	3.59231	0.000720289	0.0225225	-0.620961
chr19.488410.490005	-1.53328	4.65405	-3.59008	0.000725249	0.0225966	-0.520605
chr5.32443178.32445229	1.10258	6.29793	3.58933	0.000726933	0.0225966	-0.704527
chr11.61728409.61729667	-1.95823	4.1662	-3.58891	0.000727873	0.0225966	-0.508363
chr2.127637359.127638628	-1.58285	4.44233	-3.58874	0.000728248	0.0225966	-0.509093
chr11.2382191.2384006	-1.50627	4.81866	-3.58873	0.000728272	0.0225966	-0.533933
chr8.143939218.143941177	-2.22816	4.57137	-3.58726	0.000731579	0.0226643	-0.52934
chr1.11882802.11883616	-1.73766	4.26121	-3.58293	0.000741379	0.0229326	-0.541769
chr14.77013836.77014787	-1.81902	3.9172	-3.57758	0.000753666	0.0232769	-0.541626
chr3.153159877.153163857	0.95478	6.94477	3.57617	0.00075693	0.023342	-0.7721
chr11.85663180.85665428	1.13509	6.05518	3.57075	0.00076963	0.0236973	-0.722707
chr5.118987956.118988887	-1.79366	4.36752	-3.56885	0.000774146	0.0238	-0.560496
chr5.140301901.140303695	1.47596	5.52097	3.56626	0.000780323	0.0239281	-0.644229
chr12.65169333.65170830	1.27385	5.28237	3.5661	0.00078069	0.0239281	-0.62485
chr6.110178857.110181301	0.962208	6.60227	3.56534	0.000782529	0.023948	-0.821663
chr8.139956633.139957792	-1.97273	4.13403	-3.56444	0.000784687	0.023975	-0.572472
chr8.143947995.143949511	-1.75837	4.60779	-3.56398	0.000785792	0.023975	-0.57277
chr4.82428651.82431462	1.08659	6.30619	3.56335	0.000787311	0.023985	-0.756263
chr19.11155473.11156424	-1.4913	4.26115	-3.56231	0.000789826	0.0239922	-0.586173
chr6.150142138.150144757	1.46761	5.44239	3.56213	0.000790264	0.0239922	-0.59993
chr2.240368410.240373080	-0.783526	7.40997	-3.56177	0.000791123	0.0239922	-0.997619
chr1.151987590.151994802	0.78915	8.00006	3.56046	0.000794308	0.0240526	-1.01523
chr5.175590195.175591367	-2.20882	3.7279	-3.55934	0.000797038	0.024099	-0.621218
chr1.15847236.15850609	1.0596	6.29836	3.55821	0.000799798	0.0241462	-0.798429
chr2.202374980.202377797	0.865808	6.80501	3.55639	0.000804282	0.0242453	-0.873208
chr1.36400632.36401968	-1.24763	5.20023	-3.55499	0.000807742	0.0242835	-0.662973
chr1.155940483.155941582	-1.55099	4.15504	-3.55449	0.000808971	0.0242835	-0.60316
chr17.44607871.44608747	-2.0512	3.45544	-3.55399	0.000810202	0.0242835	-0.610213
chr1.51517690.51519443	1.47523	5.33201	3.55363	0.000811118	0.0242835	-0.628594
chr1.36149026.36151492	-0.947405	6.13058	-3.55344	0.000811581	0.0242835	-0.811066
chr12.6943334.6944878	-1.37886	4.87645	-3.55117	0.000817248	0.0244168	-0.704155
chrX.103828384.103829154	-1.9333	3.50031	-3.54809	0.000824964	0.0246071	-0.614855
chr4.98927773.98929786	1.18819	5.8783	3.54766	0.000826062	0.0246071	-0.735974
chr21.46128120.46129309	-1.70336	4.11119	-3.5468	0.000828242	0.0246297	-0.619693
chr3.52045255.52047599	-1.18597	5.52277	-3.54588	0.000830566	0.0246297	-0.710246
chr16.75236910.75240264	-1.03919	6.0648	-3.54578	0.000830819	0.0246297	-0.836795
chr17.44137957.44138482	-2.01624	3.9465	-3.54543	0.000831711	0.0246297	-0.639647
chr6.36674959.36687167	0.806029	8.66161	3.54419	0.000834876	0.024662	-1.15418
chr22.31488982.31491113	1.00636	6.20248	3.54257	0.00083903	0.024662	-0.811488
chr6.160029814.160031035	-2.57978	3.90287	-3.5424	0.000839443	0.024662	-0.727733
chr10.63464378.63466678	1.19941	5.97891	3.54209	0.000840258	0.024662	-0.737737
chr1.77888040.77890474	0.907301	6.77731	3.54198	0.000840536	0.024662	-0.942988
chr3.13377948.13380098	-1.11532	5.68303	-3.54183	0.00084092	0.024662	-0.780631
chr10.124688519.124689374	-1.96701	3.52384	-3.54135	0.00084215	0.024662	-0.642449
chr6.63634735.63637232	1.0965	5.82	3.54118	0.000842602	0.024662	-0.775265
chr6.87700480.87702844	1.03118	6.06307	3.54026	0.000844952	0.0246949	-0.837192
chrX.123959277.123963509	0.916585	7.09013	3.53867	0.000849066	0.0247496	-0.992932
chr2.191854364.191855729	2.17105	4.68391	3.53859	0.000849282	0.0247496	-0.672464
chr19.55647587.55648820	-1.60089	4.26902	-3.5368	0.000853947	0.0248496	-0.658038
chr1.22418263.22419709	-1.71205	4.37586	-3.5358	0.000856553	0.0248895	-0.648157
chr19.2095692.2097210	-1.6846	4.7103	-3.53402	0.000861209	0.0249684	-0.655145
chr14.22976275.22983967	0.653083	8.02272	3.53382	0.000861748	0.0249684	-1.17594
chr9.113572092.113573824	-1.45887	4.51464	-3.53227	0.000865829	0.0250506	-0.697203
chr2.177260965.177265889	0.866306	7.40774	3.53079	0.000869762	0.0251283	-1.05779
chr16.85459821.85463843	-1.01723	6.21473	-3.52871	0.000875278	0.0252068	-0.912426
chr19.40822417.40823522	-1.69191	4.28541	-3.52846	0.000875966	0.0252068	-0.668276
chr1.16375121.16376382	-1.50517	4.49915	-3.52836	0.000876237	0.0252068	-0.677363
chr12.106245779.106249196	0.898987	6.27949	3.52753	0.000878451	0.0252096	-0.897743
chr16.49854428.49858052	1.27424	5.96442	3.52738	0.000878836	0.0252096	-0.788731
chr4.15000722.15005557	0.716947	7.60666	3.52479	0.000885822	0.0253738	-1.12259
chr7.74993406.74994686	-1.85802	3.88423	-3.52341	0.000889563	0.0254448	-0.695708
chr12.124490262.124491501	-1.65058	4.06824	-3.52249	0.000892052	0.0254798	-0.684045
chr10.35089262.35090925	1.47391	5.1804	3.52195	0.000893533	0.0254859	-0.694783
chr10.33333528.33337859	0.974134	6.92714	3.51924	0.000900925	0.0256604	-1.01371
chr22.31121923.31123351	-1.38665	4.22557	-3.51855	0.000902831	0.0256784	-0.747723
chr10.30182332.30183481	-1.57796	4.5665	-3.51652	0.000908425	0.025788	-0.726665
chr10.119743062.119744325	-1.6706	4.47946	-3.51622	0.000909245	0.025788	-0.701913
chr11.705970.707888	-1.25067	5.49053	-3.51565	0.000910833	0.0257967	-0.819441
chr13.99685883.99687610	-1.40054	4.78169	-3.5149	0.000912912	0.0258016	-0.750759
chr11.459816.461485	-1.64317	4.7696	-3.51466	0.00091357	0.0258016	-0.731915
chr15.58545933.58548573	-1.20089	5.7282	-3.51301	0.00091819	0.0258958	-0.809648
chr1.46519893.46521013	-2.12337	4.32352	-3.51151	0.000922376	0.0259775	-0.744664
chr22.46457373.46458271	-1.93979	3.49452	-3.51068	0.000924709	0.0259897	-0.714252
chr22.39233393.39235355	-1.47688	5.00751	-3.51044	0.000925392	0.0259897	-0.763397
chr2.32946233.32948318	1.35078	5.77372	3.50996	0.000926756	0.0259918	-0.801778
chr17.68732436.68734879	1.11398	6.41383	3.50836	0.000931279	0.0260823	-0.903555
chr12.47811689.47814573	-1.0099	5.84374	-3.50747	0.000933783	0.0261161	-0.928496
chr13.80336548.80343288	0.935033	7.85933	3.50408	0.000943481	0.0263233	-1.17755
chr3.168248653.168250860	1.07034	5.75063	3.50374	0.000944452	0.0263233	-0.889006
chr8.11852693.11854644	-1.07593	6.02288	-3.50351	0.000945112	0.0263233	-0.898128
chr10.97709030.97710130	-2.64784	2.98697	-3.50287	0.000946953	0.0263381	-0.85878
chr1.16048182.16049408	-1.81085	3.4506	-3.50225	0.000948719	0.0263508	-0.734966
chr19.38818836.38819740	-2.72805	3.45389	-3.50164	0.000950492	0.0263637	-0.881724
chr9.130535942.130536489	-3.01635	2.79299	-3.50034	0.000954255	0.0264242	-1.04804
chr7.74477474.74479667	-1.38932	4.82433	-3.49998	0.000955297	0.0264242	-0.763807
chr2.26720086.26721478	-1.52346	4.61246	-3.49579	0.000967517	0.0267255	-0.774236
chr5.139654476.139656570	-1.05699	5.87621	-3.49356	0.000974091	0.0268629	-0.960998
chr3.114623565.114625564	1.1799	5.94652	3.49292	0.000975993	0.0268629	-0.874927
chr3.38543250.38544561	-1.58196	3.78022	-3.49275	0.000976492	0.0268629	-0.775346
chr4.54063344.54064932	1.66347	4.93583	3.49153	0.000980111	0.0268681	-0.768144
chr3.160564199.160566822	1.033	6.34205	3.49121	0.000981089	0.0268681	-1.01498
chr10.79141295.79142791	-1.53328	4.37379	-3.49063	0.000982804	0.0268681	-0.775257
chr5.168931407.168932148	-2.48091	3.95446	-3.49046	0.000983297	0.0268681	-0.846683
chr22.17851655.17852483	-2.41859	3.60394	-3.49045	0.000983355	0.0268681	-0.847421
chr2.26691269.26693951	-1.95322	4.77743	-3.48774	0.000991472	0.0269727	-0.772822
chr9.137116021.137116921	-2.38152	3.73112	-3.48747	0.000992264	0.0269727	-0.894944
chr1.2329998.2331434	-1.799	3.75348	-3.48742	0.00099241	0.0269727	-0.790552
chr22.39283079.39284174	-1.68239	4.21237	-3.48738	0.000992539	0.0269727	-0.775685
chr17.76699257.76702171	-0.935891	6.48763	-3.48618	0.000996146	0.0270342	-1.02873
chr19.1855098.1855987	-2.32997	3.5708	-3.48567	0.0009977	0.0270399	-0.824698
chr2.39435166.39438154	1.12429	6.24753	3.48494	0.000999905	0.0270633	-0.958791
chr5.10999931.11001462	-1.23653	4.76324	-3.48265	0.00100689	0.0272157	-0.863646
chr3.173659650.173662241	1.28143	5.56619	3.48081	0.00101251	0.0273311	-0.866311
chr7.2554668.2556143	-1.23019	5.62508	-3.47929	0.00101718	0.0274203	-0.986866
chr7.87151616.87153599	1.1457	6.00276	3.47689	0.0010246	0.0275525	-0.957833
chr8.124538399.124539772	1.77335	4.74279	3.47682	0.00102482	0.0275525	-0.801178
chr10.133261219.133261956	-2.42828	3.4477	-3.47359	0.00103489	0.0277861	-0.907838
chr1.183286904.183287962	-1.61853	4.23912	-3.47111	0.00104268	0.0279581	-0.825641
chr4.6688879.6689803	-1.91413	3.65109	-3.47004	0.00104607	0.0280115	-0.824486
chrX.153927203.153928637	-1.42298	4.52745	-3.46931	0.00104838	0.0280362	-0.847423
chr10.34813721.34816481	1.07762	6.03488	3.46807	0.00105233	0.0280794	-0.978462
chr1.64041984.64043442	-1.65422	4.16169	-3.46792	0.00105279	0.0280794	-0.824352
chr5.179818354.179822404	-0.886489	6.57811	-3.46626	0.00105809	0.0281655	-1.14477
chr10.102649713.102651354	-1.7834	4.391	-3.46603	0.00105881	0.0281655	-0.837582
chr10.132630719.132634052	-1.28822	5.99389	-3.46474	0.00106295	0.0282108	-1.02726
chr19.46288946.46289689	-1.95858	3.51801	-3.46463	0.00106332	0.0282108	-0.847671
chr12.100266535.100268476	1.21185	5.71941	3.46325	0.00106776	0.0282914	-0.960281
chr13.73058424.73060259	1.47647	5.46881	3.46086	0.00107549	0.0284587	-0.890215
chr15.79178815.79179495	-2.2917	3.52964	-3.46006	0.0010781	0.0284903	-0.902004
chr6.41757991.41758960	-1.47213	4.43044	-3.45938	0.00108031	0.0285113	-0.875691
chr15.84883642.84884696	-2.30236	3.54923	-3.45758	0.0010862	0.0286038	-0.932166
chr12.52181381.52182468	-1.94864	3.68711	-3.45744	0.00108665	0.0286038	-0.865363
chr15.71251578.71252768	-1.67829	4.11032	-3.45564	0.00109258	0.0286937	-0.856108
chr14.69151368.69154098	1.0467	6.30564	3.45554	0.00109292	0.0286937	-1.05873
chr17.44145253.44147489	-1.3852	5.00465	-3.45257	0.00110275	0.0289142	-0.944269
chr7.76166364.76167157	-2.85594	3.4466	-3.45082	0.00110861	0.0289778	-1.07328
chr19.38304604.38305342	-2.30369	3.5118	-3.45064	0.00110918	0.0289778	-0.916855
chr1.16175438.16176930	-1.65283	4.38873	-3.45055	0.00110949	0.0289778	-0.873483
chr1.204078191.204078987	-2.05846	3.63796	-3.44988	0.00111175	0.0289991	-0.885506
chr5.173764101.173765187	-1.50113	4.54827	-3.44802	0.00111798	0.0290956	-0.904436
chr14.58297334.58300059	1.06472	6.27496	3.4477	0.00111906	0.0290956	-1.09932
chr1.27298835.27301743	-1.31027	5.32334	-3.44749	0.00111978	0.0290956	-0.955736
chr17.17738644.17740187	-1.52434	4.23461	-3.44697	0.00112153	0.0291033	-0.883396
chr22.20136844.20139043	-1.20054	5.0591	-3.44595	0.00112498	0.0291553	-0.954302
chr2.54121435.54125048	1.17973	5.99149	3.44421	0.0011309	0.0292711	-0.971126
chr11.32892171.32894361	1.12551	5.86961	3.44277	0.00113584	0.0293537	-1.03397
chr4.145097478.145099190	1.16198	5.82	3.44207	0.00113822	0.0293537	-1.04548
chr1.25727137.25729162	-1.15312	5.37887	-3.442	0.00113846	0.0293537	-1.02357
chr1.15139568.15140471	-1.97177	4.21213	-3.44073	0.00114281	0.0294105	-0.91299
chr1.70204900.70206482	1.24116	5.55597	3.44051	0.00114359	0.0294105	-1.02786
chr19.8240207.8241513	-1.7264	4.71702	-3.4385	0.00115052	0.029551	-0.91161
chr2.85417835.85419446	-1.31885	4.87028	-3.43655	0.00115728	0.0296869	-0.964634
chr15.75042541.75044230	-1.26389	5.51115	-3.43605	0.00115905	0.0296945	-0.991483
chr3.124779537.124782145	-0.910269	6.25911	-3.43539	0.00116135	0.0297156	-1.16024
chr6.17705166.17707122	1.12757	5.74478	3.43387	0.00116668	0.0298141	-1.06848
chr2.169584274.169585530	1.7151	5.07286	3.43342	0.00116824	0.029816	-0.913639
chr2.37653917.37656801	1.22038	6.17906	3.43207	0.00117301	0.0298999	-1.04335
chr1.200367693.200369565	-1.34377	5.24986	-3.43114	0.00117628	0.029942	-1.00904
chr9.121764345.121765705	-1.54301	4.26017	-3.43076	0.00117764	0.029942	-0.962669
chr19.49155082.49156413	-1.39798	4.3509	-3.43026	0.00117941	0.0299493	-0.955696
chr12.120228020.120233885	-0.756842	7.35647	-3.42849	0.0011857	0.0300711	-1.35465
chr9.121200721.121202389	0.989821	6.08449	3.42782	0.00118808	0.0300755	-1.14085
chr7.150953391.150957009	-1.08902	5.68479	-3.4276	0.00118886	0.0300755	-1.08446
chr10.68331078.68333929	0.893561	6.62508	3.42646	0.00119297	0.0301209	-1.25743
chr2.179263270.179265197	1.09543	5.57743	3.42627	0.00119365	0.0301209	-1.06423
chr3.111070188.111072839	1.07522	6.01766	3.42537	0.00119689	0.0301648	-1.10532
chr19.2185733.2187260	-1.19802	5.18936	-3.42488	0.00119865	0.0301715	-1.0294
chr20.3208670.3210479	1.49666	5.12229	3.4233	0.00120434	0.0302039	-0.952735
chr16.4238442.4241477	-1.24244	5.56189	-3.4233	0.00120435	0.0302039	-1.10287
chr1.3329194.3330574	-1.82455	3.93688	-3.4228	0.00120614	0.0302039	-0.940737
chr3.69051148.69053285	1.42605	5.49266	3.42251	0.00120721	0.0302039	-0.999325
chr10.79194842.79195833	-1.88296	3.68444	-3.42214	0.00120854	0.0302039	-0.94345
chr1.183470753.183473451	0.941333	6.30989	3.42203	0.00120894	0.0302039	-1.17635
chr2.183037118.183038969	0.95735	6.08312	3.41905	0.00121981	0.0304379	-1.16315
chr22.50582155.50583378	-1.24962	4.91875	-3.41269	0.00124332	0.030986	-1.03761
chr12.49232021.49233904	-1.4388	4.77407	-3.41169	0.00124703	0.0310401	-1.00498
chr12.56151584.56153040	-1.39477	4.80442	-3.40876	0.00125803	0.0312596	-1.0171
chr14.91283555.91284383	-1.60958	3.97176	-3.40852	0.00125895	0.0312596	-0.982184
chr1.21930536.21934521	-1.01576	6.35405	-3.40691	0.00126503	0.0313719	-1.24031
chr19.18156648.18157991	-2.13537	4.09993	-3.40627	0.00126748	0.031394	-1.00859
chr1.6224397.6225838	-1.69481	4.25653	-3.40451	0.00127417	0.031521	-0.987342
chr9.92714694.92717244	-1.21118	5.45837	-3.40279	0.00128074	0.0316276	-1.08413
chr2.98607859.98609650	1.09438	5.67532	3.40224	0.00128285	0.0316276	-1.12229
chr17.74430219.74432946	1.22839	6.17164	3.40215	0.0012832	0.0316276	-1.14246
chr3.127001442.127005035	-1.48215	5.60724	-3.40076	0.00128856	0.0317209	-1.08341
chr1.156128173.156131072	-1.04319	5.85402	-3.39906	0.00129514	0.031844	-1.1785
chr17.68514807.68515801	3.06244	3.98885	3.39791	0.00129959	0.0319144	-1.2982
chr19.18432602.18434212	-1.60194	4.31301	-3.39647	0.00130522	0.0320137	-1.01273
chr16.1509216.1510471	-1.89851	4.18165	-3.39522	0.00131009	0.032094	-1.01359
chr6.156953277.156954293	-2.17632	3.56345	-3.39419	0.00131413	0.0321516	-1.0447
chr10.102619108.102622431	-0.99687	5.98889	-3.39372	0.00131601	0.0321516	-1.23799
chr19.1507816.1508474	-2.09334	3.76307	-3.39341	0.00131723	0.0321516	-1.03516
chr3.156750103.156751673	1.63086	4.93436	3.39285	0.00131941	0.0321659	-1.02854
chr7.157397050.157399741	-1.24666	5.27304	-3.39207	0.00132249	0.032202	-1.16114
chr7.663322.664685	-1.66222	4.049	-3.39009	0.00133036	0.0323168	-1.03259
chr7.6443419.6444246	-2.1287	3.93742	-3.39007	0.00133042	0.0323168	-1.04972
chr19.1213363.1215698	-1.17992	5.35191	-3.38941	0.00133304	0.0323415	-1.16524
chr8.55771341.55773890	1.07355	6.43725	3.3879	0.00133908	0.0324489	-1.26262
chr9.129333580.129335211	-1.32729	5.32181	-3.38658	0.00134438	0.0325253	-1.12235
chr6.149565748.149567242	1.23544	5.13082	3.38631	0.00134546	0.0325253	-1.11876
chr1.226061314.226063786	1.11442	6.10529	3.38486	0.00135132	0.0326278	-1.22558
chr4.151671015.151672435	-1.44479	4.6469	-3.38342	0.00135713	0.0327118	-1.05483
chr15.75712580.75713344	-2.16717	3.43006	-3.38294	0.00135905	0.0327118	-1.08721
chr11.100686714.100688428	1.29325	5.59005	3.38268	0.00136012	0.0327118	-1.10585
chr11.72741155.72741913	-2.04405	3.33602	-3.38212	0.00136241	0.0327118	-1.05727
chr9.6006955.6008669	1.114	5.98189	3.38199	0.00136293	0.0327118	-1.19695
chr3.156673833.156677375	1.06539	6.22968	3.38057	0.00136872	0.0327654	-1.25844
chr22.46563481.46564504	-2.01848	3.57651	-3.38042	0.00136934	0.0327654	-1.05738
chr3.134370733.134375709	0.660049	7.52728	3.38025	0.00137004	0.0327654	-1.53123
chr19.19304669.19305990	-1.58154	3.98482	-3.37912	0.00137466	0.0327957	-1.06556
chr19.14005696.14007301	-0.98855	5.53076	-3.37814	0.0013787	0.0327957	-1.22972
chr8.141153049.141154761	-1.34734	5.10322	-3.37799	0.00137928	0.0327957	-1.13439
chr8.104199255.104200142	3.70473	2.72072	3.37799	0.0013793	0.0327957	-1.50274
chr9.35726705.35729097	-1.09713	5.84992	-3.37782	0.00138002	0.0327957	-1.29568
chr9.35905418.35906305	-3.03439	3.69652	-3.37756	0.00138108	0.0327957	-1.29961
chr11.119093976.119095792	1.35786	5.65568	3.37704	0.00138321	0.0328077	-1.18616
chr16.27520852.27521639	-1.95944	4.52487	-3.37659	0.00138507	0.0328131	-1.05962
chrX.317856.319587	-1.15047	5.54527	-3.37469	0.00139296	0.0329612	-1.21246
chr12.120534315.120535921	1.25253	5.42064	3.37285	0.00140059	0.0330809	-1.15886
chr16.4693100.4694439	-1.21527	4.60728	-3.37268	0.0014013	0.0330809	-1.14807
chr11.64862939.64865492	-1.16182	5.14289	-3.37109	0.00140796	0.0331992	-1.18711
chr6.52419487.52421011	1.35805	5.43773	3.37059	0.00141007	0.03321	-1.11732
chr19.57558812.57559922	2.23241	4.25032	3.36991	0.00141294	0.0332387	-1.12399
chr10.44962677.44965020	-1.05497	5.4327	-3.36895	0.001417	0.0332954	-1.24075
chr3.82100117.82101130	2.39796	4.76262	3.36637	0.0014279	0.0335125	-1.18409
chr5.139667794.139671720	-0.924218	5.96579	-3.36573	0.00143065	0.0335378	-1.37031
chr7.107167552.107170389	0.912754	6.709	3.36376	0.00143904	0.0336954	-1.40127
chr10.119650914.119652674	0.961886	5.88054	3.36253	0.00144431	0.0337794	-1.31323
chr19.5125165.5126992	-1.62726	4.53325	-3.36205	0.0014464	0.0337847	-1.11827
chr11.62705490.62706966	-1.29495	5.02517	-3.3617	0.00144789	0.0337847	-1.16606
chr7.27739601.27741105	1.22171	5.4154	3.36059	0.00145268	0.0338142	-1.22117
chrX.87517156.87518796	1.71443	5.28741	3.36046	0.00145325	0.0338142	-1.10785
chr21.44982564.44983769	-2.32493	3.58478	-3.36002	0.00145516	0.0338142	-1.16049
chr9.36163202.36163970	-1.86034	3.58791	-3.35957	0.0014571	0.0338142	-1.10162
chr17.81941672.81942428	-2.61509	3.1736	-3.35947	0.00145755	0.0338142	-1.27454
chr5.149320468.149321774	-1.2581	5.09485	-3.35891	0.00145999	0.0338318	-1.17853
chrX.15674402.15676210	1.19361	5.23144	3.35848	0.00146186	0.0338362	-1.19909
chr15.66762890.66764233	-1.25469	4.95051	-3.3573	0.00146696	0.0338884	-1.22531
chr1.224432706.224435544	1.1358	6.30963	3.35718	0.00146748	0.0338884	-1.3489
chr12.104286228.104289891	0.942479	6.3454	3.35614	0.00147203	0.0339545	-1.33482
chr16.51149479.51153294	0.993324	6.16018	3.35438	0.00147979	0.0340943	-1.30781
chr1.18902103.18903207	-1.18435	5.17953	-3.3535	0.00148366	0.0341446	-1.26762
chr17.43367998.43369575	-1.70682	4.62881	-3.35285	0.00148651	0.0341711	-1.13377
chr1.2133170.2133980	-1.98491	4.26488	-3.35218	0.00148946	0.0341999	-1.12572
chr8.106635648.106637139	1.31062	5.19501	3.35018	0.00149837	0.0343652	-1.21548
chr12.569640.571651	-1.08751	5.35924	-3.34974	0.00150032	0.0343708	-1.27679
chr6.43989851.43991401	-1.26429	4.9223	-3.34872	0.00150486	0.0343922	-1.21921
chr4.24469606.24473636	1.01303	6.42672	3.34836	0.00150649	0.0343922	-1.39013
chr17.75124120.75125142	-2.12715	4.19699	-3.348	0.00150807	0.0343922	-1.13717
chr7.92831806.92837455	0.789523	7.21705	3.34723	0.00151155	0.0343922	-1.52348
chr11.95788875.95791392	1.00768	6.11762	3.34718	0.00151175	0.0343922	-1.36566
chr2.28583109.28585188	-1.336	5.69271	-3.34693	0.00151286	0.0343922	-1.21263
chr19.16896724.16897698	-1.4538	4.35494	-3.34686	0.00151321	0.0343922	-1.17783
chr11.76443441.76446309	0.919853	6.10187	3.3461	0.0015166	0.0344225	-1.39357
chr11.76576686.76579206	-1.39814	5.05579	-3.3458	0.00151796	0.0344225	-1.22416
chr1.3423098.3423747	-2.71168	3.20702	-3.34496	0.00152177	0.0344701	-1.30605
chr20.50398014.50399695	-1.67239	4.5199	-3.34412	0.00152557	0.0344806	-1.14477
chr9.123359867.123362660	-1.29388	5.29786	-3.3437	0.00152747	0.0344806	-1.22587
chr10.124692935.124694510	-1.80682	4.76168	-3.34338	0.00152891	0.0344806	-1.14353
chr1.21901320.21902319	-1.49905	4.34449	-3.34334	0.00152909	0.0344806	-1.16464
chr20.25222597.25224415	-1.18689	5.52778	-3.34134	0.00153818	0.0345688	-1.29009
chr2.96108501.96109633	-1.57586	4.20595	-3.34093	0.00154009	0.0345688	-1.15747
chr5.134224870.134227410	1.01526	6.39935	3.34038	0.00154259	0.0345688	-1.43994
chr16.31117326.31118916	-1.1354	5.46927	-3.34037	0.00154265	0.0345688	-1.28123
chr20.44149141.44150148	-2.63719	3.45148	-3.33992	0.0015447	0.0345688	-1.309
chr22.20885128.20886211	-1.47444	4.44175	-3.33988	0.00154489	0.0345688	-1.1679
chr19.55486916.55488067	-1.92269	3.79678	-3.33985	0.00154501	0.0345688	-1.15312
chr7.107742970.107744658	0.955231	6.00689	3.33866	0.00155047	0.0346525	-1.37029
chr1.31746670.31749408	-1.31983	5.03184	-3.33665	0.00155971	0.0348081	-1.22167
chr4.7910603.7911964	-1.58766	4.55996	-3.33618	0.0015619	0.0348081	-1.20256
chr1.6961967.6963960	-1.08383	5.38721	-3.33603	0.00156262	0.0348081	-1.33086
chr1.117365877.117368237	1.23453	5.69455	3.33447	0.00156984	0.0349301	-1.23804
chr12.117041947.117042654	-2.26403	3.61053	-3.3341	0.00157157	0.0349301	-1.20263
chr2.10867763.10869793	-1.5281	4.76538	-3.33219	0.00158051	0.0350901	-1.20854
chr20.43456986.43459339	1.01876	5.87718	3.33155	0.00158351	0.0351179	-1.35991
chr5.150141411.150143857	-1.24567	5.28901	-3.33075	0.00158724	0.0351245	-1.27148
chr2.177211132.177214778	1.08686	6.41165	3.33074	0.00158729	0.0351245	-1.4125
chr7.123747454.123749945	0.901717	6.46281	3.32942	0.00159349	0.0352228	-1.47496
chr1.28884363.28885567	-1.79441	3.97885	-3.32728	0.00160362	0.0353362	-1.18278
chr19.35756682.35758742	-1.04915	5.57429	-3.32692	0.00160534	0.0353362	-1.39177
chr15.100093002.100094583	-1.85557	4.58673	-3.32681	0.00160585	0.0353362	-1.18339
chr9.122931090.122932481	1.27551	5.24016	3.32643	0.00160766	0.0353362	-1.26143
chr18.31942105.31944173	1.04971	5.82964	3.32621	0.00160872	0.0353362	-1.37647
chr10.28531915.28534485	0.889838	6.60889	3.32612	0.00160914	0.0353362	-1.49615
chr3.52107790.52109095	-1.64456	4.66098	-3.32516	0.00161374	0.0353368	-1.20073
chr1.113811243.113812946	1.13803	5.4548	3.32504	0.00161432	0.0353368	-1.33037
chr7.2637668.2638780	-1.66484	3.94141	-3.32501	0.00161444	0.0353368	-1.19232
chr2.212536143.212539677	1.08238	6.25063	3.3245	0.00161688	0.0353519	-1.4209
chr3.107522631.107525818	1.06649	6.16832	3.32361	0.00162115	0.0354069	-1.42212
chr20.33731572.33732785	-2.1127	4.00587	-3.32197	0.00162902	0.0355064	-1.21334
chr8.112457167.112458993	2.52138	4.76311	3.32171	0.00163027	0.0355064	-1.27199
chr5.134647735.134649774	1.02053	5.60397	3.32156	0.001631	0.0355064	-1.37702
chr5.131795963.131798058	0.856956	6.29652	3.31897	0.00164355	0.0357363	-1.46717
chr13.95643585.95644827	2.45946	4.62452	3.31851	0.00164577	0.0357363	-1.31963
chr17.29139393.29141691	-0.935478	5.97251	-3.31809	0.00164783	0.0357363	-1.46032
chr2.54469119.54472754	0.939236	6.42806	3.3176	0.0016502	0.0357363	-1.464
chr7.5437670.5438572	-2.32441	3.48104	-3.31755	0.00165043	0.0357363	-1.25268
chr1.150536879.150539366	-1.40213	5.47725	-3.31689	0.00165368	0.0357597	-1.36594
chr1.234604536.234614096	0.723542	8.26732	3.31661	0.00165506	0.0357597	-1.77375
chr17.47821422.47822276	-2.27352	3.59767	-3.31609	0.0016576	0.0357761	-1.2761
chr10.72333562.72335087	-1.9748	4.08621	-3.31572	0.00165941	0.0357768	-1.22013
chr2.19900678.19902642	1.12772	5.75898	3.31467	0.00166453	0.0358105	-1.39026
chr9.128818091.128819392	-1.5021	4.37464	-3.31452	0.00166529	0.0358105	-1.22867
chr2.109698768.109700162	-1.32457	4.79811	-3.31405	0.00166761	0.0358105	-1.2711
chr11.69948157.69949717	-2.04501	4.4078	-3.31365	0.00166957	0.0358105	-1.21748
chr3.41198697.41201064	1.04146	5.9327	3.31346	0.00167051	0.0358105	-1.40118
chr11.46695057.46698166	-1.20077	5.2803	-3.31323	0.00167164	0.0358105	-1.38075
chr4.123396493.123402479	0.834832	7.15542	3.31228	0.00167636	0.0358733	-1.59035
chr1.203035240.203042336	-0.689176	7.38167	-3.30938	0.00169078	0.0361436	-1.70034
chr2.70686806.70687431	-2.48481	3.25038	-3.30819	0.00169669	0.0362314	-1.31789
chr20.36454692.36455850	-1.40672	4.4788	-3.30718	0.00170179	0.036271	-1.27719
chr10.68074062.68075537	1.00975	5.90838	3.30688	0.00170326	0.036271	-1.45238
chr16.1674700.1675762	-1.97316	3.76893	-3.30675	0.00170395	0.036271	-1.2368
chr17.43406880.43407620	-2.24981	3.2966	-3.30552	0.00171013	0.0363643	-1.27402
chr8.73970839.73973089	0.925819	6.12833	3.30298	0.00172298	0.0365988	-1.48107
chr6.26520381.26522410	-1.03273	5.51165	-3.3	0.00173821	0.0368834	-1.46222
chr10.71259782.71264160	-0.938449	6.40318	-3.29933	0.00174163	0.0369172	-1.57437
chr12.8697105.8699113	1.15645	5.80523	3.29799	0.00174849	0.0370236	-1.41061
chr1.24641951.24644426	0.976452	5.99672	3.29646	0.00175643	0.0371526	-1.4686
chr12.113193566.113195151	-1.56976	4.49789	-3.29418	0.00176822	0.0372725	-1.27991
chr8.17155774.17157365	1.34243	5.28638	3.29382	0.00177012	0.0372725	-1.32513
chr8.23343339.23344688	-1.25984	4.66316	-3.29381	0.00177018	0.0372725	-1.34403
chr10.11338316.11339418	-1.59961	3.73899	-3.29343	0.00177217	0.0372725	-1.28392
chr14.55579276.55581807	1.01053	6.52409	3.29325	0.0017731	0.0372725	-1.53405
chr3.119676139.119677875	1.62574	5.12504	3.29323	0.00177321	0.0372725	-1.28389
chr18.58862409.58865636	0.796556	7.0694	3.29218	0.00177867	0.0373484	-1.63108
chr20.62549148.62556023	-0.716898	7.04637	-3.29143	0.00178261	0.0373922	-1.71374
chr5.115841173.115842700	1.02492	5.61296	3.29103	0.0017847	0.037397	-1.45882
chrX.103376049.103377584	1.2103	5.69809	3.289	0.00179539	0.0375398	-1.40139
chr1.205983451.205984403	-1.97233	3.62465	-3.28797	0.00180085	0.0375398	-1.28331
chr7.1713131.1714683	-1.81249	4.31798	-3.28754	0.00180312	0.0375398	-1.28113
chr12.4537876.4539397	1.41399	5.08443	3.28723	0.00180478	0.0375398	-1.34986
chr7.47464839.47465564	-2.25213	3.2456	-3.28716	0.00180515	0.0375398	-1.3467
chr12.121781559.121782767	-2.33844	3.94915	-3.28685	0.0018068	0.0375398	-1.31555
chr3.48662945.48664508	-1.10047	5.19797	-3.28651	0.00180858	0.0375398	-1.43426
chr10.78570276.78571369	-2.32191	3.00792	-3.28651	0.00180863	0.0375398	-1.35223
chr2.26706213.26707953	-1.06057	5.49135	-3.28618	0.00181038	0.0375398	-1.45029
chr1.156160683.156162130	-1.50453	4.41759	-3.28602	0.00181122	0.0375398	-1.30167
chr16.57479425.57481016	-1.26536	4.75002	-3.28587	0.00181202	0.0375398	-1.38523
chr12.45726525.45731415	0.737272	7.63716	3.28533	0.00181487	0.0375602	-1.78934
chr2.201450924.201452421	1.16738	5.43268	3.28298	0.00182746	0.037782	-1.40655
chr1.93344992.93347068	1.10886	5.55605	3.2825	0.00183005	0.0377925	-1.43621
chr2.71699553.71701888	-1.06473	5.54737	-3.28199	0.0018328	0.0377925	-1.45576
chr12.124530986.124531828	-2.31365	3.30392	-3.28162	0.00183477	0.0377925	-1.32629
chr14.32201046.32204263	0.923488	6.78583	3.28123	0.00183689	0.0377925	-1.65768
chr2.160242943.160243816	-1.8176	3.74526	-3.28114	0.00183736	0.0377925	-1.30154
chr5.151080171.151081832	1.05353	6.17217	3.27975	0.00184491	0.0378314	-1.48478
chr2.240253394.240254925	-1.60774	4.3788	-3.27957	0.00184585	0.0378314	-1.30687
chr8.100308759.100310884	0.905577	6.23076	3.27955	0.00184599	0.0378314	-1.58048
chr17.16214456.16216287	1.16135	6.26882	3.27914	0.0018482	0.0378314	-1.47743
chr16.53434214.53435884	1.1184	5.32923	3.27885	0.00184977	0.0378314	-1.43557
chr16.1959419.1960095	-1.54445	3.88179	-3.27871	0.00185052	0.0378314	-1.3165
chr12.123363471.123365934	1.1721	5.99606	3.27699	0.00185989	0.0379843	-1.48264
chr12.105418005.105419056	-1.48673	4.09863	-3.27602	0.0018652	0.0379958	-1.31776
chr2.240565703.240566857	-1.2762	4.72499	-3.27599	0.00186539	0.0379958	-1.37786
chrX.132216837.132219843	1.00315	6.61284	3.2756	0.0018675	0.0379958	-1.60296
chr22.36461232.36462915	-1.26861	5.24955	-3.27551	0.001868	0.0379958	-1.37968
chr14.76768097.76769234	-1.44977	4.28617	-3.27498	0.00187092	0.0380169	-1.34186
chr10.132571315.132572824	-1.42532	4.89691	-3.27329	0.00188023	0.0381675	-1.34023
chr10.79220331.79225126	-0.897023	6.51465	-3.27253	0.00188441	0.0382138	-1.65001
chr12.3253616.3257108	-0.956623	6.2796	-3.2699	0.001899	0.038471	-1.58299
chr11.18526052.18527577	1.10206	5.83166	3.26915	0.00190317	0.0385167	-1.51429
chr1.91021023.91022784	0.859641	6.44213	3.2683	0.00190796	0.0385418	-1.61406
chr11.46119028.46122499	0.979072	6.33154	3.26825	0.00190824	0.0385418	-1.59267
chr1.185156219.185158274	0.90059	6.53203	3.26754	0.00191221	0.0385834	-1.64525
chr8.124775581.124776278	-2.29062	3.25988	-3.26705	0.00191495	0.0385897	-1.38161
chr1.35556591.35558231	1.13918	5.59972	3.26655	0.00191775	0.0385897	-1.46017
chr13.43878616.43880626	1.21481	5.346	3.26629	0.00191922	0.0385897	-1.42952
chr8.141289963.141290825	-2.32431	3.53671	-3.26612	0.00192019	0.0385897	-1.36828
chr6.41766796.41768049	-1.62764	4.49632	-3.26572	0.00192242	0.0385961	-1.33757
chr20.25308813.25311926	-1.00373	6.30383	-3.26532	0.00192466	0.0386025	-1.563
chr1.93878508.93879606	1.57503	4.97529	3.26417	0.00193118	0.0386946	-1.36287
chr15.77991655.77992673	-1.45928	4.35486	-3.26378	0.00193339	0.0387005	-1.37153
chr4.55545721.55547555	1.0126	5.90543	3.26212	0.00194279	0.0388501	-1.5224
chr5.151067864.151068927	-1.58567	3.91559	-3.26168	0.00194533	0.0388555	-1.34725
chr2.96263748.96267056	0.899811	6.42414	3.26135	0.00194717	0.0388555	-1.62812
chr9.133557837.133559180	-1.73883	3.96042	-3.26106	0.00194885	0.0388555	-1.34768
chr10.132627123.132628523	-1.70036	4.25104	-3.26065	0.00195117	0.0388632	-1.36031
chr3.141075589.141078828	-0.995672	5.98152	-3.26031	0.00195312	0.0388637	-1.56982
chr11.75554116.75555039	-1.88358	4.13203	-3.2583	0.00196467	0.0390548	-1.35563
chr17.75549157.75550690	-1.28026	4.5651	-3.25728	0.00197053	0.0391328	-1.43655
chr6.83192718.83194416	1.11921	5.63047	3.25437	0.00198741	0.0393748	-1.48145
chr14.72888895.72890115	-1.72999	3.95586	-3.25374	0.00199107	0.0393748	-1.37966
chr5.176400311.176401656	-1.51226	4.55381	-3.25366	0.00199154	0.0393748	-1.37962
chrX.115594025.115594994	3.66592	3.60155	3.25358	0.00199201	0.0393748	-1.69977
chr10.103191660.103193666	1.09493	5.64627	3.25349	0.0019925	0.0393748	-1.51512
chr9.131253734.131255198	-1.69836	4.66751	-3.2531	0.00199481	0.0393819	-1.3763
chr5.173195926.173196831	-2.06403	3.64692	-3.25253	0.00199809	0.0394079	-1.38901
chr5.5325842.5326906	-1.83215	3.1601	-3.25216	0.00200026	0.0394122	-1.36839
chr13.62613622.62614641	2.38941	3.67215	3.25108	0.00200659	0.0394983	-1.43679
chr15.43893302.43894655	-1.24998	4.38899	-3.24945	0.00201616	0.039648	-1.44337
chr10.79391293.79392304	-1.9103	3.27521	-3.24758	0.00202725	0.039827	-1.38161
chr12.74530439.74531090	3.73511	2.78259	3.24667	0.00203262	0.0398613	-1.75641
chr19.18542831.18543991	-1.77818	4.10521	-3.24629	0.0020349	0.0398613	-1.38276
chr22.37633608.37634854	-1.6326	4.23462	-3.24616	0.00203568	0.0398613	-1.39725
chr7.108568718.108570847	0.918811	6.17917	3.24555	0.00203932	0.0398613	-1.67299
chr12.96398742.96401321	1.06487	6.12471	3.24533	0.00204059	0.0398613	-1.58126
chr5.149433413.149434808	-1.46394	4.35439	-3.24528	0.00204088	0.0398613	-1.39712
chr12.69737970.69740129	1.08221	6.05039	3.24495	0.00204285	0.0398613	-1.56666
chr9.133714391.133716105	-1.99968	4.33942	-3.24252	0.00205745	0.0401073	-1.39927
chr2.71830543.71831875	-1.38075	4.82658	-3.24094	0.00206693	0.0402532	-1.44927
chr12.19439169.19441016	1.22671	5.60089	3.23883	0.00207969	0.0403966	-1.51746
chr13.114098167.114099534	-1.53115	4.0363	-3.23836	0.00208258	0.0403966	-1.46211
chr9.35537950.35539097	-1.65328	4.082	-3.23814	0.00208391	0.0403966	-1.41267
chr1.230865890.230870179	0.723779	7.13617	3.23812	0.00208399	0.0403966	-1.83353
chr10.25080939.25083230	-1.2498	5.08396	-3.23807	0.00208432	0.0403966	-1.55294
chr17.3659405.3661441	-1.39409	4.73571	-3.23699	0.00209091	0.0403996	-1.45104
chr16.69565311.69568052	0.91984	6.48442	3.23673	0.0020925	0.0403996	-1.69552
chr3.42803240.42805777	0.853787	6.49703	3.23658	0.00209338	0.0403996	-1.73173
chr19.49570353.49571867	-1.67852	3.69478	-3.23641	0.00209441	0.0403996	-1.41796
chr5.159207684.159210073	0.869272	6.35807	3.2364	0.00209451	0.0403996	-1.71494
chr19.516449.517365	-2.49744	3.0858	-3.23576	0.00209838	0.0404355	-1.46471
chr4.8315389.8316382	-1.9782	3.42304	-3.23515	0.00210217	0.0404616	-1.41536
chr17.81866643.81872509	-0.727525	6.80029	-3.23489	0.00210376	0.0404616	-1.85757
chr5.123422051.123423963	1.05024	5.52076	3.23382	0.00211034	0.0405368	-1.57082
chr17.17685327.17686895	-1.57803	4.63594	-3.2336	0.00211169	0.0405368	-1.43901
chr7.44883604.44886285	0.875028	6.57545	3.23296	0.00211563	0.0405738	-1.74084
chr1.203507250.203509718	-1.13004	5.13233	-3.23152	0.00212451	0.04065	-1.58164
chr19.55624149.55624947	-1.4032	4.31779	-3.2313	0.0021259	0.04065	-1.51024
chr5.143199651.143201591	2.40718	4.93968	3.23116	0.00212674	0.04065	-1.4842
chr16.70691551.70694808	-0.906392	6.11054	-3.23101	0.00212768	0.04065	-1.73358
chr10.103675846.103677803	-1.43703	5.19842	-3.22967	0.00213599	0.04077	-1.46468
chr22.46346320.46347677	-1.69617	3.64509	-3.22901	0.00214009	0.0408096	-1.42647
chr1.6204868.6208050	-0.809749	6.16256	-3.22721	0.00215138	0.0409862	-1.77653
chr21.25733158.25736762	0.678794	7.34713	3.22643	0.00215621	0.0410394	-1.94335
chr21.36429669.36430733	-1.89906	4.06355	-3.2259	0.00215958	0.0410647	-1.43245
chr10.18658820.18660444	1.0661	5.44938	3.22489	0.00216596	0.041099	-1.59638
chr1.28087612.28089006	1.37741	5.13531	3.22484	0.00216628	0.041099	-1.50597
chr13.51451501.51454310	0.868323	6.73049	3.22464	0.00216751	0.041099	-1.77305
chr5.40755123.40756239	-1.2768	4.94579	-3.22385	0.00217249	0.0411174	-1.50965
chr3.171088602.171090306	-1.3058	5.18217	-3.22384	0.00217256	0.0411174	-1.51152
chr14.89303302.89304456	-1.72266	4.0648	-3.22336	0.00217561	0.0411213	-1.44526
chr11.44760770.44762294	-1.24838	5.02849	-3.22316	0.00217686	0.0411213	-1.54436
chr5.160188038.160188959	-1.80984	3.57741	-3.22284	0.00217891	0.0411216	-1.4399
chr20.45340246.45344906	-0.841545	6.78244	-3.22146	0.00218769	0.0412486	-1.78767
chr8.143499207.143500245	-2.51632	3.30263	-3.21849	0.00220666	0.0415656	-1.55254
chr12.124026541.124027766	-1.32871	4.4048	-3.21818	0.00220863	0.0415656	-1.48723
chr10.92290536.92292696	0.922505	5.86803	3.21754	0.00221275	0.0415723	-1.69295
chr1.28258957.28261055	1.35367	5.7905	3.21731	0.00221422	0.0415723	-1.55706
chr15.63596491.63598320	-1.20753	4.65564	-3.21716	0.00221518	0.0415723	-1.55164
chr4.168024950.168026596	3.58816	3.89655	3.21681	0.00221746	0.0415763	-1.76004
chr22.24401813.24403596	-1.26644	4.97133	-3.21614	0.00222177	0.0415858	-1.51954
chr14.99571744.99577337	-0.703043	7.23796	-3.21609	0.0022221	0.0415858	-1.92655
chr12.71754346.71756554	1.00718	5.68243	3.2152	0.00222788	0.0416039	-1.66448
chr2.85771800.85775323	-1.1485	5.71254	-3.21478	0.0022306	0.0416039	-1.65412
chr10.80505108.80506958	-1.63353	4.70749	-3.21467	0.00223129	0.0416039	-1.48361
chr11.1437364.1439053	-2.04291	3.8877	-3.21448	0.0022325	0.0416039	-1.46813
chr9.131333855.131335544	-1.49425	4.74554	-3.21435	0.00223339	0.0416039	-1.5165
chr15.70891880.70893161	2.31707	4.29902	3.21319	0.00224093	0.0417057	-1.55452
chr20.62474835.62476745	-1.34192	4.73596	-3.21191	0.00224924	0.0418218	-1.51912
chrX.66636568.66639816	1.28649	5.99199	3.2114	0.00225256	0.0418448	-1.60553
chr7.74173703.74175562	0.897542	5.98444	3.21096	0.00225547	0.0418603	-1.70291
chr11.18321388.18323063	1.30223	5.34451	3.21056	0.00225807	0.0418699	-1.59535
chr1.10662478.10665423	-0.960539	5.85855	-3.20893	0.0022688	0.0420303	-1.69994
chr1.6275892.6276727	-2.12805	3.75662	-3.20815	0.00227393	0.0420648	-1.50191
chr3.195894774.195897404	-1.12443	5.49659	-3.20801	0.00227485	0.0420648	-1.61192
chr20.36847189.36848633	-1.76684	4.41957	-3.20652	0.00228473	0.0421856	-1.48189
chr2.20050363.20052827	1.08227	5.87813	3.20639	0.00228557	0.0421856	-1.68309
chr3.49465364.49466266	-2.0126	3.71898	-3.20575	0.00228984	0.0422257	-1.49814
chr2.25294060.25295675	-1.2333	4.8348	-3.20541	0.00229213	0.0422293	-1.59089
chr5.149549364.149552131	0.818027	6.77364	3.20467	0.00229704	0.042281	-1.83724
chr3.29280602.29283977	0.941457	6.0839	3.20347	0.00230505	0.0423898	-1.71686
chr1.63773654.63776625	1.01629	6.24264	3.20074	0.00232333	0.042635	-1.71602
chr3.157094597.157095363	-1.81788	3.79661	-3.20055	0.00232464	0.042635	-1.49436
chr19.32971564.32972292	-1.47037	4.27142	-3.20017	0.00232719	0.042635	-1.52467
chr3.48595326.48600254	-0.963518	6.60732	-3.20004	0.00232807	0.042635	-1.79418
chr16.30947970.30951011	-0.894435	6.10516	-3.19991	0.00232897	0.042635	-1.74785
chr5.73564795.73566308	1.21772	5.31413	3.19953	0.00233153	0.0426431	-1.61865
chr17.77465382.77467333	-1.39347	4.41252	-3.19804	0.00234162	0.0427561	-1.54736
chr8.104072041.104074252	1.31614	5.74263	3.19799	0.00234196	0.0427561	-1.5805
chr22.46773676.46774704	-1.3445	4.40449	-3.19696	0.00234898	0.0428126	-1.56247
chr2.182715594.182716882	1.47593	4.90073	3.19676	0.00235032	0.0428126	-1.52486
chr17.32444250.32445612	0.910321	5.96157	3.1966	0.00235143	0.0428126	-1.72879
chr1.2049658.2050904	-1.48386	3.9089	-3.1948	0.00236367	0.0429708	-1.52708
chr6.36848432.36849806	-1.46856	4.88026	-3.19396	0.00236946	0.0429708	-1.54886
chr5.172678775.172680104	-2.03198	4.22597	-3.19376	0.00237084	0.0429708	-1.5227
chr3.53235437.53236898	-1.17818	4.99649	-3.19365	0.00237161	0.0429708	-1.61062
chr22.29306256.29307706	-1.0824	5.15833	-3.19342	0.00237319	0.0429708	-1.65124
chr19.14375177.14376271	-1.71404	4.39653	-3.1932	0.00237464	0.0429708	-1.51648
chr7.146960749.146962585	1.33362	5.37848	3.19314	0.00237506	0.0429708	-1.59018
chr4.44678078.44679386	1.06971	5.83346	3.19252	0.00237938	0.0430103	-1.68765
chr19.50384001.50385011	-1.48537	4.16105	-3.19053	0.00239308	0.0432168	-1.57586
chr9.94945456.94946413	-1.97045	3.64135	-3.19024	0.00239509	0.0432168	-1.52348
chr2.47069171.47070658	-1.00695	5.52481	-3.18949	0.00240034	0.0432728	-1.72694
chr2.120749451.120750931	-1.38568	4.50065	-3.1872	0.00241628	0.0435211	-1.55467
chr1.36350703.36353419	-1.11613	5.50037	-3.18554	0.00242788	0.0436176	-1.7052
chr7.139230776.139232372	1.48852	4.95338	3.18549	0.00242827	0.0436176	-1.54815
chr14.99567744.99571531	-0.927166	5.82649	-3.18521	0.00243023	0.0436176	-1.7664
chr10.114064373.114065079	3.33761	2.88971	3.18493	0.00243216	0.0436176	-1.85566
chr1.85199941.85202204	0.904012	6.40296	3.18484	0.00243282	0.0436176	-1.81493
chr1.156122536.156127936	-0.705805	7.43064	-3.18458	0.00243463	0.0436176	-1.99431
chr22.38570145.38570781	-1.58109	3.84086	-3.18247	0.00244955	0.0438104	-1.54209
chr10.69656455.69657845	-1.6937	4.36956	-3.18244	0.00244974	0.0438104	-1.55341
chr6.17483494.17484101	-1.72553	3.12374	-3.18201	0.00245282	0.0438265	-1.53908
chr10.35335200.35337684	1.14222	5.62474	3.18114	0.002459	0.0438607	-1.69363
chr10.132516363.132519503	-0.87018	6.61992	-3.18112	0.00245909	0.0438607	-1.88732
chr21.15063129.15065860	0.972262	6.35718	3.18065	0.00246244	0.0438815	-1.79824
chr17.44110419.44111743	-1.15426	4.97577	-3.17934	0.00247182	0.0439633	-1.65954
chr17.21358143.21359649	-1.60206	4.168	-3.17884	0.00247539	0.0439633	-1.56047
chr2.48314078.48316220	0.803601	6.27971	3.17851	0.00247772	0.0439633	-1.8621
chr15.68542532.68544051	-1.31803	5.08397	-3.1783	0.00247926	0.0439633	-1.66169
chr1.36160654.36163078	-0.961781	5.63871	-3.17813	0.00248048	0.0439633	-1.75008
chr1.112618242.112620644	0.984559	5.90951	3.17771	0.0024835	0.0439633	-1.803
chr12.112418374.112419786	1.28268	5.45139	3.1776	0.00248425	0.0439633	-1.6221
chr10.102669407.102670179	-2.41167	3.38549	-3.17757	0.00248449	0.0439633	-1.63757
chr12.46962906.46966152	0.933311	6.33644	3.17708	0.00248798	0.0439864	-1.85239
chr22.46649409.46650867	-1.79706	3.96195	-3.17622	0.00249421	0.0440579	-1.55311
chr16.67169898.67171241	-1.57306	3.98535	-3.17457	0.0025061	0.0442132	-1.57363
chr9.136840696.136843102	-1.0614	4.90598	-3.17439	0.0025074	0.0442132	-1.69336
chr21.37552526.37553629	-1.37551	4.57992	-3.17329	0.00251539	0.0443154	-1.6231
chr10.71998572.72000108	-1.52086	4.65552	-3.1728	0.00251889	0.0443383	-1.58732
chr4.143355186.143357034	1.4296	4.81501	3.17145	0.00252876	0.0444454	-1.60298
chr16.58102474.58103887	-1.17955	5.11582	-3.17109	0.00253137	0.0444454	-1.73001
chr11.45754204.45755629	-1.5719	4.15421	-3.17065	0.00253457	0.0444454	-1.58135
chr17.82267191.82268393	-1.42841	4.36705	-3.1705	0.00253567	0.0444454	-1.61569
chr15.43370389.43371702	1.78148	4.4799	3.17039	0.00253647	0.0444454	-1.56701
chr11.74696368.74697692	-2.63388	3.43771	-3.17015	0.00253822	0.0444454	-1.6261
chr2.128361908.128363526	-1.18092	5.51431	-3.1691	0.00254598	0.0445425	-1.74083
chr12.121774565.121776365	-1.21067	4.98729	-3.16559	0.00257186	0.0449562	-1.71411
chr16.75565025.75567298	1.12047	5.42287	3.16486	0.00257726	0.0450081	-1.70751
chr1.2212183.2213752	-1.36593	4.93486	-3.16458	0.00257935	0.0450081	-1.63341
chr5.139724628.139725530	-2.50083	3.4633	-3.1641	0.00258291	0.0450081	-1.66304
chr6.34243556.34244980	-1.19641	4.54958	-3.16375	0.00258552	0.0450081	-1.69751
chr7.72879155.72880329	1.61785	4.51352	3.16345	0.00258775	0.0450081	-1.58615
chr15.38250981.38253596	1.02954	5.85681	3.16338	0.00258824	0.0450081	-1.76447
chrX.39755018.39756327	-1.59885	4.46504	-3.16221	0.002597	0.0450884	-1.59789
chr7.151349936.151350483	-2.83255	2.76796	-3.16217	0.00259733	0.0450884	-1.77746
chr6.48110003.48112049	1.27519	5.78423	3.16106	0.0026056	0.0451929	-1.72513
chr17.49021072.49023593	-0.987872	5.55825	-3.16056	0.00260939	0.0452197	-1.80815
chr3.38532065.38534430	-1.13616	5.08581	-3.16025	0.00261171	0.0452211	-1.74978
chr12.21656503.21658222	1.31362	5.54238	3.15993	0.00261415	0.0452244	-1.70311
chr16.70725029.70726752	-1.72762	4.02729	-3.15934	0.00261856	0.0452569	-1.60301
chr21.45130422.45131682	-2.5449	3.70192	-3.15886	0.00262217	0.0452569	-1.6491
chr12.54411196.54413756	-1.08573	5.30769	-3.15826	0.00262668	0.0452569	-1.75974
chr4.3466094.3467880	-1.73715	3.74971	-3.15823	0.00262696	0.0452569	-1.60941
chr3.17741596.17743314	0.947435	5.9853	3.15819	0.00262727	0.0452569	-1.82422
chr5.9544183.9548464	0.863061	6.58917	3.1572	0.00263474	0.0453469	-1.95428
chr17.68511236.68514389	0.860113	6.9323	3.15688	0.0026372	0.0453503	-2.01258
chr2.217956297.217957471	-1.3586	4.66507	-3.15641	0.00264071	0.0453669	-1.69942
chr18.7607253.7609771	1.05177	5.71353	3.15616	0.00264267	0.0453669	-1.79137
chr5.159509701.159510829	-1.34652	4.20924	-3.15577	0.00264563	0.0453792	-1.67665
chr4.176319337.176321545	1.12284	5.71563	3.15507	0.00265093	0.0454116	-1.76038
chr8.132774939.132776543	1.20336	5.3605	3.15467	0.002654	0.0454116	-1.72663
chr4.30717099.30724781	0.708239	7.64057	3.15463	0.00265429	0.0454116	-2.14432
chr9.33160633.33161931	-1.47637	4.26252	-3.15346	0.00266322	0.0455032	-1.64261
chr10.110918310.110921111	0.799358	6.5767	3.15326	0.00266477	0.0455032	-1.96359
chr11.73333038.73335113	-1.21327	5.07883	-3.15305	0.00266642	0.0455032	-1.74243
chr20.49186705.49188617	1.22706	5.36157	3.15047	0.00268627	0.0457366	-1.74229
chr3.150369947.150372956	1.08613	5.92268	3.15047	0.00268628	0.0457366	-1.81685
chr9.129202883.129203485	-1.78408	3.70923	-3.1502	0.00268835	0.0457366	-1.61574
chr9.96618389.96620114	1.33423	5.04441	3.14997	0.00269012	0.0457366	-1.66863
chr2.96906807.96908013	-1.76382	3.95858	-3.14956	0.00269328	0.0457366	-1.61649
chr19.1275076.1276468	-1.53115	4.35948	-3.14923	0.00269582	0.0457366	-1.65613
chr22.30752950.30753589	-2.09976	3.41073	-3.14921	0.002696	0.0457366	-1.62457
chr16.4943961.4945612	-1.0123	5.51797	-3.14797	0.00270559	0.0458607	-1.83192
chr11.46363132.46363801	-2.43032	3.24926	-3.1476	0.00270847	0.0458708	-1.7431
chr5.131634496.131636396	1.06392	5.80826	3.1471	0.00271239	0.0458987	-1.76701
chr6.75490652.75492082	1.22592	5.40947	3.14588	0.0027219	0.046021	-1.73959
chr5.123511577.123513464	0.992824	5.82235	3.14389	0.00273754	0.0462465	-1.84343
chr11.64180574.64182083	-1.74053	4.48986	-3.14342	0.00274117	0.046269	-1.63349
chr19.51903720.51905066	1.56138	4.53638	3.14241	0.0027492	0.0463504	-1.64159
chr5.100048776.100049486	-2.96109	1.67091	-3.14194	0.00275287	0.0463504	-1.82819
chr12.46370602.46373989	0.885713	6.72392	3.14194	0.0027529	0.0463504	-1.99031
chr1.18965335.18966213	-1.76941	3.8796	-3.14147	0.00275659	0.0463737	-1.63565
chr22.30290521.30291347	-1.74649	3.77537	-3.14018	0.00276681	0.0464978	-1.64379
chr4.106315516.106317439	0.825702	6.45537	3.13996	0.00276858	0.0464978	-2.00003
chr9.33390360.33392000	-1.38659	4.32547	-3.13944	0.00277267	0.0465277	-1.68575
chr5.98927259.98930201	0.93776	6.53475	3.13829	0.00278186	0.0466431	-1.99023
chrX.106998884.107000706	1.4498	5.37194	3.13759	0.00278744	0.0466977	-1.70504
chr6.7260810.7262241	-1.11514	4.83926	-3.13715	0.00279097	0.0467175	-1.78804
chr16.10569111.10570363	-1.29141	4.60498	-3.13634	0.00279744	0.0467175	-1.71733
chr8.122819747.122821155	-1.11481	4.95699	-3.13632	0.00279764	0.0467175	-1.79695
chr19.55338449.55340645	-0.968721	5.76021	-3.13628	0.0027979	0.0467175	-1.90714
chr22.40855874.40857803	0.928601	5.95698	3.13599	0.00280024	0.0467179	-1.92757
chr14.103384951.103386822	1.15534	5.54289	3.13544	0.00280467	0.0467497	-1.76975
chr17.42141540.42143277	-1.13634	4.97019	-3.13498	0.00280839	0.0467497	-1.7717
chr17.50478275.50480050	-1.25433	4.96171	-3.13487	0.00280927	0.0467497	-1.74412
chr17.63549471.63551564	1.02529	5.68624	3.1346	0.00281144	0.0467497	-1.82616
chr12.2353750.2355043	-1.51137	4.02449	-3.13413	0.00281527	0.0467748	-1.68038
chr2.216774391.216775583	-1.34565	4.70437	-3.13353	0.00282007	0.046816	-1.72498
chr12.100141434.100143253	0.966954	5.79519	3.13303	0.00282411	0.0468445	-1.86698
chr11.93740039.93742478	0.865382	6.07498	3.13221	0.00283077	0.0469162	-1.95826
chr10.32940623.32941968	2.30074	4.26205	3.12979	0.00285048	0.0472041	-1.74146
chr5.55993897.55996114	0.878096	6.16579	3.12928	0.00285464	0.0472084	-1.97124
chr17.26603773.26604425	-3.29574	3.28108	-3.12918	0.00285543	0.0472084	-1.76044
chr1.27592405.27593699	-1.80923	3.80664	-3.12839	0.00286196	0.0472775	-1.6667
chr3.187566807.187568456	1.52715	4.63605	3.12803	0.00286486	0.0472867	-1.6894
chr19.41430793.41433900	-0.857617	5.83246	-3.12707	0.00287273	0.0473777	-1.95056
chr12.109110650.109112035	-1.34394	4.87001	-3.12654	0.00287716	0.0474119	-1.73927
chr20.63786428.63788066	-1.99086	4.29914	-3.12592	0.0028822	0.0474439	-1.67292
chr3.184134281.184136449	1.17978	5.4134	3.12573	0.00288381	0.0474439	-1.80571
chr8.17026736.17028043	1.40044	4.83937	3.12539	0.00288659	0.0474509	-1.71122
chr1.3327810.3328958	-1.91135	3.2228	-3.12497	0.0028901	0.0474699	-1.67479
chr3.69084044.69087999	0.812081	6.8925	3.12414	0.00289696	0.0475437	-2.09961
chr3.13479297.13480747	-1.12422	5.09541	-3.12361	0.00290132	0.0475764	-1.82066
chr2.3535644.3537291	-1.14458	5.69423	-3.12259	0.00290983	0.0476287	-1.87828
chr3.184626899.184627668	-1.83839	3.73162	-3.12258	0.00290988	0.0476287	-1.68043
chr10.11880312.11881265	-1.61051	3.35351	-3.12215	0.0029135	0.0476287	-1.69924
chr6.157898819.157899520	-1.94422	3.12241	-3.12168	0.00291745	0.0476287	-1.69177
chr1.94236334.94237904	1.12193	5.00694	3.12157	0.00291833	0.0476287	-1.828
chr6.80536160.80536806	3.53539	2.23493	3.12153	0.0029187	0.0476287	-2.04103
chr1.40708452.40712233	0.803493	7.01731	3.12101	0.00292303	0.0476608	-2.14634
chr17.40121133.40124861	0.734381	6.77964	3.12059	0.00292655	0.0476796	-2.09479
chr3.57036637.57037474	-1.73505	3.34055	-3.11967	0.00293426	0.0477329	-1.68783
chr19.49862132.49863297	-2.1174	3.29968	-3.11963	0.00293456	0.0477329	-1.70375
chr20.32456345.32458385	-1.07293	5.16422	-3.11919	0.00293827	0.0477546	-1.85021
chr1.17437372.17440529	1.04863	5.87636	3.11867	0.00294263	0.047787	-1.88682
chr9.34646326.34647599	-1.1783	5.1222	-3.11795	0.00294866	0.0478463	-1.80464
chr17.81518382.81519609	-1.55579	4.0281	-3.11762	0.00295145	0.0478529	-1.7194
chr9.98480694.98481474	3.27733	2.24755	3.11516	0.00297231	0.0481212	-2.05734
chr3.150602392.150604348	0.837181	6.0454	3.1151	0.00297277	0.0481212	-1.97019
chr18.33560447.33562447	1.3294	5.50277	3.11381	0.0029838	0.0482608	-1.76046
chr1.36178498.36179408	-2.00395	3.51894	-3.11288	0.00299168	0.0483495	-1.72641
chr17.8295010.8296031	-1.71581	4.25187	-3.11089	0.00300874	0.0485581	-1.7134
chr12.12723865.12725987	1.22499	4.83346	3.11073	0.00301014	0.0485581	-1.79731
chr9.127771134.127771897	-2.43022	3.9442	-3.11052	0.00301192	0.0485581	-1.73243
chr14.104972789.104973747	-1.89065	3.41231	-3.11025	0.00301423	0.0485581	-1.70971
chr16.88497713.88499142	-1.4636	4.65702	-3.109	0.00302506	0.0486802	-1.75484
chr10.124732772.124734368	-1.35369	4.81107	-3.10881	0.00302665	0.0486802	-1.79311
chr3.185936798.185938250	1.30431	5.09979	3.10842	0.00303005	0.048696	-1.86808
chr17.45293039.45294064	-1.67083	3.86036	-3.10781	0.00303534	0.0487422	-1.71677
chr16.24539111.24541307	0.973332	6.15666	3.10648	0.00304685	0.0488736	-2.00399
chr17.19702996.19705300	-1.19138	5.05622	-3.10631	0.00304838	0.0488736	-1.83703
chr8.80872589.80874897	1.19872	5.63825	3.10517	0.00305828	0.0489933	-1.83592
chr1.71080275.71081449	1.19532	5.50704	3.10489	0.00306071	0.0489933	-1.87212
chr6.39887508.39888254	-2.46107	3.09757	-3.10215	0.0030847	0.0493381	-1.78205
chr9.131382528.131384000	-1.1257	4.84769	-3.10056	0.0030987	0.049405	-1.86213
chr7.92447304.92448645	1.46914	4.95266	3.10048	0.00309947	0.049405	-1.74843
chr5.150357471.150358282	-1.60695	3.82315	-3.10044	0.00309978	0.049405	-1.734
chr12.89524323.89526314	1.03165	5.48808	3.10041	0.00310007	0.049405	-1.9063
chr16.85626964.85629178	-1.21926	5.12311	-3.10028	0.00310115	0.049405	-1.88504
chr22.29030292.29032243	-1.1454	5.39133	-3.09982	0.00310523	0.0494308	-1.88498
chr8_KI270819v1_alt.82200.83971	-1.79786	4.4275	-3.09845	0.00311741	0.0495831	-1.73769
chr21.45256553.45257847	-2.04069	3.93067	-3.09819	0.00311972	0.0495831	-1.74022
chr20.23147910.23148553	-1.65057	3.36449	-3.09757	0.00312522	0.0496314	-1.74235
chr10.50621838.50626067	0.77309	6.9957	3.09621	0.0031374	0.0497047	-2.16215
chr1.26035010.26037300	-0.844568	5.83983	-3.096	0.00313921	0.0497047	-2.02265
chr15.82809182.82811117	0.918516	5.79486	3.09586	0.0031405	0.0497047	-1.9915
chr19.8513091.8515086	-1.02117	5.59909	-3.09582	0.00314081	0.0497047	-1.98058
chr22.24583425.24585044	-1.20828	4.76122	-3.09567	0.00314218	0.0497047	-1.85463
chr11.14499187.14500362	1.70554	4.73395	3.09536	0.00314494	0.0497094	-1.74602
chr9.2014616.2018314	0.872511	6.46037	3.09391	0.00315796	0.049876	-2.06789
chr3.195891504.195893538	-1.34259	4.65025	-3.09354	0.0031613	0.0498896	-1.82564
chr4.74207198.74208067	-1.54707	4.02333	-3.09304	0.00316583	0.0499219	-1.76053
chr22.39292149.39292897	-2.33216	2.99666	-3.09193	0.0031758	0.0500399	-1.80863
chr10.87817255.87819059	0.849426	6.12174	3.0903	0.0031906	0.0502338	-2.05553
chr3.50259841.50261571	-1.16888	5.04754	-3.08925	0.00320013	0.0503368	-1.93994
chr4.169269930.169271502	1.64689	4.91251	3.08903	0.00320214	0.0503368	-1.77047
chr16.75647045.75649486	1.06568	5.84273	3.08872	0.00320496	0.0503419	-1.98522
chrX.18674435.18675670	-1.932	3.6145	-3.08704	0.00322025	0.0505155	-1.76512
chr11.128210145.128210831	1.88652	4.42815	3.08684	0.00322208	0.0505155	-1.76477
chr9.37984532.37985605	-1.36718	4.55386	-3.08646	0.00322564	0.0505155	-1.80332
chr3.36991983.36994441	0.858851	6.53851	3.08641	0.00322605	0.0505155	-2.10995
chr11.64385350.64386651	-1.56542	4.25701	-3.08514	0.00323772	0.0505983	-1.80008
chr14.49597838.49600406	1.01505	5.70371	3.08476	0.00324119	0.0505983	-1.96647
chr16.62033373.62036617	1.24619	5.54592	3.08467	0.00324203	0.0505983	-1.85882
chr7.120950469.120951479	1.37909	4.90351	3.08465	0.00324221	0.0505983	-1.80657
chr10.6163220.6165566	-1.22073	5.4796	-3.08423	0.00324614	0.0505983	-1.94418
chr22.35592221.35593017	-1.96115	3.38489	-3.0842	0.00324641	0.0505983	-1.77811
chr16.4615653.4617314	-0.95512	5.58409	-3.08291	0.00325829	0.0507442	-2.00011
chr8.15539828.15541057	1.60921	4.72638	3.0821	0.00326579	0.0507973	-1.78787
chr11.118194890.118195934	-2.00343	3.64668	-3.082	0.00326675	0.0507973	-1.78269
chr17.73480418.73481228	-2.19689	3.53292	-3.08169	0.00326961	0.0508026	-1.81077
chr10.97571691.97573640	-1.76075	4.53151	-3.08055	0.00328025	0.0509286	-1.78607
chr10.31754556.31755977	-1.3897	3.9012	-3.07997	0.00328562	0.0509727	-1.82629
chr16.57590527.57591691	-1.23968	4.7555	-3.07941	0.0032908	0.0509972	-1.89585
chr7.90595589.90597724	1.049	5.59954	3.07889	0.00329571	0.0509972	-1.95215
chr14.72713651.72716576	-0.994029	5.85981	-3.07872	0.00329733	0.0509972	-2.04704
chr3.14373872.14375765	-1.0947	5.17198	-3.07872	0.00329733	0.0509972	-1.95446
chr2.219434039.219435183	-1.48927	3.99605	-3.07801	0.00330398	0.0510608	-1.8015
chr1.235082914.235084519	-1.60333	4.58773	-3.07674	0.00331587	0.0512052	-1.79391
chr1.31583632.31585416	-1.607	4.47815	-3.07638	0.00331924	0.0512181	-1.82589
chr2.207528729.207531385	0.775383	6.38322	3.07532	0.00332929	0.0513338	-2.1617
chr5.65623467.65625444	0.984655	5.58411	3.07497	0.00333258	0.0513452	-2.01201
chr3.184361166.184364367	0.815077	6.53001	3.07418	0.00334003	0.0513891	-2.18885
chr15.41913704.41915056	-1.49181	4.6551	-3.07413	0.00334053	0.0513891	-1.85227
chr19.932215.934597	-1.1972	5.52132	-3.07355	0.00334606	0.0514347	-1.90917
chr5.33439726.33442070	1.02053	5.86353	3.07254	0.00335562	0.0515424	-2.03206
chr5.44808697.44810495	1.10818	5.40093	3.07093	0.003371	0.0517392	-1.95591
chr5.147405564.147409102	0.9176	6.34859	3.06991	0.00338068	0.051829	-2.09922
chr10.35638327.35643897	0.786777	7.3565	3.06978	0.003382	0.051829	-2.31174
chr2.217934146.217938678	-0.867563	6.33223	-3.06822	0.00339693	0.0519941	-2.14625
chr10.113853907.113856155	1.03137	5.69696	3.06812	0.00339794	0.0519941	-2.04138
chr7.55127648.55130351	1.23271	5.5011	3.06784	0.00340064	0.0519959	-1.93253
chr3.18423481.18426291	1.00691	5.73413	3.06638	0.00341467	0.0521709	-2.07631
chr5.178113122.178114819	-1.38543	4.31011	-3.0661	0.00341739	0.0521729	-1.87518
chr15.99168850.99171258	-0.921329	5.76935	-3.06502	0.00342791	0.0522867	-2.09462
chr1.31750241.31751189	-1.37485	4.00757	-3.0648	0.00343004	0.0522867	-1.86508
chr20.57437674.57444115	-0.737837	6.87277	-3.06396	0.00343816	0.0523708	-2.31172
chr11.47349288.47353401	-0.858017	6.78604	-3.06206	0.00345673	0.0526139	-2.28995
chr1.22750009.22751524	-1.21307	4.68294	-3.06128	0.00346438	0.0526905	-1.88331
chr19.1065159.1066490	-1.43876	4.00599	-3.06041	0.00347286	0.0527667	-1.86575
chr21.39022737.39024023	-1.00423	5.0765	-3.06012	0.00347572	0.0527667	-2.02435
chr3.184574491.184576005	-1.31129	4.71364	-3.05997	0.00347725	0.0527667	-1.91169
chr4.56466590.56468581	0.997483	5.32664	3.05878	0.00348891	0.0528392	-1.9973
chr11.68838808.68839820	-1.91995	3.68727	-3.05826	0.00349405	0.0528392	-1.8393
chr1.54585262.54586244	-1.54379	4.02905	-3.05811	0.00349556	0.0528392	-1.84407
chr3.128051615.128053247	1.01664	5.60701	3.05804	0.00349624	0.0528392	-2.01997
chr10.71233528.71236733	-1.01833	5.98782	-3.05799	0.00349673	0.0528392	-2.11729
chr3.179604092.179605603	1.14556	5.34493	3.05789	0.00349778	0.0528392	-1.9754
chr1.198155976.198159817	0.816192	6.87056	3.05593	0.00351721	0.0530508	-2.28219
chr9.94919201.94922960	-0.921916	6.08187	-3.05574	0.00351909	0.0530508	-2.1152
chr7.46461404.46461964	3.27245	2.63657	3.05568	0.00351968	0.0530508	-2.20146
chr15.70700916.70703588	1.07085	5.55188	3.05465	0.00352989	0.0531649	-2.01268
chr1.150162047.150163687	-1.34466	4.647	-3.05326	0.00354385	0.0533352	-1.88832
chr10.70052253.70054474	0.868445	5.94403	3.05246	0.00355184	0.0534155	-2.12091
chr2.237514298.237515646	-1.51086	4.31328	-3.05075	0.00356906	0.0535985	-1.86939
chr11.71944364.71947157	-1.48479	5.18827	-3.05072	0.00356933	0.0535985	-1.93202
chr17.77430018.77430933	-2.03376	3.72557	-3.05022	0.00357439	0.0536345	-1.85216
chr8.67342184.67344788	0.94834	5.99612	3.0491	0.00358567	0.0537274	-2.09112
chr1.54376853.54378031	-1.52534	4.39074	-3.04908	0.00358592	0.0537274	-1.87798
chr7.24978826.24981870	0.963217	6.11581	3.04758	0.00360117	0.0539158	-2.0827
chr7.151704575.151706888	-1.23305	5.13201	-3.04701	0.00360696	0.0539624	-1.96564
chr7.100584315.100587055	-0.953989	6.00723	-3.04571	0.00362016	0.0541181	-2.18671
chr1.27556829.27558452	-1.22323	4.53212	-3.04546	0.00362274	0.0541181	-1.9683
chr6.41577773.41578582	-2.17048	2.7859	-3.04513	0.00362612	0.0541283	-1.89263
chr12.98593013.98596119	0.749182	6.74286	3.04425	0.00363514	0.0541625	-2.29355
chr10.372802.374439	-1.38349	4.94053	-3.04413	0.00363632	0.0541625	-1.92605
chr5.72955254.72957187	1.38173	5.44463	3.04412	0.00363648	0.0541625	-1.94783
chr7.74586464.74588051	-1.87565	4.26463	-3.04291	0.00364883	0.0542902	-1.869
chr17.78254095.78254855	-1.66877	4.02187	-3.04189	0.00365943	0.0542902	-1.88521
chr3.133572757.133575633	0.77366	6.77386	3.04102	0.00366841	0.0542902	-2.30069
chr12.19129382.19131418	1.00411	6.07221	3.04077	0.003671	0.0542902	-2.11285
chr12.120234323.120236620	-1.55534	4.88717	-3.04033	0.00367556	0.0542902	-1.89128
chr7.102432916.102434544	-1.12954	4.91752	-3.0402	0.00367684	0.0542902	-2.02827
chrX.153725986.153727692	-1.53364	4.62609	-3.04005	0.00367837	0.0542902	-1.8962
chr7.66628177.66629395	-1.06016	5.15926	-3.03995	0.00367942	0.0542902	-2.07481
chr5.45334364.45336513	1.17535	5.04552	3.03995	0.00367946	0.0542902	-2.00404
chr1.114756838.114758395	1.08167	5.78138	3.03994	0.00367954	0.0542902	-2.10284
chr1.179954058.179955489	1.15785	5.27273	3.03968	0.00368222	0.0542902	-1.98029
chr2.20616837.20620230	-0.871022	5.92073	-3.03961	0.00368299	0.0542902	-2.2017
chr7.5598343.5600054	-1.16814	4.92669	-3.03933	0.00368591	0.0542902	-1.99291
chr20.62371659.62372825	-1.71319	3.41372	-3.03921	0.00368719	0.0542902	-1.87535
chr14.74401225.74403686	-0.979341	6.05034	-3.03917	0.00368758	0.0542902	-2.14937
chr6.109381266.109383439	0.817521	6.92593	3.03911	0.00368818	0.0542902	-2.31112
chr5.34929103.34931272	0.879407	6.49334	3.03651	0.00371531	0.0546495	-2.2264
chr2.61536142.61539290	0.997594	6.59622	3.03579	0.00372279	0.0547195	-2.27201
chr3.25572555.25574695	-1.2468	4.91637	-3.03485	0.0037327	0.054798	-1.9946
chr19.11189537.11190273	-2.101	3.406	-3.03477	0.00373357	0.054798	-1.89371
chr17.17752111.17752888	-1.8024	3.95262	-3.03378	0.00374395	0.0549104	-1.88777
chr1.16172923.16174201	-1.36229	4.54862	-3.03216	0.00376105	0.055091	-1.94676
chr1.181094637.181095503	-2.16893	3.35712	-3.03199	0.00376284	0.055091	-1.92587
chr1.52904670.52906162	-1.43983	4.0755	-3.03166	0.0037664	0.055091	-1.92025
chr10.78408452.78409760	-1.40404	4.10842	-3.03158	0.00376721	0.055091	-1.92816
chr7.100545315.100546269	-1.45212	4.26541	-3.03062	0.0037774	0.0551414	-1.91139
chr8.123450371.123452391	-1.08454	5.19011	-3.0303	0.00378086	0.0551414	-2.03793
chr11.73312318.73313559	-1.39584	3.89846	-3.03019	0.00378203	0.0551414	-1.92856
chr6.52517502.52518405	-1.27656	4.87262	-3.03012	0.00378275	0.0551414	-1.9494
chr3.46942865.46945336	-1.15338	5.36463	-3.02997	0.00378435	0.0551414	-2.0398
chr4.186684327.186686147	1.082	5.47976	3.02828	0.00380238	0.055364	-2.06089
chr22.20530184.20533310	-0.985133	5.95827	-3.02758	0.00380988	0.0553959	-2.16009
chr5.82334157.82336794	0.890845	6.34007	3.02738	0.00381201	0.0553959	-2.17972
chr2.135741479.135743147	0.913446	6.06901	3.02727	0.00381322	0.0553959	-2.17418
chr15.90870662.90873312	1.13593	5.71334	3.02705	0.00381557	0.0553959	-2.08137
chr5.173265128.173266285	-1.41782	4.22992	-3.02493	0.0038383	0.0555686	-1.99164
chr16.4293630.4294615	-1.3752	4.11691	-3.02459	0.00384203	0.0555686	-1.93856
chr5.138953114.138954135	-1.42975	4.04073	-3.02445	0.00384351	0.0555686	-1.95172
chr17.16516057.16517491	-1.37123	4.52504	-3.02443	0.00384379	0.0555686	-1.97522
chr22.19880963.19882238	-1.56407	4.55855	-3.02441	0.00384398	0.0555686	-1.94907
chr15.77910335.77911216	-1.84676	3.6134	-3.02416	0.00384662	0.0555686	-1.91111
chr1.150576479.150580449	0.840107	6.73059	3.02409	0.0038474	0.0555686	-2.31812
chr22.46575339.46579039	-0.992312	5.56107	-3.02389	0.00384954	0.0555686	-2.17655
chr2.105102973.105103718	-1.89212	3.44076	-3.02292	0.00386009	0.055681	-1.91366
chr15.22887216.22888599	-1.35146	4.56538	-3.02223	0.00386759	0.0557492	-1.9717
chr20.17568430.17571590	0.698468	6.64998	3.02193	0.00387082	0.0557559	-2.31475
chr19.40777262.40779320	-0.794527	6.05901	-3.02048	0.00388667	0.0559442	-2.28086
chr6.36386392.36388180	3.27319	3.95175	3.02008	0.00389102	0.0559467	-2.16039
chr8.86507956.86509067	1.411	4.87546	3.01984	0.00389359	0.0559467	-1.94442
chr6.35185333.35186157	-1.62375	3.66961	-3.01911	0.00390162	0.0559467	-1.92512
chr18.10121908.10122722	-2.26333	3.07471	-3.01897	0.00390316	0.0559467	-1.93902
chr5.19322536.19323334	3.26428	4.15119	3.01867	0.00390643	0.0559467	-2.14376
chr1.41503659.41504715	-2.0285	3.85412	-3.01837	0.00390974	0.0559467	-1.93711
chr13.38348610.38350586	1.03114	6.20417	3.01836	0.0039098	0.0559467	-2.20261
chr12.77064827.77067020	1.77091	4.99292	3.01829	0.00391062	0.0559467	-1.92396
chr10.86679054.86686263	-0.731688	7.21257	-3.01818	0.00391185	0.0559467	-2.46452
chr3.159762174.159766335	0.745321	6.90506	3.01747	0.00391967	0.0559799	-2.32758
chr2.203327346.203329165	1.2478	5.32373	3.01746	0.00391974	0.0559799	-2.01134
chr12.67647494.67651508	0.702163	7.08802	3.01719	0.00392268	0.0559823	-2.37086
chr22.35611701.35613853	-1.48465	4.67443	-3.01677	0.00392734	0.0559886	-1.99691
chr19.5965962.5966805	-1.49526	3.54366	-3.01657	0.00392957	0.0559886	-1.93684
chr2.240236228.240237239	-1.33653	4.25256	-3.0164	0.00393147	0.0559886	-1.97947
chr4.98259714.98262501	0.810814	6.5324	3.01593	0.00393661	0.0560223	-2.28393
chr2.68062351.68063345	1.75433	4.36132	3.0151	0.00394576	0.0561128	-1.93135
chr10.84631916.84633574	1.2837	5.23811	3.01479	0.00394926	0.056123	-2.024
chr17.77408608.77410091	-1.28826	4.05541	-3.01432	0.0039544	0.0561258	-2.00899
chr9.136550295.136551529	-1.75916	4.22949	-3.01427	0.00395503	0.0561258	-1.93282
chr2.183124089.183125094	1.5205	4.39177	3.01336	0.00396504	0.0562282	-1.94705
chr14.76936967.76938772	-1.3164	4.62999	-3.01241	0.00397568	0.0563061	-1.97997
chr3.136022629.136023993	1.50176	4.44788	3.01237	0.00397612	0.0563061	-1.95018
chr16.70288435.70289716	-1.14076	4.87948	-3.01167	0.00398388	0.0563763	-2.06934
chr2.181891467.181893023	0.963991	5.76313	3.01067	0.00399506	0.0564903	-2.15146
chr8.11955093.11956394	-1.44664	4.3976	-3.0103	0.00399921	0.0564903	-1.97554
chr3.126083471.126084453	-1.05842	4.54449	-3.0102	0.00400036	0.0564903	-2.06594
chr16.87852384.87855777	-1.21136	5.19379	-3.0097	0.00400596	0.0565056	-2.12521
chr1.170144818.170147523	0.994237	6.23921	3.0096	0.00400705	0.0565056	-2.20055
chr2.186485360.186487257	0.921005	6.0914	3.00869	0.00401732	0.0565647	-2.24672
chr12.52923900.52927736	-0.654496	7.30507	-3.00867	0.00401753	0.0565647	-2.47872
chr1.94924186.94927941	0.731135	6.93414	3.00848	0.00401967	0.0565647	-2.42153
chr19.2771490.2772568	-2.18767	3.54529	-3.00773	0.00402817	0.05663	-1.97492
chr1.26278959.26280870	-1.46356	4.86032	-3.00757	0.00402993	0.05663	-1.98617
chr1.245790096.245792094	-1.18351	5.0576	-3.00642	0.00404293	0.0567614	-2.0521
chr1.84077516.84079082	0.961745	5.71227	3.00623	0.00404517	0.0567614	-2.21655
chr2.39695288.39696642	-1.27714	4.34175	-3.00584	0.00404953	0.0567614	-2.04323
chr9.121288429.121290249	-1.19257	5.33598	-3.00575	0.00405056	0.0567614	-2.11442
chr1.109306846.109307920	-1.30188	4.58073	-3.00456	0.00406409	0.0568266	-2.03459
chr6.18263384.18264961	1.50704	4.70942	3.00455	0.00406424	0.0568266	-1.97108
chr10.113958356.113959443	-1.73026	4.04658	-3.00452	0.00406453	0.0568266	-1.9578
chr1.182348815.182349653	-1.68572	3.88492	-3.0042	0.00406819	0.0568266	-1.95545
chr3.81742618.81744851	1.47526	4.83914	3.00405	0.00406994	0.0568266	-1.97313
chrX.74290658.74293513	1.05302	5.76273	3.00385	0.00407215	0.0568266	-2.20542
chr2.38601577.38604036	0.945981	5.9739	3.00294	0.00408256	0.0568643	-2.23419
chr16.87457007.87458987	-1.02324	5.19824	-3.00291	0.00408288	0.0568643	-2.15554
chr15.79922443.79924282	1.02287	5.80847	3.00287	0.00408332	0.0568643	-2.16741
chr4.113759708.113763345	0.72606	7.32331	3.00243	0.00408844	0.0568682	-2.50537
chr10.73655156.73656444	-1.25617	4.67505	-3.00225	0.00409044	0.0568682	-2.04862
chr10.79132031.79134569	-1.03125	5.04797	-3.00211	0.00409207	0.0568682	-2.14431
chr3.8206772.8207603	3.08637	3.79434	3.00159	0.004098	0.0569114	-2.17925
chr5.151213681.151214744	-1.31882	4.58931	-3.00113	0.00410331	0.0569263	-2.01094
chr6.90586329.90587420	1.36916	4.96693	3.00101	0.00410473	0.0569263	-2.01682
chr22.35312448.35314586	-1.25627	5.10386	-2.99858	0.00413265	0.0572741	-2.09396
chr19.52922778.52924122	-1.62568	4.02978	-2.99721	0.00414849	0.057454	-1.99543
chr13.50528396.50530137	1.1515	6.00017	2.99665	0.0041551	0.0574926	-2.16037
chr3.66035700.66040138	0.672422	6.97019	2.99648	0.00415698	0.0574926	-2.44491
chr1.1919107.1920164	-1.2578	4.73061	-2.99615	0.00416081	0.057506	-2.06987
chr15.92881590.92885390	0.804868	7.17757	2.99545	0.00416906	0.0575805	-2.49056
chr17.27577223.27578549	-1.27877	4.65415	-2.99385	0.00418766	0.0577978	-2.05441
chr7.2612881.2614564	-1.47564	4.25779	-2.99248	0.00420371	0.0579796	-2.01282
chr12.55745165.55746066	-2.00793	3.76423	-2.99206	0.00420871	0.0580087	-1.99248
chr15.101148501.101149876	-1.30548	4.72649	-2.9915	0.00421526	0.0580593	-2.09466
chr12.8948762.8950640	0.890329	5.8261	2.9911	0.00421994	0.058084	-2.24768
chr20.50790274.50791497	-1.1274	4.82984	-2.9907	0.00422474	0.05809	-2.12872
chr5.134904412.134905835	-0.896465	5.69714	-2.99056	0.00422633	0.05809	-2.29063
chrX.71255062.71255840	-1.66731	3.38437	-2.99026	0.00422996	0.05809	-1.98719
chr13.37616180.37618094	1.30707	5.18894	2.99009	0.00423191	0.05809	-2.09922
chr3.58470777.58471586	-1.98134	3.16656	-2.98942	0.00423989	0.0580911	-1.98997
chr19.17311698.17312687	-1.67817	3.8809	-2.98924	0.00424196	0.0580911	-1.99457
chr14.73057751.73059617	0.998873	5.60416	2.98919	0.00424258	0.0580911	-2.18274
chr6.148999338.149000507	-1.35178	4.47374	-2.98868	0.00424865	0.0580911	-2.04375
chr18.32091602.32093822	0.835243	6.21821	2.98867	0.00424867	0.0580911	-2.33307
chr19.40365694.40367698	-1.05593	4.91317	-2.98862	0.0042493	0.0580911	-2.14861
chr11.69496638.69497910	-1.11591	4.95263	-2.98791	0.00425779	0.0581292	-2.1771
chr5.65721145.65723303	1.05144	5.45337	2.9879	0.00425786	0.0581292	-2.17511
chr3.49132165.49134234	-0.821609	5.85666	-2.98693	0.00426936	0.0582466	-2.30116
chr19.2170098.2172431	-1.05225	5.4494	-2.98664	0.00427292	0.0582558	-2.18268
chr11.1762723.1764598	-1.06309	4.96435	-2.98589	0.00428187	0.0582779	-2.17023
chr3.29639533.29640277	3.08088	3.13434	2.98584	0.00428237	0.0582779	-2.25004
chr18.26089530.26091535	0.753384	6.63612	2.98577	0.00428322	0.0582779	-2.4042
chr2.219441161.219442578	-1.49322	4.21201	-2.985	0.00429241	0.0583445	-2.02934
chr3.13484449.13485988	-1.26249	4.9505	-2.98481	0.00429476	0.0583445	-2.10412
chr2.218216556.218218894	1.06507	5.75334	2.98464	0.00429681	0.0583445	-2.22559
chr19.33486456.33487531	-1.74068	3.60486	-2.98435	0.00430028	0.0583523	-2.00117
chr20.34111154.34112939	1.17699	5.23276	2.98366	0.00430849	0.058364	-2.13952
chr15.84914276.84916173	-0.996633	5.85424	-2.98336	0.0043122	0.058364	-2.23225
chr19.19120082.19120793	-2.0624	3.38311	-2.98334	0.00431241	0.058364	-2.00991
chr20.61500412.61501870	-1.30817	5.15412	-2.98331	0.00431274	0.058364	-2.13857
chr15.47945455.47946528	-1.38072	4.58426	-2.98276	0.00431937	0.0583832	-2.06966
chr1.25771132.25772263	-1.9362	3.73031	-2.98271	0.00431995	0.0583832	-2.01286
chr19.45097755.45098856	-1.84401	4.21671	-2.9824	0.00432376	0.0583954	-2.00509
chr13.99085755.99088277	1.12959	5.80448	2.98135	0.00433635	0.0585262	-2.18703
chr9.136092963.136096202	-1.07256	5.46904	-2.98071	0.00434409	0.0585619	-2.21298
chr12.2998365.3000125	-1.25281	5.12755	-2.9806	0.00434548	0.0585619	-2.15614
chr1.46182903.46183940	-1.46093	4.50777	-2.98041	0.00434772	0.0585619	-2.07293
chr3.132416744.132418807	0.862962	6.02837	2.97891	0.00436601	0.0587486	-2.31733
chr14.44960914.44963132	0.910713	5.91009	2.97879	0.00436742	0.0587486	-2.31688
chr10.91220336.91222260	1.04316	5.61954	2.97749	0.00438326	0.0588981	-2.22543
chr17.40457777.40458755	-1.74431	3.67231	-2.97723	0.00438645	0.0588981	-2.02187
chr12.62933324.62935509	1.15329	5.3839	2.97716	0.00438731	0.0588981	-2.16451
chr22.46753992.46754949	-1.40872	4.1596	-2.97441	0.00442102	0.0593112	-2.07872
chr2.215021963.215023434	1.69391	4.57758	2.97333	0.00443435	0.0594232	-2.03384
chr12.52183102.52184144	-1.51584	4.0567	-2.97326	0.00443528	0.0594232	-2.04422
chr1.110337753.110340996	0.689262	6.87308	2.97297	0.00443878	0.0594306	-2.52581
chr9.124868123.124870951	1.09512	5.91119	2.97214	0.0044491	0.0594414	-2.27632
chr16.70474836.70477031	-1.05872	5.0577	-2.97203	0.00445039	0.0594414	-2.20553
chr1.31751851.31752883	-1.92834	3.92958	-2.97183	0.00445296	0.0594414	-2.03298
chr5.154444811.154447484	1.12933	5.56774	2.97176	0.0044538	0.0594414	-2.21746
chr19.16111334.16112674	-1.04663	5.35613	-2.97172	0.00445434	0.0594414	-2.22222
chr1.16012562.16020865	-0.615685	7.98438	-2.97033	0.00447156	0.0595986	-2.72338
chr12.121769248.121771773	-0.978761	5.18379	-2.96986	0.00447739	0.0595986	-2.25848
chrX.129931288.129932918	-1.06722	4.79334	-2.96985	0.00447747	0.0595986	-2.18087
chr7.151694355.151697646	-0.906923	5.58859	-2.96981	0.00447796	0.0595986	-2.2906
chr12.27615131.27616980	1.25706	5.09956	2.96924	0.00448515	0.0596548	-2.13687
chr1.116503992.116504878	-1.9416	3.64601	-2.96855	0.0044937	0.0597291	-2.05204
chr12.97575416.97576280	2.22434	3.69989	2.96816	0.00449865	0.0597554	-2.07363
chr5.79727492.79728384	2.95165	3.46874	2.96781	0.00450303	0.0597675	-2.26207
chr14.70663571.70664520	-2.04938	3.60017	-2.96761	0.00450549	0.0597675	-2.04582
chr20.51311811.51312617	-2.45016	2.83939	-2.96735	0.00450882	0.0597722	-2.09163
chr1.86704001.86706641	0.783068	6.51704	2.96705	0.00451253	0.059773	-2.42095
chr12.3250093.3251079	-2.00114	3.42089	-2.96671	0.00451682	0.059773	-2.05153
chr19.45779340.45780634	-1.20095	4.14854	-2.96663	0.00451778	0.059773	-2.1114
chr6.154732831.154735006	0.748081	6.6091	2.96595	0.00452633	0.0598249	-2.43367
chr17.18999908.19001395	-1.5835	4.31302	-2.96585	0.00452764	0.0598249	-2.05152
chrX.44542058.44543650	-1.29414	4.8439	-2.96499	0.00453848	0.0599288	-2.19909
chr9.137673616.137675257	-1.40709	3.83581	-2.96395	0.00455159	0.0600624	-2.08721
chr3.105365928.105370151	0.714292	6.79714	2.96299	0.00456376	0.0600809	-2.49572
chr11.83070843.83072916	0.849779	5.99482	2.96293	0.0045645	0.0600809	-2.33982
chr2.135052077.135053352	1.11807	5.12334	2.96291	0.00456481	0.0600809	-2.18052
chr5.84382073.84385144	1.06577	5.74989	2.9629	0.00456492	0.0600809	-2.24991
chr7.151458929.151460936	-1.25041	5.31209	-2.96245	0.00457056	0.0601061	-2.26541
chr15.77419082.77421337	0.889056	5.80683	2.96228	0.0045728	0.0601061	-2.33526
chr9.128688405.128690877	1.02808	5.94241	2.96154	0.00458213	0.0601617	-2.30832
chr15.42490461.42492319	1.11114	5.50913	2.96147	0.00458301	0.0601617	-2.21567
chr5.32585448.32586323	1.30753	4.9903	2.96036	0.00459721	0.0603088	-2.11693
chr4.183503425.183506678	0.96479	6.33924	2.95987	0.00460344	0.0603512	-2.42518
chr1.160342399.160344004	1.07992	5.42381	2.95938	0.0046097	0.060394	-2.26599
chr14.64878770.64880941	1.02127	5.71442	2.95616	0.00465115	0.0608766	-2.30426
chr3.58332708.58333774	1.3949	4.32928	2.95587	0.00465487	0.0608766	-2.09071
chr2.217920741.217923081	-1.00193	5.42011	-2.95548	0.00465987	0.0608766	-2.2749
chr19.38387434.38388652	-1.24316	4.1227	-2.95546	0.00466015	0.0608766	-2.14015
chr7.116952861.116955360	0.806441	6.22346	2.955	0.00466613	0.0608766	-2.40793
chrX.2928190.2929557	-1.26328	5.01232	-2.95456	0.00467182	0.0608766	-2.16333
chr15.78759794.78760768	-1.73243	3.36605	-2.95422	0.00467621	0.0608766	-2.06882
chr12.124421026.124423711	-1.05501	5.34508	-2.95404	0.00467853	0.0608766	-2.21808
chrX.123219604.123220301	-1.37238	4.09529	-2.95391	0.00468017	0.0608766	-2.12625
chr12.49057809.49061302	0.760252	6.38555	2.95385	0.00468104	0.0608766	-2.44992
chr10.71859995.71861251	-1.58696	4.86626	-2.95379	0.00468185	0.0608766	-2.10646
chr2.134917451.134919733	0.794748	6.43344	2.95371	0.00468281	0.0608766	-2.44682
chr12.110933990.110935247	-1.26251	4.70492	-2.9532	0.00468942	0.0608936	-2.16943
chr9.130137364.130139788	-1.14107	5.40095	-2.95315	0.00469017	0.0608936	-2.21823
chr11.14357801.14359662	0.990726	5.64272	2.95157	0.00471065	0.0611201	-2.26649
chr3.193240518.193242062	1.26743	5.18669	2.95123	0.0047152	0.061135	-2.15735
chrX.130179081.130180389	-1.58059	4.15144	-2.95084	0.00472027	0.061135	-2.11227
chr16.70702971.70703901	-2.08338	3.45366	-2.95073	0.00472173	0.061135	-2.0914
chr8.28700806.28703708	0.928633	6.05094	2.95056	0.00472394	0.061135	-2.36061
chr15.65184281.65185975	0.961994	5.77522	2.9497	0.0047352	0.0612413	-2.32573
chr12.53005779.53007344	0.990753	5.63571	2.94679	0.00477352	0.06167	-2.30508
chr1.17212370.17213613	-1.50406	4.24607	-2.9465	0.0047773	0.06167	-2.11393
chr7.151727088.151728505	-1.49191	4.37875	-2.94649	0.00477753	0.06167	-2.13923
chr2.172554945.172556810	1.0073	5.69563	2.94585	0.00478594	0.0617094	-2.29548
chr4.1309267.1309910	-1.69293	3.67483	-2.94561	0.00478909	0.0617094	-2.09064
chr20.31568328.31570686	-1.10236	5.08217	-2.94556	0.00478978	0.0617094	-2.27943
chr3.83934337.83935089	2.97446	3.39205	2.94453	0.00480351	0.0618467	-2.32681
chr15.89837491.89838216	-1.634	3.35563	-2.94418	0.00480811	0.0618664	-2.0939
chr6.158611265.158612416	-1.64516	4.19984	-2.94395	0.00481125	0.0618673	-2.09733
chr15.64883776.64884438	-1.57351	3.80756	-2.94333	0.0048194	0.0619325	-2.09953
chr15.48330619.48332368	0.906101	5.82999	2.94285	0.00482583	0.0619585	-2.37888
chr2.189178553.189180085	1.53028	4.70696	2.94237	0.00483222	0.0619585	-2.12693
chr9.95090709.95092546	-1.31817	4.3474	-2.9423	0.00483327	0.0619585	-2.15355
chr5.149297255.149298323	-0.988783	5.10287	-2.94219	0.00483468	0.0619585	-2.26452
chr5.171493705.171495469	-1.73635	4.23221	-2.94203	0.00483681	0.0619585	-2.10134
chr21.45426759.45428221	-1.3444	4.82179	-2.94162	0.00484232	0.061965	-2.19001
chr1.197200375.197202167	0.937142	5.58831	2.94153	0.00484347	0.061965	-2.3262
chr18.36296062.36299182	0.822432	6.24961	2.94126	0.00484718	0.0619731	-2.46399
chr8.91381560.91382636	1.39385	4.98705	2.94044	0.00485811	0.0620407	-2.16607
chr6.45812719.45813656	-2.18404	3.33146	-2.94028	0.00486027	0.0620407	-2.11205
chr19.2545762.2547633	-1.15201	5.32829	-2.94002	0.00486384	0.0620407	-2.28872
chr1.30718110.30719721	-0.985118	5.39252	-2.93995	0.00486479	0.0620407	-2.31824
chr13.32585773.32588039	1.04404	5.61029	2.93943	0.00487179	0.0620845	-2.28128
chr10.32054916.32056663	0.78367	6.17697	2.93905	0.00487684	0.0620845	-2.47523
chr1.167431084.167431945	-1.90329	3.63293	-2.939	0.00487748	0.0620845	-2.10294
chr1.166843246.166845055	1.14717	5.27412	2.93572	0.00492197	0.0625953	-2.238
chr7.77696029.77697635	0.950803	5.70529	2.93558	0.00492382	0.0625953	-2.34434
chr2.119365880.119368148	0.965396	5.5489	2.93322	0.00495615	0.0629362	-2.32547
chr14.103551042.103553099	-1.34324	3.86222	-2.93316	0.00495688	0.0629362	-2.16876
chr4.2977247.2977994	-2.34973	3.29182	-2.93284	0.00496126	0.062952	-2.15229
chr5.151770338.151773351	0.762488	6.79721	2.93232	0.00496842	0.0630032	-2.58667
chr3.66499975.66501305	1.27195	4.90569	2.931	0.00498663	0.0630763	-2.19739
chr20.63845992.63847213	-1.20337	4.55028	-2.93087	0.00498835	0.0630763	-2.2441
chr2.73779485.73780244	1.80302	4.22291	2.93051	0.00499332	0.0630763	-2.12483
chr12.6540233.6540797	-2.25196	3.26548	-2.93048	0.00499381	0.0630763	-2.17036
chr1.93078653.93080343	0.978981	5.24402	2.93031	0.00499609	0.0630763	-2.32918
chr11.119315211.119316229	-1.42373	3.89589	-2.93022	0.00499738	0.0630763	-2.17016
chr4.39457609.39459939	0.898696	5.95041	2.93014	0.00499845	0.0630763	-2.41094
chr9.133054480.133055742	-1.41843	4.31509	-2.93008	0.00499924	0.0630763	-2.16469
chr21.18831991.18833337	1.01172	5.4827	2.92803	0.00502769	0.0633848	-2.31181
chr1.23402611.23404161	-1.13577	4.71102	-2.92786	0.00502999	0.0633848	-2.28742
chr9.131296559.131299911	-0.953079	5.80639	-2.9269	0.00504339	0.0635139	-2.46637
chr14.64761749.64763222	-1.31575	4.67592	-2.92587	0.00505766	0.0636396	-2.17414
chr14.102524574.102525355	-1.54449	4.10616	-2.92569	0.00506019	0.0636396	-2.15501
chr5.172658692.172661027	-1.00624	5.84324	-2.92535	0.00506493	0.0636396	-2.41239
chr2.151827561.151828886	1.33253	4.99509	2.92527	0.00506601	0.0636396	-2.18766
chr19.18300796.18301597	-1.43628	3.8883	-2.92495	0.0050705	0.0636563	-2.18024
chr9.127561224.127562583	-1.41149	4.42441	-2.92437	0.0050786	0.0637115	-2.22332
chr22.50190020.50190927	-1.92283	3.6727	-2.92399	0.00508395	0.0637115	-2.13652
chr17.956661.959411	-1.19789	5.37691	-2.92387	0.00508572	0.0637115	-2.27313
chr16.29177490.29178598	-1.7626	4.23389	-2.92373	0.00508755	0.0637115	-2.14663
chr18.48589635.48591420	-1.30992	5.11013	-2.92226	0.00510825	0.0639309	-2.25602
chr9.33023829.33026122	1.05833	5.91151	2.92189	0.00511344	0.063948	-2.35924
chr20.57433035.57434021	-1.91663	3.58697	-2.92171	0.00511597	0.063948	-2.1419
chr14.54675518.54677669	1.10298	5.36267	2.91864	0.00515955	0.0644527	-2.26186
chr2.73088731.73090142	-1.6966	4.43771	-2.91838	0.00516321	0.0644584	-2.15579
chr15.56917595.56920379	0.770032	6.33268	2.91786	0.00517061	0.0645108	-2.51498
chr10.32956446.32959276	0.787187	6.51883	2.91736	0.00517767	0.064559	-2.54981
chr12.1690594.1691557	1.61231	4.4647	2.91679	0.00518583	0.0646207	-2.15226
chr7.5557673.5559410	-1.18329	4.76634	-2.91632	0.00519256	0.0646376	-2.26837
chr19.11202406.11204207	-1.29794	4.25425	-2.91617	0.0051947	0.0646376	-2.22613
chr13.98171883.98172704	-2.11862	3.38142	-2.91602	0.00519681	0.0646376	-2.15667
chr15.64897134.64898040	-1.66817	3.83968	-2.91476	0.00521492	0.0648071	-2.16367
chrX.44872122.44874996	0.818835	6.55504	2.91462	0.00521688	0.0648071	-2.54224
chr11.12007494.12010341	0.847352	6.19762	2.91416	0.0052236	0.0648506	-2.46254
chr6.116570757.116573021	0.909832	6.36009	2.91348	0.00523339	0.0649321	-2.56771
chr8.143840544.143841333	-1.59019	3.74746	-2.91314	0.00523822	0.0649519	-2.17301
chr14.76953178.76953868	-2.28569	3.93378	-2.91274	0.00524395	0.064983	-2.19654
chr18.40437382.40438614	1.76951	4.94972	2.91198	0.0052549	0.065064	-2.16821
chr2.39119342.39122033	0.740602	6.53342	2.91184	0.00525695	0.065064	-2.55787
chr20.32538111.32539495	-1.77104	3.9447	-2.91147	0.00526242	0.0650672	-2.16434
chr14.68937628.68939315	-1.75004	4.3507	-2.91138	0.00526367	0.0650672	-2.16828
chr1.31666169.31667770	-1.29575	4.32414	-2.91094	0.00527004	0.0650686	-2.24359
chr1.201907272.201908152	-1.66622	3.35678	-2.91093	0.00527024	0.0650686	-2.1666
chr14.55026720.55028576	1.63381	4.63822	2.91041	0.00527769	0.0651207	-2.18078
chr1.112674086.112676029	1.03825	5.37551	2.91009	0.00528235	0.0651382	-2.3132
chr4.119134716.119138681	0.848379	6.65396	2.90986	0.00528573	0.06514	-2.61609
chr19.50657912.50659379	-0.99691	5.38175	-2.90875	0.0053018	0.06524	-2.39584
chr7.151683603.151685019	-1.16459	4.27983	-2.90875	0.00530187	0.06524	-2.27189
chr22.27917828.27920490	0.853141	6.16727	2.90863	0.00530356	0.06524	-2.47252
chr9.101486135.101487605	1.50344	4.58459	2.90812	0.00531102	0.0652919	-2.19628
chr20.33433298.33434355	-1.40908	3.99297	-2.90749	0.00532031	0.0653253	-2.2174
chr14.49619921.49621620	0.893377	5.75696	2.90729	0.00532314	0.0653253	-2.43519
chr5.168916167.168917825	-1.4144	4.579	-2.90727	0.00532348	0.0653253	-2.23911
chr9.73444924.73446281	1.01603	5.41271	2.90657	0.0053338	0.0653554	-2.36062
chr19.3434906.3435640	-1.80213	3.97399	-2.90653	0.00533424	0.0653554	-2.1749
chr9.120918717.120919953	-1.12775	4.60035	-2.90644	0.00533566	0.0653554	-2.33152
chr7.102439914.102440834	-1.61646	4.2361	-2.90516	0.00535444	0.0655455	-2.18969
chr10.31318212.31320795	0.912658	5.81658	2.90431	0.00536697	0.0655975	-2.41614
chr17.59618840.59621421	0.762053	6.62543	2.90428	0.00536737	0.0655975	-2.63193
chr4.105145777.105148155	0.899694	5.90733	2.90421	0.00536846	0.0655975	-2.47533
chr2.160492445.160494706	0.862639	6.29409	2.90364	0.0053768	0.0656211	-2.52431
chr20.20017165.20018128	1.30268	4.40787	2.9035	0.00537888	0.0656211	-2.24619
chr1.11786968.11788442	-1.0988	5.00278	-2.90341	0.00538017	0.0656211	-2.35484
chr4.38662523.38665307	0.800966	6.41326	2.90253	0.00539325	0.0657409	-2.55998
chr1.184973238.184974600	1.65976	4.38219	2.90138	0.00541032	0.0658306	-2.21588
chr16.31442565.31443294	-1.57381	3.84936	-2.9001	0.00542929	0.0658306	-2.20706
chrX.109732313.109733676	1.55097	4.84531	2.90006	0.00542995	0.0658306	-2.22948
chr6.158571834.158572625	-1.89208	3.08191	-2.90005	0.00543003	0.0658306	-2.19026
chr4.3461357.3462138	-2.42097	2.38364	-2.90003	0.00543039	0.0658306	-2.24312
chr11.355338.356352	-1.40171	4.58319	-2.89994	0.00543173	0.0658306	-2.22525
chr10.79298572.79300278	-1.20727	4.87994	-2.89981	0.00543374	0.0658306	-2.2826
chr13.48232643.48234189	1.15153	5.17954	2.89979	0.005434	0.0658306	-2.35282
chr16.57268627.57269649	-1.415	4.30693	-2.89906	0.00544491	0.0658306	-2.23496
chr15.65869108.65871272	0.946055	5.78705	2.89897	0.00544622	0.0658306	-2.46061
chr6.71367309.71368444	2.91771	3.57689	2.89885	0.00544799	0.0658306	-2.38011
chr10.96129658.96130961	0.996608	5.52718	2.89855	0.00545243	0.0658306	-2.39517
chr11.11979157.11982740	-0.808707	6.03378	-2.89855	0.00545246	0.0658306	-2.57349
chr3.149968879.149972225	0.754634	6.45781	2.89812	0.00545895	0.0658306	-2.60874
chr1.28518082.28518872	-1.90433	3.65104	-2.8981	0.00545917	0.0658306	-2.20513
chr12.39441923.39443993	0.877332	6.18607	2.89793	0.00546174	0.0658306	-2.48994
chr3.48465389.48466730	-1.24564	4.71079	-2.89789	0.00546239	0.0658306	-2.30336
chr17.17839570.17842516	-0.859099	5.79402	-2.8977	0.00546524	0.0658306	-2.48887
chr1.40690949.40692966	0.761949	5.93504	2.89746	0.00546887	0.0658306	-2.56807
chr7.4641570.4642208	-1.82161	3.18377	-2.89726	0.00547189	0.0658306	-2.19673
chr8.38091049.38092491	-1.16395	4.31075	-2.89725	0.00547195	0.0658306	-2.33403
chr14.76955127.76958209	-0.790941	6.4955	-2.89721	0.00547254	0.0658306	-2.59594
chr12.74537430.74540290	0.791325	6.16958	2.89696	0.00547637	0.0658375	-2.51445
chr19.45781257.45785042	-0.729891	6.60986	-2.89659	0.0054819	0.0658646	-2.66992
chr2.65430103.65433224	0.862415	5.83483	2.89532	0.00550108	0.0660433	-2.48609
chr9.100351934.100353284	1.23303	5.06895	2.89517	0.00550333	0.0660433	-2.3139
chr4.7780972.7783294	-1.37618	5.00314	-2.89454	0.00551275	0.0661169	-2.35388
chr3.122969504.122970548	-1.54334	3.53437	-2.89429	0.00551651	0.0661226	-2.20993
chr2.148020029.148022196	0.962579	6.01895	2.89352	0.00552823	0.0661957	-2.48066
chr14.75647770.75648856	-1.3973	4.09683	-2.89342	0.00552969	0.0661957	-2.25502
chr1.25231958.25233500	1.05143	5.30587	2.89324	0.00553247	0.0661957	-2.36609
chr20.32474092.32476356	-0.824937	5.82822	-2.89268	0.00554102	0.0662586	-2.55429
chr6.158019077.158019910	-2.2231	3.10859	-2.89105	0.00556583	0.0665092	-2.24
chr11.32583500.32584921	1.03067	5.21697	2.89087	0.00556858	0.0665092	-2.36788
chr3.63911630.63913270	1.13843	5.21901	2.89065	0.00557189	0.0665093	-2.37395
chr19.6744232.6745618	-1.30359	4.5007	-2.89026	0.00557789	0.0665414	-2.30929
chr22.19396765.19398337	-1.09475	4.3971	-2.88999	0.00558191	0.06655	-2.3622
chr4.5710528.5711785	-1.3222	4.31422	-2.88872	0.00560135	0.0667063	-2.2956
chr12.6961872.6962549	-1.84707	3.51165	-2.88871	0.00560165	0.0667063	-2.21396
chr14.21024181.21026519	-0.903833	5.68582	-2.88731	0.00562308	0.0669197	-2.50827
chr22.25110690.25114218	-0.862684	6.00357	-2.88711	0.00562621	0.0669197	-2.51033
chr19.55406916.55408513	-1.0109	5.35522	-2.88653	0.00563512	0.0669264	-2.48943
chr7.77536157.77539208	0.79596	6.4441	2.88647	0.00563611	0.0669264	-2.6134
chr6.157274308.157275438	-1.53482	4.05616	-2.88642	0.00563675	0.0669264	-2.22822
chr16.57185444.57187903	0.846232	6.18465	2.88617	0.00564063	0.066933	-2.59393
chr9.113536039.113537216	-1.68773	3.78528	-2.8852	0.00565569	0.0670723	-2.22327
chr17.19286921.19289053	-1.16953	4.50829	-2.88454	0.00566588	0.0671535	-2.35893
chr9.125471031.125471773	-1.80879	3.21611	-2.88247	0.0056981	0.0674957	-2.22809
chr6.5026021.5026790	-1.63908	3.97476	-2.8803	0.00573199	0.0678572	-2.23542
chr18.50967646.50968653	1.18241	5.20516	2.87979	0.00573993	0.0679113	-2.33991
chr4.15653750.15656324	0.82806	6.01395	2.87919	0.00574938	0.0679832	-2.55747
chr10.110207093.110211565	0.919425	6.24029	2.87821	0.00576482	0.0680481	-2.57128
chr19.2188267.2190532	-1.27936	4.97678	-2.878	0.00576819	0.0680481	-2.34371
chr5.112920874.112922973	0.953356	5.86935	2.87792	0.00576938	0.0680481	-2.49498
chr22.41856981.41857996	-1.68412	3.82158	-2.87732	0.00577891	0.0680481	-2.24876
chr1.16913561.16914531	-1.28007	4.20465	-2.87732	0.00577893	0.0680481	-2.318
chr19.18831829.18833215	1.24521	5.34062	2.87699	0.00578405	0.0680481	-2.40349
chr10.96618762.96619791	-1.45731	4.01863	-2.87687	0.00578603	0.0680481	-2.29896
chr6.7540679.7545054	0.716146	7.01603	2.87683	0.00578664	0.0680481	-2.74943
chr16.4216613.4220473	-0.969963	5.75975	-2.87672	0.00578833	0.0680481	-2.52272
chr1.112992746.112993499	-2.37699	3.62757	-2.8767	0.00578867	0.0680481	-2.30868
chr3.140941383.140943277	0.892641	5.82634	2.87552	0.00580728	0.0681914	-2.56268
chr11.66326526.66327419	-1.48578	3.42079	-2.8755	0.00580763	0.0681914	-2.27844
chr7.84336110.84337087	2.00173	3.99993	2.87486	0.00581776	0.0682705	-2.2502
chr12.110501090.110502237	1.41269	4.72028	2.87444	0.00582445	0.0682795	-2.27354
chr15.92900033.92901889	1.24077	5.15676	2.87435	0.00582591	0.0682795	-2.37014
chr3.170180234.170181910	0.934028	5.54975	2.87416	0.00582894	0.0682795	-2.51687
chr2.228180429.228181859	1.71038	4.41588	2.87396	0.00583209	0.0682795	-2.24682
chr11.69436792.69437667	-1.76706	4.05686	-2.8735	0.00583944	0.0683258	-2.24806
chr17.1999102.2000426	-1.12558	5.09976	-2.87196	0.00586415	0.0685751	-2.40011
chr7.148698133.148700156	0.83627	6.23823	2.87145	0.00587226	0.0686301	-2.60157
chr6.127342138.127344553	0.980594	5.58409	2.86933	0.00590634	0.0689884	-2.51531
chr19.17305485.17306639	-0.865396	5.39699	-2.86881	0.00591462	0.0690451	-2.52588
chr21.33684837.33687036	1.94034	5.00284	2.8675	0.00593594	0.0692538	-2.26041
chr1.3393136.3394618	-1.39943	4.57348	-2.86707	0.00594278	0.0692934	-2.33438
chr11.122099118.122102651	0.787279	6.55904	2.86615	0.00595776	0.0694279	-2.67403
chr5.150042363.150045936	-0.913449	5.97034	-2.8655	0.00596837	0.0695017	-2.60235
chr22.29266480.29270462	0.61938	7.38611	2.86534	0.005971	0.0695017	-2.86977
chr11.64854258.64855794	-1.15615	4.87224	-2.86422	0.00598921	0.0696734	-2.40909
chr4.141220435.141221560	1.41728	4.81945	2.86326	0.00600487	0.0698153	-2.31865
chr7.99392791.99393975	-1.09266	4.49594	-2.86203	0.00602497	0.0699612	-2.4189
chr12.122526120.122527862	0.855243	6.04213	2.86197	0.00602596	0.0699612	-2.60001
chr20.44176776.44177709	-1.58548	4.24326	-2.8617	0.00603038	0.0699612	-2.28092
chr14.54564727.54568533	0.674384	6.91293	2.86151	0.00603353	0.0699612	-2.75782
chr9.113619625.113621759	-0.916265	5.82433	-2.86144	0.0060348	0.0699612	-2.5375
chr10.86520647.86522781	0.856589	5.88195	2.8612	0.00603871	0.0699664	-2.56661
chr7.105011677.105015849	0.679922	7.93173	2.85978	0.00606208	0.0700936	-2.97573
chr8.21918571.21920854	0.8849	5.68405	2.85974	0.0060628	0.0700936	-2.52671
chr17.29566170.29569648	0.834448	6.20877	2.85958	0.00606533	0.0700936	-2.62999
chr15.77884901.77885953	-1.38479	4.1356	-2.85913	0.00607274	0.0700936	-2.36161
chr4.152534832.152536796	1.17514	5.29966	2.85903	0.00607443	0.0700936	-2.42028
chr11.106076803.106078347	0.818852	5.90958	2.85887	0.00607714	0.0700936	-2.58988
chr1.84583045.84583875	-2.22151	3.16576	-2.85876	0.00607888	0.0700936	-2.31333
chr4.143335555.143338409	0.766044	6.4502	2.85872	0.00607965	0.0700936	-2.66707
chr1.224182824.224184283	1.05819	5.49544	2.85863	0.00608102	0.0700936	-2.48316
chr2.163735213.163737372	0.89198	5.75381	2.85729	0.00610328	0.0703099	-2.57866
chr9.89318208.89319285	-1.06572	4.96925	-2.85541	0.00613456	0.0706299	-2.46065
chr10.103908002.103908970	-1.28784	4.33632	-2.85443	0.00615096	0.0707782	-2.35287
chr4.139300566.139302816	0.968373	5.99813	2.85419	0.00615495	0.0707836	-2.60943
chr10.79101802.79102815	-1.54803	4.14939	-2.85346	0.00616715	0.0708738	-2.32162
chr14.85439221.85441361	1.16986	5.41266	2.8533	0.00616983	0.0708738	-2.42799
chr12.56266451.56267768	-0.992212	4.69788	-2.85303	0.0061744	0.0708859	-2.51504
chr11.8870502.8871591	1.51567	4.67594	2.85175	0.00619598	0.0710931	-2.30353
chr12.86249671.86250327	2.82316	3.34965	2.85148	0.00620049	0.0711044	-2.46001
chr12.80441920.80443101	2.92861	3.40139	2.85054	0.00621642	0.0712322	-2.49294
chr4.686766.688035	-1.51416	3.86779	-2.8504	0.00621871	0.0712322	-2.30608
chr13.39602410.39603954	1.14079	5.05197	2.84978	0.0062292	0.0713118	-2.42684
chr4.109432577.109435073	0.816419	6.16265	2.84832	0.006254	0.071555	-2.67867
chr15.72782941.72784611	0.969013	5.42474	2.84698	0.00627676	0.0717338	-2.49387
chr11.108648157.108649050	3.05291	3.49136	2.84694	0.0062774	0.0717338	-2.49304
chr12.56723582.56725883	0.807794	5.99805	2.84668	0.00628187	0.0717338	-2.64831
chr17.59755493.59757054	1.86587	4.81391	2.84644	0.00628602	0.0717338	-2.30797
chr14.66507192.66509614	1.05311	5.80993	2.84636	0.00628743	0.0717338	-2.53905
chr7.129948181.129950695	1.15424	5.11479	2.8452	0.00630726	0.071894	-2.47941
chr19.14116836.14119133	-0.782552	5.94089	-2.8451	0.00630892	0.071894	-2.68664
chr9.129068671.129070048	-1.57926	4.16354	-2.84491	0.00631219	0.071894	-2.3212
chr9.95505868.95509378	0.744082	6.21357	2.84465	0.00631663	0.0719039	-2.68657
chr14.105448256.105449752	-1.50559	3.98866	-2.84396	0.00632849	0.0719785	-2.34413
chr5.41903743.41905072	0.912748	5.5599	2.84365	0.00633378	0.0719785	-2.5833
chr6.62998809.63000284	0.965113	5.76588	2.84364	0.00633391	0.0719785	-2.52201
chr13.37868729.37871260	0.957445	5.31832	2.84271	0.00635006	0.0721213	-2.55588
chr1.192401535.192402305	2.00944	3.91575	2.84229	0.00635715	0.0721595	-2.31823
chr5.15694930.15695792	-1.73901	4.03973	-2.8421	0.00636058	0.0721595	-2.3191
chr7.80133529.80136029	1.19801	5.37444	2.84132	0.00637401	0.0722711	-2.45982
chr1.184386057.184388562	0.921974	5.45021	2.841	0.0063796	0.0722937	-2.57067
chr10.24255180.24257175	1.73813	5.21343	2.84022	0.00639295	0.072303	-2.32595
chr5.65924717.65928066	0.774353	6.58348	2.84021	0.00639312	0.072303	-2.75114
chr3.101573183.101575312	0.8681	6.61864	2.8402	0.00639333	0.072303	-2.70729
chr2.197433973.197436004	0.786201	5.97397	2.83991	0.00639836	0.072303	-2.67242
chr7.26199226.26202869	0.792976	6.88608	2.83991	0.00639836	0.072303	-2.86229
chr11.803428.805414	-1.50275	4.63514	-2.83846	0.00642365	0.0725337	-2.39096
chr12.103965279.103967497	0.793989	6.34806	2.83803	0.00643102	0.0725337	-2.73533
chr12.49868642.49870094	-1.27661	4.95085	-2.83794	0.00643266	0.0725337	-2.42548
chr20.32982723.32983405	-1.55159	3.62666	-2.83777	0.00643555	0.0725337	-2.33447
chr17.44502671.44504039	0.990836	5.26888	2.8377	0.0064368	0.0725337	-2.53944
chr10.101817386.101819239	0.977336	5.57995	2.8371	0.00644725	0.0725966	-2.5473
chr8.141127191.141129834	-0.722447	6.24397	-2.83697	0.00644959	0.0725966	-2.75397
chr5.14785.15282	-2.11806	3.73986	-2.83617	0.00646366	0.0727144	-2.33833
chr19.45763847.45771676	-0.560948	7.38214	-2.83579	0.0064703	0.0727484	-2.99006
chr6.163338100.163339733	-1.37567	4.6731	-2.83544	0.00647637	0.072776	-2.41103
chr16.18958515.18959812	-1.30097	4.39354	-2.83466	0.00649011	0.0728771	-2.39914
chr14.69397423.69399096	0.949701	5.34397	2.83452	0.0064926	0.0728771	-2.56885
chr2.64652231.64654889	0.771811	6.81904	2.83377	0.00650577	0.0729843	-2.8102
chr2.217987970.217989151	-1.63552	3.70766	-2.83328	0.00651444	0.0730408	-2.35897
chr4.105472623.105474405	0.868773	6.01706	2.83271	0.00652456	0.0731135	-2.64416
chr22.24445232.24446211	-1.61193	3.8383	-2.83214	0.00653449	0.073137	-2.34362
chr3.184017403.184018585	-0.973653	5.1409	-2.83188	0.0065391	0.073137	-2.54374
chr19.18445796.18448028	-1.18632	4.61849	-2.83179	0.00654075	0.073137	-2.49801
chr2.38750441.38751996	1.06082	5.42785	2.83177	0.00654118	0.073137	-2.56185
chr2.74739838.74741809	-1.01239	5.13999	-2.83135	0.00654853	0.0731786	-2.56503
chr1.2270670.2271233	-1.83247	2.9419	-2.83096	0.0065554	0.0732147	-2.34428
chr19.39409552.39410805	-1.07406	4.67182	-2.83042	0.00656503	0.073261	-2.50702
chrX.44313915.44315008	-1.36219	4.09007	-2.83032	0.00656682	0.073261	-2.42215
chr13.110509485.110510811	-1.53559	4.6016	-2.8301	0.00657069	0.0732636	-2.38069
chr3.151085106.151087422	1.10178	5.58759	2.82944	0.00658252	0.0733549	-2.55773
chr14.60722452.60724351	1.26473	4.83268	2.82889	0.00659234	0.0734236	-2.47554
chr16.89442137.89443832	-1.17211	4.73135	-2.82815	0.00660542	0.0735287	-2.455
chr14.21383054.21385026	1.1788	5.15343	2.82743	0.00661847	0.0736332	-2.50362
chr7.2309674.2310647	-1.35338	4.17774	-2.82629	0.00663881	0.0738187	-2.39125
chr6.37818356.37820923	0.654931	6.77597	2.82574	0.00664873	0.0738205	-2.83331
chr10.43436330.43437520	-1.05456	4.79692	-2.82571	0.0066492	0.0738205	-2.53613
chr4.80071554.80073653	0.906478	6.08805	2.82566	0.00665021	0.0738205	-2.64796
chr12.6550544.6556216	-0.699361	6.68817	-2.82547	0.00665363	0.0738205	-2.82644
chr7.84194540.84195719	2.25237	4.1141	2.82435	0.00667383	0.0739812	-2.38248
chr10.44973795.44976529	-0.881544	5.58192	-2.82408	0.00667859	0.0739812	-2.63752
chr9.78029899.78032779	0.790498	6.57439	2.82357	0.00668782	0.0739812	-2.76336
chr18.48955350.48956233	-1.66292	3.83307	-2.82355	0.0066882	0.0739812	-2.3603
chr14.68924056.68925044	-1.41767	4.18018	-2.82351	0.00668895	0.0739812	-2.41121
chr14.76917357.76920763	-0.853977	5.94177	-2.82337	0.00669153	0.0739812	-2.64699
chr5.14726107.14726911	-1.64376	3.91348	-2.82324	0.00669383	0.0739812	-2.37964
chr8.140047070.140047754	-1.83951	3.34326	-2.82276	0.0067024	0.0739979	-2.35728
chr4.56757006.56758362	-1.0745	5.1364	-2.82275	0.00670269	0.0739979	-2.50824
chr1.26899559.26900488	1.66253	4.16846	2.8223	0.00671091	0.074048	-2.35987
chr15.99564920.99568218	0.793913	6.63784	2.82182	0.00671954	0.0740786	-2.79214
chr16.68706689.68708199	-1.19162	4.94074	-2.82166	0.00672238	0.0740786	-2.48105
chr18.58043577.58046351	0.897012	5.8226	2.82153	0.00672472	0.0740786	-2.66171
chr14.63542230.63544034	1.1132	5.20515	2.82086	0.00673697	0.074173	-2.51922
chr22.20135160.20136384	-1.40173	4.36265	-2.81979	0.00675654	0.0743478	-2.4029
chr1.163321256.163321929	2.21135	3.73587	2.81949	0.00676197	0.0743669	-2.40091
chr17.41772005.41773768	-1.24107	4.64823	-2.81917	0.00676775	0.0743898	-2.46873
chr20.23419996.23421804	1.14359	5.02049	2.81839	0.00678206	0.0744852	-2.53096
chr17.60599376.60601683	0.849805	5.78989	2.81826	0.00678441	0.0744852	-2.65727
chr11.118400735.118402778	0.956064	5.95126	2.81809	0.00678752	0.0744852	-2.676
chr17.39674239.39680526	-0.756795	6.8974	-2.81728	0.00680246	0.0746084	-2.92185
chr12.29380347.29381649	1.24035	4.83354	2.81631	0.0068202	0.0747623	-2.48114
chr12.92720965.92722215	2.28216	4.35764	2.81597	0.00682653	0.074791	-2.37936
chr1.152036383.152037184	-1.58057	4.01498	-2.81542	0.00683667	0.0747971	-2.37984
chr12.6688391.6690193	1.19151	5.09374	2.8154	0.00683699	0.0747971	-2.46176
chr6.17280017.17283795	0.708875	6.85022	2.81534	0.00683823	0.0747971	-2.84856
chr19.52269419.52270539	-1.13275	4.6281	-2.81474	0.00684917	0.0748761	-2.53702
chr5.79235730.79237650	1.41438	4.92841	2.81417	0.00685981	0.0749517	-2.41835
chr2.17517922.17518921	1.32556	5.13896	2.81293	0.00688276	0.0751256	-2.47645
chr11.75278890.75279917	-1.47537	4.09119	-2.81291	0.00688319	0.0751256	-2.41209
chr1.111214019.111215567	1.98095	4.88602	2.81238	0.00689296	0.0751916	-2.39378
chr16.58011712.58013088	-1.51544	4.2713	-2.81164	0.0069067	0.0753006	-2.4125
chr16.89318988.89321531	-0.910003	5.81552	-2.81121	0.00691476	0.0753476	-2.71322
chr15.98877818.98879090	-1.50626	3.83006	-2.81098	0.00691902	0.0753534	-2.39388
chr2.96832275.96833421	-1.19402	4.48254	-2.81038	0.00693032	0.0754356	-2.51421
chr8.141160673.141162186	-1.26066	4.49673	-2.80998	0.00693775	0.0754756	-2.46483
chr15.45586523.45588434	1.38799	5.49282	2.80889	0.00695816	0.07561	-2.48509
chr15.43879301.43881616	-1.27712	4.69673	-2.80859	0.00696384	0.07561	-2.49397
chr6.100880017.100881835	0.9585	5.37356	2.80852	0.00696501	0.07561	-2.61618
chr1.112395372.112397260	1.07522	5.24601	2.80847	0.00696603	0.07561	-2.54945
chr16.4052316.4054292	-1.43778	4.67901	-2.80815	0.00697209	0.07561	-2.45933
chr17.17710532.17712670	-1.07923	5.17855	-2.80798	0.00697528	0.07561	-2.57019
chr2.231714933.231717360	-1.02316	5.1087	-2.80792	0.00697638	0.07561	-2.59097
chr18.55400861.55402469	1.27888	5.05893	2.80731	0.00698789	0.075694	-2.48627
chr15.92808446.92811316	0.826175	6.44356	2.80678	0.00699773	0.0756947	-2.79507
chr20.6767464.6768573	2.05807	4.09249	2.80642	0.00700468	0.0756947	-2.41297
chr2.53969510.53971815	0.814382	6.06779	2.80638	0.00700533	0.0756947	-2.74418
chrX.49190868.49191554	-1.50177	3.96338	-2.80629	0.00700707	0.0756947	-2.41012
chr10.100986379.100987987	1.29914	4.60788	2.80612	0.00701028	0.0756947	-2.47728
chr15.69414136.69415397	1.05761	4.8304	2.80611	0.00701051	0.0756947	-2.53459
chr12.69585266.69586399	1.2493	4.88832	2.8056	0.00702006	0.0757572	-2.48399
chr9.133417584.133418821	-1.47038	4.43417	-2.8051	0.00702947	0.075777	-2.43771
chr10.67695353.67696555	1.66604	4.45483	2.80485	0.00703424	0.075777	-2.40085
chr13.113001230.113001811	-2.47668	3.28029	-2.80478	0.00703566	0.075777	-2.4506
chr19.18428735.18429579	-1.79081	3.75301	-2.80471	0.00703695	0.075777	-2.39567
chr17.80795470.80796491	-1.48872	3.83124	-2.80438	0.00704318	0.0758036	-2.42424
chr4.78056147.78059774	0.838561	6.09285	2.80399	0.00705065	0.0758435	-2.75843
chr16.24728968.24730670	1.07095	5.21488	2.8031	0.00706752	0.0759843	-2.56382
chr16.71894162.71896514	0.811986	6.17079	2.80138	0.00710021	0.0762951	-2.78514
chr10.49277910.49278862	-2.3541	3.21769	-2.80099	0.00710777	0.0763356	-2.46029
chr4.110195692.110199146	0.783151	6.23681	2.80048	0.00711746	0.0763852	-2.79643
chr5.53479447.53481061	1.58524	4.75341	2.80035	0.00711998	0.0763852	-2.42709
chr10.22315775.22317186	1.2789	4.74234	2.79991	0.00712842	0.0764351	-2.47138
chr10.27503672.27505266	0.929714	5.66129	2.79945	0.00713724	0.0764889	-2.63903
chr4.186723005.186727816	0.723001	6.97036	2.79925	0.00714117	0.0764903	-2.90937
chr9.94995230.94996841	-1.06271	4.87176	-2.79843	0.00715684	0.0766173	-2.60314
chr17.47649002.47651140	0.85112	6.09022	2.79798	0.00716558	0.0766702	-2.72522
chr16.30075535.30076700	1.228	4.63669	2.79766	0.00717163	0.0766942	-2.49587
chr17.31936557.31937696	1.40588	4.39116	2.79526	0.00721816	0.0771508	-2.45179
chr9.6779315.6780182	-1.34199	4.07574	-2.79477	0.00722762	0.0772109	-2.49624
chr1.229625071.229626838	1.21607	5.26477	2.79426	0.00723757	0.0772264	-2.55329
chr5.172901678.172903480	-0.913329	5.31558	-2.79419	0.0072388	0.0772264	-2.70787
chr2.65226959.65228873	0.915136	5.54297	2.79398	0.00724299	0.0772264	-2.66918
chr6.47308610.47310109	1.58948	4.74632	2.79391	0.00724441	0.0772264	-2.42703
chr2.169798447.169799806	1.29734	4.83825	2.79369	0.00724868	0.077231	-2.48971
chr6.36593643.36596228	0.913336	5.98782	2.79328	0.00725668	0.0772498	-2.77007
chr8.11571447.11573531	-0.834129	5.66922	-2.7932	0.00725811	0.0772498	-2.74776
chr19.16435056.16437240	-1.11215	5.55887	-2.79258	0.00727022	0.0773207	-2.65031
chr6.43807205.43807949	-2.1665	2.98701	-2.79247	0.00727245	0.0773207	-2.45071
chr3.9808828.9810687	-1.25559	4.34805	-2.79088	0.00730362	0.0775771	-2.52967
chr1.235502829.235505780	0.78056	6.44549	2.79078	0.00730555	0.0775771	-2.79539
chr11.65711620.65712904	-0.846004	5.63495	-2.79065	0.00730812	0.0775771	-2.75343
chr7.66859659.66860767	-1.19609	4.62061	-2.78913	0.00733784	0.0778515	-2.54946
chr4.140372724.140374495	1.07165	5.78671	2.78873	0.00734574	0.0778942	-2.65883
chr13.41311016.41312403	1.17942	4.9829	2.7885	0.0073504	0.0779026	-2.55475
chr19.6372376.6373834	-0.923004	5.57261	-2.78785	0.00736312	0.0779964	-2.73843
chr8.66428004.66430501	0.916747	5.74382	2.78628	0.0073942	0.0782844	-2.66902
chr17.15247015.15247961	-1.58735	3.68974	-2.78571	0.00740556	0.0783635	-2.44318
chr16.46829945.46831857	1.00219	5.56339	2.7848	0.00742374	0.0785147	-2.65905
chr6.34887441.34888430	1.49224	4.30477	2.78408	0.00743805	0.0786247	-2.45866
chr1.108691751.108693631	0.848277	5.71616	2.78355	0.00744855	0.0786944	-2.77115
chr2.9365203.9365852	-1.51047	3.60906	-2.78297	0.00746022	0.0787413	-2.45663
chr1.31674443.31675863	-1.45888	4.19342	-2.78286	0.00746228	0.0787413	-2.52879
chr14.100213948.100214789	-1.06154	4.34898	-2.78274	0.00746473	0.0787413	-2.62098
chr10.122286757.122287756	-1.79608	3.59552	-2.78158	0.00748802	0.0788926	-2.44545
chr3.39051648.39052587	1.41299	4.60872	2.78144	0.00749074	0.0788926	-2.51663
chr2.62704926.62706678	0.962773	5.55162	2.78144	0.00749082	0.0788926	-2.67988
chr18.75127559.75128409	-1.31469	3.86376	-2.78121	0.00749536	0.0788992	-2.52426
chr7.130903753.130905005	-1.6309	4.19344	-2.78073	0.00750505	0.0789599	-2.45307
chr6.24980308.24982254	0.844096	5.77267	2.78034	0.00751284	0.0790005	-2.76569
chr19.3762606.3763087	-1.54179	3.88782	-2.78013	0.00751711	0.0790042	-2.4633
chr9.35657047.35659709	-0.850021	6.2545	-2.7799	0.00752171	0.0790113	-2.81974
chr19.46412352.46414148	-0.890604	5.29718	-2.77957	0.00752847	0.0790157	-2.7005
chr20.63497805.63499894	-0.959712	5.25019	-2.77934	0.00753315	0.0790157	-2.69859
chr13.29848744.29850820	1.01896	5.49335	2.7793	0.0075339	0.0790157	-2.67455
chr9.121748732.121749573	-1.42403	4.30119	-2.77868	0.00754634	0.0790684	-2.50558
chr1.172269536.172270665	2.28303	3.84073	2.77866	0.00754678	0.0790684	-2.50154
chr20.49712603.49714204	1.10205	5.30853	2.77814	0.00755724	0.0790735	-2.6077
chr3.32569720.32571985	0.696671	6.2458	2.77813	0.00755752	0.0790735	-2.87708
chr12.1576150.1577704	-1.32293	4.2845	-2.77806	0.00755905	0.0790735	-2.51819
chr15.73365095.73370944	0.743763	7.06761	2.77765	0.00756726	0.0791148	-2.94876
chr9.93450541.93453922	0.801987	6.41072	2.77747	0.00757085	0.0791148	-2.86453
chr7.39622743.39625138	0.742204	5.89719	2.77695	0.00758154	0.0791854	-2.84661
chr16.52971.54203	-1.40501	3.96795	-2.77645	0.00759167	0.0792501	-2.4877
chr8.22973380.22975474	-1.01352	5.64285	-2.77547	0.00761163	0.0794174	-2.73321
chr18.31454125.31454797	2.92523	2.90706	2.77444	0.00763254	0.0795942	-2.63148
chr5.150515571.150516597	-1.76215	4.1297	-2.77362	0.00764923	0.0797077	-2.46154
chr2.28355194.28356907	-1.15576	4.93221	-2.77352	0.00765133	0.0797077	-2.59013
chr13.113410560.113412021	-1.94755	4.05285	-2.77304	0.00766124	0.0797323	-2.46269
chr9.135992535.135993409	-1.50075	4.0921	-2.77302	0.00766162	0.0797323	-2.48589
chr17.81094553.81095827	-2.13184	4.14104	-2.77276	0.00766691	0.0797461	-2.46363
chr6.42030623.42031505	-2.31407	3.40748	-2.77235	0.00767538	0.0797834	-2.50876
chr19.18303792.18305602	-1.05048	5.2994	-2.77204	0.0076818	0.0797834	-2.68309
chr22.20141367.20142214	-1.46656	3.8315	-2.77184	0.00768585	0.0797834	-2.49731
chr4.185796939.185798223	1.35231	5.16419	2.77182	0.00768634	0.0797834	-2.59048
chr3.100709053.100711163	0.84443	5.84531	2.77125	0.00769787	0.0798619	-2.7772
chr8.37784540.37785036	-1.98315	2.86454	-2.77101	0.00770297	0.0798737	-2.47139
chr9.126955755.126959803	0.662983	7.05788	2.77007	0.00772231	0.0799635	-2.99804
chr5.132364844.132365926	-1.44687	4.42694	-2.76991	0.00772565	0.0799635	-2.52378
chr2.42169069.42170494	1.09253	4.98987	2.76989	0.00772603	0.0799635	-2.60103
chr14.77707382.77708531	1.78219	4.15432	2.76982	0.00772752	0.0799635	-2.46951
chr1.150148771.150153113	0.772845	6.28018	2.7687	0.00775064	0.0801616	-2.87174
chr11.111601888.111603633	1.06223	5.45104	2.76809	0.00776323	0.0802506	-2.67526
chr12.3251831.3253200	-1.30849	4.21964	-2.76789	0.0077674	0.0802519	-2.57169
chr7.35252687.35255636	0.923897	6.22556	2.7677	0.00777133	0.0802519	-2.84119
chr3.47009161.47010040	-1.58281	3.73588	-2.76684	0.00778914	0.0803946	-2.50543
chr8.95133353.95134992	1.07446	5.33879	2.76661	0.00779401	0.0804037	-2.65849
chr19.41408581.41410869	-0.966814	5.48146	-2.76538	0.0078196	0.0806264	-2.71464
chr18.76686805.76688203	-1.78567	3.33964	-2.76513	0.00782491	0.0806398	-2.48514
chr8.80578000.80579391	1.42375	5.09808	2.76486	0.0078306	0.0806571	-2.52892
chrX.68893969.68896378	-0.939201	5.78493	-2.76402	0.0078481	0.0807729	-2.79262
chr3.14136986.14137755	-2.13229	3.277	-2.76394	0.00784986	0.0807729	-2.49573
chr19.4388695.4391540	-0.981501	5.4034	-2.76372	0.00785435	0.0807779	-2.71326
chr4.28799397.28800780	1.23824	5.11448	2.7629	0.00787165	0.0808346	-2.58756
chr22.38238852.38239810	-1.44321	3.88214	-2.76276	0.00787463	0.0808346	-2.51083
chr19.12668264.12670147	1.27909	5.03323	2.76274	0.00787506	0.0808346	-2.60283
chr2.99335400.99338298	0.764319	6.26009	2.7627	0.00787592	0.0808346	-2.92802
chr2.110101042.110101929	-1.89129	3.44289	-2.76206	0.00788932	0.0808776	-2.48648
chr14.102150430.102151428	-1.24659	3.99855	-2.76164	0.0078982	0.0808776	-2.55534
chr11.112073737.112074923	1.39449	4.69922	2.7616	0.00789904	0.0808776	-2.54048
chr3.79018333.79019802	1.25705	5.05069	2.76133	0.00790476	0.0808776	-2.58591
chr8.52713166.52715307	0.8493	6.07733	2.7612	0.00790733	0.0808776	-2.85912
chr6.34657201.34658089	1.57709	4.10301	2.76116	0.00790821	0.0808776	-2.49491
chr3.42683745.42684731	-1.31019	4.14056	-2.76116	0.00790823	0.0808776	-2.57572
chr22.35621851.35622900	-1.64784	3.96896	-2.76066	0.00791874	0.080944	-2.50429
chr2.207394299.207395484	-2.17156	3.70062	-2.75998	0.0079332	0.0810507	-2.49014
chr20.32580840.32581898	-1.76132	3.94093	-2.75958	0.00794166	0.081096	-2.50317
chr19.41859473.41862327	0.918955	6.43725	2.75854	0.00796369	0.0812797	-2.86926
chr17.81832561.81834135	-0.966471	4.94833	-2.7582	0.00797105	0.081284	-2.71157
chr4.119149068.119149531	2.88761	2.6912	2.75814	0.00797218	0.081284	-2.6332
chr8.11719627.11720904	1.62604	4.23237	2.75722	0.00799182	0.0813936	-2.50194
chr1.178097885.178098867	1.96179	4.28922	2.7572	0.00799226	0.0813936	-2.49633
chr5.86617722.86619465	0.998034	5.24287	2.75707	0.00799506	0.0813936	-2.68789
chr19.58475538.58477235	-0.884054	5.42835	-2.75674	0.00800201	0.0814232	-2.81131
chr1.244862597.244865731	0.749705	6.80041	2.75622	0.00801315	0.0814459	-3.00298
chr10.1055836.1057546	1.03523	5.50928	2.75609	0.00801592	0.0814459	-2.69926
chr17.7014040.7015349	-1.09125	5.01865	-2.75607	0.00801638	0.0814459	-2.67855
chr9.133478694.133479435	-1.75906	3.46978	-2.75524	0.0080341	0.0815848	-2.51189
chr20.45336231.45338599	-0.766719	6.36266	-2.75473	0.0080451	0.0816142	-2.92998
chr3.134427076.134428003	-1.73587	3.8064	-2.75462	0.00804735	0.0816142	-2.50376
chr11.34050758.34054056	0.649479	6.87164	2.75441	0.00805197	0.0816142	-3.01441
chr12.50110154.50112965	-0.731838	6.44445	-2.75435	0.00805321	0.0816142	-2.95137
chr11.119782427.119783272	-1.61539	3.88411	-2.75392	0.00806233	0.0816655	-2.5256
chr4.73257283.73260105	0.783489	6.32133	2.75349	0.00807167	0.0816837	-2.91021
chr20.62768435.62769131	-2.21581	2.9151	-2.75346	0.00807223	0.0816837	-2.52099
chr1.3170183.3171800	-1.23643	5.42222	-2.75293	0.0080838	0.0817596	-2.66795
chr6.105136148.105137722	0.985256	5.69026	2.75268	0.00808902	0.0817714	-2.74867
chr3.168341333.168342690	1.31353	4.439	2.75163	0.00811171	0.0819167	-2.57644
chr12.57272292.57273341	-1.41171	3.96513	-2.75159	0.0081126	0.0819167	-2.54195
chr6.43936776.43938041	-1.28585	4.26644	-2.75142	0.00811633	0.0819167	-2.63048
chr11.20387053.20388770	1.07238	5.18122	2.75126	0.00811967	0.0819167	-2.6811
chr17.1486772.1492053	-0.644283	6.73611	-2.75107	0.00812381	0.0819174	-3.04563
[truncated: 18,140 more rows]
