# Supplementary material for: Anthracyclines induce global changes in cardiomyocyte chromatin accessibility that overlap with cardiovascular disease loci
Source: PLoS Genet. 2025 Oct 14;21(10):e1011900. doi: 10.1371/journal.pgen.1011900 (PMC12561927; doi:10.1371/journal.pgen.1011900)
Supplement: S19 Table — (XLSX) [file pgen.1011900.s019.xlsx]

## Sheet: Table_S19
Table_S19: Pairwise differential acetylation analysis for EPI vs VEH at 3 hours
peak= Location of region (chromosome.start.end)
peak	logFC	AveExpr	t	P.Value	adj.P.Val	B
chr12.2003542.2005364	1.93183	6.1049	5.08984	4.8906e-06	0.0984821	3.97239
chr14.103551042.103553099	-4.50669	3.86222	-4.62982	2.42742e-05	0.205516	1.24581
chr5.172004871.172007830	1.37575	6.84364	4.33294	6.63775e-05	0.205516	1.57129
chr1.33255503.33257119	1.84815	5.56033	4.32231	6.87776e-05	0.205516	1.56765
chr2.37653917.37656801	1.75873	6.17906	4.29191	7.61244e-05	0.205516	1.48978
chr8.127793920.127796759	2.1086	5.96914	4.27707	7.99817e-05	0.205516	1.43081
chr14.85528338.85535085	1.47248	7.43529	4.2749	8.05606e-05	0.205516	1.38427
chr14.26596659.26598971	1.80509	5.9489	4.24141	9.0044e-05	0.205516	1.34065
chr1.156659728.156670560	-1.30696	7.91907	-4.23541	9.18532e-05	0.205516	1.17643
chr20.23147910.23148553	-4.13012	3.36449	-4.18279	0.000109314	0.220126	0.206873
chr6.144284425.144287438	1.46917	6.53546	4.15126	0.000121275	0.222011	1.03159
chr19.1016610.1017759	-4.2231	3.84575	-4.09326	0.000146674	0.22869	0.020661
chr3.179067400.179072520	1.49095	6.95944	4.07387	0.000156265	0.22869	0.779118
chr2.203327346.203329165	1.8884	5.32373	4.00745	0.000193919	0.22869	0.648292
chr2.84969223.84972805	1.15599	6.95146	3.99601	0.000201236	0.22869	0.521275
chr14.100213948.100214789	-3.93156	4.34898	-3.99597	0.000201262	0.22869	-0.144139
chr5.132495618.132497140	-4.25527	4.11033	-3.98002	0.00021191	0.22869	-0.214788
chr2.128232924.128233802	-4.19581	3.54854	-3.97638	0.000214417	0.22869	-0.233885
chr1.63773654.63776625	1.48598	6.24264	3.97442	0.000215777	0.22869	0.527672
chr17.77408608.77410091	-3.88805	4.05541	-3.91911	0.000257802	0.250262	-0.327638
chr4.138897832.138898461	4.5318	2.80363	3.91528	0.000260988	0.250262	-0.772433
chr3.120348598.120349746	1.98954	4.93174	3.89486	0.000278618	0.254826	0.321846
chr9.19229802.19232454	1.16221	6.47491	3.8812	0.000291056	0.254826	0.203842
chr2.168246115.168248367	1.26243	6.12708	3.86254	0.000308903	0.259182	0.185087
chr5.34914826.34916744	2.02244	5.53638	3.82792	0.000344847	0.277756	0.137939
chr4.85827499.85828171	-3.66645	3.52897	-3.80695	0.000368537	0.277756	-0.646474
chr10.20954412.20955622	-3.82378	3.85329	-3.77012	0.000413995	0.277756	-0.700903
chr4.177441669.177442818	1.63835	5.03428	3.76029	0.000427007	0.277756	-0.0425243
chr10.79379319.79382748	-2.8548	5.80546	-3.75896	0.000428794	0.277756	-0.210057
chr7.130009972.130010954	-3.64859	3.63339	-3.75826	0.000429744	0.277756	-0.740508
chr7.92831806.92837455	1.06648	7.21705	3.7402	0.000454834	0.277756	-0.278204
chr15.84912020.84912823	-3.94587	3.97822	-3.72351	0.000479271	0.277756	-0.777682
chr14.75266725.75267924	-3.85557	4.04441	-3.7052	0.000507527	0.277756	-0.820713
chr1.31750241.31751189	-3.66657	4.00757	-3.69233	0.000528336	0.277756	-0.817897
chr7.87151616.87153599	1.42614	6.00276	3.68926	0.000533411	0.277756	-0.288719
chr17.77145640.77146095	-3.52259	2.7764	-3.68227	0.000545169	0.277756	-0.9117
chr11.2388856.2391677	-3.75053	5.18402	-3.67599	0.000555934	0.277756	-0.809444
chr8.17155774.17157365	1.74834	5.28638	3.6751	0.000557475	0.277756	-0.275464
chr16.24539111.24541307	1.35805	6.15666	3.674	0.000559381	0.277756	-0.364195
chr3.139934642.139935344	-3.65963	3.63969	-3.6737	0.000559909	0.277756	-0.918769
chr11.118908328.118926482	-0.737868	8.82733	-3.67049	0.000565527	0.277756	-0.688646
chr6.87154679.87156872	1.47695	6.29219	3.6603	0.000583716	0.279864	-0.369636
chr12.56266451.56267768	-3.60294	4.69788	-3.65189	0.000599171	0.280593	-0.875227
chr7.118183381.118184935	1.71329	5.14987	3.64208	0.000617673	0.282684	-0.36595
chr2.39435166.39438154	1.39753	6.24753	3.63138	0.000638486	0.285715	-0.460395
chr18.6054254.6055066	-3.62219	3.73492	-3.62327	0.000654691	0.286598	-1.01758
chr16.88303709.88305048	-3.77011	4.53793	-3.6153	0.000671017	0.287495	-0.947572
chr3.8206772.8207603	4.02027	3.79434	3.60645	0.000689585	0.289295	-1.11494
chr3.46858051.46865588	-1.34678	7.29382	-3.59517	0.000713977	0.293415	-0.66252
chr6.43807205.43807949	-3.64901	2.98701	-3.58856	0.000728657	0.293459	-1.09442
chr1.88683132.88685486	1.18613	6.30181	3.56725	0.000777959	0.302861	-0.669473
chr5.57172840.57175270	1.2348	6.3915	3.56042	0.000794423	0.302861	-0.665699
chr12.98643840.98645957	1.6063	6.26981	3.55465	0.000808572	0.302861	-0.632474
chr14.85439221.85441361	1.7042	5.41266	3.55321	0.000812161	0.302861	-0.604627
chr4.145097478.145099190	1.41595	5.82	3.54175	0.000841125	0.304495	-0.690495
chr14.91508775.91511575	1.12031	7.18956	3.53955	0.000846786	0.304495	-0.79841
chr2.121790430.121790972	-3.76295	2.99026	-3.50227	0.00094867	0.328023	-1.2617
chr10.11881510.11882548	-3.3929	3.8509	-3.50146	0.000951007	0.328023	-1.22491
chr8.21918571.21920854	1.28428	5.68405	3.49408	0.000972578	0.328023	-0.804604
chr15.73365095.73370944	1.12673	7.06761	3.49246	0.000977375	0.328023	-0.949678
chr7.5552176.5557449	-1.31858	6.73218	-3.48522	0.000999057	0.329803	-0.859897
chr1.198166924.198168567	2.14661	4.79757	3.47374	0.00103441	0.335966	-0.854974
chr7.1465447.1467605	-2.54184	4.80135	-3.45843	0.00108343	0.345742	-0.968862
chr5.36874961.36878310	1.14572	6.52865	3.44391	0.00113192	0.345742	-1.01536
chr16.69565311.69568052	1.17592	6.48442	3.43838	0.00115093	0.345742	-1.03488
chr16.20805683.20807549	1.36249	5.61866	3.43372	0.0011672	0.345742	-0.93407
chr6.158704219.158704795	-3.5874	2.85408	-3.43191	0.00117356	0.345742	-1.40748
chr12.174784.178078	-1.62225	6.06127	-3.43166	0.00117443	0.345742	-0.927226
chr5.27471754.27474156	1.55223	6.09562	3.42735	0.00118976	0.345742	-0.965016
chr5.157948436.157949251	-3.46487	3.00559	-3.42398	0.00120186	0.345742	-1.43326
chr12.89350516.89355760	0.950956	7.49721	3.41019	0.00125266	0.351531	-1.23262
chr1.9180461.9184174	1.28322	6.60383	3.40906	0.0012569	0.351531	-1.05487
chr17.81579251.81580911	-3.71771	4.36015	-3.39496	0.00131111	0.360424	-1.40294
chr11.118194890.118195934	-3.4543	3.64668	-3.39157	0.0013245	0.360424	-1.43807
chr3.179147204.179149794	1.12392	6.46985	3.38443	0.00135303	0.363279	-1.16729
chr22.49933336.49938081	-1.44898	5.84089	-3.37041	0.00141085	0.367655	-1.0952
chr10.26857608.26861314	1.0825	6.67109	3.36799	0.00142104	0.367655	-1.24658
chr12.67647494.67651508	0.959894	7.08802	3.36727	0.0014241	0.367655	-1.29803
chr10.87860712.87865900	1.11592	7.03141	3.35621	0.00147176	0.370894	-1.29277
chr4.15690183.15692167	1.53861	4.91907	3.35581	0.00147348	0.370894	-1.1185
chr22.27717938.27720076	-3.64463	4.76026	-3.34361	0.00152789	0.370979	-1.51737
chr13.40663666.40667427	1.19024	6.51406	3.34166	0.00153672	0.370979	-1.26315
chr15.70891880.70893161	2.67127	4.29902	3.33936	0.00154724	0.370979	-1.35671
chr12.52146535.52149285	-1.96034	5.58431	-3.33394	0.00157231	0.370979	-1.17259
chr8.133724502.133726028	-3.51386	3.72992	-3.32652	0.00160723	0.370979	-1.6233
chr12.110741667.110743247	1.67586	4.64973	3.32566	0.00161136	0.370979	-1.1865
chr1.117928724.117930361	1.38491	5.12586	3.32188	0.00162947	0.370979	-1.22436
chr19.35748269.35749016	-3.30473	3.97144	-3.32029	0.00163714	0.370979	-1.57707
chr1.222814384.222815481	-3.28678	4.49139	-3.30785	0.00169839	0.370979	-1.58809
chr18.70288279.70290485	1.17462	6.19727	3.3014	0.00173101	0.370979	-1.33819
chr1.1264653.1265715	-3.66625	4.03344	-3.29992	0.00173861	0.370979	-1.60627
chr22.24144214.24148159	-1.54498	6.03718	-3.2947	0.00176555	0.370979	-1.27923
chr22.39723865.39724444	-3.38767	3.29851	-3.29407	0.00176881	0.370979	-1.69764
chr4.152264426.152266156	-3.67881	3.77656	-3.29064	0.00178678	0.370979	-1.67169
chr2.48515583.48516186	-3.25638	3.45196	-3.28748	0.00180347	0.370979	-1.718
chr21.44969517.44970724	-3.492	3.43431	-3.28189	0.00183335	0.370979	-1.6496
chr1.178093153.178097577	1.09896	6.84655	3.27978	0.00184476	0.370979	-1.46462
chr15.90869265.90870212	-3.63253	3.73595	-3.2776	0.0018566	0.370979	-1.71903
chr2.54121435.54125048	1.35027	5.99149	3.27286	0.00188259	0.370979	-1.35321
chr1.156128173.156131072	-2.29876	5.85402	-3.27199	0.00188741	0.370979	-1.38064
chr2.85417835.85419446	-3.18216	4.87028	-3.27101	0.00189284	0.370979	-1.65523
chr12.124554594.124555262	-3.17071	3.56814	-3.26892	0.0019045	0.370979	-1.70324
chr2.179263270.179265197	1.26877	5.57743	3.26408	0.00193169	0.370979	-1.40428
chr6.150142138.150144757	1.59615	5.44239	3.26378	0.00193338	0.370979	-1.34694
chr1.95116781.95118191	1.2641	5.2827	3.2616	0.00194579	0.370979	-1.40562
chr4.140372724.140374495	1.45659	5.78671	3.26037	0.00195281	0.370979	-1.41067
chr2.150484295.150487868	1.1174	6.65347	3.24908	0.00201836	0.371826	-1.51952
chr6.145349865.145350525	-3.38266	2.75625	-3.24828	0.00202308	0.371826	-1.77359
chr10.35089262.35090925	1.62943	5.1804	3.24812	0.00202404	0.371826	-1.37888
chr12.75781103.75782164	-3.34121	3.59861	-3.24692	0.00203113	0.371826	-1.78923
chr9.128688405.128690877	1.33859	5.94241	3.24092	0.00206708	0.37421	-1.49626
chr15.74776831.74777650	-3.25851	3.16468	-3.23856	0.00208132	0.37421	-1.8067
chr7.90595589.90597724	1.34142	5.59954	3.23059	0.0021303	0.375708	-1.47168
chr22.17368562.17371283	1.20455	5.97125	3.22643	0.00215627	0.375708	-1.54262
chr9.34988480.34995861	-0.897711	7.45823	-3.22598	0.00215905	0.375708	-1.67726
chr4.3461357.3462138	-3.48253	2.38364	-3.22515	0.00216428	0.375708	-1.81685
chr4.107863614.107864446	-3.42004	3.89007	-3.22142	0.00218794	0.376569	-1.83271
chr18.26547371.26551163	1.41417	6.42771	3.21678	0.00221764	0.378446	-1.53179
chr7.44135128.44142541	-1.48716	7.07698	-3.20783	0.00227607	0.381954	-1.70783
chr4.168024950.168026596	3.82609	3.89655	3.20782	0.00227613	0.381954	-1.85452
chr2.199954475.199956799	1.26234	5.8765	3.19461	0.00236503	0.385975	-1.58529
chr6.13709859.13712565	1.22387	6.28728	3.19411	0.00236844	0.385975	-1.60136
chrX.115594025.115594994	4.04544	3.60155	3.19253	0.00237929	0.385975	-1.962
chr2.37767989.37768968	-3.23137	3.86105	-3.19208	0.00238236	0.385975	-1.89635
chr5.177132531.177135110	1.29289	5.95896	3.19012	0.00239593	0.385975	-1.6167
chr8.63167709.63170105	1.12747	6.33241	3.18409	0.00243812	0.386299	-1.66394
chr2.217551101.217553435	1.52505	5.67777	3.18354	0.002442	0.386299	-1.5586
chr2.202374980.202377797	0.959267	6.80501	3.18163	0.00245549	0.386299	-1.75452
chr2.217857697.217859385	-3.22525	4.38788	-3.17213	0.00252381	0.393968	-1.85711
chr12.122917561.122918081	-3.20499	2.78136	-3.16913	0.00254571	0.39433	-1.93912
chr3.50264160.50266271	-1.66771	5.76659	-3.16387	0.00258459	0.394335	-1.5899
chr9.98306263.98307298	-3.65708	3.65035	-3.16354	0.00258711	0.394335	-1.92585
chrM.0.16591	0.64464	18.2169	3.16121	0.00260449	0.394335	-5.48968
chr16.67169898.67171241	-3.22765	3.98535	-3.15545	0.00264803	0.397935	-1.90028
chr2.237739100.237739644	-3.21485	2.91961	-3.15279	0.00266838	0.398023	-1.9758
chr11.117221712.117222344	-3.19494	3.38779	-3.14549	0.00272492	0.403469	-1.99123
chr5.135397905.135399880	1.28888	6.07976	3.14011	0.00276741	0.404007	-1.7437
chr7.55127648.55130351	1.51248	5.5011	3.13994	0.00276868	0.404007	-1.67684
chr6.89145614.89147177	1.3049	5.45913	3.13461	0.00281135	0.405419	-1.69007
chr15.38250981.38253596	1.23612	5.85681	3.13371	0.00281863	0.405419	-1.73971
chr11.2301903.2305899	-1.39881	6.01438	-3.13042	0.00284537	0.406363	-1.73463
chr17.16214456.16216287	1.34757	6.26882	3.12027	0.00292924	0.411412	-1.7838
chr9.36074398.36075523	2.08827	4.73198	3.1195	0.00293562	0.411412	-1.70188
chr14.77013836.77014787	-2.98925	3.9172	-3.11874	0.00294202	0.411412	-1.97514
chr14.47437961.47439518	1.59524	4.81168	3.11592	0.00296586	0.411887	-1.70769
chr8.38935907.38938860	-1.78317	6.02851	-3.10771	0.00303619	0.418013	-1.71557
chr7.84194540.84195719	2.71361	4.1141	3.10159	0.00308961	0.418013	-1.86288
chr20.24469299.24470558	-3.20604	3.66975	-3.10116	0.00309345	0.418013	-2.01876
chr10.986298.988940	1.16067	5.93082	3.09665	0.0031334	0.418013	-1.86933
chr19.12782304.12783067	-3.36088	2.57727	-3.09433	0.00315419	0.418013	-2.06877
chr17.45293039.45294064	-3.03267	3.86036	-3.09395	0.00315763	0.418013	-2.0244
chr1.169102402.169103357	-3.00555	4.113	-3.0921	0.00317425	0.418013	-2.01834
chr15.81000626.81002757	1.13907	5.621	3.08917	0.0032008	0.418013	-1.86104
chr11.2460525.2464138	-1.51602	5.65722	-3.08775	0.00321375	0.418013	-1.80714
chr12.52181381.52182468	-3.00317	3.68711	-3.08539	0.00323543	0.418013	-2.03973
chr11.72751697.72752950	-3.2296	4.09561	-3.08339	0.00325387	0.418013	-2.03633
chr4.82372461.82375271	1.14632	6.47929	3.08283	0.00325908	0.418013	-1.95746
chr18.36451317.36452026	-3.17675	3.55987	-3.07976	0.00328754	0.418994	-2.05905
chr19.40777262.40779320	-1.44739	6.05901	-3.07373	0.00334431	0.421415	-1.82459
chr20.54207547.54209237	1.31198	6.15232	3.07147	0.00336577	0.421415	-1.87342
chr3.114615363.114615942	-3.13925	2.93924	-3.0711	0.00336931	0.421415	-2.12713
chr17.28948619.28952953	0.895578	7.23077	3.06852	0.00339409	0.421894	-2.13103
chr10.1055836.1057546	1.38541	5.50928	3.05466	0.00352983	0.430247	-1.89233
chr6.17278434.17279414	-3.15807	3.68604	-3.05237	0.00355275	0.430247	-2.16298
chr17.43406880.43407620	-3.14527	3.2966	-3.05092	0.00356735	0.430247	-2.10226
chr19.5965962.5966805	-2.87184	3.54366	-3.04965	0.00358013	0.430247	-2.11207
chr12.6166909.6168515	-2.97467	5.29595	-3.04946	0.00358202	0.430247	-2.08481
chr12.112418374.112419786	1.46361	5.45139	3.04536	0.00362371	0.430247	-1.88939
chr12.111368489.111369239	-3.1122	3.35493	-3.04062	0.00367247	0.430247	-2.19587
chr20.11216506.11218977	1.34356	5.32332	3.03859	0.00369357	0.430247	-1.94191
chr9.2842970.2845000	1.2212	5.57882	3.03846	0.00369493	0.430247	-1.97271
chr20.62511521.62513209	-3.09155	4.43036	-3.03461	0.00373523	0.430247	-2.11331
chr13.75802541.75807213	0.980684	6.83075	3.03344	0.00374753	0.430247	-2.15745
chr4.98927773.98929786	1.24958	5.8783	3.03141	0.00376899	0.430247	-1.9929
chr2.231665032.231667716	-1.05525	6.39106	-3.02864	0.00379856	0.430247	-2.05651
chr11.16737938.16739927	1.09386	6.19837	3.02741	0.00381166	0.430247	-2.10853
chr4.94451308.94455385	0.930802	7.12431	3.02689	0.0038173	0.430247	-2.23676
chr20.49028860.49029388	3.61369	2.58431	3.023	0.0038592	0.430247	-2.3665
chr21.43864221.43866001	1.46902	4.72624	3.02244	0.00386528	0.430247	-1.94097
chr7.4641570.4642208	-2.9799	3.18377	-3.02219	0.00386803	0.430247	-2.17586
chr18.58862409.58865636	0.907113	7.0694	3.02082	0.00388292	0.430247	-2.18787
chr1.17437372.17440529	1.23139	5.87636	3.01422	0.00395559	0.430247	-2.04184
chr15.64095756.64097255	1.719	4.48794	3.01276	0.00397172	0.430247	-1.93752
chr2.233387342.233388116	-3.03753	3.49484	-3.00992	0.00400355	0.430247	-2.19225
chrX.118726883.118728481	1.43659	5.46453	3.00835	0.00402122	0.430247	-1.98054
chr2.196601470.196602127	-3.27597	3.95937	-3.00821	0.00402273	0.430247	-2.17459
chr11.100809021.100809702	-3.08649	3.18509	-3.00776	0.00402778	0.430247	-2.24734
chr4.82428651.82431462	1.12947	6.30619	3.00643	0.00404291	0.430247	-2.11436
chr3.185823156.185826772	0.856997	7.17089	3.00211	0.00409204	0.430247	-2.29329
chr11.119093976.119095792	1.46408	5.65568	2.99903	0.00412743	0.430247	-2.06277
chr20.35119990.35121925	-3.01932	4.83634	-2.99715	0.0041492	0.430247	-2.19173
chr14.103384951.103386822	1.35036	5.54289	2.9956	0.00416729	0.430247	-2.02808
chr17.39664606.39668619	-1.25995	5.83303	-2.99344	0.00419249	0.430247	-2.07777
chr1.27010048.27011668	-3.1824	4.33245	-2.98938	0.00424033	0.430247	-2.21611
chr17.73480418.73481228	-3.05833	3.53292	-2.98865	0.00424895	0.430247	-2.23595
chr1.245787913.245788929	-3.07942	4.29687	-2.98851	0.00425059	0.430247	-2.22106
chr2.222318716.222321091	1.47343	4.87891	2.98711	0.0042673	0.430247	-2.03188
chr1.176205694.176208026	1.08302	5.88491	2.98543	0.00428729	0.430247	-2.15772
chr2.88041754.88043549	2.40397	4.55482	2.98038	0.00434815	0.430247	-2.10052
chr12.56686859.56689318	1.06589	6.00611	2.97926	0.00436175	0.430247	-2.22083
chr1.101683521.101684200	-3.09296	3.20742	-2.97896	0.00436535	0.430247	-2.29888
chr17.1796405.1797983	-3.28452	4.17841	-2.97818	0.00437482	0.430247	-2.29572
chr19.15330947.15333105	1.38044	5.52227	2.97762	0.00438173	0.430247	-2.05604
chr5.131634496.131636396	1.22479	5.80826	2.97607	0.0044007	0.430247	-2.09717
chr5.151080171.151081832	1.16377	6.17217	2.97257	0.00444377	0.430247	-2.15858
chrX.132216837.132219843	1.12368	6.61284	2.97145	0.00445763	0.430247	-2.24884
chr6.43850912.43851803	-2.90901	3.75739	-2.97132	0.00445919	0.430247	-2.24911
chr7.99141981.99144793	1.06592	6.19827	2.97082	0.00446549	0.430247	-2.18984
chr22.45246121.45246908	-3.38141	2.74314	-2.96888	0.00448956	0.430247	-2.3031
chr1.235502829.235505780	1.01081	6.44549	2.96813	0.00449894	0.430247	-2.22893
chr22.37965426.37966731	-2.86956	3.90923	-2.96466	0.00454259	0.430247	-2.26875
chr7.120856256.120858735	1.21048	6.06266	2.96399	0.00455106	0.430247	-2.15442
chr6.124961579.124964141	1.00846	6.62156	2.96357	0.00455636	0.430247	-2.27362
chr12.14394149.14394904	2.46499	3.88157	2.96231	0.00457232	0.430247	-2.13662
chr1.108199252.108200953	1.26996	5.48451	2.95916	0.00461248	0.431232	-2.13241
chr2.202911175.202912556	1.67385	4.92164	2.95814	0.00462562	0.431232	-2.0627
chr1.201465833.201470260	0.848801	6.98663	2.94962	0.00473621	0.432463	-2.362
chr9.86945444.86948186	1.35044	5.56004	2.94879	0.00474715	0.432463	-2.13229
chr2.217959504.217961492	-1.6932	5.51761	-2.94387	0.00481232	0.432463	-2.0927
chr5.86617722.86619465	1.30101	5.24287	2.94365	0.00481517	0.432463	-2.15019
chr5.139293498.139295046	1.06085	5.85554	2.94225	0.00483387	0.432463	-2.28696
chr10.125895295.125896870	1.51909	5.17712	2.94093	0.00485155	0.432463	-2.11709
chr9.95505868.95509378	0.947946	6.21357	2.93933	0.00487309	0.432463	-2.3096
chr10.32956446.32959276	0.967333	6.51883	2.93931	0.0048733	0.432463	-2.35255
chr21.39450644.39452374	-2.92862	4.53985	-2.9382	0.00488832	0.432463	-2.29501
chr5.102754256.102756435	1.27572	5.95507	2.93794	0.00489187	0.432463	-2.2077
chr9.69296067.69296483	3.3166	3.27927	2.93435	0.00494069	0.432463	-2.42965
chr9.2620979.2624393	1.02088	6.65313	2.9317	0.00497699	0.432463	-2.34612
chr17.40457777.40458755	-3.15259	3.67231	-2.9272	0.00503911	0.432463	-2.34883
chr9.93450541.93453922	1.02248	6.41072	2.92662	0.0050472	0.432463	-2.36597
chr2.128027083.128028730	1.26483	5.47902	2.92457	0.00507581	0.432463	-2.24302
chr2.227471892.227473208	1.46485	5.09345	2.92104	0.00512554	0.432463	-2.16633
chr10.21519816.21520661	-2.88387	3.41932	-2.92092	0.00512722	0.432463	-2.36498
chr20.49186705.49188617	1.3903	5.36157	2.91808	0.00516753	0.432463	-2.2213
chr3.153159877.153163857	0.961883	6.94477	2.91785	0.00517076	0.432463	-2.38222
chr11.106958646.106960815	1.43079	5.15159	2.91727	0.00517906	0.432463	-2.21237
chr12.52025482.52027748	-1.42997	5.34314	-2.91578	0.00520034	0.432463	-2.18998
chr10.86661199.86676237	-0.797477	8.55866	-2.91523	0.00520814	0.432463	-2.75732
chr12.52191491.52195482	-1.31892	6.58803	-2.91414	0.00522383	0.432463	-2.26316
chr17.68732436.68734879	1.14758	6.41383	2.91334	0.00523541	0.432463	-2.33204
chr8.23018967.23019880	-2.78342	3.53237	-2.91194	0.00525561	0.432463	-2.38859
chr13.36918665.36920744	1.262	5.55141	2.91009	0.0052824	0.432463	-2.25372
chr17.17971864.17973156	-2.8911	4.69534	-2.90861	0.00530391	0.432463	-2.36011
chr4.41935070.41935858	2.09167	3.97631	2.908	0.00531279	0.432463	-2.19666
chr7.116952861.116955360	0.980161	6.22346	2.90787	0.00531477	0.432463	-2.38037
chr2.169584274.169585530	1.72097	5.07286	2.90728	0.00532334	0.432463	-2.1744
chr8.13239029.13240176	-3.12546	4.00055	-2.90627	0.00533808	0.432463	-2.3758
chr21.36429669.36430733	-3.07892	4.06355	-2.90545	0.00535013	0.432463	-2.36698
chr15.35713431.35714218	3.35412	3.21429	2.90225	0.00539747	0.432463	-2.50938
chr13.95643585.95644827	2.43191	4.62452	2.90187	0.00540301	0.432463	-2.27287
chr1.114510070.114511941	1.19275	5.49255	2.901	0.00541594	0.432463	-2.27823
chr7.39948567.39952142	0.849407	7.01957	2.8972	0.00547275	0.432463	-2.54518
chr12.46368901.46370108	2.76122	3.53721	2.89682	0.00547845	0.432463	-2.31226
chr7.46461404.46461964	3.72566	2.63657	2.89661	0.00548161	0.432463	-2.68483
chr5.180860475.180861684	1.46313	4.51876	2.89564	0.00549617	0.432463	-2.24765
chr20.6005462.6007778	0.971241	6.32707	2.89545	0.00549907	0.432463	-2.38995
chr16.2603227.2604091	1.88839	4.18354	2.89411	0.00551935	0.432463	-2.20303
chr7.47846105.47847386	1.68012	4.61188	2.88581	0.00564616	0.43707	-2.22578
chr16.68022120.68023860	1.34899	5.30556	2.8858	0.00564643	0.43707	-2.3058
chr14.105086677.105094551	-0.926419	6.96183	-2.8843	0.00566958	0.43707	-2.52235
chr6.150252859.150253810	-2.8481	4.01995	-2.88159	0.00571186	0.43707	-2.42517
chr17.82292241.82293120	-2.81918	3.85004	-2.88111	0.00571927	0.43707	-2.41143
chr17.74430219.74432946	1.27075	6.17164	2.87861	0.00575859	0.43707	-2.37218
chr6.145963457.145964852	-2.82977	4.87967	-2.87844	0.00576124	0.43707	-2.41078
chr1.169202568.169203417	3.56182	2.69405	2.87653	0.00579137	0.43707	-2.56281
chr1.183286904.183287962	-2.91973	4.23912	-2.87339	0.00584127	0.43707	-2.42261
chr13.25301445.25302688	1.37274	4.87403	2.87068	0.00588452	0.43707	-2.30299
chr13.110122710.110123769	-3.07239	3.54824	-2.86987	0.00589763	0.43707	-2.48702
chr10.91161468.91164908	1.16195	6.30544	2.86957	0.0059025	0.43707	-2.43044
chr17.51258950.51261469	1.0721	6.45109	2.86873	0.00591593	0.43707	-2.49112
chr15.43370389.43371702	1.90813	4.4799	2.86855	0.00591886	0.43707	-2.25874
chr18.50967646.50968653	1.41844	5.20516	2.86723	0.0059402	0.43707	-2.29602
chr15.40952801.40953827	-2.70774	4.03175	-2.86719	0.00594091	0.43707	-2.43719
chr10.7797247.7797972	-2.91366	3.90286	-2.86681	0.00594712	0.43707	-2.46067
chr17.17476940.17477513	3.09708	3.64133	2.8606	0.00604848	0.439493	-2.5093
chr5.173839127.173839535	-3.25138	2.95971	-2.85777	0.00609538	0.439493	-2.49283
chr13.68550197.68551200	2.08979	3.9938	2.85765	0.00609734	0.439493	-2.28515
chr1.28552784.28553571	-2.80198	3.67716	-2.85472	0.00614615	0.439493	-2.47089
chr4.54063344.54064932	1.64603	4.93583	2.85391	0.00615965	0.439493	-2.29976
chr1.23402611.23404161	-2.91753	4.71102	-2.85244	0.00618442	0.439493	-2.45143
chr22.38238852.38239810	-2.76966	3.88214	-2.84985	0.00622806	0.439493	-2.47515
chr21.36965988.36967205	1.90913	4.52891	2.84969	0.00623076	0.439493	-2.30617
chr2.32946233.32948318	1.34833	5.77372	2.84749	0.00626804	0.439493	-2.39786
chr2.96257504.96261550	-1.19125	6.2811	-2.84698	0.00627679	0.439493	-2.4307
chr15.43329411.43331031	1.21164	5.14439	2.84458	0.00631788	0.439493	-2.40914
chr12.114443803.114445283	3.73615	3.26438	2.84338	0.00633845	0.439493	-2.57599
chr3.50235831.50238715	-1.61973	5.79345	-2.84325	0.00634072	0.439493	-2.31534
chr6.63634735.63637232	1.09459	5.82	2.8424	0.00635528	0.439493	-2.4647
chr7.30913047.30916434	-1.59311	5.76305	-2.84221	0.0063586	0.439493	-2.32988
chr18.28173971.28179098	0.850797	7.79015	2.84187	0.00636441	0.439493	-2.77094
chr4.185580546.185581356	-3.22698	3.27099	-2.83943	0.00640669	0.439493	-2.54727
chr7.4744488.4745878	-2.83411	4.8856	-2.83932	0.00640867	0.439493	-2.44828
chr1.67684393.67688175	0.843135	7.48347	2.83917	0.00641122	0.439493	-2.68363
chr2.219404464.219410591	-1.05572	6.70184	-2.83886	0.00641659	0.439493	-2.57847
chr3.45551276.45551966	-2.98571	3.41976	-2.83676	0.00645329	0.440508	-2.51122
chr7.29858151.29859225	-3.10305	3.20019	-2.83515	0.00648153	0.440941	-2.55991
chr11.9572348.9578121	0.742508	7.71707	2.8328	0.00652287	0.44226	-2.81909
chr14.69151368.69154098	1.06044	6.30564	2.82863	0.00659687	0.444059	-2.54494
chr4.139665224.139667524	1.14582	5.89272	2.8277	0.00661349	0.444059	-2.50846
chr3.143970660.143975259	0.894958	7.28108	2.82759	0.00661556	0.444059	-2.72322
chr11.103091019.103092890	1.29015	5.41656	2.82629	0.0066388	0.444065	-2.43204
chr4.2977247.2977994	-3.04371	3.29182	-2.82513	0.00665977	0.444065	-2.52885
chrX.154531568.154532847	-2.86739	3.54868	-2.82238	0.00670943	0.4459	-2.5082
chr16.66898652.66906153	-0.829736	7.68456	-2.82019	0.00674921	0.447069	-2.75632
chr9.32550211.32552843	1.10434	5.99205	2.81681	0.00681099	0.449682	-2.51227
chr3.88149304.88150903	1.14105	5.29434	2.81088	0.00692087	0.455443	-2.4945
chr4.15000722.15005557	0.716572	7.60666	2.80715	0.00699081	0.457768	-2.84274
chr1.54581058.54582532	-2.85034	4.66246	-2.80571	0.00701801	0.457768	-2.53048
chr5.79727492.79728384	3.34711	3.46874	2.80537	0.00702441	0.457768	-2.71606
chr19.2059423.2062649	-1.05729	6.4535	-2.80149	0.0070981	0.459872	-2.57451
chr7.148698133.148700156	1.00782	6.23823	2.80087	0.00710997	0.459872	-2.62575
chr6.145813397.145816076	0.960398	6.34572	2.80008	0.0071252	0.459872	-2.64509
chr5.53109129.53110431	1.5287	4.97454	2.79534	0.0072166	0.46059	-2.44912
chr2.224583812.224586075	1.1816	6.08056	2.79482	0.00722673	0.46059	-2.58083
chr16.50367957.50369107	1.9756	4.50507	2.79472	0.00722859	0.46059	-2.41771
chr9.35113896.35116982	-1.4548	6.02758	-2.7938	0.00724652	0.46059	-2.45243
chr9.133873871.133875414	-2.82646	3.99748	-2.79358	0.00725068	0.46059	-2.56506
chr9.137673616.137675257	-2.76247	3.83581	-2.79001	0.00732065	0.461676	-2.57418
chr8.94059203.94060280	-2.80056	4.4655	-2.78949	0.00733079	0.461676	-2.57309
chr7.538092.540452	-1.194	5.80515	-2.7892	0.00733656	0.461676	-2.56584
chr1.44804842.44814090	-0.984785	7.10765	-2.78781	0.00736387	0.461951	-2.66233
chr6.75490652.75492082	1.34574	5.40947	2.785	0.00741959	0.462888	-2.51318
chr4.147776596.147777644	-3.09269	3.41688	-2.78385	0.00744251	0.462888	-2.64004
chr6.18584837.18585582	-3.08073	3.21519	-2.78359	0.00744777	0.462888	-2.64107
chr7.8261193.8262718	1.19473	5.21082	2.78164	0.00748683	0.463884	-2.57542
chr9.127561224.127562583	-3.10463	4.42441	-2.77999	0.00752005	0.464513	-2.58904
chr22.38784856.38786883	-2.1251	4.89075	-2.77839	0.00755231	0.465079	-2.47183
chr1.117365877.117368237	1.26969	5.69455	2.77573	0.00760634	0.466445	-2.52513
chrX.103376049.103377584	1.26517	5.69809	2.77502	0.00762082	0.466445	-2.56586
chr10.122126739.122128933	-1.4724	5.79562	-2.77188	0.007685	0.467482	-2.49204
chr12.19129382.19131418	1.14207	6.07221	2.77117	0.00769956	0.467482	-2.63174
chr9.126587366.126588503	-2.97444	3.26266	-2.77025	0.00771861	0.467482	-2.66542
chr14.24965590.24966835	-2.73922	4.17295	-2.76967	0.00773062	0.467482	-2.61641
chr11.45048701.45049660	-2.84439	3.31509	-2.766	0.00780675	0.469645	-2.68698
chr19.37654665.37656243	1.30343	4.95772	2.76507	0.00782609	0.469645	-2.55094
chr6.43936776.43938041	-2.98498	4.26644	-2.76404	0.00784766	0.469645	-2.6122
chrX.155719034.155719529	-2.92738	3.09114	-2.76239	0.00788226	0.469645	-2.69088
chr11.100686714.100688428	1.30231	5.59005	2.75986	0.00793565	0.469645	-2.55706
chr6.83192718.83194416	1.18076	5.63047	2.75952	0.00794295	0.469645	-2.58909
chr2.33598616.33599833	1.3648	4.88598	2.75912	0.00795144	0.469645	-2.51971
chr1.85199941.85202204	0.977417	6.40296	2.75905	0.00795297	0.469645	-2.72707
chr8.17246072.17248317	1.32986	5.77671	2.75772	0.00798118	0.469933	-2.61677
chr19.1065159.1066490	-2.77606	4.00599	-2.75614	0.00801482	0.470538	-2.6308
chr11.32892171.32894361	1.11375	5.86961	2.75465	0.00804664	0.470985	-2.65903
chr19.48332615.48334106	-2.72806	4.51836	-2.75315	0.00807891	0.470985	-2.63481
chrX.21756374.21759088	0.957127	6.51743	2.75252	0.0080926	0.470985	-2.82092
chr2.219497511.219499262	-1.97084	5.5225	-2.74686	0.00821547	0.476032	-2.5218
chr8.132758842.132759683	2.22772	3.39604	2.74377	0.00828313	0.476032	-2.54798
chr17.68514807.68515801	2.78839	3.98885	2.74033	0.0083593	0.476032	-2.67558
chr11.65084092.65084729	-2.70662	3.71901	-2.7396	0.00837539	0.476032	-2.67694
chr2.238425720.238428510	0.948611	6.27218	2.73867	0.00839629	0.476032	-2.77519
chr8.58658442.58660504	0.916653	6.35331	2.73848	0.00840045	0.476032	-2.78161
chr4.48778756.48781315	1.04077	6.15816	2.73417	0.00849702	0.476032	-2.75214
chr11.117197627.117202667	-0.961925	6.82673	-2.73285	0.00852679	0.476032	-2.84212
chr8.42719827.42721691	-2.83783	4.57773	-2.73139	0.00855993	0.476032	-2.67893
chr12.124500075.124501594	-2.47654	4.42421	-2.72832	0.00862981	0.476032	-2.59055
chr2.160351981.160353567	1.87829	4.67191	2.727	0.00866014	0.476032	-2.55885
chr10.30348519.30349354	1.94308	4.1789	2.72694	0.0086615	0.476032	-2.56273
chr3.197030760.197032184	-2.97789	4.38238	-2.7259	0.00868536	0.476032	-2.6914
chr15.50907612.50909940	1.05626	5.63848	2.72558	0.00869285	0.476032	-2.72567
chr15.40754503.40755383	1.9141	4.14969	2.72387	0.00873233	0.476032	-2.56734
chr8.143942033.143946881	-0.909904	6.34459	-2.72363	0.00873778	0.476032	-2.84824
chr16.4981793.4982877	-2.76435	3.6921	-2.72362	0.00873791	0.476032	-2.69125
chr1.229625071.229626838	1.44807	5.26477	2.72357	0.00873911	0.476032	-2.62353
chr13.114098167.114099534	-3.09455	4.0363	-2.72312	0.00874953	0.476032	-2.68713
chr12.111033826.111035810	1.65585	5.02916	2.72282	0.00875644	0.476032	-2.57941
chr18.7566183.7569422	0.951763	6.32631	2.72183	0.00877959	0.476032	-2.82977
chr13.27619847.27622568	0.906173	6.46396	2.72087	0.00880192	0.476032	-2.89
chr22.31121923.31123351	-2.7669	4.22557	-2.72012	0.00881942	0.476032	-2.68988
chr1.161201616.161203021	1.56441	4.83404	2.7199	0.00882445	0.476032	-2.59764
chr2.676101.677833	-1.04002	6.31957	-2.71694	0.00889378	0.476032	-2.76541
chr11.10302151.10308685	0.913103	7.17695	2.71508	0.00893757	0.476032	-2.89382
chr1.178340937.178341932	1.62245	4.40534	2.71499	0.00893964	0.476032	-2.58409
chr16.4804140.4805445	-2.28221	4.42149	-2.71461	0.00894868	0.476032	-2.6353
chr8.11691642.11712767	0.658572	9.86421	2.71387	0.00896623	0.476032	-3.48076
chr5.143199651.143201591	2.33077	4.93968	2.71358	0.00897318	0.476032	-2.6215
chr19.14495418.14496415	-2.72386	3.76251	-2.71145	0.00902378	0.476032	-2.70788
chr4.15681194.15683202	1.01668	5.96855	2.71109	0.00903241	0.476032	-2.79757
chr2.68062351.68063345	1.88477	4.36132	2.7108	0.00903913	0.476032	-2.59778
chr2.84946102.84947045	-3.03482	3.60211	-2.71053	0.00904572	0.476032	-2.73117
chr5.139131296.139132302	-2.83938	3.41978	-2.70969	0.00906581	0.476032	-2.7356
chr22.38068416.38070503	-1.77372	5.02692	-2.70942	0.00907222	0.476032	-2.59539
chr17.75182051.75183660	1.15843	5.20808	2.70885	0.00908597	0.476032	-2.70949
chr6.170552334.170555044	0.989764	5.91223	2.70811	0.00910366	0.476032	-2.80855
chr17.3926882.3928799	-1.40409	5.53741	-2.70808	0.00910434	0.476032	-2.65534
chr6.165660374.165664683	1.16622	6.31316	2.70616	0.00915058	0.476032	-2.80411
chr2.177211132.177214778	1.08567	6.41165	2.70612	0.00915154	0.476032	-2.84797
chr11.30889306.30890052	-2.9234	3.13893	-2.70368	0.00921056	0.476032	-2.77834
chr1.37946064.37947617	1.48188	4.48834	2.70104	0.00927485	0.476032	-2.64195
chr12.56157483.56161977	-1.03452	6.75594	-2.70098	0.00927627	0.476032	-2.8468
chr2.11343198.11346092	0.866893	6.43515	2.70076	0.00928178	0.476032	-2.91869
chr6.34791342.34793377	1.05056	5.91682	2.70014	0.009297	0.476032	-2.78944
chrX.68498464.68499391	1.6381	4.30298	2.69926	0.00931852	0.476032	-2.62779
chr17.50177598.50178972	-2.4586	4.57818	-2.69919	0.00932024	0.476032	-2.69744
chr7.30027826.30029326	1.27147	5.1567	2.69756	0.00936037	0.476032	-2.67918
chr2.60549803.60551908	1.07234	5.26901	2.69752	0.00936132	0.476032	-2.74538
chr8.32588937.32589888	-2.71536	3.32617	-2.69129	0.0095159	0.482674	-2.7754
chr2.62825239.62827763	1.28466	5.24928	2.68781	0.00960346	0.483077	-2.73852
chr19.5880087.5881100	-2.68806	3.70781	-2.68738	0.00961413	0.483077	-2.7574
chr11.113384573.113385453	-3.11294	3.49662	-2.68736	0.00961463	0.483077	-2.80279
chr19.21358851.21359799	1.84837	4.6575	2.68716	0.0096198	0.483077	-2.65432
chr12.74530439.74531090	3.86403	2.78259	2.68516	0.00967046	0.484413	-2.95782
chr2.215021963.215023434	1.80284	4.57758	2.68401	0.00969976	0.484675	-2.64958
chr1.31703596.31704540	-2.95345	3.2013	-2.68215	0.00974713	0.485114	-2.82761
chr1.203555238.203560005	-0.931127	6.44781	-2.68177	0.00975672	0.485114	-2.88402
chr6.75600972.75603748	0.86549	6.60971	2.6796	0.00981263	0.485813	-2.9373
chr19.13052784.13056177	-1.13289	6.19921	-2.67933	0.00981942	0.485813	-2.80485
chr4.44678078.44679386	1.13017	5.83346	2.67841	0.00984316	0.485813	-2.80732
chr22.46563481.46564504	-2.76692	3.57651	-2.67715	0.00987573	0.486229	-2.77783
chr2.212536143.212539677	1.07203	6.25063	2.67363	0.00996733	0.488797	-2.91296
chr9.124132327.124133180	-2.8962	3.22196	-2.67313	0.00998016	0.488797	-2.78949
chrX.21779040.21779557	2.48653	2.98608	2.67235	0.0100007	0.488797	-2.74568
chr1.35769221.35770132	-2.6607	3.88793	-2.66797	0.0101161	0.491423	-2.80261
chr6.17705166.17707122	1.09906	5.74478	2.66689	0.0101445	0.491423	-2.86101
chr11.66637981.66639980	1.4007	5.30856	2.66654	0.0101539	0.491423	-2.7425
chr9.106859914.106865280	0.903066	6.56082	2.66642	0.010157	0.491423	-2.96249
chr3.186427445.186428191	-3.04382	3.04853	-2.66461	0.0102053	0.491423	-2.84177
chr11.122099118.122102651	0.909636	6.55904	2.66452	0.0102077	0.491423	-2.99241
chr15.68699777.68701245	-1.81645	4.65163	-2.66386	0.0102253	0.491423	-2.68837
chr19.45097755.45098856	-2.74308	4.21671	-2.66147	0.0102893	0.492772	-2.79776
chr19.10835247.10837049	-1.39029	6.09822	-2.66099	0.0103023	0.492772	-2.79093
chr5.78345092.78346193	1.18438	5.66162	2.65966	0.0103379	0.492805	-2.83096
chr8.140047070.140047754	-2.82835	3.34326	-2.65864	0.0103655	0.492805	-2.82284
chr1.111448494.111450248	1.20349	5.84693	2.65743	0.0103984	0.492805	-2.85269
chr17.78186845.78187296	-3.01051	2.82343	-2.65646	0.0104246	0.492805	-2.86222
chr18.3447250.3454312	0.684705	8.03708	2.6554	0.0104536	0.492805	-3.27989
chr10.9824686.9826009	2.36944	4.91421	2.65492	0.0104665	0.492805	-2.73915
chr19.16457187.16458753	-2.7635	4.13815	-2.65464	0.0104743	0.492805	-2.81453
chr5.42423128.42424464	1.64308	4.75633	2.6532	0.0105137	0.492916	-2.73125
chr2.162966885.162968053	-2.88461	3.84363	-2.65277	0.0105256	0.492916	-2.82095
chr7.36207941.36208752	-2.70264	3.80082	-2.64923	0.0106229	0.49632	-2.84421
chr2.218216556.218218894	1.15071	5.75334	2.64683	0.0106897	0.497047	-2.90438
chr19.11141925.11143982	-1.2723	6.28731	-2.64466	0.0107502	0.497047	-2.82188
chr19.47165367.47166454	1.84753	3.7563	2.64363	0.010779	0.497047	-2.7287
chr4.83455388.83456718	1.4759	5.0577	2.6432	0.010791	0.497047	-2.75279
chr6.52419487.52421011	1.31483	5.43773	2.6421	0.0108219	0.497047	-2.79465
chr4.151806281.151808202	1.26781	5.11779	2.64052	0.0108666	0.497047	-2.87672
chr13.83941413.83942255	3.49008	3.28739	2.64018	0.0108762	0.497047	-3.06216
chr2.148020029.148022196	1.07839	6.01895	2.63931	0.0109007	0.497047	-2.94346
chr17.47649002.47651140	0.995029	6.09022	2.63638	0.0109841	0.497047	-2.95552
chr2.39631674.39632383	-2.83764	3.29821	-2.63614	0.010991	0.497047	-2.89907
chr5.149380290.149384252	-1.29574	6.24682	-2.63583	0.0109997	0.497047	-2.90653
chrX.136146755.136148006	1.44969	5.05254	2.63486	0.0110275	0.497047	-2.82723
chr6.159726272.159728161	0.885025	6.21743	2.63476	0.0110304	0.497047	-3.04484
chr21.43775828.43776852	-2.48498	4.49111	-2.63466	0.0110333	0.497047	-2.81528
chr16.67916776.67918616	-2.1231	5.00372	-2.634	0.011052	0.497047	-2.75918
chr2.42924195.42925784	-2.58177	4.60182	-2.63338	0.01107	0.497047	-2.83806
chr18.35971948.35973244	1.45856	4.79346	2.63305	0.0110795	0.497047	-2.78006
chr12.108561909.108563809	0.965909	6.05285	2.63293	0.0110828	0.497047	-2.988
chr2.229920073.229923252	1.06066	6.19335	2.63184	0.0111143	0.497353	-2.96378
chr19.46131501.46134931	1.008	6.84401	2.63055	0.0111514	0.49736	-3.03235
chr3.100709053.100711163	0.995288	5.84531	2.62953	0.0111811	0.49736	-2.96005
chr1.31370706.31375095	-0.898596	6.78862	-2.62927	0.0111886	0.49736	-3.08531
chr6.62998809.63000284	1.11295	5.76588	2.62836	0.011215	0.497383	-2.89009
chr16.1689017.1689851	-2.82006	4.13808	-2.62755	0.0112385	0.497383	-2.85132
chr3.61560739.61562854	1.4788	5.14627	2.62617	0.0112788	0.498073	-2.81386
chr17.29107177.29108923	-2.70679	4.28166	-2.62455	0.0113264	0.49908	-2.8749
chr11.16603405.16608162	0.817267	6.7581	2.62234	0.0113914	0.499174	-3.13406
chr9.96618389.96620114	1.38558	5.04441	2.62197	0.0114023	0.499174	-2.81755
chr10.6088804.6089971	1.37276	4.88393	2.62195	0.0114029	0.499174	-2.84341
chr19.1863444.1865146	-2.76947	4.9181	-2.61906	0.0114885	0.501832	-2.86304
chr16.75243543.75247977	-0.871587	6.61379	-2.61745	0.0115363	0.50283	-3.08483
chr12.2998365.3000125	-2.86735	5.12755	-2.61407	0.0116376	0.50456	-2.86897
chr11.2314484.2315677	-2.60175	3.58881	-2.61407	0.0116377	0.50456	-2.88228
chr11.111988572.111989360	2.04668	3.97724	2.61293	0.0116719	0.50456	-2.80907
chr6.160029814.160031035	-2.75255	3.90287	-2.61237	0.0116889	0.50456	-2.88198
chr19.48954068.48956531	0.993403	6.38827	2.61196	0.0117013	0.50456	-3.01377
chr8.73292782.73296012	0.852923	7.08568	2.60996	0.011762	0.506091	-3.15894
chr20.58388995.58390072	1.18399	5.26231	2.60875	0.0117985	0.506582	-2.95445
chr7.129824896.129826087	-2.62631	4.03638	-2.60656	0.0118656	0.508376	-2.89095
chr19.18300796.18301597	-2.67236	3.8883	-2.60497	0.0119144	0.50873	-2.89445
chr7.24572542.24574810	1.32584	5.2783	2.60347	0.0119603	0.50873	-2.85901
chr2.20616837.20620230	-1.36762	5.92073	-2.60313	0.011971	0.50873	-2.87782
chr5.54049402.54050603	1.29411	4.45545	2.603	0.0119749	0.50873	-2.89931
chr1.207049611.207051643	1.08721	5.36334	2.60178	0.0120126	0.509258	-2.97543
chr5.120447705.120448313	-2.61478	3.79767	-2.59957	0.0120811	0.509568	-2.93033
chr16.47459543.47462271	0.865992	6.44001	2.59897	0.0120999	0.509568	-3.12322
chr13.48974911.48977160	1.11788	5.94208	2.59857	0.0121125	0.509568	-3.00352
chr14.99578280.99581183	-1.05765	6.31197	-2.59703	0.0121606	0.509568	-3.0165
chr8.104072041.104074252	1.31784	5.74263	2.59489	0.0122278	0.509568	-2.91199
chr10.43891928.43893019	-2.54758	4.53424	-2.59066	0.0123615	0.509568	-2.91907
chrX.135003917.135004599	-2.67037	3.91361	-2.59046	0.0123677	0.509568	-2.92299
chr19.45902633.45903195	-2.48457	3.90876	-2.58986	0.0123867	0.509568	-2.92799
chr19.19461370.19465561	-1.17715	6.32876	-2.58953	0.0123974	0.509568	-3.05755
chr19.44304273.44305101	-2.59953	3.57633	-2.58939	0.0124019	0.509568	-2.93598
chr18.3260212.3264819	0.759346	7.3083	2.58879	0.012421	0.509568	-3.2686
chr9.121200721.121202389	0.947597	6.08449	2.58805	0.0124445	0.509568	-3.08859
chr18.33577458.33579975	0.846848	6.63413	2.58785	0.012451	0.509568	-3.15763
chr22.21567543.21569157	1.01079	5.72011	2.58699	0.0124784	0.509568	-3.04738
chr17.57851350.57852579	-2.44804	4.88611	-2.58664	0.0124898	0.509568	-2.92554
chr12.96398742.96401321	1.0674	6.12471	2.58636	0.0124987	0.509568	-3.04399
chr8.30743610.30744461	2.02942	3.92162	2.58608	0.0125075	0.509568	-2.85144
chr1.93344992.93347068	1.09668	5.55605	2.58597	0.0125112	0.509568	-2.99926
chr5.171418550.171421744	-1.46539	5.29005	-2.58538	0.0125301	0.509568	-2.87583
chr10.20598544.20599241	-2.59653	3.98612	-2.58516	0.0125373	0.509568	-2.94547
chr13.45119702.45121239	1.36137	4.83697	2.58319	0.0126008	0.509568	-2.90684
chr15.58527652.58528959	-2.59112	3.94012	-2.58279	0.0126137	0.509568	-2.93274
chr14.23070355.23072674	1.13589	5.42508	2.58235	0.0126281	0.509568	-2.97616
chr7.77536157.77539208	0.885273	6.4441	2.58022	0.0126972	0.509568	-3.17289
chr9.22446710.22448153	1.42818	4.68571	2.57873	0.0127457	0.509568	-2.88393
chr10.63464378.63466678	1.10025	5.97891	2.57789	0.0127734	0.509568	-3.02132
chr7.121437922.121438779	-2.57911	3.96855	-2.57762	0.012782	0.509568	-2.96044
chr1.174998684.175000670	-1.25152	6.48256	-2.5774	0.0127891	0.509568	-2.9812
chr17.950516.952102	-1.94418	4.91249	-2.57685	0.0128072	0.509568	-2.86313
chr11.35549833.35550396	-2.61872	3.04359	-2.5755	0.0128516	0.509568	-2.95913
chr2.216936784.216937442	-2.57038	3.6275	-2.57536	0.0128563	0.509568	-2.95124
chr4.30717099.30724781	0.72136	7.64057	2.57458	0.0128819	0.509568	-3.39427
chr12.121761115.121762993	-1.71471	5.00692	-2.5734	0.012921	0.509568	-2.86844
chr5.175590195.175591367	-2.65154	3.7279	-2.5733	0.0129242	0.509568	-2.95333
chr9.120918717.120919953	-2.36037	4.60035	-2.573	0.0129344	0.509568	-2.90337
chr4.73257283.73260105	0.898603	6.32133	2.57276	0.012942	0.509568	-3.17562
chr10.52313231.52315349	1.15687	5.29654	2.57214	0.0129627	0.509568	-3.01513
chr1.26899559.26900488	1.80382	4.16846	2.57106	0.0129984	0.509568	-2.87145
chr19.11155473.11156424	-2.3589	4.26115	-2.57011	0.0130304	0.509568	-2.94427
chr19.11538304.11540894	-1.29328	5.5462	-2.57005	0.0130321	0.509568	-2.95487
chr17.29566170.29569648	0.93346	6.20877	2.56558	0.0131821	0.514433	-3.15826
chr18.36828368.36829815	1.24169	5.24024	2.56309	0.013266	0.514677	-2.97627
chr9.98480694.98481474	3.359	2.24755	2.5621	0.0132997	0.514677	-3.17042
chr9.94945456.94946413	-2.67012	3.64135	-2.56186	0.013308	0.514677	-2.97827
chr20.33437402.33438182	-2.51785	3.39063	-2.56161	0.0133163	0.514677	-2.98212
chr8.60678107.60681349	0.97445	6.15326	2.56042	0.0133567	0.514677	-3.20249
chr12.91902783.91904020	2.51586	4.15311	2.5601	0.013368	0.514677	-2.95396
chr8.74281049.74282286	-2.54629	3.9601	-2.55981	0.0133779	0.514677	-2.99813
chr16.1959419.1960095	-2.52327	3.88179	-2.55937	0.0133928	0.514677	-2.97066
chr14.54675518.54677669	1.21052	5.36267	2.55765	0.0134517	0.515498	-2.97393
chr1.226061314.226063786	1.04646	6.10529	2.55663	0.0134867	0.515498	-3.13637
chr20.3159006.3160093	1.5621	4.7535	2.55597	0.0135094	0.515498	-2.93684
chr6.140537223.140538483	1.27945	5.28656	2.55576	0.0135166	0.515498	-3.03608
chr13.22428044.22428823	-2.61419	3.53432	-2.55358	0.013592	0.517279	-2.98598
chr11.44066004.44066626	-2.82793	2.90778	-2.55293	0.0136146	0.517279	-3.02732
chr15.39919515.39920286	2.59906	3.30509	2.54938	0.013738	0.520983	-2.9846
chr17.8175831.8177122	1.28941	4.64166	2.54735	0.0138092	0.522177	-3.00225
chr3.173659650.173662241	1.18757	5.56619	2.54701	0.0138213	0.522177	-3.03893
chr14.23429960.23440270	-0.782441	7.68899	-2.5461	0.0138534	0.522352	-3.50332
chr12.122526120.122527862	0.958213	6.04213	2.5454	0.0138779	0.522352	-3.17365
chr1.39154541.39155157	-2.69044	2.99587	-2.54298	0.0139635	0.523008	-3.05156
chr11.66326526.66327419	-2.62916	3.42079	-2.54247	0.0139818	0.523008	-3.00373
chr11.35617839.35620569	1.11376	5.5995	2.54012	0.0140654	0.523008	-3.0938
chr13.99085755.99088277	1.20479	5.80448	2.53958	0.0140849	0.523008	-3.08102
chr5.126676308.126678000	1.80158	4.24306	2.53913	0.0141011	0.523008	-2.93383
chr16.89921040.89924044	-1.55146	5.99582	-2.5391	0.0141022	0.523008	-3.00577
chr10.86520647.86522781	0.949286	5.88195	2.53879	0.0141132	0.523008	-3.16161
chr15.64988942.64990448	-2.79375	4.60189	-2.53836	0.0141287	0.523008	-3.00948
chr15.92906151.92908644	1.77157	5.1099	2.53835	0.014129	0.523008	-2.94585
chr16.64437296.64438351	1.67146	5.11785	2.53604	0.014212	0.523776	-2.9664
chr18.10121908.10122722	-2.77934	3.07471	-2.53452	0.0142671	0.523776	-3.01805
chr18.50281004.50282091	-2.66779	4.05993	-2.53427	0.0142759	0.523776	-3.02772
chr21.44982564.44983769	-2.57777	3.58478	-2.53404	0.0142841	0.523776	-3.0188
chr3.14373872.14375765	-1.77134	5.17198	-2.53403	0.0142846	0.523776	-2.94565
chr1.234604536.234614096	0.695137	8.26732	2.53342	0.0143067	0.523776	-3.54852
chr11.10807502.10810061	0.818405	6.59668	2.53212	0.0143541	0.523776	-3.297
chr20.62360985.62369788	-0.728704	7.32312	-2.5314	0.0143801	0.523776	-3.41092
chr20.45357736.45359116	-2.52028	3.91525	-2.5313	0.0143839	0.523776	-3.02179
chr2.120912495.120913280	-2.57188	3.70723	-2.52974	0.0144409	0.524218	-3.02968
chr12.106245779.106249196	0.820413	6.27949	2.52774	0.0145144	0.524218	-3.2554
chr3.12662670.12665011	0.792523	6.45175	2.52627	0.0145684	0.524218	-3.28674
chr2.65226959.65228873	1.03212	5.54297	2.52611	0.0145743	0.524218	-3.13718
chr17.32876253.32877393	-2.39338	4.59269	-2.526	0.0145784	0.524218	-3.02298
chr9.21334494.21335620	1.23775	5.1649	2.52564	0.0145918	0.524218	-3.07781
chr1.179081512.179083183	1.04295	5.47504	2.52401	0.0146521	0.524218	-3.14059
chr22.24977110.24978052	2.11885	3.66988	2.52186	0.0147318	0.524218	-2.97115
chr12.6927457.6929607	1.01898	5.7454	2.52139	0.0147494	0.524218	-3.1569
chr10.22340413.22341467	2.20812	4.12582	2.52116	0.0147582	0.524218	-2.9949
chr1.6353741.6354227	-2.54452	2.74909	-2.52027	0.0147912	0.524218	-3.04111
chr1.230865890.230870179	0.710891	7.13617	2.52025	0.014792	0.524218	-3.42045
chr17.17505906.17507870	-2.389	4.55521	-2.51947	0.0148213	0.524218	-3.01185
chrX.123959277.123963509	0.822339	7.09013	2.51896	0.0148404	0.524218	-3.41691
chr1.151399204.151400194	1.69718	3.85991	2.51892	0.0148417	0.524218	-2.97468
chr1.100265808.100267096	1.17484	5.18509	2.51782	0.0148831	0.524218	-3.1152
chr17.42141540.42143277	-1.81701	4.97019	-2.51618	0.0149451	0.524218	-2.9765
chr22.46035691.46036571	-2.43691	4.4631	-2.51571	0.0149629	0.524218	-3.03693
chr15.34038024.34040086	1.03866	5.6974	2.51567	0.0149643	0.524218	-3.16723
chr17.77602136.77602693	-2.73786	2.94372	-2.51519	0.0149824	0.524218	-3.0924
chr2.46645534.46646323	2.70458	3.51526	2.51486	0.0149947	0.524218	-3.10073
chr6.7389096.7390529	1.14851	5.55552	2.51462	0.0150039	0.524218	-3.14002
chr12.69687930.69690197	1.15989	5.52581	2.5142	0.0150197	0.524218	-3.15473
chr2.181891467.181893023	1.0118	5.76313	2.51389	0.0150316	0.524218	-3.16858
chr18.21612186.21612768	-2.44573	3.85464	-2.51303	0.0150642	0.524218	-3.05504
chr7.42931721.42933542	1.04004	5.78939	2.51281	0.0150728	0.524218	-3.193
chr2.173075002.173077287	0.936535	6.35509	2.50933	0.0152056	0.525838	-3.3118
chr6.111481402.111485169	0.742817	6.8745	2.50907	0.0152157	0.525838	-3.4171
chr2.191854364.191855729	1.83903	4.68391	2.50902	0.0152176	0.525838	-2.99031
chr15.85617929.85619412	1.99193	4.46337	2.50885	0.0152239	0.525838	-2.99149
chr3.196431284.196432842	1.18243	5.53842	2.50756	0.0152738	0.526262	-3.11442
chr13.32585773.32588039	1.13034	5.61029	2.5065	0.0153147	0.526262	-3.13581
chr20.33788997.33790002	-2.58014	4.66936	-2.50404	0.0154097	0.526262	-3.05873
chr11.14357801.14359662	1.05515	5.64272	2.50391	0.0154147	0.526262	-3.16111
chr7.99374935.99375565	-2.54692	3.58113	-2.50295	0.0154519	0.526262	-3.07005
chr11.62552938.62554516	-1.26561	5.49545	-2.50289	0.0154545	0.526262	-3.09856
chr8.141127191.141129834	-1.01823	6.24397	-2.50276	0.0154597	0.526262	-3.19245
chr3.50600311.50602825	-1.17898	5.68493	-2.50073	0.0155385	0.526262	-3.14109
chr20.33433298.33434355	-2.52551	3.99297	-2.50043	0.0155503	0.526262	-3.07282
chr4.38050272.38051270	1.73231	4.47404	2.499	0.0156065	0.526262	-3.01145
chr19.57362982.57364112	-2.5906	4.43367	-2.4987	0.0156183	0.526262	-3.06987
chr8.58526945.58527668	-2.89911	2.47855	-2.49853	0.0156247	0.526262	-3.11458
chr10.89701196.89701936	1.6186	4.45517	2.49793	0.0156487	0.526262	-3.02161
chr17.50541801.50542242	-2.73623	3.06854	-2.49765	0.0156597	0.526262	-3.13186
chr3.51994711.51996064	-2.5314	4.395	-2.49717	0.0156785	0.526262	-3.07536
chr8.66428004.66430501	1.04009	5.74382	2.49634	0.0157112	0.526262	-3.17597
chr11.63938226.63939442	-2.41728	4.19531	-2.4956	0.0157404	0.526262	-3.07992
chr10.67695353.67696555	1.77297	4.45483	2.49539	0.0157486	0.526262	-3.01707
chr17.10697019.10698572	0.917361	5.70132	2.49417	0.0157973	0.526262	-3.26566
chr3.39406353.39407455	1.34664	5.04488	2.49411	0.0157996	0.526262	-3.11845
chr19.41439532.41440261	-2.65648	4.22457	-2.49225	0.0158735	0.526262	-3.08231
chr12.76558479.76560612	1.00825	6.21215	2.49201	0.0158833	0.526262	-3.2474
chr2.19900678.19902642	1.07021	5.75898	2.49173	0.0158942	0.526262	-3.24066
chr10.33333528.33337859	0.865959	6.92714	2.49135	0.0159096	0.526262	-3.44439
chr9.69324140.69326772	0.956653	6.22203	2.49042	0.0159467	0.526262	-3.32422
chr16.47142972.47144727	1.09298	5.28775	2.48951	0.015983	0.526262	-3.18719
chr12.65169333.65170830	1.12853	5.28237	2.48918	0.0159964	0.526262	-3.15064
chr10.24721216.24725223	0.804876	6.59866	2.48712	0.0160793	0.526262	-3.37104
chr1.44531821.44532836	-2.69461	3.82317	-2.48706	0.0160819	0.526262	-3.10155
chr5.163436637.163439333	0.934029	6.66187	2.48704	0.0160826	0.526262	-3.33595
chr6.54846225.54847466	1.64689	4.54927	2.48639	0.0161086	0.526262	-3.03666
chr18.33560447.33562447	1.32899	5.50277	2.48605	0.0161223	0.526262	-3.10046
chr16.88764708.88765611	-2.58313	3.31284	-2.48602	0.0161235	0.526262	-3.09683
chr19.50384001.50385011	-2.71667	4.16105	-2.48599	0.0161247	0.526262	-3.0895
chr1.31714132.31716032	-1.13065	6.18055	-2.48466	0.0161787	0.526465	-3.18215
chr19.35628321.35629714	-2.62878	4.24756	-2.48431	0.016193	0.526465	-3.1018
chr10.63268715.63269741	1.3081	5.06954	2.48267	0.0162599	0.526465	-3.11809
chr6.89347786.89349439	1.32921	4.66098	2.48255	0.0162647	0.526465	-3.14083
chr8.141289963.141290825	-2.66701	3.53671	-2.48227	0.0162758	0.526465	-3.10245
chr7.100584315.100587055	-1.21117	6.00723	-2.48112	0.0163229	0.526465	-3.21791
chr7.21579309.21580936	-2.56251	4.11503	-2.481	0.016328	0.526465	-3.11428
chr17.2396142.2402618	-0.78806	7.24785	-2.4807	0.0163401	0.526465	-3.46315
chr19.5090763.5092370	-2.00656	4.49098	-2.47851	0.0164299	0.528039	-3.04933
chr12.66823557.66824527	1.38353	4.53603	2.47775	0.0164613	0.528039	-3.09013
chr12.67068163.67070590	1.06486	5.28155	2.47667	0.0165057	0.528039	-3.20996
chr1.165697837.165698990	-2.54845	4.50908	-2.47554	0.0165526	0.528039	-3.11128
chr3.159762174.159766335	0.764014	6.90506	2.47524	0.0165649	0.528039	-3.44261
chr5.55711545.55712913	1.59541	4.60625	2.4748	0.0165832	0.528039	-3.07402
chr15.43912942.43914533	-2.63915	4.74229	-2.47414	0.0166106	0.528039	-3.11499
chr12.106079790.106081015	1.34274	4.61981	2.47334	0.016644	0.528039	-3.11583
chr9.130184862.130188041	-1.47962	6.10028	-2.47325	0.0166477	0.528039	-3.17404
chr5.45252731.45253443	2.54094	3.41332	2.47316	0.0166512	0.528039	-3.12168
chr1.51417343.51419051	1.38154	4.71653	2.47222	0.0166904	0.528277	-3.12171
chr13.23549853.23550587	2.73189	3.02051	2.47163	0.016715	0.528277	-3.16583
chr9.15552440.15553434	-2.42176	3.88176	-2.47043	0.0167653	0.528277	-3.12034
chr7.120950469.120951479	1.37696	4.90351	2.47025	0.016773	0.528277	-3.10723
chr12.68745681.68746831	1.81049	4.57569	2.46985	0.0167899	0.528277	-3.0645
chr9.136840696.136843102	-1.7187	4.90598	-2.46854	0.0168447	0.529177	-3.06564
chr7.137882110.137882691	-2.81889	3.25563	-2.46589	0.0169566	0.53052	-3.17766
chr5.83923913.83926757	1.02844	6.08656	2.46568	0.0169653	0.53052	-3.27933
chrX.134948323.134949880	-2.29947	4.97166	-2.46556	0.0169705	0.53052	-3.09479
chr3.119676139.119677875	1.50857	5.12504	2.46323	0.0170693	0.53052	-3.12127
chr20.50730222.50732954	0.851872	6.22608	2.46306	0.0170766	0.53052	-3.37576
chr20.59944761.59946201	2.28071	4.09382	2.4627	0.0170922	0.53052	-3.08731
chr10.69327571.69328680	1.36013	5.02354	2.46187	0.0171275	0.53052	-3.15818
chr5.139648165.139654303	-1.005	6.85673	-2.46169	0.017135	0.53052	-3.36881
chr7.138981196.138982115	-2.61554	3.98098	-2.46142	0.0171466	0.53052	-3.13872
chr3.191775512.191776499	3.15819	3.04584	2.46132	0.0171509	0.53052	-3.22917
chr5.79235730.79237650	1.49578	4.92841	2.45977	0.0172175	0.531762	-3.11281
chr10.132420716.132422633	-1.9068	4.67129	-2.45717	0.0173291	0.533741	-3.08818
chr9.109910758.109911739	-2.73978	3.16117	-2.45596	0.0173814	0.533741	-3.19404
chr3.19946438.19948366	0.924296	6.1446	2.45582	0.0173877	0.533741	-3.3922
chr1.51409861.51411516	1.36911	4.6648	2.45531	0.0174097	0.533741	-3.14827
chr17.50582428.50585008	-1.72696	5.27194	-2.45502	0.0174221	0.533741	-3.10472
chr15.88463509.88464344	-2.58069	3.90893	-2.4546	0.0174406	0.533741	-3.14699
chr3.47162812.47165485	0.762628	6.41764	2.45351	0.017488	0.534378	-3.47578
chr21.33684837.33687036	1.93944	5.00284	2.45156	0.0175728	0.535742	-3.09785
chr11.46290401.46292371	-1.9139	4.91356	-2.45112	0.0175919	0.535742	-3.09884
chr3.50326767.50328740	1.50325	5.00727	2.4505	0.0176195	0.535742	-3.14542
chr17.68511236.68514389	0.82827	6.9323	2.45005	0.017639	0.535742	-3.55
chr16.88759140.88760143	-2.27431	4.07857	-2.44876	0.0176955	0.536648	-3.13708
chr3.83934337.83935089	3.07415	3.39205	2.44715	0.0177665	0.537991	-3.29656
chr19.6744232.6745618	-2.5655	4.5007	-2.44625	0.0178064	0.538027	-3.15441
chr14.105488487.105491417	-0.946236	5.87011	-2.44592	0.0178211	0.538027	-3.33302
chr6.150145444.150146810	1.8364	4.27444	2.44378	0.0179158	0.539935	-3.11141
chr1.40449965.40450611	-2.57365	3.14581	-2.44328	0.0179379	0.539935	-3.1848
chr17.78341561.78342573	-2.43332	3.56857	-2.44157	0.0180145	0.539992	-3.17162
chr9.137611932.137612872	-2.68085	3.78617	-2.44126	0.0180282	0.539992	-3.16499
chr13.20461565.20462988	1.33256	4.60054	2.44091	0.0180442	0.539992	-3.18792
chr2.173027369.173028641	1.24534	4.53379	2.4405	0.0180622	0.539992	-3.21584
chr11.70482267.70483260	-2.54806	3.54336	-2.43974	0.0180962	0.539992	-3.15983
chr4.60020082.60020655	2.43396	2.73591	2.43964	0.0181007	0.539992	-3.16021
chr20.2101590.2104712	0.729782	7.15596	2.439	0.0181299	0.54006	-3.58637
chr17.29929052.29930911	0.927258	5.88332	2.43807	0.0181713	0.540414	-3.35996
chr20.32538111.32539495	-2.45525	3.9447	-2.43754	0.0181954	0.540414	-3.17298
chr8.23066694.23069846	0.947827	6.56435	2.43535	0.0182943	0.542552	-3.42902
chr18.21315824.21316348	-2.57828	2.84912	-2.43399	0.018356	0.542784	-3.19983
chr14.96362243.96364229	1.23119	5.21807	2.43399	0.018356	0.542784	-3.22717
chr16.2775678.2778678	0.776815	6.48199	2.43322	0.0183912	0.543026	-3.53587
chr5.133050234.133053456	0.797533	6.56107	2.43191	0.0184507	0.543289	-3.52056
chr14.57268019.57270097	0.940714	5.91035	2.4311	0.0184879	0.543289	-3.41558
chr1.179025449.179026980	1.12343	5.45642	2.4309	0.0184971	0.543289	-3.314
chr2.98607859.98609650	0.997978	5.67532	2.4295	0.0185613	0.543289	-3.33021
chr15.90165643.90166445	-2.47064	3.32086	-2.42921	0.0185744	0.543289	-3.19855
chr17.56592658.56595126	1.04691	5.69033	2.42885	0.0185913	0.543289	-3.32787
chr11.65711620.65712904	-1.27821	5.63495	-2.42821	0.0186206	0.543289	-3.22654
chr22.36366131.36370085	-1.1873	6.10649	-2.42794	0.0186328	0.543289	-3.24719
chr22.27668696.27671726	-1.14879	5.75053	-2.42723	0.0186657	0.543289	-3.29913
chr4.120066312.120067858	1.0018	5.73212	2.42714	0.01867	0.543289	-3.35168
chr20.63834945.63835765	-2.59874	3.25485	-2.42562	0.01874	0.543289	-3.19385
chr5.5325842.5326906	-2.46022	3.1601	-2.42561	0.0187406	0.543289	-3.19196
chr10.71547380.71548679	-2.72583	3.51153	-2.42502	0.0187682	0.543289	-3.20072
chr6.168087532.168089279	-1.98494	4.27227	-2.42481	0.0187778	0.543289	-3.15219
chr20.36835316.36836282	-2.38177	4.46512	-2.42292	0.0188657	0.545049	-3.19348
chr1.204079985.204080741	-2.47151	3.04087	-2.42213	0.0189024	0.545327	-3.21166
chrX.108439439.108440676	1.43248	4.78952	2.42143	0.0189349	0.545482	-3.21268
chr19.2977083.2978129	-2.49257	3.59859	-2.42047	0.0189799	0.545491	-3.20163
chr19.4373377.4375980	-1.12903	5.71042	-2.42027	0.0189894	0.545491	-3.2864
chr19.35138332.35140323	-1.3128	5.3182	-2.41838	0.0190784	0.545565	-3.23239
chr19.58475538.58477235	-1.50063	5.42835	-2.41671	0.019157	0.545565	-3.19755
chr19.48795210.48796017	-2.53703	3.61706	-2.41635	0.0191738	0.545565	-3.21875
chr6.26457413.26458855	1.32478	4.58885	2.41627	0.0191779	0.545565	-3.26212
chr7.2554668.2556143	-1.5151	5.62508	-2.41626	0.0191782	0.545565	-3.25339
chr17.2592755.2595240	0.89991	6.28792	2.41558	0.0192104	0.545565	-3.5145
chr1.245997368.245998604	-2.52769	4.31074	-2.41543	0.0192175	0.545565	-3.21414
chr15.57444850.57446637	1.52396	4.70772	2.41541	0.0192183	0.545565	-3.18724
chr1.201383450.201386036	-1.55461	5.20052	-2.41448	0.0192627	0.545565	-3.19488
chr1.224182824.224184283	1.11716	5.49544	2.41375	0.0192974	0.545565	-3.34344
chr11.65454552.65455856	-2.71224	4.49778	-2.41292	0.0193369	0.545565	-3.21189
chr20.34907374.34908497	-2.29907	4.17951	-2.41234	0.0193646	0.545565	-3.21222
chr5.71830185.71831413	-2.45911	4.37862	-2.41231	0.0193659	0.545565	-3.21151
chr10.117216784.117217624	2.89753	3.38891	2.41065	0.0194452	0.545565	-3.28067
chr1.162630857.162631724	-2.56897	3.71206	-2.40889	0.0195297	0.545565	-3.22197
chr1.84479234.84480117	1.6732	3.78067	2.4084	0.0195529	0.545565	-3.19148
chr2.39743276.39743814	3.07781	3.484	2.40755	0.0195941	0.545565	-3.30361
chr1.145964024.145965185	-2.45522	4.19247	-2.40666	0.0196368	0.545565	-3.22499
chr2.67397155.67398166	1.24728	5.14515	2.4065	0.0196445	0.545565	-3.2592
chr2.216498196.216499975	0.962182	5.60798	2.40638	0.0196503	0.545565	-3.4222
chr6.7260810.7262241	-1.70627	4.83926	-2.40576	0.0196805	0.545565	-3.18454
chr2.223537985.223539788	1.41144	4.73904	2.40415	0.0197586	0.545565	-3.24459
chr3.72486753.72487864	-2.51712	3.79839	-2.40348	0.0197913	0.545565	-3.23779
chr12.31517124.31519660	1.10384	5.26535	2.40317	0.0198064	0.545565	-3.3412
chr18.51029674.51031248	1.05968	5.63922	2.4027	0.0198292	0.545565	-3.35506
chr8.38380774.38383427	0.797464	6.16914	2.40246	0.0198407	0.545565	-3.54391
chr15.71114946.71116587	1.11406	5.40628	2.40196	0.0198651	0.545565	-3.32832
chr15.63156053.63158547	0.740666	6.70906	2.40185	0.0198703	0.545565	-3.59713
chr3.169772031.169773905	1.03085	5.85851	2.4016	0.0198828	0.545565	-3.41892
chr2.231056562.231057859	0.889035	6.171	2.40155	0.0198849	0.545565	-3.48541
chr6.85678104.85679325	1.29175	4.62568	2.40135	0.0198949	0.545565	-3.2977
chr10.22713684.22714727	-2.42479	3.86767	-2.40111	0.0199067	0.545565	-3.23555
chr3.14431027.14433308	-1.48642	5.69269	-2.40096	0.0199139	0.545565	-3.22614
chr20.3208670.3210479	1.32405	5.12229	2.40058	0.0199325	0.545565	-3.24833
chr19.1812156.1813286	-1.48026	4.7158	-2.40042	0.0199402	0.545565	-3.23067
chr6.158571834.158572625	-2.48253	3.08191	-2.39869	0.0200251	0.546219	-3.24587
chr16.31471332.31473006	-1.89139	4.45395	-2.39852	0.0200336	0.546219	-3.19355
chr4.44447700.44449112	1.53739	4.49029	2.39828	0.0200455	0.546219	-3.25587
chr21.8419947.8420882	-1.67059	4.95322	-2.39654	0.0201314	0.547819	-3.24398
chr9.124851869.124853670	-1.66228	4.43137	-2.39584	0.0201659	0.548018	-3.20525
chr12.8697105.8699113	1.05871	5.80523	2.39507	0.0202039	0.548311	-3.41851
chr3.153614211.153615244	2.22682	4.24097	2.39213	0.0203503	0.550405	-3.21374
chr5.103258403.103260105	1.08238	5.6312	2.39045	0.0204342	0.550405	-3.43425
chr1.51636918.51637772	-2.43619	3.61655	-2.38982	0.0204656	0.550405	-3.26089
chr11.100941852.100943081	1.59941	4.37567	2.38971	0.0204711	0.550405	-3.23107
chr18.45828286.45829682	-2.14908	4.20957	-2.38899	0.0205072	0.550405	-3.22407
chr22.49970560.49971629	-2.47483	3.93035	-2.3883	0.020542	0.550405	-3.25117
chr14.49632967.49635532	0.801323	6.11761	2.38748	0.0205834	0.550405	-3.56181
chr9.135478920.135480866	1.14648	4.93416	2.38727	0.020594	0.550405	-3.37756
chr6.33589353.33591185	-2.602	4.5396	-2.38676	0.0206194	0.550405	-3.25581
chr17.47621435.47622809	1.75011	4.17972	2.3866	0.0206277	0.550405	-3.2282
chr14.105479062.105482707	-1.83708	5.04846	-2.38489	0.0207142	0.550405	-3.22182
chr10.34813721.34816481	0.952335	6.03488	2.3847	0.0207239	0.550405	-3.46006
chr3.46876430.46879531	-1.07357	5.97821	-2.38375	0.0207719	0.550405	-3.41366
chr1.151987590.151994802	0.66823	8.00006	2.38357	0.0207813	0.550405	-3.79819
chr22.39518716.39522051	-1.00772	6.3194	-2.38344	0.0207878	0.550405	-3.42285
chr5.143402348.143405872	0.821707	6.6792	2.38316	0.0208021	0.550405	-3.59605
chr2.219519761.219523147	-1.1161	6.17117	-2.38314	0.0208031	0.550405	-3.42199
chr12.67045557.67046228	-2.64531	3.25904	-2.38169	0.020877	0.550405	-3.27797
chr16.75647045.75649486	1.03591	5.84273	2.38124	0.0208998	0.550405	-3.47649
chr19.45079153.45079889	-2.42905	3.4819	-2.3812	0.020902	0.550405	-3.26944
chr15.73683696.73686273	0.950933	5.69211	2.3794	0.0209941	0.550405	-3.48057
chr4.76526291.76527176	-2.49411	4.57011	-2.3783	0.0210507	0.550405	-3.27241
chr17.80795470.80796491	-2.38382	3.83124	-2.37604	0.0211669	0.550405	-3.27186
chr17.38900735.38901539	-2.57816	3.48053	-2.37536	0.0212022	0.550405	-3.28236
chr2.55047628.55052455	0.659671	7.63685	2.37532	0.0212041	0.550405	-3.81421
chr22.31488982.31491113	0.859662	6.20248	2.37512	0.0212143	0.550405	-3.53213
chr19.19120082.19120793	-2.52619	3.38311	-2.37495	0.0212234	0.550405	-3.27963
chr7.102875592.102876332	2.85613	3.47448	2.37491	0.0212255	0.550405	-3.33707
chr1.33470549.33471227	-2.74796	3.09143	-2.37484	0.021229	0.550405	-3.28245
chr17.45092618.45093914	-1.50379	5.1103	-2.37363	0.0212915	0.550405	-3.26329
chr8.55101130.55102385	-2.33203	4.61606	-2.37304	0.0213222	0.550405	-3.2759
chr17.5526426.5527900	-2.51476	4.02506	-2.37214	0.0213692	0.550405	-3.27508
chr14.75782878.75783876	1.90692	3.91044	2.37155	0.0213998	0.550405	-3.24112
chr10.79101802.79102815	-2.49182	4.14939	-2.37128	0.0214139	0.550405	-3.27784
chr20.63845992.63847213	-2.39566	4.55028	-2.37111	0.0214229	0.550405	-3.27289
chr12.124452994.124454501	-1.49741	5.17326	-2.37059	0.0214503	0.550405	-3.27767
chr12.79689337.79692439	0.839335	6.34586	2.37058	0.0214509	0.550405	-3.53505
chr1.112674086.112676029	1.07342	5.37551	2.37003	0.0214794	0.550405	-3.38035
chr22.28111923.28113026	-2.44722	3.7102	-2.36986	0.0214884	0.550405	-3.29323
chr4.105894311.105896627	1.23977	5.35462	2.36954	0.021505	0.550405	-3.37641
chr1.231419968.231423246	0.805093	6.65408	2.369	0.0215336	0.550405	-3.60199
chr12.46962906.46966152	0.87908	6.33644	2.3673	0.0216227	0.550405	-3.60271
chr8.79021004.79022564	1.66554	4.74888	2.36715	0.0216307	0.550405	-3.26288
chr12.100794624.100795658	-2.51905	2.98013	-2.36711	0.0216329	0.550405	-3.28539
chr1.28087612.28089006	1.26787	5.13531	2.36711	0.0216329	0.550405	-3.36875
chr6.127266457.127268124	0.864722	6.30206	2.36682	0.021648	0.550405	-3.58732
chr1.11988850.11992480	-0.957992	5.99841	-2.36682	0.0216481	0.550405	-3.54803
chr15.90264975.90266439	1.32963	5.06052	2.3665	0.0216651	0.550405	-3.31571
chr10.31318212.31320795	0.935721	5.81658	2.36641	0.0216699	0.550405	-3.47811
chr1.11934149.11935305	-2.433	4.33784	-2.36624	0.0216784	0.550405	-3.28617
chr3.55485011.55488781	0.964993	5.68848	2.36615	0.0216832	0.550405	-3.56762
chr17.78979731.78980489	-2.39548	3.17204	-2.36579	0.0217024	0.550405	-3.28678
chr5.131163982.131165812	1.14955	5.6338	2.36019	0.0220002	0.557255	-3.45429
chr8.90644618.90646890	0.859189	6.12191	2.35939	0.0220429	0.557635	-3.58693
chr12.80441920.80443101	2.93094	3.40139	2.35789	0.0221235	0.558347	-3.39958
chr10.12194511.12196759	1.1404	5.53874	2.35783	0.0221265	0.558347	-3.46221
chr1.153626256.153627964	-2.56922	4.77788	-2.35641	0.0222032	0.55917	-3.30179
chr5.132775326.132777649	1.14273	5.08387	2.3562	0.0222146	0.55917	-3.45127
chr11.32583500.32584921	1.06701	5.21697	2.35536	0.0222597	0.559206	-3.41713
chr1.17617781.17619807	-1.30164	5.55169	-2.35514	0.0222716	0.559206	-3.40422
chr11.14499187.14500362	1.58507	4.73395	2.3516	0.0224638	0.56076	-3.29281
chr10.30182332.30183481	-2.15279	4.5665	-2.35141	0.0224742	0.56076	-3.27805
chr16.4246825.4247620	-2.25715	3.07407	-2.35138	0.0224758	0.56076	-3.31252
chr4.2800049.2801920	-1.53394	5.27855	-2.35114	0.022489	0.56076	-3.29407
chr12.120534315.120535921	1.11572	5.42064	2.35073	0.0225112	0.56076	-3.44084
chr18.34593914.34595248	1.67689	3.79734	2.34955	0.0225759	0.56076	-3.2875
chr15.68276787.68279265	0.730115	6.62118	2.34918	0.022596	0.56076	-3.71567
chr12.82685790.82687622	0.980848	5.71866	2.34881	0.0226165	0.56076	-3.55819
chr2.159134773.159136454	-1.70131	5.52365	-2.34802	0.0226598	0.56076	-3.29294
chr2.135741479.135743147	0.886911	6.06901	2.347	0.0227158	0.56076	-3.58456
chr17.2062282.2063148	-2.62612	3.44342	-2.34682	0.0227257	0.56076	-3.31994
chr1.202926628.202927669	-2.30498	4.83345	-2.34649	0.0227435	0.56076	-3.31639
chr2.18559477.18561059	0.843003	5.92597	2.34555	0.0227954	0.56076	-3.62966
chr7.112480561.112481200	-2.45509	2.79317	-2.34519	0.0228155	0.56076	-3.34002
chr3.187045072.187046580	1.91385	4.36039	2.34416	0.0228726	0.56076	-3.28867
chr12.98514711.98516519	0.964347	5.55645	2.34384	0.02289	0.56076	-3.51517
chr15.86892837.86893426	-2.33287	3.61369	-2.34329	0.0229206	0.56076	-3.33212
chr1.26064500.26068472	1.01144	6.07148	2.34316	0.022928	0.56076	-3.54467
chr1.92804617.92805557	-2.36515	3.95567	-2.34307	0.0229327	0.56076	-3.33625
chr13.74133460.74136501	0.7986	6.50857	2.3429	0.0229423	0.56076	-3.73324
chr5.139560650.139563027	0.901987	5.93928	2.34234	0.0229734	0.56076	-3.60208
chr14.55579276.55581807	0.9072	6.52409	2.3409	0.0230534	0.56076	-3.6489
chr6.18263384.18264961	1.45754	4.70942	2.3409	0.0230539	0.56076	-3.32664
chr21.39312284.39315049	0.787097	6.466	2.34089	0.0230544	0.56076	-3.68032
chr5.19322536.19323334	2.91333	4.15119	2.34086	0.0230557	0.56076	-3.37214
chr1.84089043.84090592	1.71661	4.56231	2.34019	0.0230934	0.56076	-3.29627
chr2.61469781.61472504	0.708949	6.55602	2.33981	0.0231147	0.56076	-3.76584
chr12.110537355.110538416	1.12473	4.86395	2.33956	0.0231286	0.56076	-3.44042
chr16.28974071.28975609	-2.4218	4.69405	-2.33934	0.023141	0.56076	-3.32418
chr5.43555889.43557774	0.890354	6.25002	2.33793	0.0232198	0.561027	-3.65683
chr8.144500840.144504792	-0.986586	6.35585	-2.33732	0.0232541	0.561027	-3.61284
chr2.48248263.48250103	0.936207	5.28952	2.33697	0.0232738	0.561027	-3.51116
chr1.3312318.3314317	-1.76789	4.94782	-2.33669	0.0232895	0.561027	-3.31609
chr1.40708452.40712233	0.762689	7.01731	2.33666	0.0232914	0.561027	-3.81374
chr12.111841546.111843213	0.75159	6.15267	2.33453	0.0234113	0.56175	-3.67917
chr6.36674959.36687167	0.672251	8.66161	2.33442	0.0234177	0.56175	-3.99871
chr12.10612903.10614132	1.22326	4.72715	2.33269	0.0235156	0.56175	-3.41215
chrX.46758606.46759727	1.63134	4.15415	2.33216	0.0235458	0.56175	-3.32598
chr12.95216706.95219076	0.853584	6.35791	2.33172	0.0235705	0.56175	-3.67532
chr20.57433035.57434021	-2.54822	3.58697	-2.33169	0.0235726	0.56175	-3.33974
chr12.6735433.6736323	-2.51883	3.53989	-2.33144	0.0235865	0.56175	-3.35841
chr17.76687687.76689187	-2.15169	4.71908	-2.33072	0.0236275	0.56175	-3.31863
chr19.5679881.5681291	-1.46583	4.91366	-2.33065	0.0236319	0.56175	-3.33923
chr11.61752341.61756820	-0.971112	6.43176	-2.33037	0.0236473	0.56175	-3.66037
chr7.10939387.10941207	0.729017	6.66921	2.33021	0.0236569	0.56175	-3.77382
chr1.16351536.16353019	0.912364	5.44066	2.32971	0.023685	0.56175	-3.56427
chr6.154732831.154735006	0.74366	6.6091	2.32854	0.023752	0.56175	-3.71926
chr8.27361779.27362387	-2.56255	3.32759	-2.3285	0.0237544	0.56175	-3.36043
chr10.110701313.110702739	1.21722	5.14397	2.32825	0.0237685	0.56175	-3.40914
chr5.131795963.131798058	0.765711	6.29652	2.32784	0.0237924	0.56175	-3.67219
chrX.96684620.96685933	1.68123	4.17609	2.32778	0.0237956	0.56175	-3.3216
chr8.22985283.22987712	-1.58637	5.30215	-2.32495	0.0239585	0.562556	-3.34307
chr15.44662694.44664368	0.979531	5.42016	2.32486	0.0239639	0.562556	-3.53836
chrX.108090364.108092441	0.916192	6.15455	2.32461	0.0239784	0.562556	-3.63967
chr13.98575594.98578299	0.857107	6.1993	2.32449	0.0239854	0.562556	-3.69196
chr3.50088617.50089892	1.04361	5.49669	2.32441	0.0239896	0.562556	-3.49695
chr16.1308640.1310451	-0.965794	6.70437	-2.3242	0.0240017	0.562556	-3.61558
chr15.64772714.64776983	0.694151	6.97021	2.32379	0.0240253	0.562556	-3.83719
chr22.41090905.41094554	0.722137	6.81818	2.32304	0.0240693	0.562931	-3.74124
chr5.57834763.57835979	1.18331	5.56052	2.3224	0.0241062	0.562959	-3.43662
chr12.76029866.76033355	0.742655	7.3392	2.32187	0.0241366	0.562959	-3.85661
chr6.111871548.111873790	1.07763	5.35221	2.32157	0.0241544	0.562959	-3.50324
chr11.130725566.130726704	-2.46292	3.87294	-2.32074	0.0242027	0.563325	-3.36668
chr17.47239621.47240914	-2.05651	4.74095	-2.32007	0.0242414	0.563325	-3.33726
chr18.35860652.35863564	0.983867	6.37268	2.3198	0.0242576	0.563325	-3.61731
chr2.54469119.54472754	0.842511	6.42806	2.31938	0.024282	0.563325	-3.67691
chr10.84631916.84633574	1.25595	5.23811	2.31886	0.0243123	0.563379	-3.44588
chr17.56595878.56598643	1.15327	5.44508	2.31736	0.0244002	0.564325	-3.53999
chr17.30477298.30478127	1.12554	5.02782	2.31659	0.0244453	0.564325	-3.51234
chr11.46119028.46122499	0.882649	6.33154	2.31611	0.0244738	0.564325	-3.68533
chr12.19439169.19441016	1.11839	5.60089	2.31587	0.0244875	0.564325	-3.51684
chr17.47821422.47822276	-2.28732	3.59767	-2.31578	0.0244932	0.564325	-3.36942
chr17.76699257.76702171	-0.887407	6.48763	-2.31522	0.0245262	0.564438	-3.63924
chr19.44625926.44626566	-2.35234	3.52695	-2.31433	0.0245783	0.564993	-3.38046
chr19.11924668.11925865	-2.32859	4.68168	-2.31301	0.0246568	0.56615	-3.37543
chr18.21704100.21704973	-2.43902	4.14436	-2.3125	0.0246865	0.566187	-3.38205
chr1.26694909.26698553	0.611625	7.36729	2.30961	0.0248587	0.568678	-3.92614
chr5.72363122.72363757	2.74569	3.35063	2.30932	0.0248756	0.568678	-3.41895
chr2.63840270.63844412	0.648946	6.94033	2.30874	0.0249104	0.568678	-3.88216
chr20.2663619.2664754	1.55646	4.32029	2.30835	0.0249337	0.568678	-3.36988
chr18.6728869.6730114	1.4347	4.97376	2.30821	0.0249425	0.568678	-3.40946
chr4.141220435.141221560	1.4022	4.81945	2.30784	0.0249646	0.568678	-3.41272
chr5.139667794.139671720	-0.991612	5.96579	-2.30674	0.0250303	0.569521	-3.60149
chr12.45726525.45731415	0.656496	7.63716	2.30586	0.0250831	0.569521	-3.96272
chr3.157158779.157161033	0.825073	6.3746	2.30571	0.0250923	0.569521	-3.78108
chr22.27202279.27203798	-2.44063	4.49156	-2.3052	0.0251231	0.569521	-3.38208
chr2.40511331.40513081	0.961323	5.80369	2.30461	0.0251586	0.569521	-3.68967
chr16.30407232.30408219	-2.33193	4.30633	-2.3044	0.0251713	0.569521	-3.38182
chr13.26968504.26969673	-2.33779	3.7765	-2.30259	0.0252807	0.570192	-3.39232
chr15.40003265.40004511	2.34816	3.69754	2.30253	0.0252839	0.570192	-3.39634
chr17.16380684.16381633	2.75152	3.93279	2.3025	0.0252859	0.570192	-3.41664
chr16.4943961.4945612	-1.41326	5.51797	-2.30015	0.0254288	0.571848	-3.41965
chr3.45688502.45690524	1.01437	5.39833	2.2995	0.025468	0.571848	-3.5785
chr8.38012851.38014100	-1.97469	4.62518	-2.29943	0.0254726	0.571848	-3.3695
chr9.37464235.37466919	0.746714	6.2811	2.29921	0.0254858	0.571848	-3.78794
chr19.6458164.6460910	-1.08845	5.43272	-2.29896	0.0255013	0.571848	-3.51048
chr19.33795417.33798060	0.845382	5.89168	2.2973	0.0256026	0.573008	-3.7332
chr9.109118487.109120145	1.0915	5.35747	2.29718	0.0256099	0.573008	-3.54859
chr10.11224791.11225504	-2.51667	2.87925	-2.29653	0.0256499	0.573266	-3.41015
chr11.117143375.117146661	0.719602	6.31839	2.29555	0.0257096	0.573937	-3.79693
chr12.49566786.49568989	0.860365	5.38146	2.29511	0.0257369	0.573937	-3.66404
chr20.48538331.48539291	1.97228	4.0173	2.29438	0.0257816	0.574297	-3.37484
chr2.207333955.207335598	0.900185	5.85917	2.2931	0.0258611	0.575431	-3.65315
chr17.2180995.2183503	-1.06734	5.41196	-2.29207	0.0259245	0.575784	-3.56485
chr1.41370500.41372664	-1.56742	4.64088	-2.29152	0.0259585	0.575784	-3.39741
chr1.28884363.28885567	-2.25864	3.97885	-2.29145	0.0259628	0.575784	-3.40404
chr1.167934662.167937850	0.745152	6.53111	2.28976	0.0260682	0.576901	-3.84322
chr12.94052812.94053813	1.48574	4.64734	2.28923	0.0261007	0.576901	-3.41599
chr9.38310879.38311607	-2.35166	4.0108	-2.28917	0.0261046	0.576901	-3.4086
chr8.73833978.73834868	-2.44257	3.41156	-2.28784	0.0261875	0.576901	-3.41919
chr2.18345824.18346607	-2.5029	3.18253	-2.28771	0.0261958	0.576901	-3.41275
chr1.214279953.214282140	0.868245	5.88769	2.28767	0.0261983	0.576901	-3.68955
chr8.22177660.22179622	-1.60967	4.53906	-2.28742	0.0262137	0.576901	-3.4017
chr14.49867718.49868770	-2.26733	4.23269	-2.28672	0.0262576	0.576901	-3.40777
chr22.49825428.49828301	0.988627	5.75409	2.28651	0.026271	0.576901	-3.69576
chr10.29252832.29255327	0.942178	5.84255	2.28578	0.0263164	0.576923	-3.64059
chr3.158571029.158571774	-2.16282	3.65968	-2.28517	0.0263547	0.576923	-3.4194
chr1.9885876.9886722	-2.3634	3.27831	-2.28496	0.0263679	0.576923	-3.42439
chr8.106635648.106637139	1.13677	5.19501	2.28452	0.0263961	0.576923	-3.56972
chr12.56270717.56271522	-2.4524	3.75572	-2.28276	0.0265068	0.576923	-3.41923
chr9.130451469.130453023	-2.47646	4.2426	-2.28257	0.0265187	0.576923	-3.41001
chr7.46932823.46933365	-2.28378	3.40132	-2.28233	0.0265339	0.576923	-3.42902
chr6.93222127.93222867	-2.37345	3.94035	-2.28209	0.026549	0.576923	-3.42249
chr9.133887827.133888710	-2.19843	3.7381	-2.28132	0.0265979	0.576923	-3.42298
chr19.40365694.40367698	-1.47879	4.91317	-2.28071	0.0266366	0.576923	-3.42407
chr7.30911170.30912209	-2.31218	3.83005	-2.27968	0.0267017	0.576923	-3.42668
chr11.130676827.130677948	-2.38524	3.87966	-2.27948	0.0267142	0.576923	-3.43017
chr5.98927259.98930201	0.852911	6.53475	2.27921	0.0267316	0.576923	-3.82834
chr9.108478302.108479217	-2.67045	3.38403	-2.27906	0.0267414	0.576923	-3.43647
chr11.44765923.44767589	-1.52982	5.18846	-2.27887	0.0267536	0.576923	-3.42301
chr1.38012379.38013311	-2.07272	4.43659	-2.27885	0.0267549	0.576923	-3.42196
chr10.78570276.78571369	-2.29267	3.00792	-2.2777	0.0268282	0.576923	-3.42885
chr8.38527186.38529040	-2.27296	4.83826	-2.27758	0.0268354	0.576923	-3.4117
chr9.113409725.113411357	0.856243	5.70396	2.27741	0.0268468	0.576923	-3.69152
chr1.205983451.205984403	-2.39893	3.62465	-2.277	0.0268728	0.576923	-3.42857
chr9.124810275.124812736	-1.01252	5.64303	-2.27679	0.0268858	0.576923	-3.62702
chr1.176110048.176110835	-2.34436	3.31208	-2.27645	0.026908	0.576923	-3.447
chr1.86395310.86396688	1.44547	4.67973	2.2746	0.0270263	0.576923	-3.45995
chr8.70606431.70608758	0.887779	5.90431	2.27424	0.0270494	0.576923	-3.70805
chr4.55256167.55257246	-2.40295	3.5242	-2.27375	0.0270813	0.576923	-3.43999
chr2.68831877.68832732	-2.40925	3.89537	-2.27295	0.0271327	0.576923	-3.44555
chr6.35731245.35732784	-2.10718	4.98212	-2.2726	0.0271551	0.576923	-3.42172
chr8.70401636.70404677	0.650575	6.78891	2.27252	0.0271604	0.576923	-3.91637
chr15.69595064.69596063	-2.21543	3.73775	-2.27197	0.0271961	0.576923	-3.43438
chr1.109984566.109986070	1.06181	5.25503	2.27165	0.0272167	0.576923	-3.61958
chr4.105145777.105148155	0.88597	5.90733	2.27027	0.0273059	0.576923	-3.72965
chr4.77156675.77158629	1.11878	5.26187	2.26955	0.0273528	0.576923	-3.56029
chr10.11338316.11339418	-2.36103	3.73899	-2.26889	0.0273952	0.576923	-3.43667
chr11.37503794.37505851	-2.87188	4.19633	-2.26873	0.0274059	0.576923	-3.44471
chr9.121751730.121752619	-2.33299	3.78992	-2.26839	0.0274281	0.576923	-3.44192
chr12.31589341.31592141	0.723653	6.76825	2.26811	0.027446	0.576923	-3.88308
chr15.37045436.37046560	2.88743	3.55963	2.26772	0.0274718	0.576923	-3.49151
chr2.101251926.101255221	0.734854	6.54328	2.26703	0.027517	0.576923	-3.84189
chr17.50110434.50112809	-1.28994	5.52994	-2.26682	0.0275301	0.576923	-3.56739
chr19.46288946.46289689	-2.21723	3.51801	-2.26678	0.0275329	0.576923	-3.44302
chr22.42696908.42700704	-0.802183	6.4559	-2.26607	0.0275796	0.576923	-3.85161
chr10.70052253.70054474	0.826797	5.94403	2.26568	0.0276047	0.576923	-3.74316
chr8.112457167.112458993	2.04802	4.76311	2.2655	0.027617	0.576923	-3.42254
chr9.136353796.136354989	-1.77006	4.1238	-2.26394	0.0277188	0.576923	-3.42503
chr6.110881506.110882427	-2.59052	3.28331	-2.26343	0.0277526	0.576923	-3.45703
chr12.120116290.120117720	0.970635	5.15828	2.26332	0.0277599	0.576923	-3.68109
chr9.113572092.113573824	-1.97496	4.51464	-2.26321	0.0277669	0.576923	-3.42611
chr4.173369730.173372359	1.04056	5.63963	2.26307	0.0277764	0.576923	-3.63287
chr19.3949824.3952583	-1.50503	5.05668	-2.263	0.0277809	0.576923	-3.51307
chr14.62691924.62693031	1.92531	4.07945	2.26293	0.0277853	0.576923	-3.42993
chr7.119720369.119720816	2.63897	3.80987	2.2626	0.0278072	0.576923	-3.48481
chr1.176656116.176657534	0.989507	6.22714	2.26158	0.0278745	0.576923	-3.706
chr7.143901362.143902353	1.14484	4.91531	2.26081	0.0279255	0.576923	-3.57559
chr10.102641830.102647890	0.62579	7.54758	2.26072	0.0279312	0.576923	-4.06497
chr21.45318800.45320825	-1.37668	5.11321	-2.26066	0.0279352	0.576923	-3.49812
chr8.41157319.41159548	0.998698	5.81246	2.25973	0.0279971	0.576923	-3.66419
chr7.70476258.70477929	1.3845	4.49098	2.25952	0.0280106	0.576923	-3.49291
chr3.46892061.46893715	-1.79236	4.59188	-2.25825	0.0280951	0.576923	-3.44422
chr12.88298511.88301225	0.934772	5.85862	2.25807	0.028107	0.576923	-3.70803
chr12.123633119.123634244	1.2218	4.59148	2.25795	0.0281151	0.576923	-3.53996
chr1.154936056.154938379	-0.851123	6.35336	-2.25775	0.0281282	0.576923	-3.79757
chr3.192608603.192609423	2.60093	3.49325	2.25745	0.0281486	0.576923	-3.50142
chr17.44997652.44998376	-2.30462	3.44774	-2.25689	0.0281855	0.576923	-3.46408
chr11.113529009.113529494	-2.51164	2.8184	-2.25633	0.0282232	0.576923	-3.49062
chr6.26520381.26522410	-1.17053	5.51165	-2.25517	0.0283005	0.576923	-3.59087
chr21.33324325.33325690	1.06766	5.46383	2.25441	0.0283512	0.576923	-3.61425
chr6.166342063.166343150	1.13707	4.73067	2.25421	0.0283651	0.576923	-3.55745
chr2.75646366.75647689	1.12132	5.08706	2.25396	0.0283814	0.576923	-3.61556
chr8.140118623.140119493	-2.27806	3.41572	-2.2537	0.0283992	0.576923	-3.47195
chrX.132956473.132958756	1.49286	4.91767	2.25158	0.0285416	0.576923	-3.49636
chr11.45899541.45900130	-2.45127	2.88979	-2.25151	0.0285466	0.576923	-3.47284
chr3.38500651.38501864	1.34106	4.58629	2.25085	0.028591	0.576923	-3.5564
chr3.101685701.101687092	1.27498	5.05398	2.25006	0.0286448	0.576923	-3.5612
chr1.178097885.178098867	1.88021	4.28922	2.2499	0.0286553	0.576923	-3.45048
chr9.130128197.130129963	-1.44019	5.49258	-2.24951	0.0286814	0.576923	-3.48903
chr17.64988814.64989740	-2.21942	3.81478	-2.24933	0.0286936	0.576923	-3.47309
chr2.100104432.100105698	1.48154	4.37949	2.24901	0.0287157	0.576923	-3.51772
chr21.15063129.15065860	0.874909	6.35718	2.24896	0.0287191	0.576923	-3.79164
chr2.239400512.239402179	0.899128	5.64592	2.24844	0.0287544	0.576923	-3.79934
chr6.33781084.33782340	-1.78273	4.11095	-2.24831	0.0287629	0.576923	-3.45169
chr9.72361929.72366365	0.674469	7.51435	2.2483	0.0287636	0.576923	-4.03235
chr18.36299242.36301042	1.22781	4.62661	2.24807	0.0287792	0.576923	-3.54454
chr1.2213837.2215326	-1.55157	4.23114	-2.24757	0.0288135	0.576923	-3.4693
chr4.15451514.15452281	-2.23976	3.81106	-2.24741	0.0288245	0.576923	-3.47277
chr10.75283288.75284244	-2.45636	3.44172	-2.24737	0.0288272	0.576923	-3.47897
chr7.87933956.87934537	-2.38952	3.15833	-2.24734	0.028829	0.576923	-3.48181
chr4.143513084.143514918	0.933549	5.62192	2.24636	0.0288958	0.576923	-3.77194
chr15.65184281.65185975	0.93976	5.77522	2.24574	0.0289379	0.576923	-3.72793
chr10.22320325.22322030	1.11812	5.00988	2.24559	0.0289483	0.576923	-3.6274
chr9.137218336.137219255	-1.5547	4.09747	-2.24541	0.0289606	0.576923	-3.46517
chr5.65924717.65928066	0.772724	6.58348	2.24535	0.0289648	0.576923	-3.89638
chr18.2302443.2303609	2.29236	3.91075	2.24495	0.0289921	0.576923	-3.48532
chr3.48465389.48466730	-1.91031	4.71079	-2.24483	0.0290002	0.576923	-3.45706
chr14.100775283.100776843	-1.48144	4.42158	-2.24452	0.0290212	0.576923	-3.56474
chr10.110918310.110921111	0.726876	6.5767	2.2445	0.0290228	0.576923	-3.896
chr4.8315389.8316382	-2.30685	3.42304	-2.24416	0.0290458	0.576923	-3.47645
chr19.48900018.48900896	-2.40289	3.96755	-2.24409	0.029051	0.576923	-3.48129
chr1.150576479.150580449	0.789998	6.73059	2.24136	0.029238	0.578322	-3.92756
chr12.92551384.92554479	1.08114	5.93228	2.24112	0.0292552	0.578322	-3.69775
chr12.69243238.69244302	2.34531	3.79225	2.24038	0.029306	0.578322	-3.49371
chr12.123049705.123050991	-2.51318	3.90062	-2.24031	0.0293108	0.578322	-3.48693
chr5.72307646.72308824	-1.71121	5.18425	-2.24009	0.0293258	0.578322	-3.46635
chr7.129611039.129612821	0.866191	5.83112	2.23969	0.0293533	0.578322	-3.77814
chr8.31033335.31034597	1.10839	4.8863	2.23894	0.0294057	0.578322	-3.60202
chr13.113410560.113412021	-2.44229	4.05285	-2.23813	0.0294616	0.578322	-3.4879
chr7.107167552.107170389	0.776115	6.709	2.23792	0.0294765	0.578322	-3.91276
chr12.2347678.2348824	-2.28433	3.41296	-2.23774	0.0294888	0.578322	-3.49129
chr2.27662813.27664437	1.18031	5.24271	2.23742	0.0295111	0.578322	-3.58419
chr1.8816545.8818689	0.88266	5.68444	2.23709	0.0295336	0.578322	-3.75336
chr22.29552537.29554738	1.11775	5.29681	2.23586	0.0296194	0.578322	-3.6333
chr8.124271029.124272228	-2.27441	4.07841	-2.2352	0.0296653	0.578322	-3.49455
chr1.165827253.165829106	1.01156	5.39691	2.23519	0.0296659	0.578322	-3.70033
chr16.10386015.10386422	-2.21953	3.39839	-2.2343	0.0297286	0.578322	-3.50176
chr13.44575790.44578287	0.739002	6.19198	2.23406	0.0297449	0.578322	-3.86874
chr1.228213052.228214053	-2.32495	3.53626	-2.23312	0.0298106	0.578322	-3.4937
chr7.87875468.87877122	0.865968	5.55776	2.23309	0.0298128	0.578322	-3.79137
chr3.149968879.149972225	0.736814	6.45781	2.23308	0.0298135	0.578322	-3.91802
chr6.41577773.41578582	-2.29038	2.7859	-2.23304	0.0298163	0.578322	-3.49863
chr7.33722032.33723353	-2.27719	4.2719	-2.23297	0.0298216	0.578322	-3.493
chr11.106076803.106078347	0.818272	5.90958	2.23284	0.0298304	0.578322	-3.79638
chrX.103828384.103829154	-2.40441	3.50031	-2.23243	0.0298593	0.578322	-3.49261
chr7.13988816.13992206	0.780234	6.49215	2.23157	0.0299199	0.578322	-3.95224
chr19.47047931.47048822	1.47114	4.44389	2.23134	0.029936	0.578322	-3.53022
chr3.105365928.105370151	0.682197	6.79714	2.23056	0.0299905	0.578322	-3.97179
chr2.54473823.54474437	2.37321	3.47188	2.23007	0.030025	0.578322	-3.50648
chrX.150898075.150899685	1.05448	5.20098	2.2296	0.0300587	0.578322	-3.67363
chr8.544344.546109	1.11711	5.25933	2.22946	0.0300681	0.578322	-3.62375
chr10.47552912.47553505	1.78391	3.98974	2.22835	0.0301469	0.578322	-3.48595
chr12.106083675.106084658	1.36022	4.75934	2.22632	0.0302905	0.578322	-3.54985
chr16.87463782.87465591	-2.13032	4.33511	-2.22629	0.0302932	0.578322	-3.49947
chr8.47513324.47514424	1.26721	4.76089	2.22615	0.0303031	0.578322	-3.59991
chr7.72827946.72828671	-2.32161	4.18773	-2.22537	0.0303582	0.578322	-3.50821
chr10.68331078.68333929	0.738849	6.62508	2.22535	0.03036	0.578322	-3.97309
chr18.5581579.5583437	1.12619	5.04666	2.2249	0.0303918	0.578322	-3.63328
chr15.98647089.98652151	0.654634	6.95629	2.22408	0.0304503	0.578322	-4.00698
chr7.80133529.80136029	1.19669	5.37444	2.22399	0.0304566	0.578322	-3.6445
chr1.23979592.23980917	1.02229	5.40334	2.22339	0.0304997	0.578322	-3.70898
chr4.145934011.145934848	1.6309	4.06582	2.22333	0.030504	0.578322	-3.53627
chr6.46652501.46653511	1.43521	4.34971	2.22281	0.0305411	0.578322	-3.53855
chr16.78605178.78605839	-2.5281	3.12295	-2.22269	0.0305498	0.578322	-3.53898
chr2.190746712.190747862	1.94206	4.17934	2.22238	0.0305722	0.578322	-3.49319
chr6.27131557.27133389	1.31462	4.75435	2.22226	0.0305807	0.578322	-3.61527
chr12.120437782.120438745	1.37864	4.33726	2.22225	0.0305816	0.578322	-3.53718
chr1.113811243.113812946	0.984329	5.4548	2.22165	0.0306246	0.578322	-3.73873
chr4.83034417.83036149	-1.16472	5.92307	-2.22138	0.030644	0.578322	-3.60835
chr2.39500075.39501385	-2.26916	4.40355	-2.22085	0.0306816	0.578322	-3.50433
chr15.101187657.101188324	-2.46508	3.25222	-2.22081	0.0306845	0.578322	-3.52311
chr2.32008940.32011719	0.950764	5.93796	2.22074	0.03069	0.578322	-3.80164
chr22.42994478.42995585	-2.34348	3.61873	-2.22034	0.0307188	0.578322	-3.51435
chr3.39149965.39154677	-0.84298	6.82606	-2.22025	0.030725	0.578322	-3.85471
chr3.82100117.82101130	1.91874	4.76262	2.21962	0.0307702	0.578322	-3.49841
chr3.42451475.42452530	-2.49589	3.36436	-2.21871	0.0308359	0.578322	-3.51378
chr12.57279500.57280942	-2.30328	3.69929	-2.21689	0.0309674	0.578322	-3.52441
chr16.75555272.75556414	1.17787	4.43713	2.21609	0.0310254	0.578322	-3.61738
chr22.37561473.37562234	-2.33409	3.26097	-2.21593	0.0310373	0.578322	-3.52185
chr11.94493271.94494483	1.16249	4.77862	2.2155	0.0310682	0.578322	-3.64508
chr4.80071554.80073653	0.915418	6.08805	2.21549	0.0310695	0.578322	-3.80371
chr7.14761421.14762023	-2.23442	3.51068	-2.21495	0.0311082	0.578322	-3.5291
chr19.3450952.3451597	-2.37301	3.61833	-2.21492	0.0311104	0.578322	-3.52732
chr22.46417239.46418071	-2.14304	3.48594	-2.21236	0.0312973	0.578322	-3.52915
chr3.197960133.197960869	-2.31441	3.7607	-2.21182	0.0313367	0.578322	-3.53268
chr17.7444852.7445938	-2.33677	3.89506	-2.21103	0.0313947	0.578322	-3.52441
chr12.106081222.106082954	1.36593	4.40844	2.21082	0.03141	0.578322	-3.56454
chr1.225923293.225924477	-2.29073	4.65326	-2.21056	0.0314294	0.578322	-3.52541
chr4.105191464.105192117	-2.49965	2.98849	-2.2105	0.0314341	0.578322	-3.55389
chr1.26020302.26022739	-1.07164	5.30151	-2.21006	0.0314661	0.578322	-3.66161
chr1.72000599.72001374	2.729	3.86368	2.20954	0.0315047	0.578322	-3.56122
chrX.78064972.78065633	-2.40085	3.04287	-2.20938	0.0315161	0.578322	-3.56571
chr15.40107961.40109390	-2.23712	4.40501	-2.20928	0.0315234	0.578322	-3.53182
chr3.168333464.168334125	2.76165	3.5352	2.20896	0.0315474	0.578322	-3.56948
chr3.14451861.14454890	-1.22251	5.29689	-2.20869	0.0315671	0.578322	-3.61355
chr3.47824496.47825959	1.12148	5.12416	2.20868	0.0315679	0.578322	-3.65416
chr9.78234763.78236962	0.976835	5.43838	2.20809	0.031611	0.578322	-3.7742
chr9.121271506.121272467	-2.23676	3.87611	-2.20763	0.0316453	0.578322	-3.53168
chr6.24985125.24986688	1.48135	4.68996	2.20725	0.0316734	0.578322	-3.55399
chr5.1883381.1887955	1.01127	5.8598	2.20673	0.0317115	0.578322	-3.85483
chr11.120339431.120339973	2.25423	3.29847	2.20667	0.0317161	0.578322	-3.52477
chr11.85663180.85665428	0.898705	6.05518	2.20571	0.0317875	0.578322	-3.85762
chr1.150148771.150153113	0.780431	6.28018	2.20542	0.0318085	0.578322	-3.92069
chr6.7107227.7109685	0.960182	5.31452	2.20529	0.0318187	0.578322	-3.74773
chr3.38579172.38581056	-1.83279	4.9572	-2.20517	0.0318276	0.578322	-3.52383
chr17.77322578.77323826	-1.48768	4.61685	-2.20494	0.0318446	0.578322	-3.56896
chr4.176194936.176195909	1.41197	4.52429	2.20339	0.0319601	0.578322	-3.60095
chr1.226307142.226310731	0.711463	6.46502	2.20326	0.0319698	0.578322	-4.0264
chr17.59755493.59757054	1.76146	4.81391	2.20296	0.0319917	0.578322	-3.53997
chr9.121278344.121279153	-2.40566	3.23642	-2.20259	0.0320198	0.578322	-3.54476
chr20.36049989.36051619	0.898795	5.39355	2.20123	0.0321214	0.578322	-3.82787
chr16.49620050.49621786	-1.24376	5.2117	-2.20116	0.032126	0.578322	-3.60961
chr17.7249883.7252878	0.715898	6.50126	2.19926	0.0322687	0.578322	-4.00224
chr15.84833227.84833940	-2.13937	3.89931	-2.1983	0.032341	0.578322	-3.54854
chr13.108858988.108860384	1.22912	4.7946	2.19814	0.0323535	0.578322	-3.66564
chr1.112395372.112397260	1.05399	5.24601	2.19741	0.0324081	0.578322	-3.71739
chr19.5127258.5130217	-0.942924	5.47153	-2.1974	0.0324086	0.578322	-3.79085
chr14.76958405.76962738	-0.983401	6.65382	-2.19736	0.0324119	0.578322	-3.80478
chr6.18042896.18043635	-2.27084	3.28701	-2.19724	0.032421	0.578322	-3.56085
chr15.79922443.79924282	0.961046	5.80847	2.19713	0.0324293	0.578322	-3.79492
chr19.41430793.41433900	-0.975667	5.83246	-2.19711	0.0324311	0.578322	-3.74238
chr6.80536160.80536806	3.11237	2.23493	2.19662	0.032468	0.578322	-3.64596
chr12.32820555.32823034	0.91509	5.75498	2.1962	0.0324997	0.578322	-3.7971
chr11.36508921.36510516	0.92772	5.38775	2.19594	0.0325194	0.578322	-3.7983
chr12.119381476.119382329	-2.29159	2.9468	-2.19573	0.0325348	0.578322	-3.55513
chr12.42482035.42484159	0.952176	5.57982	2.19539	0.0325609	0.578322	-3.80457
chr17.12734172.12735357	1.30739	4.67597	2.19532	0.0325659	0.578322	-3.63597
chr11.106784988.106786720	1.3034	4.64477	2.19507	0.0325853	0.578322	-3.6774
chr22.31243070.31245230	-1.34964	5.29865	-2.19501	0.0325894	0.578322	-3.61121
chr4.128286213.128289736	0.651314	6.89637	2.19473	0.0326107	0.578322	-4.08873
chr20.57261102.57264714	0.967296	5.65954	2.19449	0.0326293	0.578322	-3.78742
chr10.119253070.119254651	1.12567	5.05256	2.19439	0.0326369	0.578322	-3.68766
chr5.159207684.159210073	0.746122	6.35807	2.19431	0.0326424	0.578322	-3.97276
chr17.48570327.48570826	-2.32696	3.04577	-2.19407	0.0326613	0.578322	-3.55859
chr3.141401871.141403144	1.01109	5.2881	2.19381	0.0326809	0.578322	-3.74793
chr7.152463318.152464996	0.890818	5.82884	2.19323	0.0327252	0.578322	-3.84388
chr15.77069742.77071284	1.00778	5.63373	2.19198	0.0328198	0.578322	-3.79386
chr15.75903455.75904880	1.08597	5.54702	2.19111	0.0328867	0.578322	-3.73984
chr20.25389459.25391313	-2.1205	5.29802	-2.19062	0.0329239	0.578322	-3.54726
chrX.91434674.91435167	-2.26978	3.76629	-2.19058	0.0329271	0.578322	-3.55956
chr17.17550846.17552179	-1.72933	4.44296	-2.1904	0.0329407	0.578322	-3.5467
chr11.118887555.118887978	-2.31638	3.16972	-2.19036	0.032944	0.578322	-3.56584
chr4.41213679.41215000	1.48956	4.31498	2.1899	0.0329788	0.578322	-3.5711
chr19.45814792.45817309	-0.993784	5.6058	-2.18956	0.0330053	0.578322	-3.76621
chr1.16048182.16049408	-2.23853	3.4506	-2.18941	0.0330169	0.578322	-3.55663
chr22.41659778.41661269	-2.1662	4.22191	-2.18871	0.0330706	0.578322	-3.56063
chr14.64986494.64987844	-1.57192	5.00799	-2.18851	0.033086	0.578322	-3.56092
chr5.111493793.111495395	1.73136	4.63996	2.18719	0.0331875	0.578322	-3.59097
chr12.480571.482348	-1.35103	5.08832	-2.18685	0.0332135	0.578322	-3.62499
chr16.66103280.66104165	2.43316	3.25842	2.18487	0.0333662	0.578322	-3.59313
chr19.57558812.57559922	1.75706	4.25032	2.18471	0.0333787	0.578322	-3.55724
chr4.56466590.56468581	0.915255	5.32664	2.18455	0.0333913	0.578322	-3.78676
chr20.346435.349075	0.679751	6.82828	2.18407	0.0334286	0.578322	-4.07518
chr1.6961967.6963960	-1.27898	5.38721	-2.18387	0.033444	0.578322	-3.6545
chr3.156209318.156210592	1.17529	4.95038	2.1837	0.0334575	0.578322	-3.69018
chr22.41560375.41563686	-1.24268	5.54067	-2.18326	0.0334911	0.578322	-3.64656
chr2.228180429.228181859	1.58153	4.41588	2.18241	0.0335572	0.578322	-3.57288
chr15.42490461.42492319	1.03215	5.50913	2.18241	0.0335577	0.578322	-3.77723
chr1.77948776.77949491	2.83495	2.81558	2.18213	0.0335795	0.578322	-3.62132
chr11.17207414.17208898	0.957433	5.42465	2.1821	0.0335814	0.578322	-3.80754
chr22.24465320.24466506	-2.32776	4.07987	-2.18065	0.0336947	0.578322	-3.57403
chr13.112725012.112726060	-1.96405	4.30799	-2.18042	0.0337126	0.578322	-3.56117
chr17.78882386.78885052	-0.816906	6.54659	-2.18008	0.0337393	0.578322	-3.99021
chr16.67841668.67843535	1.12602	5.11469	2.17995	0.0337489	0.578322	-3.73083
chr13.33216909.33218615	-2.05417	4.37756	-2.17962	0.0337751	0.578322	-3.56512
chr3.98593016.98594269	-2.29357	4.35991	-2.1795	0.0337844	0.578322	-3.57237
chr6.121436158.121438778	1.12086	5.67591	2.17935	0.0337965	0.578322	-3.81689
chr8.37762183.37763428	1.08776	4.83677	2.17793	0.0339073	0.578322	-3.71075
chr1.100351067.100353721	0.839821	6.14648	2.17778	0.033919	0.578322	-3.91342
chr9.128771156.128772481	1.10549	5.01808	2.1773	0.0339567	0.578322	-3.7213
chr17.78172102.78173586	-1.22545	4.80027	-2.17697	0.0339829	0.578322	-3.69032
chr17.50165232.50166847	-2.35368	4.57307	-2.17692	0.0339866	0.578322	-3.57219
chr8.105633161.105634273	1.91152	3.72929	2.17689	0.0339893	0.578322	-3.56635
chr2.168583512.168584377	2.64331	2.69638	2.17669	0.0340047	0.578322	-3.65905
chr8.66431956.66433119	1.60914	4.40284	2.17669	0.034005	0.578322	-3.58243
chr9.121725021.121725783	-2.27774	3.36243	-2.17616	0.0340465	0.578322	-3.57759
chr1.116109708.116110806	-2.25787	3.81214	-2.17594	0.034064	0.578322	-3.58842
chr13.51803298.51804393	-2.29992	4.38151	-2.17537	0.0341087	0.578322	-3.58358
chr2.240232624.240234616	-1.02811	5.32349	-2.17517	0.0341246	0.578322	-3.76259
chr4.123396493.123402479	0.702165	7.15542	2.17483	0.0341514	0.578322	-4.08795
chr12.52185571.52186853	-2.48873	3.78191	-2.17449	0.0341786	0.578322	-3.57957
chr6.104613379.104614012	2.59775	3.66157	2.17397	0.0342193	0.578322	-3.61754
chr6.42889644.42891282	0.824683	5.89582	2.17393	0.0342228	0.578322	-3.88095
chr12.100266535.100268476	0.98562	5.71941	2.17338	0.0342662	0.578322	-3.83563
chr3.4830756.4831974	-1.7513	4.95968	-2.1733	0.0342728	0.578322	-3.58098
chr17.17027649.17028741	-1.64276	4.57354	-2.17285	0.0343081	0.578322	-3.58666
chr11.68459623.68461907	0.9984	5.64339	2.17266	0.0343234	0.578322	-3.80868
chr2.121754933.121756350	1.33725	4.84658	2.17238	0.0343458	0.578322	-3.6484
chr1.187244748.187245440	1.73585	3.608	2.17201	0.0343754	0.578322	-3.58001
chr3.50259841.50261571	-1.62908	5.04754	-2.1719	0.034384	0.578322	-3.61584
chr5.69093422.69094805	0.930511	5.43919	2.17189	0.0343848	0.578322	-3.82423
chr15.43893302.43894655	-1.55613	4.38899	-2.17159	0.0344083	0.578322	-3.59017
chr17.56699207.56699863	-2.448	3.87755	-2.17156	0.0344105	0.578322	-3.59188
chr14.61694831.61697515	0.988069	6.3344	2.1714	0.0344238	0.578322	-3.87958
chr1.204515913.204517029	1.13978	4.9888	2.17125	0.0344355	0.578322	-3.73508
chr2.25251038.25253042	-1.9443	5.03852	-2.17123	0.0344373	0.578322	-3.58412
chr6.139568216.139570058	-2.6137	3.59301	-2.17042	0.0345013	0.578322	-3.59193
chr6.73653217.73654625	1.06953	5.28592	2.17034	0.0345082	0.578322	-3.77527
chr4.167895378.167897680	1.02529	5.62481	2.17031	0.0345103	0.578322	-3.77105
chr11.18526052.18527577	0.950635	5.83166	2.16996	0.0345379	0.578322	-3.87554
chr11.73140525.73144038	0.793066	6.59854	2.16991	0.0345426	0.578322	-4.04609
chr13.99200129.99201735	0.945694	5.2617	2.16932	0.0345895	0.578322	-3.82521
chr16.68706689.68708199	-1.83922	4.94074	-2.16929	0.0345919	0.578322	-3.57962
chr19.16896724.16897698	-1.7253	4.35494	-2.16916	0.0346023	0.578322	-3.59155
chr12.123363471.123365934	0.989626	5.99606	2.1691	0.0346068	0.578322	-3.87772
chr10.88990069.88991746	1.31078	5.12284	2.16906	0.0346102	0.578322	-3.63992
chr4.122826633.122827829	1.50988	4.32346	2.16851	0.0346539	0.578322	-3.61289
chr8.96234803.96235832	1.16636	4.88733	2.16839	0.034664	0.578322	-3.67916
chr8.19067637.19068084	-2.47009	2.58962	-2.16822	0.0346771	0.578322	-3.61803
chr12.21656503.21658222	1.15048	5.54238	2.16787	0.0347057	0.578322	-3.77955
chr10.114064373.114065079	2.79467	2.88971	2.16754	0.0347318	0.578322	-3.64948
chr19.14418708.14419957	-1.8876	4.41671	-2.16722	0.0347575	0.578322	-3.58165
chr3.186570275.186571314	-2.19616	4.66833	-2.1672	0.0347591	0.578322	-3.58647
chr4.24794577.24795896	-2.16345	4.36957	-2.16698	0.0347765	0.578322	-3.59086
chr18.37402721.37403808	-1.73602	4.22513	-2.16694	0.0347802	0.578322	-3.59638
chr17.43524910.43525933	-2.24487	3.59991	-2.16639	0.0348245	0.578322	-3.59447
chr8.23003546.23004734	-2.30654	3.81297	-2.16546	0.034899	0.578322	-3.59356
chr11.111601888.111603633	1.0458	5.45104	2.16545	0.0348994	0.578322	-3.80629
chr19.13846020.13848414	-0.928141	6.11983	-2.1654	0.0349035	0.578322	-3.86661
chr7.100611925.100612755	-2.4652	3.85539	-2.16539	0.0349047	0.578322	-3.59572
chr12.96906809.96908332	1.10564	4.71468	2.16517	0.0349226	0.578322	-3.76347
chr1.109197041.109198541	-2.1849	4.42912	-2.16506	0.0349315	0.578322	-3.59523
chr17.17738644.17740187	-1.64818	4.23461	-2.16495	0.0349402	0.578322	-3.58844
chr13.39037389.39038819	0.911127	5.54653	2.16456	0.0349717	0.578322	-3.83383
chrX.41192563.41193935	1.83989	4.09429	2.16445	0.0349802	0.578322	-3.58825
chr19.47256108.47258342	-1.00866	6.08725	-2.16364	0.0350454	0.578925	-3.79315
chr3.139301650.139303186	-2.50362	4.61463	-2.1623	0.0351543	0.579647	-3.59631
chr8.95133353.95134992	1.06941	5.33879	2.16176	0.0351983	0.579647	-3.78559
chr3.184592511.184593956	-2.1411	4.26424	-2.16161	0.0352098	0.579647	-3.6022
chrX.33210115.33212322	0.860248	5.84705	2.16148	0.0352211	0.579647	-3.95659
chr16.81599923.81601288	1.13337	4.81711	2.16133	0.035233	0.579647	-3.72812
chr7.146960749.146962585	1.14941	5.37848	2.16023	0.0353224	0.580643	-3.76021
chrX.54539793.54541012	-2.18628	3.81811	-2.15916	0.0354098	0.581016	-3.6037
chr3.186921368.186922084	2.14322	3.32462	2.15904	0.0354189	0.581016	-3.59867
chr5.149937433.149939794	1.08725	5.42557	2.15889	0.0354317	0.581016	-3.80527
chr2.175855306.175856310	-2.24965	4.50424	-2.15842	0.0354701	0.581172	-3.60341
chr16.55499619.55501099	-2.12777	4.53816	-2.15643	0.035633	0.582958	-3.60599
chr9.35996444.35997194	-1.88125	4.32256	-2.1562	0.0356517	0.582958	-3.59956
chr1.166843246.166845055	1.08232	5.27412	2.15572	0.0356913	0.582958	-3.77204
chr19.2545762.2547633	-1.59498	5.32829	-2.15567	0.0356949	0.582958	-3.64681
chr5.138391657.138392769	-2.22354	4.03893	-2.15444	0.0357963	0.583421	-3.60921
chr7.32727775.32729064	1.35162	4.54138	2.1539	0.0358408	0.583421	-3.67345
chr9.131333855.131335544	-1.8772	4.74554	-2.15297	0.0359176	0.583421	-3.61248
chr15.64460177.64462288	1.02895	5.59974	2.15284	0.0359282	0.583421	-3.8338
chr9.137617891.137620029	1.0148	5.58046	2.15283	0.0359293	0.583421	-3.85406
chr5.112920874.112922973	0.914853	5.86935	2.15215	0.0359849	0.583421	-3.90125
chr15.75577783.75579499	1.02738	4.94664	2.15202	0.0359956	0.583421	-3.79401
chr1.85555729.85557000	1.68781	4.1581	2.15168	0.0360243	0.583421	-3.611
chr20.33422509.33424109	-1.18398	5.6839	-2.15162	0.036029	0.583421	-3.72183
chr2.219451679.219454432	-1.083	5.44066	-2.15132	0.0360536	0.583421	-3.86668
chr4.52712043.52713855	0.830755	5.75702	2.15106	0.0360755	0.583421	-3.93584
chr10.124801533.124802590	1.37377	4.56023	2.15065	0.0361094	0.583421	-3.68409
chr9.23342219.23343790	1.23825	4.49924	2.15026	0.0361419	0.583421	-3.70522
chr15.59199728.59200900	-2.22107	4.68911	-2.14974	0.0361851	0.583421	-3.61647
chr13.80336548.80343288	0.725656	7.85933	2.14963	0.0361944	0.583421	-4.27911
chr17.50100666.50102467	-1.42975	4.93443	-2.1495	0.0362048	0.583421	-3.6601
chr12.121015971.121016540	-2.16483	3.23634	-2.14904	0.0362434	0.583421	-3.62221
chr14.72888895.72890115	-2.36986	3.95586	-2.14853	0.0362856	0.583421	-3.6159
chr22.38705404.38706772	0.907419	5.55526	2.14832	0.0363035	0.583421	-3.90326
chr12.31629581.31630793	-2.30391	3.98911	-2.14811	0.0363207	0.583421	-3.62155
chr18.32018465.32019519	1.46332	4.42341	2.14783	0.0363438	0.583421	-3.63782
chr4.473308.474382	-1.55536	4.92764	-2.14738	0.0363817	0.583421	-3.64096
chr8.47735852.47739236	0.694577	6.93692	2.14685	0.036426	0.583421	-4.14613
chr13.39602410.39603954	1.10037	5.05197	2.1468	0.0364305	0.583421	-3.77277
chr1.169892677.169894699	0.759487	6.42529	2.1465	0.0364551	0.583421	-3.99602
chr10.79132031.79134569	-1.45509	5.04797	-2.14625	0.0364765	0.583421	-3.65382
chr7.44990117.44992365	1.0099	5.28288	2.14564	0.036527	0.583556	-3.8273
chr1.10793688.10796810	1.15739	5.81039	2.14486	0.0365923	0.583556	-3.90714
chr13.98972100.98973806	1.02917	4.80639	2.1448	0.0365974	0.583556	-3.78487
chr11.65559540.65560786	-2.33344	4.06818	-2.14465	0.0366102	0.583556	-3.62785
chr18.3216792.3220915	0.722912	6.38194	2.14442	0.0366298	0.583556	-4.1044
chr3.124885729.124887868	0.940576	5.68788	2.14399	0.0366658	0.583667	-3.89905
chr1.228207234.228210489	-0.918033	5.33105	-2.14312	0.0367392	0.584106	-3.89159
chr1.42681306.42683226	0.91644	5.92259	2.14275	0.0367703	0.584106	-3.97835
chr1.67831889.67833691	1.04179	5.30429	2.1416	0.0368675	0.584106	-3.87157
chr8.66506652.66508582	-1.68244	5.24755	-2.14133	0.0368902	0.584106	-3.63557
chr4.186144335.186145876	1.55218	4.60327	2.14123	0.0368987	0.584106	-3.6541
chr8.102410721.102413189	0.813237	5.84957	2.14069	0.0369438	0.584106	-3.98081
chr4.168335429.168336231	1.92412	3.60257	2.14028	0.036979	0.584106	-3.62337
chr8.124997631.124999701	0.913268	5.66451	2.14026	0.0369801	0.584106	-3.97098
chr17.17183512.17184355	-2.11665	3.77318	-2.13991	0.0370103	0.584106	-3.63143
chr11.64385350.64386651	-2.29352	4.25701	-2.13946	0.0370482	0.584106	-3.63047
chr2.236567952.236568834	2.40271	3.39916	2.13878	0.0371057	0.584106	-3.66053
chr10.82358598.82359444	1.32903	4.29672	2.13862	0.0371194	0.584106	-3.71881
chr9.85741025.85742505	0.943035	5.14359	2.13857	0.0371239	0.584106	-3.87817
chr12.80936353.80937974	0.862271	5.58135	2.1383	0.0371469	0.584106	-3.95644
chr12.106342503.106343428	-2.09055	3.9517	-2.13824	0.0371519	0.584106	-3.63631
chr2.71502501.71505722	-1.12082	5.50495	-2.13746	0.0372184	0.584106	-3.81279
chr20.32474092.32476356	-0.986177	5.82822	-2.13741	0.0372229	0.584106	-3.86369
chr10.78623739.78624515	-2.12861	3.56854	-2.13739	0.0372247	0.584106	-3.64218
chr5.149422181.149431776	-0.68399	7.36379	-2.13715	0.0372445	0.584106	-4.2699
chr13.52850771.52851844	1.31605	4.31014	2.13623	0.0373231	0.584509	-3.69764
chr1.161117287.161118848	1.06977	5.19956	2.13592	0.0373502	0.584509	-3.84388
chr12.92537458.92538325	-2.3078	3.68524	-2.13583	0.0373572	0.584509	-3.64256
chr17.22522590.22523465	1.56783	3.33004	2.13532	0.0374015	0.584747	-3.75588
chr3.37175299.37177223	0.921729	6.07863	2.13332	0.0375724	0.585996	-3.95357
chr4.70838459.70840011	0.743459	5.90204	2.13309	0.0375924	0.585996	-4.05792
chr2.144473253.144474203	-2.14116	3.4176	-2.1329	0.0376091	0.585996	-3.64827
chr17.34252110.34253273	-2.22884	3.74225	-2.13272	0.0376243	0.585996	-3.64151
chr10.24255180.24257175	1.61844	5.21343	2.13257	0.0376371	0.585996	-3.66436
chr19.10960090.10961789	1.12281	5.16478	2.13206	0.037681	0.585996	-3.82562
chr17.45110503.45111847	-2.13884	3.96456	-2.13197	0.0376891	0.585996	-3.63683
chr2.112047489.112048204	-2.5484	3.03127	-2.13167	0.0377142	0.585996	-3.67139
chr7.40720174.40721822	1.52533	4.31617	2.12904	0.0379422	0.588282	-3.74523
chr3.69081312.69083455	1.15077	5.20059	2.12897	0.0379477	0.588282	-3.82831
chr14.74956212.74957041	-2.27808	2.86187	-2.12876	0.0379658	0.588282	-3.65157
chr1.114779891.114780934	1.03793	5.12502	2.12853	0.0379859	0.588282	-3.8286
chr8.28700806.28703708	0.859127	6.05094	2.12799	0.0380332	0.588282	-3.99283
chrX.155612083.155613144	1.04073	4.67661	2.12786	0.0380444	0.588282	-3.80259
chr15.101651547.101652885	0.972109	4.96709	2.12761	0.0380658	0.588282	-3.845
chr2.169839704.169840940	-1.81713	4.64501	-2.12679	0.0381372	0.588934	-3.64983
chr7.65981643.65982591	-2.23483	3.92905	-2.1257	0.0382318	0.589942	-3.65132
chr3.33467055.33468657	1.97981	4.41634	2.12518	0.0382778	0.590199	-3.65845
chr18.31942105.31944173	0.867879	5.82964	2.12393	0.0383864	0.591421	-3.98231
chr11.69122655.69123771	-2.31596	3.62763	-2.12119	0.0386274	0.593513	-3.65891
chr12.32839705.32840692	1.3421	3.97425	2.12089	0.0386534	0.593513	-3.72114
chr12.119090521.119091595	1.70662	3.52097	2.12018	0.0387161	0.593513	-3.65859
chr15.57376036.57377399	1.11631	4.76316	2.11963	0.0387647	0.593513	-3.82891
chr2.60485143.60485777	2.43835	2.74332	2.11946	0.0387801	0.593513	-3.67237
chr1.176802302.176803874	1.40632	4.08422	2.11944	0.0387818	0.593513	-3.71226
chr12.56521639.56523520	0.897934	5.20336	2.11926	0.0387976	0.593513	-3.90905
chr3.72797774.72798509	-2.20113	3.60429	-2.11914	0.038808	0.593513	-3.66499
chr1.202235589.202236792	-2.53641	4.13322	-2.11864	0.0388526	0.593513	-3.66379
chr5.173291611.173292927	1.38816	4.61743	2.11816	0.0388945	0.593513	-3.72857
chr1.42334040.42336200	0.883602	5.45562	2.11816	0.0388951	0.593513	-3.9426
chr3.184662005.184663145	-2.1922	4.03877	-2.1181	0.0389	0.593513	-3.66465
chr2.171159265.171161833	0.796589	6.25437	2.11712	0.0389871	0.593513	-4.11686
chr17.17823556.17824424	-2.15584	3.92617	-2.11684	0.0390122	0.593513	-3.66356
chr8.124538399.124539772	1.38774	4.74279	2.11665	0.0390289	0.593513	-3.71828
chr4.123234822.123235750	1.56455	4.36433	2.11634	0.0390559	0.593513	-3.70563
chr21.26169082.26171395	0.742214	6.24889	2.11634	0.0390561	0.593513	-4.06226
chr19.5113249.5116121	-1.5307	5.44632	-2.11614	0.0390741	0.593513	-3.7688
chr10.27239764.27243493	0.708637	6.72466	2.11605	0.0390822	0.593513	-4.18746
chr17.74981750.74983016	0.901882	5.229	2.11549	0.0391321	0.593719	-3.93777
chr18.11851251.11852552	1.39213	4.54502	2.11523	0.0391548	0.593719	-3.70855
chr3.69865399.69867199	1.11504	5.31229	2.11385	0.0392776	0.594148	-3.84057
chr18.46916507.46918165	0.882356	5.60872	2.11352	0.0393074	0.594148	-3.94271
chr17.75270230.75271681	-1.38561	5.16225	-2.11344	0.0393146	0.594148	-3.73476
chr4.36137625.36138799	1.61921	4.29759	2.11336	0.0393214	0.594148	-3.70477
chr10.87817255.87819059	0.741528	6.12174	2.11275	0.0393761	0.594148	-4.07691
chr22.46070137.46072412	1.16284	5.20527	2.11257	0.0393922	0.594148	-3.84232
chr2.108635721.108638324	-1.20267	5.62336	-2.11225	0.0394214	0.594148	-3.79296
chr6.39887508.39888254	-2.29164	3.09757	-2.11177	0.0394644	0.594148	-3.67269
chr1.47408787.47409878	-2.23095	3.86703	-2.11169	0.0394716	0.594148	-3.67248
chr22.46731156.46732071	-2.1348	3.41874	-2.11141	0.0394964	0.594148	-3.67749
chr3.115657761.115659534	0.86829	5.73939	2.11129	0.0395076	0.594148	-4.03447
chr4.158670648.158673074	0.796324	6.01939	2.10979	0.0396418	0.594661	-4.06918
chr19.49157421.49158477	-2.07185	4.27643	-2.10925	0.0396905	0.594661	-3.67039
chr5.134505978.134506439	-2.30242	2.68683	-2.109	0.0397135	0.594661	-3.68037
chr1.234495280.234495797	2.73424	2.6761	2.10878	0.0397331	0.594661	-3.71943
chr10.79165069.79166752	-2.06077	4.46296	-2.10877	0.039734	0.594661	-3.67117
chr9.129626056.129627678	0.925268	5.31138	2.10839	0.039768	0.594661	-3.92966
chr5.146446831.146448318	0.874384	5.69555	2.10829	0.0397772	0.594661	-3.97078
chr4.186132611.186133152	-2.18145	3.09569	-2.10828	0.0397779	0.594661	-3.68303
chr17.75683818.75686060	-2.21914	4.73238	-2.10638	0.0399503	0.596592	-3.67864
chr20.2840146.2841211	-2.111	4.13003	-2.1062	0.0399664	0.596592	-3.68016
chr14.72741607.72742614	-2.03558	3.8619	-2.10563	0.0400184	0.596926	-3.68051
chr9.34252870.34253766	-2.1841	3.61612	-2.10281	0.0402748	0.599659	-3.68997
chr10.22315775.22317186	1.22817	4.74234	2.10275	0.0402805	0.599659	-3.77551
chr13.93505275.93506054	-2.22989	3.5102	-2.10187	0.0403609	0.599659	-3.69763
chr1.36203320.36204605	-1.5278	4.41528	-2.10181	0.0403662	0.599659	-3.70058
chr7.92447304.92448645	1.26738	4.95266	2.10173	0.0403731	0.599659	-3.75785
chr6.108557586.108561393	0.72554	6.11621	2.10166	0.0403803	0.599659	-4.1319
chr4.87117253.87118141	1.63176	3.65018	2.10113	0.0404281	0.599764	-3.69578
chr1.182390837.182392558	0.781657	5.54709	2.10065	0.0404724	0.599764	-4.07292
chr2.28691566.28692407	-2.15205	3.72681	-2.10045	0.0404904	0.599764	-3.6891
chr14.73457464.73459099	0.798067	6.02264	2.09973	0.0405568	0.599764	-4.12258
chr4.76198058.76199081	1.74691	3.98877	2.09956	0.0405727	0.599764	-3.68626
chr6.13485213.13488166	0.760096	6.0502	2.09947	0.0405807	0.599764	-4.08361
chr15.92900033.92901889	1.16795	5.15676	2.09931	0.0405958	0.599764	-3.85655
chr12.11663252.11663813	1.65441	3.69317	2.09879	0.0406431	0.599773	-3.69374
chr1.185654043.185655262	1.31691	4.83407	2.09865	0.040656	0.599773	-3.79583
chr1.38029499.38030773	-2.26179	3.73544	-2.09656	0.0408492	0.601512	-3.69512
chr2.9843203.9844144	-2.07516	3.74143	-2.09625	0.0408776	0.601512	-3.69397
chr9.133122730.133123693	-2.15732	3.94535	-2.0962	0.040882	0.601512	-3.69337
chr4.139692109.139692827	-2.27594	3.00979	-2.09608	0.0408934	0.601512	-3.69879
chr1.83998462.83999522	1.00617	4.83267	2.09508	0.0409861	0.602051	-3.89981
chr11.114294900.114295796	2.72879	3.58972	2.09493	0.0409998	0.602051	-3.72166
chr6.89035053.89036199	1.03063	5.16701	2.09444	0.0410448	0.602051	-3.92076
chr10.50550408.50550836	-2.25246	3.36626	-2.09439	0.0410496	0.602051	-3.70772
chr19.39532193.39533182	-2.07887	3.96825	-2.09305	0.0411744	0.603441	-3.70432
chr8.132774939.132776543	1.01202	5.3605	2.09236	0.0412381	0.603936	-3.93508
chr5.159262661.159263756	1.42811	4.4355	2.09095	0.0413706	0.605436	-3.76041
chr14.99537055.99538498	-1.50458	4.34796	-2.09061	0.0414018	0.605452	-3.73882
chr6.115969327.115970311	1.90791	3.57224	2.08863	0.0415871	0.606447	-3.70389
chr1.91500550.91501965	1.49755	4.36791	2.0885	0.0415993	0.606447	-3.74304
chr19.11383163.11384417	-2.1634	3.63468	-2.08778	0.0416668	0.606447	-3.70868
chr19.37933525.37934907	-2.07244	4.18457	-2.08752	0.0416918	0.606447	-3.7076
chr9.94780422.94781297	-2.19564	3.3994	-2.0875	0.0416936	0.606447	-3.71125
chr2.159285774.159287357	0.847492	5.76107	2.0872	0.0417219	0.606447	-4.06299
chr1.110209645.110211504	-2.07886	4.63479	-2.08668	0.0417706	0.606447	-3.70553
chr1.64041984.64043442	-1.79415	4.16169	-2.08632	0.0418051	0.606447	-3.7047
chr1.172269536.172270665	2.07243	3.84073	2.08624	0.0418125	0.606447	-3.70951
chr12.65278034.65279644	0.728729	6.11237	2.08564	0.041869	0.606447	-4.17804
chr3.65039662.65040344	-2.25759	3.80828	-2.08528	0.041903	0.606447	-3.71328
chr5.150673755.150674644	-1.99587	4.03403	-2.08505	0.0419249	0.606447	-3.70912
chr21.45227899.45228821	-2.46625	3.00727	-2.08493	0.0419361	0.606447	-3.72929
chr20.25254211.25255582	1.32378	4.24873	2.08489	0.0419397	0.606447	-3.78194
chr4.17613930.17615389	1.09254	4.94495	2.08479	0.0419496	0.606447	-3.86197
chr2.27320978.27321807	-2.22064	3.98811	-2.08476	0.0419517	0.606447	-3.71192
chr3.187566807.187568456	1.30063	4.63605	2.08436	0.0419896	0.60656	-3.80075
chr18.9101939.9103658	0.849668	5.76685	2.08268	0.0421491	0.608254	-4.02788
chr14.49597838.49600406	0.88478	5.70371	2.08249	0.0421673	0.608254	-4.01241
chr16.57763142.57765216	-2.02571	4.71467	-2.08157	0.0422544	0.608743	-3.71205
chr3.48917924.48919940	-1.24291	5.68334	-2.08065	0.0423422	0.608743	-3.8163
chr10.43436330.43437520	-1.4299	4.79692	-2.08053	0.042354	0.608743	-3.76736
chr5.173764101.173765187	-1.94453	4.54827	-2.08047	0.0423591	0.608743	-3.71346
chr17.79831570.79833098	-1.54473	4.30295	-2.07961	0.0424413	0.608743	-3.74484
chr11.18312453.18314412	1.08087	5.19413	2.07935	0.0424666	0.608743	-3.89412
chr11.69496638.69497910	-1.63564	4.95263	-2.07935	0.0424666	0.608743	-3.746
chr19.35756682.35758742	-1.04351	5.57429	-2.07895	0.0425051	0.608743	-3.94437
chr11.72741155.72741913	-2.12612	3.33602	-2.07833	0.0425643	0.608743	-3.7195
chr11.72072218.72072882	-2.21303	3.15374	-2.07811	0.0425851	0.608743	-3.72937
chr22.30881106.30882437	-1.67932	4.16493	-2.07729	0.0426639	0.608743	-3.73216
chr11.35380373.35380834	-2.195	2.75837	-2.07694	0.0426977	0.608743	-3.72898
chr3.49483592.49485129	-2.11832	4.2972	-2.07622	0.0427669	0.608743	-3.723
chr3.10438023.10439118	-2.15172	3.80856	-2.07592	0.0427958	0.608743	-3.72302
chr8.39031443.39032662	-2.0915	3.94033	-2.07498	0.0428859	0.608743	-3.72437
chrX.77894692.77895761	1.63046	3.83744	2.07454	0.0429284	0.608743	-3.7337
chr13.110509485.110510811	-2.16275	4.6016	-2.07435	0.0429472	0.608743	-3.72285
chrX.134684713.134685443	2.13696	2.95811	2.07422	0.0429594	0.608743	-3.72877
chr3.141486514.141487953	0.848939	5.45124	2.074	0.0429807	0.608743	-4.04931
chr6.69866461.69867771	1.83071	4.43452	2.07381	0.0429985	0.608743	-3.72318
chr11.459816.461485	-2.01285	4.7696	-2.07369	0.0430101	0.608743	-3.72734
chr2.9738684.9739531	-2.17	3.1165	-2.07348	0.0430305	0.608743	-3.728
chr3.17741596.17743314	0.807959	5.9853	2.07287	0.0430897	0.608743	-4.07794
chr18.22176311.22178685	1.07627	5.61203	2.07244	0.0431315	0.608743	-3.96811
chr10.72260289.72261487	-2.34371	3.87749	-2.07232	0.0431433	0.608743	-3.72995
chr11.107017174.107019419	0.820681	5.90648	2.07211	0.0431638	0.608743	-4.07763
chr5.81850470.81853188	0.975556	5.4681	2.07208	0.0431662	0.608743	-4.00921
chr17.8161865.8164834	-1.10242	5.84758	-2.07206	0.0431678	0.608743	-3.89211
chr10.102112377.102115533	-2.20619	5.7937	-2.07194	0.0431799	0.608743	-3.72906
chr20.2469926.2471285	1.01315	5.51983	2.07192	0.043182	0.608743	-3.97144
chr4.38752690.38753825	-1.88072	4.36744	-2.07123	0.0432484	0.608743	-3.72759
chr16.67245818.67247611	-1.43108	5.16378	-2.07121	0.0432508	0.608743	-3.80083
chr20.50870289.50871673	-1.72795	4.25219	-2.07091	0.0432797	0.608743	-3.75728
chr3.48038597.48040623	1.04505	5.05096	2.07072	0.0432982	0.608743	-3.94084
chr17.17681221.17684263	0.720141	6.39361	2.07063	0.0433073	0.608743	-4.22356
chr8.80872589.80874897	1.02045	5.63825	2.07042	0.0433277	0.608743	-3.95008
chr7.14233131.14233941	2.40721	3.18627	2.06928	0.0434386	0.608743	-3.74828
chr7.134834764.134835356	1.48245	3.58067	2.06911	0.0434549	0.608743	-3.75294
chr22.24288900.24290720	1.09643	4.93038	2.06906	0.0434603	0.608743	-3.90797
chr19.19460391.19461189	-2.17026	3.50369	-2.06868	0.0434975	0.608743	-3.73558
chr6.24402753.24404066	-1.76253	4.88816	-2.06867	0.0434983	0.608743	-3.73694
chr8.92100821.92103958	0.753301	6.66493	2.06777	0.0435864	0.608743	-4.26879
chr8.104588036.104590111	0.976969	5.47638	2.06775	0.0435879	0.608743	-3.96001
chr8.100908047.100909059	1.38716	3.8722	2.06743	0.0436194	0.608743	-3.77915
chr5.177553103.177554640	1.21397	4.68767	2.06733	0.0436288	0.608743	-3.87726
chr9.137605000.137606444	-1.79759	5.07844	-2.06719	0.0436426	0.608743	-3.74744
chr17.43777946.43779649	-1.22931	5.32609	-2.06696	0.0436655	0.608743	-3.84185
chr10.110566654.110568598	0.677952	6.54664	2.06653	0.0437071	0.608743	-4.28843
chr20.1893362.1897441	0.651932	6.76154	2.06653	0.0437076	0.608743	-4.24546
chr1.180585187.180586340	2.06469	3.79919	2.0662	0.0437401	0.608743	-3.73531
chr1.61081978.61083852	1.27444	4.81457	2.06608	0.0437512	0.608743	-3.8389
chrX.53223816.53225849	1.06491	5.44576	2.06586	0.0437732	0.608743	-3.98575
chr11.2377009.2379383	-1.47847	5.5903	-2.06549	0.0438094	0.608827	-3.79572
chr20.31869815.31871073	-1.86128	4.40497	-2.06495	0.0438628	0.609148	-3.73727
chr2.219419157.219420562	-1.97281	3.77289	-2.06353	0.0440025	0.610667	-3.73803
chr16.87457007.87458987	-1.33373	5.19824	-2.0632	0.0440346	0.610692	-3.81594
chr1.25891954.25893412	-2.09212	4.42318	-2.06263	0.0440915	0.610743	-3.74388
chr10.110646252.110647320	1.30857	4.28508	2.06255	0.0440989	0.610743	-3.84315
chr9.38023748.38027273	-0.829169	6.064	-2.06162	0.0441906	0.610762	-4.08491
chr7.7968350.7970165	0.990156	5.41077	2.06157	0.044196	0.610762	-3.99605
chr11.46593355.46594416	1.37514	4.35595	2.06156	0.0441964	0.610762	-3.81707
chr8.127809422.127811791	0.735815	5.73327	2.061	0.044252	0.610762	-4.14999
chr1.182348815.182349653	-1.96506	3.88492	-2.06097	0.0442548	0.610762	-3.74477
chr19.19276425.19277339	-2.24982	3.32478	-2.0607	0.0442823	0.610762	-3.74629
chr17.72976898.72977850	-1.98078	3.93337	-2.05873	0.044478	0.613012	-3.74797
chr10.92572746.92574909	0.807229	6.14284	2.05844	0.0445063	0.613012	-4.20445
chr14.25006684.25008072	1.15758	4.9719	2.05799	0.0445517	0.613195	-3.89913
chr20.35283848.35285574	-1.56159	5.12696	-2.0577	0.0445805	0.613195	-3.76521
chr3.124770495.124771628	-2.10842	3.828	-2.05727	0.044623	0.61336	-3.74909
chr3.69855527.69856569	-2.13741	4.10552	-2.05673	0.0446772	0.613686	-3.75391
chr2.231411961.231412947	-1.51498	4.80699	-2.05623	0.0447266	0.613782	-3.7765
chr19.41406955.41408207	-1.76002	4.01001	-2.05605	0.0447451	0.613782	-3.7494
chr5.10999931.11001462	-1.48377	4.76324	-2.0556	0.0447903	0.613984	-3.78229
chr12.3199528.3201364	-2.12276	4.47334	-2.055	0.0448498	0.614309	-3.75107
chr18.28114348.28115622	1.14879	5.00407	2.05437	0.0449139	0.614309	-3.9057
chr5.90096076.90097421	1.11507	5.15001	2.05417	0.0449339	0.614309	-3.97913
chr6.90789993.90791206	1.26354	4.95055	2.05414	0.044936	0.614309	-3.83365
chr20.49712603.49714204	1.04746	5.30853	2.05326	0.0450254	0.615069	-3.952
chr14.75011278.75012187	-2.07555	3.7517	-2.05188	0.0451637	0.615069	-3.75867
chr15.73051195.73053717	0.802688	5.65544	2.05166	0.0451859	0.615069	-4.12126
chr8.93699898.93701381	0.958471	5.31919	2.05152	0.0452001	0.615069	-4.02116
chr6.73515191.73517401	1.24378	4.69013	2.0515	0.0452026	0.615069	-3.85693
chr9.107282422.107284942	0.686834	6.5134	2.0512	0.0452324	0.615069	-4.24299
chr2.169823363.169825062	0.824822	5.40398	2.05118	0.0452345	0.615069	-4.10311
chr4.102500433.102502678	0.684338	6.418	2.05094	0.0452592	0.615069	-4.234
chr18.27968059.27968946	1.82215	3.60134	2.05086	0.0452665	0.615069	-3.75713
chr10.100372856.100374825	0.881584	6.02296	2.04948	0.0454068	0.616371	-4.11131
chr7.150787060.150788539	-2.14825	4.37938	-2.04931	0.0454236	0.616371	-3.76151
chr15.60392765.60393970	1.27094	4.44558	2.0482	0.0455365	0.616633	-3.8398
chr16.30526029.30528012	0.630557	6.32456	2.04815	0.0455409	0.616633	-4.27434
chr3.187263791.187266591	0.791858	6.12774	2.04786	0.0455708	0.616633	-4.14373
chrX.48521673.48522380	-2.15805	3.22983	-2.04686	0.0456726	0.616633	-3.77151
chr1.21896167.21897738	-1.44755	4.69641	-2.04686	0.045673	0.616633	-3.81019
chr22.42815985.42816843	2.49071	3.42782	2.04677	0.0456813	0.616633	-3.7899
chr19.506510.508155	0.880124	5.70158	2.04672	0.0456867	0.616633	-4.08366
chr20.543020.544336	0.838472	5.71253	2.04635	0.045724	0.616633	-4.11006
chr19.50494606.50502680	-0.760472	7.35436	-2.04596	0.045764	0.616633	-4.52389
chr10.124461756.124462159	-2.05115	3.37642	-2.04563	0.0457976	0.616633	-3.76719
chr3.101848683.101850893	0.675926	6.17773	2.04553	0.0458084	0.616633	-4.22876
chr10.133114.137250	0.577412	7.05053	2.0452	0.0458423	0.616633	-4.4147
chr19.58002065.58003510	1.18653	4.93175	2.04508	0.0458543	0.616633	-3.8926
chr1.21919410.21922784	-1.07138	5.86787	-2.04491	0.0458716	0.616633	-3.9927
chr2.135984460.135986199	1.07655	5.29799	2.04458	0.0459057	0.61668	-3.97124
chr2.197704930.197706324	1.01271	4.91245	2.04339	0.0460275	0.616935	-3.95299
chr8.42050661.42052786	0.784959	5.79859	2.04336	0.0460302	0.616935	-4.154
chr13.79676083.79676583	2.33905	3.54128	2.04325	0.0460419	0.616935	-3.79331
chr19.530966.533506	-1.11632	5.69141	-2.04319	0.0460473	0.616935	-3.97244
chr3.13377948.13380098	-1.0262	5.68303	-2.04282	0.0460858	0.617041	-3.98655
chr2.8836996.8837898	-2.07958	4.28934	-2.04133	0.0462385	0.618674	-3.77203
chr1.62687414.62688815	1.27152	5.09893	2.04092	0.0462809	0.61883	-3.83858
chr1.86704001.86706641	0.689106	6.51704	2.03985	0.0463915	0.619322	-4.26552
chr16.68244723.68246104	-2.15018	4.29653	-2.03969	0.0464074	0.619322	-3.77376
chr21.37451990.37452644	1.69909	3.51051	2.03967	0.0464099	0.619322	-3.78159
chrX.48737228.48737946	-1.90033	4.12148	-2.03839	0.0465419	0.619959	-3.77437
chr7.32588735.32589492	-2.15515	3.42078	-2.03761	0.0466226	0.619959	-3.77975
chr9.78029899.78032779	0.718766	6.57439	2.03757	0.0466273	0.619959	-4.26937
chr4.143381379.143382000	-2.07056	3.81776	-2.03754	0.0466306	0.619959	-3.77775
chr4.183747942.183748843	1.40416	3.72923	2.03748	0.0466364	0.619959	-3.80875
chr12.2353750.2355043	-1.88508	4.02449	-2.03738	0.0466465	0.619959	-3.77773
chr9.6779315.6780182	-2.10551	4.07574	-2.03686	0.0467008	0.619959	-3.77714
chr9.33023829.33026122	0.947594	5.91151	2.03683	0.046704	0.619959	-4.08341
chr3.12489498.12490423	1.41727	3.83906	2.03606	0.0467833	0.619973	-3.84639
chr2.39119342.39122033	0.664132	6.53342	2.03566	0.0468249	0.619973	-4.27028
chr1.74245014.74245794	1.89516	3.39046	2.0356	0.0468322	0.619973	-3.78045
chr16.3106043.3106795	-2.19699	3.21761	-2.03557	0.0468343	0.619973	-3.78077
chr17.59106119.59107426	-2.0079	4.98558	-2.03534	0.0468589	0.619973	-3.7788
chr5.150485316.150488058	-0.831296	6.4112	-2.03445	0.0469516	0.62001	-4.08138
chr19.3457205.3460173	-1.22077	5.28799	-2.03444	0.0469522	0.62001	-3.91354
chr1.157993217.157995984	0.727809	6.0777	2.03442	0.0469541	0.62001	-4.21593
chr7.16740074.16741661	-1.99182	4.43171	-2.03373	0.0470263	0.620557	-3.78143
chr5.72065237.72068226	0.739132	6.11567	2.03191	0.0472167	0.621009	-4.20951
chr15.49620392.49621938	0.835418	5.52132	2.03163	0.0472465	0.621009	-4.11517
chr21.39022737.39024023	-1.20934	5.0765	-2.03131	0.0472799	0.621009	-3.89794
chr3.49119815.49121350	0.940318	5.05839	2.03071	0.0473434	0.621009	-4.06927
chr2.169509383.169510199	1.54701	3.78985	2.03055	0.0473596	0.621009	-3.8246
chr1.27772796.27774244	1.10823	5.27053	2.0304	0.047375	0.621009	-3.99239
chr1.28232137.28233088	1.67565	4.28404	2.0302	0.0473965	0.621009	-3.8021
chr10.79141295.79142791	-1.65829	4.37379	-2.03017	0.0473996	0.621009	-3.79601
chr3.46946489.46949594	-1.2889	5.29452	-2.03016	0.0474009	0.621009	-3.89599
chr7.2712834.2713876	-2.02055	3.79143	-2.02988	0.0474298	0.621009	-3.78783
chr7.30468890.30471661	-0.908414	5.84542	-2.02969	0.0474503	0.621009	-4.05916
chr12.112282889.112284398	1.87087	4.32662	2.02961	0.0474584	0.621009	-3.78692
chr17.3659405.3661441	-1.84423	4.73571	-2.02958	0.0474615	0.621009	-3.78915
chr19.46300285.46301551	-1.82541	4.15715	-2.02862	0.0475633	0.621034	-3.79418
chr21.45408217.45412050	-0.72355	6.46161	-2.02849	0.0475771	0.621034	-4.26783
chr7.116498923.116502240	0.715353	6.38402	2.02824	0.0476032	0.621034	-4.22708
chr22.41596946.41598790	-1.63541	4.85727	-2.02818	0.0476092	0.621034	-3.79671
chr20.31572227.31573574	-1.52586	5.3066	-2.02808	0.0476198	0.621034	-3.84068
chr11.64304047.64306947	-0.771698	6.68826	-2.02781	0.0476485	0.621034	-4.27814
chr9.89872204.89873988	-1.70682	4.79198	-2.02723	0.0477094	0.621426	-3.79974
chr6.43115674.43117108	-2.18378	4.52797	-2.02621	0.0478181	0.621915	-3.79352
chr12.123270144.123272510	0.916724	5.34046	2.02579	0.047862	0.621915	-4.09653
chr1.23790009.23793170	0.797079	5.81293	2.02576	0.0478648	0.621915	-4.19376
chr17.1829257.1830284	-2.19129	3.91779	-2.02571	0.0478705	0.621915	-3.79396
chr10.34739590.34740331	-2.23982	3.36842	-2.02512	0.0479336	0.622333	-3.79904
chr19.47506909.47507766	-2.0588	3.53907	-2.02447	0.0480023	0.622823	-3.79709
chr1.8121073.8122178	-2.08736	4.1349	-2.02411	0.0480409	0.622923	-3.79597
chrX.31333121.31333905	1.55624	3.85093	2.02376	0.0480782	0.623006	-3.82124
chr5.142356452.142357516	-1.72863	4.31492	-2.02302	0.0481562	0.623616	-3.79768
chr1.3542877.3543880	-1.78101	3.14185	-2.02255	0.0482066	0.623866	-3.79862
chr12.113228855.113232233	-1.43917	5.32948	-2.02184	0.0482826	0.624449	-3.87619
chr1.2329998.2331434	-2.36714	3.75348	-2.02133	0.0483369	0.62475	-3.79908
chr4.62917475.62917884	-2.38415	2.79628	-2.02032	0.0484451	0.625401	-3.81233
chr2.219474836.219476452	-1.70642	4.25654	-2.01955	0.0485281	0.625401	-3.81906
chr4.110195692.110199146	0.723659	6.23681	2.01938	0.0485457	0.625401	-4.26581
chr10.23095339.23096545	1.10644	5.11405	2.01919	0.0485661	0.625401	-3.99292
chr2.6917199.6918364	1.4769	3.97242	2.01908	0.0485778	0.625401	-3.84693
chr14.29927057.29928504	1.33393	4.71226	2.01907	0.0485797	0.625401	-3.88474
chr19.35716214.35719202	0.628999	6.42543	2.01877	0.0486117	0.625401	-4.35329
chr1.156105857.156107444	-1.17924	5.30071	-2.01854	0.0486357	0.625401	-3.91856
chr9.87592168.87593289	-2.15842	4.44868	-2.01779	0.0487166	0.625652	-3.8043
chr11.12142501.12145448	0.815643	5.9615	2.01754	0.0487435	0.625652	-4.21874
chr7.83468328.83468710	-2.13972	3.19214	-2.0175	0.0487485	0.625652	-3.80863
chr1.94416871.94419264	0.762526	5.9807	2.01624	0.0488839	0.626859	-4.24844
chr3.57555503.57557530	0.839991	5.77437	2.01576	0.048936	0.626859	-4.14789
chr1.167431084.167431945	-2.09167	3.63293	-2.01571	0.0489418	0.626859	-3.80727
chr18.22164046.22175746	0.543808	8.74338	2.01547	0.048967	0.626859	-4.77871
chr16.85491776.85492461	-2.06398	3.46594	-2.01471	0.0490491	0.627042	-3.80958
chr17.50132849.50133945	-1.93035	3.79224	-2.01436	0.0490879	0.627042	-3.80917
chr14.32345387.32345891	2.34158	3.18765	2.01406	0.04912	0.627042	-3.83098
chr20.34976470.34979209	-1.35131	5.5107	-2.01405	0.0491213	0.627042	-3.87913
chr19.2185733.2187260	-1.25896	5.18936	-2.0139	0.049137	0.627042	-3.90222
chr16.683614.684771	1.19571	4.21143	2.01261	0.0492775	0.627609	-3.95591
chr3.51390434.51392846	0.780672	5.69963	2.01257	0.0492819	0.627609	-4.1586
chr8.105069676.105070647	-2.13221	3.65271	-2.01206	0.0493369	0.627609	-3.81593
chr12.117041947.117042654	-2.1143	3.61053	-2.01197	0.0493475	0.627609	-3.81284
chr16.89318988.89321531	-1.08178	5.81552	-2.0116	0.0493879	0.627609	-4.03995
chr3.12556644.12558181	0.967871	5.04567	2.01113	0.0494383	0.627609	-4.09497
chr3.144126842.144128606	1.40229	4.6402	2.01108	0.0494442	0.627609	-3.88384
chr16.30650547.30652088	0.873329	5.34181	2.01062	0.0494943	0.627609	-4.13701
chr22.38460773.38461747	-2.03006	3.72453	-2.01034	0.0495252	0.627609	-3.8158
chr10.32940623.32941968	1.83246	4.26205	2.00989	0.0495736	0.627609	-3.81503
chr12.51371329.51371997	-1.9434	3.80334	-2.0094	0.0496274	0.627609	-3.81573
chr14.75452363.75454216	-1.11965	5.77301	-2.00914	0.0496562	0.627609	-4.00059
chr2.17517922.17518921	1.21268	5.13896	2.00888	0.0496849	0.627609	-3.9758
chr14.23094195.23096393	0.76717	6.18183	2.00851	0.0497251	0.627609	-4.26399
chr5.173265128.173266285	-2.20254	4.22992	-2.0082	0.0497595	0.627609	-3.81721
chr5.111755392.111758859	0.676541	6.63888	2.00799	0.0497816	0.627609	-4.37324
chr6.123520073.123521136	1.46386	3.91485	2.0078	0.0498029	0.627609	-3.85316
chr7.76379409.76381081	-0.775449	6.23999	-2.00769	0.0498148	0.627609	-4.2112
chr19.1019725.1021780	-1.41816	5.4884	-2.00759	0.0498255	0.627609	-3.88383
chr2.237700674.237705345	-0.830277	6.46008	-2.00749	0.0498374	0.627609	-4.19306
chr2.64652231.64654889	0.696674	6.81904	2.00718	0.0498711	0.627609	-4.38977
chr15.77496776.77498476	-1.93764	4.62544	-2.00647	0.0499489	0.627609	-3.8197
chr4.55545721.55547555	0.814942	5.90543	2.00594	0.0500079	0.627609	-4.1608
chr2.161122735.161124053	1.21347	4.43268	2.00569	0.0500348	0.627609	-3.93347
chrX.119871387.119872365	1.43722	4.01827	2.0054	0.0500673	0.627609	-3.87598
chr16.71379.73245	0.955311	5.37229	2.00523	0.0500859	0.627609	-4.09873
chr1.204450355.204451504	-1.65354	4.1323	-2.005	0.0501107	0.627609	-3.83296
chr1.16111241.16112462	-2.40624	3.56963	-2.005	0.0501111	0.627609	-3.82193
chr6.99393525.99394427	-2.21726	3.60734	-2.00499	0.0501117	0.627609	-3.8227
chr10.107994767.107995875	2.55608	3.64292	2.00402	0.0502192	0.627609	-3.84809
chr10.91816771.91817777	-2.24263	3.13937	-2.00394	0.0502285	0.627609	-3.83692
chr8.56681362.56683033	0.834642	5.93267	2.00364	0.0502615	0.627609	-4.16523
chr17.44586611.44588924	-0.988106	6.2515	-2.00318	0.0503124	0.627609	-4.07235
chr6.27388450.27389302	-2.33171	3.80747	-2.00316	0.0503145	0.627609	-3.82536
chr6.12010345.12013573	0.640779	6.72507	2.00278	0.0503566	0.627609	-4.37072
chr2.73779485.73780244	1.54179	4.22291	2.00235	0.0504036	0.627609	-3.84231
chr3.9395853.9400046	0.744152	7.0597	2.00221	0.0504193	0.627609	-4.39694
chr1.109394837.109398516	0.648312	6.25626	2.00159	0.050488	0.627609	-4.31648
chr12.68807436.68809462	0.66037	6.551	2.00128	0.0505226	0.627609	-4.32491
chr15.51829515.51830655	0.976483	4.87053	2.00126	0.0505251	0.627609	-4.04842
chr5.53560201.53561273	1.03337	5.11645	2.00116	0.0505367	0.627609	-4.07694
chr4.108620064.108621404	-1.97491	4.23461	-2.00065	0.0505934	0.627609	-3.82867
chr12.124026541.124027766	-1.63028	4.4048	-2.00024	0.050638	0.627609	-3.83531
chr8.53842393.53843735	0.90133	5.26362	2.00001	0.0506644	0.627609	-4.0733
chr6.36027475.36029245	0.857859	5.55307	1.99986	0.0506806	0.627609	-4.13308
chr8.67313353.67314233	-2.21905	3.54561	-1.9996	0.0507093	0.627609	-3.83033
chr2.180979844.180981905	0.911643	5.54052	1.99959	0.0507105	0.627609	-4.14835
chr19.41957733.41959840	-1.12163	5.32421	-1.99911	0.050764	0.627609	-3.99253
chr9.113564443.113566913	-1.05671	5.71252	-1.99823	0.0508624	0.627609	-4.03303
chr2.173963210.173966416	0.626334	6.98029	1.99822	0.0508635	0.627609	-4.43944
chr9.136550295.136551529	-2.01632	4.22949	-1.99821	0.0508644	0.627609	-3.83153
chr12.120262746.120266082	-1.06063	5.60853	-1.99808	0.0508792	0.627609	-4.01286
chr6.17927411.17930645	-1.1209	5.659	-1.99802	0.050886	0.627609	-3.99577
chr4.183905311.183906670	1.04795	4.57232	1.99797	0.0508921	0.627609	-3.99575
chr15.40295409.40296586	-2.08814	3.40106	-1.99794	0.0508957	0.627609	-3.83182
chr5.10606976.10608904	-1.80225	4.65789	-1.99685	0.0510173	0.628725	-3.83844
chr13.36345238.36346982	0.994821	5.4286	1.99657	0.0510489	0.628729	-4.04999
chr5.138032186.138034040	0.782507	5.77735	1.99537	0.0511836	0.629062	-4.19687
chrX.130268054.130269036	1.1125	4.38592	1.99535	0.051186	0.629062	-4.0048
chr14.104084346.104086037	-1.43668	4.03395	-1.99527	0.0511943	0.629062	-3.9006
chr3.81742618.81744851	1.26989	4.83914	1.99521	0.0512009	0.629062	-3.91726
chr2.190636074.190638474	0.930196	5.32539	1.99457	0.0512726	0.629559	-4.10701
chr11.47415381.47416784	-1.43761	4.87745	-1.99333	0.0514133	0.630646	-3.90518
chr1.62435465.62437844	0.67571	6.28984	1.99323	0.0514238	0.630646	-4.32861
chr4.5912298.5913359	1.3485	4.33994	1.99145	0.0516252	0.630891	-3.93488
chr16.67934075.67937090	-1.22054	5.84402	-1.99143	0.0516271	0.630891	-3.97531
chr19.20565047.20565983	-1.73008	4.19782	-1.99103	0.0516733	0.630891	-3.84391
chr19.40603298.40604476	-2.01422	4.24463	-1.99013	0.0517745	0.630891	-3.84238
chr3.52704536.52706850	0.83194	5.73064	1.98991	0.0518002	0.630891	-4.2248
chr17.50864636.50868091	0.598813	7.16281	1.98989	0.0518017	0.630891	-4.46075
chr12.6532051.6537914	0.504178	7.38815	1.9894	0.0518579	0.630891	-4.60835
chr21.46323828.46325789	0.821641	5.42679	1.98919	0.0518812	0.630891	-4.21202
chr19.45781257.45785042	-0.713707	6.60986	-1.98917	0.0518844	0.630891	-4.34617
chr19.3403587.3405217	-1.15688	4.90567	-1.98896	0.0519076	0.630891	-4.03909
chrX.101207948.101209179	-2.07863	3.98081	-1.98853	0.0519565	0.630891	-3.84473
chr12.96362244.96363588	-2.07308	3.50586	-1.98815	0.0519996	0.630891	-3.84764
chr3.105473405.105474269	1.66963	3.85447	1.98799	0.0520179	0.630891	-3.85367
chrX.66636568.66639816	1.01865	5.99199	1.98783	0.0520366	0.630891	-4.1475
chr6.35237474.35239451	-1.64476	4.54993	-1.98768	0.0520535	0.630891	-3.85982
chr1.25022122.25023366	-1.61946	4.43494	-1.98734	0.0520925	0.630891	-3.8721
chr10.91021491.91024106	1.00486	5.38554	1.98714	0.0521149	0.630891	-4.08871
chr7.105387836.105389374	1.0863	4.76759	1.98711	0.0521184	0.630891	-4.00534
chr10.62816443.62817494	2.46531	3.70398	1.98684	0.0521493	0.630891	-3.86543
chr3.66220293.66221514	1.03259	4.97638	1.98671	0.0521641	0.630891	-4.06738
chr1.27592405.27593699	-2.00881	3.80664	-1.98641	0.0521979	0.630891	-3.84758
chr12.71556576.71558431	-2.14924	4.4551	-1.98593	0.0522528	0.630891	-3.8484
chr12.106801899.106802370	-2.18362	3.04261	-1.98592	0.0522542	0.630891	-3.85176
chr2.74867525.74868509	-2.12898	3.99365	-1.98591	0.0522555	0.630891	-3.84893
chr10.124701018.124702838	-1.24614	4.90562	-1.98582	0.0522664	0.630891	-3.99725
chr18.58043577.58046351	0.814544	5.8226	1.98569	0.0522808	0.630891	-4.23413
chr10.87342301.87343240	-2.16729	3.79944	-1.98514	0.0523436	0.630891	-3.84968
chr2.26924902.26926108	1.32184	3.98848	1.98508	0.0523509	0.630891	-3.94357
chr19.8831828.8833053	1.04568	5.07595	1.9848	0.0523821	0.630891	-4.15669
chr19.49570353.49571867	-2.08787	3.69478	-1.98478	0.0523848	0.630891	-3.84976
chr1.208243053.208244736	1.33163	4.48663	1.98415	0.052457	0.630891	-3.95882
chr6.142943632.142947749	0.726236	6.79054	1.98365	0.0525146	0.630891	-4.49123
chr18.39946423.39947546	1.06054	5.07007	1.98336	0.0525482	0.630891	-4.06018
chr11.113854047.113855977	1.08281	4.63396	1.98328	0.0525572	0.630891	-4.0714
chr1.8395857.8397367	1.23417	4.8683	1.9832	0.0525665	0.630891	-3.99225
chr6.34243556.34244980	-1.43023	4.54958	-1.98315	0.0525717	0.630891	-3.91086
chr2.47033162.47036982	-0.805484	6.46302	-1.9825	0.0526468	0.631417	-4.23243
chr1.202810555.202811505	-2.07586	3.58988	-1.98219	0.0526821	0.631464	-3.85398
chr2.240250463.240252793	-1.02601	5.60913	-1.98186	0.0527212	0.631556	-4.08693
chr12.110501090.110502237	1.25239	4.72028	1.98155	0.0527561	0.631599	-3.94118
chr18.74149709.74151004	2.5211	3.93108	1.98112	0.052806	0.631821	-3.87079
chr12.77064827.77067020	1.46464	4.99292	1.98014	0.0529192	0.63254	-3.90829
chr8_KI270819v1_alt.82200.83971	-1.799	4.4275	-1.98006	0.052929	0.63254	-3.86365
chr3.48608833.48609847	-1.28136	5.28595	-1.97955	0.052988	0.632844	-3.9538
chr16.57475639.57477510	-2.06917	4.49015	-1.97912	0.053037	0.632844	-3.85755
chr19.3284948.3286065	-1.3946	4.86076	-1.97861	0.0530966	0.632844	-3.9773
chr8.135456325.135457687	-1.43015	4.78558	-1.97857	0.0531006	0.632844	-3.92812
chr6.17907471.17908000	2.50349	2.75558	1.97817	0.0531479	0.632844	-3.88844
chr3.156750103.156751673	1.22561	4.93436	1.97796	0.0531712	0.632844	-3.99546
chr10.48306348.48307646	1.02411	5.08531	1.97794	0.0531743	0.632844	-4.08253
chr13.52414080.52415601	1.21315	5.02285	1.97761	0.0532119	0.632917	-3.99847
chr14.75535747.75536553	-2.36843	2.60871	-1.9765	0.0533412	0.633729	-3.87201
chr6.113564424.113565292	1.41064	3.97306	1.97577	0.053426	0.633729	-3.90173
chr4.88969477.88970189	-2.22959	3.13761	-1.97569	0.0534358	0.633729	-3.86498
chr15.52018805.52020768	0.772681	5.99065	1.97563	0.0534425	0.633729	-4.28467
chr1.116453731.116454873	-1.74889	4.42482	-1.97554	0.0534537	0.633729	-3.87216
chr8.8600467.8601365	2.09631	3.70464	1.97541	0.053469	0.633729	-3.86271
chr9.130193218.130194279	-1.98782	3.72806	-1.97473	0.0535475	0.633768	-3.86383
chr5.150778089.150779372	1.14452	4.78148	1.97452	0.0535726	0.633768	-4.03404
chr9.124551989.124552409	-2.14677	2.43539	-1.97429	0.0535996	0.633768	-3.86774
chr14.23567146.23567941	-2.05767	3.7916	-1.97416	0.0536151	0.633768	-3.86466
chr5.57445150.57446014	-2.19159	3.37216	-1.97403	0.0536296	0.633768	-3.86515
chr20.13638467.13639002	1.69654	3.6878	1.97338	0.0537061	0.634259	-3.87053
chr22.39233393.39235355	-1.35419	5.00751	-1.97314	0.0537343	0.634259	-3.97385
chr6.159978598.159979877	-1.94313	4.38772	-1.9728	0.0537736	0.634352	-3.86629
chr4.119212001.119213662	0.700232	6.16919	1.97151	0.0539251	0.635222	-4.3064
chr19.38304604.38305342	-2.0336	3.5118	-1.97129	0.0539516	0.635222	-3.86826
chr10.103191660.103193666	0.863463	5.64627	1.97114	0.053969	0.635222	-4.18939
chr5.61279877.61280519	-2.0471	3.41172	-1.9711	0.0539735	0.635222	-3.86949
chr15.44193465.44195745	0.766322	5.84473	1.97065	0.0540261	0.635469	-4.27873
chr3.49132165.49134234	-0.793985	5.85666	-1.96939	0.0541748	0.636008	-4.21697
chr19.1406769.1409265	0.73999	5.84678	1.96903	0.0542176	0.636008	-4.31292
chr6.82363366.82364693	1.45833	4.30976	1.9689	0.0542323	0.636008	-3.92389
chr19.43532743.43534316	-1.5191	4.72212	-1.96869	0.0542571	0.636008	-3.91745
chr15.39079343.39079896	-2.38719	2.63487	-1.96858	0.0542707	0.636008	-3.88276
chr10.79238889.79239981	-2.00212	3.75568	-1.96799	0.0543397	0.636008	-3.87279
chr9.129407866.129409531	-1.61738	4.78513	-1.96748	0.0544006	0.636008	-3.89206
chr20.47784507.47786443	1.64339	4.67662	1.96739	0.0544107	0.636008	-3.92596
chr22.37887672.37888427	-2.09327	3.25684	-1.96719	0.0544349	0.636008	-3.87426
chr15.90106423.90107409	-1.8598	4.45736	-1.96706	0.05445	0.636008	-3.87939
chr1.21901320.21902319	-1.68777	4.34449	-1.96697	0.0544613	0.636008	-3.88789
chr7.74093219.74095495	-1.10425	4.85594	-1.96664	0.0545	0.636008	-4.02945
chr20.6768823.6770714	1.27972	4.80599	1.96661	0.0545031	0.636008	-4.01057
chr19.53865716.53869834	-0.581456	7.02953	-1.96638	0.0545314	0.636008	-4.50432
chr14.72811933.72813150	-1.93012	3.96231	-1.96614	0.0545589	0.636008	-3.8753
chr15.82809182.82811117	0.760397	5.79486	1.96599	0.0545772	0.636008	-4.27486
chr8.97775153.97779691	0.636013	6.89455	1.96305	0.0549268	0.639712	-4.50523
chr1.224432706.224435544	0.859149	6.30963	1.96273	0.0549655	0.639793	-4.34361
chr2.231642487.231643833	-1.19309	5.14373	-1.96219	0.0550296	0.640168	-3.98313
chr10.63267099.63268347	1.22606	4.61565	1.96153	0.0551094	0.640727	-4.03815
chr1.168225465.168226898	0.995262	5.23831	1.95926	0.0553814	0.641885	-4.17809
chr1.150162047.150163687	-1.4053	4.647	-1.95898	0.0554154	0.641885	-3.93462
chr17.78397161.78398397	-1.93349	3.87861	-1.95886	0.0554295	0.641885	-3.88512
chr10.112183075.112184112	1.23972	4.40992	1.95873	0.0554448	0.641885	-3.98531
chr17.76382465.76386505	0.780514	6.33108	1.95783	0.0555529	0.641885	-4.35151
chr7.41698636.41700365	1.13925	4.6791	1.95752	0.0555903	0.641885	-4.03592
chr15.69160182.69162014	-1.73517	4.66446	-1.95717	0.0556325	0.641885	-3.89759
chr15.90400612.90401610	1.52952	3.991	1.95671	0.0556881	0.641885	-3.9173
chr15.45022858.45023944	-1.8137	4.48041	-1.9567	0.0556897	0.641885	-3.88822
chr9.128818091.128819392	-1.34709	4.37464	-1.95607	0.0557656	0.641885	-3.95455
chr5.129903701.129905365	1.08659	5.07237	1.95592	0.0557837	0.641885	-4.07846
chr15.48925645.48926621	-1.98199	3.58805	-1.95577	0.0558022	0.641885	-3.89004
chr4.56680059.56680743	-2.146	3.20826	-1.95568	0.0558135	0.641885	-3.89204
chr2.206442874.206444435	1.15593	4.70745	1.95557	0.0558267	0.641885	-4.03666
chr2.217928084.217929871	-1.50569	4.71677	-1.95553	0.0558315	0.641885	-3.92321
chr1.172358592.172359281	-1.94777	3.63825	-1.95549	0.0558364	0.641885	-3.89119
chr22.21735322.21736190	-2.19992	3.7384	-1.95481	0.0559182	0.641885	-3.89063
chr3.149299782.149300836	1.40247	4.25732	1.95481	0.055919	0.641885	-3.98289
chr11.47354738.47356250	-1.46912	4.6056	-1.95412	0.0560018	0.641885	-3.93498
chr5.59487620.59488557	1.73555	3.89972	1.95397	0.0560203	0.641885	-3.90978
chr17.81566072.81567333	-1.61366	4.59303	-1.95358	0.0560673	0.641885	-3.9166
chr22.25747079.25748592	-1.80445	4.6986	-1.95321	0.0561132	0.641885	-3.89874
chr13.67229714.67231653	0.809188	5.46347	1.95315	0.0561204	0.641885	-4.24239
chr4.153850163.153851289	-2.1199	3.60725	-1.95307	0.0561294	0.641885	-3.89362
chr20.63853968.63855516	-1.33784	4.23136	-1.95268	0.0561774	0.641885	-3.95665
chr17.40065100.40066196	-2.01235	3.56719	-1.9524	0.0562116	0.641885	-3.89382
chr18.46096839.46098873	0.751902	5.96331	1.95229	0.0562244	0.641885	-4.38002
chr6.3841891.3842522	2.08159	3.10317	1.95216	0.0562402	0.641885	-3.89414
chr6.3157221.3158467	-2.18542	4.16589	-1.95197	0.0562636	0.641885	-3.89441
chr12.47705440.47706308	1.1785	4.26034	1.95163	0.0563057	0.641885	-4.01751
chr19.45862379.45863615	1.00901	4.80606	1.95146	0.0563262	0.641885	-4.09998
chr8.67342184.67344788	0.779209	5.99612	1.95105	0.0563761	0.641885	-4.29013
chr1.3291840.3293572	-1.94108	4.59669	-1.95001	0.0565034	0.641885	-3.92237
chrX.70454527.70455794	1.17485	4.41858	1.94968	0.0565432	0.641885	-4.013
chr1.86779059.86779750	-2.12127	3.43863	-1.94883	0.0566477	0.641885	-3.89939
chr7.78019339.78020536	1.28116	4.50192	1.94881	0.0566497	0.641885	-3.99852
chr19.45763847.45771676	-0.526768	7.38214	-1.94862	0.0566734	0.641885	-4.62364
chr9.131296559.131299911	-1.00358	5.80639	-1.94836	0.056705	0.641885	-4.21412
chr6.83167500.83168091	-2.33852	2.62065	-1.94825	0.0567189	0.641885	-3.90779
chr1.2104353.2105397	-1.64962	3.6097	-1.94824	0.0567199	0.641885	-3.92246
chr10.125729752.125730363	-2.07164	2.91857	-1.94776	0.0567792	0.641885	-3.90316
chr2.213189067.213189862	1.54086	3.75566	1.94751	0.0568092	0.641885	-3.92178
chr3.193782054.193783678	-1.89762	4.47132	-1.94748	0.0568126	0.641885	-3.90052
chr13.113177896.113180172	-1.26894	5.32625	-1.94736	0.0568282	0.641885	-4.00131
chr6.149648328.149649339	1.2447	4.25863	1.94693	0.0568806	0.641885	-3.98776
chr8.38175710.38177832	0.763443	6.0264	1.94669	0.0569099	0.641885	-4.36023
chr5.32443178.32445229	0.775113	6.29793	1.94667	0.0569123	0.641885	-4.37291
chr15.62456202.62457644	1.16228	4.81372	1.94628	0.0569606	0.641885	-4.04344
chr2.74739838.74741809	-1.39987	5.13999	-1.94584	0.0570148	0.641885	-3.9777
chr5.160188038.160188959	-1.97861	3.57741	-1.94564	0.0570399	0.641885	-3.90305
chr2.144515557.144518174	0.668803	6.39524	1.94518	0.0570966	0.641885	-4.43879
chr10.68135544.68136712	1.43266	4.23261	1.94515	0.0571	0.641885	-3.94416
chr20.31568328.31570686	-1.31106	5.08217	-1.9451	0.0571063	0.641885	-4.02024
chrX.15853839.15856388	0.747194	6.16053	1.94448	0.0571831	0.641885	-4.38003
chr19.6392623.6394312	-1.03204	5.56726	-1.94444	0.0571881	0.641885	-4.09697
chr10.47988300.47989767	2.52426	3.63557	1.94425	0.0572107	0.641885	-3.90941
chr10.21494310.21497664	0.636356	6.86422	1.94408	0.0572323	0.641885	-4.57745
chr13.109412300.109413015	-1.42081	4.68525	-1.94402	0.0572398	0.641885	-3.96109
chr2.66573489.66574278	1.48515	4.04658	1.94353	0.0573009	0.641885	-3.97227
chr12.13869825.13870663	1.76055	3.6439	1.94325	0.0573355	0.641885	-3.91383
chr18.58097226.58097859	-1.96068	3.27901	-1.94317	0.0573449	0.641885	-3.90664
chr14.60247575.60250563	0.61191	6.66614	1.94307	0.0573568	0.641885	-4.4954
chr11.746821.748198	-1.33337	4.51501	-1.94301	0.0573653	0.641885	-3.96691
chr4.142845325.142847526	-1.1717	5.81025	-1.94292	0.0573758	0.641885	-4.08699
chr15.72473385.72475766	0.662178	6.47673	1.94245	0.0574339	0.641885	-4.42757
chr18.48409379.48410744	1.9189	4.11936	1.9424	0.0574405	0.641885	-3.92094
chrX.118420314.118421300	1.7587	3.68956	1.94239	0.0574414	0.641885	-3.91655
chr17.409927.411088	-1.69737	4.20644	-1.9423	0.0574525	0.641885	-3.9247
chr13.34156977.34157722	-2.38733	3.32771	-1.94202	0.0574878	0.641885	-3.90834
chr3.157124629.157126734	-1.42542	5.17511	-1.94199	0.0574914	0.641885	-3.95927
chr8.124473600.124476145	0.770792	6.0688	1.94198	0.057492	0.641885	-4.33825
chr1.231849946.231851487	-1.8901	4.21271	-1.94165	0.0575331	0.641885	-3.91475
chr6.163744736.163746953	-0.873937	5.97531	-1.94163	0.057536	0.641885	-4.20834
chr2.28869511.28870707	1.21618	4.63643	1.94116	0.0575946	0.642115	-4.04165
chr4.152778781.152780722	0.824386	5.45515	1.94035	0.0576947	0.642115	-4.24175
chr11.17954085.17954926	-1.98236	3.76768	-1.9402	0.0577137	0.642115	-3.91018
chr1.235326705.235329871	0.730773	6.5033	1.94017	0.057718	0.642115	-4.37313
chr19.1260300.1263346	-0.810083	5.35912	-1.93999	0.05774	0.642115	-4.26931
chr1.100176990.100178348	1.33542	3.85434	1.93984	0.0577588	0.642115	-4.00473
chr20.45340246.45344906	-0.707148	6.78244	-1.93952	0.0577987	0.642115	-4.40556
chr17.4364796.4367215	-0.877402	6.28687	-1.93941	0.0578117	0.642115	-4.23506
chrX.87517156.87518796	1.27462	5.28741	1.93865	0.0579074	0.642163	-4.047
chr3.171873999.171874673	-2.37569	2.69693	-1.93848	0.0579285	0.642163	-3.91777
chr4.147479994.147482907	0.800015	6.12374	1.93807	0.0579799	0.642163	-4.39073
chr10.110409016.110412210	-1.03025	6.07305	-1.93772	0.0580235	0.642163	-4.2074
chr8.140704413.140705477	-2.04678	4.12483	-1.93768	0.0580279	0.642163	-3.91361
chr7.44633930.44635990	0.854791	5.73254	1.93743	0.0580597	0.642163	-4.27303
chr1.9412466.9414052	-1.34068	4.73898	-1.93718	0.0580911	0.642163	-4.02374
chr21.45011979.45013619	-1.3035	5.28184	-1.93711	0.0580998	0.642163	-4.03174
chr12.68610244.68613640	0.742297	6.25458	1.93708	0.0581031	0.642163	-4.36898
chr12.50400316.50402119	0.814155	5.67342	1.93637	0.0581927	0.642357	-4.306
chr8.11756635.11758756	1.20595	4.95117	1.93636	0.0581939	0.642357	-4.10623
chr16.84952324.84953404	-1.49958	4.46396	-1.93579	0.0582659	0.642357	-3.95019
chr15.66673387.66674286	-2.05413	3.5353	-1.93531	0.0583259	0.642357	-3.91663
chr4.24642743.24644216	1.28766	5.00688	1.93475	0.0583957	0.642357	-4.10692
chr2.11465478.11466668	-2.05926	4.31104	-1.93459	0.0584158	0.642357	-3.91816
chr4.168486840.168487856	-1.98711	3.93121	-1.93437	0.0584434	0.642357	-3.91816
chr5.149485325.149487414	-2.01412	4.9535	-1.93431	0.0584513	0.642357	-3.9184
chr14.76768097.76769234	-1.73787	4.28617	-1.9343	0.0584529	0.642357	-3.92657
chr17.81386270.81387952	-1.38609	4.47272	-1.93423	0.0584621	0.642357	-3.99888
chr14.75068411.75070272	-1.05155	5.65135	-1.93415	0.0584715	0.642357	-4.15321
chr11.108648157.108649050	2.66044	3.49136	1.93367	0.0585325	0.642534	-3.94894
chr11.47004563.47005409	-2.06539	3.6628	-1.93352	0.0585514	0.642534	-3.91936
chr8.38901141.38902052	-2.00388	3.69727	-1.93313	0.0585996	0.642588	-3.91951
chr13.85973822.85975859	0.953439	5.65414	1.93295	0.0586232	0.642588	-4.181
chrX.63656749.63659308	0.814639	5.5224	1.93237	0.0586956	0.642588	-4.30066
chr14.32075701.32078463	0.596289	6.95743	1.93225	0.0587111	0.642588	-4.57014
chr6.133240684.133241401	1.89639	3.32198	1.93196	0.0587474	0.642588	-3.92696
chr14.61465859.61466701	-2.15074	3.62428	-1.93196	0.0587478	0.642588	-3.92105
chr9.79026261.79026896	2.11985	2.74237	1.93076	0.0588995	0.643144	-3.92497
chr2.61016973.61018413	0.939522	5.34525	1.93068	0.0589099	0.643144	-4.24441
chr3.150599225.150600925	-1.58722	4.40509	-1.93061	0.0589184	0.643144	-3.94102
chr12.112107693.112109695	0.742694	5.96522	1.93033	0.0589539	0.643144	-4.3484
chr3.38532065.38534430	-1.17236	5.08581	-1.93017	0.0589743	0.643144	-4.08613
chr22.27917828.27920490	0.731884	6.16727	1.9298	0.059021	0.643144	-4.35505
chr19.48110433.48111152	-1.97049	4.15378	-1.9298	0.0590222	0.643144	-3.9239
chr16.4293630.4294615	-1.65291	4.11691	-1.92944	0.0590669	0.643152	-3.93196
chr10.79136506.79140349	-0.771899	6.33287	-1.92916	0.059103	0.643152	-4.36596
chr2.72793692.72795195	1.21007	4.5187	1.92904	0.0591188	0.643152	-4.0454
chr5.154475759.154478726	-1.35195	5.51699	-1.92823	0.0592215	0.643317	-4.02683
chr5.172556546.172557945	-1.62898	4.02357	-1.92805	0.0592442	0.643317	-3.94293
chr10.70847726.70848521	-2.09637	3.47442	-1.92795	0.0592571	0.643317	-3.92636
chr20.45336231.45338599	-0.850436	6.36266	-1.92791	0.0592617	0.643317	-4.28932
chr2.231714933.231717360	-1.30062	5.1087	-1.92715	0.0593592	0.643645	-4.02163
chr6.79631184.79631645	-2.19097	2.83189	-1.92654	0.0594364	0.643645	-3.9294
chr2.95206980.95207932	-1.64042	4.13161	-1.92611	0.0594911	0.643645	-3.94346
chr15.88466857.88468488	-1.12529	5.61322	-1.92606	0.0594978	0.643645	-4.07082
chr6.121584412.121585199	-1.93117	3.56162	-1.92606	0.0594979	0.643645	-3.92884
chr8.27490661.27491559	-1.79636	4.12016	-1.92589	0.0595193	0.643645	-3.93678
chr3.129626329.129628071	-1.6365	4.73718	-1.92513	0.0596165	0.643645	-3.95122
chr3.124779537.124782145	-0.712175	6.25911	-1.92497	0.0596381	0.643645	-4.38077
chr1.25549255.25550390	-1.95803	3.68626	-1.92487	0.0596499	0.643645	-3.93081
chr2.219470405.219472131	-1.60148	4.47897	-1.9248	0.0596596	0.643645	-3.95094
chr4.83357051.83357720	-2.16886	2.81385	-1.9247	0.0596719	0.643645	-3.93195
chr20.31560146.31561278	-2.20794	3.66563	-1.92346	0.0598318	0.643645	-3.93233
chr1.100894625.100897009	0.799704	5.86862	1.92278	0.0599191	0.643645	-4.34635
chr13.21458385.21459615	1.03215	4.77101	1.92237	0.0599713	0.643645	-4.1592
chr15.98547535.98549214	-1.93042	4.77386	-1.92182	0.060042	0.643645	-3.93638
chr1.110476976.110477875	-1.71768	4.1106	-1.92167	0.0600612	0.643645	-3.9496
chr3.18423481.18426291	0.824938	5.73413	1.92117	0.0601265	0.643645	-4.36115
chr19.55338449.55340645	-0.905267	5.76021	-1.92087	0.060165	0.643645	-4.25992
chr9.121764345.121765705	-1.58315	4.26017	-1.92084	0.0601692	0.643645	-3.99223
chr19.38646972.38651615	0.604468	6.57853	1.92062	0.0601974	0.643645	-4.5387
chr13.41263094.41263887	-1.99383	3.80165	-1.9206	0.0602002	0.643645	-3.93649
chr9.34222031.34223161	-2.18229	3.52328	-1.92053	0.0602083	0.643645	-3.93606
chr8.142668945.142670317	0.964464	4.95492	1.92026	0.0602433	0.643645	-4.2389
chr3.58008099.58009841	-1.65955	4.41317	-1.92009	0.0602661	0.643645	-3.95036
chr9.110015283.110016932	-2.28124	3.91009	-1.91984	0.0602977	0.643645	-3.93738
chr19.4327416.4328696	-1.69887	4.52368	-1.91945	0.0603483	0.643645	-3.94589
chr17.41930231.41930633	-2.34215	2.93817	-1.91943	0.0603502	0.643645	-3.94368
chr19.510661.511919	-1.74209	4.21263	-1.91921	0.0603793	0.643645	-3.96139
chr1.1919107.1920164	-1.49779	4.73061	-1.91893	0.060415	0.643645	-3.9866
chr1.16167447.16168042	-1.91289	3.61213	-1.91887	0.0604228	0.643645	-3.93843
chr12.52895339.52898044	-1.2456	5.0012	-1.91878	0.0604352	0.643645	-4.06058
chr12.68245316.68246290	1.52267	3.89786	1.91866	0.0604499	0.643645	-3.97544
chr18.55405390.55406091	2.17004	3.62616	1.91818	0.0605133	0.643645	-3.94619
chr1.10662478.10665423	-0.879587	5.85855	-1.91753	0.0605973	0.643645	-4.24476
chr3.111923302.111924053	-2.07351	2.92127	-1.91709	0.0606537	0.643645	-3.941
chr17.57898163.57900098	-0.800425	5.86408	-1.91605	0.0607901	0.643645	-4.33777
chr2.120749451.120750931	-1.55267	4.50065	-1.91562	0.0608454	0.643645	-3.96178
chr8.33566417.33567262	-1.78153	4.10175	-1.91531	0.0608863	0.643645	-3.9465
chr22.45671218.45672983	0.759449	5.76527	1.91514	0.0609083	0.643645	-4.3512
chr3.51384201.51386004	0.720241	5.87568	1.91475	0.0609588	0.643645	-4.45466
chr7.99472472.99473110	-1.8566	3.8399	-1.9147	0.0609656	0.643645	-3.94421
chr16.88770490.88771658	-1.23602	4.66664	-1.91407	0.0610474	0.643645	-4.02993
chr6.128882618.128883732	1.40891	4.56231	1.91381	0.0610822	0.643645	-4.03369
chr3.49698531.49700331	-1.02777	5.03015	-1.91357	0.0611133	0.643645	-4.14095
chr1.18955614.18957593	-1.27718	5.15415	-1.91354	0.061117	0.643645	-4.05934
chr20.45791655.45792347	-1.90401	3.53891	-1.91329	0.0611493	0.643645	-3.94557
chr14.100284928.100285917	-1.6539	4.48155	-1.91281	0.0612128	0.643645	-3.96666
chr20.57460901.57462100	-1.99656	3.41229	-1.91279	0.0612155	0.643645	-3.94621
chr17.64974490.64976228	0.839027	5.70216	1.91244	0.0612615	0.643645	-4.25277
chr2.171878537.171879324	1.73241	4.02317	1.91232	0.0612772	0.643645	-3.96169
chr3.134485203.134486985	0.691957	5.84739	1.91216	0.0612972	0.643645	-4.40987
chr7.130355960.130357299	-2.10584	4.80933	-1.91159	0.061373	0.643645	-3.94875
chr3.99817540.99818399	1.22337	4.29202	1.91135	0.0614042	0.643645	-4.0614
chr15.90183864.90185602	-1.28713	5.04303	-1.91133	0.0614072	0.643645	-4.04165
chr14.22886599.22887458	2.01696	3.73443	1.91131	0.0614098	0.643645	-3.94816
chr12.48118717.48120209	-1.25716	4.94991	-1.91106	0.0614426	0.643645	-4.05919
chr7.24978826.24981870	0.787983	6.11581	1.91064	0.0614969	0.643645	-4.33404
chr8.125556193.125557062	-2.01902	3.87471	-1.91041	0.061527	0.643645	-3.95005
chr3.9422630.9423350	-2.05637	3.48059	-1.91035	0.0615353	0.643645	-3.95038
chr20.63955352.63956636	-1.24997	4.97215	-1.90997	0.0615854	0.643645	-4.04982
chr18.3296873.3297640	-1.88934	3.9417	-1.90972	0.0616185	0.643645	-3.95017
chr22.37633608.37634854	-1.85776	4.23462	-1.90949	0.0616485	0.643645	-3.958
chr2.202265042.202266377	0.873416	5.07935	1.90869	0.0617543	0.643645	-4.25457
chr11.64854258.64855794	-1.52768	4.87224	-1.90825	0.0618122	0.643645	-3.99568
chr7.107742970.107744658	0.720446	6.00689	1.90819	0.0618197	0.643645	-4.38921
chr5.149416425.149417862	-1.4474	4.51673	-1.90815	0.0618259	0.643645	-4.03908
chr11.1437364.1439053	-1.82445	3.8877	-1.90809	0.0618329	0.643645	-3.96069
chrX.39855007.39856295	-2.14484	3.58655	-1.90774	0.0618791	0.643645	-3.95276
chr20.50790274.50791497	-1.2578	4.82984	-1.90772	0.0618829	0.643645	-4.06164
chr1.52032541.52033909	-1.39442	4.89895	-1.90751	0.06191	0.643645	-4.01077
chr1.81876631.81878135	1.44993	4.51056	1.90751	0.0619106	0.643645	-4.01699
chr7.73005520.73006260	-1.96323	3.8548	-1.9075	0.0619108	0.643645	-3.95353
chr2.231781065.231782156	-2.01127	4.37759	-1.90744	0.0619192	0.643645	-3.95374
chr10.100359096.100360161	-2.10849	3.64733	-1.90742	0.0619217	0.643645	-3.95327
chr1.167721184.167722773	0.745669	5.5001	1.90742	0.0619222	0.643645	-4.34399
chr3.71245742.71246655	1.41464	3.82688	1.90739	0.0619259	0.643645	-4.00241
chr11.3374557.3376224	2.11789	3.73749	1.90732	0.061935	0.643645	-3.95658
chr14.23399910.23413104	-0.733613	7.46333	-1.90719	0.0619521	0.643645	-4.70623
chr10.69721669.69722596	-2.00689	3.53569	-1.90716	0.0619565	0.643645	-3.9536
chr18.12278087.12280652	-0.734801	6.48084	-1.90705	0.0619713	0.643645	-4.49019
chr2.24489747.24492750	0.731041	5.97635	1.90689	0.0619917	0.643645	-4.38839
chr12.53179861.53181577	0.726096	5.80154	1.90592	0.06212	0.643645	-4.40436
chr14.31419552.31420965	0.955969	5.2595	1.90573	0.0621456	0.643645	-4.18932
chr18.38448109.38448675	2.48378	2.74016	1.90567	0.0621543	0.643645	-3.96276
chr7.1748108.1750938	-1.14859	4.92538	-1.90496	0.0622485	0.643645	-4.10407
chr1.205889143.205890502	1.25312	4.70209	1.90491	0.0622551	0.643645	-4.13704
chr17.7477217.7480589	-0.777567	6.44749	-1.90482	0.0622671	0.643645	-4.34246
chr3.192878652.192880544	0.860412	5.50991	1.90464	0.0622904	0.643645	-4.3438
chr9.129500080.129500874	-1.90911	3.42933	-1.90449	0.0623111	0.643645	-3.95701
chr9.96383229.96383864	1.4521	3.99451	1.90415	0.0623551	0.643645	-3.99335
chr6.3911348.3913797	-1.00328	5.41402	-1.90411	0.0623605	0.643645	-4.176
chr20.15005043.15005791	1.86431	3.57239	1.90398	0.0623784	0.643645	-3.96683
chr9.115032431.115032965	-2.17837	2.63616	-1.90377	0.062406	0.643645	-3.96418
chr10.86017896.86019065	-2.07877	3.69371	-1.90336	0.0624608	0.643645	-3.95874
chr2.27489287.27490030	-1.89891	3.67477	-1.90304	0.0625038	0.643645	-3.95909
chr9.97982630.97985417	0.732908	6.35888	1.90295	0.062516	0.643645	-4.46495
chr18.58869917.58870997	1.02535	4.30883	1.90293	0.0625185	0.643645	-4.12349
chr7.1027590.1029406	-1.05649	5.2861	-1.90245	0.0625826	0.643645	-4.14492
chr11.86632245.86633214	-1.93489	3.49731	-1.90205	0.0626362	0.643645	-3.96013
chr11.92224236.92225455	1.67916	4.25286	1.90182	0.0626663	0.643645	-3.98008
chr9.35516272.35517002	-2.09355	3.22046	-1.90165	0.0626887	0.643645	-3.96133
chr19.41322806.41324424	-1.29887	4.6781	-1.90115	0.0627557	0.643645	-4.05143
chr15.83766968.83768115	1.55492	4.24802	1.90066	0.0628216	0.643645	-4.02543
chr12.62865759.62867504	0.841116	5.51898	1.90056	0.0628345	0.643645	-4.26505
chr5.112547937.112548832	-2.04286	3.25371	-1.90049	0.062844	0.643645	-3.96272
chr2.46490411.46491121	-2.25439	2.77165	-1.90028	0.062872	0.643645	-3.96696
chrX.135509593.135510549	-2.03921	4.08822	-1.8998	0.0629373	0.643645	-3.96317
chr15.56917595.56920379	0.651522	6.33268	1.89938	0.0629934	0.643645	-4.47367
chr4.76738332.76739174	-2.12276	3.11647	-1.89919	0.0630181	0.643645	-3.96373
chr12.106954959.106957118	0.682308	6.14261	1.89914	0.0630249	0.643645	-4.47663
chr11.9551727.9552321	2.4114	3.32405	1.89891	0.0630562	0.643645	-3.97624
chr5.43483047.43484793	0.766169	6.05394	1.89866	0.0630901	0.643645	-4.45252
chr10.60427997.60429742	1.30961	4.35374	1.89842	0.0631225	0.643645	-4.09127
chr6.158817018.158819626	0.708868	5.84132	1.89832	0.0631353	0.643645	-4.44674
chr6.90217572.90220257	0.608773	6.51973	1.89822	0.0631491	0.643645	-4.53471
chr19.8525289.8526768	-0.72029	5.89034	-1.89789	0.0631934	0.643645	-4.38872
chr15.99211909.99213372	-1.30005	5.14222	-1.89776	0.0632103	0.643645	-4.05284
chr2.96207712.96209501	0.737803	5.5609	1.89755	0.0632391	0.643645	-4.42756
chr3.53269546.53271232	0.75727	5.93446	1.89736	0.0632651	0.643645	-4.39274
chr19.14559960.14562486	-1.14391	5.05668	-1.89703	0.0633088	0.643645	-4.1662
chr1.111214019.111215567	1.66073	4.88602	1.89696	0.0633191	0.643645	-3.97632
chr17.16516057.16517491	-1.74599	4.52504	-1.8968	0.0633401	0.643645	-3.98251
chr11.2137355.2137875	-1.963	3.02759	-1.89668	0.0633559	0.643645	-3.96781
chr3.57998285.57999832	-1.80993	4.25229	-1.89663	0.0633625	0.643645	-3.96887
chr6.26536795.26539195	0.753177	5.78298	1.89657	0.0633714	0.643645	-4.39069
chr7.119733196.119734121	1.94576	3.00543	1.89656	0.0633731	0.643645	-3.96953
chr19.55647587.55648820	-1.77715	4.26902	-1.89639	0.0633961	0.643645	-3.97904
chr14.50396328.50397381	1.17388	4.33707	1.89637	0.0633977	0.643645	-4.07872
chr10.104117815.104118348	-2.25735	3.6624	-1.89624	0.0634152	0.643645	-3.96793
chr14.54509658.54510956	-1.55034	4.98187	-1.89567	0.0634933	0.643687	-3.98554
chr17.42566750.42568124	-1.65322	4.86455	-1.89557	0.0635063	0.643687	-3.99403
chr12.86249671.86250327	2.28202	3.34965	1.8955	0.0635152	0.643687	-3.97707
chr5.72556621.72557147	-2.06608	3.29507	-1.89449	0.0636522	0.644751	-3.96979
chr9.121285477.121288205	-0.726053	6.70638	-1.89363	0.0637687	0.64499	-4.49118
chr6.70413059.70414386	1.06534	5.04372	1.89316	0.063832	0.64499	-4.19336
chr17.30040469.30041006	2.50667	2.70887	1.89287	0.0638716	0.64499	-3.99673
chr3.195885046.195887149	-1.45315	4.93868	-1.89248	0.0639249	0.64499	-4.10231
chr11.12204018.12204474	2.41875	2.48299	1.89237	0.0639395	0.64499	-3.98302
chr2.100562052.100563868	-0.900793	5.70912	-1.89194	0.0639985	0.64499	-4.22784
chr2.169479355.169480117	-1.96493	3.78119	-1.89193	0.0639994	0.64499	-3.97305
chr19.8444640.8445825	0.763929	5.49442	1.89185	0.0640101	0.64499	-4.3781
chr2.42052724.42055527	-0.841049	5.94386	-1.89123	0.0640954	0.64499	-4.30411
[truncated: 18,140 more rows]
