# Supplementary material for: Anthracyclines induce global changes in cardiomyocyte chromatin accessibility that overlap with cardiovascular disease loci
Source: PLoS Genet. 2025 Oct 14;21(10):e1011900. doi: 10.1371/journal.pgen.1011900 (PMC12561927; doi:10.1371/journal.pgen.1011900)
Supplement: S20 Table — (XLSX) [file pgen.1011900.s020.xlsx]

## Sheet: Table_S20
Table_S20: Pairwise differential acetylation analysis for MTX vs VEH at 3 hours
peak= Location of region (chromosome.start.end)
peak	logFC	AveExpr	t	P.Value	adj.P.Val	B
chr13.83941413.83942255	4.32696	3.28739	4.08178	0.00015228	0.884983	-4.54542
chr17.32444250.32445612	1.19182	5.96157	3.95892	0.000226832	0.884983	-4.11548
chr8.143942033.143946881	-1.08465	6.34459	-3.92297	0.000254631	0.884983	-3.96195
chr5.172004871.172007830	1.09848	6.84364	3.79396	0.000383997	0.884983	-4.04947
chr17.81342542.81347291	-1.02609	6.80729	-3.77437	0.000408488	0.884983	-3.97287
chr14.91508775.91511575	1.05898	7.18956	3.75435	0.000435057	0.884983	-3.99933
chr3.136350084.136351933	2.13031	4.9337	3.74343	0.000450245	0.884983	-4.44937
chr18.70288279.70290485	1.16122	6.19727	3.72428	0.000478119	0.884983	-4.17783
chr2.169584274.169585530	1.89229	5.07286	3.65117	0.000600512	0.884983	-4.42721
chr5.134904412.134905835	-1.41895	5.69714	-3.64315	0.000615617	0.884983	-4.28702
chr9.128551818.128555694	1.05704	6.54891	3.63184	0.000637573	0.884983	-4.08454
chr2.217551101.217553435	1.52393	5.67777	3.61459	0.000672487	0.884983	-4.33751
chr2.150484295.150487868	1.08563	6.65347	3.59228	0.000720365	0.884983	-4.13967
chr17.2180995.2183503	-1.2811	5.41196	-3.58832	0.00072919	0.884983	-4.25449
chr3.194089297.194090075	-3.87807	2.91411	-3.58484	0.00073704	0.884983	-4.55837
chr1.111214019.111215567	2.54118	4.88602	3.54008	0.000845415	0.884983	-4.51743
chr1.9180461.9184174	1.18052	6.60383	3.53509	0.000858419	0.884983	-4.21872
chr14.39430954.39433378	-1.04175	6.25042	-3.47704	0.00102413	0.884983	-4.20732
chr19.8525289.8526768	-1.08991	5.89034	-3.42054	0.00121436	0.884983	-4.25066
chr6.40345254.40345754	-3.81964	2.65689	-3.40877	0.001258	0.884983	-4.56201
chr8.104072041.104074252	1.4796	5.74263	3.39051	0.00132868	0.884983	-4.37314
chr3.82100117.82101130	2.49339	4.76262	3.38891	0.00133507	0.884983	-4.52408
chr15.90165643.90166445	-3.42469	3.32086	-3.36779	0.00142187	0.884983	-4.5569
chr8.127793920.127796759	1.56403	5.96914	3.34476	0.00152266	0.884983	-4.39841
chr1.1004520.1006056	-1.78499	4.33046	-3.30489	0.00171328	0.884983	-4.4622
chr5.149937433.149939794	1.39227	5.42557	3.29633	0.0017571	0.884983	-4.35969
chr19.45716472.45718605	-1.34435	5.42286	-3.29115	0.0017841	0.884983	-4.3726
chr17.77322578.77323826	-1.61172	4.61685	-3.28147	0.0018356	0.884983	-4.42826
chr5.27471754.27474156	1.33506	6.09562	3.27218	0.00188636	0.884983	-4.33583
chr1.149884816.149889287	-1.18296	6.34308	-3.2645	0.00192929	0.884983	-4.27005
chr5.34914826.34916744	1.60513	5.53638	3.26102	0.00194909	0.884983	-4.42671
chr12.52146535.52149285	-1.07328	5.58431	-3.25576	0.00197935	0.884983	-4.26692
chr9.41358726.41359337	-3.65031	2.40723	-3.25329	0.00199369	0.884983	-4.56511
chr14.105488487.105491417	-0.966181	5.87011	-3.2334	0.00211289	0.884983	-4.24126
chr11.100686714.100688428	1.32471	5.59005	3.22966	0.00213607	0.884983	-4.38989
chr10.110701313.110702739	1.41133	5.14397	3.21524	0.00222756	0.884983	-4.42322
chr12.52025482.52027748	-1.03206	5.34314	-3.20117	0.00232047	0.884983	-4.27257
chr18.36828368.36829815	1.31776	5.24024	3.20056	0.00232457	0.884983	-4.3947
chr7.46461404.46461964	3.59985	2.63657	3.18573	0.00242658	0.884983	-4.56811
chr21.43775828.43776852	-1.72245	4.49111	-3.17819	0.00248004	0.884983	-4.47354
chr6.7260810.7262241	-1.52634	4.83926	-3.17473	0.00250495	0.884983	-4.44476
chr22.41020628.41023151	-0.853247	6.5815	-3.16982	0.00254068	0.884983	-4.19805
chr15.41916962.41918303	-2.46589	4.12099	-3.16258	0.00259422	0.884983	-4.53892
chr2.84969223.84972805	0.834581	6.95146	3.16189	0.00259944	0.884983	-4.17049
chr11.9551727.9552321	3.32927	3.32405	3.16068	0.00260846	0.884983	-4.56052
chr19.1248062.1255582	-0.653147	7.9745	-3.15933	0.00261865	0.884983	-3.86571
chr16.89921040.89924044	-1.25002	5.99582	-3.15762	0.00263154	0.884983	-4.29896
chr5.79727492.79728384	3.33647	3.46874	3.14982	0.00269124	0.884983	-4.56392
chr9.136798991.136801395	-1.1453	5.3038	-3.14499	0.00272889	0.884983	-4.35517
chr3.47824496.47825959	1.32141	5.12416	3.13833	0.00278154	0.884983	-4.41474
chr14.105086677.105094551	-0.810758	6.96183	-3.13286	0.00282553	0.884983	-4.08688
chr17.79831570.79833098	-1.93332	4.30295	-3.13219	0.00283094	0.884983	-4.50274
chr7.1465447.1467605	-1.08639	4.80135	-3.12905	0.00285655	0.884983	-4.31955
chr3.173659650.173662241	1.25105	5.56619	3.12815	0.00286388	0.884983	-4.384
chr4.185761492.185762074	3.10102	3.13679	3.11787	0.0029494	0.884983	-4.56331
chr19.48169811.48171115	-1.61408	4.90812	-3.11722	0.00295486	0.884983	-4.46422
chr16.64437296.64438351	1.79132	5.11785	3.10244	0.00308219	0.884983	-4.47009
chr17.78665690.78666709	-3.27817	3.67759	-3.10086	0.00309606	0.884983	-4.56282
chr3.187263791.187266591	1.00249	6.12774	3.09882	0.00311416	0.884983	-4.29301
chr7.76317675.76319469	-1.40775	5.0793	-3.08914	0.00320107	0.884983	-4.43379
chr17.5526426.5527900	-2.89296	4.02506	-3.08587	0.00323099	0.884983	-4.55058
chr11.46290401.46292371	-1.52507	4.91356	-3.07862	0.00329827	0.884983	-4.46318
chr19.6372376.6373834	-1.30132	5.57261	-3.07457	0.00333634	0.884983	-4.39151
chr20.54207547.54209237	1.16307	6.15232	3.07315	0.00334985	0.884983	-4.36518
chr3.29639533.29640277	3.30103	3.13434	3.06765	0.00340248	0.884983	-4.56553
chr4.168024950.168026596	3.49766	3.89655	3.06208	0.00345649	0.884983	-4.56132
chrX.154531568.154532847	-2.20461	3.54868	-3.05519	0.00352457	0.884983	-4.527
chr10.11880312.11881265	-3.02272	3.35351	-3.04732	0.00360374	0.884983	-4.55753
chr18.58862409.58865636	0.807891	7.0694	3.04023	0.00367654	0.884983	-4.18313
chr8.18580292.18581376	2.5805	3.72804	3.03863	0.00369315	0.884983	-4.54912
chr12.74530439.74531090	3.81778	2.78259	3.03644	0.00371604	0.884983	-4.56841
chr12.27022107.27023036	1.8578	4.27208	3.03105	0.00377286	0.884983	-4.52038
chr14.103384951.103386822	1.19968	5.54289	3.0305	0.00377865	0.884983	-4.39853
chr12.111033826.111035810	1.6177	5.02916	3.0292	0.00379253	0.884983	-4.47419
chr13.75802541.75807213	0.871657	6.83075	3.02811	0.00380422	0.884983	-4.18918
chr1.156740447.156741836	-1.64135	4.60255	-3.0248	0.0038398	0.884983	-4.47719
chr12.46385129.46385841	3.48252	2.66002	3.02017	0.00389005	0.884983	-4.56657
chr2.135984460.135986199	1.32198	5.29799	3.01219	0.00397816	0.884983	-4.419
chr17.68732436.68734879	1.04931	6.41383	3.01171	0.00398344	0.884983	-4.30788
chr1.62687414.62688815	1.54379	5.09893	3.01091	0.00399237	0.884983	-4.49011
chr1.26035010.26037300	-0.946511	5.83983	-3.00004	0.00411587	0.884983	-4.32877
chr20.62360985.62369788	-0.717172	7.32312	-2.9906	0.00422587	0.884983	-4.09108
chr8.95133353.95134992	1.2385	5.33879	2.98471	0.00429597	0.884983	-4.40927
chr19.11538304.11540894	-1.0151	5.5462	-2.98144	0.00433535	0.884983	-4.33495
chr11.10302151.10308685	0.87679	7.17695	2.97478	0.00441655	0.884983	-4.23008
chr8.125679845.125680982	2.28105	4.42138	2.96202	0.00457601	0.884983	-4.54262
chr2.112814147.112814872	3.3942	3.18865	2.95851	0.00462087	0.884983	-4.56462
chr3.37175299.37177223	1.07216	6.07863	2.95663	0.00464502	0.884983	-4.34227
chr11.705970.707888	-1.28022	5.49053	-2.94655	0.00477662	0.884983	-4.41243
chr4.138897832.138898461	3.414	2.80363	2.9383	0.004887	0.884983	-4.57356
chr12.94052812.94053813	1.62424	4.64734	2.92434	0.00507907	0.884983	-4.49824
chr9.124851869.124853670	-1.2814	4.43137	-2.92205	0.00511123	0.884983	-4.44351
chr19.1812156.1813286	-1.12818	4.7158	-2.92137	0.0051208	0.884983	-4.39037
chr5.177494237.177498479	-0.730697	7.13977	-2.91206	0.00525388	0.884983	-4.15122
chr8.22177660.22179622	-1.354	4.53906	-2.91197	0.00525507	0.884983	-4.45787
chr2.37653917.37656801	1.11966	6.17906	2.9019	0.00540264	0.884983	-4.37851
chr22.38793043.38794323	-1.4458	4.6205	-2.89614	0.0054887	0.884983	-4.47497
chr2.63827527.63828503	-3.07095	3.7346	-2.88645	0.00563639	0.884983	-4.56723
chr16.75463701.75464962	-1.40141	4.94368	-2.87974	0.00574081	0.884983	-4.47831
chr19.14495418.14496415	-2.00308	3.76251	-2.87104	0.00587884	0.884983	-4.53269
chr20.49028860.49029388	3.17671	2.58431	2.86841	0.00592112	0.884983	-4.5713
chr8.140510343.140512527	-1.01035	6.13897	-2.86093	0.00604304	0.884983	-4.35806
chr1.33255503.33257119	1.1607	5.56033	2.85889	0.00607682	0.884983	-4.44652
chr1.15523884.15525681	-0.990735	5.91945	-2.85844	0.00608426	0.884983	-4.37319
chr3.134329486.134330449	2.91858	3.26246	2.85709	0.00610661	0.884983	-4.56684
chr22.46575339.46579039	-1.18245	5.56107	-2.85498	0.00614182	0.884983	-4.40615
chr22.29306256.29307706	-1.17698	5.15833	-2.85385	0.00616068	0.884983	-4.44158
chr9.133113320.133116044	-1.16279	5.48581	-2.85136	0.00620255	0.884983	-4.41416
chr11_KI270830v1_alt.15531.16848	2.10106	4.09283	2.84861	0.00624901	0.884983	-4.54306
chr7.34035766.34036975	-2.93203	3.82032	-2.84683	0.0062794	0.884983	-4.56837
chr10.79002988.79004502	-1.49752	4.20213	-2.8437	0.006333	0.884983	-4.48988
chr19.10835247.10837049	-1.01344	6.09822	-2.8425	0.00635352	0.884983	-4.32912
chr12.109052529.109053913	1.28658	4.90575	2.8405	0.00638812	0.884983	-4.47207
chr8.99012508.99013902	1.08939	5.41456	2.83202	0.00653676	0.884983	-4.41471
chr17.81507843.81516658	-0.671239	8.01142	-2.83089	0.00655672	0.884983	-4.02336
chr12.98643840.98645957	1.17755	6.26981	2.82804	0.00660746	0.884983	-4.39591
chr1.203644836.203646804	1.70583	4.73904	2.82047	0.00674413	0.884983	-4.49823
chr17.81398186.81402089	-0.801945	6.2328	-2.81906	0.00676988	0.884983	-4.2893
chr16.30368675.30371708	-0.940948	6.21028	-2.81739	0.00680034	0.884983	-4.33374
chr3.179666365.179667059	3.05267	2.67469	2.81355	0.00687123	0.884983	-4.5683
chr10.97020553.97021397	-2.87909	3.14184	-2.81129	0.00691335	0.884983	-4.56858
chr9.137218336.137219255	-1.23001	4.09747	-2.81033	0.00693124	0.884983	-4.47081
chr7.146960749.146962585	1.2611	5.37848	2.80671	0.00699907	0.884983	-4.4473
chr7.139230776.139232372	1.40959	4.95338	2.80463	0.00703843	0.884983	-4.49128
chr17.35577764.35579255	1.48643	4.81194	2.80139	0.00710008	0.884983	-4.48652
chr1.211382607.211383534	1.48558	4.60362	2.80047	0.00711763	0.884983	-4.48904
chr1.176656116.176657534	1.04571	6.22714	2.79878	0.00715017	0.884983	-4.376
chr12.68041520.68043111	1.40131	5.41538	2.79877	0.00715027	0.884983	-4.47721
chr22.39253188.39256338	-0.888831	5.93002	-2.79651	0.00719389	0.884983	-4.35475
chr3.48662945.48664508	-1.0585	5.19797	-2.79522	0.00721893	0.884983	-4.40982
chr12.56266451.56267768	-1.34314	4.69788	-2.79455	0.00723186	0.884983	-4.47493
chr4.123831701.123834063	0.946643	5.90441	2.79351	0.00725204	0.884983	-4.37487
chr19.40365694.40367698	-1.15668	4.91317	-2.79239	0.00727407	0.884983	-4.4484
chr3.8206772.8207603	3.04236	3.79434	2.78803	0.0073597	0.884983	-4.56932
chr9.94554143.94555291	-1.31588	4.94374	-2.78658	0.00738826	0.884983	-4.48637
chr1.169892677.169894699	0.837279	6.42529	2.78325	0.00745467	0.884983	-4.33639
chr5.115625113.115626696	-1.25439	5.06421	-2.78161	0.00748741	0.884983	-4.46935
chr4.6688879.6689803	-2.7084	3.65109	-2.78024	0.00751486	0.884983	-4.56592
chr11.8870502.8871591	1.5601	4.67594	2.77671	0.0075864	0.884983	-4.51909
chr1.22418263.22419709	-1.51456	4.37586	-2.77259	0.00767036	0.884983	-4.50324
chr3.50616896.50618063	-1.74815	4.30481	-2.77013	0.00772113	0.884983	-4.53231
chr14.85528338.85535085	0.895443	7.43529	2.76986	0.00772668	0.884983	-4.3009
chr9.126955755.126959803	0.731036	7.05788	2.76983	0.00772716	0.884983	-4.23597
chr6.62998809.63000284	1.01785	5.76588	2.76591	0.00780864	0.884983	-4.41706
chr14.88824183.88825304	0.94704	5.68059	2.76403	0.00784798	0.884983	-4.39584
chr10.9824686.9826009	2.2538	4.91421	2.76293	0.00787095	0.884983	-4.54993
chr6.144284425.144287438	0.91382	6.53546	2.7623	0.00788418	0.884983	-4.3362
chr3.187566807.187568456	1.44799	4.63605	2.75962	0.00794089	0.884983	-4.49501
chr15.68816865.68821676	0.734889	7.22132	2.75855	0.00796356	0.884983	-4.21353
chr1.35556591.35558231	1.04968	5.59972	2.75784	0.0079786	0.884983	-4.41938
chr10.32962976.32963654	2.09112	3.72099	2.75178	0.00810847	0.884983	-4.5522
chr7.5525322.5533368	-0.764	8.31998	-2.75112	0.00812283	0.884983	-4.03909
chr22.29552537.29554738	1.17128	5.29681	2.75099	0.00812551	0.884983	-4.44837
chr10.3754887.3756002	-2.73296	3.99215	-2.7454	0.00824727	0.884983	-4.56897
chr6.90789993.90791206	1.40975	4.95055	2.74197	0.00832285	0.884983	-4.50327
chr2.168583512.168584377	2.83504	2.69638	2.73791	0.00841325	0.884983	-4.57308
chr11.62552938.62554516	-0.947818	5.49545	-2.7355	0.00846726	0.884983	-4.37938
chr3.53323824.53324768	2.74607	3.46043	2.73103	0.00856818	0.884983	-4.57021
chr5.86910905.86911641	2.01388	3.24659	2.73082	0.00857301	0.884983	-4.54378
chrX.10754248.10757057	0.956991	5.70879	2.73023	0.00858635	0.884983	-4.4032
chr20.33731572.33732785	-1.95083	4.00587	-2.72277	0.00875764	0.884983	-4.54047
chr16.30399590.30400950	-1.93953	4.08881	-2.72246	0.00876479	0.884983	-4.53848
chr2.237314657.237316366	-1.1045	5.20194	-2.72159	0.00878503	0.884983	-4.4478
chr12.100794624.100795658	-2.09814	2.98013	-2.71528	0.00893285	0.884983	-4.54502
chr16.89489024.89491261	-0.982905	5.78814	-2.70867	0.00909026	0.884983	-4.40167
chr22.31399045.31400420	-1.05832	5.49891	-2.70608	0.00915241	0.884983	-4.4393
chr18.57819749.57820423	-2.93452	3.09381	-2.70089	0.00927861	0.884983	-4.57048
chr19.57829025.57830885	-1.21556	5.19959	-2.69338	0.00946389	0.884983	-4.462
chr2.151827561.151828886	1.29855	4.99509	2.69019	0.00954357	0.884983	-4.49103
chr10.89515253.89516685	1.10327	5.07537	2.68983	0.00955247	0.884983	-4.46219
chr11.46693338.46694862	-1.32706	4.30475	-2.68402	0.00969945	0.884983	-4.49081
chr5.72955254.72957187	1.31496	5.44463	2.68307	0.00972369	0.884983	-4.47064
chr2.2990748.2991964	2.70346	3.58268	2.68257	0.00973648	0.884983	-4.56992
chr17.75843511.75846691	-1.05479	5.4553	-2.67993	0.00980395	0.884983	-4.41426
chr6.138986943.138988336	1.16585	5.23551	2.67777	0.00985976	0.884983	-4.46401
chr20.32582345.32586020	1.11094	6.1453	2.67675	0.00988622	0.884983	-4.3905
chr20.309569.310858	-1.3532	4.79302	-2.67547	0.00991936	0.884983	-4.4968
chr12.69243238.69244302	2.47472	3.79225	2.67539	0.00992133	0.884983	-4.56533
chr15.68699777.68701245	-1.03662	4.65163	-2.67402	0.00995717	0.884983	-4.44384
chr2.39435166.39438154	0.949343	6.24753	2.67393	0.00995941	0.884983	-4.3777
chrX.20361249.20363263	0.972467	5.46601	2.67356	0.00996896	0.884983	-4.43251
chr11.73375805.73376956	-2.78812	3.88961	-2.67132	0.0100278	0.884983	-4.5705
chr1.84089043.84090592	1.70961	4.56231	2.67092	0.0100382	0.884983	-4.53967
chr12.69737970.69740129	0.968615	6.05039	2.66717	0.0101371	0.884983	-4.40147
chr1.145960264.145963746	-1.24906	5.45117	-2.66673	0.0101487	0.884983	-4.48372
chr18.11851251.11852552	1.48484	4.54502	2.66606	0.0101667	0.884983	-4.51993
chr17.81386270.81387952	-1.29552	4.47272	-2.66428	0.0102139	0.884983	-4.4827
chr6.13709859.13712565	0.913842	6.28728	2.65138	0.0105638	0.884983	-4.40151
chr1.151346831.151347644	-2.13783	4.04961	-2.64955	0.0106141	0.884983	-4.55372
chr10.14603537.14604590	-2.59824	3.73948	-2.64588	0.010716	0.884983	-4.5699
chr1.58898851.58899675	-2.9607	3.34611	-2.64477	0.0107471	0.884983	-4.57004
chr5.56328849.56329816	3.07496	3.12175	2.64451	0.0107544	0.884983	-4.5743
chr3.179067400.179072520	0.905637	6.95944	2.64386	0.0107725	0.884983	-4.33795
chr19.12736643.12738297	-0.864973	6.36223	-2.64135	0.0108432	0.884983	-4.37199
chr11.65556902.65559266	-1.05532	5.61397	-2.63852	0.0109232	0.884983	-4.43009
chr8.80872589.80874897	1.108	5.63825	2.63812	0.0109345	0.884983	-4.45599
chr1.180166797.180168378	-1.48331	4.23707	-2.63801	0.0109378	0.884983	-4.52075
chr6.165660374.165664683	1.0135	6.31316	2.63745	0.0109536	0.884983	-4.3902
chr18.5294480.5297024	-0.880314	6.2671	-2.63679	0.0109724	0.884983	-4.37335
chrX.132216837.132219843	0.892329	6.61284	2.63561	0.0110061	0.884983	-4.34059
chr14.70907053.70909118	0.869906	6.04542	2.63528	0.0110154	0.884983	-4.39821
chr12.97575416.97576280	2.06029	3.69989	2.63053	0.0111521	0.884983	-4.55466
chr13.85973822.85975859	1.07604	5.65414	2.62884	0.011201	0.884983	-4.45345
chr13.109412300.109413015	-1.30669	4.68525	-2.6278	0.0112314	0.884983	-4.49857
chr12.112418374.112419786	1.13876	5.45139	2.62638	0.0112727	0.884983	-4.47036
chr1.2049658.2050904	-1.54045	3.9089	-2.6244	0.0113308	0.884983	-4.52776
chr3.94440886.94441866	1.40479	4.47164	2.62339	0.0113603	0.884983	-4.51452
chr12.67647494.67651508	0.677337	7.08802	2.62293	0.0113739	0.884983	-4.287
chr14.64680115.64680917	2.26863	3.51528	2.62287	0.0113758	0.884983	-4.56335
chr2.164840149.164842323	1.07487	5.62415	2.62124	0.0114237	0.884983	-4.45064
chr15.24954848.24957162	1.05056	5.54211	2.6204	0.0114488	0.884983	-4.43623
chr2.212536143.212539677	0.928691	6.25063	2.61882	0.0114955	0.884983	-4.36911
chr8.144408225.144411140	-1.17362	5.2663	-2.6169	0.0115527	0.884983	-4.46884
chr7.151683603.151685019	-1.38765	4.27983	-2.616	0.0115798	0.884983	-4.51687
chr20.45933465.45935607	0.877102	6.09753	2.61523	0.0116028	0.884983	-4.37889
chr2.213085609.213087289	1.02942	5.00756	2.6124	0.0116879	0.884983	-4.45671
chr6.34391284.34393175	-1.05516	5.4529	-2.61151	0.0117148	0.884983	-4.44671
chr17.17476940.17477513	2.67229	3.64133	2.61077	0.0117373	0.884983	-4.57124
chr13.73058424.73060259	1.20877	5.46881	2.60711	0.0118488	0.884983	-4.46901
chr13.20461565.20462988	1.23567	4.60054	2.60679	0.0118583	0.884983	-4.48908
chr22.20136844.20139043	-1.09962	5.0591	-2.60437	0.0119326	0.884983	-4.48025
chr10.71727415.71728556	1.36944	3.98533	2.60339	0.0119629	0.884983	-4.51824
chr11.108648157.108649050	3.0034	3.49136	2.60305	0.0119734	0.884983	-4.57489
chr3.159762174.159766335	0.704286	6.90506	2.60138	0.0120249	0.884983	-4.31378
chr1.111448494.111450248	1.03787	5.84693	2.59894	0.0121008	0.884983	-4.42816
chr17.17505906.17507870	-1.27714	4.55521	-2.59858	0.012112	0.884983	-4.49466
chr19.984119.984824	1.65135	3.7776	2.59565	0.0122036	0.884983	-4.54037
chr17.15232346.15233647	-2.88361	3.6036	-2.59405	0.0122542	0.884983	-4.57022
chr1.117365877.117368237	1.04347	5.69455	2.59224	0.0123112	0.884983	-4.46395
chr17.7214342.7215751	-1.21982	5.0015	-2.59117	0.0123453	0.884983	-4.49455
chr1.77218730.77219900	-1.30561	4.56393	-2.59052	0.0123658	0.884983	-4.50761
chr17.73192342.73193585	1.37246	4.39974	2.5901	0.0123793	0.884983	-4.52102
chr9.8864021.8864802	2.64756	3.48612	2.58928	0.0124053	0.884983	-4.56974
chr1.116417664.116418856	-1.46229	4.5287	-2.58634	0.0124992	0.884983	-4.52659
chr19.1260300.1263346	-0.839125	5.35912	-2.58626	0.0125018	0.884983	-4.39245
chr2.60880788.60882998	0.838018	5.60479	2.58505	0.0125408	0.884983	-4.40113
chr7.100582293.100583884	-1.76164	4.15915	-2.58336	0.0125952	0.884983	-4.53921
chr8.129459240.129460660	1.24129	4.66245	2.58287	0.0126112	0.884983	-4.48031
chr8.96523664.96524833	1.44804	4.00331	2.58185	0.0126442	0.884983	-4.51578
chr8.127735187.127736517	1.74934	4.26125	2.58111	0.0126681	0.884983	-4.53755
chr16.70691551.70694808	-0.839619	6.11054	-2.57944	0.0127227	0.884983	-4.36612
chr5.123471939.123472873	1.41936	4.53237	2.57791	0.0127725	0.884983	-4.51656
chr1.61724410.61725613	1.22896	4.88265	2.5775	0.0127861	0.884983	-4.48744
chr10.24255180.24257175	1.68171	5.21343	2.57654	0.0128175	0.884983	-4.53385
chr11.60305962.60306661	-2.71226	3.28269	-2.57634	0.0128242	0.884983	-4.57273
chr12.1650052.1650725	2.14096	2.75445	2.57573	0.012844	0.884983	-4.56005
chr6.122129205.122130548	1.5226	4.34809	2.57454	0.0128835	0.884983	-4.51279
chrX.63754525.63755364	-2.16924	4.10985	-2.57441	0.0128877	0.884983	-4.5637
chrX.4710235.4712091	1.62822	4.7593	2.57422	0.0128937	0.884983	-4.52616
chr1.226979319.226980399	-1.22321	4.19536	-2.5709	0.0130039	0.884983	-4.50838
chr1.67684393.67688175	0.681136	7.48347	2.56714	0.0131294	0.884983	-4.27694
chr19.35247607.35249435	-1.08688	6.01344	-2.56686	0.013139	0.884983	-4.42709
chr12.174784.178078	-0.75538	6.06127	-2.56668	0.013145	0.884983	-4.33902
chr14.51004160.51005892	0.990466	5.86475	2.56658	0.0131485	0.884983	-4.40744
chr17.81866643.81872509	-0.668796	6.80029	-2.56328	0.0132598	0.884983	-4.2868
chr8.19067637.19068084	-2.91658	2.58962	-2.5602	0.0133644	0.884983	-4.57685
chr1.235502829.235505780	0.777943	6.44549	2.56	0.0133712	0.884983	-4.37327
chr1.28232137.28233088	1.80789	4.28404	2.55911	0.0134017	0.884983	-4.54696
chr3.52020558.52023466	-1.0112	5.4298	-2.5582	0.0134329	0.884983	-4.4487
chr12.114443803.114445283	3.17216	3.26438	2.55689	0.0134778	0.884983	-4.57396
chr6.10734423.10735335	2.46229	3.31366	2.55532	0.0135318	0.884983	-4.57086
chr17.12742023.12742691	1.67499	3.43474	2.55345	0.0135966	0.884983	-4.54422
chr9.114206879.114207762	-1.8009	4.29774	-2.55125	0.0136731	0.884983	-4.54407
chr17.16214456.16216287	0.9942	6.26882	2.54979	0.0137239	0.884983	-4.42206
chr13.37616180.37618094	1.21008	5.18894	2.54962	0.0137296	0.884983	-4.47594
chr12.124452994.124454501	-0.997339	5.17326	-2.54753	0.013803	0.884983	-4.44782
chr17.81391535.81394606	-0.964724	5.84604	-2.5449	0.0138956	0.884983	-4.43133
chr22.46070137.46072412	1.18909	5.20527	2.54206	0.0139963	0.884983	-4.47842
chr3.99413021.99414144	1.71413	4.43699	2.54206	0.0139964	0.884983	-4.53843
chr2.216412259.216413157	-1.33511	4.77471	-2.54095	0.0140358	0.884983	-4.51803
chr21.33684837.33687036	1.80519	5.00284	2.54027	0.0140602	0.884983	-4.54203
chr6.121436158.121438778	1.12815	5.67591	2.53963	0.014083	0.884983	-4.44242
chr17.42963682.42964844	1.63531	3.8594	2.53853	0.0141224	0.884983	-4.52482
chr1.202588964.202590716	0.916448	5.61286	2.5379	0.0141451	0.884983	-4.42354
chr10.63464378.63466678	0.94275	5.97891	2.53712	0.0141731	0.884983	-4.43646
chr13.48974911.48977160	0.958666	5.94208	2.53685	0.0141829	0.884983	-4.42481
chr11.76235900.76236759	2.1071	3.66986	2.5363	0.0142028	0.884983	-4.56356
chr10.7787033.7789632	0.795134	6.0808	2.53372	0.014296	0.884983	-4.3832
chr5.146070965.146072363	1.1879	5.24835	2.53334	0.0143098	0.884983	-4.49881
chr3.12934125.12935290	-1.78166	4.22898	-2.53233	0.0143465	0.884983	-4.54435
chrX.114924371.114925904	0.985641	5.00587	2.532	0.0143584	0.884983	-4.45719
chr20.35276725.35278640	-1.14749	5.32857	-2.53089	0.014399	0.884983	-4.49066
chr1.15152267.15154222	-1.34955	4.82947	-2.52888	0.0144722	0.884983	-4.52598
chr17.73290967.73292506	1.138	5.21192	2.52853	0.0144853	0.884983	-4.48528
chr10.68135544.68136712	1.56491	4.23261	2.52831	0.0144932	0.884983	-4.54141
chr11.96323840.96325541	1.28354	4.84317	2.52799	0.0145052	0.884983	-4.49289
chr9.120842451.120843519	1.36942	4.50714	2.52702	0.0145409	0.884983	-4.5191
chr16.57734724.57736692	-1.14602	5.05565	-2.52666	0.014554	0.884983	-4.49703
chr8.86507956.86509067	1.27317	4.87546	2.52457	0.0146312	0.884983	-4.51699
chr7.44135128.44142541	-0.859103	7.07698	-2.52341	0.0146743	0.884983	-4.20804
chrX.53223816.53225849	1.10056	5.44576	2.5233	0.0146782	0.884983	-4.45606
chr6.150142138.150144757	1.13456	5.44239	2.52311	0.0146856	0.884983	-4.48976
chr14.55579276.55581807	0.8555	6.52409	2.52247	0.0147091	0.884983	-4.37589
chr19.47190306.47190974	2.63142	3.0308	2.5221	0.0147228	0.884983	-4.57404
chr1.70410405.70411757	-1.08469	5.15674	-2.51972	0.0148118	0.884983	-4.46507
chr1.20507505.20508347	1.26773	4.67385	2.51858	0.0148545	0.884983	-4.50796
chr17.45092618.45093914	-0.998208	5.1103	-2.51819	0.0148691	0.884983	-4.46221
chr8.141127191.141129834	-0.742153	6.24397	-2.51801	0.014876	0.884983	-4.37019
chr19.488410.490005	-1.20859	4.65405	-2.51661	0.0149287	0.884983	-4.49866
chr12.2003542.2005364	0.939455	6.1049	2.51589	0.014956	0.884983	-4.46378
chr3.129182660.129185168	0.761658	6.0793	2.51469	0.0150013	0.884983	-4.37571
chr1.38740336.38742183	0.962089	5.6185	2.51284	0.0150714	0.884983	-4.41699
chr2.72824277.72826291	1.02454	5.54416	2.51058	0.0151576	0.884983	-4.47221
chr16.67916776.67918616	-1.10977	5.00372	-2.50918	0.0152113	0.884983	-4.48026
chr18.22176311.22178685	1.10721	5.61203	2.50872	0.0152291	0.884983	-4.46121
chr20.34703460.34706418	-0.907339	5.97615	-2.50786	0.0152623	0.884983	-4.42204
chr7.102432916.102434544	-1.2132	4.91752	-2.50522	0.0153641	0.884983	-4.49726
chr19.14116836.14119133	-0.80859	5.94089	-2.50416	0.0154049	0.884983	-4.40127
chr3.9864343.9865101	-1.79046	3.26235	-2.504	0.0154111	0.884983	-4.55545
chr9.121764345.121765705	-1.40924	4.26017	-2.5023	0.0154774	0.884983	-4.51101
chr1.178093153.178097577	0.760313	6.84655	2.50148	0.0155095	0.884983	-4.36773
chr3.83934337.83935089	2.80129	3.39205	2.50143	0.0155115	0.884983	-4.57794
chr7.100584315.100587055	-0.882687	6.00723	-2.5007	0.0155398	0.884983	-4.38628
chr2.168155216.168157086	1.41432	4.56703	2.49894	0.0156087	0.884983	-4.53019
chr18.7607253.7609771	0.914139	5.71353	2.49627	0.0157138	0.884983	-4.43374
chr12.21656503.21658222	1.12568	5.54238	2.49601	0.0157241	0.884983	-4.468
chr2.238138102.238139807	-0.934891	5.64045	-2.49575	0.0157346	0.884983	-4.42144
chr12.6851033.6853345	-0.892785	6.05689	-2.49525	0.0157543	0.884983	-4.42013
chr17.5438671.5439748	-1.88274	4.10207	-2.49425	0.015794	0.884983	-4.55797
chr5.134465367.134467173	-1.00451	5.1459	-2.492	0.0158834	0.884983	-4.46492
chr17.48051414.48055122	-0.939051	6.18025	-2.49084	0.0159298	0.884983	-4.40751
chr14.99537055.99538498	-1.21951	4.34796	-2.4885	0.0160238	0.884983	-4.50294
chr21.8419947.8420882	-1.034	4.95322	-2.48795	0.0160458	0.884983	-4.4295
chr4.168795923.168798039	1.66101	4.8732	2.48773	0.0160545	0.884983	-4.54473
chr22.42613745.42615960	-0.829619	6.34783	-2.48738	0.016069	0.884983	-4.38251
chr8.67342184.67344788	0.836607	5.99612	2.48644	0.0161065	0.884983	-4.418
chr10.79129159.79130683	-1.23024	4.64735	-2.48418	0.0161982	0.884983	-4.49841
chr19.5686398.5687244	-2.61978	3.90036	-2.48413	0.0162002	0.884983	-4.57204
chr2.43340559.43341703	1.42357	4.87954	2.48258	0.0162633	0.884983	-4.52655
chr12.68610244.68613640	0.807979	6.25458	2.48143	0.0163101	0.884983	-4.39749
chr5.57834763.57835979	1.09118	5.56052	2.47931	0.016397	0.884983	-4.49268
chr19.5127258.5130217	-0.784791	5.47153	-2.47865	0.0164244	0.884983	-4.39692
chr2.71502501.71505722	-0.909014	5.50495	-2.47811	0.0164464	0.884983	-4.42778
chr5.131634496.131636396	0.91091	5.80826	2.47739	0.016476	0.884983	-4.45614
chr9.2808483.2811120	0.775394	6.12507	2.47555	0.016552	0.884983	-4.39798
chr18.55400861.55402469	1.21935	5.05893	2.47464	0.01659	0.884983	-4.50199
chr2.231961113.231962470	1.05808	5.31598	2.47462	0.0165908	0.884983	-4.46844
chr20.5750131.5751275	1.26484	4.24225	2.47441	0.0165994	0.884983	-4.52316
chr1.31750241.31751189	-1.52844	4.00757	-2.47354	0.0166357	0.884983	-4.53909
chr2.202911175.202912556	1.27091	4.92164	2.4725	0.0166787	0.884983	-4.51676
chr1.183634865.183637151	0.899185	6.23558	2.47226	0.016689	0.884983	-4.39417
chr9.78234763.78236962	0.938508	5.43838	2.47208	0.0166965	0.884983	-4.44428
chr16.1689017.1689851	-1.59098	4.13808	-2.47187	0.0167052	0.884983	-4.53402
chr10.103917223.103919406	-0.809142	5.97844	-2.47182	0.0167074	0.884983	-4.42065
chr3.140421851.140425345	0.903721	6.05504	2.47144	0.0167231	0.884983	-4.40541
chr10.28531915.28534485	0.737052	6.60889	2.47122	0.0167321	0.884983	-4.36029
chr5.178113122.178114819	-1.39153	4.31011	-2.47025	0.0167728	0.884983	-4.52245
chr19.6458164.6460910	-0.808426	5.43272	-2.46974	0.0167944	0.884983	-4.4238
chr1.3067985.3073149	-0.850509	6.17014	-2.46912	0.0168203	0.884983	-4.38149
chr9.126961904.126962892	-2.37141	3.68635	-2.46865	0.0168399	0.884983	-4.57306
chr16.4246825.4247620	-1.80178	3.07407	-2.46849	0.016847	0.884983	-4.55833
chr2.181891467.181893023	0.862831	5.76313	2.46848	0.0168473	0.884983	-4.44065
chr5.154367741.154368883	-2.43727	3.94877	-2.4684	0.0168508	0.884983	-4.56952
chr19.45814792.45817309	-0.808896	5.6058	-2.46784	0.0168742	0.884983	-4.41269
chr5.86617722.86619465	0.977797	5.24287	2.46698	0.0169106	0.884983	-4.47317
chr3.9395853.9400046	0.794265	7.0597	2.46631	0.0169387	0.884983	-4.33609
chr1.119481644.119484609	0.853779	6.43404	2.4661	0.0169476	0.884983	-4.38257
chr15.87609437.87610885	-1.88847	4.21347	-2.46592	0.0169553	0.884983	-4.55688
chr12.31732784.31733764	-2.45608	4.29974	-2.46408	0.0170334	0.884983	-4.57115
chr13.52414080.52415601	1.27721	5.02285	2.4633	0.0170665	0.884983	-4.51154
chr1.15800017.15800981	-1.38599	4.10837	-2.46251	0.0171002	0.884983	-4.53124
chr19.6216338.6219056	-1.01333	5.19425	-2.46172	0.017134	0.884983	-4.45808
chr8.58658442.58660504	0.731703	6.35331	2.46029	0.0171949	0.884983	-4.38948
chr5.149422181.149431776	-0.656138	7.36379	-2.45869	0.0172637	0.884983	-4.23954
chr14.54675518.54677669	1.01552	5.36267	2.45843	0.017275	0.884983	-4.4907
chr5.150138422.150139544	1.63088	3.68837	2.45767	0.0173076	0.884983	-4.54762
chr7.74093219.74095495	-0.938855	4.85594	-2.45718	0.0173287	0.884983	-4.4636
chr3.49296578.49297582	-1.61131	3.77854	-2.45715	0.0173302	0.884983	-4.54513
chr1.25429910.25431699	-0.867502	5.47992	-2.45604	0.0173782	0.884983	-4.45052
chr7.43647461.43648570	-1.73571	4.17427	-2.45561	0.0173969	0.884983	-4.55227
chr3.58052110.58053290	-2.30851	4.10239	-2.45549	0.0174018	0.884983	-4.5686
chr12.8697105.8699113	0.942377	5.80523	2.45239	0.0175368	0.884983	-4.44309
chr2.170770402.170771577	-1.5471	4.32745	-2.45218	0.017546	0.884983	-4.54632
chr21.36965988.36967205	1.50718	4.52891	2.45197	0.0175549	0.884983	-4.54406
chr5.14185630.14187193	-2.47836	4.11621	-2.45169	0.0175672	0.884983	-4.57164
chr2.39743276.39743814	2.85317	3.484	2.45094	0.0175998	0.884983	-4.57686
chr6.41577773.41578582	-2.45208	2.7859	-2.4494	0.0176674	0.884983	-4.57393
chr7.135976462.135977846	1.28565	5.09696	2.4488	0.0176941	0.884983	-4.5235
chr2.100290942.100292457	-1.72666	4.62974	-2.44859	0.0177031	0.884983	-4.55272
chr3.136022629.136023993	1.30352	4.44788	2.44816	0.017722	0.884983	-4.5278
chr6.69866461.69867771	1.86363	4.43452	2.44813	0.0177233	0.884983	-4.561
chr2.178627833.178629997	-1.04989	5.24392	-2.44586	0.0178236	0.884983	-4.46907
chr17.68514807.68515801	2.34238	3.98885	2.44354	0.0179266	0.884983	-4.572
chr17.7349685.7352906	-0.753035	6.36178	-2.44338	0.0179335	0.884983	-4.3953
chr4.183408104.183410768	-0.995866	5.95921	-2.4415	0.0180175	0.884983	-4.41435
chr18.40437382.40438614	1.57347	4.94972	2.44043	0.0180656	0.884983	-4.53784
chr14.34713358.34715417	0.902903	5.80521	2.43965	0.0181004	0.884983	-4.42867
chr17.50110434.50112809	-0.930729	5.52994	-2.43723	0.0182095	0.884983	-4.42253
chr2.88041754.88043549	1.83492	4.55482	2.43277	0.0184115	0.884983	-4.56115
chr22.42907480.42908682	2.11786	3.62036	2.4322	0.0184375	0.884983	-4.56306
chr3.128617380.128618485	-1.44424	4.29578	-2.4319	0.0184513	0.884983	-4.531
chr22.24996280.24997021	-2.51133	3.88075	-2.43094	0.0184952	0.884983	-4.573
chrX.134948323.134949880	-1.22315	4.97166	-2.42977	0.0185489	0.884983	-4.51
chr2.32946233.32948318	1.02857	5.77372	2.42966	0.0185537	0.884983	-4.46478
chr2.222919700.222920491	2.83286	2.8949	2.42944	0.018564	0.884983	-4.57736
chr6.73513865.73514876	-2.57826	3.18583	-2.42937	0.0185671	0.884983	-4.57654
chr21.45292163.45293893	-1.32952	4.11805	-2.4291	0.0185797	0.884983	-4.52766
chr14.31419552.31420965	1.00319	5.2595	2.42898	0.0185852	0.884983	-4.48665
chr17.39664606.39668619	-0.715695	5.83303	-2.42627	0.0187101	0.884983	-4.36818
chr19.6392623.6394312	-0.895139	5.56726	-2.42479	0.0187785	0.884983	-4.45922
chr11.124799237.124801174	0.794147	5.96288	2.42437	0.018798	0.884983	-4.42153
chr5.180801972.180803586	-1.40529	4.85297	-2.42258	0.0188814	0.884983	-4.53527
chr5.179804852.179807488	-0.99796	5.91819	-2.41854	0.0190705	0.884983	-4.46878
chr7.128962457.128963524	2.77431	2.71236	2.41337	0.0193155	0.884983	-4.57886
chr12.70883468.70884435	1.78468	3.52294	2.41223	0.0193695	0.884983	-4.55707
chr7.151026841.151028872	-0.921471	5.44595	-2.41083	0.0194367	0.884983	-4.47007
chr10.26857608.26861314	0.706191	6.67109	2.4092	0.0195146	0.884983	-4.37594
chr8.124538399.124539772	1.33847	4.74279	2.40828	0.0195589	0.884983	-4.53064
chr8.17246072.17248317	1.03944	5.77671	2.40793	0.0195755	0.884983	-4.46206
chr14.92793566.92795133	0.963555	5.35199	2.40755	0.0195941	0.884983	-4.47974
chr12.13869825.13870663	1.87675	3.6439	2.40651	0.0196444	0.884983	-4.56138
chrX.130837662.130838723	-2.22653	3.59099	-2.40574	0.0196815	0.884983	-4.57023
chr7.16346441.16347109	2.12546	3.36386	2.40568	0.0196846	0.884983	-4.56744
chr17.21275251.21276173	1.12662	4.23735	2.40551	0.0196925	0.884983	-4.51339
chr20.44548068.44549043	2.18772	3.83511	2.4054	0.0196981	0.884983	-4.56643
chr4.55947870.55950096	-0.872685	5.62835	-2.40354	0.0197883	0.884983	-4.46374
chr20.10664186.10666656	1.15271	5.27078	2.40241	0.019843	0.884983	-4.49511
chr5.178231793.178233055	-1.27515	4.6682	-2.40227	0.0198502	0.884983	-4.53678
chr11.61814922.61817603	-0.776506	6.11577	-2.40159	0.0198831	0.884983	-4.40799
chr17.12727211.12728382	1.84143	3.92158	2.4015	0.0198874	0.884983	-4.56295
chr7.13017225.13018094	-2.61557	3.43127	-2.40134	0.0198954	0.884983	-4.57774
chr13.110340563.110341813	-1.5653	4.19478	-2.39889	0.0200154	0.884983	-4.54057
chr17.81388389.81389284	-1.55284	3.86486	-2.39853	0.0200332	0.884983	-4.5516
chr9.70953718.70955103	1.04157	4.98269	2.39802	0.0200581	0.884983	-4.48336
chr10.107994767.107995875	2.69614	3.64292	2.39784	0.0200673	0.884983	-4.57726
chr7.157397050.157399741	-0.986157	5.27304	-2.39284	0.0203147	0.884983	-4.45569
chr1.69054726.69056247	2.70311	3.92792	2.39018	0.0204475	0.884983	-4.57617
chr7.70693638.70695945	0.954326	5.32091	2.38909	0.0205022	0.884983	-4.48382
chr19.49862132.49863297	-1.85263	3.29968	-2.38836	0.0205387	0.884983	-4.55988
chr17.7444852.7445938	-1.53661	3.89506	-2.38761	0.0205768	0.884983	-4.54107
chr20.56391314.56393237	0.864722	5.46227	2.38644	0.0206355	0.884983	-4.45518
chr7.99392791.99393975	-1.21839	4.49594	-2.38599	0.0206586	0.884983	-4.52328
chr1.3542877.3543880	-1.35237	3.14185	-2.38559	0.0206787	0.884983	-4.53815
chr11.47354738.47356250	-1.23836	4.6056	-2.38393	0.020763	0.884983	-4.52404
chr11.74696368.74697692	-2.56506	3.43771	-2.38288	0.020816	0.884983	-4.57273
chr1.23402611.23404161	-1.19928	4.71102	-2.38252	0.0208347	0.884983	-4.51195
chr13.49584720.49586224	1.19195	4.78583	2.38182	0.0208703	0.884983	-4.52275
chr4.164536245.164537518	1.7458	4.51079	2.38113	0.0209053	0.884983	-4.55806
chr19.39390612.39391788	-1.15466	4.86238	-2.38112	0.0209059	0.884983	-4.51355
chr9.13277699.13280077	0.753708	6.44446	2.3797	0.0209788	0.884983	-4.41341
chr1.27556829.27558452	-1.27444	4.53212	-2.37829	0.0210507	0.884983	-4.52472
chr15.82261995.82263191	-1.85063	4.21598	-2.37636	0.0211503	0.884983	-4.56434
chr12.2353750.2355043	-1.32514	4.02449	-2.37611	0.0211631	0.884983	-4.52927
chr17.48995182.49000255	0.777316	7.10724	2.37595	0.0211714	0.884983	-4.34153
chr2.54121435.54125048	0.89412	5.99149	2.37583	0.0211775	0.884983	-4.476
chr7.66628177.66629395	-0.948239	5.15926	-2.37374	0.021286	0.884983	-4.46689
chr17.42682407.42683792	-1.37465	4.18528	-2.37226	0.0213633	0.884983	-4.54249
chr3.126985467.126986319	-2.62404	3.07846	-2.37217	0.0213677	0.884983	-4.57627
chr7.98283561.98285349	-1.15337	5.14809	-2.37012	0.0214749	0.884983	-4.50743
chr9.136362797.136363803	-1.21873	4.8609	-2.36827	0.0215718	0.884983	-4.5162
chr1.110476976.110477875	-1.55423	4.1106	-2.36809	0.021581	0.884983	-4.54768
chr2.218342982.218344630	-1.03048	4.40857	-2.36652	0.0216641	0.884983	-4.48877
chr4.24583361.24584876	0.822614	5.75574	2.36648	0.0216661	0.884983	-4.45262
chr22.39469624.39475011	-0.626826	6.7921	-2.36554	0.0217157	0.884983	-4.33269
chr13.40663666.40667427	0.768944	6.51406	2.3632	0.0218397	0.884983	-4.41988
chr1.52904670.52906162	-1.49935	4.0755	-2.36287	0.0218573	0.884983	-4.54918
chr11.130827391.130828232	-1.48137	3.77104	-2.36282	0.02186	0.884983	-4.55127
chr9.128818091.128819392	-1.0732	4.37464	-2.36108	0.0219524	0.884983	-4.50856
chrX.13396991.13399746	0.841088	5.9276	2.35978	0.0220219	0.884983	-4.46263
chr8.140118623.140119493	-2.38113	3.41572	-2.35949	0.0220375	0.884983	-4.57703
chr1.173714810.173715852	1.41869	4.70467	2.35941	0.022042	0.884983	-4.53841
chr13.77026232.77027542	1.28262	4.76738	2.35863	0.0220835	0.884983	-4.52582
chr10.36113821.36117582	-0.828399	6.06306	-2.35766	0.022136	0.884983	-4.43155
chr12.108560396.108561686	1.19033	5.10906	2.35645	0.0222007	0.884983	-4.5215
chr5.19322536.19323334	2.69701	4.15119	2.35638	0.0222045	0.884983	-4.5769
chr6.10747462.10748410	-1.33086	4.33556	-2.3553	0.0222631	0.884983	-4.53297
chr9.133873871.133875414	-1.45471	3.99748	-2.35525	0.0222659	0.884983	-4.54276
chr16.57485340.57486791	-1.24776	4.55224	-2.35452	0.0223054	0.884983	-4.5291
chr22.38784856.38786883	-0.909492	4.89075	-2.34892	0.02261	0.884983	-4.47414
chr1.117612389.117613575	2.18894	3.91684	2.34735	0.0226963	0.884983	-4.57155
chr1.115036569.115038451	0.964876	5.85327	2.34622	0.0227586	0.884983	-4.47183
chr12.66302149.66302922	-2.73532	3.28463	-2.34596	0.0227731	0.884983	-4.579
chr10.16816803.16818180	-1.12675	5.05789	-2.34538	0.0228053	0.884983	-4.51623
chr21.36429669.36430733	-1.71697	4.06355	-2.34479	0.0228373	0.884983	-4.55478
chr15.39139848.39141391	-1.11403	5.48754	-2.3442	0.0228702	0.884983	-4.49909
chr13.22428044.22428823	-1.83087	3.53432	-2.34324	0.0229237	0.884983	-4.56251
chr12.51238270.51239662	-1.06916	5.17158	-2.34309	0.0229319	0.884983	-4.50496
chr8.13220668.13221714	1.68891	4.51857	2.34249	0.0229652	0.884983	-4.54955
chr17.77145640.77146095	-2.14398	2.7764	-2.34145	0.0230231	0.884983	-4.5755
chr5.34740505.34741967	1.66841	3.92971	2.34056	0.0230724	0.884983	-4.5519
chr5.128082833.128084756	-1.02775	5.19312	-2.34008	0.0230992	0.884983	-4.50003
chr1.60281471.60281997	-2.65153	3.04396	-2.33885	0.023168	0.884983	-4.57767
chrX.317856.319587	-0.845546	5.54527	-2.33782	0.0232259	0.884983	-4.44651
chr2.27085571.27086717	-1.42264	4.31618	-2.33737	0.0232511	0.884983	-4.54802
chr10.17912400.17913895	1.20666	4.49224	2.33608	0.0233236	0.884983	-4.51997
chr17.17835935.17838500	-0.974857	5.33423	-2.33599	0.0233286	0.884983	-4.47525
chr3.25782887.25784088	0.97062	4.89253	2.33598	0.0233295	0.884983	-4.49311
chrX.107741796.107742623	1.51404	3.53043	2.33548	0.0233576	0.884983	-4.54677
chrX.103828384.103829154	-1.73362	3.50031	-2.33544	0.0233601	0.884983	-4.5549
chr14.21308249.21309133	-2.421	3.7791	-2.33265	0.0235176	0.884983	-4.57458
chr4.2241658.2242593	-1.36785	4.29096	-2.33257	0.0235225	0.884983	-4.53969
chr4.28799397.28800780	1.13518	5.11448	2.32902	0.0237246	0.884983	-4.51487
chr19.5826920.5829578	-0.857477	5.52651	-2.329	0.0237257	0.884983	-4.45835
chr6.34806895.34807999	1.67632	3.89594	2.32893	0.0237296	0.884983	-4.55522
chr17.75778375.75780163	-0.998611	5.40627	-2.32885	0.0237342	0.884983	-4.49842
chr19.32971564.32972292	-1.37504	4.27142	-2.3276	0.0238061	0.884983	-4.54073
chr12.124026541.124027766	-1.23586	4.4048	-2.32557	0.023923	0.884983	-4.53804
chr19.46288946.46289689	-1.67904	3.51801	-2.32521	0.0239436	0.884983	-4.56105
chr10.69327571.69328680	1.13622	5.02354	2.3247	0.0239727	0.884983	-4.51085
chr21.44951998.44953387	-1.18676	3.64405	-2.32452	0.0239836	0.884983	-4.51769
chr14.60164722.60165673	-1.35138	4.56614	-2.32395	0.0240161	0.884983	-4.54158
chr5.173268430.173269484	-1.7954	3.80368	-2.32377	0.0240266	0.884983	-4.56012
chr17.81683157.81684560	-1.07738	4.85264	-2.32343	0.0240463	0.884983	-4.51784
chr20.6767464.6768573	1.81012	4.09249	2.32286	0.0240795	0.884983	-4.56628
chr7.29146048.29147297	1.22402	4.69402	2.32257	0.0240962	0.884983	-4.5349
chr15.52568013.52569486	0.978098	5.37368	2.3218	0.0241409	0.884983	-4.49027
chr4.186144335.186145876	1.45418	4.60327	2.32136	0.0241665	0.884983	-4.54535
chr6.150145444.150146810	1.55603	4.27444	2.32091	0.0241927	0.884983	-4.5528
chr2.226673480.226674615	1.48956	4.15236	2.32071	0.0242045	0.884983	-4.5488
chr12.80441920.80443101	2.62678	3.40139	2.31943	0.0242788	0.884983	-4.58037
chr6.105177688.105180529	0.744698	6.13266	2.31941	0.0242803	0.884983	-4.42075
chr13.113836940.113841301	0.589084	7.14815	2.31802	0.0243617	0.884983	-4.33732
chr1.158067463.158068333	-2.14039	3.73121	-2.31743	0.0243962	0.884983	-4.57321
chr12.49187662.49189516	-0.931532	5.35864	-2.31731	0.0244031	0.884983	-4.48317
chr8.38091049.38092491	-1.27336	4.31075	-2.31707	0.024417	0.884983	-4.53091
chr16.2223162.2224423	-0.966368	5.10988	-2.31697	0.0244231	0.884983	-4.48683
chr19.34480566.34482777	0.86586	5.62752	2.31451	0.0245681	0.884983	-4.46293
chr9.130451469.130453023	-1.31448	4.2426	-2.31447	0.0245704	0.884983	-4.52416
chr12.131928634.131929634	-2.1664	3.52466	-2.31279	0.0246697	0.884983	-4.57101
chr1.150875645.150877011	0.828647	5.77084	2.31253	0.0246847	0.884983	-4.45423
chrX.96437336.96438245	1.51079	3.74087	2.3125	0.0246866	0.884983	-4.55482
chr22.27917828.27920490	0.746876	6.16727	2.31162	0.0247389	0.884983	-4.43765
chr19.42251217.42256334	-0.66637	6.84365	-2.30949	0.0248657	0.884983	-4.38258
chr22.37953318.37954021	1.73286	3.53903	2.30834	0.0249346	0.884983	-4.56164
chr11.118434746.118438001	0.809239	6.08895	2.30793	0.0249588	0.884983	-4.44619
chr5.149549364.149552131	0.654177	6.77364	2.30782	0.0249656	0.884983	-4.38573
chr5.150540775.150541461	-2.47292	3.08737	-2.30691	0.0250203	0.884983	-4.57951
chr12.2074658.2077452	0.81778	5.81591	2.30579	0.0250875	0.884983	-4.43943
chr17.7482795.7485430	-0.704033	6.12386	-2.30544	0.0251081	0.884983	-4.43153
chr2.67397155.67398166	1.03595	5.14515	2.30531	0.0251162	0.884983	-4.5131
chr20.34907374.34908497	-1.30424	4.17951	-2.30511	0.0251284	0.884983	-4.54275
chr6.13912167.13913671	2.6146	3.87956	2.30429	0.0251779	0.884983	-4.5786
chr17.50478275.50480050	-1.0074	4.96171	-2.30305	0.0252524	0.884983	-4.49941
chr17.43777946.43779649	-0.891258	5.32609	-2.30172	0.0253334	0.884983	-4.48
chr12.49130090.49132257	-0.887387	5.85684	-2.30063	0.0253992	0.884983	-4.46227
chr11.119056321.119057817	-0.997997	5.24559	-2.29784	0.0255694	0.884983	-4.49707
chr22.27668696.27671726	-0.755233	5.75053	-2.29733	0.0256004	0.884983	-4.42713
chr19.15330947.15333105	0.963904	5.52227	2.29629	0.0256643	0.884983	-4.50037
chr10.46396597.46397269	1.4274	4.02761	2.29625	0.0256666	0.884983	-4.55531
chr17.12734172.12735357	1.17805	4.67597	2.29618	0.0256715	0.884983	-4.52159
chr7.148698133.148700156	0.738951	6.23823	2.29474	0.0257598	0.884983	-4.42625
chr6.25991866.25992979	-1.51449	4.11535	-2.29422	0.025792	0.884983	-4.55178
chr2.55616601.55619004	0.793399	6.23194	2.29373	0.0258217	0.884983	-4.42771
chr1.30718110.30719721	-0.841785	5.39252	-2.29237	0.0259059	0.884983	-4.46866
chr2.150476355.150477856	-1.43791	4.42853	-2.29124	0.025976	0.884983	-4.55243
chr10.49297961.49301142	0.658167	6.33807	2.29123	0.0259764	0.884983	-4.38946
chr15.65376853.65377849	1.6663	3.71134	2.29081	0.0260028	0.884983	-4.55744
chr10.44962677.44965020	-0.829965	5.4327	-2.29049	0.0260227	0.884983	-4.46932
chr3.188269787.188271640	1.15375	4.77215	2.29043	0.0260264	0.884983	-4.51374
chr20.57157098.57158122	1.33349	4.20899	2.29024	0.0260381	0.884983	-4.53443
chr14.55122448.55123369	-1.51872	3.98287	-2.29021	0.0260399	0.884983	-4.55579
chr19.28961207.28961975	3.01983	3.47634	2.29015	0.0260437	0.884983	-4.57792
chr5.112160440.112161664	1.45912	4.19685	2.28747	0.0262107	0.884983	-4.549
chr3.192608603.192609423	2.40325	3.49325	2.28647	0.0262731	0.884983	-4.57865
chr19.55486916.55488067	-1.76987	3.79678	-2.28254	0.0265208	0.884983	-4.56347
chr1.7960842.7962107	0.771282	5.62975	2.28177	0.026569	0.884983	-4.45974
chr6.109008220.109010161	0.930858	5.67954	2.28167	0.0265755	0.884983	-4.48199
chr15.65029097.65029695	1.29849	3.82006	2.28109	0.0266124	0.884983	-4.54268
chr14.104972789.104973747	-1.72416	3.41231	-2.27901	0.0267442	0.884983	-4.56106
chrX.48801371.48803178	-0.859387	5.26953	-2.27785	0.0268182	0.884983	-4.48701
chr15.66386502.66388050	0.911125	5.41158	2.27758	0.0268356	0.884983	-4.49155
chr16.4293630.4294615	-1.30677	4.11691	-2.27565	0.0269588	0.884983	-4.54761
chr12.56468412.56469335	1.32014	3.86855	2.27403	0.0270629	0.884983	-4.54263
chr10.101157742.101159020	2.76852	3.10775	2.27361	0.02709	0.884983	-4.57991
chr5.173290136.173291160	-1.42624	4.62763	-2.27287	0.027138	0.884983	-4.54603
chr9.71920556.71921527	2.44775	2.95468	2.2722	0.0271811	0.884983	-4.57956
chr7.99141981.99144793	0.733837	6.19827	2.27192	0.0271989	0.884983	-4.44404
chr19.49064869.49066006	-1.59432	3.67182	-2.2714	0.0272328	0.884983	-4.56004
chr1.236889872.236891420	0.974015	4.66351	2.27136	0.0272351	0.884983	-4.50502
chr17.81566072.81567333	-1.25649	4.59303	-2.27107	0.0272541	0.884983	-4.53642
chr20.41329234.41330042	-2.56212	3.25301	-2.27046	0.0272936	0.884983	-4.57868
chr4.122797322.122798979	1.4894	5.08868	2.26991	0.0273294	0.884983	-4.54024
chr8.143873384.143874804	-1.22946	3.63616	-2.26902	0.0273874	0.884983	-4.53913
chr1.116397590.116398630	-1.70765	3.88568	-2.26868	0.0274091	0.884983	-4.5664
chr16.30953403.30954083	2.15117	3.04105	2.26779	0.0274668	0.884983	-4.57585
chr18.51029674.51031248	0.87432	5.63922	2.26738	0.027494	0.884983	-4.4866
chr9.114387059.114388338	-1.41925	4.35817	-2.26731	0.0274983	0.884983	-4.54371
chr2.98607859.98609650	0.810315	5.67532	2.26681	0.027531	0.884983	-4.47459
chr17.67365296.67366732	0.869552	5.14477	2.26667	0.02754	0.884983	-4.48819
chr12.19439169.19441016	0.946749	5.60089	2.26636	0.0275602	0.884983	-4.48908
chr10.69901411.69902307	1.55319	3.30461	2.26625	0.0275678	0.884983	-4.55805
chr7.6706094.6707455	0.911017	5.13827	2.26618	0.027572	0.884983	-4.50266
chr20.51562254.51563148	1.79432	3.79049	2.26496	0.0276519	0.884983	-4.56547
chr16.57590527.57591691	-1.13369	4.7555	-2.26462	0.0276741	0.884983	-4.51959
chr6.159692030.159694285	-0.674654	6.1807	-2.26385	0.0277251	0.884983	-4.41752
chr5.95717163.95717634	2.67706	2.5297	2.26186	0.0278557	0.884983	-4.58147
chr4.60020082.60020655	2.09469	2.73591	2.26107	0.0279082	0.884983	-4.57335
chr2.83103423.83104769	1.20567	4.44458	2.26014	0.0279695	0.884983	-4.53571
chr15.52261212.52262601	-1.32316	4.16641	-2.25962	0.028004	0.884983	-4.53412
chr9.136410081.136411662	-1.82219	4.34359	-2.25959	0.0280065	0.884983	-4.56848
chr15.45586523.45588434	1.2098	5.49282	2.25873	0.028063	0.884983	-4.51889
chr1.151197903.151200466	0.813449	5.93588	2.25745	0.0281483	0.884983	-4.4631
chr3.18233963.18235206	1.27154	4.40001	2.25745	0.0281483	0.884983	-4.53672
chr3.14431027.14433308	-0.847284	5.69269	-2.25701	0.0281775	0.884983	-4.47324
chrX.136879411.136881289	1.44616	4.88737	2.25675	0.0281947	0.884983	-4.54131
chr2.231056562.231057859	0.731226	6.171	2.25576	0.0282611	0.884983	-4.44036
chr5.8828450.8830016	0.795178	5.55139	2.25569	0.0282661	0.884983	-4.46256
chr17.57521613.57526273	0.896847	5.94591	2.25483	0.0283235	0.884983	-4.47495
chr5.134873856.134875447	-0.915271	5.57143	-2.25453	0.0283436	0.884983	-4.48709
chr4.77861924.77863538	0.850557	5.25373	2.25371	0.0283987	0.884983	-4.48291
chr8.80578000.80579391	1.24726	5.09808	2.2528	0.0284595	0.884983	-4.53601
chr3.17741596.17743314	0.75395	5.9853	2.25266	0.0284688	0.884983	-4.45622
chr7.75914365.75915653	-1.29786	4.3402	-2.25253	0.0284777	0.884983	-4.54643
chr11.59810198.59810934	1.51512	3.92161	2.25133	0.0285586	0.884983	-4.56
chr6.75271606.75273190	2.09682	4.05504	2.25115	0.0285708	0.884983	-4.57087
chr7.813044.813971	-2.37767	2.99419	-2.25068	0.0286024	0.884983	-4.57822
chr22.41090905.41094554	0.611742	6.81818	2.2493	0.028696	0.884983	-4.4024
chr4.6708814.6710200	1.15887	4.49215	2.24923	0.0287004	0.884983	-4.53825
chr12.75831366.75832319	1.51788	4.19891	2.24892	0.0287219	0.884983	-4.56176
chrX.39518450.39520105	-1.22799	4.78515	-2.24872	0.0287351	0.884983	-4.53466
chr20.59944761.59946201	1.9332	4.09382	2.24856	0.0287459	0.884983	-4.56738
chr1.170144818.170147523	0.820752	6.23921	2.24543	0.0289589	0.884983	-4.45677
chr14.61694831.61697515	0.880592	6.3344	2.24516	0.0289775	0.884983	-4.46292
chr12.49662597.49663702	-1.61763	4.13007	-2.24481	0.0290014	0.884983	-4.56093
chr17.47895410.47897214	-0.78074	6.13753	-2.24377	0.0290726	0.884983	-4.44893
chr2.51782894.51783600	1.20829	4.58482	2.24051	0.0292971	0.884983	-4.53426
chr16.57479425.57481016	-0.995093	4.75002	-2.24018	0.0293198	0.884983	-4.50349
chr3.142578076.142579398	1.04012	4.99576	2.24013	0.0293235	0.884983	-4.52115
chr2.46492720.46494166	-1.87389	4.08863	-2.23995	0.0293354	0.884983	-4.57107
chr15.73387314.73389107	0.970239	5.09629	2.23986	0.0293419	0.884983	-4.51428
chr9.127785096.127786941	-1.17368	5.42535	-2.23799	0.0294716	0.884983	-4.53003
chr11.63916808.63921312	-0.643275	6.55315	-2.2378	0.0294846	0.884983	-4.38721
chr7.151599281.151600677	0.963856	4.97954	2.23562	0.029636	0.884983	-4.49831
chr12.103928951.103931769	-0.728111	6.35713	-2.23527	0.0296605	0.884983	-4.42955
chr20.47784507.47786443	1.61269	4.67662	2.23522	0.0296641	0.884983	-4.55241
chr3.179147204.179149794	0.679332	6.46985	2.23341	0.0297909	0.884983	-4.43174
chr4.2261123.2263135	-1.03895	5.3085	-2.23304	0.0298169	0.884983	-4.5071
chr19.16324343.16325359	-1.58169	4.01234	-2.23272	0.0298392	0.884983	-4.56174
chr12.124385142.124386476	-1.18135	4.32555	-2.23155	0.0299212	0.884983	-4.52813
chr10.104336161.104340373	0.631393	6.59183	2.23093	0.0299645	0.884983	-4.38762
chr8.33566417.33567262	-1.38179	4.10175	-2.23069	0.0299819	0.884983	-4.55319
chr1.92298530.92299477	-1.10512	4.93204	-2.2305	0.0299948	0.884983	-4.52665
chr22.25747079.25748592	-1.28801	4.6986	-2.2298	0.0300445	0.884983	-4.54299
chrX.44872122.44874996	0.691058	6.55504	2.22898	0.0301024	0.884983	-4.41809
chr20.31560146.31561278	-2.48468	3.66563	-2.22798	0.0301732	0.884983	-4.57756
chr2.15747001.15748655	-1.01641	4.90998	-2.22791	0.0301781	0.884983	-4.50994
chr7.46144883.46145939	1.49902	4.12136	2.22731	0.0302207	0.884983	-4.55849
chr19.29211891.29213343	0.771561	5.48288	2.22711	0.0302346	0.884983	-4.46688
chr10.103191660.103193666	0.828758	5.64627	2.22496	0.0303875	0.884983	-4.48075
chrX.154762614.154763946	1.48648	4.23697	2.22397	0.0304581	0.884983	-4.56077
chr9.129333580.129335211	-0.977039	5.32181	-2.22379	0.0304714	0.884983	-4.49834
chr12.70242552.70244569	0.802246	6.00032	2.22246	0.0305661	0.884983	-4.4613
chr3.72144279.72146203	-2.05112	4.18933	-2.22235	0.0305744	0.884983	-4.57592
chr1.29180285.29182351	0.790655	5.85629	2.22215	0.0305883	0.884983	-4.46088
chr1.224329370.224330794	-0.889499	5.4455	-2.22107	0.0306657	0.884983	-4.49275
chr11.10807502.10810061	0.634791	6.59668	2.22048	0.0307085	0.884983	-4.41071
chr10.32956446.32959276	0.658435	6.51883	2.22037	0.0307165	0.884983	-4.41247
chr10.48523483.48524425	2.00471	3.47531	2.21981	0.0307565	0.884983	-4.5727
chr4.159229014.159230657	0.876111	5.15198	2.21897	0.030817	0.884983	-4.49118
chr16.80026715.80027924	2.69844	3.60026	2.2182	0.0308727	0.884983	-4.57989
chr6.124961579.124964141	0.679758	6.62156	2.2182	0.0308729	0.884983	-4.42177
chr22.31118076.31120802	-0.807624	5.51158	-2.21791	0.0308941	0.884983	-4.47153
chr11.6480999.6482284	-0.95812	4.95745	-2.21764	0.0309135	0.884983	-4.51008
chr9.122912680.122913447	1.77574	3.69265	2.21758	0.0309179	0.884983	-4.56559
chr18.7683760.7686074	1.17071	4.71826	2.21746	0.0309264	0.884983	-4.53094
chr1.6961967.6963960	-0.816841	5.38721	-2.21689	0.0309679	0.884983	-4.47368
chr16.84504101.84505275	-1.29315	4.51189	-2.21613	0.0310227	0.884983	-4.53759
chr11.70482267.70483260	-1.15262	3.54336	-2.21604	0.0310295	0.884983	-4.52501
chr5.175590195.175591367	-1.67481	3.7279	-2.21504	0.031102	0.884983	-4.5642
chr8.15539828.15541057	1.24295	4.72638	2.21448	0.0311429	0.884983	-4.54023
chr14.87696270.87696841	-2.446	2.61738	-2.21376	0.031195	0.884983	-4.58089
chr1.225657245.225658352	-1.87044	3.93996	-2.21315	0.0312396	0.884983	-4.57321
chr6.34791342.34793377	0.766279	5.91682	2.21284	0.0312625	0.884983	-4.46795
chr9.6006955.6008669	0.807428	5.98189	2.21201	0.0313233	0.884983	-4.47288
chr17.16380684.16381633	2.45297	3.93279	2.21193	0.0313291	0.884983	-4.57879
chr1.23979592.23980917	0.882004	5.40334	2.21073	0.0314169	0.884983	-4.49197
chr12.32535048.32535936	2.50122	3.71689	2.20997	0.0314729	0.884983	-4.57998
chr2.160351981.160353567	1.4019	4.67191	2.2085	0.0315807	0.884983	-4.55241
chr1.25549255.25550390	-1.57283	3.68626	-2.20802	0.0316165	0.884983	-4.5613
chr8.23570838.23571652	-1.36999	4.01615	-2.20796	0.0316205	0.884983	-4.55255
chr1.26864330.26865907	-0.983994	5.2042	-2.20631	0.0317428	0.884983	-4.50882
chr19.2059423.2062649	-0.604156	6.4535	-2.20572	0.031787	0.884983	-4.40162
chr1.234538467.234540756	1.21836	4.65067	2.20537	0.0318129	0.884983	-4.53838
chrX.37684166.37685448	-2.41865	3.3452	-2.20224	0.0320459	0.884983	-4.57929
chr4.166435466.166435831	2.50985	2.6606	2.20218	0.0320498	0.884983	-4.58004
chr7.158818221.158819560	1.05747	5.54256	2.20208	0.0320576	0.884983	-4.51737
chr1.180542068.180543083	-1.72276	4.10124	-2.20181	0.0320781	0.884983	-4.56374
chr4.931310.932720	0.96518	4.90576	2.20138	0.0321095	0.884983	-4.51533
chr2.199954475.199956799	0.798159	5.8765	2.20127	0.0321178	0.884983	-4.47946
chr16.4804140.4805445	-0.894296	4.42149	-2.20098	0.0321401	0.884983	-4.50466
chr10.89591549.89592774	1.3536	4.05542	2.20096	0.0321417	0.884983	-4.53946
chr6.18263384.18264961	1.20697	4.70942	2.20082	0.0321516	0.884983	-4.54348
chr1.26101736.26102460	2.4456	3.16464	2.20079	0.032154	0.884983	-4.57941
chr1.101174823.101175370	1.95274	2.82188	2.2004	0.032183	0.884983	-4.57217
chr9.20683627.20685131	0.83557	5.4329	2.20016	0.0322014	0.884983	-4.48695
chr11.12007494.12010341	0.712857	6.19762	2.19898	0.0322898	0.884983	-4.45684
chr15.74209138.74210867	-1.88262	4.03646	-2.19797	0.0323657	0.884983	-4.57368
chr3.194002945.194004390	-0.918458	5.13892	-2.19724	0.0324209	0.884983	-4.51035
chr3.151902921.151904267	-1.27547	4.45827	-2.19625	0.0324959	0.884983	-4.54963
chr12.6765416.6769248	-0.952712	6.02286	-2.19612	0.0325058	0.884983	-4.488
chr17.43406880.43407620	-1.47007	3.2966	-2.19532	0.0325662	0.884983	-4.55638
chr9.38620005.38620775	1.52069	3.85705	2.19503	0.0325883	0.884983	-4.56264
chr7.103568861.103571064	0.793341	5.47155	2.19461	0.03262	0.884983	-4.4682
chr20.50790274.50791497	-0.947479	4.82984	-2.19364	0.032694	0.884983	-4.50948
chrX.110435986.110437362	2.43083	3.56152	2.19312	0.0327336	0.884983	-4.5796
chr12.123096802.123098490	-0.976074	4.97635	-2.19279	0.0327586	0.884983	-4.51152
chr6.152313307.152314843	1.09306	5.28775	2.19261	0.0327719	0.884983	-4.52585
chr19.40777262.40779320	-0.648722	6.05901	-2.19261	0.032772	0.884983	-4.42863
chr1.1723973.1724836	-1.49574	3.9853	-2.19222	0.0328021	0.884983	-4.5625
chr11.833931.835240	-1.52818	4.09479	-2.19214	0.0328077	0.884983	-4.55716
chr7.116952861.116955360	0.665943	6.22346	2.19069	0.0329187	0.884983	-4.44088
chr22.31447501.31449123	-1.28957	4.56962	-2.19047	0.0329352	0.884983	-4.54625
chr1.235079222.235079938	-2.46751	2.97954	-2.18983	0.0329845	0.884983	-4.58161
chr9.72361929.72366365	0.579355	7.51435	2.18916	0.0330362	0.884983	-4.35613
chr20.50929188.50932131	-0.720617	6.29697	-2.18783	0.0331382	0.884983	-4.43485
chrX.74290658.74293513	0.857707	5.76273	2.18725	0.033183	0.884983	-4.471
chr3.49103949.49105436	-0.929893	4.85186	-2.18718	0.0331881	0.884983	-4.50545
chr16.1492994.1493948	-1.40209	3.90144	-2.18701	0.0332013	0.884983	-4.55002
chr2.38778132.38778659	-2.3409	2.84015	-2.18687	0.0332118	0.884983	-4.58159
chr19.48954068.48956531	0.734523	6.38827	2.18685	0.0332139	0.884983	-4.45973
chr17.32518708.32520221	-1.64211	4.21155	-2.18645	0.0332441	0.884983	-4.56271
chrX.3814358.3816311	-1.07944	4.70529	-2.18616	0.0332667	0.884983	-4.52059
chr19.41324614.41326516	-0.943995	4.64685	-2.18587	0.0332893	0.884983	-4.51179
chr1.176802302.176803874	1.25098	4.08422	2.18582	0.033293	0.884983	-4.54556
chr10.67695353.67696555	1.38911	4.45483	2.18504	0.0333534	0.884983	-4.55483
chr8.144461520.144463018	-1.41007	4.3546	-2.18413	0.0334239	0.884983	-4.55774
chr3.69299534.69300879	1.28826	3.90795	2.18382	0.0334478	0.884983	-4.54086
chr1.58903506.58904156	-1.69442	3.26841	-2.18312	0.0335025	0.884983	-4.57106
chr2.236567952.236568834	2.23979	3.39916	2.18304	0.0335082	0.884983	-4.58011
chr22.30881106.30882437	-1.06945	4.16493	-2.18231	0.0335653	0.884983	-4.527
chr12.29782697.29784578	1.15339	4.70556	2.18135	0.0336401	0.884983	-4.54273
chr2.100562052.100563868	-0.73705	5.70912	-2.17995	0.0337489	0.884983	-4.47827
chr11.131032703.131033793	-1.28225	4.86779	-2.17983	0.0337589	0.884983	-4.54316
chr11.803428.805414	-1.54361	4.63514	-2.17963	0.0337739	0.884983	-4.55345
chr8.544344.546109	0.941262	5.25933	2.17959	0.0337771	0.884983	-4.51577
chr5.154522850.154524379	-1.6184	4.69111	-2.17952	0.0337828	0.884983	-4.56154
chr5.159605393.159605974	-2.59354	2.86264	-2.17837	0.0338732	0.884983	-4.581
chr8.66428004.66430501	0.797024	5.74382	2.17573	0.0340803	0.884983	-4.49251
chr19.13861528.13862493	-1.03096	4.65976	-2.17553	0.0340962	0.884983	-4.52468
chr13.28658220.28659864	1.04096	5.08932	2.17493	0.0341435	0.884983	-4.52114
chr5.174724233.174725617	2.41511	3.94556	2.1742	0.0342015	0.884983	-4.58047
chr9.128683424.128685031	-1.06915	4.67923	-2.17407	0.034212	0.884983	-4.53725
chr12.39441923.39443993	0.724782	6.18607	2.17399	0.0342181	0.884983	-4.46186
chr22.29129329.29129876	-2.12592	3.27207	-2.17376	0.034236	0.884983	-4.57554
chr6.100343733.100345064	1.03291	4.86684	2.17364	0.0342459	0.884983	-4.53002
chr20.34708734.34710265	-1.26288	4.68535	-2.1733	0.0342724	0.884983	-4.54015
chr5.67094682.67095871	0.959359	5.10744	2.17283	0.03431	0.884983	-4.5216
chr10.32940623.32941968	1.73635	4.26205	2.17264	0.0343247	0.884983	-4.57208
chr2.198267587.198268987	1.01	4.53814	2.17214	0.0343648	0.884983	-4.50433
chr15.99250659.99252263	0.921293	5.41604	2.1716	0.0344073	0.884983	-4.50956
chr12.6927457.6929607	0.774333	5.7454	2.17051	0.0344945	0.884983	-4.48214
chr19.5090763.5092370	-0.921251	4.49098	-2.17009	0.0345281	0.884983	-4.50595
chr7.16740074.16741661	-1.27087	4.43171	-2.16894	0.0346195	0.884983	-4.54448
chr3.50610354.50612993	-0.922776	5.43394	-2.16885	0.0346269	0.884983	-4.49271
chrX.87517156.87518796	1.20027	5.28741	2.16783	0.0347089	0.884983	-4.53589
chr10.132420716.132422633	-0.875325	4.67129	-2.16637	0.0348259	0.884983	-4.48734
chr7.32941496.32943269	-0.850618	5.38808	-2.16617	0.034842	0.884983	-4.50395
chrX.85243833.85245091	1.11497	4.64189	2.16557	0.0348899	0.884983	-4.53461
chr11.113529009.113529494	-2.40928	2.8184	-2.16452	0.0349744	0.884983	-4.58225
chr7.24978826.24981870	0.757747	6.11581	2.16447	0.0349789	0.884983	-4.47605
chr8.13131559.13133784	0.802721	5.71793	2.16431	0.0349919	0.884983	-4.48007
chr2.54469119.54472754	0.688554	6.42806	2.16421	0.0349997	0.884983	-4.44717
chr10.79398771.79400099	-1.02065	5.01868	-2.16325	0.0350772	0.884983	-4.52859
chr5.14142347.14146846	0.571713	7.0219	2.16273	0.0351197	0.884983	-4.39506
chr2.223563514.223564038	2.58511	2.64646	2.16176	0.0351979	0.884983	-4.58198
chr12.52185571.52186853	-1.77012	3.78191	-2.16171	0.0352024	0.884983	-4.56405
chr6.3518379.3519296	1.35939	4.04368	2.16115	0.0352471	0.884983	-4.55667
chr19.55406916.55408513	-0.912624	5.35522	-2.16088	0.0352694	0.884983	-4.49209
chr3.124985828.124986960	1.51713	3.68533	2.16085	0.0352721	0.884983	-4.56511
chr5.143199651.143201591	1.73088	4.93968	2.1608	0.0352759	0.884983	-4.56876
chr19.14529097.14529866	-1.25449	4.32899	-2.16007	0.0353356	0.884983	-4.55233
chr11.117197627.117202667	-0.584112	6.82673	-2.15971	0.035365	0.884983	-4.37378
chr16.5002777.5003586	-1.57755	3.34805	-2.1594	0.0353898	0.884983	-4.56574
chr20.11207733.11208389	2.73012	2.79848	2.15904	0.0354195	0.884983	-4.58275
chr17.78255551.78258787	-0.826684	5.76852	-2.15868	0.0354489	0.884983	-4.47254
chr14.77707382.77708531	1.50804	4.15432	2.15822	0.035486	0.884983	-4.5644
chr17.714336.715684	-2.20472	3.68009	-2.15799	0.0355047	0.884983	-4.57824
chr6.166626616.166628286	-0.963323	5.14049	-2.1579	0.0355126	0.884983	-4.5229
chr3.186095287.186098538	0.89425	5.36183	2.15691	0.0355931	0.884983	-4.51118
chr1.225777239.225778403	-0.913124	5.09229	-2.15683	0.0355996	0.884983	-4.50462
chr1.155977014.155980296	0.642687	5.94629	2.15641	0.0356344	0.884983	-4.45153
chr2.157830809.157832053	2.00912	3.67898	2.1562	0.0356519	0.884983	-4.57777
chr5.74594297.74595699	-1.38052	4.02417	-2.15614	0.0356563	0.884983	-4.55937
chr5.171418550.171421744	-0.723656	5.29005	-2.15409	0.035825	0.884983	-4.46692
chr16.68843185.68844242	-0.981381	4.78496	-2.15355	0.0358695	0.884983	-4.51923
chr11.2388856.2391677	-0.71546	5.18402	-2.15325	0.0358945	0.884983	-4.44967
chr17.42823749.42824436	1.71463	3.94057	2.15254	0.0359526	0.884983	-4.56933
chr13.95643585.95644827	1.72937	4.62452	2.15117	0.0360665	0.884983	-4.57208
chr19.40284320.40285911	-0.81663	5.59124	-2.15024	0.0361433	0.884983	-4.49499
chr19.18636259.18637278	-1.02845	4.80316	-2.14978	0.0361818	0.884983	-4.52438
chr4.102665144.102666139	1.28607	4.18779	2.14851	0.0362877	0.884983	-4.55757
chr16.55499619.55501099	-1.34339	4.53816	-2.14769	0.0363561	0.884983	-4.55629
chr19.38022797.38024187	-2.30294	3.44303	-2.14762	0.0363615	0.884983	-4.57721
chr8.9077063.9077964	-1.91922	3.86869	-2.14731	0.0363873	0.884983	-4.57627
chr5.43888303.43890166	0.915492	4.75585	2.1472	0.036397	0.884983	-4.50098
chr12.112282889.112284398	1.75332	4.32662	2.14718	0.0363986	0.884983	-4.57336
chrX.51893183.51895166	-1.22205	4.98403	-2.14699	0.0364146	0.884983	-4.54865
chr12.114237996.114239554	1.27611	4.55023	2.14594	0.0365018	0.884983	-4.55337
chr22.19396765.19398337	-0.994251	4.3971	-2.14469	0.0366065	0.884983	-4.52627
chr3.183697716.183699089	-1.34012	4.27431	-2.14358	0.0366999	0.884983	-4.55805
chr15.86906068.86907504	-2.21121	3.66229	-2.14351	0.0367064	0.884983	-4.57698
chr9.35113896.35116982	-0.665042	6.02758	-2.14319	0.0367329	0.884983	-4.44751
chr1.207751444.207753417	0.858381	5.73418	2.14279	0.0367664	0.884983	-4.49016
chr1.28886772.28888330	1.06499	4.90286	2.14236	0.0368034	0.884983	-4.53113
chr5.138953114.138954135	-1.41359	4.04073	-2.14136	0.0368879	0.884983	-4.5584
chr3.14651151.14652360	0.845394	5.1956	2.14015	0.0369895	0.884983	-4.50398
chr3.150599225.150600925	-1.1205	4.40509	-2.13821	0.0371549	0.884983	-4.54366
chr3.81742618.81744851	1.15959	4.83914	2.13785	0.0371856	0.884983	-4.54751
chr19.41406955.41408207	-1.14714	4.01001	-2.13762	0.0372045	0.884983	-4.54885
chr19.47256108.47258342	-0.685219	6.08725	-2.13698	0.0372592	0.884983	-4.46128
chr1.67736001.67736647	-2.29585	3.71266	-2.13632	0.0373154	0.884983	-4.58104
chr4.77074970.77076826	0.778555	5.67928	2.13557	0.0373795	0.884983	-4.47741
chr6.10587397.10588438	1.28646	4.14566	2.13466	0.0374573	0.884983	-4.55188
chr10.43406766.43409757	0.919347	5.62747	2.13312	0.0375897	0.884983	-4.49285
chr1.25246575.25248251	0.883138	5.02079	2.13285	0.0376128	0.884983	-4.51515
chr2.217942618.217944545	-0.883422	5.08122	-2.1326	0.0376347	0.884983	-4.51324
chr11.12185300.12187968	-0.770574	5.4315	-2.13187	0.0376971	0.884983	-4.48934
chr22.27686150.27687304	-1.15058	4.19165	-2.13165	0.0377167	0.884983	-4.54441
chr10.89277981.89278497	-2.52347	2.80872	-2.13113	0.0377612	0.884983	-4.58222
chr1.155960231.155961064	1.48315	3.89065	2.13102	0.0377708	0.884983	-4.5643
chr1.31746670.31749408	-0.915146	5.03184	-2.13075	0.0377939	0.884983	-4.51495
chr6.24985125.24986688	1.25578	4.68996	2.13059	0.0378077	0.884983	-4.55175
chrX.71255062.71255840	-1.49912	3.38437	-2.13002	0.0378572	0.884983	-4.56866
chr19.57746679.57747597	-1.51325	4.41283	-2.12953	0.0378992	0.884983	-4.56666
chr5.102867677.102868458	1.56884	3.64966	2.12739	0.0380849	0.884983	-4.56962
chr5.73135704.73136809	1.12758	3.87149	2.12732	0.0380914	0.884983	-4.54002
chr17.44786216.44788057	-0.790491	5.232	-2.1256	0.0382407	0.884983	-4.48592
chr3.79353933.79354999	1.40827	3.74679	2.12492	0.0383005	0.884983	-4.56248
chr10.102673519.102675566	-0.966078	5.13049	-2.12435	0.0383501	0.884983	-4.53326
chr14.75577564.75578983	1.21289	4.39671	2.12411	0.0383713	0.884983	-4.54922
chr1.244969559.244971746	0.606986	7.11383	2.1229	0.0384767	0.884983	-4.40245
chr13.110405686.110406759	1.70821	3.47037	2.12151	0.0385995	0.884983	-4.57055
chr19.16446788.16447729	-1.88744	3.93637	-2.12116	0.0386296	0.884983	-4.57527
chr3.29335198.29336064	1.31391	4.5248	2.12087	0.0386557	0.884983	-4.5533
chr11.114294900.114295796	2.52768	3.58972	2.12069	0.0386715	0.884983	-4.58147
chr20.22717195.22717883	-2.13928	3.22965	-2.11926	0.0387972	0.884983	-4.57942
chr3.179604092.179605603	0.883003	5.34493	2.11892	0.0388275	0.884983	-4.50781
chr19.46745362.46746697	1.06355	4.8632	2.11883	0.0388353	0.884983	-4.52675
chr16.3753848.3755016	1.15882	4.17248	2.11869	0.0388476	0.884983	-4.53801
chr16.57318072.57318884	1.0691	3.4683	2.11832	0.0388809	0.884983	-4.53694
chr6.105136148.105137722	0.832082	5.69026	2.1181	0.0388998	0.884983	-4.49618
chr10.43436330.43437520	-0.905092	4.79692	-2.11805	0.0389045	0.884983	-4.51406
chr4.54063344.54064932	1.11723	4.93583	2.11803	0.0389064	0.884983	-4.5396
chr6.75492527.75495137	0.71053	5.90102	2.11743	0.0389598	0.884983	-4.46496
chr20.31661307.31662684	-1.37044	4.5608	-2.11633	0.0390569	0.884983	-4.55241
chr17.10105461.10105909	-1.80743	2.66864	-2.11623	0.0390657	0.884983	-4.5741
chr19.19304669.19305990	-1.10918	3.98482	-2.11593	0.0390926	0.884983	-4.53913
chr5.149416425.149417862	-0.987358	4.51673	-2.1145	0.0392197	0.884983	-4.51501
chr9.113572092.113573824	-0.937972	4.51464	-2.11442	0.0392274	0.884983	-4.51488
chr1.64041984.64043442	-1.06529	4.16169	-2.11438	0.0392309	0.884983	-4.54267
chr17.80795470.80796491	-1.33357	3.83124	-2.11337	0.0393212	0.884983	-4.55739
chr6.41757991.41758960	-1.07267	4.43044	-2.11326	0.0393304	0.884983	-4.53647
chr9.37079486.37080435	-1.16439	4.44145	-2.11321	0.0393348	0.884983	-4.55007
chr10.35089262.35090925	0.99048	5.1804	2.11147	0.0394913	0.884983	-4.53608
chr1.56644368.56646475	0.861383	5.72975	2.11067	0.0395625	0.884983	-4.49694
chr13.56735599.56736106	-2.85476	2.69881	-2.10996	0.0396265	0.884983	-4.58167
chr2.59483952.59485031	1.08639	4.29219	2.10919	0.0396962	0.884983	-4.54049
chr6.75243181.75244292	0.933833	5.06509	2.10816	0.0397887	0.884983	-4.5111
chr3.48446353.48447155	-1.52978	3.93899	-2.10723	0.0398735	0.884983	-4.57117
chr1.94325414.94326085	2.03463	3.1445	2.10702	0.039892	0.884983	-4.57755
chr10.30182332.30183481	-0.966973	4.5665	-2.10635	0.039953	0.884983	-4.5148
chr11.14132211.14132804	2.6556	2.91742	2.1062	0.039966	0.884983	-4.58121
chr5.81232543.81233801	-0.86838	4.84757	-2.10522	0.0400552	0.884983	-4.51708
chr19.11766670.11768257	-1.10679	5.20405	-2.1045	0.0401205	0.884983	-4.52872
chr1.77888040.77890474	0.607572	6.77731	2.10419	0.0401494	0.884983	-4.4177
chr19.49495636.49497436	-0.987985	5.18032	-2.10381	0.0401839	0.884983	-4.52982
chr4.76147792.76148830	1.12241	4.9192	2.1036	0.0402028	0.884983	-4.53485
chr3.131502198.131503247	1.29963	4.2624	2.10179	0.0403678	0.884983	-4.55583
chr18.50649482.50650619	-1.22939	4.25555	-2.10179	0.0403685	0.884983	-4.55117
chr1.156659728.156670560	-0.480678	7.91907	-2.10142	0.0404018	0.884983	-4.28195
chr15.71251578.71252768	-1.3164	4.11032	-2.10137	0.040406	0.884983	-4.5603
chr3.30440024.30441621	0.927385	4.71414	2.10064	0.0404736	0.884983	-4.51754
chr18.2302443.2303609	1.96738	3.91075	2.10033	0.0405015	0.884983	-4.57888
chr3.184634588.184636438	-1.05589	4.64378	-2.10029	0.0405058	0.884983	-4.53584
chr8.39004252.39005692	-1.20268	5.09983	-2.09807	0.0407092	0.884983	-4.54546
chr12.2248000.2248836	-1.6318	3.54693	-2.09801	0.0407151	0.884983	-4.57083
chr19.3949824.3952583	-0.866568	5.05668	-2.09781	0.0407337	0.884983	-4.48431
chr16.3611115.3612215	1.12294	4.09503	2.09682	0.0408253	0.884983	-4.54565
chr2.39119342.39122033	0.591963	6.53342	2.09651	0.0408531	0.884983	-4.44109
chr8.23297773.23299137	-1.44377	3.74486	-2.09631	0.0408715	0.884983	-4.56661
chr4.59195917.59196734	1.58023	3.62818	2.09598	0.0409022	0.884983	-4.5674
chr1.216616518.216617677	1.21471	4.31407	2.09575	0.0409238	0.884983	-4.55726
chr10.119253070.119254651	0.934018	5.05256	2.09562	0.0409355	0.884983	-4.52452
chr17.47239621.47240914	-0.978312	4.74095	-2.09548	0.0409491	0.884983	-4.53122
chr8.40631564.40632769	1.17333	4.09442	2.09491	0.041002	0.884983	-4.55223
chr17.64974490.64976228	0.771268	5.70216	2.09483	0.0410094	0.884983	-4.50341
chr17.50864636.50868091	0.551321	7.16281	2.09479	0.0410126	0.884983	-4.40614
chr5.131163982.131165812	0.898434	5.6338	2.0947	0.0410212	0.884983	-4.50286
chr15.49627205.49628537	0.946842	4.97588	2.09382	0.0411027	0.884983	-4.526
chr11.92224236.92225455	1.59936	4.25286	2.09368	0.0411161	0.884983	-4.56874
chrX.66636568.66639816	0.926295	5.99199	2.09299	0.0411802	0.884983	-4.50247
chr12.117047982.117048897	-1.2278	4.07111	-2.09298	0.0411808	0.884983	-4.55678
chr3.120559021.120560165	-1.14266	4.60286	-2.09272	0.0412052	0.884983	-4.54272
chr2.195706343.195707583	1.50107	4.02869	2.09246	0.0412297	0.884983	-4.56344
chr1.212606861.212610317	0.715756	6.37889	2.09218	0.0412557	0.884983	-4.46873
chr6.157169079.157170053	1.51024	3.85465	2.09136	0.0413314	0.884983	-4.56151
chr11.65333614.65334985	1.00023	5.13516	2.09116	0.0413506	0.884983	-4.53682
chr17.42577320.42578989	-0.985076	4.73402	-2.09029	0.0414323	0.884983	-4.52223
chr19.53132347.53132932	-2.3335	3.23347	-2.08994	0.0414644	0.884983	-4.58303
chr19.45469196.45470917	-1.17749	4.54639	-2.08986	0.0414722	0.884983	-4.55139
chr7.112575940.112576804	1.58294	4.16105	2.08966	0.0414911	0.884983	-4.56611
chr1.154936056.154938379	-0.600648	6.35336	-2.08915	0.0415384	0.884983	-4.42325
chr12.110501090.110502237	1.11831	4.72028	2.08754	0.0416903	0.884983	-4.54933
chr15.58545933.58548573	0.641192	5.7282	2.08615	0.0418211	0.884983	-4.45455
chr21.34526332.34527224	-1.43179	4.38935	-2.08605	0.0418298	0.884983	-4.56419
chr12.56157483.56161977	-0.58595	6.75594	-2.08561	0.0418717	0.884983	-4.4105
chr5.206316.207935	-1.5229	4.19573	-2.08532	0.0418992	0.884983	-4.56113
chr5.59487620.59488557	1.63817	3.89972	2.08511	0.0419185	0.884983	-4.56883
chr3.38543250.38544561	-1.22251	3.78022	-2.08507	0.0419226	0.884983	-4.55067
chr3.100491959.100493017	0.816386	5.03563	2.08503	0.0419264	0.884983	-4.51712
chr11.103091019.103092890	0.865164	5.41656	2.08498	0.041931	0.884983	-4.51223
chr19.40424550.40426602	-0.748816	6.02282	-2.08486	0.0419422	0.884983	-4.47967
chr20.59939423.59941217	-0.858861	5.57989	-2.08471	0.0419567	0.884983	-4.50322
chr6.53793445.53796557	0.651096	6.29122	2.08458	0.0419689	0.884983	-4.46177
chr1.110188177.110189069	-1.67073	3.69663	-2.08391	0.0420328	0.884983	-4.57423
chr17.28598682.28599609	-1.51587	3.49384	-2.08289	0.0421294	0.884983	-4.57093
chr8.144313818.144315372	-0.966669	4.21165	-2.0828	0.0421376	0.884983	-4.53554
chr7.78095642.78096257	2.46322	2.7002	2.08199	0.0422146	0.884983	-4.58414
chr2.159164221.159165674	1.14935	4.40479	2.08118	0.0422915	0.884983	-4.54739
chr6.26054556.26057204	-0.814172	5.07025	-2.0805	0.0423569	0.884983	-4.50584
chr15.74905457.74907889	-0.72446	5.72694	-2.08035	0.0423707	0.884983	-4.48191
chr8.41157319.41159548	0.806479	5.81246	2.08014	0.0423908	0.884983	-4.50102
chr17.48907910.48909369	-0.83954	5.68113	-2.07998	0.0424064	0.884983	-4.51123
chrX.46903811.46904242	-2.18944	2.90389	-2.07959	0.0424435	0.884983	-4.58289
chr15.51970935.51972297	0.642412	6.15352	2.07892	0.0425072	0.884983	-4.44927
chr17.49191842.49193648	-0.921803	4.9567	-2.0786	0.0425386	0.884983	-4.52352
chr16.8866259.8867597	-1.12418	4.40406	-2.07853	0.0425448	0.884983	-4.55099
chr1.210292216.210292880	1.82014	3.46902	2.07781	0.0426137	0.884983	-4.57286
chr1.147509245.147510744	-0.992393	4.57718	-2.07775	0.0426193	0.884983	-4.53174
chr20.35305324.35308771	-0.837	5.76996	-2.07765	0.0426287	0.884983	-4.48801
chrX.21666333.21667315	1.98818	3.55034	2.07734	0.0426585	0.884983	-4.57951
chr11.12204018.12204474	2.39028	2.48299	2.0767	0.0427207	0.884983	-4.58309
chr16.30377588.30378976	-0.89998	5.27304	-2.07608	0.0427799	0.884983	-4.51802
chr7.100100060.100102046	-0.835145	5.24856	-2.07591	0.042796	0.884983	-4.51595
chr17.12622657.12623946	-1.29064	4.58081	-2.07548	0.0428376	0.884983	-4.55094
chr2.112541537.112543101	-0.89089	4.98609	-2.07429	0.0429529	0.884983	-4.52573
chr7.108525369.108527371	-0.718218	5.89672	-2.07408	0.042973	0.884983	-4.48418
chr8.8625244.8626345	1.83692	4.31233	2.07391	0.042989	0.884983	-4.57464
chr19.41225477.41226769	0.968734	4.72441	2.07383	0.0429968	0.884983	-4.52278
chr16.89325229.89327049	-0.9757	4.71073	-2.07354	0.0430254	0.884983	-4.52236
chr12.46962906.46966152	0.682898	6.33644	2.07352	0.0430271	0.884983	-4.45682
chr6.17863889.17865144	1.73652	3.58728	2.07334	0.0430443	0.884983	-4.57313
chr8.143976201.143977359	-1.28074	4.03065	-2.07325	0.0430532	0.884983	-4.55723
chr1.155134650.155136921	0.781758	6.04718	2.07227	0.0431482	0.884983	-4.49113
chr2.129192923.129193982	-1.45356	3.96741	-2.07167	0.0432056	0.884983	-4.56485
chr5.149324934.149325625	1.79308	3.42523	2.07159	0.0432143	0.884983	-4.5779
chr2.40129858.40131441	1.0598	4.33033	2.06995	0.0433736	0.884983	-4.53716
chr10.79238889.79239981	-1.5764	3.75568	-2.06928	0.0434381	0.884983	-4.57017
chr6.15244270.15246229	0.836822	5.61284	2.06907	0.0434593	0.884983	-4.50267
chr2.120757948.120758775	-1.18953	3.33411	-2.06708	0.0436537	0.884983	-4.55686
chr9.127835360.127836530	1.43042	3.1786	2.06703	0.043658	0.884983	-4.56408
chr10.87817255.87819059	0.632122	6.12174	2.06697	0.0436643	0.884983	-4.46387
chr16.85186988.85187942	-1.24861	3.80037	-2.06683	0.0436776	0.884983	-4.55761
chr22.42772900.42773547	-1.91458	3.12322	-2.0667	0.0436907	0.884983	-4.57945
chr3.119676139.119677875	1.13157	5.12504	2.06518	0.0438402	0.884983	-4.54281
chr1.234617463.234619405	1.03247	5.19829	2.06457	0.0439003	0.884983	-4.53701
chr9.89318208.89319285	-0.870442	4.96925	-2.06434	0.0439226	0.884983	-4.51828
chr2.182372265.182373396	1.20278	5.04673	2.06407	0.0439491	0.884983	-4.55271
chr11.122038112.122039279	1.35613	4.1882	2.06358	0.0439974	0.884983	-4.55988
chr6.132131648.132132987	-1.49822	4.24909	-2.06328	0.0440269	0.884983	-4.56716
chr6.3911348.3913797	-0.734257	5.41402	-2.06304	0.0440507	0.884983	-4.49319
chr13.60765003.60767032	0.799741	5.76037	2.06284	0.0440707	0.884983	-4.49578
chr17.80414696.80415888	-1.32259	4.21617	-2.0626	0.0440938	0.884983	-4.55402
chr16.29995251.29996530	1.01991	4.57225	2.06195	0.0441582	0.884983	-4.53895
chr1.153629639.153630551	-1.48503	4.09938	-2.06141	0.0442115	0.884983	-4.57012
chr8.38870908.38871517	-1.36844	3.53608	-2.06093	0.044259	0.884983	-4.56683
chr2.191247425.191248013	-2.41351	3.14307	-2.06049	0.0443025	0.884983	-4.5841
chr5.34742948.34745134	1.01287	5.28653	2.0603	0.0443215	0.884983	-4.52181
chr11.118908328.118926482	-0.33423	8.82733	-2.05971	0.0443799	0.884983	-4.2301
chr14.68975348.68982228	-0.494227	7.36718	-2.05954	0.044397	0.884983	-4.39439
chr3.52448893.52457013	-0.468899	7.64867	-2.05946	0.0444051	0.884983	-4.36232
chr2.219570347.219572752	-0.62861	5.98681	-2.05937	0.0444145	0.884983	-4.46383
chr18.13447293.13448325	1.38588	3.93006	2.05898	0.0444528	0.884983	-4.56219
chr17.17971864.17973156	-1.21275	4.69534	-2.05833	0.0445175	0.884983	-4.55506
chr1.6600273.6605987	-0.4876	7.26497	-2.05771	0.0445792	0.884983	-4.38319
chr11.20387053.20388770	0.879235	5.18122	2.05765	0.0445854	0.884983	-4.52048
chr22.46457373.46458271	-1.27144	3.49452	-2.05758	0.0445922	0.884983	-4.55449
chr12.54352265.54353980	-0.967511	3.94277	-2.05743	0.0446068	0.884983	-4.52931
chr19.530966.533506	-0.758657	5.69141	-2.05688	0.044662	0.884983	-4.48315
chr3.101573183.101575312	0.6885	6.61864	2.05625	0.0447247	0.884983	-4.4539
chr15.90183864.90185602	-0.891292	5.04303	-2.05505	0.0448449	0.884983	-4.5242
chr1.10684246.10687048	0.800479	5.68895	2.05469	0.0448811	0.884983	-4.4699
chr19.47506909.47507766	-1.89175	3.53907	-2.05446	0.0449047	0.884983	-4.57904
chr17.47099644.47100750	1.45967	4.2324	2.05376	0.0449746	0.884983	-4.56952
chr15.66673387.66674286	-1.82975	3.5353	-2.05338	0.0450132	0.884983	-4.57584
chr11.96243036.96243764	1.3081	3.92343	2.0531	0.045041	0.884983	-4.56304
chr10.102627152.102628916	0.765031	5.18402	2.05176	0.0451756	0.884983	-4.49631
chr17.81294605.81295606	-1.38597	4.15233	-2.05172	0.0451804	0.884983	-4.56743
chr5.146282992.146284289	0.928219	4.83888	2.05072	0.0452806	0.884983	-4.52619
chr6.154732831.154735006	0.577607	6.6091	2.04999	0.0453545	0.884983	-4.44738
chr3.38547980.38548982	-2.07652	2.83303	-2.0495	0.0454048	0.884983	-4.57977
chr3.143970660.143975259	0.587433	7.28108	2.04868	0.0454876	0.884983	-4.40737
chr3.111070188.111072839	0.725349	6.01766	2.04857	0.0454991	0.884983	-4.48841
chrX.136909099.136910319	-1.87165	4.07269	-2.04854	0.0455017	0.884983	-4.57701
chr3.125373559.125376073	0.755441	5.87867	2.04821	0.0455352	0.884983	-4.48722
chr2.237626768.237629927	0.746925	5.9056	2.04813	0.0455433	0.884983	-4.48395
chr15.43105436.43106494	1.09603	4.62976	2.0481	0.0455463	0.884983	-4.54512
chr19.41957733.41959840	-0.764391	5.32421	-2.04795	0.0455613	0.884983	-4.50011
chr3.5186971.5189254	-0.752337	5.97045	-2.04773	0.0455842	0.884983	-4.48763
chr11.72741155.72741913	-1.50527	3.33602	-2.0477	0.0455867	0.884983	-4.56842
chr5.41418363.41419032	1.72485	3.52388	2.04745	0.0456121	0.884983	-4.57858
chr18.61764792.61765812	1.44375	4.23764	2.04731	0.0456269	0.884983	-4.56623
chr12.47811689.47814573	-0.648836	5.84374	-2.04711	0.0456474	0.884983	-4.4658
chr2.219451679.219454432	-0.730998	5.44066	-2.04676	0.0456829	0.884983	-4.46385
chr1.151987590.151994802	0.510895	8.00006	2.04647	0.0457127	0.884983	-4.37648
chr17.82095432.82099960	-0.614431	6.48378	-2.04605	0.0457551	0.884983	-4.44077
chr1.201907272.201908152	-1.31075	3.35678	-2.04515	0.045847	0.884983	-4.56362
chr22.21567543.21569157	0.711717	5.72011	2.04481	0.045882	0.884983	-4.48905
chr4.120066312.120067858	0.740859	5.73212	2.04425	0.0459387	0.884983	-4.49804
chr7.157138531.157140138	-0.873176	4.95574	-2.04425	0.0459394	0.884983	-4.52078
chr9.6779315.6780182	-1.22208	4.07574	-2.04373	0.0459927	0.884983	-4.55325
chr22.19446837.19448534	-0.834229	5.07289	-2.04359	0.0460065	0.884983	-4.51709
chr15.34810538.34811481	-1.46219	3.93614	-2.04348	0.0460184	0.884983	-4.5705
chr1.37691274.37692566	-0.961352	4.8342	-2.0434	0.0460263	0.884983	-4.53515
chr2.229920073.229923252	0.735455	6.19335	2.04335	0.046031	0.884983	-4.48463
chr9.113609586.113610570	-0.972101	4.19223	-2.04271	0.046097	0.884983	-4.53773
chr14.99424069.99425121	-1.28751	3.50002	-2.04267	0.046101	0.884983	-4.5594
chr13.98910457.98911203	-2.30332	3.03711	-2.04218	0.0461515	0.884983	-4.58027
chr10.78408452.78409760	-1.07292	4.10842	-2.04197	0.0461728	0.884983	-4.54808
chr5.139667794.139671720	-0.628275	5.96579	-2.04164	0.0462067	0.884983	-4.4534
chr11.64304047.64306947	-0.605669	6.68826	-2.04134	0.0462372	0.884983	-4.42459
chr1.48006791.48008094	2.29205	4.20825	2.04083	0.0462905	0.884983	-4.5825
chr13.99685883.99687610	-0.871607	4.78169	-2.0403	0.0463449	0.884983	-4.51887
chr5.36692398.36693586	-1.53941	3.98481	-2.03998	0.0463776	0.884983	-4.56951
chr19.46470966.46472082	1.34909	4.15622	2.03996	0.0463795	0.884983	-4.55824
chr5.173766116.173767052	-1.38354	4.23906	-2.0395	0.0464274	0.884983	-4.56731
chr22.20981613.20982921	-0.913352	5.20787	-2.03855	0.0465257	0.884983	-4.52743
chr16.62033373.62036617	0.906918	5.54592	2.03854	0.0465269	0.884983	-4.52792
chr3.171414622.171415618	1.78637	3.08415	2.03629	0.0467604	0.884983	-4.57767
chr18.9803767.9804810	1.26959	3.61386	2.03623	0.0467662	0.884983	-4.5603
chr20.52490175.52491198	-1.51939	4.07461	-2.03572	0.0468193	0.884983	-4.57119
chr11.83156312.83158752	0.69179	6.09096	2.03522	0.0468713	0.884983	-4.47992
chr10.86366155.86367474	1.55498	3.89318	2.03471	0.0469248	0.884983	-4.56784
chr10.21292749.21294401	0.864737	5.04609	2.0345	0.046946	0.884983	-4.5293
chr5.173953899.173956212	0.809807	5.4629	2.03413	0.0469849	0.884983	-4.51043
chr17.81890632.81892173	0.94867	5.06165	2.03403	0.046995	0.884983	-4.52361
chr14.49867718.49868770	-1.16982	4.23269	-2.0339	0.0470084	0.884983	-4.55393
chrX.153927203.153928637	-1.01263	4.52745	-2.03358	0.0470422	0.884983	-4.54418
chr5.143402348.143405872	0.620302	6.6792	2.03329	0.0470721	0.884983	-4.45428
chr22.21866773.21868275	0.919522	5.03539	2.0329	0.0471129	0.884983	-4.53217
chr12.52181381.52182468	-1.29547	3.68711	-2.02985	0.0474336	0.884983	-4.56383
chr9.37422073.37423524	-0.678719	5.67923	-2.02928	0.0474933	0.884983	-4.49065
chr4.178185244.178186319	1.06876	4.03736	2.02914	0.0475084	0.884983	-4.55104
chr4.30717099.30724781	0.510036	7.64057	2.02851	0.0475746	0.884983	-4.37679
chr22.27456942.27457647	-2.45136	2.95374	-2.02848	0.0475778	0.884983	-4.58318
chr7.538092.540452	-0.602291	5.80515	-2.02843	0.0475831	0.884983	-4.44359
chr1.85199941.85202204	0.646396	6.40296	2.02837	0.0475895	0.884983	-4.47012
chr7.149027722.149029250	-0.769798	5.42094	-2.02796	0.0476326	0.884983	-4.51045
chr15.75903455.75904880	0.876752	5.54702	2.02753	0.0476781	0.884983	-4.51991
chr1.209827518.209828434	-1.2322	4.43978	-2.02716	0.0477171	0.884983	-4.56185
chr7.2640714.2642007	-1.07919	4.22591	-2.02716	0.0477171	0.884983	-4.54415
chr1.35268546.35269635	1.08837	4.77472	2.02566	0.0478758	0.884983	-4.55434
chr11.67562354.67564720	0.751211	5.76093	2.02547	0.0478956	0.884983	-4.49551
chr1.201888282.201889057	-1.79866	3.25015	-2.02499	0.0479467	0.884983	-4.576
chr19.44718099.44719415	-0.847746	4.71488	-2.02468	0.0479797	0.884983	-4.52737
chr3.90010009.90011823	0.931102	5.23586	2.0243	0.0480208	0.884983	-4.51821
chr11.73314104.73316207	-0.700858	5.31892	-2.024	0.0480524	0.884983	-4.49547
chr10.98430695.98431730	-1.04948	3.88825	-2.02326	0.0481309	0.884983	-4.54415
chr1.10716041.10718452	-0.697226	5.91044	-2.02296	0.0481633	0.884983	-4.47201
chr6.24930004.24930998	1.00899	4.09952	2.02291	0.0481686	0.884983	-4.54373
chr22.32078738.32080010	-1.42138	4.1733	-2.02262	0.0481988	0.884983	-4.5651
chr7.151057414.151063634	-0.467052	7.076	-2.02225	0.0482391	0.884983	-4.40483
chr12.120686262.120688170	-0.986712	5.22972	-2.02149	0.0483204	0.884983	-4.53294
chr9.83817320.83818064	1.38436	3.55212	2.02067	0.0484075	0.884983	-4.56634
chr1.193408641.193409360	-1.79202	3.72558	-2.02026	0.0484517	0.884983	-4.57867
chr9.2014616.2018314	0.633202	6.46037	2.02022	0.0484562	0.884983	-4.46414
chr2.173075002.173077287	0.674606	6.35509	2.01973	0.0485083	0.884983	-4.4639
chr5.118987956.118988887	-1.09438	4.36752	-2.01909	0.0485774	0.884983	-4.54613
chr5.40834304.40836019	-0.820506	5.61844	-2.01818	0.048675	0.884983	-4.51499
chr19.48255660.48255998	-2.32029	2.75346	-2.01802	0.048692	0.884983	-4.5832
chr1.87560578.87561579	1.26512	4.61763	2.01784	0.0487111	0.884983	-4.55058
chrX.134171724.134172996	1.72131	3.38334	2.01706	0.0487956	0.884983	-4.57319
chr1.211630166.211631218	-1.38987	4.34656	-2.01654	0.0488517	0.884983	-4.56271
chrX.44974370.44976341	1.16417	5.15426	2.01651	0.0488547	0.884983	-4.54181
chr1.44213365.44214019	-2.21855	2.87298	-2.01638	0.0488687	0.884983	-4.5832
chr2.191013523.191014906	-1.43213	4.76458	-2.01602	0.0489083	0.884983	-4.56238
chr5.100048776.100049486	-2.24473	1.67091	-2.01584	0.0489269	0.884983	-4.5832
chr16.27520852.27521639	-0.983669	4.52487	-2.01573	0.0489397	0.884983	-4.53403
chr2.24359435.24361157	0.787404	5.20291	2.01569	0.0489437	0.884983	-4.50206
chr17.82613265.82614461	-1.18378	4.00849	-2.01556	0.0489575	0.884983	-4.55151
chr5.135704882.135705888	-2.12464	3.55369	-2.01516	0.0490011	0.884983	-4.58152
chr16.58102474.58103887	-0.818637	5.11582	-2.01506	0.0490118	0.884983	-4.50325
chr1.203555238.203560005	-0.519272	6.44781	-2.01332	0.0492008	0.884983	-4.43294
chr1.153990572.153991413	1.4039	4.02392	2.01316	0.0492177	0.884983	-4.56697
chr3.46858051.46865588	-0.547815	7.29382	-2.01311	0.0492233	0.884983	-4.35668
chr1.39952156.39953159	1.38493	3.64356	2.0131	0.0492242	0.884983	-4.56534
chr19.19461370.19465561	-0.659743	6.32876	-2.01254	0.0492853	0.884983	-4.43948
chr5.134245051.134245626	-1.97401	3.44269	-2.00993	0.0495693	0.884983	-4.58024
chr12.133037191.133037968	-1.29576	4.29287	-2.00972	0.0495926	0.884983	-4.56222
chr2.60553628.60554626	-2.02614	3.47051	-2.00955	0.0496109	0.884983	-4.58185
chr19.56403912.56405146	-0.906808	4.95017	-2.00922	0.0496472	0.884983	-4.53905
chr2.8805002.8806054	-1.06894	4.69896	-2.00879	0.0496944	0.884983	-4.54849
chr6.26223733.26226126	-0.76928	5.46649	-2.00861	0.0497141	0.884983	-4.50089
chr4.113582230.113583359	1.16286	4.69789	2.00858	0.0497177	0.884983	-4.55496
chr6.17705166.17707122	0.74122	5.74478	2.00823	0.0497558	0.884983	-4.49724
chr8.11571447.11573531	-0.682196	5.66922	-2.00816	0.0497633	0.884983	-4.49091
chr10.22315775.22317186	1.00387	4.74234	2.00804	0.0497768	0.884983	-4.5468
chr7.76047225.76048834	0.775664	5.60016	2.0073	0.0498573	0.884983	-4.50885
chr3.195131037.195131687	2.1774	2.90332	2.006	0.0500012	0.884983	-4.58378
chr17.78081720.78083411	-0.972805	4.31425	-2.00593	0.0500084	0.884983	-4.5391
chr12.118536962.118538309	-1.4846	3.81072	-2.00579	0.0500233	0.884983	-4.56441
chr12.569640.571651	-0.755543	5.35924	-2.00567	0.0500375	0.884983	-4.50897
chr9.128634017.128637396	-0.508923	6.79426	-2.00481	0.0501322	0.884983	-4.41141
chr10.11881510.11882548	-1.2563	3.8509	-2.00442	0.0501754	0.884983	-4.56396
chr10.32961810.32962591	1.72349	3.5375	2.00419	0.0502003	0.884983	-4.57532
chr2.72793692.72795195	1.06714	4.5187	2.00408	0.0502121	0.884983	-4.55018
chr1.26694909.26698553	0.471721	7.36729	2.00334	0.050294	0.884983	-4.39877
chr2.134917451.134919733	0.604655	6.43344	2.00324	0.0503053	0.884983	-4.46237
chrX.134236652.134237572	1.37868	4.22178	2.00315	0.0503149	0.884983	-4.56544
chr1.6353741.6354227	-1.39329	2.74909	-2.00291	0.050342	0.884983	-4.56773
chr5.82470081.82470763	-2.17012	2.78717	-2.00246	0.0503917	0.884983	-4.58415
chr17.74430219.74432946	0.808062	6.17164	2.00174	0.0504715	0.884983	-4.50101
chr1.41503659.41504715	-1.7503	3.85412	-2.00102	0.0505516	0.884983	-4.57816
chr13.79676083.79676583	2.09892	3.54128	2.00099	0.050555	0.884983	-4.58379
chr11.16872648.16874143	1.2282	4.38966	2.00038	0.0506228	0.884983	-4.56302
chr16.70380088.70382093	-0.70204	5.46931	-1.9997	0.0506992	0.884983	-4.50234
chr1.164770887.164773878	-0.654385	5.93008	-1.99957	0.0507135	0.884983	-4.47457
chr22.36528443.36530054	-0.728307	5.63599	-1.99916	0.0507593	0.884983	-4.49826
chr17.18259874.18262094	-0.62045	5.89815	-1.99767	0.0509258	0.884983	-4.46763
chr19.18372658.18375485	0.619927	6.58168	1.99765	0.0509279	0.884983	-4.44602
chr2.182672451.182673017	2.16315	3.56441	1.99718	0.0509799	0.884983	-4.5819
chr1.153945359.153947162	-0.846714	5.28325	-1.99709	0.05099	0.884983	-4.5261
chrX.85003776.85004493	1.34664	3.97448	1.99617	0.0510934	0.884983	-4.56486
chr8.30542746.30544954	0.811149	5.03018	1.99612	0.0510995	0.884983	-4.51896
chr17.4599371.4601055	-0.844355	4.82382	-1.99593	0.0511201	0.884983	-4.52388
chr2.196601470.196602127	-1.43439	3.95937	-1.99549	0.0511696	0.884983	-4.56495
chr10.95268148.95269361	1.15326	4.8119	1.99533	0.0511873	0.884983	-4.55084
chr20.1893362.1897441	0.550234	6.76154	1.99476	0.0512517	0.884983	-4.45197
chr6.53064779.53066745	0.7341	5.79341	1.99462	0.0512671	0.884983	-4.50024
chr11.67352588.67354955	-0.741261	5.87299	-1.99458	0.0512715	0.884983	-4.50093
chr1.61491069.61492021	1.27988	3.75854	1.99429	0.0513052	0.884983	-4.56579
chr2.71455166.71456968	-0.759535	4.61575	-1.99309	0.0514404	0.884983	-4.51503
chr19.44820622.44821777	-0.94025	4.52701	-1.99138	0.051633	0.884983	-4.53668
chr5.139696135.139698383	-0.659501	5.65386	-1.99075	0.0517045	0.884983	-4.48381
chr1.197774549.197776395	-0.725901	5.72094	-1.99052	0.0517309	0.884983	-4.49554
chr1.94280930.94282344	1.1557	4.42519	1.99015	0.0517722	0.884983	-4.55241
chr6.75490652.75492082	0.867077	5.40947	1.99003	0.0517865	0.884983	-4.52461
chr5.122492950.122494398	-1.4726	4.2687	-1.98971	0.0518219	0.884983	-4.57044
chr4.1043118.1044295	-1.15882	3.83392	-1.98908	0.0518946	0.884983	-4.54997
chr2.11746450.11747695	0.898596	4.79562	1.98892	0.0519122	0.884983	-4.52357
chr7.130912111.130914197	1.20522	4.71107	1.98886	0.0519193	0.884983	-4.55336
chr17.59093045.59094494	1.17807	4.48941	1.98869	0.0519381	0.884983	-4.55226
chr2.215021963.215023434	1.23004	4.57758	1.98751	0.0520731	0.884983	-4.55855
chr11.134741463.134742801	-1.10962	4.5543	-1.98714	0.0521154	0.884983	-4.54661
chr19.16420066.16421257	-1.16325	4.03515	-1.98708	0.0521218	0.884983	-4.56199
chr16.2513218.2515947	-0.673474	5.94647	-1.98659	0.0521779	0.884983	-4.49167
chr17.60677283.60678347	-1.05104	4.75001	-1.9852	0.0523373	0.884983	-4.54624
chr12.12873850.12875246	-1.23515	4.27681	-1.98402	0.0524717	0.884983	-4.56245
chr14.54396748.54397536	-1.55565	3.40114	-1.98317	0.0525703	0.884983	-4.57422
chr9.129202883.129203485	-1.35234	3.70923	-1.98269	0.0526247	0.884983	-4.56583
chr1.232593848.232596020	0.902049	5.06489	1.98221	0.0526802	0.884983	-4.52757
chr11.118400735.118402778	0.741679	5.95126	1.98201	0.0527027	0.884983	-4.49172
chr10.119667266.119670688	-0.655367	5.93061	-1.9817	0.0527394	0.884983	-4.47769
chr17.81094553.81095827	-1.90447	4.14104	-1.9816	0.0527505	0.884983	-4.57673
chr17.31595755.31597318	-0.793337	5.33597	-1.98104	0.0528157	0.884983	-4.51551
chr11.12824326.12824858	1.85401	3.2514	1.98093	0.0528283	0.884983	-4.5805
chr12.70543357.70544205	1.02975	4.60479	1.98089	0.0528329	0.884983	-4.54686
chr20.10217168.10219238	0.806141	5.37959	1.98025	0.0529065	0.884983	-4.5181
chr3.50298812.50300335	-0.771019	5.20768	-1.9798	0.0529585	0.884983	-4.52191
chr7.119720369.119720816	2.16923	3.80987	1.97977	0.0529617	0.884983	-4.58362
chr10.91021491.91024106	0.859184	5.38554	1.97977	0.0529624	0.884983	-4.52634
chr4.66489887.66490495	1.56862	4.00141	1.97934	0.0530116	0.884983	-4.57327
chr20.31811618.31812794	-1.70876	3.56976	-1.97933	0.0530127	0.884983	-4.57844
chr12.57451647.57453190	-0.866529	5.24892	-1.97851	0.0531078	0.884983	-4.53136
chr7.129611039.129612821	0.668736	5.83112	1.97715	0.0532662	0.884983	-4.49307
chr2.218710661.218711355	1.169	4.07777	1.97625	0.0533707	0.884983	-4.56045
chr6.114062819.114065265	0.855242	5.10886	1.97618	0.0533792	0.884983	-4.53107
chr10.91161468.91164908	0.728078	6.30544	1.97557	0.0534498	0.884983	-4.49175
chr20.4225555.4226646	-1.09427	4.28903	-1.97518	0.0534949	0.884983	-4.55488
chr2.46954619.46955716	1.06234	4.39873	1.9751	0.0535048	0.884983	-4.54547
chr3.187045072.187046580	1.4781	4.36039	1.97486	0.053533	0.884983	-4.57117
chr12.27511173.27512016	-1.30081	3.90089	-1.97465	0.0535567	0.884983	-4.56861
chr12.113228855.113232233	-0.853705	5.32948	-1.97464	0.0535583	0.884983	-4.51975
chr15.90264975.90266439	0.981595	5.06052	1.97459	0.0535638	0.884983	-4.5463
chr15.55803020.55803536	-1.75218	3.37767	-1.97424	0.0536056	0.884983	-4.57804
chr1.117059536.117060863	1.06956	4.56165	1.97385	0.0536505	0.884983	-4.55164
chr15.75842499.75844570	-0.689651	5.486	-1.97384	0.0536518	0.884983	-4.50608
chr17.35725662.35728065	-0.861787	5.1238	-1.97369	0.05367	0.884983	-4.53008
chr3.79018333.79019802	0.98246	5.05069	1.97336	0.0537078	0.884983	-4.54305
chr15.99211909.99213372	-0.874276	5.14222	-1.97334	0.0537109	0.884983	-4.5344
chr5.442593.443410	1.35663	3.35627	1.9723	0.0538327	0.884983	-4.56846
chr16.569315.570264	1.50467	3.60413	1.97226	0.0538366	0.884983	-4.56967
chrX.35202087.35203356	1.04702	4.34729	1.97192	0.0538772	0.884983	-4.55426
chr17.81395091.81397822	-0.739761	5.83072	-1.97154	0.053922	0.884983	-4.49533
chr1.89820667.89822274	0.868293	5.20286	1.97152	0.0539237	0.884983	-4.53093
chr20.18507104.18508346	-0.810548	5.13328	-1.97114	0.053969	0.884983	-4.51785
chr1.44405128.44406618	-1.36694	4.39766	-1.97107	0.0539763	0.884983	-4.5699
chr1.209456694.209457355	-1.97088	3.17975	-1.97067	0.0540237	0.884983	-4.58185
chr11.66677596.66679051	-0.944071	4.67289	-1.97031	0.0540657	0.884983	-4.54089
chr3.14480150.14480885	-1.29357	3.44	-1.96969	0.0541396	0.884983	-4.56369
chr15.79178815.79179495	-1.60502	3.52964	-1.96938	0.0541764	0.884983	-4.57577
chr2.219419157.219420562	-1.12798	3.77289	-1.96891	0.0542315	0.884983	-4.55675
chr8.63167709.63170105	0.639589	6.33241	1.96885	0.0542384	0.884983	-4.48847
chr1.218476222.218477311	1.31668	4.01487	1.96869	0.0542568	0.884983	-4.56832
chr7.30027826.30029326	0.840785	5.1567	1.96829	0.0543042	0.884983	-4.53612
chr6.16322315.16323516	1.39059	3.76573	1.96777	0.0543661	0.884983	-4.56744
chr14.61547409.61548436	1.16473	4.15827	1.96721	0.054432	0.884983	-4.5561
chr11.61717863.61719176	-1.02282	3.88862	-1.96698	0.0544601	0.884983	-4.55025
chr15.76431817.76432966	1.24492	3.97655	1.96668	0.0544954	0.884983	-4.5557
chr19.14136394.14137661	-1.18804	4.63828	-1.96667	0.0544961	0.884983	-4.55256
chr19.37979430.37980710	1.01883	4.33081	1.96659	0.0545062	0.884983	-4.54848
chr19.38374175.38375526	-0.887166	5.1382	-1.966	0.0545764	0.884983	-4.52837
chr11.7512617.7514396	-0.753157	5.30241	-1.9658	0.0545996	0.884983	-4.51406
chr6.168087532.168089279	-0.847522	4.27227	-1.96517	0.0546744	0.884983	-4.53431
chr1.63784286.63786320	1.15361	4.65271	1.96444	0.0547609	0.884983	-4.55457
chr7.6271763.6273002	1.06978	4.31216	1.96338	0.0548878	0.884983	-4.55362
chr12.30926030.30928006	1.23112	4.89587	1.96313	0.0549174	0.884983	-4.55587
chr16.66919380.66920339	-1.11896	3.75251	-1.96203	0.0550495	0.884983	-4.56101
chr2.134173232.134175673	0.68778	5.27292	1.96195	0.0550582	0.884983	-4.50492
chr3.13303219.13304192	-2.14366	3.26039	-1.96176	0.0550819	0.884983	-4.58421
chr17.2062282.2063148	-1.63679	3.44342	-1.96172	0.0550857	0.884983	-4.57297
chr7.32957090.32958298	-0.826516	4.92259	-1.96116	0.0551528	0.884983	-4.52616
chr3.126083471.126084453	-0.820711	4.54449	-1.96089	0.0551855	0.884983	-4.53786
chr5.161235229.161235982	2.00791	3.0312	1.96078	0.0551986	0.884983	-4.58169
chr22.41856981.41857996	-1.3546	3.82158	-1.96058	0.0552223	0.884983	-4.5666
chr1.232318830.232319998	-1.41594	3.95625	-1.95972	0.0553263	0.884983	-4.5658
chr17.35695151.35696271	-1.54354	3.99265	-1.95865	0.055455	0.884983	-4.57393
chr9.33381126.33381804	-1.802	3.11839	-1.957	0.0556533	0.884983	-4.57913
chr1.63773654.63776625	0.69999	6.24264	1.95684	0.0556729	0.884983	-4.49794
chr20.63978847.63980410	-1.05491	4.29085	-1.95368	0.0560551	0.884983	-4.55801
chr19.45439575.45441332	-0.74172	5.35238	-1.95319	0.0561151	0.884983	-4.51479
chr1.226061314.226063786	0.715518	6.10529	1.95276	0.0561678	0.884983	-4.49558
chr2.203014145.203015515	0.78328	5.34459	1.95229	0.0562247	0.884983	-4.51899
chr6.149056383.149057538	1.05397	4.30394	1.95215	0.0562418	0.884983	-4.5561
chr6.37432809.37434288	0.933536	4.88037	1.952	0.0562605	0.884983	-4.5366
chr6.41716129.41717213	0.953567	4.14692	1.95136	0.0563385	0.884983	-4.55156
chr1.31370706.31375095	-0.509785	6.78862	-1.95112	0.0563679	0.884983	-4.42111
chr4.13626700.13628424	0.764985	5.40258	1.95048	0.0564455	0.884983	-4.51114
chr22.30195369.30197131	-1.25622	4.49574	-1.9499	0.0565159	0.884983	-4.56331
chr5.163436637.163439333	0.650429	6.66187	1.9498	0.0565285	0.884983	-4.48091
chr8.22383054.22384684	0.684548	5.28473	1.94948	0.0565683	0.884983	-4.50712
chr4.113547412.113548390	1.81006	3.57103	1.94947	0.0565689	0.884983	-4.57886
chr3.185716649.185718877	0.750067	5.41266	1.9492	0.0566026	0.884983	-4.52252
chr9.110255163.110258197	-0.700538	5.83426	-1.9487	0.0566635	0.884983	-4.48917
chr4.473308.474382	-0.808327	4.92764	-1.94838	0.0567029	0.884983	-4.52507
chr3.13377948.13380098	-0.666893	5.68303	-1.94782	0.0567711	0.884983	-4.49549
chr1.25859084.25859781	-1.75394	3.31136	-1.94774	0.0567815	0.884983	-4.5805
chr8.47479448.47480179	1.2474	4.22305	1.94756	0.0568028	0.884983	-4.56818
chr13.43878616.43880626	0.801325	5.346	1.94728	0.0568381	0.884983	-4.52692
chr3.48556455.48557392	-1.04207	4.49495	-1.94696	0.0568768	0.884983	-4.55527
chr8.116995261.116996213	1.49729	3.39587	1.94679	0.056898	0.884983	-4.57173
chr1.52552301.52554457	0.693435	5.98033	1.94662	0.0569193	0.884983	-4.49033
chr19.35748269.35749016	-1.12553	3.97144	-1.94612	0.0569803	0.884983	-4.55904
chrX.130769392.130770535	1.33196	3.71672	1.9456	0.0570449	0.884983	-4.56894
chr5.21236722.21237643	1.62574	3.57785	1.9451	0.0571066	0.884983	-4.57763
chr17.41917898.41920106	-0.700635	5.37459	-1.94441	0.0571917	0.884983	-4.50719
chr17.50706858.50709309	0.573325	6.0556	1.9439	0.0572542	0.884983	-4.4783
chr16.25106617.25107329	-1.20875	4.3793	-1.94376	0.0572715	0.884983	-4.56718
chr1.51877527.51879781	-0.606229	6.09107	-1.94366	0.0572844	0.884983	-4.48667
chr19.38387434.38388652	-0.880574	4.1227	-1.94333	0.057325	0.884983	-4.54179
chr19.43463360.43464233	-1.0762	4.49822	-1.94325	0.0573352	0.884983	-4.55879
chr17.78839732.78841548	0.735304	5.65919	1.94295	0.0573727	0.884983	-4.50641
chr16.88759140.88760143	-0.876538	4.07857	-1.94256	0.0574203	0.884983	-4.53962
chr3.168024118.168025219	1.2769	4.50808	1.9425	0.0574283	0.884983	-4.56102
chr19.18432602.18434212	-0.990578	4.31301	-1.9424	0.0574403	0.884983	-4.55108
chr9.82331557.82332539	1.4044	4.06133	1.94158	0.0575422	0.884983	-4.57266
chr5.1523730.1524546	-1.44034	3.6233	-1.94131	0.0575761	0.884983	-4.57264
chr8.11852693.11854644	-0.659424	6.02288	-1.94097	0.0576183	0.884983	-4.49625
chr15.40003265.40004511	1.8387	3.69754	1.94081	0.057638	0.884983	-4.58187
chr15.74842517.74843716	-1.01716	4.62279	-1.94058	0.0576659	0.884983	-4.55378
chr16.67964416.67969296	0.518563	7.10403	1.93843	0.0579345	0.884983	-4.44258
chr4.5912298.5913359	1.14334	4.33994	1.93823	0.0579599	0.884983	-4.55748
chr10.103751836.103752396	1.82417	2.81606	1.93715	0.0580953	0.884983	-4.58136
chr6.125102360.125103535	1.03875	4.43986	1.93701	0.0581126	0.884983	-4.55053
chr9.96383229.96383864	1.28842	3.99451	1.93696	0.0581189	0.884983	-4.57062
chr1.114510070.114511941	0.723755	5.49255	1.93653	0.0581725	0.884983	-4.52007
chr3.50259841.50261571	-0.814564	5.04754	-1.93573	0.0582733	0.884983	-4.51509
chr10.117216784.117217624	2.22135	3.38891	1.93571	0.058275	0.884983	-4.58501
chr15.77991655.77992673	-1.13265	4.35486	-1.9357	0.0582761	0.884983	-4.55967
chr5.150609760.150610609	-1.03762	4.21588	-1.93516	0.0583438	0.884983	-4.55612
chr17.42518457.42520967	-0.681002	5.75963	-1.93452	0.0584254	0.884983	-4.49356
chr1.31666169.31667770	-0.966484	4.32414	-1.93427	0.0584561	0.884983	-4.547
chr1.156080492.156083592	-0.644823	5.90292	-1.93389	0.0585037	0.884983	-4.4971
chr2.217928084.217929871	-0.913388	4.71677	-1.93361	0.0585396	0.884983	-4.5447
chr13.98142228.98145138	0.7414	5.73149	1.93355	0.0585467	0.884983	-4.51167
chr8.112457167.112458993	1.59435	4.76311	1.933	0.058616	0.884983	-4.57513
chr8.144146936.144149263	-0.863289	5.31635	-1.93282	0.058639	0.884983	-4.52727
chr19.16541476.16543303	0.833595	4.97816	1.93268	0.058657	0.884983	-4.53932
chr1.109306846.109307920	-1.11449	4.58073	-1.93185	0.0587623	0.884983	-4.55804
chr10.114064373.114065079	2.3013	2.88971	1.93182	0.0587661	0.884983	-4.58583
chr7.30919903.30923223	-0.626036	5.97656	-1.93161	0.0587921	0.884983	-4.48263
chr5.9265319.9266193	0.789969	5.03493	1.93143	0.0588156	0.884983	-4.53036
chr8.10839035.10840052	-1.09993	4.2412	-1.93133	0.0588274	0.884983	-4.56147
chr18.37402721.37403808	-0.89384	4.22513	-1.93091	0.0588807	0.884983	-4.53422
chr10.86661199.86676237	-0.4281	8.55866	-1.93062	0.0589171	0.884983	-4.28625
chr20.6008353.6009296	-1.46952	3.72711	-1.9302	0.0589712	0.884983	-4.57535
chr1.231336874.231338979	0.748169	5.41695	1.92987	0.0590128	0.884983	-4.52206
chr19.13852544.13854013	-1.15781	4.05879	-1.92921	0.059097	0.884983	-4.56267
chr2.169838220.169839021	1.87394	3.02442	1.92908	0.0591133	0.884983	-4.58356
chr14.58297334.58300059	0.676319	6.27496	1.92876	0.0591539	0.884983	-4.48902
chr1.18965335.18966213	-1.18393	3.8796	-1.92871	0.0591606	0.884983	-4.56446
chr16.66933542.66936131	0.929649	5.11381	1.9285	0.059187	0.884983	-4.54266
chr16.27286218.27286990	2.19226	3.45242	1.92842	0.0591975	0.884983	-4.58359
chr2.38601577.38604036	0.671386	5.9739	1.92756	0.0593067	0.884983	-4.49609
chr20.37525755.37528648	0.539174	6.76205	1.92629	0.0594683	0.884983	-4.46846
chr14.23352285.23353016	-2.19862	2.94795	-1.92618	0.0594832	0.884983	-4.58483
chr7.5690618.5696174	-0.587538	7.07153	-1.92605	0.0594996	0.884983	-4.43659
chr16.1959419.1960095	-1.03799	3.88179	-1.92529	0.0595972	0.884983	-4.55549
chr7.99499461.99500757	-1.04128	4.33962	-1.92517	0.0596113	0.884983	-4.55507
chr7.75738612.75739918	-0.866594	5.22123	-1.92417	0.0597399	0.884983	-4.53331
chr10.103492999.103494404	1.73768	3.93526	1.92408	0.0597522	0.884983	-4.57493
chr2.95206980.95207932	-0.975686	4.13161	-1.92404	0.0597566	0.884983	-4.55198
chr8.124394841.124395785	1.09486	3.86665	1.92402	0.0597595	0.884983	-4.56179
chr2.160242943.160243816	-1.39609	3.74526	-1.92401	0.0597605	0.884983	-4.57479
chr3.184715834.184717999	0.672852	5.73435	1.92347	0.05983	0.884983	-4.49939
chr10.46441924.46443346	1.43536	4.29142	1.92345	0.0598328	0.884983	-4.56774
chr1.16048182.16049408	-1.05752	3.4506	-1.92284	0.0599106	0.884983	-4.55436
chr7.54758410.54759872	-0.839911	5.11734	-1.92267	0.0599331	0.884983	-4.53624
chr8.17155774.17157365	0.882173	5.28638	1.92253	0.0599512	0.884983	-4.53978
chr1.100894625.100897009	0.688142	5.86862	1.92239	0.0599688	0.884983	-4.50184
chr8.26448443.26450286	-0.644316	5.64151	-1.92225	0.0599863	0.884983	-4.50294
chr1.145985393.145986744	-1.10609	4.45856	-1.92224	0.0599879	0.884983	-4.55953
chr11.129278709.129280263	1.6087	4.24226	1.92168	0.0600605	0.884983	-4.57431
chr1.178097885.178098867	1.46801	4.28922	1.92129	0.06011	0.884983	-4.57258
chr19.8513091.8515086	-0.737908	5.59909	-1.92124	0.0601174	0.884983	-4.50989
chr13.26022532.26023201	-1.61589	3.8543	-1.92025	0.0602445	0.884983	-4.57835
chr5.123035487.123037368	-0.745142	5.6282	-1.92014	0.0602585	0.884983	-4.51568
chr4.169269930.169271502	1.13167	4.91251	1.91993	0.0602863	0.884983	-4.55893
chrX.107628029.107629653	0.936727	4.63858	1.91982	0.0603001	0.884983	-4.54419
chr14.21103293.21105129	-0.649125	5.90181	-1.91952	0.0603393	0.884983	-4.49909
chr12.11763202.11764637	1.15884	3.96863	1.91868	0.0604479	0.884983	-4.5614
chr11.93541700.93543524	-0.988092	5.27641	-1.91847	0.0604752	0.884983	-4.54773
chr1.203795314.203796886	0.874996	5.43161	1.918	0.0605355	0.884983	-4.53458
chr17.39980059.39981921	0.716419	5.53274	1.91626	0.0607616	0.884983	-4.51928
chr6.71367309.71368444	2.15048	3.57689	1.91625	0.0607628	0.884983	-4.58548
chr22.46352579.46354459	-0.90586	4.58932	-1.91624	0.0607646	0.884983	-4.53987
chr3.129278526.129280286	0.70134	5.36068	1.91601	0.0607947	0.884983	-4.51663
chr22.49970560.49971629	-1.1825	3.93035	-1.91476	0.0609571	0.884983	-4.56224
chr7.64665923.64666549	1.51975	3.56294	1.91472	0.0609629	0.884983	-4.57606
chr2.171430642.171431472	2.10966	3.58482	1.91457	0.0609821	0.884983	-4.58511
chr10.29256046.29258026	0.828268	5.02213	1.91433	0.0610135	0.884983	-4.53677
chr16.70298956.70299896	1.70812	3.60151	1.91411	0.0610422	0.884983	-4.5793
chr5.139689983.139691103	-1.22334	3.43601	-1.91371	0.0610945	0.884983	-4.56351
chr13.114098167.114099534	-1.1243	4.0363	-1.91349	0.0611239	0.884983	-4.55128
chr10.624119.625733	0.801273	5.07557	1.91315	0.0611678	0.884983	-4.52415
chr10.113853907.113856155	0.721719	5.69696	1.9131	0.0611749	0.884983	-4.50744
chr22.39292149.39292897	-1.50479	2.99666	-1.91289	0.0612017	0.884983	-4.57584
chr8.86391167.86392344	0.751378	4.97985	1.91278	0.0612167	0.884983	-4.52534
chr19.38304604.38305342	-1.26369	3.5118	-1.91261	0.0612386	0.884983	-4.56669
chr16.30947970.30951011	-0.59199	6.10516	-1.91259	0.0612415	0.884983	-4.49276
chr11.10930923.10931957	1.04871	4.34463	1.91247	0.0612572	0.884983	-4.55607
chr10.31927443.31929781	0.713789	5.70175	1.91203	0.0613145	0.884983	-4.51305
chr3.12508023.12508949	-2.05516	3.69161	-1.912	0.0613194	0.884983	-4.58304
chr10.70403982.70406016	0.783201	5.35932	1.9117	0.0613577	0.884983	-4.52451
chr8.29736802.29738238	-1.10241	4.46044	-1.91079	0.0614773	0.884983	-4.56192
chr7.44883604.44886285	0.582602	6.57545	1.91007	0.0615722	0.884983	-4.47393
chr9.92668830.92670934	0.891626	5.62578	1.90953	0.0616434	0.884983	-4.52349
chr11.75030719.75032674	-1.42133	4.73193	-1.90941	0.0616588	0.884983	-4.57394
chr18.75208194.75210059	0.73751	5.58004	1.90865	0.0617592	0.884983	-4.51914
chr5.178625567.178627431	0.671786	5.40274	1.90853	0.061775	0.884983	-4.50948
chr1.17587540.17588917	-0.782635	5.10105	-1.90799	0.0618471	0.884983	-4.52271
chr2.213187732.213188802	0.961746	4.55174	1.90796	0.0618511	0.884983	-4.54802
chr5.74631459.74632580	-1.81979	3.9068	-1.90787	0.061863	0.884983	-4.58205
chr3.196568039.196569428	0.946271	4.77283	1.90768	0.0618871	0.884983	-4.54932
chr1.2193999.2195640	-0.886377	4.74582	-1.90763	0.0618946	0.884983	-4.54311
chr9.130834256.130836494	-0.731371	5.69666	-1.90725	0.0619448	0.884983	-4.51803
chr3.162492490.162493157	1.79467	3.39579	1.90669	0.0620182	0.884983	-4.58344
chr11.14499187.14500362	1.15949	4.73395	1.90669	0.0620192	0.884983	-4.56432
chr2.240232624.240234616	-0.61968	5.32349	-1.90654	0.0620385	0.884983	-4.49776
chr16.23504246.23505702	-0.902501	4.66912	-1.90652	0.0620405	0.884983	-4.53924
chr3.62655352.62656245	1.4327	3.82906	1.90625	0.0620768	0.884983	-4.57388
chr15.84883642.84884696	-1.22963	3.54923	-1.90541	0.0621884	0.884983	-4.56921
chr9.127561224.127562583	-1.18616	4.42441	-1.90521	0.0622145	0.884983	-4.55787
chr10.18340497.18341406	1.09871	4.30633	1.90502	0.0622401	0.884983	-4.56095
chr1.116115567.116116377	0.938451	3.73628	1.90421	0.0623479	0.884983	-4.54993
chr3.197030760.197032184	-1.4037	4.38238	-1.90413	0.0623581	0.884983	-4.56998
chr9.8750448.8751083	1.54704	3.74807	1.90404	0.0623707	0.884983	-4.57609
chr11.30322903.30324056	0.743865	5.72723	1.90371	0.0624139	0.884983	-4.5185
chr15.87495662.87496797	-1.19303	3.78209	-1.9037	0.0624156	0.884983	-4.56478
chr3.172129986.172131226	1.29076	4.19887	1.9037	0.062416	0.884983	-4.57229
chr22.37561473.37562234	-1.57373	3.26097	-1.90342	0.0624525	0.884983	-4.577
chr7.43431062.43431664	1.85096	3.42111	1.90315	0.0624887	0.884983	-4.58328
chr16.2904015.2906145	-0.556914	6.411	-1.90241	0.0625871	0.884983	-4.47093
chr1.150558753.150564518	-0.441946	7.56593	-1.90238	0.0625918	0.884983	-4.40877
chr19.17336556.17338047	-0.851799	4.57604	-1.90198	0.0626456	0.884983	-4.5468
chr10.110671581.110672850	0.924458	4.81995	1.90185	0.0626629	0.884983	-4.55083
chr20.20051649.20052838	1.04709	4.3832	1.90151	0.0627075	0.884983	-4.56011
chr16.31471332.31473006	-0.788968	4.45395	-1.90148	0.0627119	0.884983	-4.53337
chr15.57595036.57596680	0.741113	4.9055	1.90146	0.0627141	0.884983	-4.52325
chr12.131710235.131712181	0.750312	5.40199	1.90123	0.0627456	0.884983	-4.51698
chr15.34900668.34901284	1.97487	3.05351	1.9012	0.0627497	0.884983	-4.58429
chr3.151085106.151087422	0.81637	5.58759	1.90102	0.0627732	0.884983	-4.52274
chr8.56681362.56683033	0.688812	5.93267	1.90067	0.0628202	0.884983	-4.51463
chr22.46649409.46650867	-1.39526	3.96195	-1.90066	0.062822	0.884983	-4.57453
chr21.43864221.43866001	0.852843	4.72624	1.9006	0.0628298	0.884983	-4.54081
chr2.177169468.177170776	2.14872	3.64715	1.90059	0.0628309	0.884983	-4.58382
chr4.38050272.38051270	1.21173	4.47404	1.9004	0.0628559	0.884983	-4.56729
chr3.58058892.58060059	0.909214	4.71443	1.90036	0.0628616	0.884983	-4.54566
chr4.140372724.140374495	0.792699	5.78671	1.90036	0.0628622	0.884983	-4.51967
chr22.19721633.19724647	-0.793643	5.12372	-1.90024	0.0628782	0.884983	-4.53707
chr8.18071543.18072782	1.12386	4.17155	1.8997	0.06295	0.884983	-4.56103
chr17.17685327.17686895	-1.06255	4.63594	-1.89918	0.0630193	0.884983	-4.5543
chr15.72782941.72784611	0.722228	5.42474	1.89917	0.0630215	0.884983	-4.52917
chr6.128882618.128883732	1.20897	4.56231	1.89909	0.0630316	0.884983	-4.56283
chr20.49914473.49916119	-1.09844	5.17047	-1.89905	0.0630369	0.884983	-4.56242
chrX.40153062.40156531	-0.84515	5.66567	-1.89905	0.0630371	0.884983	-4.52081
chr3.128343671.128344264	1.23891	3.95214	1.89903	0.0630401	0.884983	-4.56613
chr5.14726107.14726911	-1.45498	3.91348	-1.89884	0.0630656	0.884983	-4.57196
chr22.42643577.42647542	-0.602801	6.03734	-1.8981	0.0631644	0.884983	-4.47329
chr19.39970178.39972093	-0.641697	5.71909	-1.89799	0.0631793	0.884983	-4.50801
chr19.1507816.1508474	-1.11826	3.76307	-1.89771	0.063217	0.884983	-4.5615
chr6.87154679.87156872	0.727111	6.29219	1.89756	0.0632372	0.884983	-4.50745
chr1.31954549.31956968	-0.729057	5.91384	-1.89709	0.0633007	0.884983	-4.51341
chr9.124132327.124133180	-1.52882	3.22196	-1.89703	0.0633095	0.884983	-4.57498
chr5.72363122.72363757	2.14449	3.35063	1.89697	0.0633167	0.884983	-4.58511
chr20.9112486.9113487	1.3406	4.0014	1.89656	0.0633732	0.884983	-4.56756
chrX.46965308.46966161	2.37054	2.99391	1.89655	0.0633736	0.884983	-4.58575
chr2.189178553.189180085	1.09362	4.70696	1.89621	0.0634196	0.884983	-4.55784
chr6.157274308.157275438	-1.28701	4.05616	-1.89611	0.0634338	0.884983	-4.5727
chr2.10447409.10449064	-0.724601	5.55104	-1.89546	0.0635205	0.884983	-4.51953
chr11.110022373.110023278	1.79737	2.99943	1.8954	0.0635295	0.884983	-4.58311
chr7.23298121.23300064	0.67121	5.7199	1.89507	0.0635739	0.884983	-4.5032
chr22.21641427.21642894	-1.1436	4.43465	-1.89495	0.0635907	0.884983	-4.55695
chr9.128274847.128276959	-0.763722	5.50501	-1.89483	0.0636058	0.884983	-4.52357
chr7.5552176.5557449	-0.493794	6.73218	-1.89438	0.0636667	0.884983	-4.43797
chr13.108858988.108860384	0.938312	4.7946	1.89432	0.0636754	0.884983	-4.54536
chr1.201465833.201470260	0.495385	6.98663	1.89415	0.0636985	0.884983	-4.46364
chr13.21176156.21177305	-0.753121	4.85744	-1.89411	0.0637039	0.884983	-4.53612
chr20.9067616.9069892	0.649721	6.10033	1.89409	0.063707	0.884983	-4.49795
chr7.7640003.7641374	-1.22523	4.38469	-1.89404	0.0637126	0.884983	-4.56726
chr1.93878508.93879606	1.01404	4.97529	1.89389	0.0637337	0.884983	-4.55153
chr12.108907376.108908457	1.13458	4.49461	1.89378	0.0637489	0.884983	-4.5601
chr1.172269536.172270665	1.72836	3.84073	1.89376	0.0637516	0.884983	-4.58197
chr3.156209318.156210592	0.889293	4.95038	1.89351	0.0637846	0.884983	-4.54438
chr20.6005462.6007778	0.575816	6.32707	1.89343	0.0637955	0.884983	-4.49574
chr8.139956633.139957792	-1.04949	4.13403	-1.89331	0.0638125	0.884983	-4.55271
chr6.36349952.36352162	-0.789727	5.59773	-1.89325	0.0638209	0.884983	-4.52471
chr8.108750565.108752018	0.973737	4.39754	1.89293	0.0638635	0.884983	-4.5476
chr6.36666439.36668219	0.878675	5.63536	1.89207	0.0639805	0.884983	-4.53759
chr14.21383054.21385026	0.864588	5.15343	1.89128	0.0640879	0.884983	-4.53503
chr4.87219483.87220763	0.849572	5.0441	1.89102	0.0641242	0.884983	-4.54109
chr2.154289834.154290843	1.39358	3.87242	1.89025	0.064228	0.884983	-4.57544
chr10.92591270.92592070	-1.50673	3.57169	-1.88839	0.0644828	0.884983	-4.57832
chr8.40539102.40540241	-2.17942	3.28537	-1.88815	0.0645155	0.884983	-4.58628
chr11.72821780.72822675	-1.74738	3.60678	-1.88754	0.0645989	0.884983	-4.58085
chr7.149090154.149091596	0.714202	5.49559	1.88742	0.0646159	0.884983	-4.51615
chr6.97963253.97963723	1.98932	3.49148	1.88618	0.0647862	0.884983	-4.58532
chr4.94451308.94455385	0.53104	7.12431	1.88575	0.0648447	0.884983	-4.44389
chr5.52787716.52788643	1.6005	4.01054	1.88561	0.0648644	0.884983	-4.57617
chr8.129710347.129711277	-2.14323	2.90804	-1.88528	0.0649093	0.884983	-4.58579
chr3.57036637.57037474	-1.17606	3.34055	-1.88518	0.064923	0.884983	-4.56936
chr15.85617929.85619412	1.39982	4.46337	1.88497	0.0649528	0.884983	-4.57341
chr4.78774995.78777351	0.682032	6.16039	1.88472	0.0649867	0.884983	-4.49386
chr6.80536160.80536806	2.56463	2.23493	1.88438	0.0650339	0.884983	-4.58816
chr2.73503850.73504804	1.10977	3.969	1.88412	0.065069	0.884983	-4.56571
chr9.131433031.131433824	-1.19405	3.76735	-1.88387	0.0651042	0.884983	-4.57088
chr9.33560106.33560956	1.46465	4.22058	1.88385	0.0651071	0.884983	-4.57468
chr16.18998719.18999340	-1.90503	3.47757	-1.88352	0.0651517	0.884983	-4.58227
chr22.30356248.30357223	-1.00041	4.4718	-1.88322	0.0651941	0.884983	-4.55915
chr16.68644963.68646696	-0.787067	5.2732	-1.88238	0.0653093	0.884983	-4.53245
chr19.572215.573818	-0.930472	5.00033	-1.88218	0.065337	0.884983	-4.54815
chr1.232508338.232510099	1.27926	4.44754	1.88202	0.0653604	0.884983	-4.57296
chr1.158019101.158020731	0.742399	5.65544	1.88177	0.0653941	0.884983	-4.52637
chr10.79148177.79151156	-0.591212	6.01157	-1.88165	0.0654111	0.884983	-4.49591
chr19.39401211.39404134	-0.619227	5.82281	-1.88151	0.0654308	0.884983	-4.50528
chr12.113193566.113195151	-0.974148	4.49789	-1.8812	0.0654739	0.884983	-4.55287
chrX.103376049.103377584	0.784724	5.69809	1.88069	0.0655442	0.884983	-4.52826
chr13.114064488.114066013	-1.03982	4.75627	-1.88065	0.0655494	0.884983	-4.54788
chr16.87870437.87871725	-0.855895	4.66997	-1.8803	0.0655989	0.884983	-4.53894
chr7.120856256.120858735	0.700634	6.06266	1.88019	0.065613	0.884983	-4.51846
chr7.129824896.129826087	-1.04539	4.03638	-1.88006	0.0656314	0.884983	-4.55854
chr6.63013893.63014542	1.98127	3.38255	1.87926	0.0657432	0.884983	-4.58132
chr7.92831806.92837455	0.499722	7.21705	1.87923	0.0657474	0.884983	-4.45181
chr5.164188409.164189455	0.858267	4.71046	1.87898	0.0657818	0.884983	-4.54475
chr1.10793688.10796810	0.902048	5.81039	1.8783	0.0658773	0.884983	-4.52024
chr3.5122155.5123940	1.19993	4.57161	1.87749	0.0659896	0.884983	-4.56732
chr12.103965279.103967497	0.584849	6.34806	1.87674	0.0660939	0.884983	-4.48144
chr19.2949955.2951338	-1.11404	4.44847	-1.87647	0.0661321	0.884983	-4.56107
chr19.18203454.18205842	-0.599874	5.86159	-1.87581	0.0662245	0.884983	-4.49971
chr7.136868580.136871427	0.71324	5.71112	1.87577	0.0662301	0.884983	-4.52334
chr4.168803368.168804599	0.889842	4.48513	1.87527	0.0662997	0.884983	-4.55004
chr1.2213837.2215326	-0.747015	4.23114	-1.87525	0.0663031	0.884983	-4.53242
chr19.51593732.51594915	-1.38342	3.87938	-1.87491	0.0663513	0.884983	-4.57297
chr3.29693928.29696794	0.639123	5.99302	1.87481	0.066364	0.884983	-4.50509
chr11.64916052.64917908	-0.713919	5.38011	-1.87468	0.0663829	0.884983	-4.52453
chr1.41876736.41877331	1.64377	3.10927	1.8731	0.0666047	0.884983	-4.57969
chr22.46753992.46754949	-1.01584	4.1596	-1.87279	0.0666486	0.884983	-4.55532
chr18.36463709.36466521	0.667165	5.6886	1.8727	0.0666605	0.884983	-4.50852
chr12.49808865.49810630	1.05114	4.30179	1.872	0.0667594	0.884983	-4.55328
chr1.183281620.183282599	-1.00095	4.46018	-1.8719	0.0667742	0.884983	-4.56139
chr8.11200039.11201835	0.859027	5.04723	1.87126	0.0668636	0.884983	-4.54545
chr22.46767788.46769396	-0.904592	4.36761	-1.87085	0.0669216	0.884983	-4.54771
chr13.30421171.30422528	-1.09245	4.68553	-1.87084	0.0669236	0.884983	-4.56418
chr10.122980291.122981001	-1.22565	3.97913	-1.8707	0.0669429	0.884983	-4.5696
chr2.189096726.189097655	1.49816	3.73164	1.87043	0.0669818	0.884983	-4.58016
chr15.79602215.79603475	0.825785	4.48015	1.87031	0.0669991	0.884983	-4.53602
chrX.118726883.118728481	0.830913	5.46453	1.87028	0.0670026	0.884983	-4.54182
chr15.73351853.73352670	1.7463	3.36427	1.87022	0.0670112	0.884983	-4.5822
chr14.64502675.64505871	0.498422	6.97134	1.87016	0.0670195	0.884983	-4.45906
chr9.130200443.130202117	-0.704903	4.55997	-1.8701	0.0670285	0.884983	-4.52294
chr17.49707199.49708401	-0.770941	5.0342	-1.86988	0.0670593	0.884983	-4.53419
chr19.44807321.44809650	-0.722202	5.40208	-1.86963	0.0670941	0.884983	-4.516
chr5.168916167.168917825	-1.0863	4.579	-1.86952	0.0671105	0.884983	-4.5584
chr17.64504958.64507953	-0.598649	6.71122	-1.86949	0.0671149	0.884983	-4.48122
chr16.22373842.22375437	-1.17783	4.35155	-1.86858	0.0672437	0.884983	-4.56734
chr19.1065159.1066490	-0.980422	4.00599	-1.86812	0.0673092	0.884983	-4.55482
chr5.14445739.14446503	1.55986	3.57962	1.86731	0.0674236	0.884983	-4.57963
chrX.44971652.44972829	1.15443	4.51697	1.86716	0.067445	0.884983	-4.56425
chr17.50443530.50444300	-2.05253	3.33107	-1.86618	0.0675851	0.884983	-4.58521
chr1.31627547.31628819	-1.12835	4.06491	-1.86566	0.0676588	0.884983	-4.55806
chr5.53560201.53561273	0.841139	5.11645	1.86553	0.0676775	0.884983	-4.53608
chr18.58869917.58870997	0.853919	4.30883	1.86544	0.0676902	0.884983	-4.55248
chr4.83011948.83013752	-0.848499	5.08253	-1.86524	0.067718	0.884983	-4.54722
chr5.149915109.149917975	0.709712	5.92337	1.86495	0.0677599	0.884983	-4.51441
chr5.172904705.172905385	-2.03506	2.98005	-1.86439	0.0678402	0.884983	-4.58481
chr6.20534428.20535113	1.88149	3.04041	1.86359	0.0679542	0.884983	-4.58106
chrX.108515938.108516897	1.38018	4.26848	1.8632	0.0680099	0.884983	-4.57742
chr12.27710400.27711593	0.716816	5.02485	1.86305	0.0680319	0.884983	-4.53292
chr10.69865912.69867445	-0.821594	4.93704	-1.86158	0.0682428	0.884983	-4.53591
chr8.22985283.22987712	-0.726841	5.30215	-1.86156	0.0682451	0.884983	-4.52558
chr1.236623263.236624456	-1.87186	4.09461	-1.86153	0.0682505	0.884983	-4.58451
chr10.105758437.105759042	1.56785	3.00843	1.86131	0.0682817	0.884983	-4.57943
chr20.31572227.31573574	-0.836843	5.3066	-1.86115	0.068304	0.884983	-4.53684
chr11.117097216.117099213	0.809576	5.53035	1.86105	0.0683194	0.884983	-4.5249
chr10.52318301.52319579	1.18002	4.08098	1.86081	0.0683534	0.884983	-4.56885
chr1.229271014.229272053	0.888655	4.56646	1.86073	0.0683655	0.884983	-4.55082
chr7.122885580.122887491	0.749039	5.22636	1.86032	0.0684242	0.884983	-4.53523
chr6.55873965.55875889	0.90195	5.19648	1.86019	0.0684429	0.884983	-4.54132
chr5.111755392.111758859	0.551175	6.63888	1.86012	0.0684524	0.884983	-4.47261
chr5.134436259.134437115	-1.26473	3.96867	-1.85996	0.0684763	0.884983	-4.57048
chr22.20885128.20886211	-0.878271	4.44175	-1.8599	0.0684846	0.884983	-4.55091
chr17.49677265.49678346	-0.789708	5.44605	-1.85965	0.0685203	0.884983	-4.53162
chr11.65652195.65653519	-1.17352	4.42418	-1.85946	0.0685482	0.884983	-4.56871
chr6.75396027.75396885	1.83544	3.13605	1.8593	0.068571	0.884983	-4.58333
chr5.9622328.9624843	0.639585	5.61934	1.85919	0.0685864	0.884983	-4.51852
chr3.153159877.153163857	0.558076	6.94477	1.85894	0.0686226	0.884983	-4.48809
chr7.22561004.22562313	-1.00034	4.37575	-1.85888	0.0686316	0.884983	-4.55328
chr8.66431956.66433119	1.22731	4.40284	1.85871	0.0686558	0.884983	-4.57073
chr3.13479297.13480747	-0.734108	5.09541	-1.85819	0.0687308	0.884983	-4.52877
chr9.83706892.83708805	0.556073	5.87737	1.85817	0.0687339	0.884983	-4.4911
chr3.33798126.33799580	-0.733283	5.7772	-1.85788	0.0687761	0.884983	-4.52532
chr3.113695561.113697748	-0.642909	5.82263	-1.85774	0.0687956	0.884983	-4.51187
chr15.80694339.80696487	0.882105	5.07311	1.85742	0.0688417	0.884983	-4.54351
chr19.52269419.52270539	-0.863725	4.6281	-1.85735	0.0688519	0.884983	-4.54268
chr22.37817543.37819076	-0.831586	4.82205	-1.85716	0.0688795	0.884983	-4.54804
chr16.81076620.81077753	-0.663547	5.38929	-1.85579	0.0690782	0.884983	-4.52064
chr1.23019003.23021255	0.767006	5.29283	1.8557	0.0690913	0.884983	-4.52981
chr22.46563481.46564504	-1.28358	3.57651	-1.85539	0.0691368	0.884983	-4.57144
chr6.136962388.136963508	1.29871	3.93532	1.85529	0.0691514	0.884983	-4.5716
chr16.56424181.56425866	-0.887868	4.97835	-1.8551	0.0691785	0.884983	-4.54724
chr9.34988480.34995861	-0.39944	7.45823	-1.85487	0.0692125	0.884983	-4.42201
chr12.106245779.106249196	0.535053	6.27949	1.85468	0.0692401	0.884983	-4.49337
chr5.139341483.139342525	1.20721	4.66006	1.85465	0.0692443	0.884983	-4.56791
chr1.180603037.180604186	1.08632	3.9928	1.85403	0.069335	0.884983	-4.56669
chr11.118152461.118153830	1.64002	3.80183	1.85334	0.0694348	0.884983	-4.58042
chr18.9101939.9103658	0.660268	5.76685	1.8531	0.0694695	0.884983	-4.51941
chr8.20062049.20062832	-0.990187	4.01109	-1.85301	0.0694824	0.884983	-4.55875
chr6.151057804.151059042	1.0069	4.53395	1.85247	0.069561	0.884983	-4.55796
chr3.195611844.195612779	0.937717	4.20736	1.85194	0.0696387	0.884983	-4.54443
chr6.24909340.24911803	0.640885	5.61559	1.85179	0.0696618	0.884983	-4.51837
chr19.58475538.58477235	-0.660791	5.42835	-1.85159	0.0696907	0.884983	-4.51259
chr19.45779340.45780634	-0.868368	4.14854	-1.85116	0.0697527	0.884983	-4.55473
chr1.11988850.11992480	-0.553362	5.99841	-1.85088	0.0697944	0.884983	-4.47152
chr16.49620050.49621786	-0.649614	5.2117	-1.85082	0.0698032	0.884983	-4.52093
chr2.127525206.127527176	0.687741	5.33707	1.8505	0.0698491	0.884983	-4.52319
chr9.125142543.125143869	-0.994177	4.54148	-1.85005	0.0699154	0.884983	-4.55658
chr14.73057751.73059617	0.689934	5.60416	1.85002	0.0699199	0.884983	-4.52658
chr9.85940742.85942128	-0.733844	5.69723	-1.85002	0.0699203	0.884983	-4.52796
chr6.43020987.43022448	0.889228	4.76894	1.84993	0.0699337	0.884983	-4.54763
chr12.480571.482348	-0.701905	5.08832	-1.84983	0.0699478	0.884983	-4.52296
chr3.52483240.52485375	0.774776	4.8559	1.84983	0.0699486	0.884983	-4.53528
chr10.27503672.27505266	0.687176	5.66129	1.84982	0.0699487	0.884983	-4.52773
chr16.52971.54203	-1.08674	3.96795	-1.84948	0.0699991	0.884983	-4.56684
chr3.179322506.179324011	0.609667	5.766	1.84948	0.0699997	0.884983	-4.50743
chr20.45345995.45348623	-0.791701	5.3956	-1.84943	0.0700061	0.884983	-4.53739
chr17.80891283.80892692	-1.25499	4.41506	-1.84915	0.0700481	0.884983	-4.56979
chr7.112985401.112986779	0.883519	5.02939	1.84825	0.0701796	0.884983	-4.55205
chr18.3260212.3264819	0.488568	7.3083	1.84817	0.0701924	0.884983	-4.45588
chr3.25572555.25574695	-0.905715	4.91637	-1.84807	0.0702069	0.884983	-4.54828
chr10.45000726.45001776	1.1923	4.31437	1.84781	0.0702441	0.884983	-4.56529
chr11.2301903.2305899	-0.544106	6.01438	-1.84771	0.0702592	0.884983	-4.46861
chr17.60572985.60574093	1.07064	4.30947	1.84746	0.0702959	0.884983	-4.56139
chr12.52183102.52184144	-0.973726	4.0567	-1.84685	0.0703868	0.884983	-4.55837
chr17.16438386.16440341	-0.659248	5.84167	-1.84635	0.0704597	0.884983	-4.51193
chr13.73272935.73274739	1.02893	4.85829	1.84614	0.0704911	0.884983	-4.55318
chr5.157387312.157388586	0.978223	4.45463	1.84591	0.0705254	0.884983	-4.55697
chr5.147405564.147409102	0.615696	6.34859	1.84561	0.0705696	0.884983	-4.50035
chr2.226477941.226478842	0.813715	4.69842	1.84554	0.07058	0.884983	-4.54456
chr10.72204213.72205127	-1.94354	3.14127	-1.84529	0.0706169	0.884983	-4.58392
chr2.191854364.191855729	1.25804	4.68391	1.84478	0.0706925	0.884983	-4.57165
chr3.50600311.50602825	-0.584946	5.68493	-1.84459	0.0707201	0.884983	-4.49456
chr1.3351942.3353766	-0.83728	4.57672	-1.84458	0.0707209	0.884983	-4.54211
chr5.149380290.149384252	-0.618651	6.24682	-1.84454	0.0707274	0.884983	-4.47701
chr20.23147910.23148553	-1.15961	3.36449	-1.84383	0.0708327	0.884983	-4.56946
chr16.58029512.58030757	-0.935823	3.81287	-1.84375	0.0708441	0.884983	-4.55272
chr10.119658035.119659543	-1.18602	4.36231	-1.84338	0.070899	0.884983	-4.56769
chr13.68550197.68551200	1.28884	3.9938	1.84331	0.0709099	0.884983	-4.57005
chr19.37778824.37779989	1.1028	4.55031	1.84297	0.0709608	0.884983	-4.56441
chr20.31718791.31724195	-0.422857	7.75482	-1.8429	0.0709702	0.884983	-4.41697
chr21.45403794.45408157	-0.556801	6.36496	-1.84281	0.0709836	0.884983	-4.48656
chr20.37983661.37984498	-1.72441	3.27966	-1.8418	0.0711341	0.884983	-4.58233
chr19.46600256.46602772	-0.524098	6.41321	-1.84152	0.0711761	0.884983	-4.48048
chr11.67583493.67586964	0.651299	6.19507	1.84076	0.0712893	0.884983	-4.51946
chr2.15169473.15170335	-1.38385	3.98369	-1.84058	0.0713164	0.884983	-4.57525
chr1.54375402.54376220	-1.3178	3.77847	-1.84035	0.0713495	0.884983	-4.57543
chr20.11216506.11218977	0.753645	5.32332	1.83991	0.0714157	0.884983	-4.53331
chr3.11641306.11642072	1.49351	3.45616	1.83974	0.0714405	0.884983	-4.57817
chr10.35770649.35771450	1.42413	3.82324	1.8388	0.0715817	0.884983	-4.58059
chr2.43343687.43344408	1.18817	3.59029	1.83775	0.0717388	0.884983	-4.57274
chr1.11099207.11100158	-1.1247	4.76783	-1.83748	0.0717787	0.884983	-4.56399
chr10.59302913.59303678	1.54999	3.5696	1.83724	0.0718156	0.884983	-4.57951
chr1.39140897.39143460	0.683022	5.13296	1.83709	0.0718379	0.884983	-4.52715
chr6.12324346.12324945	2.04496	2.69245	1.83649	0.0719277	0.884983	-4.58735
chr3.114615363.114615942	-1.79662	2.93924	-1.83641	0.0719394	0.884983	-4.58487
chr8.38935907.38938860	-0.562753	6.02851	-1.83618	0.0719737	0.884983	-4.49609
chr14.75237014.75238144	-0.958842	4.76493	-1.83601	0.072	0.884983	-4.5524
chr6.112562447.112563902	1.2766	4.20066	1.83587	0.0720212	0.884983	-4.56978
chr6.37134177.37135340	1.62276	3.80959	1.8358	0.072032	0.884983	-4.5807
chr12.108561909.108563809	0.606002	6.05285	1.83577	0.0720362	0.884983	-4.50657
chr13.33276545.33277328	1.73314	3.29369	1.8347	0.0721961	0.884983	-4.58333
chr8.106635648.106637139	0.80817	5.19501	1.83431	0.0722555	0.884983	-4.53729
chr1.226127855.226129302	0.895145	4.84065	1.83395	0.0723103	0.884983	-4.54196
chr19.3457205.3460173	-0.698178	5.28799	-1.83393	0.0723133	0.884983	-4.52258
chr13.23620915.23621929	1.10084	4.43604	1.83351	0.0723766	0.884983	-4.56626
chr9.119333781.119335320	-0.85266	4.78534	-1.83341	0.0723917	0.884983	-4.54641
chr1.27555247.27556424	-1.20775	3.90342	-1.8332	0.0724229	0.884983	-4.57261
chr6.7389096.7390529	0.750415	5.55552	1.83315	0.0724306	0.884983	-4.53075
chr14.69151368.69154098	0.623051	6.30564	1.83286	0.0724748	0.884983	-4.50565
chr11.65711620.65712904	-0.613109	5.63495	-1.83255	0.0725212	0.884983	-4.50893
chr7.47481559.47483728	0.590724	5.8664	1.83238	0.0725474	0.884983	-4.49657
chr15.68106372.68107393	0.971156	4.23072	1.83193	0.0726143	0.884983	-4.56002
chr10.35638327.35643897	0.531198	7.3565	1.83175	0.0726421	0.884983	-4.44925
chr14.90641265.90641894	1.3821	3.50607	1.83167	0.0726539	0.884983	-4.57621
chr16.50367957.50369107	1.213	4.50507	1.83164	0.0726582	0.884983	-4.56912
chr1.45303319.45304795	-0.889737	4.94874	-1.8314	0.072696	0.884983	-4.55203
chr2.240565703.240566857	-0.83582	4.72499	-1.83106	0.0727465	0.884983	-4.54876
chr13.20703128.20704815	-0.928849	4.84063	-1.83105	0.0727486	0.884983	-4.55262
chr9.132319379.132320391	1.50165	4.01629	1.83103	0.0727509	0.884983	-4.57871
chr4.143335555.143338409	0.551548	6.4502	1.83062	0.0728139	0.884983	-4.49489
chr22.36027645.36029355	-0.710912	5.64082	-1.83029	0.0728629	0.884983	-4.52328
chr8.123273075.123275754	-0.570038	6.31826	-1.82982	0.0729348	0.884983	-4.49747
chr6.41846191.41847077	1.1289	4.4962	1.82922	0.0730261	0.884983	-4.57026
chr9.126804866.126806790	0.591153	6.08558	1.82905	0.0730521	0.884983	-4.50502
chr3.193782054.193783678	-1.13516	4.47132	-1.82884	0.0730832	0.884983	-4.56981
chr3.48439846.48441089	0.938666	5.20956	1.82851	0.0731337	0.884983	-4.5453
chr15.89837491.89838216	-1.22033	3.35563	-1.82809	0.0731983	0.884983	-4.57352
chr6.7466605.7467914	-1.12714	3.75647	-1.82748	0.0732907	0.884983	-4.56697
chr5.84885081.84886151	1.06208	4.43502	1.82719	0.0733361	0.884983	-4.56475
chr6.95577236.95578356	0.752852	5.07966	1.82709	0.0733514	0.884983	-4.53265
chr21.17511909.17514731	0.54487	6.32629	1.82705	0.073357	0.884983	-4.49388
chr2.206158057.206160863	0.677434	5.8346	1.82683	0.0733911	0.884983	-4.51964
chr11.66637981.66639980	0.867775	5.30856	1.82639	0.0734573	0.884983	-4.54771
chr3.184017403.184018585	-0.729479	5.1409	-1.82576	0.0735537	0.884983	-4.53772
chrX.13734177.13735332	0.89422	4.9509	1.82542	0.0736066	0.884983	-4.55097
chr1.11680738.11681773	-1.81348	3.52148	-1.82473	0.0737117	0.884983	-4.58484
chrX.139719950.139720907	-1.3382	3.90494	-1.82465	0.0737245	0.884983	-4.56958
chr16.1963903.1965585	0.841295	4.88876	1.82458	0.0737346	0.884983	-4.5511
chr3.189805935.189807257	0.84838	4.70175	1.8239	0.0738392	0.884983	-4.54283
chr16.635950.637793	-0.734337	5.02522	-1.8237	0.0738702	0.884983	-4.53351
chr4.8315389.8316382	-1.19828	3.42304	-1.82367	0.0738743	0.884983	-4.57029
chr19.7069291.7070075	1.63858	3.72343	1.82326	0.0739378	0.884983	-4.58136
chr9.122904345.122905652	0.635363	5.79059	1.82323	0.0739423	0.884983	-4.50866
chr22.50244356.50245897	-0.734001	4.84264	-1.8231	0.0739625	0.884983	-4.53754
chr19.29844297.29845859	-0.667379	5.54672	-1.82308	0.0739656	0.884983	-4.52111
chr12.89524323.89526314	0.679137	5.48808	1.82284	0.074002	0.884983	-4.52903
chr18.36398465.36399673	1.18718	4.35833	1.82234	0.0740785	0.884983	-4.56507
chr17.81579251.81580911	-0.78975	4.36015	-1.8223	0.0740851	0.884983	-4.53006
chr2.54524277.54525437	-1.31677	4.40511	-1.82202	0.0741281	0.884983	-4.57496
chr9.113622490.113623968	-0.884105	4.81592	-1.82155	0.0742008	0.884983	-4.55407
chr1.154955584.154956811	-1.01603	4.18483	-1.82152	0.0742044	0.884983	-4.56338
chr16.28210831.28212191	0.842659	5.0989	1.82004	0.0744328	0.884983	-4.54065
chr4.47531095.47532194	1.16597	4.34149	1.81949	0.0745187	0.884983	-4.56574
chr1.53014889.53015492	1.78564	3.11145	1.81948	0.0745194	0.884983	-4.58403
chr14.104084346.104086037	-0.785005	4.03395	-1.81929	0.074549	0.884983	-4.53851
chr10.5446350.5446842	1.80779	3.05708	1.819	0.0745944	0.884983	-4.58429
chr1.44774856.44776995	-0.699242	5.5528	-1.819	0.0745947	0.884983	-4.52887
chr17.29154763.29156698	-0.858153	4.60509	-1.81887	0.074615	0.884983	-4.54427
chr10.24208623.24209489	0.948254	4.194	1.81877	0.07463	0.884983	-4.56255
chr6.151316907.151318283	0.876015	4.53515	1.81856	0.0746621	0.884983	-4.55199
chr6.36430081.36430968	1.34778	3.90892	1.81821	0.0747167	0.884983	-4.57407
chr10.58757448.58758522	1.16228	4.32931	1.81784	0.0747741	0.884983	-4.56897
chr22.20393871.20394682	-1.14035	3.91717	-1.81782	0.0747779	0.884983	-4.56922
chr19.33486456.33487531	-1.22967	3.60486	-1.81747	0.0748308	0.884983	-4.57314
chr3.183884157.183885262	0.926156	4.93381	1.817	0.0749039	0.884983	-4.55435
chr11.76380107.76381659	0.729822	4.85322	1.81606	0.0750511	0.884983	-4.54019
chr1.46667652.46669122	-1.00611	4.66321	-1.81571	0.075105	0.884983	-4.5605
chr12.2804062.2804844	-1.29073	3.61941	-1.81527	0.0751735	0.884983	-4.57605
chr19.58575078.58576243	-0.764328	5.27897	-1.8152	0.0751854	0.884983	-4.53593
chr16.19808171.19809001	2.08154	2.76979	1.81479	0.0752487	0.884983	-4.58623
chr1.59917702.59918392	1.87419	3.02077	1.81477	0.0752512	0.884983	-4.58673
chr2.68877209.68880014	0.729113	5.50278	1.8145	0.0752933	0.884983	-4.52854
chr13.40190419.40191404	-1.37895	3.65636	-1.8143	0.0753246	0.884983	-4.57924
chr17.44110419.44111743	-0.714924	4.97577	-1.81408	0.0753592	0.884983	-4.53571
chr2.157257433.157258476	-1.27967	4.42237	-1.81394	0.0753813	0.884983	-4.57542
chr19.14418708.14419957	-0.880879	4.41671	-1.81384	0.075397	0.884983	-4.55686
chr1.28884363.28885567	-1.05846	3.97885	-1.81372	0.0754157	0.884983	-4.56665
chrX.150898075.150899685	0.75703	5.20098	1.81365	0.0754261	0.884983	-4.53915
chr20.62063399.62064773	-1.21034	4.20763	-1.81306	0.0755181	0.884983	-4.57286
chr10.4867376.4868357	-1.11866	4.09709	-1.81253	0.075601	0.884983	-4.57026
chr5.57695963.57697764	-1.24654	4.3665	-1.81241	0.07562	0.884983	-4.57405
chr3.48087275.48089478	0.500108	6.47698	1.81209	0.0756701	0.884983	-4.4879
chrX.11100370.11101546	1.79282	3.63742	1.81188	0.0757029	0.884983	-4.58436
chr8.42498549.42499639	-1.06879	4.69723	-1.8116	0.075748	0.884983	-4.55745
chr10.12194511.12196759	0.774637	5.53874	1.81137	0.0757841	0.884983	-4.53195
chr1.235326705.235329871	0.591148	6.5033	1.81116	0.0758161	0.884983	-4.50567
chr16.28862840.28864680	-0.56411	5.98923	-1.81093	0.0758519	0.884983	-4.50132
chr6.150856003.150858260	0.826243	5.42621	1.81091	0.0758556	0.884983	-4.53535
chr3.49170739.49175549	-0.495487	6.70155	-1.8108	0.0758729	0.884983	-4.47848
chr3.134427076.134428003	-1.59002	3.8064	-1.81055	0.0759126	0.884983	-4.58165
chr22.37887672.37888427	-1.60523	3.25684	-1.80984	0.0760246	0.884983	-4.5814
chr19.42423051.42423783	-1.43778	3.30662	-1.80953	0.0760723	0.884983	-4.5769
chr16.1509216.1510471	-1.10385	4.18165	-1.80886	0.0761788	0.884983	-4.56086
chr10.28990828.28992390	-0.933631	4.39836	-1.80837	0.0762552	0.884983	-4.55232
chr1.213051013.213051799	-1.23578	4.14632	-1.80805	0.0763052	0.884983	-4.57357
chr4.7103031.7103665	-1.24908	3.45379	-1.80781	0.0763436	0.884983	-4.57541
chrX.68428121.68428762	2.20164	3.11112	1.80747	0.0763976	0.884983	-4.58646
chr4.82428651.82431462	0.624896	6.30619	1.80743	0.0764032	0.884983	-4.51092
chr7.5697132.5698548	-1.03056	4.06093	-1.80695	0.0764798	0.884983	-4.56598
chr5.161406677.161407289	1.74573	3.73704	1.80662	0.0765315	0.884983	-4.58235
chrX.93321672.93322617	1.81808	3.67626	1.8064	0.0765668	0.884983	-4.58244
chr7.103279823.103280994	-1.7934	3.98207	-1.80615	0.0766066	0.884983	-4.58525
chr6.127266457.127268124	0.588505	6.30206	1.8061	0.0766141	0.884983	-4.50395
chrX.46326358.46328414	0.723418	5.54943	1.80559	0.0766944	0.884983	-4.52317
chr15.82146749.82147594	1.9913	3.12841	1.80535	0.0767328	0.884983	-4.5868
chr11.119120902.119122398	-0.968209	4.98233	-1.80505	0.0767803	0.884983	-4.56144
chr4.57501314.57502177	2.12486	3.41599	1.80496	0.0767945	0.884983	-4.58674
chr10.102675767.102676445	-1.84069	2.99189	-1.8049	0.0768043	0.884983	-4.58658
chr18.45828286.45829682	-0.856414	4.20957	-1.80447	0.0768722	0.884983	-4.55245
chr11.12478049.12479211	1.02048	4.63776	1.80416	0.0769213	0.884983	-4.55877
chr2.216679218.216680192	-1.54773	3.44066	-1.80406	0.0769383	0.884983	-4.58164
chr19.17511245.17512752	-1.05506	4.83718	-1.80387	0.0769675	0.884983	-4.55714
chr19.7903167.7904696	-0.748969	4.93561	-1.80278	0.0771418	0.884983	-4.54045
chr5.116084147.116085499	0.813937	5.2172	1.80276	0.077144	0.884983	-4.53782
chr10.35153009.35154361	-0.967831	4.72728	-1.80244	0.0771954	0.884983	-4.561
chr19.15431595.15433582	0.676779	5.46724	1.80214	0.077244	0.884983	-4.5273
chr19.47541880.47542630	-1.23957	3.49112	-1.80181	0.0772957	0.884983	-4.57538
chr4.52640345.52641789	1.89026	3.88109	1.80165	0.0773214	0.884983	-4.58538
chr20.62374286.62375416	-0.878452	3.77609	-1.80138	0.0773649	0.884983	-4.55754
chr11.72789340.72790641	-0.72892	4.61889	-1.80126	0.0773842	0.884983	-4.54031
chr7.2554668.2556143	-0.697986	5.62508	-1.80124	0.0773872	0.884983	-4.50772
chr22.39518716.39522051	-0.529715	6.3194	-1.8003	0.0775367	0.884983	-4.49552
chr11.102010445.102011773	-1.11863	4.64232	-1.8002	0.077553	0.884983	-4.57051
chr3.151315610.151316939	2.41378	3.08058	1.79973	0.0776282	0.884983	-4.58804
chr7.30913047.30916434	-0.592233	5.76305	-1.79903	0.0777401	0.884983	-4.50878
chr3.113018501.113019890	-0.644061	5.48064	-1.79876	0.0777844	0.884983	-4.52455
chr9.124734934.124735668	1.58681	3.26815	1.79867	0.0777985	0.884983	-4.58282
chr1.202806443.202808707	0.583754	5.71369	1.79856	0.0778153	0.884983	-4.51636
chr2.97112718.97113852	-1.13894	4.06565	-1.7984	0.0778417	0.884983	-4.57092
chr5.126883994.126884910	-1.97677	3.82239	-1.79768	0.0779577	0.884983	-4.58384
chr14.90023003.90024228	-1.00501	4.0788	-1.79753	0.0779818	0.884983	-4.56426
chr20.22762713.22764059	-0.809802	4.97338	-1.79693	0.0780775	0.884983	-4.54386
chr5.168681317.168682296	-1.2125	4.14504	-1.79686	0.0780881	0.884983	-4.57187
chr17.5191460.5192320	1.13673	4.0416	1.79677	0.078103	0.884983	-4.5665
chr10.113087133.113087906	-1.57787	3.47778	-1.7966	0.0781307	0.884983	-4.58109
chrX.108090364.108092441	0.627445	6.15455	1.79616	0.078202	0.884983	-4.51185
chr1.203692641.203693776	-0.991894	4.03948	-1.79594	0.0782367	0.884983	-4.56575
chr6.24990402.24991249	1.23188	4.09352	1.79582	0.0782561	0.884983	-4.57141
chr9.83622884.83623936	-0.844733	4.40699	-1.79564	0.0782861	0.884983	-4.55697
chr1.179877420.179877915	-1.41881	3.58094	-1.79558	0.0782944	0.884983	-4.57873
chr6.44002118.44003455	-1.01	4.33604	-1.79539	0.078325	0.884983	-4.56693
chr5.140664187.140665170	-1.00701	4.51109	-1.79512	0.0783698	0.884983	-4.56599
chr19.10701169.10702287	-1.52407	3.9997	-1.79511	0.0783709	0.884983	-4.58292
chr10.61628699.61629235	1.39652	3.54208	1.7949	0.0784045	0.884983	-4.57419
chr12.104286228.104289891	0.569008	6.3454	1.79429	0.0785029	0.884983	-4.51104
chr17.44145253.44147489	-0.825796	5.00465	-1.79387	0.078571	0.884983	-4.54177
chr6.37818356.37820923	0.467932	6.77597	1.79326	0.0786695	0.884983	-4.48115
chr6.105300712.105302237	0.824956	5.28754	1.7928	0.0787436	0.884983	-4.53998
chr6.165717546.165718904	0.841363	4.94406	1.79279	0.0787456	0.884983	-4.55406
chr20.49712603.49714204	0.790498	5.30853	1.79237	0.0788146	0.884983	-4.54649
chr12.68557083.68557559	2.15278	3.02325	1.79199	0.0788752	0.884983	-4.58719
chr14.50997521.50999061	0.878039	4.69153	1.79188	0.0788934	0.884983	-4.55087
chrX.37911921.37912964	-2.26918	3.60444	-1.79168	0.0789255	0.884983	-4.58643
chr2.228180429.228181859	1.17561	4.41588	1.79151	0.0789543	0.884983	-4.57365
chr9.129500080.129500874	-1.45632	3.42933	-1.79146	0.0789619	0.884983	-4.58111
chr2.676101.677833	-0.49231	6.31957	-1.79096	0.0790436	0.884983	-4.48251
chr21.33324325.33325690	0.752366	5.46383	1.79087	0.0790581	0.884983	-4.5436
chr11.72102339.72103733	-0.784072	5.09183	-1.79052	0.0791139	0.884983	-4.54447
chr5.177425484.177427581	-0.755926	5.28268	-1.79013	0.0791786	0.884983	-4.53485
chr7.134778665.134781272	0.636826	5.87437	1.78996	0.0792058	0.884983	-4.52364
chr10.102775358.102778714	-0.571046	6.47465	-1.78944	0.0792908	0.884983	-4.49536
chr7.71243882.71244713	0.966773	4.26967	1.78936	0.0793036	0.884983	-4.56453
chr7.116161732.116162473	1.52269	3.87377	1.78926	0.07932	0.884983	-4.5803
chr10.32445740.32446913	-0.904187	4.63792	-1.78922	0.0793253	0.884983	-4.55661
chr5.17218260.17218996	-2.03429	3.04245	-1.78908	0.0793489	0.884983	-4.58708
chr20.62301916.62304552	-0.620117	6.00064	-1.78896	0.079368	0.884983	-4.51299
chr16.20805683.20807549	0.664297	5.61866	1.78878	0.0793982	0.884983	-4.53941
chr13.39602410.39603954	0.799917	5.05197	1.78857	0.0794313	0.884983	-4.54935
chr8.11802043.11803351	-0.787688	5.30515	-1.78854	0.0794369	0.884983	-4.54339
chr3.146581881.146582683	2.23677	2.87503	1.7885	0.0794442	0.884983	-4.58836
chr3.124885729.124887868	0.685671	5.68788	1.78848	0.0794469	0.884983	-4.52927
chr16.88303709.88305048	-0.717742	4.53793	-1.78841	0.0794582	0.884983	-4.52995
chr3.187291172.187293292	0.811516	5.27895	1.78794	0.0795351	0.884983	-4.54692
chr9.69272359.69274073	0.901648	4.79459	1.7876	0.0795911	0.884983	-4.55142
chr18.26470197.26471399	-1.11965	4.02937	-1.78752	0.0796034	0.884983	-4.57138
chr3.168333464.168334125	2.12589	3.5352	1.78722	0.0796523	0.884983	-4.58703
chr1.21939008.21940497	-0.9872	4.64423	-1.78715	0.0796644	0.884983	-4.55827
chr9.125674848.125675905	-0.895254	4.14387	-1.78675	0.0797296	0.884983	-4.56083
chrX.64204923.64206846	0.801603	5.15322	1.78672	0.079735	0.884983	-4.54413
chr19.56507658.56508461	-1.28592	4.31458	-1.78663	0.0797486	0.884983	-4.57369
chr12.107760594.107761600	-1.07344	4.6443	-1.78654	0.0797647	0.884983	-4.56765
chr6.83708143.83709558	0.976791	4.73608	1.78646	0.0797765	0.884983	-4.56552
chr19.49875874.49878500	-0.522165	6.51965	-1.78618	0.079823	0.884983	-4.49139
chr6.34243556.34244980	-0.738789	4.54958	-1.7859	0.079869	0.884983	-4.53951
chr8.95936702.95938165	0.720665	4.5034	1.7852	0.0799839	0.884983	-4.53877
chr18.657125.658816	0.869172	5.23325	1.78518	0.079987	0.884983	-4.55014
chr4.10091419.10094974	-0.636351	5.93609	-1.78488	0.0800366	0.884983	-4.51303
chr1.63922622.63923606	1.2177	3.88285	1.78413	0.0801588	0.884983	-4.57248
chr4.185559536.185560425	-1.22644	4.32882	-1.78404	0.0801742	0.884983	-4.57577
chr15.40088345.40089685	-1.04582	4.33871	-1.78386	0.0802031	0.884983	-4.56882
chr6.39887508.39888254	-1.39324	3.09757	-1.78345	0.0802706	0.884983	-4.57694
chr11.113256155.113257106	1.11034	3.59636	1.78325	0.0803044	0.884983	-4.5714
chr14.76772399.76773310	-1.02185	3.89163	-1.78319	0.0803134	0.884983	-4.56294
chr12.106301497.106303501	-0.574969	5.8541	-1.78296	0.0803522	0.884983	-4.52158
chr12.75705676.75707546	0.82262	4.76046	1.78281	0.080377	0.884983	-4.54883
chr4.83455388.83456718	0.917052	5.0577	1.78262	0.0804074	0.884983	-4.56152
chr10.110409016.110412210	-0.671659	6.07305	-1.78251	0.0804256	0.884983	-4.51407
chr12.114683576.114685317	-0.839015	4.98688	-1.78239	0.0804463	0.884983	-4.55514
chr6.28251647.28252743	-1.08076	4.2976	-1.78235	0.0804527	0.884983	-4.5706
chr17.48830914.48831434	-1.44243	3.47072	-1.78211	0.0804918	0.884983	-4.57881
chr7.151341193.151342367	1.30891	4.04181	1.78209	0.0804953	0.884983	-4.57467
chr16.58197017.58198201	-1.40926	4.01418	-1.78172	0.0805572	0.884983	-4.5793
chr15.66497051.66498121	0.933964	4.72737	1.7817	0.0805595	0.884983	-4.56354
chr5.126043746.126044611	0.854215	4.74159	1.7815	0.0805924	0.884983	-4.55335
chr13.80336548.80343288	0.539071	7.85933	1.78142	0.0806065	0.884983	-4.44677
chr20.24007060.24008081	-1.75704	3.36854	-1.78076	0.0807149	0.884983	-4.58095
chr2.180979844.180981905	0.701449	5.54052	1.78052	0.0807553	0.884983	-4.5312
chr17.950516.952102	-0.703193	4.91249	-1.78032	0.0807872	0.884983	-4.52201
chr18.50654402.50655367	1.39249	3.0808	1.77908	0.0809933	0.884983	-4.57696
chr2.213189067.213189862	1.25194	3.75566	1.77873	0.0810524	0.884983	-4.57757
chr17.77140128.77141846	-0.69978	5.51048	-1.77836	0.0811136	0.884983	-4.5363
chr18.46104244.46105015	1.29241	3.88634	1.77828	0.081126	0.884983	-4.57627
chr19.55624149.55624947	-0.895802	4.31779	-1.77794	0.081182	0.884983	-4.54842
chr2.237615478.237617656	-0.716109	5.38935	-1.77766	0.0812296	0.884983	-4.53484
chr3.14472716.14473576	-1.20527	4.18827	-1.77759	0.0812407	0.884983	-4.57054
chr16.30533717.30536234	0.553693	5.99226	1.77745	0.0812644	0.884983	-4.50445
chr15.81091888.81093249	-0.747478	4.99957	-1.77736	0.0812794	0.884983	-4.54473
chr5.154753702.154757657	0.481203	6.76204	1.77693	0.0813509	0.884983	-4.47519
chr6.13302597.13303300	-2.13574	3.11218	-1.77681	0.0813704	0.884983	-4.58797
chr6.79536640.79538390	-0.675111	5.42886	-1.77611	0.0814875	0.884983	-4.53987
chr1.32963819.32965235	0.767294	5.14975	1.77593	0.0815182	0.884983	-4.55074
chr12.79689337.79692439	0.558555	6.34586	1.77568	0.0815591	0.884983	-4.51695
chr9.84181378.84182796	-0.847234	4.44559	-1.77557	0.0815776	0.884983	-4.55528
chr5.55599830.55601940	-0.909334	4.72411	-1.77543	0.0816009	0.884983	-4.5611
chr15.83446831.83448475	0.885591	4.96786	1.77537	0.0816106	0.884983	-4.55049
chr2.65069654.65071036	-1.16577	4.24173	-1.77478	0.0817087	0.884983	-4.57213
chr17.16027762.16028687	1.19524	4.1007	1.77426	0.0817963	0.884983	-4.57579
chr1.1374687.1375810	-0.80108	4.57691	-1.77416	0.0818136	0.884983	-4.5488
chr18.50967646.50968653	0.809535	5.20516	1.77373	0.0818843	0.884983	-4.55262
chr3.138671763.138672873	-1.38786	3.52037	-1.77365	0.0818991	0.884983	-4.57488
chr17.35731340.35732611	-0.886316	4.6942	-1.77358	0.0819099	0.884983	-4.56159
chr8.80581201.80582026	2.31483	2.40677	1.77348	0.0819269	0.884983	-4.58776
chr8.144508443.144510287	0.806952	5.12579	1.77344	0.0819328	0.884983	-4.55091
chr15.50424144.50424908	0.839038	4.26465	1.77248	0.0820952	0.884983	-4.5532
chr6.24583250.24585123	-0.964246	4.35266	-1.77193	0.0821868	0.884983	-4.56576
chr22.17851655.17852483	-1.25167	3.60394	-1.77186	0.0821979	0.884983	-4.57549
chr12.7188530.7190139	0.764838	5.12535	1.77154	0.0822514	0.884983	-4.5408
chr6.37241962.37243325	-1.15064	4.93064	-1.7714	0.082275	0.884983	-4.57241
chr1.204450355.204451504	-0.847581	4.1323	-1.77086	0.0823668	0.884983	-4.55689
chr5.160311577.160312693	-0.932021	4.25733	-1.77039	0.0824454	0.884983	-4.56179
chr16.48244200.48245498	0.703782	4.87111	1.76984	0.0825383	0.884983	-4.54195
chr19.46131501.46134931	0.616927	6.84401	1.76983	0.0825396	0.884983	-4.50826
chr16.58033925.58035861	-0.982455	4.61797	-1.76983	0.0825401	0.884983	-4.56096
chr12.54261501.54263313	-0.86371	4.97389	-1.76954	0.0825887	0.884983	-4.55623
chr3.75501870.75502927	-1.4434	3.76727	-1.76933	0.0826234	0.884983	-4.58084
chr11.106784988.106786720	0.936306	4.64477	1.76885	0.0827058	0.884983	-4.55352
chr3.50226920.50228183	-1.13286	4.23084	-1.76884	0.0827064	0.884983	-4.57198
chr19.57947005.57947832	1.647	3.6769	1.76876	0.0827201	0.884983	-4.5815
chr5.180493886.180496682	-0.828373	5.3223	-1.76873	0.0827246	0.884983	-4.55411
chr8.105645837.105646604	1.23472	3.74376	1.76827	0.0828034	0.884983	-4.57738
chr15.85380003.85381556	0.652299	5.669	1.76825	0.0828061	0.884983	-4.52721
chr8.43092884.43094274	0.777201	5.4092	1.76779	0.0828848	0.884983	-4.54432
chr1.9384236.9385825	-0.874287	4.24321	-1.76756	0.0829235	0.884983	-4.54349
chr1.146038431.146039454	1.25754	3.64952	1.76732	0.0829643	0.884983	-4.57741
chr1.109655543.109656807	-0.744417	5.02746	-1.76723	0.0829794	0.884983	-4.5435
chr13.33125740.33126554	0.766079	4.87257	1.76705	0.0830087	0.884983	-4.54934
chr17.16977785.16978471	1.01226	3.73036	1.76636	0.0831258	0.884983	-4.56474
chr18.28173971.28179098	0.484067	7.79015	1.76595	0.0831966	0.884983	-4.44869
chr3.193155252.193156085	1.10804	4.28477	1.76592	0.0832006	0.884983	-4.57312
chr19.43532743.43534316	-0.794616	4.72212	-1.7655	0.0832726	0.884983	-4.54755
chr5.173883810.173885740	0.97808	4.70292	1.76452	0.0834386	0.884983	-4.56619
chr4.123396493.123402479	0.505958	7.15542	1.76423	0.0834889	0.884983	-4.48452
chr6.37125559.37129308	0.527226	6.53863	1.76421	0.0834915	0.884983	-4.49324
chr2.177618152.177619241	1.19275	4.55843	1.76418	0.0834962	0.884983	-4.57382
chr3.25789777.25790516	-1.19752	4.52627	-1.76378	0.0835649	0.884983	-4.57206
chr1.8701612.8703906	0.642053	5.73507	1.76367	0.0835827	0.884983	-4.52504
chr8.122686201.122687442	0.901849	4.24506	1.7633	0.0836457	0.884983	-4.56297
chr2.79717382.79718038	0.901881	4.69835	1.76314	0.0836738	0.884983	-4.55977
chr4.165073291.165074246	-1.43454	3.44548	-1.76283	0.0837258	0.884983	-4.57816
chr4.168496366.168498861	0.639019	6.12249	1.76263	0.0837608	0.884983	-4.50577
chr1.8025466.8027468	-0.778118	5.38869	-1.76253	0.0837781	0.884983	-4.54371
chr4.94458978.94459927	-1.51609	3.58228	-1.76246	0.0837897	0.884983	-4.58245
chr6.26520381.26522410	-0.600733	5.51165	-1.76169	0.0839203	0.884983	-4.51562
chr14.100213948.100214789	-0.743803	4.34898	-1.76165	0.0839279	0.884983	-4.54465
chr17.1553432.1555245	-0.987914	4.40867	-1.76144	0.0839646	0.884983	-4.56229
chr14.45065651.45066296	-1.214	3.67666	-1.76124	0.0839987	0.884983	-4.57643
chr5.32443178.32445229	0.609364	6.29793	1.76112	0.0840193	0.884983	-4.51087
chr10.34813721.34816481	0.625889	6.03488	1.76098	0.0840433	0.884983	-4.52789
chr2.150472126.150473486	0.814899	4.86102	1.76076	0.0840804	0.884983	-4.55721
chr12.131912314.131913176	-0.93457	4.04336	-1.76069	0.0840923	0.884983	-4.56015
chr13.24922347.24923601	-0.774945	4.6968	-1.76054	0.0841176	0.884983	-4.55157
chr6.3841891.3842522	1.72381	3.10317	1.76035	0.0841498	0.884983	-4.58421
chr13.112711345.112713207	-0.582402	5.47254	-1.7598	0.0842442	0.884983	-4.52344
chr6.116668156.116668841	1.28263	3.87562	1.75973	0.0842567	0.884983	-4.57841
chr22.31080685.31081746	-0.947172	4.37544	-1.75963	0.0842735	0.884983	-4.56644
chr19.8389874.8391297	-0.637882	5.47325	-1.75962	0.0842755	0.884983	-4.53135
chr8.120444369.120445579	0.792636	4.91035	1.7593	0.0843308	0.884983	-4.553
chr9.107489448.107490694	-1.7842	3.50999	-1.75923	0.0843415	0.884983	-4.58342
chr17.17027649.17028741	-0.738424	4.57354	-1.75857	0.0844562	0.884983	-4.5443
chr3.184134281.184136449	0.749017	5.4134	1.75827	0.0845066	0.884983	-4.54292
chr12.42669181.42670542	0.993759	4.42688	1.7578	0.0845874	0.884983	-4.56443
chr8.18066612.18068135	0.907574	4.68464	1.75701	0.0847241	0.884983	-4.5626
chr7.79652538.79653196	1.52361	2.95221	1.75693	0.0847371	0.884983	-4.58354
chr20.2101590.2104712	0.472262	7.15596	1.75691	0.0847414	0.884983	-4.47764
chr14.72888895.72890115	-0.975714	3.95586	-1.75682	0.0847566	0.884983	-4.55839
chr6.4581685.4582586	-1.30219	3.95826	-1.75651	0.0848096	0.884983	-4.57886
chr8.39031443.39032662	-1.15734	3.94033	-1.75568	0.0849538	0.884983	-4.57387
chr1.10456029.10457443	1.03016	4.42988	1.75535	0.0850096	0.884983	-4.56891
chr2.27889962.27891180	0.717551	5.05018	1.75518	0.0850399	0.884983	-4.5493
chr17.58513869.58514726	-1.36932	3.78471	-1.7548	0.0851056	0.884983	-4.57681
chr13.27599679.27600965	1.28608	3.72196	1.75474	0.085115	0.884983	-4.57289
chr11.86999648.87000652	-1.35762	4.16969	-1.75454	0.0851505	0.884983	-4.57886
chr7.35828804.35829481	1.56091	3.39862	1.75398	0.0852476	0.884983	-4.58224
chr10.44912942.44914158	-0.890374	4.02498	-1.7539	0.0852608	0.884983	-4.5592
chr11.107457296.107458182	-1.13461	4.12022	-1.75353	0.0853257	0.884983	-4.57327
chr14.34059631.34061267	-0.696257	5.52177	-1.75351	0.085328	0.884983	-4.53754
chr8.130641235.130641972	-0.913515	3.91558	-1.75319	0.0853847	0.884983	-4.56179
chr12.63667753.63669458	0.823419	5.26907	1.7527	0.0854696	0.884983	-4.54973
chr3.46876430.46879531	-0.547395	5.97821	-1.75237	0.0855259	0.884983	-4.50473
chr7.151458929.151460936	-0.81062	5.31209	-1.75207	0.0855786	0.884983	-4.53135
chr13.45119702.45121239	0.838341	4.83697	1.75192	0.0856037	0.884983	-4.55616
chrX.132956473.132958756	1.03572	4.91767	1.75178	0.0856282	0.884983	-4.56633
chr9.35996444.35997194	-0.852715	4.32256	-1.75169	0.0856443	0.884983	-4.55523
chr9.26891741.26893444	-0.703451	4.97849	-1.7516	0.0856597	0.884983	-4.54563
chr1.6496615.6499077	0.860971	4.63278	1.7515	0.0856767	0.884983	-4.55888
chr13.51451501.51454310	0.532053	6.73049	1.75146	0.0856833	0.884983	-4.49802
chr4.113183124.113183551	1.35056	2.65913	1.75143	0.0856893	0.884983	-4.57866
chr2.85887848.85889634	-1.20031	4.18219	-1.75122	0.0857263	0.884983	-4.57618
chr12.108832375.108834454	0.46814	6.6766	1.75102	0.0857601	0.884983	-4.48483
chr11.35030716.35031188	-2.05998	3.05272	-1.75096	0.0857711	0.884983	-4.58718
chr14.70665361.70666819	0.917426	4.42166	1.75071	0.0858152	0.884983	-4.55528
chr7.4682056.4684453	-0.57252	6.11097	-1.75069	0.0858182	0.884983	-4.5111
chr11.45982976.45983716	-1.12656	4.22463	-1.75005	0.0859302	0.884983	-4.57197
chr2.169077823.169078512	-0.937239	3.70359	-1.74988	0.0859597	0.884983	-4.56742
chr19.50657912.50659379	-0.630848	5.38175	-1.74958	0.0860119	0.884983	-4.52697
chr18.3256693.3257584	1.06572	4.43719	1.74936	0.0860493	0.884983	-4.56848
chr17.77372039.77373756	0.781112	4.76864	1.74931	0.086058	0.884983	-4.55151
chr8.30422809.30423983	-0.773199	4.95808	-1.74922	0.0860748	0.884983	-4.54871
chr1.109483363.109484453	1.3002	3.69581	1.74922	0.086075	0.884983	-4.57843
chrX.49994748.49996671	-0.889164	4.68274	-1.74831	0.0862333	0.884983	-4.55733
chr21.38485959.38487002	-1.20447	4.82463	-1.74812	0.0862672	0.884983	-4.572
chr2.113240221.113241429	-1.20182	3.97883	-1.74793	0.0862996	0.884983	-4.57482
chr13.49810572.49811582	0.919007	4.07011	1.7477	0.0863393	0.884983	-4.56242
chr11.694522.696566	-0.515993	6.44314	-1.7475	0.0863749	0.884983	-4.48667
chr12.121712111.121713116	-0.793023	4.60487	-1.74676	0.0865043	0.884983	-4.5558
chr7.152989177.152990331	-1.91296	4.07603	-1.74673	0.0865089	0.884983	-4.58611
chr14.72890807.72895417	-0.575504	6.42096	-1.74661	0.0865314	0.884983	-4.5076
chr8.102541041.102542077	-1.31775	3.80307	-1.74624	0.0865956	0.884983	-4.57827
chr18.35860652.35863564	0.657852	6.37268	1.74599	0.0866386	0.884983	-4.52479
chr20.49186705.49188617	0.767254	5.36157	1.74556	0.0867153	0.884983	-4.54404
chr8.96234803.96235832	0.82469	4.88733	1.74554	0.0867188	0.884983	-4.56084
chr19.14005696.14007301	-0.555889	5.53076	-1.74504	0.0868056	0.884983	-4.52236
chr4.109702163.109703853	-0.783472	5.22879	-1.74479	0.0868508	0.884983	-4.55235
chr22.19880963.19882238	-1.16134	4.55855	-1.74472	0.0868621	0.884983	-4.57039
chr22.46035691.46036571	-0.832372	4.4631	-1.74441	0.0869171	0.884983	-4.55717
chr18.48938587.48940440	-0.902606	4.46011	-1.7443	0.0869366	0.884983	-4.56239
chr18.11946931.11948027	0.941249	4.50054	1.74415	0.0869631	0.884983	-4.55924
chr11.65890284.65892735	-0.704278	5.29369	-1.74391	0.0870052	0.884983	-4.54114
chr6.164109049.164109753	-2.12414	2.87233	-1.74366	0.087049	0.884983	-4.58775
chr10.91607696.91609837	0.543271	6.39047	1.74333	0.0871063	0.884983	-4.50448
chr5.181221931.181224197	-0.627477	5.93988	-1.74328	0.0871154	0.884983	-4.529
chr14.68958341.68959132	1.79024	2.77121	1.74274	0.0872106	0.884983	-4.58621
chr17.1561481.1562924	0.787879	5.03376	1.74261	0.0872338	0.884983	-4.55331
chr2.241355997.241357026	-0.897933	4.56963	-1.74242	0.0872673	0.884983	-4.56373
chr14.75276937.75280746	0.567189	6.48118	1.74172	0.0873915	0.884983	-4.50662
chr17.75260746.75262921	0.640118	6.27622	1.74157	0.087417	0.884983	-4.50883
chr14.100284928.100285917	-0.841182	4.48155	-1.74156	0.0874196	0.884983	-4.55654
chr12.76347748.76348959	-1.01265	4.68366	-1.74142	0.0874448	0.884983	-4.5685
chr9.33150768.33151799	-0.894784	4.20261	-1.74135	0.0874568	0.884983	-4.56629
chr11.19198026.19202781	0.495523	7.08225	1.74131	0.0874635	0.884983	-4.47767
chr1.46284104.46286063	0.748632	5.00724	1.7408	0.0875548	0.884983	-4.54109
chr19.37466901.37467607	1.02834	3.9956	1.74059	0.0875909	0.884983	-4.57023
chr20.49230368.49231778	1.03412	4.30243	1.74005	0.0876876	0.884983	-4.56888
chr17.29292232.29294741	0.469324	6.57166	1.73924	0.0878312	0.884983	-4.49533
chr7.44581229.44583253	-0.64262	5.60431	-1.739	0.0878731	0.884983	-4.53419
chr16.18800811.18802152	-0.614481	5.16081	-1.73875	0.0879169	0.884983	-4.53571
chr15.44536077.44538063	0.550655	6.45903	1.73856	0.0879512	0.884983	-4.50693
chr3.107124767.107125296	-1.28112	3.8156	-1.73847	0.0879667	0.884983	-4.58037
chr11.121023877.121025675	0.787423	5.3519	1.73825	0.088006	0.884983	-4.55088
chr13.37646914.37647708	1.29643	3.84829	1.73782	0.0880821	0.884983	-4.57917
chr19.18513804.18514507	1.45093	3.16981	1.73756	0.0881291	0.884983	-4.58274
chr1.27817279.27817607	1.33449	2.97437	1.73749	0.0881412	0.884983	-4.58026
chr8.48369791.48370988	0.741483	4.91054	1.73726	0.0881826	0.884983	-4.55207
chr10.97549430.97551311	0.845073	5.00547	1.73691	0.0882441	0.884983	-4.55701
chr10.96618762.96619791	-1.11381	4.01863	-1.73671	0.0882798	0.884983	-4.56988
chr6.83192718.83194416	0.677725	5.63047	1.73649	0.0883203	0.884983	-4.54385
chr1.24149934.24151973	-0.854314	5.30352	-1.73636	0.0883436	0.884983	-4.55043
chr12.76718941.76721676	0.741772	5.62275	1.73612	0.0883854	0.884983	-4.53468
chr4.74207198.74208067	-1.02465	4.02333	-1.73601	0.0884053	0.884983	-4.57104
chr13.106566962.106568471	0.861175	4.66274	1.73514	0.0885597	0.884983	-4.55916
chr7.99551528.99552386	1.33981	3.47998	1.73512	0.0885641	0.884983	-4.58214
chr5.95856266.95859600	-0.551014	6.19109	-1.73472	0.0886357	0.884983	-4.51088
chr18.48675046.48675702	-1.92373	3.164	-1.73446	0.0886811	0.884983	-4.58776
chr6.125206080.125206741	1.25449	3.96843	1.73445	0.0886847	0.884983	-4.57657
chr3.146132046.146132421	1.76323	3.27206	1.73444	0.0886854	0.884983	-4.58587
chr11.46593355.46594416	1.03025	4.35595	1.73426	0.0887178	0.884983	-4.56877
chr16.28923780.28926214	-0.537116	6.10971	-1.7342	0.0887289	0.884983	-4.51376
chr4.82889908.82892033	-0.62074	5.80333	-1.73406	0.0887537	0.884983	-4.53131
chr4.105917219.105917890	1.43706	3.36276	1.73403	0.0887595	0.884983	-4.58346
chr5.172688506.172689505	1.092	3.48845	1.73395	0.0887734	0.884983	-4.57077
chr11.116772390.116773571	0.813033	4.63762	1.73377	0.088805	0.884983	-4.55615
chr8.140704413.140705477	-1.17645	4.12483	-1.73325	0.0888981	0.884983	-4.57394
chr9.136886384.136887116	-1.14725	3.2138	-1.73248	0.0890364	0.884983	-4.57543
chr21.43718553.43720661	-0.804254	5.1305	-1.73247	0.0890392	0.884983	-4.55017
chr15.57485806.57486754	-0.857693	4.51301	-1.73232	0.0890655	0.884983	-4.56246
chr5.177454809.177456581	0.843272	4.87416	1.73231	0.089068	0.884983	-4.55906
chr2.240024754.240026021	0.697034	4.96258	1.73205	0.0891145	0.884983	-4.54842
chr6.80106324.80107256	-0.830946	4.74097	-1.73203	0.0891174	0.884983	-4.55624
[truncated: 18,140 more rows]
