# Supplementary material for: Anthracyclines induce global changes in cardiomyocyte chromatin accessibility that overlap with cardiovascular disease loci
Source: PLoS Genet. 2025 Oct 14;21(10):e1011900. doi: 10.1371/journal.pgen.1011900 (PMC12561927; doi:10.1371/journal.pgen.1011900)
Supplement: S21 Table — (XLSX) [file pgen.1011900.s021.xlsx]

## Sheet: Table_S21
Table_S21: Pairwise differential acetylation analysis for DOX vs VEH at 24 hours
peak= Location of region (chromosome.start.end)
peak	logFC	AveExpr	t	P.Value	adj.P.Val	B
chr6.36674959.36687167	1.88741	8.66161	9.82943	1.62405e-13	3.27036e-09	20.5727
chr18.33560447.33562447	2.95777	5.50277	8.26339	4.43339e-11	4.46376e-07	14.6413
chr1.151987590.151994802	1.51342	8.00006	7.87575	1.83294e-10	1.23033e-06	13.7
chr1.111214019.111215567	3.14824	4.88602	7.66437	3.98811e-10	2.00771e-06	12.2993
chr12.68807436.68809462	1.62815	6.551	6.85073	8.04495e-09	2.76608e-05	10.0761
chr14.23429960.23440270	-1.62063	7.68899	-6.84419	8.24179e-09	2.76608e-05	9.9946
chr18.3602539.3606525	1.70057	6.30926	6.60215	2.01494e-08	5.7964e-05	9.19558
chr10.85641555.85644712	1.89987	5.93879	6.30471	6.02896e-08	0.000151757	8.14742
chr5.163436637.163439333	1.70414	6.66187	6.26592	6.95302e-08	0.00015557	8.01265
chr14.85528338.85535085	1.30006	7.43529	6.04777	1.54772e-07	0.000311664	7.15682
chr7.40717029.40717830	2.54603	4.72265	5.93771	2.31427e-07	0.000409184	6.5858
chr8.95801451.95803332	2.13604	5.26302	5.9234	2.4384e-07	0.000409184	6.77968
chr22.49933336.49938081	-1.66675	5.84089	-5.8991	2.66437e-07	0.000412711	6.73827
chr7.110533060.110535568	1.72494	6.13926	5.83475	3.36844e-07	0.000484501	6.51248
chr19.9620133.9623789	1.60939	6.27043	5.76879	4.28172e-07	0.000531919	6.2649
chr1.212595664.212597142	2.89852	4.55198	5.76766	4.29928e-07	0.000531919	5.82894
chr19.45763847.45771676	-1.17718	7.38214	-5.7513	4.56262e-07	0.000531919	6.13528
chr3.136141063.136143409	2.13131	5.43607	5.71979	5.11531e-07	0.000531919	6.1043
chr1.157155345.157158228	2.21228	5.11284	5.71305	5.24204e-07	0.000531919	6.04077
chr1.9180461.9184174	1.46736	6.60383	5.7109	5.283e-07	0.000531919	6.07454
chrX.66636568.66639816	1.78847	5.99199	5.65335	6.50807e-07	0.000616963	5.89183
chr5.90643904.90645537	2.32358	4.6954	5.64366	6.74042e-07	0.000616963	5.73998
chr2.164990788.164992353	2.45098	4.72403	5.62553	7.19732e-07	0.000630141	5.7002
chr4.145732604.145736783	1.22907	6.7817	5.5869	8.2757e-07	0.000694365	5.60841
chr17.59836932.59845042	1.05547	8.26567	5.53723	9.90015e-07	0.000756805	5.24358
chr15.68990497.68992635	1.56104	5.7394	5.51994	1.05366e-06	0.000756805	5.43865
chr1.183812287.183814784	1.96448	5.66005	5.50194	1.12421e-06	0.000756805	5.3769
chr15.63156053.63158547	1.27358	6.70906	5.49592	1.14886e-06	0.000756805	5.31269
chr14.52079070.52082099	2.00657	5.33003	5.49533	1.15129e-06	0.000756805	5.33881
chr7.44990117.44992365	1.86033	5.28288	5.49455	1.1545e-06	0.000756805	5.34525
chr18.26547371.26551163	1.50079	6.42771	5.49202	1.16507e-06	0.000756805	5.31143
chr5.71905474.71908797	1.48756	6.13582	5.40357	1.60081e-06	0.00100736	5.02606
chr5.143199651.143201591	2.19802	4.93968	5.38968	1.68259e-06	0.00102673	4.94609
chr1.234604536.234614096	1.00304	8.26732	5.37363	1.78213e-06	0.00105549	4.6668
chr15.88620998.88624178	1.39148	6.17824	5.34185	1.99677e-06	0.00114883	4.82578
chr17.28741796.28748361	1.28659	7.32559	5.30608	2.26903e-06	0.00122932	4.5823
chr19.48872192.48877320	1.15407	7.10389	5.29804	2.33508e-06	0.00122932	4.57521
chr12.92551384.92554479	1.61087	5.93228	5.29157	2.38966e-06	0.00122932	4.65877
chr5.27471754.27474156	1.67018	6.09562	5.28576	2.43968e-06	0.00122932	4.64873
chr15.45048369.45049654	2.08076	4.45537	5.27982	2.49196e-06	0.00122932	4.58901
chr8.101245131.101246240	3.1639	3.60282	5.27455	2.53921e-06	0.00122932	4.0451
chr3.179067400.179072520	1.38402	6.95944	5.27182	2.56401e-06	0.00122932	4.52417
chr10.110175063.110176901	2.12092	4.5198	5.25809	2.69255e-06	0.00123884	4.51384
chrX.122238056.122239148	2.23664	4.64034	5.25129	2.75854e-06	0.00123884	4.45166
chr12.10716326.10718040	2.21507	4.82278	5.25029	2.76844e-06	0.00123884	4.49662
chr7.149714657.149717881	1.45271	6.14731	5.23482	2.9251e-06	0.0012805	4.45732
chr7.124245645.124247115	2.53646	4.52369	5.21758	3.11017e-06	0.00128601	4.30913
chr1.6204868.6208050	-1.45117	6.16256	-5.21678	3.11901e-06	0.00128601	4.41175
chr4.152258544.152260105	2.32212	4.84293	5.21585	3.12928e-06	0.00128601	4.28314
chr14.66932132.66933327	3.03056	4.3703	5.19806	3.33354e-06	0.00134255	4.05395
chr9.120402645.120404171	2.42588	4.68265	5.1921	3.40484e-06	0.00134438	4.24453
chrX.132875927.132878841	1.94944	5.18454	5.16595	3.73593e-06	0.00142281	4.25574
chr21.28632754.28634575	2.22226	4.44695	5.16241	3.78309e-06	0.00142281	4.14426
chr15.75693156.75695340	1.60662	5.59315	5.16001	3.81545e-06	0.00142281	4.23011
chr10.86661199.86676237	-1.02004	8.55866	-5.1502	3.95037e-06	0.00142986	3.83439
chrX.29661367.29663692	2.66327	4.95826	5.14835	3.97638e-06	0.00142986	4.06285
chrX.42975732.42977668	2.11507	4.98777	5.12581	4.30667e-06	0.00152146	4.08643
chr10.24255180.24257175	1.87333	5.21343	5.09771	4.75654e-06	0.00165072	4.03223
chr9.136570960.136573281	-1.80402	5.19381	-5.09299	4.83649e-06	0.00165072	4.01795
chr3.50600311.50602825	-1.54381	5.68493	-5.03241	5.98846e-06	0.00199277	3.81026
chr15.41789264.41792455	1.38951	5.95906	5.03014	6.03659e-06	0.00199277	3.79125
chr5.58454690.58461458	1.33349	7.09499	5.01331	6.40463e-06	0.00205225	3.60473
chr9.69975737.69977314	2.23311	4.33493	5.00943	6.49278e-06	0.00205225	3.65428
chr18.5581579.5583437	1.84662	5.04666	5.00397	6.61849e-06	0.00205225	3.71723
chr18.35860652.35863564	1.37072	6.37268	5.00372	6.62442e-06	0.00205225	3.66153
chr17.64706779.64709768	1.392	5.82547	4.97265	7.38792e-06	0.0022541	3.60487
chr14.55107232.55109015	1.88691	4.94641	4.96796	7.51049e-06	0.00225729	3.61045
chr16.59631702.59634365	1.45766	5.67061	4.95359	7.89851e-06	0.00231504	3.54419
chr22.30245001.30246817	1.73155	5.11734	4.95237	7.93254e-06	0.00231504	3.55901
chr2.71880082.71881561	4.84742	4.22919	4.94556	8.12383e-06	0.00233699	2.29803
chr17.50371314.50373227	1.55834	5.09872	4.90135	9.48271e-06	0.00265227	3.39342
chr14.22536590.22538288	2.46313	4.62294	4.90133	9.48321e-06	0.00265227	3.30683
chr6.7505163.7506413	2.0287	4.5879	4.88915	9.89525e-06	0.0027296	3.32476
chr2.54121435.54125048	1.30944	5.99149	4.88519	1.00329e-05	0.00273017	3.31151
chr21.29181388.29183583	1.66478	5.43378	4.86923	1.06074e-05	0.00281716	3.28484
chr1.115036569.115038451	1.47229	5.85327	4.86616	1.07214e-05	0.00281716	3.24867
chr7.44135128.44142541	-1.67128	7.07698	-4.8648	1.07723e-05	0.00281716	3.13964
chr1.147166922.147168247	2.45637	4.44416	4.85283	1.1231e-05	0.00289947	3.1056
chr1.234617463.234619405	1.85491	5.19829	4.82774	1.22554e-05	0.00312389	3.15431
chr10.63464378.63466678	1.36342	5.97891	4.82178	1.25122e-05	0.00314947	3.10057
chr1.228207234.228210489	-1.94302	5.33105	-4.81608	1.27624e-05	0.0031728	3.09956
chr4.168795923.168798039	1.96289	4.8732	4.80752	1.31473e-05	0.00322863	3.07686
chr12.75977187.75979551	1.51461	5.52809	4.79711	1.36312e-05	0.00330712	3.04669
chr1.115299383.115301371	1.54197	5.4862	4.79117	1.3915e-05	0.00331158	3.0353
chr9.92146679.92148033	1.92646	4.91402	4.78986	1.39785e-05	0.00331158	3.01449
chr6.150856003.150858260	1.79255	5.42621	4.77734	1.45984e-05	0.00339606	2.99324
chr2.229454674.229456602	1.95529	4.712	4.77164	1.48896e-05	0.00339606	2.94613
chr10.9824686.9826009	1.91376	4.91421	4.77022	1.49626e-05	0.00339606	2.96956
chr14.105488487.105491417	-1.3207	5.87011	-4.76932	1.50097e-05	0.00339606	2.93889
chr19.50508126.50511869	-1.3738	5.80379	-4.75745	1.56389e-05	0.00349912	2.91154
chr16.62240413.62241578	3.45246	4.06969	4.72566	1.74556e-05	0.00386267	2.44881
chr3.71446861.71448702	2.06366	4.33654	4.72131	1.77197e-05	0.00387849	2.78976
chr9.94870391.94874802	1.107	6.44167	4.71652	1.80153e-05	0.0039008	2.70181
chr5.145975079.145977236	1.6926	5.06652	4.71191	1.83039e-05	0.00392112	2.78978
chr17.69429829.69431192	2.27925	4.75298	4.68767	1.98984e-05	0.00421783	2.67097
chr3.153159877.153163857	0.989498	6.94477	4.68047	2.0398e-05	0.00427869	2.50048
chr8.133673795.133675829	1.39351	5.3243	4.6763	2.06927e-05	0.00429575	2.652
chr11.96147839.96150901	1.59912	5.05942	4.66765	2.13178e-05	0.00438038	2.64853
chr9.105863918.105865927	2.33415	5.10299	4.65572	2.22096e-05	0.00451753	2.59766
chr1.187407753.187410010	1.76988	5.20096	4.65044	2.26162e-05	0.00455422	2.59429
chr19.50494606.50502680	-1.3999	7.35436	-4.64123	2.33427e-05	0.00465397	2.33121
chr4.167895378.167897680	1.38467	5.62481	4.63055	2.42139e-05	0.00475952	2.50731
chr1.208215782.208221595	1.0729	6.86782	4.62754	2.44651e-05	0.00475952	2.33478
chr1.23592282.23593890	2.06622	4.3641	4.62414	2.4752e-05	0.00475952	2.49429
chr18.3622043.3625446	1.13705	6.73833	4.62336	2.48175e-05	0.00475952	2.35896
chr1.17443059.17444290	4.51735	2.77363	4.62023	2.50853e-05	0.00476549	1.09047
chr5.144420796.144422538	1.80598	4.59696	4.60401	2.65182e-05	0.00496089	2.44679
chrX.13396991.13399746	1.22517	5.9276	4.6006	2.68295e-05	0.00496089	2.37984
chr15.35696439.35698274	1.4383	5.42485	4.60034	2.68529e-05	0.00496089	2.43138
chr3.119637654.119639992	1.50752	5.43168	4.57492	2.92903e-05	0.00535393	2.34251
chr20.32332253.32335193	1.4041	5.92167	4.57271	2.95122e-05	0.00535393	2.28435
chr1.115771288.115772479	1.93029	4.7875	4.56211	3.05991e-05	0.00550156	2.31236
chr11.65898389.65900800	1.72358	5.52861	4.55544	3.13028e-05	0.00557827	2.28167
chr20.59063165.59064826	1.42172	5.30801	4.54312	3.26451e-05	0.00576644	2.23549
chr4.118396844.118398291	3.46477	4.14692	4.53702	3.33303e-05	0.00581598	1.76066
chr5.170745250.170748387	-1.70874	5.43652	-4.5355	3.35032e-05	0.00581598	2.2343
chr12.76027389.76029609	2.37353	4.4743	4.53136	3.39788e-05	0.00583383	2.20069
chr1.38046297.38048611	2.35693	4.61969	4.52168	3.51156e-05	0.00583383	2.16582
chr15.59199728.59200900	1.94052	4.68911	4.51829	3.55225e-05	0.00583383	2.17315
chr9.36074398.36075523	1.89265	4.73198	4.51746	3.56236e-05	0.00583383	2.17366
chr18.3592789.3597582	0.943049	7.29313	4.51643	3.57487e-05	0.00583383	1.90027
chr5.78345092.78346193	1.3008	5.66162	4.51519	3.58989e-05	0.00583383	2.10734
chr12.75943848.75945390	1.66802	5.08386	4.51518	3.59012e-05	0.00583383	2.17114
chr18.74149709.74151004	3.48123	3.93108	4.51499	3.59237e-05	0.00583383	1.67459
chr2.19226532.19229342	2.13317	4.47347	4.50445	3.72334e-05	0.00593785	2.09095
chr3.88984047.88985305	1.96565	4.9395	4.50231	3.7505e-05	0.00593785	2.13158
chr17.49797815.49798952	2.05187	3.79949	4.50157	3.75988e-05	0.00593785	2.06924
chr17.69606828.69607901	1.92055	4.5791	4.50044	3.77437e-05	0.00593785	2.11607
chr5.149422181.149431776	-1.02506	7.36379	-4.49202	3.88368e-05	0.00603568	1.81595
chr14.61560151.61563252	1.15347	5.97229	4.49105	3.8965e-05	0.00603568	2.02428
chr18.33558325.33559268	1.85031	4.67387	4.48351	3.99738e-05	0.00614467	2.07407
chr2.200278329.200279263	4.78523	3.00412	4.47971	4.04919e-05	0.00617717	0.823804
chr12.91902783.91904020	3.19455	4.15311	4.47602	4.10017e-05	0.00617984	1.61246
chr5.115366137.115366990	3.35074	4.15636	4.47515	4.11232e-05	0.00617984	1.46742
chr8.22177660.22179622	-2.30065	4.53906	-4.46925	4.19525e-05	0.00625776	1.93732
chr1.201465833.201470260	0.908946	6.98663	4.46439	4.26478e-05	0.0063147	1.80429
chr10.72322011.72323617	1.94696	4.54775	4.45306	4.43141e-05	0.00651353	1.98128
chr1.69054726.69056247	3.55997	3.92792	4.44577	4.54204e-05	0.00662776	1.45308
chr1.46519893.46521013	-2.47397	4.32352	-4.4406	4.62205e-05	0.00669599	1.78371
chr16.67964416.67969296	0.943017	7.10403	4.42868	4.81176e-05	0.00687049	1.67089
chr3.187182770.187184116	2.35381	4.21176	4.42768	4.82809e-05	0.00687049	1.81278
chr12.6750022.6750900	5.04083	2.0823	4.42665	4.84486e-05	0.00687049	0.722799
chr6.142400007.142401263	1.69092	4.80557	4.41487	5.04119e-05	0.00706108	1.865
chr3.195187195.195188732	1.69759	5.16207	4.4136	5.0628e-05	0.00706108	1.86015
chr6.36386392.36388180	2.91	3.95175	4.41233	5.08446e-05	0.00706108	1.6265
chr18.3652371.3654696	1.38653	5.546	4.3898	5.48507e-05	0.00756527	1.75066
chr1.16148399.16156958	0.760663	7.91025	4.38683	5.5402e-05	0.00758932	1.40455
chr10.88990069.88991746	1.60383	5.12284	4.38308	5.61039e-05	0.00762147	1.768
chr6.154922988.154924126	2.85687	3.58382	4.38155	5.63936e-05	0.00762147	1.48024
chr12.31732784.31733764	1.99864	4.29974	4.36903	5.88156e-05	0.0078958	1.71336
chr8.93990600.93991802	2.53587	4.06398	4.35878	6.08736e-05	0.00811795	1.50132
chr1.180559709.180563984	1.01185	7.0657	4.35359	6.19421e-05	0.00815565	1.44975
chr3.42822796.42823951	1.70779	4.78604	4.35347	6.19662e-05	0.00815565	1.67533
chr11.67583493.67586964	1.10061	6.19507	4.34932	6.28343e-05	0.0082162	1.54371
chr11.12065415.12068168	1.22922	6.17051	4.33851	6.51515e-05	0.0083625	1.53168
chr12.6166909.6168515	1.28853	5.29595	4.33842	6.51694e-05	0.0083625	1.5758
chr3.46858051.46865588	-1.07759	7.29382	-4.33767	6.5335e-05	0.0083625	1.32884
chr18.39946423.39947546	1.99372	5.07007	4.33639	6.56143e-05	0.0083625	1.60951
chr3.186095287.186098538	1.42863	5.36183	4.33392	6.6159e-05	0.00837889	1.60108
chr6.129490371.129491669	2.07116	4.1822	4.33126	6.67511e-05	0.00840105	1.55695
chrX.41192563.41193935	2.28532	4.09429	4.32348	6.8509e-05	0.00856873	1.51676
chr10.59336436.59338144	1.49986	5.22103	4.31601	7.02413e-05	0.00873116	1.53705
chr15.67104990.67108150	1.14189	6.01254	4.31356	7.08195e-05	0.00874903	1.46561
chr12.89350516.89355760	0.884033	7.49721	4.31171	7.12574e-05	0.00874946	1.2618
chr5.54517296.54521596	1.03297	6.21552	4.30948	7.17896e-05	0.00876137	1.40754
chr8.143942033.143946881	-1.09536	6.34459	-4.30051	7.39712e-05	0.00892311	1.37811
chr12.88558811.88560204	2.10992	4.23992	4.30039	7.4001e-05	0.00892311	1.49195
chr6.40996245.40997905	1.71127	5.07148	4.29805	7.45825e-05	0.0089397	1.50043
chr19.47225840.47233018	0.831554	7.88128	4.2891	7.68407e-05	0.0091171	1.09005
chr1.208212804.208214761	1.62795	4.63269	4.2886	7.69681e-05	0.0091171	1.47963
chr11.123473929.123475177	2.1675	4.12828	4.27947	7.93449e-05	0.00934367	1.37985
chr7.21579309.21580936	2.00233	4.11503	4.27212	8.13088e-05	0.00951928	1.40977
chr5.34608400.34610708	1.39224	5.44204	4.27031	8.18003e-05	0.00952146	1.39898
chr17.28710440.28712013	-1.69197	5.16924	-4.26715	8.26662e-05	0.00953784	1.41737
chr17.79831570.79833098	-2.19212	4.30295	-4.26634	8.28883e-05	0.00953784	1.35487
chr8.92007589.92009115	2.61656	4.50058	4.25888	8.49684e-05	0.00967471	1.17068
chr19.46131501.46134931	1.03894	6.84401	4.25788	8.52514e-05	0.00967471	1.1594
chr19.48954068.48956531	1.09589	6.38827	4.25588	8.58213e-05	0.00967471	1.24642
chr10.13757609.13759148	1.7604	4.67475	4.25303	8.66382e-05	0.00967471	1.37546
chr2.237314657.237316366	-1.44175	5.20194	-4.25105	8.72077e-05	0.00967471	1.35339
chr15.73165268.73166446	2.9503	3.48105	4.25089	8.72548e-05	0.00967471	1.04374
chr12.80777205.80778887	1.82052	4.34978	4.25025	8.74409e-05	0.00967471	1.36423
chr13.99150673.99152172	1.83308	4.44973	4.23996	9.04777e-05	0.00995601	1.3353
chr6.13354010.13356304	1.19759	5.62136	4.23644	9.15416e-05	0.0100138	1.24254
chr2.231665032.231667716	-0.986586	6.39106	-4.23494	9.19975e-05	0.0100138	1.14626
chr20.19992950.19994667	1.21843	5.88748	4.23191	9.29238e-05	0.0100603	1.20397
chrX.3814358.3816311	-2.01553	4.70529	-4.22235	9.59142e-05	0.0103285	1.2747
chr14.23399910.23413104	-1.16703	7.46333	-4.21221	9.91893e-05	0.0105873	0.920335
chr11.128210145.128210831	2.47408	4.42815	4.21166	9.93697e-05	0.0105873	1.13386
chr12.90234096.90235046	3.8136	3.02039	4.20742	0.000100773	0.0106611	0.335268
chr18.59898893.59900950	1.35394	5.26614	4.20638	0.000101121	0.0106611	1.21216
chr7.158818221.158819560	1.36877	5.54256	4.20314	0.000102209	0.010667	1.17015
chr7.138257470.138258779	1.62679	4.87166	4.20281	0.000102321	0.010667	1.22493
chr22.27717938.27720076	1.66972	4.76026	4.2015	0.000102766	0.010667	1.20992
chr13.79837390.79838776	3.36372	3.97863	4.19481	0.000105062	0.0108494	0.706095
chr3.38532065.38534430	-1.68729	5.08581	-4.18577	0.000108242	0.0110645	1.17292
chr9.84851746.84853622	1.7613	4.93545	4.18577	0.000108244	0.0110645	1.17381
chr11.2460525.2464138	-1.26805	5.65722	-4.17872	0.000110789	0.0112646	1.05125
chr1.36203320.36204605	-1.62481	4.41528	-4.17727	0.00011132	0.0112646	1.1501
chr20.821098.821870	-4.10311	2.69518	-4.17233	0.000113148	0.0113372	0.17017
chr15.34790782.34798006	-1.05578	7.4743	-4.17229	0.000113164	0.0113372	0.813925
chr13.83941413.83942255	2.81456	3.28739	4.16957	0.00011418	0.0113494	0.842158
chr5.72065237.72068226	1.04043	6.11567	4.16896	0.000114413	0.0113494	0.970639
chr2.157246121.157247383	2.15489	4.30674	4.16624	0.000115443	0.0113954	1.05759
chrX.110382626.110384565	1.59923	4.90293	4.15966	0.000117969	0.0114789	1.08893
chr18.31041987.31043200	2.79907	3.79082	4.15961	0.000117989	0.0114789	0.776971
chr8.130903558.130905604	2.17857	4.50534	4.15959	0.000117998	0.0114789	1.04793
chr4.23728042.23729555	1.73281	4.55145	4.1558	0.000119476	0.0115668	1.08669
chr2.212153556.212154976	1.92204	4.83164	4.15311	0.000120537	0.0116137	1.07398
chr13.97222908.97224422	2.0659	4.54686	4.14704	0.000122971	0.0117701	1.01568
chr8.37521094.37522531	1.68526	4.30592	4.14585	0.000123453	0.0117701	1.05688
chr10.60427997.60429742	2.16147	4.35374	4.14471	0.000123915	0.0117701	1.031
chr1.236688392.236691210	-1.49952	5.92315	-4.13784	0.000126743	0.011901	0.965178
chr11.12085690.12088549	1.01638	6.22216	4.13728	0.000126977	0.011901	0.886836
chr1.223700410.223701980	1.3446	5.18978	4.1365	0.000127302	0.011901	0.981238
chr12.102474182.102475291	2.02236	4.72461	4.13565	0.000127657	0.011901	1.01251
chr4.121711421.121712483	1.58554	4.82512	4.13258	0.000128951	0.0119663	1.0159
chr15.39403332.39405460	1.39777	5.46457	4.12354	0.00013283	0.0122301	0.965785
chr10.60611163.60612375	1.64968	4.68098	4.12201	0.0001335	0.0122301	0.987291
chr2.160223150.160225233	2.03383	4.89283	4.12112	0.000133889	0.0122301	0.983783
chr12.76029866.76033355	0.940418	7.3392	4.12036	0.000134223	0.0122301	0.668285
chr15.75903455.75904880	1.43676	5.54702	4.11093	0.000138437	0.0125572	0.920373
chr8.112457167.112458993	1.56173	4.76311	4.10894	0.00013934	0.0125825	0.931098
chrX.129931288.129932918	-1.72658	4.79334	-4.10458	0.000141344	0.0126885	0.933547
chr5.173883810.173885740	1.58583	4.70292	4.10365	0.000141775	0.0126885	0.93109
chr10.3778907.3787106	0.79299	7.82492	4.09402	0.00014631	0.0130365	0.513832
chr8.55771341.55773890	1.11089	6.43725	4.09203	0.000147265	0.0130637	0.706481
chr1.41150610.41153209	1.47241	4.94916	4.08926	0.000148603	0.0130745	0.861233
chr18.6747828.6749278	1.61783	4.58438	4.08826	0.000149092	0.0130745	0.887442
chr9.100425951.100430071	0.897494	6.97238	4.08776	0.000149334	0.0130745	0.634658
chr10.95288452.95291840	0.998301	6.36784	4.08589	0.000150253	0.0130822	0.691221
chr12.77064827.77067020	1.49969	4.99292	4.08493	0.000150721	0.0130822	0.861561
chr16.61322779.61324314	2.82195	4.01233	4.08247	0.000151938	0.0131106	0.713846
chr14.69712069.69714445	1.33467	5.5074	4.08164	0.000152351	0.0131106	0.784862
chr5.36441047.36443931	1.28771	5.76076	4.07873	0.000153804	0.0131602	0.775568
chr2.28583109.28585188	1.25208	5.69271	4.07773	0.000154306	0.0131602	0.762642
chr22.37904674.37908116	1.10808	6.07718	4.07493	0.000155724	0.0131602	0.703193
chr1.204079985.204080741	-3.9314	3.04087	-4.07487	0.000155752	0.0131602	-0.0224855
chr14.105479062.105482707	-1.34396	5.04846	-4.074	0.000156195	0.0131602	0.777177
chr8.124271029.124272228	1.89204	4.07841	4.06757	0.000159507	0.0133227	0.817293
chr12.6612790.6614492	-1.90478	4.68601	-4.06684	0.000159887	0.0133227	0.825433
chr9.105296207.105297992	1.98909	4.48189	4.06641	0.000160108	0.0133227	0.814089
chr16.80026715.80027924	3.37578	3.60026	4.06274	0.000162039	0.0134279	0.490348
chr12.30926030.30928006	1.48661	4.89587	4.06031	0.000163323	0.0134326	0.759101
chr2.67397155.67398166	1.52969	5.14515	4.06011	0.00016343	0.0134326	0.802596
chr9.73684047.73685069	2.78313	3.44491	4.05715	0.000165016	0.0134705	0.547977
chr5.82332378.82333353	2.61555	3.60337	4.05628	0.000165481	0.0134705	0.542574
chr17.3926882.3928799	-1.31673	5.53741	-4.05469	0.000166341	0.0134705	0.727392
chr11.86558520.86560334	1.8875	4.36905	4.05427	0.000166567	0.0134705	0.787826
chr1.48006791.48008094	1.62144	4.20825	4.04765	0.000170197	0.013663	0.759033
chr10.122307311.122309270	1.25442	5.74867	4.04704	0.000170533	0.013663	0.667547
chr6.43936776.43938041	-2.06341	4.26644	-4.04623	0.000170982	0.013663	0.757804
chr11.76782831.76785315	1.24543	5.66854	4.04453	0.00017193	0.0136844	0.652723
chr1.67684393.67688175	0.843132	7.48347	4.04249	0.000173079	0.0137198	0.418453
chr18.10139794.10141211	1.82605	4.30441	4.04132	0.000173737	0.0137198	0.751971
chr8.22560891.22563092	-1.16757	5.44329	-4.03785	0.000175709	0.0138213	0.660963
chr1.180526556.180527761	1.77852	4.43669	4.03229	0.000178908	0.0138414	0.725906
chr1.234974572.234975892	2.19219	4.31828	4.0321	0.00017902	0.0138414	0.687287
chr11.20046548.20051740	0.91849	7.09776	4.03203	0.000179063	0.0138414	0.420636
chr10.107994767.107995875	3.68306	3.64292	4.03197	0.000179096	0.0138414	0.12732
chr11.70547132.70548878	1.93353	4.29281	4.03145	0.000179402	0.0138414	0.720895
chr5.56123063.56124784	1.31545	5.251	4.0261	0.000182542	0.01403	0.667768
chr7.18420599.18421939	1.98513	4.27623	4.02471	0.000183369	0.01404	0.677111
chr16.62033373.62036617	1.19367	5.54592	4.02155	0.000185256	0.0141237	0.601844
chr14.75276937.75280746	1.05292	6.48118	4.01968	0.000186387	0.0141237	0.487177
chr6.680179.681406	1.81296	4.29966	4.01938	0.000186568	0.0141237	0.687876
chr1.237186415.237188368	2.14722	4.20329	4.01674	0.000188167	0.0141915	0.664323
chr12.119369730.119371025	1.83493	4.29751	4.01402	0.000189834	0.0142638	0.672039
chr17.59782880.59787804	1.015	6.84996	4.01008	0.000192276	0.0142731	0.422982
chr6.168087532.168089279	-1.60581	4.27227	-4.0079	0.00019364	0.0142731	0.654912
chr14.23631313.23633592	1.31492	5.16457	4.00663	0.00019444	0.0142731	0.588088
chr1.85328577.85329634	2.0568	4.35012	4.00601	0.000194827	0.0142731	0.637348
chr2.132542604.132544327	2.02267	4.23436	4.00598	0.000194845	0.0142731	0.614505
chr11.17386136.17386883	-2.07305	4.07508	-4.00523	0.000195321	0.0142731	0.589652
chr5.83923913.83926757	1.10445	6.08656	4.0031	0.000196675	0.0142731	0.502362
chr5.96881494.96882442	2.23269	3.86572	4.00258	0.000197007	0.0142731	0.548116
chr18.46711043.46712778	-1.70908	4.7556	-4.00256	0.000197019	0.0142731	0.639258
chr5.85452076.85453480	1.68061	4.2582	4.00202	0.000197359	0.0142731	0.636665
chr2.37653917.37656801	1.09835	6.17906	4.0014	0.000197755	0.0142731	0.46643
chr2.190343157.190344806	1.76309	4.65315	3.9927	0.000203403	0.0145246	0.611683
chr6.152313307.152314843	1.35986	5.28775	3.99183	0.000203976	0.0145246	0.556246
chr7.81623216.81624063	3.35945	3.46774	3.99113	0.000204438	0.0145246	0.0817353
chr17.45127060.45128690	-1.25706	5.57212	-3.99085	0.000204621	0.0145246	0.528804
chr11.30740702.30741766	2.15265	4.45032	3.98966	0.000205415	0.0145246	0.528211
chr20.10282614.10283669	2.06668	4.42642	3.98943	0.000205568	0.0145246	0.58147
chr9.110015283.110016932	2.81654	3.91009	3.98621	0.000207718	0.0146252	0.436606
chr9.26261311.26262476	1.72556	4.46061	3.98494	0.000208572	0.0146342	0.584629
chr5.8828450.8830016	1.26928	5.55139	3.97873	0.000212795	0.0148786	0.506093
chr8.104072041.104074252	1.25365	5.74263	3.97483	0.000215492	0.0150151	0.473049
chr6.13912167.13913671	3.15332	3.87956	3.97288	0.000216852	0.0150577	0.230576
chr3.172313332.172317255	1.09477	5.88349	3.97173	0.000217661	0.015062	0.369506
chr12.121769248.121771773	-1.2898	5.18379	-3.97034	0.000218635	0.0150776	0.4883
chr7.33287779.33288363	4.69279	1.93989	3.96838	0.000220019	0.0151212	-0.467902
chr11.65441834.65449862	1.07857	7.14078	3.96729	0.000220799	0.0151232	0.183224
chr10.124152363.124154024	-2.93008	4.34504	-3.96359	0.000223444	0.0151994	0.330846
chr18.48920563.48923439	1.47661	4.96586	3.96341	0.000223578	0.0151994	0.488096
chr7.119733196.119734121	4.14227	3.00543	3.96258	0.000224176	0.0151994	-0.316523
chr1.50602823.50604834	2.12984	4.6441	3.95887	0.000226874	0.0152525	0.493472
chr5.173227205.173240944	0.807951	9.19716	3.95885	0.000226887	0.0152525	-0.210099
chr11.69496638.69497910	-1.82769	4.95263	-3.95838	0.000227231	0.0152525	0.513486
chr21.46128120.46129309	-2.47359	4.11119	-3.9564	0.000228683	0.015299	0.375953
chr1.171757299.171758842	1.8024	4.33851	3.9505	0.00023307	0.0155408	0.486521
chr15.95557217.95558328	3.12559	3.44807	3.94525	0.000237041	0.0157535	0.109162
chr1.45346977.45349454	1.60055	5.01589	3.94325	0.000238569	0.0158028	0.465864
chr9.136840696.136843102	-1.29265	4.90598	-3.93746	0.000243049	0.0160264	0.418108
chr16.49854428.49858052	1.22254	5.96442	3.93684	0.000243536	0.0160264	0.32494
chr3.186088213.186089588	1.74945	4.33616	3.93095	0.000248191	0.0162796	0.43308
chr10.131947790.131949088	2.84016	3.5595	3.92349	0.000254201	0.0166196	0.266713
chr17.1796405.1797983	1.57905	4.17841	3.92116	0.000256113	0.0166635	0.396411
chr5.111493793.111495395	1.87292	4.63996	3.9205	0.000256656	0.0166635	0.400722
chr1.232952329.232953489	2.10651	4.00283	3.91965	0.000257355	0.0166635	0.362166
chr7.33979415.33982164	1.31051	5.13896	3.91856	0.000258256	0.0166682	0.346949
chr3.114383528.114384527	2.18021	3.67786	3.91361	0.000262387	0.0168808	0.31066
chr4.184695137.184696532	2.11907	4.15927	3.91251	0.000263319	0.0168868	0.361924
chr2.211930825.211931906	4.41423	2.21115	3.90679	0.000268184	0.0171344	-0.443467
chr1.17568725.17570496	1.1428	5.68884	3.90598	0.000268882	0.0171344	0.242184
chr18.3260212.3264819	0.838395	7.3083	3.90415	0.000270462	0.0171807	0.0302085
chr16.69529393.69531330	1.2702	5.13739	3.90068	0.000273486	0.0172849	0.28416
chrX.30283596.30284320	2.31643	3.77741	3.89904	0.000274922	0.0172849	0.222097
chr19.13052784.13056177	-1.03246	6.19921	-3.89862	0.000275293	0.0172849	0.165056
chr1.77948776.77949491	4.23179	2.81558	3.89826	0.000275607	0.0172849	-0.468416
chr19.18156648.18157991	-1.9202	4.09993	-3.89737	0.000276394	0.0172849	0.331143
chr6.165717546.165718904	1.44309	4.94406	3.89361	0.000279735	0.0174397	0.312939
chr12.2003542.2005364	1.05627	6.1049	3.89164	0.000281505	0.0174505	0.209572
chr13.113451470.113454567	-1.39288	5.69222	-3.89136	0.000281758	0.0174505	0.264013
chr18.22184688.22187228	1.36722	5.1275	3.89053	0.000282508	0.0174505	0.269286
chr6.76707375.76708408	2.06925	3.74176	3.88849	0.000284355	0.0175109	0.280577
chr3.172129986.172131226	1.7733	4.19887	3.88745	0.000285301	0.0175156	0.306105
chr18.11980499.11982134	-1.1583	5.85882	-3.88507	0.000287477	0.0175955	0.195253
chr13.97257696.97261071	1.37314	5.60282	3.88216	0.000290161	0.017706	0.190987
chr9.124851869.124853670	-1.66649	4.43137	-3.87977	0.000292387	0.0177612	0.290186
chr2.170221448.170222948	1.66223	4.24206	3.8793	0.00029283	0.0177612	0.284299
chr2.112493216.112494571	1.8844	4.04495	3.87807	0.000293973	0.017777	0.281842
chr4.139013701.139016924	0.982921	7.1298	3.87181	0.000299912	0.0180149	-0.0578215
chr15.43879301.43881616	-1.56273	4.69673	-3.87161	0.000300102	0.0180149	0.250302
chr18.3447250.3454312	0.764938	8.03708	3.8711	0.000300592	0.0180149	-0.190591
chr9.130200443.130202117	-1.62595	4.55997	-3.8674	0.000304159	0.0181746	0.254038
chr2.177474215.177475502	2.13362	3.65941	3.86573	0.000305776	0.0182172	0.210725
chr1.27342044.27343723	1.50914	4.60277	3.86123	0.000310193	0.0183402	0.235788
chr17.28972382.28974804	-1.20123	5.47627	-3.86092	0.0003105	0.0183402	0.145368
chr2.240433132.240438741	0.835181	7.1457	3.86001	0.0003114	0.0183402	-0.141818
chr2.177260965.177265889	0.854885	7.40774	3.85791	0.00031349	0.0183402	-0.159584
chr5.151739549.151741295	1.2361	5.19865	3.85767	0.000313736	0.0183402	0.161632
chr17.57898163.57900098	-1.11022	5.86408	-3.85616	0.000315247	0.0183402	0.0838354
chr20.57437674.57444115	-0.892762	6.87277	-3.85542	0.000315992	0.0183402	-0.100981
chr15.36427918.36429129	1.54683	4.88178	3.85536	0.000316048	0.0183402	0.203273
chr10.91161468.91164908	1.07599	6.30544	3.85527	0.000316139	0.0183402	0.0219385
chr5.164335893.164336386	3.89892	2.67021	3.85447	0.000316948	0.0183402	-0.549309
chr6.26215539.26218007	-1.56041	5.02521	-3.85185	0.000319603	0.0184408	0.192485
chr11.86518746.86520184	1.86942	3.71398	3.84962	0.000321875	0.0185034	0.204329
chr1.59729698.59731969	1.49785	4.82458	3.84898	0.000322526	0.0185034	0.18316
chr6.113632215.113633205	1.81058	4.25447	3.84663	0.000324945	0.0185779	0.196199
chr20.31674364.31679766	1.01068	7.08377	3.84593	0.00032567	0.0185779	-0.114718
chr8.100237217.100239004	-1.69501	4.86556	-3.84297	0.000328755	0.0186875	0.187064
chr6.43797918.43800600	1.27914	5.5312	3.84231	0.000329446	0.0186875	0.0952894
chr16.2904015.2906145	-0.992956	6.411	-3.83991	0.000331961	0.0187773	-0.0263435
chr4.74885923.74886817	2.54812	3.15507	3.83724	0.000334794	0.0188359	0.0131501
chr5.173453182.173456299	1.13744	5.91117	3.83717	0.000334869	0.0188359	0.0214671
chr19.5127258.5130217	-1.12807	5.47153	-3.83502	0.000337165	0.0188819	0.0456348
chr5.139657630.139661993	-0.832285	6.56775	-3.83416	0.000338082	0.0188819	-0.121255
chr11.1437364.1439053	-1.7945	3.8877	-3.83349	0.000338807	0.0188819	0.160577
chr3.149299782.149300836	2.10045	4.25732	3.8329	0.000339437	0.0188819	0.144832
chr6.75271606.75273190	2.04253	4.05504	3.82637	0.000346542	0.0191897	0.134348
chr4.147831694.147832535	2.34282	3.83666	3.82607	0.000346876	0.0191897	0.00872754
chr10.114825530.114826806	1.74176	4.43272	3.82324	0.000350002	0.019263	0.131719
chr2.191844775.191845813	2.44411	3.63698	3.82311	0.000350152	0.019263	0.0402432
chr13.50528396.50530137	1.13854	6.00017	3.82193	0.000351466	0.019263	-0.0471028
chr1.1004520.1006056	-1.79803	4.33046	-3.82142	0.000352028	0.019263	0.125525
chr4.123396493.123402479	0.832935	7.15542	3.81924	0.000354472	0.0193442	-0.231839
chr7.55571302.55575156	1.22014	6.1856	3.81722	0.000356746	0.0194157	-0.0531369
chr1.39346575.39347613	1.94198	3.35553	3.81542	0.000358789	0.0194482	0.0684638
chr4.168803368.168804599	1.62028	4.48513	3.81354	0.000360928	0.0194482	0.104488
chr1.67688468.67690087	2.06653	4.02297	3.81319	0.00036133	0.0194482	0.103653
chr5.37847676.37848518	3.19575	3.02415	3.81233	0.000362319	0.0194482	-0.399009
chr3.194482914.194488226	0.884894	7.23601	3.81156	0.000363207	0.0194482	-0.251868
chr13.27402890.27404032	-1.79664	4.52031	-3.81071	0.00036418	0.0194482	0.0921336
chr15.92906151.92908644	1.44395	5.1099	3.81008	0.000364911	0.0194482	0.0441601
chr6.4351491.4353034	1.39032	4.88432	3.80986	0.000365165	0.0194482	0.0656309
chr5.67094682.67095871	1.34694	5.10744	3.8091	0.000366037	0.0194482	0.0621359
chr18.2302443.2303609	2.07157	3.91075	3.80719	0.000368263	0.0194923	0.0450531
chr8.133724502.133726028	2.05555	3.72992	3.80673	0.000368802	0.0194923	0.0607553
chr8.66123470.66125400	1.09024	5.83339	3.80094	0.00037562	0.0198007	-0.0563772
chrX.49039376.49040917	1.68292	4.53646	3.79944	0.000377403	0.0198427	0.0627523
chr11.61728409.61729667	-2.04828	4.1662	-3.7968	0.000380566	0.0199569	0.0459754
chr7.24970662.24972056	1.77134	4.23052	3.79292	0.000385256	0.0201223	0.0465312
chr9.122125252.122126718	1.13263	5.24443	3.79254	0.000385719	0.0201223	-0.0774756
chr8.29770296.29770979	2.80933	3.64857	3.79105	0.000387547	0.0201655	-0.18379
chr17.49763672.49764518	-1.86068	4.39748	-3.78953	0.00038941	0.0201711	0.0230016
chr1.29237014.29240557	1.79708	4.82543	3.78892	0.000390156	0.0201711	0.0219122
chr1.115189909.115190843	1.75069	4.47167	3.78776	0.000391596	0.0201711	0.0321844
chrX.4710235.4712091	1.58565	4.7593	3.78706	0.000392457	0.0201711	0.0105549
chr22.42696908.42700704	-1.02071	6.4559	-3.78689	0.000392664	0.0201711	-0.194295
chr2.68769085.68771786	1.55617	5.14588	3.78255	0.000398083	0.0203778	0.00437855
chr15.71251578.71252768	1.71753	4.11032	3.78205	0.000398711	0.0203778	0.0162528
chr5.149380290.149384252	-1.05943	6.24682	-3.77901	0.000402554	0.0204995	-0.256688
chr2.230793748.230794744	1.91622	3.71829	3.77851	0.00040319	0.0204995	-0.0125307
chr6.43328090.43329010	2.04663	3.94738	3.777	0.000405116	0.0204995	-0.0269928
chr11.2314484.2315677	-2.09843	3.58881	-3.77696	0.000405164	0.0204995	-0.0362602
chr7.128962457.128963524	3.5036	2.71236	3.77369	0.000409366	0.0206601	-0.538774
chr8.28272755.28274000	2.35481	3.65252	3.77106	0.000412764	0.0207498	-0.0800764
chr1.209411389.209412326	3.01862	3.4351	3.77073	0.000413203	0.0207498	-0.312941
chr7.129950876.129953106	1.00421	6.00823	3.76876	0.000415771	0.0208268	-0.204883
chr4.113559927.113561886	1.69643	5.07738	3.76606	0.000419327	0.0209528	-0.0731267
chrX.15737906.15738609	-2.26436	4.48409	-3.76213	0.000424538	0.0211168	-0.104742
chr1.116878112.116880084	1.27981	5.70213	3.76201	0.000424707	0.0211168	-0.137354
chr12.110919051.110921513	-1.8794	4.93633	-3.76056	0.000426646	0.0211498	-0.0423525
chr4.76340402.76341546	1.7553	4.579	3.75995	0.00042747	0.0211498	-0.0437738
chr10.47396332.47397085	3.93515	2.8344	3.75796	0.000430151	0.0212207	-0.748172
chr3.119642141.119644070	2.01162	4.50217	3.75732	0.000431011	0.0212207	-0.0554201
chr1.201419426.201422375	-1.11801	6.1624	-3.75549	0.000433501	0.0212869	-0.235077
chr7.47846105.47847386	1.66409	4.61188	3.75478	0.00043447	0.0212869	-0.0591669
chr12.67647494.67651508	0.779521	7.08802	3.74975	0.000441394	0.0214796	-0.414029
chr1.93661467.93663682	1.90303	4.64803	3.74956	0.000441663	0.0214796	-0.0784695
chr22.37898045.37899500	1.101	5.77788	3.74926	0.000442075	0.0214796	-0.218329
chr2.220854291.220856605	1.18244	5.57432	3.74883	0.000442669	0.0214796	-0.18423
chr14.76768097.76769234	-1.71591	4.28617	-3.74676	0.000445558	0.0215678	-0.0797045
chr15.65420216.65423494	1.11264	5.92291	3.74479	0.000448334	0.0216501	-0.277044
chr3.43758569.43760327	1.18311	5.49728	3.74339	0.000450303	0.0216932	-0.201813
chr2.26720086.26721478	-1.68024	4.61246	-3.74257	0.000451468	0.0216974	-0.0928213
chr1.84298429.84299544	1.66247	4.72615	3.7382	0.000457706	0.0219295	-0.103548
chr12.46676981.46678680	2.72928	3.58554	3.73766	0.000458476	0.0219295	-0.345844
chr15.66883114.66884294	1.44505	5.0237	3.73469	0.000462766	0.0220744	-0.135699
chr8.66112487.66115971	0.796396	7.04839	3.73405	0.000463697	0.0220744	-0.456689
chr1.180585187.180586340	2.18754	3.79919	3.7307	0.000468592	0.022147	-0.171508
chr2.201148530.201151591	1.15238	5.57278	3.73046	0.000468951	0.022147	-0.246972
chr17.57521613.57526273	1.0741	5.94591	3.72964	0.000470148	0.022147	-0.316334
chr2.88066257.88069742	-1.15507	5.91985	-3.72924	0.000470745	0.022147	-0.290803
chr5.159509701.159510829	-2.02995	4.20924	-3.72857	0.000471739	0.022147	-0.142681
chr12.6339143.6342694	0.885991	6.40056	3.72851	0.000471821	0.022147	-0.402397
chr15.88910779.88914061	0.851317	6.58267	3.7232	0.000479741	0.0224233	-0.401573
chr11.46656780.46658472	1.58054	3.96958	3.72233	0.00048104	0.0224233	-0.163566
chr11.131032703.131033793	1.51893	4.86779	3.72233	0.000481049	0.0224233	-0.172441
chr11.803428.805414	1.66866	4.63514	3.71458	0.000492857	0.0229207	-0.187979
chr2.29966206.29966802	4.19023	2.26685	3.71313	0.00049509	0.0229715	-0.860015
chr11.35617839.35620569	1.21794	5.5995	3.71117	0.000498137	0.0230105	-0.269867
chr1.42940575.42943665	0.980314	6.05575	3.71112	0.000498217	0.0230105	-0.373809
chr3.49698531.49700331	-1.32375	5.03015	-3.70967	0.00050048	0.0230353	-0.22139
chr3.191775512.191776499	3.2601	3.04584	3.70931	0.000501042	0.0230353	-0.523548
chr18.61764792.61765812	2.29742	4.23764	3.70711	0.000504497	0.0230651	-0.259112
chr17.69433506.69434743	2.21726	4.01169	3.70675	0.000505074	0.0230651	-0.274446
chr14.55270863.55272425	1.35455	4.97858	3.70672	0.000505126	0.0230651	-0.22403
chrX.69031197.69032764	1.88406	4.25765	3.70447	0.000508677	0.023127	-0.19873
chr4.122797322.122798979	1.51156	5.08868	3.70441	0.000508779	0.023127	-0.252122
chr17.44828837.44831535	1.02011	5.7905	3.70121	0.000513894	0.0232585	-0.369748
chr20.25294252.25296836	-1.42005	4.92717	-3.70115	0.00051398	0.0232585	-0.233533
chr10.101060502.101063307	-1.18739	5.76411	-3.6998	0.000516158	0.0233047	-0.332842
chr15.40469642.40472351	1.15021	6.06724	3.69842	0.000518381	0.0233526	-0.374603
chr7.106064647.106065631	2.24242	3.80984	3.69751	0.00051986	0.023367	-0.235729
chr19.40777262.40779320	-0.983827	6.05901	-3.69508	0.000523814	0.0234561	-0.41502
chr15.40069164.40069723	-3.97332	2.31406	-3.69411	0.000525404	0.0234561	-0.867686
chr19.2095692.2097210	-1.74977	4.7103	-3.69366	0.000526141	0.0234561	-0.22485
chrX.69059857.69061262	-1.67979	3.81571	-3.69344	0.000526502	0.0234561	-0.225878
chr2.219459263.219462186	-1.01986	6.01044	-3.68951	0.000533005	0.0236506	-0.440527
chr16.4535528.4538962	1.07833	6.05777	3.68905	0.000533761	0.0236506	-0.425211
chr5.126676308.126678000	1.7041	4.24306	3.68815	0.000535268	0.0236506	-0.240251
chr11.63916808.63921312	-0.915173	6.55315	-3.68796	0.000535576	0.0236506	-0.529376
chr5.57834763.57835979	1.1206	5.56052	3.68727	0.000536739	0.0236506	-0.352963
chr7.91682754.91684241	1.63965	4.72296	3.68431	0.0005417	0.0238171	-0.271637
chr12.56487446.56488554	1.53711	4.60422	3.68253	0.000544715	0.0238974	-0.266002
chr6.129146688.129147627	3.97701	3.03132	3.68174	0.000546065	0.0239046	-0.887011
chrX.31580368.31581045	2.01451	3.84292	3.67955	0.000549799	0.0240158	-0.328652
chr6.24985125.24986688	1.29197	4.68996	3.67704	0.000554107	0.0241516	-0.328752
chr8.38995720.39000778	0.793248	7.25966	3.67522	0.00055727	0.0242371	-0.630203
chr4.52050889.52052836	1.18347	5.50983	3.6722	0.000562525	0.0244129	-0.377837
chr6.48110003.48112049	1.24422	5.78423	3.66915	0.000567878	0.0245922	-0.425068
chr20.10670216.10675607	0.736367	7.29227	3.66691	0.000571847	0.0247109	-0.709825
chr16.88303709.88305048	-1.58014	4.53793	-3.66442	0.000576303	0.0248501	-0.322061
chr20.50870289.50871673	-2.06445	4.25219	-3.66252	0.000579702	0.0249433	-0.313128
chr9.13203233.13203807	3.02652	3.00228	3.65529	0.000592873	0.0254499	-0.744491
chr15.57444850.57446637	1.51676	4.70772	3.65417	0.000594941	0.0254499	-0.343181
chr16.85459821.85463843	-1.01385	6.21473	-3.65399	0.000595268	0.0254499	-0.564995
chr19.16896724.16897698	-1.73994	4.35494	-3.65311	0.000596904	0.0254658	-0.33574
chr11.106076803.106078347	-1.07542	5.90958	-3.65082	0.000601149	0.0255927	-0.460016
chrX.44974370.44976341	1.43338	5.15426	3.64894	0.000604664	0.0256572	-0.426956
chr14.77013836.77014787	-1.61038	3.9172	-3.64865	0.000605213	0.0256572	-0.347052
chr3.172856671.172857907	1.49435	4.52134	3.64715	0.000608034	0.0257226	-0.374618
chr5.126810777.126812954	1.17955	5.49622	3.64587	0.000610466	0.0257477	-0.466688
chr20.32562071.32563036	-2.58157	3.93292	-3.64549	0.000611184	0.0257477	-0.496188
chr19.41859473.41862327	1.06963	6.43725	3.64455	0.000612955	0.0257684	-0.602237
chr2.173048490.173049716	2.32235	4.14498	3.64291	0.000616081	0.0258459	-0.405524
chr8.80581201.80582026	4.26394	2.40677	3.64056	0.000620589	0.025954	-1.02577
chr10.21292749.21294401	1.16924	5.04609	3.64022	0.000621236	0.025954	-0.448846
chr4.185796939.185798223	1.46189	5.16419	3.6392	0.000623214	0.0259827	-0.442853
chr11.67562354.67564720	1.07787	5.76093	3.6356	0.000630197	0.0262196	-0.551388
chr9.137200457.137201596	-1.82104	4.71525	-3.63182	0.000637617	0.0264413	-0.391955
chr4.52640345.52641789	1.66931	3.88109	3.63155	0.000638152	0.0264413	-0.395921
chrX.40866510.40867953	1.17292	5.23587	3.63022	0.000640769	0.0264434	-0.47721
chr7.134885997.134889082	1.1159	5.85182	3.62972	0.000641773	0.0264434	-0.577804
chr1.26020302.26022739	-1.11354	5.30151	-3.62953	0.000642141	0.0264434	-0.498105
chr7.49294846.49295636	2.8076	2.98822	3.62833	0.000644524	0.0264622	-0.64483
chr2.54469119.54472754	0.970435	6.42806	3.62798	0.000645228	0.0264622	-0.620875
chr7.35003183.35004339	1.43869	5.03795	3.62613	0.000648941	0.0265604	-0.431176
chr2.227465965.227467593	1.1249	5.20121	3.62539	0.000650409	0.0265629	-0.548922
chr1.180521313.180523214	1.46213	5.28113	3.62478	0.000651639	0.0265629	-0.48971
chr1.211577274.211580153	0.9622	6.27809	3.62242	0.000656417	0.0267036	-0.670002
chr13.42695720.42696964	2.43844	3.704	3.62107	0.000659156	0.0267609	-0.479607
chr17.28282332.28283859	1.40991	5.00918	3.6169	0.000667702	0.0270534	-0.497118
chr4.85744296.85746151	1.25914	5.27803	3.61617	0.000669222	0.0270605	-0.535996
chr1.39104142.39108155	0.767051	6.67023	3.61425	0.000673196	0.0270896	-0.755495
chr17.31787971.31789117	1.89294	4.10349	3.6142	0.000673303	0.0270896	-0.445266
chr6.54255712.54256750	1.77755	4.16178	3.61387	0.000673978	0.0270896	-0.440058
chr8.126579640.126581158	1.0183	5.53374	3.61076	0.000680486	0.0272967	-0.622443
chr12.68809793.68811208	2.03783	3.93879	3.6097	0.000682714	0.0273316	-0.452351
chr20.1893362.1897441	0.781144	6.76154	3.60862	0.000684992	0.0273684	-0.792131
chr15.73328513.73331805	1.16479	5.18602	3.60707	0.000688269	0.0274449	-0.572686
chr1.150162047.150163687	-1.58311	4.647	-3.60439	0.000693991	0.0276184	-0.467435
chr14.92785387.92786642	1.57268	4.38628	3.60227	0.000698525	0.027744	-0.489154
chr15.100721519.100722638	2.29639	3.67781	3.59882	0.000706002	0.0279858	-0.57339
chr3.156614524.156616209	1.63928	4.73129	3.59773	0.000708374	0.0280246	-0.487639
chr18.58862409.58865636	0.7541	7.0694	3.59449	0.00071547	0.0282498	-0.87609
chr1.228081610.228084287	0.87363	6.08182	3.59083	0.000723591	0.0285146	-0.734433
chr17.31094411.31096276	0.945796	6.11582	3.58671	0.000732813	0.0287118	-0.740444
chr17.59755493.59757054	1.42501	4.81391	3.5857	0.0007351	0.0287118	-0.56977
chr10.91652082.91654329	1.20601	5.40232	3.58559	0.000735342	0.0287118	-0.617415
chr11.86743072.86744155	1.90699	4.10626	3.58557	0.000735386	0.0287118	-0.522062
chr11.5689616.5691289	1.78276	3.95752	3.58542	0.000735725	0.0287118	-0.517249
chr15.43893302.43894655	-1.68102	4.38899	-3.58329	0.000740569	0.0288449	-0.521831
chr8.95772839.95773707	2.62789	2.75304	3.58217	0.000743121	0.0288456	-0.645829
chr3.49355219.49356284	3.78197	2.35448	3.58092	0.000745983	0.0288456	-1.10634
chr3.29642196.29643534	1.35293	4.57517	3.58016	0.000747724	0.0288456	-0.565112
chr1.200408843.200410347	1.27276	5.29051	3.58016	0.000747726	0.0288456	-0.58962
chr17.950516.952102	-1.55235	4.91249	-3.58015	0.000747749	0.0288456	-0.567956
chr14.23426591.23429416	-1.96288	4.48526	-3.57872	0.00075104	0.0288662	-0.539961
chrX.108120786.108124246	1.06904	6.30872	3.57867	0.000751148	0.0288662	-0.789014
chr13.102707013.102708408	1.94982	3.96528	3.57476	0.000760235	0.0291597	-0.548775
chr1.85575524.85583869	0.700457	7.98637	3.57326	0.000763725	0.0292379	-1.08129
chr2.160351981.160353567	1.63257	4.67191	3.57179	0.000767191	0.0292516	-0.556318
chr17.31548551.31550782	1.09149	5.53044	3.57176	0.000767263	0.0292516	-0.727173
chr10.90050998.90052003	1.24464	4.59176	3.57126	0.00076844	0.0292516	-0.608718
chr19.1260300.1263346	-1.32379	5.35912	-3.56978	0.00077194	0.0293294	-0.601792
chr4.158809712.158811338	1.14556	5.25071	3.56574	0.000781564	0.0296391	-0.681889
chr6.13924018.13925180	1.82638	3.69555	3.56395	0.000785864	0.0297461	-0.580025
chr12.92784160.92785813	1.47279	4.80958	3.55677	0.000803333	0.0303193	-0.66089
chr9.115943626.115945209	1.50895	4.36652	3.55595	0.000805355	0.0303193	-0.613338
chr8.112673380.112674622	2.46778	3.60082	3.55472	0.000808398	0.0303193	-0.657745
chr17.17823556.17824424	-2.15954	3.92617	-3.55471	0.000808428	0.0303193	-0.634832
chr3.141367781.141369407	1.13665	5.49244	3.55428	0.000809493	0.0303193	-0.720921
chr17.39664606.39668619	-1.08593	5.83303	-3.55401	0.000810175	0.0303193	-0.757784
chr12.104286228.104289891	0.867385	6.3454	3.55345	0.000811547	0.0303193	-0.864838
chr13.102699825.102701617	1.43066	4.84604	3.55276	0.000813266	0.0303273	-0.639413
chr2.171346914.171348348	1.80039	4.68622	3.54917	0.000822256	0.0306059	-0.611915
chr2.18345824.18346607	-3.76415	3.18253	-3.54844	0.000824098	0.0306178	-1.13724
chr17.7280495.7282938	-1.27695	5.52334	-3.54748	0.000826503	0.0306506	-0.666267
chr3.46892061.46893715	-1.44162	4.59188	-3.54561	0.000831253	0.0307701	-0.667887
chr10.103675846.103677803	1.10662	5.19842	3.54408	0.000835157	0.0308579	-0.772665
chr3.48432041.48434450	1.36623	4.93394	3.54275	0.000838551	0.0309266	-0.701179
chr11.70524309.70527338	1.17732	5.13581	3.54209	0.000840253	0.0309327	-0.772997
chr16.28572357.28574071	-1.29376	5.03388	-3.53893	0.000848395	0.0311754	-0.708547
chr9.75087832.75089251	-1.6707	4.80882	-3.53757	0.000851923	0.0312192	-0.643473
chr5.150789994.150790986	2.06552	3.67681	3.53701	0.0008534	0.0312192	-0.66162
chr8.11691642.11712767	0.609382	9.86421	3.53669	0.000854236	0.0312192	-1.5863
chr10.21727519.21728522	3.81614	3.02152	3.53468	0.000859482	0.031354	-1.19734
chr22.28976821.28979400	1.17554	5.21724	3.53316	0.000863489	0.0314147	-0.766647
chr19.45455306.45456484	-1.47597	4.78812	-3.53286	0.000864266	0.0314147	-0.67676
chr13.21735845.21736802	-3.53831	3.46474	-3.53191	0.000866775	0.0314491	-1.16753
chr19.1264441.1267885	-0.989559	6.15527	-3.53031	0.000871028	0.0315296	-0.887381
chr8.143840544.143841333	-3.19072	3.74746	-3.5299	0.000872125	0.0315296	-1.04267
chr14.55102926.55104069	1.46917	4.66121	3.52808	0.00087697	0.0315834	-0.706451
chr11.12158354.12164924	0.763265	7.07791	3.52783	0.00087764	0.0315834	-1.09964
chr6.114016610.114018481	1.39548	4.66652	3.52758	0.00087832	0.0315834	-0.720679
chr17.50948981.50951266	0.948996	5.75903	3.52638	0.000881537	0.0316426	-0.888187
chr3.31077047.31078084	2.68849	3.48335	3.52384	0.000888374	0.0318313	-0.874285
chr5.135246099.135247624	1.96863	4.42153	3.52118	0.000895616	0.0320338	-0.69354
chr6.17863889.17865144	2.05658	3.58728	3.51729	0.000906307	0.0323587	-0.713196
chr15.99564920.99568218	0.91028	6.63784	3.51472	0.00091343	0.0325213	-1.0098
chr1.2213837.2215326	-1.66728	4.23114	-3.51448	0.00091409	0.0325213	-0.703014
chr8.100262091.100263033	2.16073	3.51319	3.51294	0.000918374	0.032616	-0.733997
chr1.2135035.2136217	-1.69969	4.32446	-3.51148	0.00092248	0.0327042	-0.714169
chr18.36511452.36512742	1.71624	3.90397	3.51014	0.000926248	0.0327801	-0.714741
chr11.20057075.20058001	1.8764	3.65723	3.50871	0.000930286	0.032839	-0.72747
chr7.138245397.138246334	1.92512	3.69782	3.50839	0.000931176	0.032839	-0.728619
chr6.81759563.81760189	2.22467	3.38586	3.50774	0.000933031	0.0328469	-0.770792
chr2.229800501.229801417	3.41144	3.01542	3.50698	0.000935172	0.0328648	-1.22314
chr2.74225994.74227175	-3.42712	3.54918	-3.50607	0.000937769	0.0328987	-1.12368
chr11.65486658.65495215	0.640039	8.41801	3.50431	0.000942813	0.0330181	-1.40641
chr1.185439159.185440643	1.23687	5.05624	3.50361	0.000944829	0.0330313	-0.814599
chr3.38543250.38544561	-2.01502	3.78022	-3.50214	0.000949053	0.0331215	-0.748619
chr2.26970325.26971858	1.19582	4.87172	3.50012	0.00095489	0.0332675	-0.833446
chr8.8664449.8666229	1.72873	4.47381	3.4995	0.000956695	0.0332728	-0.74216
chr3.49357279.49359809	0.921689	5.89763	3.49826	0.000960302	0.0333407	-1.02776
chr2.46564369.46565677	-1.85759	4.53491	-3.49735	0.000962954	0.0333752	-0.748308
chr8.74250278.74251512	1.62603	4.39556	3.49634	0.000965904	0.0333768	-0.751263
chr7.1465447.1467605	-1.28078	4.80135	-3.49602	0.00096687	0.0333768	-0.817339
chr4.15000722.15005557	0.676421	7.60666	3.4954	0.000968684	0.0333768	-1.22782
chr16.87457007.87458987	1.18171	5.19824	3.49508	0.000969629	0.0333768	-0.854269
chr9.73444924.73446281	1.07756	5.41271	3.49422	0.000972162	0.0334069	-0.890296
chr19.15452142.15452653	-3.42907	2.95385	-3.48992	0.000984919	0.0337791	-1.26182
chr7.130372763.130375010	0.935274	5.96648	3.48944	0.000986348	0.0337791	-1.03916
chr2.43050864.43052677	1.69568	4.30749	3.48854	0.000989064	0.0337801	-0.773655
chrX.17547307.17548896	1.39222	4.63166	3.48831	0.000989734	0.0337801	-0.8291
chr6.125149335.125150061	3.71422	2.85258	3.48617	0.000996203	0.0339434	-1.28883
chr12.67670949.67672578	1.79926	4.54623	3.48517	0.000999225	0.0339888	-0.77976
chr19.50657912.50659379	-1.18667	5.38175	-3.48412	0.00100241	0.0340398	-0.889747
chr6.79544870.79545974	1.44252	4.13917	3.48345	0.00100445	0.0340514	-0.79377
chr16.20865438.20867110	1.09658	5.79568	3.47633	0.00102633	0.0347348	-0.993002
chr1.44799338.44804584	0.796583	6.79318	3.47288	0.00103711	0.0350079	-1.19674
chr1.214106074.214108513	-1.07631	5.32267	-3.47264	0.00103788	0.0350079	-0.94145
chr13.52414080.52415601	1.26377	5.02285	3.47021	0.00104552	0.0352067	-0.903657
chr19.37365331.37365996	2.51068	3.64188	3.46924	0.00104859	0.0352511	-0.89322
chr9.36400015.36401504	-1.17275	5.32505	-3.4669	0.00105605	0.0354429	-0.902405
chr1.111366134.111367100	2.40101	3.31887	3.46584	0.00105945	0.0354976	-0.880089
chr1.150604346.150605565	1.30947	4.86105	3.46451	0.00106371	0.0355814	-0.896762
chr3.194685785.194688165	1.11898	5.16925	3.46374	0.00106617	0.0356044	-0.96537
chr1.153525146.153527210	1.16965	5.00397	3.46043	0.00107691	0.0358967	-0.951297
chr15.38893769.38896159	1.18975	5.10741	3.45994	0.00107849	0.0358967	-0.953997
chr18.55790234.55791014	2.54646	3.43932	3.45879	0.00108223	0.0359365	-1.00176
chr2.20223243.20225867	1.1463	5.18368	3.45848	0.00108325	0.0359365	-0.994146
chr4.5710528.5711785	-1.98245	4.31422	-3.4555	0.00109304	0.0361732	-0.864769
chr8.130442271.130444239	1.06267	5.62008	3.45522	0.00109398	0.0361732	-1.02191
chr1.218660059.218661225	1.51689	4.55633	3.45387	0.00109843	0.0362607	-0.876817
chr19.5113249.5116121	-1.26922	5.44632	-3.45307	0.0011011	0.0362896	-1.04152
chr7.3955650.3956730	2.79779	2.95743	3.45069	0.00110903	0.0364911	-1.06247
chr11.64759224.64760743	-1.44625	4.45125	-3.44996	0.00111148	0.0365065	-0.893056
chr13.76521772.76522683	1.93024	3.95882	3.44947	0.00111312	0.0365065	-0.882546
chr8.67342184.67344788	0.976118	5.99612	3.44882	0.0011153	0.0365182	-1.07593
chr12.2084554.2085782	1.52657	4.09283	3.44752	0.00111967	0.0365999	-0.899254
chr2.28389322.28397015	0.659021	7.78248	3.44682	0.00112204	0.0365999	-1.42974
chr7.47939737.47942293	0.901628	6.06814	3.44647	0.00112324	0.0365999	-1.1491
chr1.41108569.41110376	1.69261	4.42711	3.43968	0.00114643	0.0372951	-0.916425
chr11.65495917.65510002	0.705402	9.16382	3.43804	0.00115212	0.0373933	-1.72109
chr1.150574456.150576276	1.52564	4.83247	3.43709	0.00115543	0.0373933	-0.940409
chr8.95223364.95226670	1.15936	5.46486	3.43679	0.00115646	0.0373933	-1.08292
chr7.55127648.55130351	1.24432	5.5011	3.43626	0.0011583	0.0373933	-1.01028
chr2.149648153.149649392	1.13097	5.29965	3.43614	0.00115874	0.0373933	-0.991229
chr2.88041754.88043549	1.33305	4.55482	3.43536	0.00116146	0.0373984	-0.944832
chr4.156293632.156294874	1.6417	4.35771	3.43503	0.00116261	0.0373984	-0.909432
chrX.115594025.115594994	2.00416	3.60155	3.43417	0.00116561	0.0374353	-0.911395
chr6.10718468.10719385	2.7855	3.03169	3.43157	0.00117477	0.0376117	-1.0565
chr14.91508775.91511575	0.755635	7.18956	3.43139	0.00117541	0.0376117	-1.33739
chr2.676101.677833	-0.869745	6.31957	-3.43102	0.00117671	0.0376117	-1.19994
chr14.85436869.85437902	1.77381	3.96618	3.42668	0.00119217	0.0380329	-0.930645
chr1.10744722.10746245	1.979	4.10679	3.42626	0.00119366	0.0380329	-0.93694
chr12.124500075.124501594	-3.04154	4.42421	-3.42239	0.00120763	0.0384172	-1.15607
chr17.31071680.31072757	2.70165	3.61168	3.42161	0.00121045	0.0384462	-1.05802
chr6.100880017.100881835	1.12089	5.37356	3.42103	0.00121259	0.0384534	-1.0632
chr15.52076698.52077970	1.85256	3.77271	3.42028	0.0012153	0.0384786	-0.955505
chr19.5902993.5905094	-0.993529	6.37243	-3.41897	0.00122009	0.0385698	-1.24011
chr5.154682428.154683533	-1.53822	4.64255	-3.41696	0.00122747	0.0387331	-0.957455
chr7.151113331.151116832	0.762324	6.61951	3.41645	0.00122935	0.0387331	-1.33158
chr5.58462070.58462847	1.65857	3.7041	3.416	0.00123103	0.0387331	-0.96396
chr20.62371659.62372825	-1.89289	3.41372	-3.41443	0.00123682	0.0388547	-0.981689
chr7.91263563.91267797	0.900948	6.3634	3.41382	0.00123912	0.0388663	-1.27698
chr12.96362244.96363588	2.16185	3.50586	3.41173	0.00124691	0.039038	-1.01913
chr1.51636918.51637772	2.05185	3.61655	3.41131	0.00124847	0.039038	-0.998819
chr20.53828553.53830439	1.35632	5.00289	3.40967	0.00125464	0.0390859	-1.02726
chr11.12109787.12113080	0.728267	6.83151	3.40949	0.00125529	0.0390859	-1.38247
chr2.172782877.172783784	-3.44194	3.31914	-3.40935	0.00125583	0.0390859	-1.41069
chr4.14916582.14917880	1.42099	4.512	3.40783	0.00126157	0.0391692	-1.03403
chr1.23576703.23577923	1.30014	4.58328	3.40693	0.00126498	0.0391692	-1.03554
chr10.21364163.21365360	1.88106	3.94799	3.40639	0.001267	0.0391692	-0.98296
chr20.57261102.57264714	0.96479	5.65954	3.40628	0.00126742	0.0391692	-1.20403
chr20.35874620.35876691	1.25675	5.10483	3.40607	0.00126823	0.0391692	-1.04893
chr22.36461232.36462915	-1.07613	5.24955	-3.40543	0.00127065	0.0391839	-1.12069
chrX.100993965.100996083	1.48263	4.4485	3.40461	0.00127381	0.0392211	-1.01273
chr14.104084346.104086037	-1.81267	4.03395	-3.40296	0.00128009	0.0393226	-0.991134
chr7.114922127.114923554	1.21449	4.54625	3.40272	0.00128101	0.0393226	-1.05942
chr11.10657258.10660562	1.3146	5.34075	3.40067	0.00128889	0.0394814	-1.16067
chr13.72291062.72291834	3.67033	2.5129	3.39994	0.00129173	0.0394814	-1.51748
chr8.141026326.141027539	1.33267	4.69765	3.39985	0.00129206	0.0394814	-1.04459
chr16.67169898.67171241	-1.82497	3.98535	-3.39778	0.00130011	0.0396161	-1.00493
chr9.129596667.129598172	1.3085	4.68171	3.39758	0.00130088	0.0396161	-1.07102
chr12.591101.592212	-1.69114	4.03591	-3.3972	0.00130237	0.0396161	-1.0068
chr15.98896620.98897665	2.17805	3.96534	3.39651	0.00130507	0.0396384	-1.03401
chr1.3347252.3350255	-0.953885	5.81914	-3.39488	0.00131144	0.0397157	-1.29182
chr8.104199255.104200142	3.61341	2.72072	3.39485	0.00131156	0.0397157	-1.46024
chr19.14375177.14376271	-1.43376	4.39653	-3.39302	0.00131877	0.0398185	-1.05484
chr11.13207656.13209032	1.63302	3.9661	3.39298	0.00131891	0.0398185	-1.04164
chr2.88658593.88659811	1.51038	4.20148	3.3908	0.00132753	0.0400186	-1.0318
chr11.72723791.72725097	2.14499	3.23944	3.38994	0.00133096	0.0400621	-1.03054
chr1.73673569.73674773	1.744	3.92617	3.38771	0.00133985	0.0402696	-1.03046
chr19.29662245.29663423	1.20963	4.51085	3.38671	0.00134385	0.0403296	-1.09965
chr19.6372376.6373834	-1.06604	5.57261	-3.38596	0.00134685	0.0403595	-1.22487
chr3.146581881.146582683	2.71065	2.87503	3.38501	0.0013507	0.0404147	-1.19921
chr5.142713235.142713976	-3.29727	3.44305	-3.38382	0.00135552	0.0404987	-1.46825
chr3.62703248.62704045	2.95719	3.00492	3.3823	0.00136168	0.0405421	-1.34637
chr13.75787204.75787818	1.98159	3.31294	3.38191	0.00136326	0.0405421	-1.06253
chrX.110394612.110395125	3.54414	3.0168	3.38136	0.00136551	0.0405421	-1.54649
chr11.102599511.102600202	3.8251	2.93989	3.38099	0.00136699	0.0405421	-1.54355
chr4.168831038.168833883	0.99125	5.78756	3.38098	0.00136704	0.0405421	-1.28194
chr2.37196414.37197430	1.33004	4.8196	3.37928	0.00137401	0.0406888	-1.08337
chr19.506510.508155	-0.975766	5.70158	-3.375	0.00139164	0.0410508	-1.28063
chr15.67165871.67167123	2.29134	3.51032	3.37489	0.00139212	0.0410508	-1.13445
chr4.705541.706391	-1.67445	4.48561	-3.37445	0.00139392	0.0410508	-1.06432
chr11.20110787.20113338	0.900156	5.90655	3.37389	0.00139628	0.0410508	-1.31057
chr7.663322.664685	-1.81581	4.049	-3.37385	0.00139642	0.0410508	-1.06503
chr10.87860712.87865900	0.801504	7.03141	3.37296	0.00140013	0.0410999	-1.46473
chr13.33213492.33215028	1.63676	4.14937	3.37155	0.00140604	0.041213	-1.0779
chr12.110252533.110253685	-1.83979	4.01788	-3.3699	0.00141296	0.0413557	-1.07817
chr19.56132242.56133040	-3.16365	3.42296	-3.36773	0.00142212	0.0415634	-1.42123
chr8.101025831.101028245	0.840105	6.50151	3.36674	0.00142636	0.0415779	-1.40437
chr1.182962619.182963218	2.28211	3.66083	3.36664	0.00142674	0.0415779	-1.12072
chr9.133054480.133055742	-1.59241	4.31509	-3.36459	0.00143548	0.041772	-1.09486
chr1.99849510.99851263	-1.02666	6.13204	-3.36326	0.00144119	0.0418776	-1.30875
chr19.48332615.48334106	-1.32697	4.51836	-3.36259	0.00144406	0.0419005	-1.14585
chr1.201372011.201380672	-0.950596	7.6841	-3.36211	0.00144614	0.0419005	-1.65066
chr8.8385176.8387390	1.10418	5.35724	3.36084	0.00145161	0.0419282	-1.24575
chr5.168226256.168228238	1.57786	4.52975	3.36071	0.00145218	0.0419282	-1.14171
chr18.73948206.73948770	2.53761	3.13239	3.36044	0.00145334	0.0419282	-1.23031
chr17.17681221.17684263	0.858635	6.39361	3.35683	0.00146905	0.0423208	-1.4363
chr2.25294060.25295675	-1.45508	4.8348	-3.35561	0.00147439	0.0424139	-1.14303
chr4.185142439.185143936	-1.20321	5.58505	-3.35316	0.00148513	0.0425875	-1.20652
chr2.137928368.137930068	1.1752	5.30002	3.35272	0.00148711	0.0425875	-1.22077
chr10.98430695.98431730	-3.00199	3.88825	-3.35237	0.00148864	0.0425875	-1.39387
chr2.132669977.132671343	1.88385	4.11241	3.35204	0.00149009	0.0425875	-1.12074
chr8.101286984.101289122	0.981788	5.86506	3.35184	0.001491	0.0425875	-1.38095
chr13.48532252.48533492	-1.33767	5.21803	-3.35107	0.0014944	0.0425877	-1.17953
chr12.54352265.54353980	-1.87408	3.94277	-3.35046	0.0014971	0.0425877	-1.1258
chr5.74639704.74642093	1.03833	5.69758	3.35041	0.00149735	0.0425877	-1.35469
chr7.45977528.45979137	1.15453	5.30381	3.34913	0.00150305	0.0426535	-1.27726
chr8.73135049.73136995	1.16986	5.18921	3.34894	0.0015039	0.0426535	-1.23857
chr14.76958405.76962738	0.778268	6.65382	3.3465	0.00151481	0.0429027	-1.54767
chr16.4213541.4214864	1.42398	3.98975	3.34562	0.00151878	0.0429545	-1.15291
chr13.110017178.110018241	1.93317	3.84496	3.34437	0.00152442	0.0430535	-1.15057
chr4.158019790.158021728	1.10659	5.46998	3.34217	0.0015344	0.0432749	-1.28557
chr11.119891428.119892080	-2.89071	2.89351	-3.34113	0.00153915	0.043348	-1.40598
chr9.94919201.94922960	0.888825	6.08187	3.34027	0.00154306	0.0433975	-1.43543
chr2.74198421.74199699	-1.49062	4.70172	-3.33616	0.00156199	0.0438686	-1.17307
chr1.178274885.178276187	2.1384	3.75131	3.33539	0.00156557	0.0439079	-1.17745
chr1.67759803.67760644	1.54758	4.0567	3.33272	0.001578	0.044195	-1.1763
chr6.34719275.34720580	1.40907	4.48277	3.33217	0.00158057	0.0442055	-1.19893
chr17.20276309.20277294	1.65228	3.82274	3.33011	0.00159026	0.0443212	-1.17537
chr1.47796096.47797245	2.48029	3.43255	3.33003	0.00159063	0.0443212	-1.29006
chr1.112687069.112688283	1.84539	3.99918	3.32988	0.00159131	0.0443212	-1.18067
chr13.43878616.43880626	1.17956	5.346	3.32913	0.00159488	0.0443281	-1.27599
chr20.62375502.62378572	-0.976893	5.70997	-3.3289	0.00159596	0.0443281	-1.39781
chr14.23441325.23444866	-1.04737	6.61345	-3.32833	0.00159865	0.0443415	-1.52851
chr21.44709133.44710657	2.10827	3.56188	3.32726	0.00160373	0.0444214	-1.2145
chr12.26723783.26724492	2.47145	2.93498	3.32487	0.00161509	0.0446744	-1.34775
chr2.105403555.105405555	1.34106	4.92	3.3233	0.00162264	0.0447481	-1.26688
chr10.32940623.32941968	1.37388	4.26205	3.32308	0.00162366	0.0447481	-1.21892
chr10.92290536.92292696	0.901848	5.86803	3.32222	0.00162783	0.0447481	-1.4339
chr4.128386856.128388508	1.48533	4.06268	3.32146	0.00163147	0.0447481	-1.2059
chr18.21826747.21827572	-2.38264	3.68597	-3.32065	0.00163542	0.0447481	-1.32289
chr10.25068065.25068948	2.63691	3.41998	3.32027	0.00163722	0.0447481	-1.31886
chr15.40029812.40031263	-1.64751	4.44611	-3.32009	0.0016381	0.0447481	-1.20184
chr10.110398319.110399849	1.52662	4.3915	3.31977	0.00163966	0.0447481	-1.24418
chr11.76576686.76579206	-1.40525	5.05579	-3.31944	0.00164124	0.0447481	-1.27771
chr11.97201560.97202928	-1.6253	4.24819	-3.31912	0.00164279	0.0447481	-1.20925
chr17.57084542.57086610	-1.18616	5.19928	-3.31808	0.00164786	0.0447481	-1.3147
chr13.40406555.40407416	2.57071	3.17521	3.31774	0.00164955	0.0447481	-1.30046
chr5.82334157.82336794	0.859269	6.34007	3.31725	0.00165189	0.0447481	-1.49168
chr1.23557657.23559996	0.978783	5.8042	3.31663	0.00165493	0.0447481	-1.49747
chr20.48827339.48828811	-3.04293	4.0504	-3.31657	0.00165525	0.0447481	-1.47363
chr14.59305854.59307147	1.31429	4.45806	3.31633	0.00165639	0.0447481	-1.24966
chr21.20592270.20593200	3.71803	2.26592	3.3163	0.00165654	0.0447481	-1.63791
chr14.77039402.77044213	0.771567	6.73182	3.31606	0.00165775	0.0447481	-1.6156
chr10.78570276.78571369	-2.78559	3.00792	-3.31407	0.00166752	0.0448802	-1.43805
chr17.2180995.2183503	-1.05715	5.41196	-3.31312	0.00167221	0.0448802	-1.38353
chr1.44804842.44814090	0.677576	7.10765	3.31306	0.0016725	0.0448802	-1.70486
chr17.7403195.7404872	-1.24708	5.23585	-3.31233	0.00167608	0.0448802	-1.29658
chr11.121236067.121237138	1.39805	4.24713	3.31231	0.0016762	0.0448802	-1.29529
chr4.10115042.10117403	0.939918	6.02234	3.31207	0.00167737	0.0448802	-1.48024
chrX.21666333.21667315	1.85684	3.55034	3.3119	0.00167824	0.0448802	-1.22544
chr14.22976275.22983967	0.571831	8.02272	3.31101	0.00168262	0.0448857	-1.84062
chr16.88759140.88760143	-1.45764	4.07857	-3.31096	0.00168291	0.0448857	-1.24062
chr12.31584317.31586047	1.25548	5.0128	3.31003	0.00168753	0.0449226	-1.31566
chr4.76388091.76388812	1.91453	3.43342	3.30978	0.00168875	0.0449226	-1.23591
chr1.171753820.171755363	1.12386	4.75028	3.30858	0.00169476	0.0450075	-1.347
chr17.44786216.44788057	-1.20973	5.232	-3.30825	0.00169641	0.0450075	-1.33181
chr2.207676908.207677840	1.99006	3.78891	3.30777	0.00169881	0.0450117	-1.25444
chr21.29298275.29300935	0.913866	6.06808	3.30635	0.00170596	0.0451418	-1.48051
chr20.37294440.37295552	1.89199	3.84434	3.30566	0.00170943	0.0451421	-1.24756
chr3.194577665.194580289	0.897117	6.30502	3.30545	0.00171046	0.0451421	-1.58463
chr3.150742677.150744325	1.29365	4.36242	3.30441	0.00171575	0.0452227	-1.30471
chr20.44677966.44679182	1.67587	3.57863	3.30288	0.0017235	0.0453578	-1.24897
chr16.57318072.57318884	-2.01515	3.4683	-3.30246	0.00172564	0.0453578	-1.26304
chr1.36400632.36401968	-1.13592	5.20023	-3.30206	0.00172764	0.0453578	-1.34446
chr11.45157369.45159149	-0.987295	5.52508	-3.30143	0.00173086	0.0453608	-1.46094
chr20.62529478.62531208	-1.27905	4.55683	-3.30116	0.00173226	0.0453608	-1.33408
chr11.102256137.102256830	2.75705	2.80226	3.30037	0.00173628	0.0454072	-1.45001
chr7.2640714.2642007	-1.55191	4.22591	-3.29987	0.00173883	0.0454148	-1.26845
chr10.110225778.110227502	-1.27151	4.85291	-3.29871	0.00174483	0.0455124	-1.29491
chr19.56403912.56405146	-1.42739	4.95017	-3.29451	0.00176655	0.0460193	-1.27755
chr4.147173469.147174323	-3.64615	4.15224	-3.29346	0.00177197	0.046071	-1.56996
chr2.46492720.46494166	1.48214	4.08863	3.29325	0.00177311	0.046071	-1.28253
chr5.41525994.41528214	0.933325	5.85816	3.2925	0.00177703	0.0461006	-1.52191
chr9.98480694.98481474	2.95027	2.24755	3.29205	0.00177938	0.0461006	-1.55684
chr18.23452554.23454102	1.1938	5.52191	3.29172	0.00178111	0.0461006	-1.44403
chrX.108515938.108516897	1.46412	4.26848	3.28982	0.0017911	0.0462997	-1.28508
chr17.59828371.59830639	1.07593	5.61107	3.28893	0.00179577	0.0463607	-1.49662
chr16.5002777.5003586	-2.39304	3.34805	-3.28768	0.0018024	0.046437	-1.37717
chr13.40663666.40667427	0.816374	6.51406	3.2875	0.00180333	0.046437	-1.6242
chr4.106365412.106366503	2.55655	4.18628	3.28691	0.00180649	0.0464589	-1.29623
chrX.32748311.32749597	1.9685	3.89551	3.28396	0.00182222	0.0467958	-1.29743
chr13.92316962.92317630	2.93234	3.21172	3.28358	0.00182424	0.0467958	-1.52323
chr6.47669660.47670632	2.03695	3.80284	3.28178	0.00183394	0.0469847	-1.29534
chr15.58330585.58333424	0.99659	5.82303	3.28075	0.00183951	0.0470676	-1.50529
chr19.14559960.14562486	-1.29121	5.05668	-3.27907	0.00184857	0.047208	-1.40082
chr7.120793964.120794950	2.09772	3.57088	3.27809	0.00185393	0.047208	-1.313
chr9.113622490.113623968	1.09117	4.81592	3.27794	0.00185474	0.047208	-1.4392
chr7.149623108.149625093	0.999959	5.75855	3.27777	0.00185565	0.047208	-1.52474
chr6.142300611.142303258	0.879261	6.3238	3.27735	0.00185797	0.047208	-1.62396
chr6.116352379.116353178	1.89583	3.42894	3.27715	0.00185906	0.047208	-1.30901
chr1.224542688.224543835	2.5244	3.0199	3.27341	0.00187955	0.0476682	-1.44248
chr5.27315351.27316849	1.33622	5.22311	3.26878	0.00190526	0.0482249	-1.41075
chr7.100344572.100345465	1.23438	4.12731	3.2686	0.00190629	0.0482249	-1.38993
chr16.31471332.31473006	-1.39464	4.45395	-3.2671	0.00191466	0.0483759	-1.36138
chr6.7540679.7545054	0.741769	7.01603	3.26664	0.00191723	0.04838	-1.79234
chr2.8676188.8683669	0.699914	7.54051	3.265	0.00192651	0.0484909	-1.93265
chr1.228367414.228370515	-1.13121	5.63041	-3.26475	0.00192791	0.0484909	-1.5182
chr10.35447886.35448991	1.92703	3.14103	3.26458	0.00192885	0.0484909	-1.34821
chr12.19439169.19441016	1.08835	5.60089	3.26366	0.00193409	0.0485113	-1.50956
chr12.101876994.101878534	1.18681	4.80096	3.26327	0.00193629	0.0485113	-1.48838
chr10.60827908.60829003	1.68132	3.90571	3.26316	0.00193689	0.0485113	-1.34136
chr6.73570939.73571760	-3.26258	3.25847	-3.26228	0.0019419	0.0485221	-1.66837
chr10.69315838.69317034	1.93669	3.52991	3.26224	0.00194214	0.0485221	-1.34645
chr12.57095535.57097032	1.64432	4.10203	3.26146	0.00194659	0.0485731	-1.37724
chr6.37241962.37243325	1.11354	4.93064	3.26073	0.00195074	0.0486165	-1.48432
chr8.8625244.8626345	1.54786	4.31233	3.2592	0.0019595	0.0487581	-1.37264
chr2.134173232.134175673	-1.23655	5.27292	-3.25868	0.00196247	0.0487581	-1.42095
chr9.120918717.120919953	-1.23491	4.60035	-3.25847	0.00196369	0.0487581	-1.44704
chr7.47954147.47954866	2.03232	3.04469	3.25753	0.00196911	0.0487921	-1.3774
chr1.150576479.150580449	0.825675	6.73059	3.25726	0.00197065	0.0487921	-1.75801
chr19.46841281.46842632	-1.56487	3.61161	-3.256	0.00197794	0.0487921	-1.37287
chr5.168409166.168410612	2.19211	4.151	3.25516	0.00198283	0.0487921	-1.38078
chr2.195612337.195615780	0.84848	6.10369	3.25472	0.00198538	0.0487921	-1.62563
chr14.105323907.105324969	-1.59284	3.57322	-3.25444	0.00198696	0.0487921	-1.36993
chr13.94395878.94396941	-3.08086	3.09095	-3.25386	0.00199034	0.0487921	-1.60405
chr10.5071167.5072233	1.15508	4.48443	3.25386	0.00199036	0.0487921	-1.4662
chr6.166381941.166384070	-0.80704	6.12161	-3.25386	0.00199038	0.0487921	-1.67213
chr11.69351616.69353017	2.0196	3.67295	3.25364	0.00199163	0.0487921	-1.37221
chr16.58109705.58111473	-1.50007	4.67192	-3.25354	0.00199221	0.0487921	-1.38412
chr4.146274957.146276208	1.76073	3.75918	3.25295	0.00199564	0.0487921	-1.36769
chr8.134777971.134778886	1.55058	4.09928	3.2528	0.00199656	0.0487921	-1.38324
chr3.139299265.139299869	2.98643	3.13718	3.25236	0.00199912	0.0487955	-1.57263
chr3.72144279.72146203	1.42218	4.18933	3.24996	0.00201317	0.0489509	-1.39764
chr15.92803677.92804677	1.49854	4.84294	3.24978	0.00201422	0.0489509	-1.41611
chr1.21955192.21957316	1.01522	5.17028	3.24967	0.00201487	0.0489509	-1.53683
chr1.16048182.16049408	-2.27552	3.4506	-3.24962	0.00201521	0.0489509	-1.4253
chr3.197030760.197032184	1.46355	4.38238	3.24665	0.00203276	0.0491919	-1.42997
chr6.158376778.158379043	1.34202	4.58646	3.24656	0.00203331	0.0491919	-1.43661
chr1.21289346.21290468	1.43438	4.33209	3.2463	0.00203486	0.0491919	-1.42352
chr2.32804895.32806044	1.39724	4.56382	3.24629	0.0020349	0.0491919	-1.41782
chr16.85202127.85203350	-2.2856	3.9819	-3.24405	0.00204826	0.0494553	-1.41933
chr2.157257433.157258476	1.38023	4.42237	3.24278	0.00205587	0.0495798	-1.42539
chr9.97703414.97704748	1.53322	3.87177	3.24101	0.00206649	0.0497763	-1.40054
chr17.61410542.61413644	0.844466	6.05973	3.23998	0.00207271	0.0498664	-1.71318
chr2.182372265.182373396	1.10937	5.04673	3.23953	0.00207545	0.0498726	-1.54114
chr6.7528664.7529258	2.26841	3.5118	3.23846	0.00208197	0.0499697	-1.46664
chr2.237865593.237866561	1.75946	3.45584	3.23803	0.00208454	0.0499719	-1.40348
chr6.36357962.36359410	1.15077	4.74924	3.23459	0.00210556	0.0503679	-1.53475
chr6.129493241.129494148	2.04265	3.43511	3.23451	0.00210606	0.0503679	-1.42954
chr16.4216613.4220473	-1.03128	5.75975	-3.23344	0.00211268	0.0504662	-1.6368
chr10.72297676.72299408	1.06459	5.22025	3.23218	0.0021204	0.0505709	-1.61316
chr6.97963253.97963723	2.22905	3.49148	3.23164	0.00212379	0.0505709	-1.48271
chr14.49593989.49595986	-1.2752	4.57186	-3.2313	0.00212584	0.0505709	-1.47388
chr6.71367309.71368444	2.18218	3.57689	3.2311	0.00212711	0.0505709	-1.46019
chr1.18902103.18903207	-1.24787	5.17953	-3.23015	0.00213298	0.0506508	-1.53367
chr2.229445047.229446599	1.38627	4.52245	3.22901	0.00214007	0.0507593	-1.44576
chr12.10361021.10362485	1.29883	4.13457	3.22859	0.00214273	0.0507626	-1.48577
chr8.11724610.11727967	0.975452	5.65085	3.22801	0.00214636	0.0507889	-1.63545
chr14.49867718.49868770	-1.97923	4.23269	-3.22753	0.00214937	0.0508004	-1.44155
chr8.11685270.11687198	1.18215	4.61315	3.22613	0.0021581	0.0509469	-1.54176
chr22.46773676.46774704	-1.51635	4.40449	-3.22473	0.00216695	0.0510959	-1.45134
chr1.115179053.115180239	1.65365	4.53623	3.22346	0.00217499	0.0512256	-1.48328
chr2.200405446.200407373	1.09576	5.32591	3.22285	0.00217884	0.0512563	-1.61132
chr12.104218876.104220494	1.17576	4.76866	3.22128	0.00218881	0.0514307	-1.5548
chr16.70288435.70289716	-1.36712	4.87948	-3.22031	0.00219502	0.0515165	-1.48648
chr12.123149214.123151880	0.898426	5.69707	3.21813	0.00220894	0.0516551	-1.69502
chr13.37714316.37716509	1.06463	5.17178	3.21732	0.00221419	0.0516551	-1.59723
chr6.166626616.166628286	-1.02609	5.14049	-3.21683	0.00221729	0.0516551	-1.61478
chr18.63774766.63775726	2.31711	3.75785	3.21635	0.00222041	0.0516551	-1.5381
chr4.165383904.165384820	2.07045	3.82143	3.21629	0.00222084	0.0516551	-1.48294
chr17.49259881.49260841	2.02003	3.78668	3.21573	0.00222443	0.0516551	-1.46832
chr4.151322366.151325960	0.775923	6.47889	3.2155	0.00222593	0.0516551	-1.7953
chr1.20613333.20614447	-1.65386	4.17309	-3.2152	0.00222782	0.0516551	-1.46374
chr7.55132631.55135016	0.939074	6.18166	3.21518	0.002228	0.0516551	-1.79629
chr1.81874256.81875266	2.84732	3.01151	3.21511	0.00222841	0.0516551	-1.6139
chr4.67365551.67366898	2.02613	3.38921	3.215	0.00222915	0.0516551	-1.47656
chr16.70691551.70694808	-0.905131	6.11054	-3.21417	0.00223456	0.0516746	-1.7588
chr7.150967648.150972865	-0.898971	6.23009	-3.21405	0.00223529	0.0516746	-1.81553
chr16.57763142.57765216	1.21703	4.71467	3.21368	0.00223769	0.0516746	-1.58927
chr3.4994332.4997064	1.00129	5.20612	3.21189	0.0022494	0.0518857	-1.67723
chr1.172475687.172476707	1.95769	4.17731	3.20983	0.00226286	0.0521092	-1.48773
chr14.23300151.23302997	-0.856316	6.16547	-3.20962	0.00226427	0.0521092	-1.75653
chr9.131330365.131331832	-1.56258	4.55095	-3.20911	0.00226763	0.0521271	-1.49152
chr22.29993762.29995325	1.39172	4.27401	3.2078	0.00227628	0.0522663	-1.49668
chr12.5242824.5245038	-1.73935	4.68558	-3.20658	0.00228431	0.0523908	-1.48992
chrX.134684713.134685443	2.30178	2.95811	3.20598	0.00228829	0.0524209	-1.55365
chr5.34655214.34658347	0.813792	6.25145	3.2056	0.00229083	0.0524209	-1.83372
chr1.9885876.9886722	-1.94104	3.27831	-3.20517	0.00229368	0.0524265	-1.49367
chr19.1507816.1508474	-1.67859	3.76307	-3.20478	0.00229632	0.0524275	-1.48589
chr5.89011987.89012761	2.06868	3.0086	3.20405	0.00230117	0.0524786	-1.5183
chr21.38903337.38904414	1.88141	3.71027	3.20342	0.00230538	0.0524942	-1.49388
chr14.21069467.21072231	0.860863	6.04763	3.20317	0.00230706	0.0524942	-1.79198
chr18.22541521.22543023	1.12249	5.41318	3.20204	0.0023146	0.0525545	-1.66316
chr9.35996444.35997194	-1.90789	4.32256	-3.20154	0.00231799	0.0525545	-1.49469
chr14.87869150.87870580	2.03564	4.0117	3.20128	0.0023197	0.0525545	-1.4987
chr15.93829277.93830144	1.95599	3.65256	3.20122	0.00232015	0.0525545	-1.4951
chr3.156673833.156677375	0.895079	6.22968	3.19956	0.00233135	0.0527487	-1.81126
chr2.40431156.40431984	2.03773	3.18012	3.19617	0.00235435	0.0532093	-1.51945
chr10.47406148.47407630	1.15159	4.66166	3.19541	0.00235954	0.0532344	-1.6233
chr10.79136506.79140349	-0.825124	6.33287	-3.19523	0.00236074	0.0532344	-1.86351
chr12.76137459.76138222	1.81669	3.79649	3.19459	0.00236514	0.0532738	-1.50857
chr1.116415300.116416726	-1.48755	5.10704	-3.19265	0.00237844	0.0534294	-1.56097
chr2.38542076.38543483	1.53867	3.82228	3.19235	0.00238053	0.0534294	-1.51785
chr18.76686805.76688203	2.96741	3.33964	3.19137	0.00238731	0.0534294	-1.71128
chr3.52128168.52128662	1.8912	3.30994	3.19134	0.00238747	0.0534294	-1.53136
chr6.98574297.98575366	1.77929	3.67431	3.19109	0.00238924	0.0534294	-1.51706
chr6.13247727.13248839	1.61946	3.97935	3.19104	0.0023896	0.0534294	-1.52178
chr2.161122735.161124053	1.44671	4.43268	3.19087	0.00239077	0.0534294	-1.53862
chr14.100775283.100776843	-1.43611	4.42158	-3.19051	0.00239327	0.0534294	-1.61609
chrX.33160021.33160833	1.86301	3.56809	3.18958	0.00239968	0.0535132	-1.52695
chr5.81767.82877	-2.41629	3.67909	-3.18841	0.00240784	0.0536357	-1.63121
chr11.64862939.64865492	-1.2001	5.14289	-3.18801	0.00241061	0.0536381	-1.61359
chr22.25110690.25114218	0.8469	6.00357	3.18685	0.0024187	0.0536808	-1.81433
chr15.63596491.63598320	-1.32865	4.65564	-3.1868	0.00241908	0.0536808	-1.57574
chr21.33684837.33687036	1.19983	5.00284	3.18637	0.00242208	0.0536808	-1.6648
chr2.45241208.45243167	1.24368	4.98299	3.18621	0.00242319	0.0536808	-1.62941
chr5.148912527.148915724	0.957837	6.03436	3.18524	0.00243	0.0537525	-1.78881
chr16.4693100.4694439	-1.38264	4.60728	-3.18499	0.00243177	0.0537525	-1.55823
chr2.139864467.139865773	1.97197	3.4602	3.18378	0.00244029	0.0538817	-1.54305
chr22.39253188.39256338	0.844694	5.93002	3.18325	0.00244404	0.0539055	-1.81837
chr5.136619760.136620720	2.75398	3.29227	3.18244	0.00244977	0.0539726	-1.78506
chr5.149805589.149806752	1.04371	4.86572	3.18206	0.00245247	0.0539731	-1.69112
chr2.219509479.219510373	-2.52981	3.29351	-3.18058	0.00246296	0.0541449	-1.69098
chr8.47513324.47514424	1.15869	4.76089	3.18015	0.002466	0.0541526	-1.67582
chr11.47415381.47416784	-1.20442	4.87745	-3.17817	0.00248015	0.0544039	-1.66248
chr15.37045436.37046560	1.67015	3.55963	3.17688	0.0024894	0.0545445	-1.56369
chr19.38646972.38651615	0.742343	6.57853	3.17653	0.00249198	0.0545445	-1.95469
chr2.190647923.190650447	0.927611	6.03028	3.17349	0.00251394	0.0549655	-1.86218
chr15.68567068.68567748	-3.19923	2.88484	-3.17277	0.00251914	0.0550194	-1.87646
chr8.80068291.80069017	2.00154	2.89793	3.17111	0.00253126	0.0552243	-1.5865
chr6.125945290.125946770	1.51972	4.67206	3.16994	0.00253976	0.0553496	-1.63248
chr4.152264426.152266156	2.00041	3.77656	3.16955	0.00254262	0.0553522	-1.57062
chr17.50532659.50534577	-1.37869	4.52329	-3.16857	0.00254987	0.0553933	-1.60404
chr21.8419947.8420882	-1.76197	4.95322	-3.16855	0.00255001	0.0553933	-1.58855
chr3.37242790.37244929	0.871905	5.875	3.16815	0.00255293	0.055397	-1.83256
chr17.78351324.78354158	0.832804	6.2064	3.16742	0.00255832	0.055454	-1.93798
chr16.3481163.3482324	-1.88056	3.62705	-3.16698	0.00256153	0.0554641	-1.59036
chr5.138391657.138392769	-2.03939	4.03893	-3.16618	0.00256745	0.0555325	-1.58967
chr7.151686044.151688659	0.856216	6.04099	3.16547	0.00257277	0.0555878	-1.89243
chr22.27917828.27920490	0.842022	6.16727	3.16364	0.00258632	0.0558207	-1.87614
chr13.94345086.94345893	1.90321	3.65316	3.16131	0.00260376	0.056137	-1.58892
chr4.56386946.56387924	-1.47068	4.73918	-3.16075	0.00260793	0.056157	-1.60879
chr9.94866956.94868429	1.04768	4.99858	3.16044	0.00261027	0.056157	-1.74443
chr13.44713782.44714879	1.89519	3.21575	3.15914	0.00262011	0.0562619	-1.60553
chr5.5325842.5326906	-2.42808	3.1601	-3.15905	0.00262073	0.0562619	-1.68103
chr9.6014340.6015933	1.12461	5.10788	3.15701	0.00263618	0.0564752	-1.70859
chr19.24033172.24034622	-0.973926	5.6685	-3.157	0.00263628	0.0564752	-1.78843
chr4.24140165.24141490	1.34506	3.85469	3.15623	0.00264209	0.0565397	-1.66608
chr4.139418933.139420178	1.69736	3.58179	3.15377	0.0026609	0.0568817	-1.6073
chr5.19322536.19323334	1.89027	4.15119	3.15264	0.00266956	0.0570062	-1.60932
chr14.65005390.65006002	2.66506	2.55986	3.15164	0.00267722	0.0570832	-1.71987
chr11.20054816.20056747	1.1474	4.90124	3.15143	0.00267883	0.0570832	-1.76256
chr6.106097906.106099891	2.10906	4.20589	3.15069	0.00268457	0.0571451	-1.62517
chr3.153614211.153615244	1.60044	4.24097	3.14825	0.00270344	0.0574858	-1.63498
chr18.3665378.3666860	1.21869	4.55773	3.14784	0.00270661	0.0574926	-1.73956
chr13.111252086.111253236	-2.23196	4.17025	-3.14657	0.00271654	0.0575204	-1.67776
chr10.50990474.50994139	1.00839	5.92634	3.14635	0.00271823	0.0575204	-1.91396
chr18.57833437.57834102	2.34235	3.3016	3.14627	0.00271883	0.0575204	-1.70507
chr6.17012308.17014181	1.20043	4.94301	3.14621	0.00271934	0.0575204	-1.70287
chr20.45828260.45829217	-1.83986	3.57143	-3.14543	0.00272542	0.0575885	-1.63174
chr6.62998809.63000284	0.883557	5.76588	3.14439	0.0027336	0.0576714	-1.87862
chr10.122264029.122265159	1.49721	4.18344	3.1442	0.00273507	0.0576714	-1.6422
chr4.140652656.140654789	1.17431	5.13208	3.14371	0.00273895	0.0576766	-1.7658
chr18.12307228.12311008	0.784882	6.45212	3.14297	0.00274478	0.0576766	-1.99394
chr7.143904443.143905711	-2.05843	4.17924	-3.1429	0.00274527	0.0576766	-1.64867
chr9.131382528.131384000	-1.29136	4.84769	-3.14271	0.00274678	0.0576766	-1.68876
chrX.125492343.125493619	1.36413	4.44518	3.142	0.00275244	0.0577352	-1.69828
chr6.44308643.44309630	1.58495	4.06451	3.14129	0.00275803	0.0577924	-1.65125
chr6.37017615.37018736	1.43539	4.40204	3.14084	0.0027616	0.057807	-1.69507
chr2.54639277.54641176	1.3217	4.31474	3.13995	0.00276867	0.0578948	-1.72881
chr14.25006684.25008072	1.37861	4.9719	3.13816	0.00278286	0.0581311	-1.69017
chr3.122969504.122970548	-2.02259	3.53437	-3.13714	0.00279107	0.0581912	-1.67909
chr16.70696823.70698058	-1.64155	4.02434	-3.13708	0.00279151	0.0581912	-1.6486
chr11.61297332.61298425	2.49878	2.7218	3.13651	0.00279606	0.0582186	-1.77639
chr11.4607647.4608651	-1.49848	4.6252	-3.1362	0.00279861	0.0582186	-1.6525
chr5.14142347.14146846	0.674339	7.0219	3.13503	0.00280802	0.0583541	-2.13224
chr2.228378148.228379667	-1.66743	4.4187	-3.13451	0.00281221	0.0583809	-1.65731
chr22.24583425.24585044	-1.37174	4.76122	-3.13392	0.00281694	0.0584106	-1.70015
chr15.40295409.40296586	-2.42542	3.40106	-3.13317	0.00282296	0.0584106	-1.72789
chr6.24743086.24743861	1.6219	3.40041	3.1329	0.00282518	0.0584106	-1.65773
chr21.44021289.44021862	-3.16464	2.3665	-3.13289	0.00282524	0.0584106	-1.97037
chr19.11088856.11092569	0.764155	6.35099	3.13176	0.00283446	0.058541	-2.00354
chr2.126187368.126188443	1.84432	3.77677	3.13045	0.0028451	0.0586387	-1.66529
chr8.26265566.26266286	2.33547	3.19949	3.12981	0.00285028	0.0586387	-1.71436
chr12.116358851.116359474	-1.8467	3.3606	-3.12981	0.0028503	0.0586387	-1.66403
chr21.26390076.26391359	1.67003	3.71443	3.12966	0.00285154	0.0586387	-1.67162
chr2.231179462.231180528	1.6508	3.54462	3.12916	0.00285565	0.0586387	-1.66524
chr14.23077974.23079337	2.02814	3.79766	3.12805	0.00286471	0.0586387	-1.67208
chr11.78039843.78040913	2.02295	3.31929	3.128	0.00286511	0.0586387	-1.66938
chr6.21593435.21597225	0.818318	6.40145	3.12797	0.0028654	0.0586387	-2.08846
chr7.137507961.137511821	1.05092	5.70264	3.12797	0.0028654	0.0586387	-1.87615
chr7.139456845.139457954	1.79143	4.2762	3.12739	0.00287015	0.0586763	-1.67405
chr17.17755047.17755899	-1.97452	3.79864	-3.12658	0.00287675	0.058709	-1.68636
chr2.234951238.234955250	0.74527	6.2603	3.12648	0.00287758	0.058709	-2.03872
chr2.85771800.85775323	-1.15227	5.71254	-3.12595	0.002882	0.0587396	-1.85147
chr10.127033606.127034702	1.93943	3.31452	3.1253	0.00288735	0.0587893	-1.68117
chr9.96416755.96421530	0.748365	7.13856	3.12462	0.002893	0.0588422	-2.13353
chr1.147170379.147171024	2.99612	2.31709	3.12428	0.0028958	0.0588422	-1.97311
chr9.129173610.129178764	0.653014	6.99437	3.12371	0.00290053	0.0588791	-2.18547
chr6.111481402.111485169	0.729057	6.8745	3.12219	0.00291313	0.0590752	-2.09871
chr13.73058424.73060259	1.10394	5.46881	3.12169	0.0029173	0.0590913	-1.86306
chr16.2673060.2673744	-1.97945	3.9481	-3.12139	0.00291979	0.0590913	-1.68845
chr8.141289963.141290825	-1.87392	3.53671	-3.12044	0.0029278	0.059189	-1.6855
chr8.20007250.20008441	-1.35042	4.72544	-3.12011	0.0029305	0.059189	-1.72912
chr6.11685245.11686619	1.51826	4.01302	3.1187	0.00294239	0.0593696	-1.72901
chr20.3819811.3821123	-1.0556	5.18806	-3.11749	0.00295257	0.0595153	-1.863
chr6.2659763.2660514	2.42518	3.89427	3.11667	0.00295952	0.0595666	-1.77548
chr12.76781468.76782486	1.85772	3.60647	3.11649	0.00296103	0.0595666	-1.69955
chr3.185716649.185718877	0.887566	5.41266	3.11575	0.00296728	0.0595978	-1.94148
chr4.25862171.25863161	2.03058	3.44374	3.11548	0.00296962	0.0595978	-1.71967
chr7.157397050.157399741	-1.18793	5.27304	-3.11526	0.00297146	0.0595978	-1.85605
chr1.10456029.10457443	1.21084	4.42988	3.11397	0.00298244	0.0597587	-1.78983
chr17.50638640.50639914	1.29584	4.68563	3.11352	0.00298627	0.0597759	-1.78586
chr3.12489498.12490423	1.9181	3.83906	3.1127	0.00299329	0.0598169	-1.70643
chr10.63133072.63133995	-1.81564	4.08156	-3.11227	0.00299689	0.0598169	-1.70498
chr9.87725692.87726654	-1.2059	5.00916	-3.11223	0.00299723	0.0598169	-1.80099
chr16.84952324.84953404	-1.25221	4.46396	-3.11078	0.00300974	0.0600071	-1.77494
chr14.26775203.26776868	1.32811	4.66665	3.10962	0.00301965	0.0600544	-1.76553
chr4.24583361.24584876	0.959389	5.75574	3.1096	0.00301985	0.0600544	-1.91058
chr6.73518863.73522278	0.719666	7.01324	3.10946	0.00302106	0.0600544	-2.19162
chr4.164536245.164537518	1.32874	4.51079	3.10884	0.00302639	0.0600578	-1.76658
chrX.20514272.20515134	2.23581	3.52914	3.10875	0.0030272	0.0600578	-1.73795
chr7.143378621.143383506	0.631671	7.03885	3.10755	0.00303756	0.0602041	-2.22578
chr19.18445796.18448028	-1.2455	4.61849	-3.10668	0.00304515	0.0602952	-1.83667
chr5.112479047.112480029	1.69501	3.88187	3.1062	0.00304931	0.0603182	-1.72325
chr11.74135022.74135960	2.30975	3.43179	3.10537	0.00305656	0.0603703	-1.74489
chr12.65741061.65742908	1.3015	5.12699	3.10521	0.00305794	0.0603703	-1.86298
chr20.34875923.34877410	-0.995451	5.39909	-3.10383	0.00306998	0.0605187	-1.89741
chr5.40410240.40411716	2.20375	3.67307	3.10366	0.00307147	0.0605187	-1.7454
chr20.63853968.63855516	-1.65305	4.23136	-3.10295	0.00307766	0.0605815	-1.72683
chr1.203440241.203441461	-1.64607	4.03404	-3.1021	0.00308512	0.0606691	-1.7291
chr5.140297724.140299029	-2.21942	4.0745	-3.10172	0.00308849	0.0606761	-1.81649
chr17.57867545.57868812	1.8691	3.95022	3.09997	0.00310395	0.0609203	-1.73383
chr2.237514298.237515646	-1.35338	4.31328	-3.09942	0.00310885	0.060957	-1.78092
chr3.112085770.112088098	1.08224	5.43201	3.09866	0.0031155	0.0610195	-1.89956
chr8.100949895.100953846	0.635605	7.42564	3.09837	0.0031181	0.0610195	-2.29556
chr22.46346320.46347677	-1.73539	3.64509	-3.09775	0.0031236	0.061068	-1.73894
chr9.4297012.4300281	0.883054	5.70187	3.096	0.00313926	0.0613146	-2.01464
chr6.118902510.118903289	2.44291	2.67589	3.09526	0.00314587	0.061336	-1.87645
chr12.53625872.53626811	-0.987851	5.2883	-3.09519	0.00314645	0.061336	-1.918
chr2.30113374.30114313	2.26456	3.43421	3.09337	0.0031628	0.061595	-1.77922
chr17.1947255.1948284	-1.51643	4.17135	-3.09242	0.00317142	0.0617032	-1.76802
chr10.100285409.100287412	0.869022	5.99575	3.09137	0.00318085	0.061827	-2.06492
chr1.111747962.111749723	-1.27856	4.14137	-3.09088	0.00318532	0.0618542	-1.82535
chr4.42656285.42658096	-0.911556	5.6671	-3.09026	0.00319098	0.0619043	-1.99184
chr3.69786908.69787928	1.54293	3.70234	3.08958	0.00319711	0.0619637	-1.75984
chr19.41430793.41433900	-0.806517	5.83246	-3.08908	0.00320164	0.0619917	-2.06734
chr9.114180584.114181923	-1.33483	4.46843	-3.08845	0.00320737	0.062043	-1.81378
chr9.2620979.2624393	0.760781	6.65313	3.08701	0.00322059	0.0621294	-2.18504
chr6.83167500.83168091	2.55823	2.62065	3.08696	0.00322098	0.0621294	-1.8651
chr12.92538733.92539745	2.00677	3.37016	3.08695	0.00322109	0.0621294	-1.77435
chr4.145176514.145181538	0.701255	6.92504	3.08609	0.00322902	0.0622227	-2.20827
chr11.46695057.46698166	-1.07686	5.2803	-3.08475	0.00324132	0.0624	-1.987
chr10.104259903.104262458	1.16306	4.81274	3.08391	0.00324908	0.0624773	-1.90678
chr2.20577850.20580472	0.821798	6.20952	3.08364	0.00325154	0.0624773	-2.10652
chr4.3466094.3467880	-1.73842	3.74971	-3.08297	0.00325776	0.0625109	-1.78328
chr1.160204853.160207468	0.816181	6.13612	3.08278	0.0032595	0.0625109	-2.09852
chr3.100491959.100493017	-1.13632	5.03563	-3.08115	0.0032746	0.0627408	-1.86271
chr15.41806281.41806884	-3.07517	3.36658	-3.07833	0.00330091	0.0630299	-1.98069
chr16.88662804.88663810	-1.61773	4.24469	-3.07833	0.00330099	0.0630299	-1.78973
chr13.113177896.113180172	0.963113	5.32625	3.07832	0.003301	0.0630299	-2.00261
chr3.138608275.138609708	-1.05096	5.52998	-3.07762	0.00330762	0.0630299	-1.93844
chr17.75699903.75701294	1.22091	4.75476	3.07758	0.00330803	0.0630299	-1.92318
chr19.48492783.48493963	-1.21811	5.23083	-3.07753	0.00330847	0.0630299	-1.9338
chr3.149617623.149619520	0.946783	5.26469	3.07454	0.00333664	0.0634972	-1.98269
chr12.70609367.70610201	2.25218	2.88482	3.07426	0.0033393	0.0634972	-1.87664
chr20.11001880.11002628	2.34867	2.9075	3.0736	0.00334558	0.0635565	-1.88296
chr7.92048285.92048979	2.31137	2.79676	3.06956	0.00338411	0.0641765	-1.85209
chr10.99659207.99659978	-3.00626	3.65338	-3.06951	0.00338459	0.0641765	-2.05357
chr2.46434705.46435514	2.43875	3.0264	3.06825	0.00339669	0.0643454	-1.88162
chr6.149336053.149336881	1.58193	4.19812	3.06667	0.00341191	0.0645731	-1.82317
chr1.225940873.225942068	-1.84985	3.63708	-3.06571	0.00342117	0.0646543	-1.81561
chr17.10085991.10086872	1.75582	3.70229	3.06556	0.00342263	0.0646543	-1.81465
chr15.90557285.90558808	-1.16552	4.85402	-3.06465	0.00343142	0.0647541	-1.89975
chr15.41283419.41285364	-1.12017	5.643	-3.06396	0.0034382	0.0647541	-1.96642
chr1.202806443.202808707	0.879071	5.71369	3.06387	0.00343902	0.0647541	-2.06466
chr11.61293529.61295437	1.28993	4.51431	3.06354	0.00344228	0.0647541	-1.90477
chr6.13302597.13303300	1.83818	3.11218	3.06336	0.00344399	0.0647541	-1.81946
chr1.214439185.214440334	1.92951	3.93913	3.06261	0.00345135	0.064782	-1.82387
chr1.234699668.234700998	1.20944	4.1425	3.06255	0.00345191	0.064782	-1.91179
chr13.37868729.37871260	1.09083	5.31832	3.0619	0.00345825	0.0648406	-1.96844
chr14.20400917.20401855	3.00535	2.85734	3.06143	0.00346293	0.0648679	-1.9495
chr10.114629113.114635577	0.633017	7.35559	3.05523	0.00352418	0.0659539	-2.40943
chr12.1435626.1437547	-2.00905	4.36301	-3.05484	0.00352807	0.0659654	-1.83927
chr5.81245585.81247180	1.15777	4.65358	3.05434	0.00353306	0.0659974	-1.94041
chr7.129611039.129612821	0.895152	5.83112	3.05358	0.00354061	0.0660288	-2.1053
chr1.12618055.12620052	0.971145	5.62563	3.05339	0.00354251	0.0660288	-2.08178
chr19.19900588.19901746	-1.51709	4.33996	-3.05317	0.00354472	0.0660288	-1.8576
chr2.215460538.215461207	2.98279	2.8324	3.05286	0.00354786	0.0660288	-2.02186
chr1.3899449.3901494	-1.00149	5.78665	-3.05244	0.003552	0.0660449	-2.07982
chr11.68370172.68371638	-2.73448	3.90737	-3.05207	0.00355577	0.066054	-2.01211
chr5.173291611.173292927	1.28807	4.61743	3.05104	0.00356606	0.0661841	-1.92567
chr14.21103293.21105129	-0.897524	5.90181	-3.04991	0.00357746	0.0663346	-2.11825
chr7.64997644.65000257	1.75437	4.3661	3.04849	0.00359188	0.0663783	-1.91008
chr1.3329194.3330574	-1.76569	3.93688	-3.04843	0.00359244	0.0663783	-1.85526
chr19.46300285.46301551	-1.2068	4.15715	-3.04839	0.00359294	0.0663783	-1.96485
chr14.85439221.85441361	0.941382	5.41266	3.04838	0.00359301	0.0663783	-2.10752
chr6.17483494.17484101	-2.52251	3.12374	-3.04697	0.00360732	0.0665816	-2.01332
chr1.26064500.26068472	0.837847	6.07148	3.04472	0.00363034	0.0669023	-2.2254
chr20.31603907.31607776	0.820884	6.35185	3.04432	0.00363443	0.0669023	-2.28294
chr3.195885046.195887149	-1.30344	4.93868	-3.04429	0.00363466	0.0669023	-2.01635
chr20.32626902.32628413	-1.38621	4.40773	-3.04186	0.00365972	0.0672649	-1.9478
chr16.2250444.2252306	-1.03481	5.06196	-3.04173	0.00366104	0.0672649	-2.0148
chr10.68135544.68136712	1.56405	4.23261	3.04004	0.00367849	0.067524	-1.87673
chr2.20050363.20052827	-0.98632	5.87813	-3.03832	0.00369637	0.0676218	-2.12697
chr5.57441324.57442630	1.51939	3.862	3.03824	0.00369719	0.0676218	-1.93116
chr12.102538912.102540413	1.10944	5.23579	3.03813	0.00369843	0.0676218	-2.04632
chr11.65481171.65482507	1.14201	4.28419	3.03811	0.00369862	0.0676218	-2.00366
chr10.121332714.121333408	2.91726	3.12374	3.03792	0.00370061	0.0676218	-2.0162
chr20.31879513.31880351	-2.39743	3.66107	-3.03712	0.0037089	0.0677118	-1.91906
chr20.57468824.57471070	-1.00335	5.36146	-3.03569	0.00372387	0.0678925	-2.0884
chr3.184632696.184633714	-1.74113	3.856	-3.03525	0.00372846	0.0678925	-1.88531
chr6.43989851.43991401	-1.16718	4.9223	-3.03519	0.00372911	0.0678925	-2.00532
chr12.6751963.6754062	0.893995	6.08401	3.03489	0.00373228	0.0678925	-2.18672
chr18.29163744.29166011	1.14624	4.95906	3.03358	0.00374609	0.0680669	-2.01425
chr9.82020988.82021796	1.62627	4.13194	3.03334	0.00374863	0.0680669	-1.9105
chr1.38740336.38742183	-1.21196	5.6185	-3.03263	0.00375613	0.0681415	-2.03801
chr3.40309047.40313545	-0.819197	6.83422	-3.03172	0.00376577	0.0682027	-2.30449
chr16.89827571.89828675	-1.53054	3.83399	-3.03167	0.00376627	0.0682027	-1.90769
chr6.27251223.27252023	-2.5088	3.63939	-3.03129	0.00377028	0.0682139	-1.96136
chr5.149549364.149552131	0.71758	6.77364	3.03074	0.00377615	0.0682588	-2.33242
chr10.132420716.132422633	-1.19851	4.67129	-3.03015	0.00378246	0.0683115	-2.03129
chr4.64340247.64342342	-1.51066	4.59202	-3.02947	0.00378966	0.0683803	-1.92841
chr18.7683760.7686074	1.28417	4.71826	3.02872	0.00379762	0.0684549	-1.98301
chr13.110350553.110351187	-2.94989	2.92816	-3.02844	0.0038006	0.0684549	-2.1657
chr1.167663000.167663715	1.45079	3.95166	3.0278	0.00380751	0.0685182	-1.92745
chr10.75401018.75404716	-0.862044	5.84042	-3.02742	0.00381159	0.0685303	-2.17162
chr6.150250566.150251342	1.61662	3.28175	3.02687	0.0038175	0.0685754	-1.90382
chr6.53358546.53360057	-1.13784	5.10031	-3.02606	0.00382621	0.0686706	-1.99048
chr11.86799406.86802158	0.925598	5.59088	3.02505	0.00383709	0.0687438	-2.16902
chr1.178093153.178097577	0.70931	6.84655	3.02504	0.00383711	0.0687438	-2.36598
chr4.10084582.10085647	-1.85379	3.77464	-3.0228	0.00386143	0.0691178	-1.91292
chr20.62557344.62559611	-0.89859	5.36703	-3.02196	0.00387051	0.0692189	-2.1518
chr11.72735311.72737216	1.00757	5.2092	3.02102	0.0038807	0.0693395	-2.11428
chr11.73838277.73839071	-2.86849	3.09975	-3.02054	0.00388603	0.0693732	-2.15103
chr15.52558110.52559020	1.77199	3.23448	3.01998	0.00389206	0.0694193	-1.91938
chr1.6948481.6949728	1.7028	3.76279	3.01907	0.00390203	0.0695355	-1.92148
chr22.50562796.50563945	-1.26879	4.53604	-3.01751	0.00391918	0.0697795	-1.98902
chr9.35657047.35659709	-0.854604	6.2545	-3.01592	0.00393667	0.0700289	-2.27685
chr19.41324614.41326516	-1.14206	4.64685	-3.01557	0.00394061	0.0700371	-2.04721
chr3.50100898.50102154	1.39316	4.03947	3.01468	0.00395044	0.0701132	-1.98848
chr2.215137690.215138790	2.61973	2.98786	3.01455	0.00395186	0.0701132	-2.07571
chr9.134661515.134663729	-0.952525	5.20506	-3.01304	0.00396862	0.0703277	-2.16907
chr1.109425631.109427253	1.05832	5.60055	3.01284	0.00397093	0.0703277	-2.12752
chr7.92831806.92837455	0.639338	7.21705	3.01205	0.0039797	0.0704211	-2.48265
chr7.76291080.76292347	1.11683	4.66639	3.01038	0.00399837	0.0706893	-2.08962
chr17.78271636.78273164	1.33225	4.33269	3.00878	0.00401637	0.0709453	-2.02359
chr19.7293291.7294956	-1.06527	4.91723	-3.00782	0.00402711	0.0710674	-2.08172
chr2.47075552.47077798	0.917033	5.73122	3.00727	0.00403335	0.0710674	-2.2372
chr9.116686483.116688061	1.21999	4.85902	3.00722	0.00403387	0.0710674	-2.09327
chr1.176656116.176657534	0.810777	6.22714	3.0062	0.00404542	0.0712085	-2.34704
chr4.52824240.52826588	0.778298	6.21835	3.00567	0.00405152	0.0712537	-2.31085
chr22.27668696.27671726	-0.902773	5.75053	-3.0049	0.00406021	0.0713442	-2.24199
chr12.68781361.68782436	2.34504	2.52367	3.00348	0.00407643	0.071541	-1.99702
chr2.154289834.154290843	1.57746	3.87242	3.00329	0.00407852	0.071541	-1.96196
chr6.129500760.129502108	1.23887	4.23842	3.00205	0.00409272	0.0717276	-2.03306
chr9.133335502.133336687	-1.75346	4.30707	-3.0004	0.00411172	0.0719979	-1.9672
chrX.2928190.2929557	-1.08532	5.01232	-2.99969	0.0041199	0.0720226	-2.1282
chr6.43702508.43703211	-2.12729	3.51128	-2.99961	0.0041208	0.0720226	-1.98864
chr9.94913954.94914890	1.20132	4.31632	2.99934	0.00412386	0.0720226	-2.03306
chr6.143842503.143844122	-1.07435	5.32909	-2.99771	0.00414272	0.0722894	-2.09499
chr1.226979319.226980399	-1.19963	4.19536	-2.99682	0.00415303	0.0723996	-2.03458
chr2.29113114.29116845	0.818735	6.52988	2.99655	0.00415623	0.0723996	-2.39603
chr5.95986480.95987306	1.80517	3.35126	2.99615	0.00416085	0.0724175	-1.97489
chr16.88062318.88063540	-2.1881	3.71464	-2.99461	0.00417883	0.0726676	-2.00144
chr1.85555729.85557000	1.72819	4.1581	2.99418	0.00418384	0.072692	-1.97841
chr6.119146786.119147892	1.30292	4.14268	2.99361	0.00419052	0.0727452	-2.04048
chr12.108836887.108840506	0.680529	6.53034	2.99271	0.00420102	0.0728647	-2.41635
chr4.102687099.102688402	1.26308	4.31521	2.99059	0.00422597	0.0732207	-2.04074
chr11.13216077.13217008	1.51582	4.6007	2.99025	0.00423001	0.0732207	-2.02421
chr17.17041091.17044408	0.924777	5.9537	2.99004	0.00423245	0.0732207	-2.29425
chr22.43103469.43104841	1.24478	4.31986	2.98773	0.00425992	0.0736325	-2.07938
chr12.63445293.63445688	3.24941	1.62325	2.98723	0.00426578	0.0736707	-2.32385
chrX.19851941.19852753	1.87256	3.53254	2.98502	0.00429227	0.0740647	-2.01061
chr12.120086950.120087589	-2.05286	3.51904	-2.98429	0.00430093	0.0741506	-2.0336
chr13.73061744.73062631	2.59296	2.86813	2.98339	0.00431177	0.0742107	-2.13514
chr9.136798991.136801395	-0.934931	5.3038	-2.98339	0.00431179	0.0742107	-2.22448
chr17.21369419.21371452	-1.01005	4.84438	-2.9827	0.00432005	0.0742658	-2.18444
chr12.110892745.110893969	1.14232	4.29708	2.98251	0.00432237	0.0742658	-2.12356
chr19.55598842.55602101	0.639512	6.89406	2.98134	0.00433655	0.0744459	-2.50172
chr11.16872648.16874143	1.24967	4.38966	2.98067	0.00434467	0.0744552	-2.07228
chr12.106137135.106143050	0.52383	7.79774	2.98048	0.00434691	0.0744552	-2.70067
chr1.91601362.91602409	-1.48187	3.96602	-2.98038	0.00434818	0.0744552	-2.01547
chr22.24465320.24466506	1.39675	4.07987	2.97975	0.00435576	0.0745216	-2.06378
chr2.240387450.240388305	1.66768	3.62897	2.97838	0.00437239	0.0747427	-2.02586
chr19.5880087.5881100	-1.8015	3.70781	-2.97778	0.00437978	0.0748054	-2.01601
chr14.26596659.26598971	0.850514	5.9489	2.97728	0.0043858	0.0748448	-2.33844
chr19.3982271.3986007	0.850579	6.08629	2.97672	0.00439266	0.0748983	-2.36497
chr16.67527820.67530736	-0.904428	6.09952	-2.97301	0.00443833	0.0755909	-2.28422
chr15.60392765.60393970	1.10564	4.44558	2.97281	0.00444078	0.0755909	-2.14225
chr4.185920302.185923302	0.88415	5.8437	2.97119	0.00446081	0.0758678	-2.38788
chr7.1713131.1714683	-1.48013	4.31798	-2.97031	0.00447182	0.0759395	-2.05651
chr8.144313818.144315372	-1.35171	4.21165	-2.97025	0.00447258	0.0759395	-2.06482
chr12.122946162.122947733	1.23175	4.54975	2.96961	0.00448051	0.0759873	-2.1406
chr17.30040469.30041006	2.89125	2.70887	2.96942	0.00448294	0.0759873	-2.25091
chrX.46545139.46546888	1.28164	4.94474	2.96883	0.00449021	0.0759936	-2.14464
chr7.8283510.8285354	-2.76037	4.54253	-2.96878	0.00449086	0.0759936	-2.14109
chr3.191328371.191331174	0.869593	5.96646	2.9676	0.0045056	0.0761386	-2.33333
chr3.23864877.23865774	-1.79825	3.62798	-2.96749	0.00450699	0.0761386	-2.04524
chr10.3098904.3100280	1.30611	4.43336	2.96658	0.00451841	0.0762676	-2.14973
chr19.44741213.44742895	1.15221	5.08473	2.96623	0.00452278	0.0762773	-2.21223
chr3.48595326.48600254	0.747951	6.60732	2.96277	0.00456657	0.0769463	-2.5265
chr14.105483107.105484629	-1.5726	3.85502	-2.96237	0.00457163	0.0769463	-2.07765
chr2.223563514.223564038	2.24271	2.64646	2.96219	0.0045739	0.0769463	-2.07271
chr9.122264067.122265447	0.978349	5.14971	2.96101	0.00458896	0.077135	-2.22618
chr12.75781103.75782164	1.77669	3.59861	2.96026	0.00459851	0.0772313	-2.05577
chr1.74425647.74427154	1.25182	4.71094	2.95978	0.00460455	0.0772682	-2.19039
chr8.95800179.95801274	1.26962	4.47503	2.95912	0.00461309	0.0772956	-2.11683
chrX.49155325.49156655	-1.70367	4.13282	-2.95861	0.00461962	0.0772956	-2.06214
chr17.34980083.34981710	-1.0144	5.43306	-2.95844	0.00462177	0.0772956	-2.2455
chr19.50559589.50561057	-1.70268	3.85253	-2.95827	0.00462397	0.0772956	-2.06173
chr10.90915026.90923189	0.673967	8.14465	2.95816	0.00462538	0.0772956	-2.80972
chr15.73365095.73370944	0.661705	7.06761	2.95684	0.00464231	0.0774632	-2.6358
chr8.47474758.47475690	1.4239	3.92574	2.95664	0.00464493	0.0774632	-2.07995
chr10.68434451.68435120	2.87849	2.23394	2.95648	0.00464695	0.0774632	-2.25231
chr1.2133170.2133980	-1.39447	4.26488	-2.95477	0.0046691	0.0777059	-2.11437
chr2.207333955.207335598	0.832897	5.85917	2.95443	0.00467344	0.0777059	-2.37408
chr2.47225253.47226449	1.3146	4.18514	2.9542	0.00467645	0.0777059	-2.11909
chr2.2990748.2991964	1.59825	3.58268	2.95416	0.00467694	0.0777059	-2.07456
chr1.180631405.180633313	0.830898	6.04944	2.95339	0.00468704	0.0777778	-2.44163
chr16.20899416.20902104	0.695785	6.60543	2.95324	0.00468899	0.0777778	-2.54587
chr11.73314104.73316207	-0.904472	5.31892	-2.95244	0.00469934	0.0778853	-2.31462
chr1.100188317.100189552	-1.578	4.12438	-2.95174	0.00470844	0.077972	-2.08572
chr10.99619676.99622021	-1.02045	5.60197	-2.95048	0.00472494	0.0779856	-2.26909
chr11.65416077.65432172	0.63247	9.37782	2.95041	0.00472591	0.0779856	-3.1034
chr12.70883468.70884435	-2.74281	3.52294	-2.95034	0.00472675	0.0779856	-2.24061
chr1.31064561.31066112	0.91166	5.66979	2.95013	0.00472948	0.0779856	-2.34246
chr2.120735721.120738021	0.901732	5.29773	2.95009	0.00473001	0.0779856	-2.33545
chr5.154857016.154859018	-0.896999	5.92565	-2.9499	0.00473251	0.0779856	-2.36935
chr12.473748.475890	1.19545	4.88313	2.94939	0.00473927	0.0780332	-2.22689
chr1.112997372.112999284	-1.16755	5.07346	-2.94831	0.0047535	0.0782037	-2.23866
chr11.113854047.113855977	1.2322	4.63396	2.94792	0.00475855	0.0782102	-2.19867
chr7.150972964.150980365	-0.663116	7.40075	-2.94769	0.00476167	0.0782102	-2.74257
chr12.54389352.54391511	1.10906	4.78171	2.94618	0.00478159	0.0784236	-2.22934
chr2.218294435.218295612	1.24396	4.21651	2.94611	0.00478245	0.0784236	-2.16004
chr10.114647142.114649054	1.1261	4.78741	2.94558	0.0047895	0.0784641	-2.22485
chr1.204450355.204451504	-1.26372	4.1323	-2.94534	0.00479272	0.0784641	-2.15204
chr14.20342277.20344179	-1.0212	5.65575	-2.94343	0.00481815	0.0788084	-2.31958
chr14.77303094.77303933	1.54611	3.53172	2.94317	0.00482157	0.0788084	-2.11456
chr7.36389330.36391075	-1.27404	5.27225	-2.94284	0.004826	0.0788168	-2.20128
chr3.129230394.129230960	1.89936	2.85168	2.9425	0.00483056	0.0788274	-2.09864
chr5.52876281.52876993	1.36672	4.0037	2.94159	0.00484273	0.0789621	-2.15173
chr8.11563939.11568865	0.715772	6.5592	2.94113	0.0048489	0.0789985	-2.57089
chr10.97595689.97597367	1.05703	4.87245	2.94034	0.00485946	0.0791066	-2.27463
chr1.205313407.205314286	-1.81133	3.8779	-2.9398	0.00486683	0.0791626	-2.10294
chr3.58052110.58053290	1.51478	4.10239	2.93946	0.00487136	0.0791723	-2.12888
chr19.55461067.55462026	-1.77639	4.13745	-2.93853	0.00488385	0.0792831	-2.10812
chr11.76860631.76861771	-1.10135	4.93243	-2.93837	0.00488604	0.0792831	-2.22969
chr2.157830809.157832053	1.6249	3.67898	2.9365	0.00491131	0.0796151	-2.11022
chr8.19067637.19068084	3.04076	2.58962	2.93628	0.00491441	0.0796151	-2.3659
chr4.142379275.142380433	1.38546	4.11092	2.93563	0.00492318	0.0796929	-2.17787
chr20.3208670.3210479	0.922547	5.12229	2.93316	0.00495693	0.0801204	-2.34166
chr22.42594966.42597736	-1.0307	5.41268	-2.93286	0.00496104	0.0801204	-2.31495
chr7.128862479.128864084	0.992253	5.18215	2.93275	0.00496259	0.0801204	-2.31676
chr4.119208285.119210033	1.56433	4.30325	2.93253	0.0049655	0.0801204	-2.13271
chr7.100538751.100539467	-1.30111	4.28316	-2.93132	0.00498224	0.0803261	-2.16676
chr17.47531620.47532632	1.14043	4.46044	2.93	0.00500035	0.080426	-2.21222
chr4.20624494.20626504	1.07677	5.16848	2.92959	0.00500604	0.080426	-2.30111
chr8.93519067.93519715	2.04686	2.98778	2.92948	0.00500752	0.080426	-2.12924
chr17.50052672.50054194	1.02969	4.81655	2.92948	0.00500755	0.080426	-2.3065
chr12.47768204.47769497	1.34498	4.47262	2.92906	0.0050134	0.080426	-2.21805
chr19.7829496.7830398	-1.26284	4.44768	-2.92884	0.00501635	0.080426	-2.18382
chr18.24212833.24213559	2.40748	3.58884	2.92873	0.00501787	0.080426	-2.15455
chr2.63827527.63828503	1.54332	3.7346	2.92777	0.0050313	0.080426	-2.14506
chr17.43388298.43389565	-1.11975	4.77309	-2.92771	0.00503204	0.080426	-2.26131
chr11.75554116.75555039	-1.37947	4.13203	-2.92766	0.00503272	0.080426	-2.17036
chr5.83101385.83102909	1.16147	4.95532	2.92751	0.00503488	0.080426	-2.29619
chr10.102631656.102634686	-1.00389	5.32743	-2.9274	0.00503636	0.080426	-2.35185
chr16.30526029.30528012	-0.705059	6.32456	-2.92645	0.00504965	0.0805474	-2.52644
chr10.131981368.131982407	-2.03759	4.23231	-2.92628	0.00505196	0.0805474	-2.13811
chr12.53046430.53050305	-0.794005	6.29362	-2.9256	0.00506145	0.0806204	-2.57827
chr1.234722965.234728625	0.658177	6.88455	2.92538	0.00506455	0.0806204	-2.67557
chr1.119741977.119743020	-1.65384	3.94723	-2.92485	0.00507195	0.0806744	-2.14354
chr11.64358047.64359835	-0.931658	5.18902	-2.92389	0.00508533	0.0808235	-2.34398
chr19.19865683.19866780	-1.19943	4.52349	-2.92328	0.00509398	0.0808544	-2.23313
chr6.43495795.43497362	1.03894	5.25473	2.92318	0.00509531	0.0808544	-2.35796
chr15.66503867.66505687	0.916712	5.70162	2.92243	0.0051059	0.0809562	-2.42081
chr8.39037899.39038804	1.47338	4.03402	2.92174	0.00511563	0.0809562	-2.17833
chr7.74093219.74095495	-1.10413	4.85594	-2.92153	0.00511851	0.0809562	-2.26574
chr16.9090218.9093532	0.622717	6.99395	2.92147	0.00511948	0.0809562	-2.68247
chr5.134845629.134847044	-1.10873	5.60271	-2.9213	0.00512183	0.0809562	-2.34277
chr1.151326742.151328106	0.868408	5.38939	2.92058	0.00513202	0.0810537	-2.40418
chr6.33691350.33695248	-0.776923	6.08292	-2.91998	0.00514048	0.0811237	-2.52755
chr7.122764240.122765469	1.29652	3.75979	2.91941	0.00514856	0.0811284	-2.18375
chr22.35587305.35588869	-1.42821	4.42668	-2.91939	0.00514884	0.0811284	-2.17767
chr10.125083815.125084995	1.2949	3.97395	2.91843	0.0051625	0.0812241	-2.23911
chr5.157473329.157473962	-2.83273	3.32556	-2.9184	0.00516298	0.0812241	-2.33308
chr8.49171899.49172480	2.21079	3.14283	2.91671	0.00518704	0.0815389	-2.17824
chr17.59154117.59156091	-0.979877	5.59603	-2.91582	0.00519976	0.0816283	-2.38076
chr22.20885128.20886211	-1.09517	4.44175	-2.91574	0.00520083	0.0816283	-2.2799
chr12.6763859.6764773	-1.15106	4.48107	-2.91373	0.00522973	0.082018	-2.27736
chr1.36420913.36421485	1.42502	3.63585	2.91255	0.00524667	0.0821573	-2.20081
chr2.158060717.158061626	1.65739	3.47486	2.91255	0.00524677	0.0821573	-2.16309
chr6.160029814.160031035	-1.73953	3.90287	-2.91046	0.00527696	0.0825658	-2.16967
chr5.72427672.72428395	-2.63879	3.43222	-2.90993	0.00528463	0.0826215	-2.33355
chr3.138440052.138441105	-1.54526	3.83719	-2.90913	0.00529626	0.0826924	-2.19616
chr2.188290943.188293709	0.816404	6.01887	2.90906	0.00529737	0.0826924	-2.50148
chr1.31954549.31956968	0.808992	5.91384	2.90877	0.00530152	0.0826931	-2.55603
chr1.41006671.41007812	1.06939	4.37021	2.90844	0.00530644	0.0827008	-2.32667
chr17.21275251.21276173	-1.29728	4.23735	-2.90818	0.00531023	0.0827008	-2.21624
chr16.53054342.53056626	0.809423	5.79167	2.90778	0.00531607	0.0827233	-2.50138
chr10.70380501.70382906	-0.991254	5.06312	-2.90741	0.00532141	0.0827233	-2.37544
chr16.89149695.89150900	1.16135	4.13079	2.90723	0.005324	0.0827233	-2.30142
chr1.234745601.234747158	1.46291	4.26254	2.9038	0.00537449	0.0830903	-2.2307
chr1.210328140.210330487	1.02083	5.15382	2.90351	0.00537879	0.0830903	-2.3742
chr9.12972690.12973561	-1.8805	4.01726	-2.9034	0.00538034	0.0830903	-2.18397
chrX.12974391.12976986	0.873207	6.02684	2.90335	0.00538114	0.0830903	-2.54274
chr8.11674903.11684927	0.578475	8.9013	2.9033	0.00538192	0.0830903	-3.11021
chr11.65539932.65541431	-1.26785	4.54034	-2.90316	0.00538392	0.0830903	-2.27838
chr10.74176043.74177846	0.969416	5.23304	2.9031	0.00538483	0.0830903	-2.44893
chr2.85935441.85936793	1.14622	4.7666	2.90263	0.0053918	0.0830903	-2.3443
chr8.111397965.111398690	2.0909	3.47489	2.90244	0.00539464	0.0830903	-2.1937
chr13.109412300.109413015	-1.04616	4.68525	-2.90224	0.0053976	0.0830903	-2.35192
chr21.17527158.17528352	-1.66519	4.25053	-2.90217	0.00539852	0.0830903	-2.18442
chr2.120934158.120940151	0.613824	7.13085	2.90215	0.00539895	0.0830903	-2.80376
chr12.68041520.68043111	0.976075	5.41538	2.90199	0.00540126	0.0830903	-2.42211
chr1.52904670.52906162	-1.4698	4.0755	-2.89955	0.00543752	0.0834652	-2.20794
chr1.220654450.220656161	1.07472	4.29284	2.89932	0.00544106	0.0834652	-2.31657
chr5.67104579.67106226	1.41471	4.26266	2.89931	0.00544117	0.0834652	-2.23269
chr4.185566081.185568980	0.772892	6.08286	2.89924	0.00544221	0.0834652	-2.56549
chr7.92447304.92448645	0.997683	4.95266	2.89796	0.0054614	0.0836957	-2.36216
chr9.129080763.129082092	-1.10238	4.89995	-2.89672	0.00547989	0.0838894	-2.32738
chr12.69737970.69740129	0.791437	6.05039	2.89619	0.00548795	0.0838894	-2.58136
chr8.127793920.127796759	0.880185	5.96914	2.89618	0.00548808	0.0838894	-2.519
chr1.169113256.169114954	0.964473	5.36213	2.89601	0.0054907	0.0838894	-2.41811
chr11.61814922.61817603	-0.796414	6.11577	-2.89536	0.00550044	0.0839458	-2.57068
chr7.75937898.75938552	1.52982	3.33443	2.89512	0.00550407	0.0839458	-2.20823
chr10.63437383.63439239	1.24156	4.48988	2.89493	0.0055069	0.0839458	-2.30521
chr18.3446461.3447241	1.65265	3.57705	2.89402	0.00552067	0.0840279	-2.20894
chr13.99685883.99687610	-1.22866	4.78169	-2.89382	0.0055237	0.0840279	-2.30116
chr2.100562052.100563868	-0.796604	5.70912	-2.89375	0.0055248	0.0840279	-2.50786
chr9.34988480.34995861	-0.521363	7.45823	-2.89294	0.00553703	0.0841384	-2.86047
chr2.28527853.28529393	1.0407	4.91	2.89272	0.00554043	0.0841384	-2.39628
chr12.6550544.6556216	-0.6582	6.68817	-2.89225	0.00554759	0.0841837	-2.71157
chr8.13246472.13247550	1.71508	3.56332	2.89146	0.00555948	0.0843006	-2.20841
chr8.26448443.26450286	-0.894071	5.64151	-2.8908	0.00556961	0.0843908	-2.45834
chr5.134505978.134506439	-2.96762	2.68683	-2.88842	0.00560604	0.0848297	-2.40455
chr15.99211909.99213372	0.999021	5.14222	2.88836	0.00560701	0.0848297	-2.40438
chr1.207007033.207007977	1.44007	4.30042	2.88763	0.0056181	0.0849158	-2.24317
chr9.97167940.97168812	1.66197	3.73406	2.88738	0.00562206	0.0849158	-2.2186
chr11.94767834.94769428	1.25223	4.42632	2.88716	0.00562535	0.0849158	-2.30072
chr3.23611931.23612761	1.66452	3.5993	2.88485	0.00566105	0.0853907	-2.2288
chr8.41766356.41768107	1.21046	4.68035	2.88333	0.00568471	0.0856812	-2.38258
chr10.97549430.97551311	0.997426	5.00547	2.88306	0.00568882	0.0856812	-2.43698
chr6.41705389.41707568	-0.938699	5.19327	-2.88185	0.00570778	0.0859025	-2.45128
chr21.8233995.8234911	-1.3334	5.44762	-2.88114	0.00571885	0.0859469	-2.40125
chr17.50054948.50058306	0.7412	6.31474	2.88089	0.00572282	0.0859469	-2.68066
chr22.37894982.37897200	0.956207	4.91238	2.88076	0.00572479	0.0859469	-2.44963
chr1.41370500.41372664	-1.03256	4.64088	-2.88008	0.00573546	0.0859469	-2.40406
chr5.36202322.36203253	1.31633	4.00429	2.88008	0.0057355	0.0859469	-2.28312
chr1.205678335.205680571	0.794876	5.29446	2.87999	0.00573689	0.0859469	-2.55529
chr2.177167585.177169009	1.26919	4.87425	2.87975	0.00574061	0.0859469	-2.36007
chr18.5894148.5896464	0.946685	5.43006	2.87899	0.00575253	0.0860614	-2.487
chr5.14265704.14266450	1.81455	3.44443	2.87837	0.00576237	0.0860987	-2.23725
chr19.17336556.17338047	-1.18867	4.57604	-2.87829	0.00576357	0.0860987	-2.30685
chr1.101302588.101303384	2.24665	3.14704	2.87617	0.00579712	0.0865356	-2.25224
chr1.168112650.168113427	1.21361	4.35759	2.87498	0.00581593	0.0867522	-2.32182
chr20.50192754.50195202	1.49087	4.55736	2.87393	0.0058326	0.0869364	-2.35038
chr19.13861528.13862493	-1.10173	4.65976	-2.87314	0.00584516	0.0870592	-2.39169
chr22.32621945.32623127	-2.36427	4.58541	-2.87284	0.00584996	0.0870663	-2.26621
chr9.72361929.72366365	0.627404	7.51435	2.87115	0.00587713	0.087406	-2.86964
chr7.151688943.151691197	0.843147	5.43237	2.87049	0.00588769	0.0874984	-2.5367
chr10.71246059.71247570	1.13703	4.35524	2.87017	0.00589277	0.0875094	-2.38867
chr20.49230368.49231778	1.15301	4.30243	2.86858	0.00591847	0.0878262	-2.3862
chr1.203305103.203307907	0.680741	6.56883	2.86826	0.00592353	0.0878367	-2.75977
chr12.57093768.57094955	1.55503	3.91469	2.86609	0.00595871	0.0881711	-2.30404
chr6.43120833.43122204	1.05694	4.71365	2.86601	0.00596003	0.0881711	-2.42877
chr3.88996571.88997879	1.51396	3.93815	2.866	0.00596019	0.0881711	-2.29289
chr5.150700120.150701457	1.12247	4.66988	2.86571	0.00596497	0.0881711	-2.40077
chr6.41063035.41065098	0.960997	4.75906	2.86552	0.00596798	0.0881711	-2.47147
chr9.113572092.113573824	-1.30011	4.51464	-2.86428	0.00598825	0.0883076	-2.34856
chr1.208207329.208208252	1.5596	4.13135	2.86408	0.00599147	0.0883076	-2.28477
chr20.63845992.63847213	-1.14266	4.55028	-2.86405	0.00599192	0.0883076	-2.40692
chr12.105253766.105254664	1.65102	3.53302	2.86375	0.00599687	0.0883076	-2.2757
chr3.82100117.82101130	1.01133	4.76262	2.86334	0.00600353	0.0883076	-2.44382
chr11.79087086.79088223	-1.3021	4.29919	-2.86334	0.00600353	0.0883076	-2.32322
chr10.119025139.119026087	-2.53174	3.21548	-2.86186	0.00602783	0.0885767	-2.32128
chr3.123492115.123492566	-2.68778	2.73932	-2.86169	0.00603062	0.0885767	-2.44816
chr17.17685327.17686895	1.14387	4.63594	2.861	0.00604199	0.0886582	-2.43059
chr12.106081222.106082954	1.35135	4.40844	2.86081	0.00604502	0.0886582	-2.31325
chr2.130391279.130391885	-2.18817	3.52959	-2.86055	0.00604938	0.0886582	-2.32997
chr3.12444150.12445274	-1.50283	4.02149	-2.86023	0.00605466	0.0886711	-2.28795
chr10.124701018.124702838	-1.27774	4.90562	-2.85975	0.00606248	0.0887211	-2.3843
chr19.1855098.1855987	-1.93877	3.5708	-2.85883	0.00607775	0.0888799	-2.28066
chr8.23889752.23890929	1.59656	3.97975	2.85623	0.00612099	0.0894069	-2.29044
chr4.185793918.185796443	1.02319	5.59038	2.8561	0.00612303	0.0894069	-2.56572
chr2.219626601.219631487	-0.718567	6.60839	-2.8556	0.00613149	0.0894069	-2.74687
chr12.114443803.114445283	1.97234	3.26438	2.85559	0.00613155	0.0894069	-2.28838
chr10.76491901.76492960	1.80811	3.39112	2.85529	0.00613654	0.0894151	-2.28725
chr14.77025092.77029607	0.580851	7.41341	2.85345	0.0061674	0.0897997	-2.95092
chr13.113203939.113204613	-1.66159	3.70542	-2.85212	0.00618969	0.0900591	-2.29438
chr11.107840078.107841522	1.15704	4.63111	2.85116	0.00620596	0.0902096	-2.41072
chr10.10913897.10914809	-2.48022	4.32335	-2.85098	0.00620899	0.0902096	-2.40358
chr5.34929103.34931272	0.758369	6.49334	2.85047	0.00621762	0.0902698	-2.73997
chr7.131188342.131189229	3.43759	3.14595	2.85003	0.00622497	0.0903115	-2.483
chr11.115488076.115489417	1.54262	4.12979	2.84928	0.00623774	0.0904315	-2.33533
chr11.75030719.75032674	0.987329	4.73193	2.84825	0.00625517	0.0905776	-2.51089
chr16.77211949.77214316	0.954567	4.95125	2.84815	0.00625681	0.0905776	-2.52278
chr6.13480025.13481562	1.2266	4.90353	2.84784	0.00626211	0.0905892	-2.4764
chr10.101157742.101159020	2.13099	3.10775	2.84728	0.00627168	0.0906624	-2.30872
chr12.68610244.68613640	0.755141	6.25458	2.8442	0.00632428	0.0913573	-2.72125
chr7.14233131.14233941	2.22627	3.18627	2.8437	0.006333	0.0914177	-2.34236
chr3.24494195.24495822	1.35542	4.32908	2.84303	0.00634448	0.0915178	-2.37947
chr4.70993157.70994240	-1.31553	4.91618	-2.84201	0.00636197	0.0917044	-2.38789
chr1.156456503.156457808	-0.975304	5.48255	-2.84023	0.00639284	0.0917551	-2.54268
chr19.5679881.5681291	-0.960114	4.91366	-2.83978	0.00640059	0.0917551	-2.51915
chr15.78759794.78760768	-1.7782	3.36605	-2.83967	0.00640256	0.0917551	-2.32112
chr3.53269546.53271232	0.785204	5.93446	2.83937	0.00640778	0.0917551	-2.68834
chr19.13163002.13165627	-1.19185	4.60406	-2.83924	0.00641003	0.0917551	-2.45597
chr17.19286921.19289053	-1.20265	4.50829	-2.83909	0.0064127	0.0917551	-2.43184
chr5.57889294.57890100	1.59075	4.00031	2.83887	0.00641642	0.0917551	-2.34424
chr16.64437296.64438351	1.1597	5.11785	2.83879	0.00641787	0.0917551	-2.49459
chr14.68685035.68686327	1.4487	4.08012	2.83842	0.00642439	0.0917551	-2.36188
chr14.59277922.59278814	1.46324	4.03736	2.83819	0.0064283	0.0917551	-2.33563
chr1.43472153.43473554	1.56029	4.09481	2.83814	0.00642915	0.0917551	-2.34724
chr8.23064634.23065674	1.38749	3.61134	2.83806	0.00643054	0.0917551	-2.37957
chr7.6392919.6394088	1.18898	4.47236	2.83792	0.00643302	0.0917551	-2.48843
chr6.54193631.54194393	1.65066	3.59321	2.83787	0.00643388	0.0917551	-2.3299
chr2.69667548.69668687	1.76896	3.00478	2.83761	0.00643847	0.0917551	-2.32707
chr8.40539102.40540241	1.80049	3.28537	2.83737	0.00644255	0.0917551	-2.32562
chr8.133532934.133533939	1.65346	3.90657	2.83735	0.00644295	0.0917551	-2.32577
chr3.149340003.149340869	1.20523	4.76975	2.83662	0.00645569	0.0918715	-2.40323
chr7.116948418.116950168	-0.940885	5.22704	-2.8361	0.00646482	0.0919338	-2.53379
chr19.6216338.6219056	-1.03927	5.19425	-2.83585	0.00646919	0.0919338	-2.54377
chr15.35713431.35714218	2.15624	3.21429	2.83433	0.0064959	0.0922482	-2.36194
chr18.75127559.75128409	-1.49732	3.86376	-2.83341	0.00651214	0.0924136	-2.35937
chr8.102235579.102240060	0.729946	7.00747	2.83166	0.00654312	0.0926518	-2.90225
chr6.150267438.150268910	1.31237	4.34065	2.83164	0.00654338	0.0926518	-2.41731
chr21.46228035.46229836	-1.01238	4.97671	-2.83146	0.00654657	0.0926518	-2.52424
chr1.228963897.228964841	1.64275	3.90639	2.83085	0.00655739	0.0926518	-2.40538
chr14.23423453.23425452	-1.31615	4.08726	-2.83079	0.0065584	0.0926518	-2.43703
chr10.124157077.124157694	-2.99782	2.46818	-2.83067	0.00656063	0.0926518	-2.52392
chr21.45292163.45293893	-1.44775	4.11805	-2.83064	0.00656113	0.0926518	-2.36652
chr20.31695810.31700064	0.835337	6.19105	2.83029	0.00656743	0.0926758	-2.74217
chr4.175375477.175376441	-2.42531	3.70361	-2.82943	0.00658261	0.0928249	-2.38255
chr1.156659728.156670560	-0.581112	7.91907	-2.82909	0.00658879	0.0928471	-3.10277
chr8.143430668.143431612	-1.25013	4.52545	-2.82835	0.00660189	0.0929666	-2.44236
chr12.110928355.110929467	-1.61873	3.83386	-2.8263	0.00663858	0.0933011	-2.36024
chr18.9333791.9335391	-1.12933	5.14947	-2.82628	0.00663896	0.0933011	-2.48218
chr17.12673783.12674320	2.06536	3.17629	2.82625	0.00663954	0.0933011	-2.37137
chr4.57077696.57080057	0.781824	5.72646	2.82572	0.00664915	0.0933212	-2.68976
chrX.130837662.130838723	1.58194	3.59099	2.82565	0.00665028	0.0933212	-2.36343
chr4.1711433.1713178	-0.907985	5.87527	-2.8254	0.00665488	0.0933212	-2.63574
chr19.6744232.6745618	-1.35568	4.5007	-2.82435	0.00667373	0.0935204	-2.4254
chr12.2812294.2813903	-0.953363	5.28397	-2.82375	0.00668461	0.0936078	-2.54123
chr1.25743413.25744751	-1.26979	4.36503	-2.82159	0.00672373	0.0940902	-2.43853
chr18.47388757.47389840	1.84718	3.88776	2.82105	0.00673354	0.094162	-2.36231
chr4.24244945.24245645	-2.6948	3.33421	-2.82067	0.00674044	0.0941931	-2.50789
chr19.36053810.36055346	-0.956341	5.21589	-2.8192	0.00676733	0.0945033	-2.62459
chr22.20116561.20118230	-1.14739	4.908	-2.8181	0.00678731	0.0946833	-2.48104
chr10.97709030.97710130	-2.38546	2.98697	-2.81798	0.00678963	0.0946833	-2.42025
chr11.47214146.47216763	0.822489	5.76209	2.81747	0.00679902	0.0947487	-2.73876
chr6.158038960.158045808	0.517232	7.48666	2.81688	0.00680981	0.0947865	-3.03443
chr11.69301343.69302708	1.2606	4.45068	2.81665	0.00681407	0.0947865	-2.47542
chr3.47162812.47165485	0.680317	6.41764	2.81637	0.00681921	0.0947865	-2.81918
chr3.93969248.93970871	0.891681	4.9675	2.81605	0.0068251	0.0947865	-2.6263
chr2.218322469.218324563	-0.716006	5.94762	-2.81581	0.00682957	0.0947865	-2.75939
chr19.49155082.49156413	-0.980153	4.3509	-2.81578	0.00682997	0.0947865	-2.56949
chr12.19273555.19275027	1.30506	3.92041	2.81525	0.0068399	0.0947969	-2.43317
chr15.56242909.56245225	0.91007	5.577	2.81523	0.00684014	0.0947969	-2.69029
chr22.46546464.46549995	-0.645467	6.41482	-2.81449	0.00685382	0.0949211	-2.8799
chr18.48946893.48953577	0.603032	7.25467	2.81364	0.00686965	0.095075	-3.03056
chr6.110541923.110543306	-1.51511	4.33058	-2.8127	0.00688706	0.0951605	-2.44345
chr22.38313109.38313773	2.00591	2.75899	2.81209	0.00689841	0.0951605	-2.39158
chr6.89482585.89484629	-1.08021	5.21008	-2.81183	0.00690325	0.0951605	-2.51819
chrX.44313915.44315008	-1.72023	4.09007	-2.8118	0.0069038	0.0951605	-2.38691
chr12.5077518.5079520	-1.18986	5.07972	-2.81179	0.00690393	0.0951605	-2.53823
chr8.49109990.49111000	2.34339	3.19932	2.81178	0.00690418	0.0951605	-2.42938
chr2.30664642.30665435	1.06873	4.36966	2.81135	0.00691216	0.095203	-2.49447
chr19.1259138.1259951	-1.57889	3.63792	-2.8111	0.00691672	0.095203	-2.38947
chr9.130128197.130129963	0.787216	5.49258	2.81	0.00693728	0.0954208	-2.7361
chr6.73579162.73581199	0.761307	5.89781	2.80915	0.00695326	0.0955752	-2.77351
chr10.90959902.90960829	1.69261	3.8742	2.8088	0.00695985	0.0956006	-2.3871
chr14.32345387.32345891	1.99795	3.18765	2.8083	0.00696912	0.0956427	-2.40345
chr19.55112600.55114094	-1.50055	4.00475	-2.80783	0.00697803	0.0956427	-2.40306
chr5.141849322.141850498	-1.53602	4.06071	-2.80778	0.00697889	0.0956427	-2.40967
chr7.139108526.139109808	1.24782	4.19656	2.80762	0.00698191	0.0956427	-2.45535
chr5.181191311.181192455	-1.52843	4.23961	-2.80724	0.00698912	0.0956764	-2.40129
chr7.134986191.134987159	-1.90426	3.91117	-2.80691	0.00699541	0.0956973	-2.4004
chr13.109242622.109245049	0.829455	5.93873	2.80467	0.0070376	0.0961977	-2.7755
chr21.18152567.18153658	1.16854	4.13373	2.80447	0.00704153	0.0961977	-2.49802
chr3.29693928.29696794	0.7616	5.99302	2.80391	0.00705203	0.0962758	-2.79281
chr1.151146191.151147236	-1.47049	4.03332	-2.80293	0.00707081	0.0963704	-2.42118
chr5.160286687.160288252	-0.968307	5.11222	-2.80285	0.00707229	0.0963704	-2.58878
chr7.76166364.76167157	-1.83373	3.4466	-2.80279	0.00707332	0.0963704	-2.39985
chr20.32474092.32476356	-0.820247	5.82822	-2.80234	0.00708187	0.0964217	-2.7373
chr15.95559610.95560308	3.08904	2.46616	2.80166	0.00709486	0.0964746	-2.58984
chr2.28894340.28895837	1.04446	5.22485	2.80164	0.00709534	0.0964746	-2.64225
chrX.154531568.154532847	-1.91477	3.54868	-2.80068	0.00711366	0.0966568	-2.40586
chr3.168024118.168025219	1.27922	4.50808	2.80028	0.0071214	0.0966568	-2.52194
chr4.13832666.13833989	1.08401	4.2599	2.79976	0.00713136	0.0966568	-2.561
chr20.49747350.49748539	1.50355	4.17345	2.79971	0.00713231	0.0966568	-2.45866
chr19.42423051.42423783	-2.47959	3.30662	-2.79968	0.00713274	0.0966568	-2.46466
chr10.114026123.114027561	1.22172	4.46297	2.79902	0.00714557	0.0967655	-2.49439
chr12.98643840.98645957	0.802436	6.26981	2.79852	0.00715516	0.096823	-2.85029
chr13.45482692.45483331	2.302	2.83033	2.79812	0.00716288	0.096823	-2.43482
chr10.48707475.48708777	-2.44556	4.12103	-2.79805	0.00716424	0.096823	-2.48122
chr12.49806299.49807038	-2.39704	3.09311	-2.79745	0.00717573	0.0968407	-2.48861
chr9.84181378.84182796	-1.61421	4.44559	-2.79732	0.00717821	0.0968407	-2.41614
chr15.45022858.45023944	-1.34872	4.48041	-2.79723	0.00717998	0.0968407	-2.44116
chr14.50955393.50956066	1.43084	3.64647	2.79681	0.00718806	0.096844	-2.43735
chr10.64394320.64396495	1.06663	4.88093	2.79672	0.00718984	0.096844	-2.56939
chr5.175246235.175246872	2.21081	3.0989	2.79595	0.00720478	0.0969397	-2.44
chr2.47033162.47036982	0.679951	6.46302	2.79568	0.00721005	0.0969397	-2.89694
chr8.47735852.47739236	0.637794	6.93692	2.79538	0.00721574	0.0969397	-2.99355
chr9.112012030.112013257	1.3684	4.00328	2.79536	0.0072162	0.0969397	-2.45277
chr10.21313898.21316761	0.721329	6.42037	2.79397	0.00724311	0.0972364	-2.93059
chr17.17170287.17171476	1.04502	4.53997	2.79282	0.00726567	0.0974488	-2.59042
chr7.33986693.33987935	1.17743	4.83071	2.79258	0.00727035	0.0974488	-2.53308
chr2.200300333.200301225	1.81918	3.419	2.79212	0.00727929	0.0974488	-2.4226
chr11.86523724.86525049	1.58156	3.506	2.79192	0.00728307	0.0974488	-2.4245
chr1.219792147.219793051	2.2121	3.09553	2.79192	0.00728313	0.0974488	-2.43219
chr1.39164837.39165677	-1.54576	3.8549	-2.79148	0.00729178	0.0974497	-2.42606
chr1.201751251.201752469	1.61808	3.59143	2.7913	0.00729525	0.0974497	-2.43727
chr10.87842019.87843826	1.07285	4.54638	2.79118	0.00729772	0.0974497	-2.60018
chr14.90871068.90872403	2.11763	2.99277	2.79045	0.00731187	0.097574	-2.43254
chr2.219387046.219388641	-0.878176	5.55869	-2.78872	0.00734604	0.0979475	-2.69882
chr1.156122536.156127936	0.526368	7.43064	2.78854	0.00734959	0.0979475	-3.12336
chr7.56062399.56062928	2.51503	3.07058	2.78817	0.0073568	0.0979787	-2.52587
chr2.130727349.130728174	-1.38089	3.87357	-2.78779	0.00736445	0.0980158	-2.45083
chr17.78172102.78173586	-1.12436	4.80027	-2.78679	0.00738408	0.0982122	-2.57988
chr19.58326662.58327946	-1.32675	4.59384	-2.78589	0.00740197	0.09838	-2.50393
chr11.77066158.77067138	-2.65965	3.76286	-2.78566	0.00740647	0.09838	-2.54052
chr12.8026191.8027556	-1.16258	4.78384	-2.7853	0.00741367	0.0983808	-2.52734
chr14.23352285.23353016	-2.88037	2.94795	-2.78517	0.0074163	0.0983808	-2.58938
chr3.47404955.47405573	-1.93867	3.49023	-2.78475	0.00742468	0.0984076	-2.44607
chr2.222572637.222573325	2.23523	3.22199	2.78434	0.00743284	0.0984076	-2.48182
chr11.14499187.14500362	-1.1731	4.73395	-2.78433	0.00743298	0.0984076	-2.54671
chr21.17511909.17514731	0.710149	6.32629	2.78377	0.00744411	0.0984902	-2.86789
chr11.121389336.121390264	-2.10986	3.19912	-2.78297	0.00746011	0.0986371	-2.44532
chr11.61717863.61719176	-1.42432	3.88862	-2.78229	0.00747373	0.0987523	-2.47399
chr12.19431636.19432819	1.48529	3.81374	2.78163	0.0074871	0.0988641	-2.45602
chr2.28607863.28608629	-2.34362	3.29058	-2.7812	0.00749559	0.0989113	-2.5284
chr5.134647735.134649774	0.911445	5.60397	2.7802	0.00751583	0.0991134	-2.68929
chr5.16455761.16456855	1.54196	3.94969	2.77785	0.00756323	0.0996733	-2.49383
chr5.74631459.74632580	1.1872	3.9068	2.77724	0.00757564	0.099729	-2.56196
chr11.19714869.19715799	1.76156	3.32009	2.77715	0.00757737	0.099729	-2.46072
chr8.13220668.13221714	-1.22307	4.51857	-2.77682	0.00758402	0.0997481	-2.59994
chr13.41402699.41403477	1.721	3.42153	2.77659	0.00758872	0.0997481	-2.4557
chr17.43211736.43212593	-2.57483	3.40158	-2.77586	0.00760351	0.0998161	-2.57199
chrX.47361675.47362905	-0.946887	4.67683	-2.77585	0.00760381	0.0998161	-2.6649
chr19.1490097.1491285	-1.66804	4.30441	-2.7754	0.00761288	0.09987	-2.48304
chr11.113384573.113385453	1.4538	3.49662	2.77463	0.00762862	0.100011	-2.51133
chr11.8916988.8918061	-2.32004	3.74801	-2.77416	0.00763822	0.100072	-2.48259
chr5.171418550.171421744	-1.04109	5.29005	-2.77303	0.00766148	0.100309	-2.63287
chr2.234495790.234498016	1.10158	4.88068	2.77279	0.00766628	0.100309	-2.64487
chr2.234444293.234445647	1.48848	3.93574	2.77192	0.00768423	0.100405	-2.49741
chr13.21176156.21177305	-1.16894	4.85744	-2.77175	0.00768771	0.100405	-2.5403
chr21.29332149.29333611	1.2718	4.66278	2.77171	0.00768859	0.100405	-2.54334
chr20.35866333.35867469	1.19301	4.46134	2.77098	0.00770363	0.100537	-2.57079
chr2.100290942.100292457	1.0271	4.62974	2.77068	0.00770975	0.100551	-2.65021
chr20.3239314.3241076	1.37926	4.21104	2.77005	0.00772276	0.100656	-2.53369
chr11.19198026.19202781	0.664945	7.08225	2.76923	0.0077396	0.100785	-3.05072
chr19.45427741.45429513	-1.08646	4.65331	-2.76897	0.00774496	0.100785	-2.59674
chr5.174328689.174329582	1.50425	3.43534	2.76884	0.00774771	0.100785	-2.49231
chr8.53879486.53880993	1.37723	4.6567	2.76834	0.00775799	0.100808	-2.53094
chr11.43937212.43938347	1.04351	4.48102	2.76827	0.0077595	0.100808	-2.65375
chr17.72120064.72123485	0.76495	5.681	2.76791	0.00776693	0.10084	-2.84665
chrX.134549179.134551149	-0.91661	5.31581	-2.76678	0.00779059	0.101082	-2.72686
chr9.131289319.131290233	-1.63702	3.89763	-2.76484	0.00783101	0.101452	-2.48388
chr4.24469606.24473636	0.744186	6.42672	2.76483	0.00783107	0.101452	-2.95986
chr13.31045549.31047405	1.03368	4.67597	2.76468	0.00783422	0.101452	-2.67051
chr1.202348433.202349714	-1.08663	4.5208	-2.76421	0.00784406	0.101482	-2.59217
chr17.75549157.75550690	-1.34454	4.5651	-2.76409	0.0078466	0.101482	-2.5375
chr11.118194890.118195934	-1.37789	3.64668	-2.76366	0.00785577	0.101535	-2.53308
chr16.54846448.54847669	1.16637	4.44282	2.75943	0.00794492	0.102569	-2.5986
chr2.190746712.190747862	1.56693	4.17934	2.75938	0.00794598	0.102569	-2.50915
chr19.37979430.37980710	1.34603	4.33081	2.7591	0.00795192	0.10258	-2.54674
chr9.129485563.129487490	1.01218	4.50925	2.75819	0.00797123	0.102652	-2.70235
chr1.39183660.39185039	1.02876	4.81962	2.75819	0.00797123	0.102652	-2.63343
chr17.64129141.64130710	-0.961653	4.99284	-2.75802	0.00797477	0.102652	-2.68572
chr10.117216784.117217624	1.81517	3.38891	2.75774	0.00798082	0.102652	-2.49514
chr19.41426190.41428828	-0.771145	5.76614	-2.75764	0.00798294	0.102652	-2.8506
chr10.95693184.95694161	-1.32358	4.57642	-2.75699	0.00799681	0.102685	-2.56053
chr19.3949824.3952583	-1.12552	5.05668	-2.75688	0.00799901	0.102685	-2.71879
chr1.94579506.94580776	1.44811	4.28078	2.7568	0.00800082	0.102685	-2.55133
chr11.17276192.17277299	-1.14928	4.60576	-2.75639	0.0080095	0.102731	-2.59114
chr16.71379.73245	0.907131	5.37229	2.75577	0.00802281	0.102836	-2.78244
chr6.89161470.89162406	-2.55991	3.66619	-2.75478	0.00804388	0.10304	-2.59258
chr8.133596683.133597877	-2.06292	3.62747	-2.75386	0.00806371	0.103168	-2.50602
chr9.137673616.137675257	-1.20547	3.83581	-2.75384	0.00806408	0.103168	-2.59745
chr5.171387065.171388947	-0.848426	5.85844	-2.7535	0.00807136	0.103195	-2.80373
chr6.53982499.53983355	1.59325	3.50675	2.7522	0.00809951	0.10349	-2.51299
chr1.226526453.226527581	-2.01146	3.77632	-2.75151	0.00811427	0.103518	-2.52777
chr2.29117174.29118419	1.11464	4.15182	2.75141	0.00811652	0.103518	-2.63367
chr16.68538934.68540365	0.988026	4.81607	2.75116	0.00812182	0.103518	-2.78895
chr11.45736292.45737248	2.34893	3.23575	2.75114	0.00812231	0.103518	-2.54934
chr1.99969458.99970908	-1.15006	5.10644	-2.7504	0.00813841	0.103658	-2.63708
chr2.65430103.65433224	0.763624	5.83483	2.7499	0.00814922	0.10373	-2.87057
chr14.23094195.23096393	0.775748	6.18183	2.74932	0.00816187	0.103792	-2.92205
chr1.16643836.16645321	-1.27674	4.65947	-2.74919	0.00816464	0.103792	-2.59427
chr12.13178893.13180446	-1.24541	4.53433	-2.74864	0.00817667	0.103792	-2.60818
chr17.2213797.2216077	-0.914849	5.57229	-2.74829	0.00818423	0.103792	-2.7665
chr11.66369918.66372580	-0.919879	5.5641	-2.74808	0.00818885	0.103792	-2.80757
chr5.34007205.34008660	-0.965145	5.06213	-2.74788	0.0081932	0.103792	-2.73636
chr9.33506204.33507257	1.40323	4.03374	2.74785	0.00819385	0.103792	-2.58688
chr19.14005696.14007301	-0.807534	5.53076	-2.74778	0.0081953	0.103792	-2.81351
chr8.42195551.42197308	1.03378	4.88814	2.74748	0.00820176	0.103808	-2.68585
chr10.3809710.3810660	1.78838	3.584	2.7472	0.00820791	0.103821	-2.52247
chr18.44637615.44638377	1.97331	2.86732	2.7466	0.00822101	0.103858	-2.52514
chr14.102316744.102318085	-1.55442	3.97923	-2.74649	0.00822351	0.103858	-2.52991
chr17.29389930.29391668	0.848066	5.827	2.74636	0.00822632	0.103858	-2.86045
chr3.39220577.39221035	-2.38549	2.92509	-2.74494	0.00825748	0.103961	-2.59061
chr4.57877086.57877436	-2.91741	3.40399	-2.74491	0.00825806	0.103961	-2.68682
chr8.94948108.94950783	0.653378	6.6163	2.74489	0.00825859	0.103961	-3.02577
chr1.113029347.113030367	1.39049	4.08984	2.74483	0.00825991	0.103961	-2.59291
chr10.93991133.93992107	-1.56583	3.80861	-2.7446	0.00826499	0.103961	-2.5239
chr2.190765631.190766559	1.55378	3.28418	2.74457	0.00826547	0.103961	-2.53386
chr13.35598468.35600934	0.813167	6.02069	2.74407	0.00827668	0.104037	-2.94845
chrX.49190868.49191554	-1.61282	3.96338	-2.7435	0.00828904	0.104128	-2.52779
chr2.218289817.218291214	1.7484	4.09179	2.74191	0.0083243	0.104505	-2.5512
chr19.39427821.39429356	-0.971481	5.18852	-2.74162	0.00833072	0.104521	-2.78386
chr19.15124748.15126334	-0.972601	5.10418	-2.74133	0.00833707	0.104535	-2.74951
chr9.71920556.71921527	2.82281	2.95468	2.73973	0.00837262	0.104916	-2.70494
chr16.66923026.66928997	-0.691657	6.57896	-2.73922	0.00838388	0.104991	-3.0667
chr16.81076620.81077753	-0.936162	5.38929	-2.73851	0.00839981	0.105126	-2.7553
chr8.26576956.26577835	-1.8797	3.80594	-2.73733	0.00842602	0.105388	-2.53835
chr2.219525493.219527445	-0.998805	4.73938	-2.7367	0.00844032	0.105501	-2.76891
chr3.95923333.95923845	1.93573	3.04257	2.73642	0.00844651	0.105513	-2.54794
chr12.108828346.108829408	1.20275	4.45474	2.73561	0.00846463	0.105623	-2.63871
chr4.148066967.148067960	-1.39845	3.61825	-2.73556	0.00846577	0.105623	-2.57216
chr10.35421146.35422051	1.71884	3.37256	2.73482	0.00848238	0.10572	-2.54258
chr12.78745375.78746638	1.60695	3.79631	2.73475	0.00848409	0.10572	-2.54967
chr9.6087092.6087776	2.00061	2.93535	2.734	0.0085009	0.105801	-2.55739
chr6.54846225.54847466	1.07097	4.54927	2.73399	0.00850104	0.105801	-2.6816
chr8.29736802.29738238	1.16181	4.46044	2.7335	0.00851226	0.105875	-2.65025
chrX.134621796.134624709	0.884743	5.27334	2.7328	0.00852791	0.106004	-2.79207
chr5.151596769.151597927	-1.1541	4.6215	-2.73148	0.00855782	0.106253	-2.67127
chr12.93857641.93858660	-1.7522	3.53148	-2.73145	0.00855852	0.106253	-2.55019
chr2.217978268.217979400	-1.39801	3.95473	-2.73106	0.00856753	0.1063	-2.57894
chrX.42095918.42096998	1.77571	3.33061	2.72976	0.00859694	0.106561	-2.55763
chr10.79002988.79004502	-1.27422	4.20213	-2.72967	0.0085992	0.106561	-2.6316
chr5.32312055.32313723	-0.903671	5.5923	-2.72793	0.00863891	0.106988	-2.80418
chr12.6345363.6346206	1.68964	3.48468	2.72709	0.00865805	0.107106	-2.58711
chr8.23335423.23336779	-1.09074	5.08871	-2.72705	0.00865909	0.107106	-2.74456
chr10.74923207.74924637	0.984695	4.58453	2.72572	0.00868947	0.107383	-2.73227
chr21.19257092.19257995	-2.07464	3.4202	-2.72561	0.0086922	0.107383	-2.58262
chr1.6353741.6354227	-2.65731	2.74909	-2.72472	0.00871255	0.107492	-2.68927
chr18.12990821.12992124	-0.982521	5.17097	-2.72467	0.00871381	0.107492	-2.77578
chr11.66112405.66114021	1.25331	4.57865	2.72453	0.008717	0.107492	-2.63329
chr8.74984131.74985547	-1.32358	4.48031	-2.7239	0.0087315	0.107548	-2.60926
chr4.69773057.69774708	-1.39836	4.24671	-2.7235	0.00874078	0.107548	-2.73372
chr10.46396597.46397269	1.16616	4.02761	2.72343	0.00874231	0.107548	-2.64088
chr6.136962388.136963508	-1.86831	3.93532	-2.72327	0.00874609	0.107548	-2.56661
chr12.92141041.92147048	0.667959	7.40252	2.72318	0.00874823	0.107548	-3.23517
chr1.244239377.244239935	2.16986	3.23955	2.72176	0.00878106	0.107885	-2.61623
chrX.31330895.31332867	0.912674	5.25216	2.72134	0.00879079	0.107939	-2.85551
chr6.36666439.36668219	0.832236	5.63536	2.71954	0.0088329	0.108209	-2.94416
chr7.80883324.80884001	1.56532	3.69508	2.71951	0.00883366	0.108209	-2.58408
chr6.26122656.26126337	-0.881501	5.94546	-2.71949	0.00883393	0.108209	-2.92771
chr1.72000599.72001374	1.65101	3.86368	2.71924	0.00883989	0.108209	-2.59254
chr7.29858151.29859225	2.05093	3.20019	2.71907	0.0088439	0.108209	-2.58761
chr3.13303219.13304192	1.7581	3.26039	2.71874	0.00885154	0.108209	-2.57639
chr3.122393506.122394802	1.90527	4.00323	2.71873	0.00885183	0.108209	-2.57891
chr17.29139393.29141691	-0.707241	5.97251	-2.71856	0.00885575	0.108209	-3.02641
chr17.10697019.10698572	0.800554	5.70132	2.71762	0.00887775	0.108364	-2.90009
chr2.39467695.39468868	2.65748	3.3456	2.71756	0.00887918	0.108364	-2.66623
chr20.59031481.59033010	1.05332	5.25816	2.717	0.00889229	0.108458	-2.78045
chr3.121730608.121731591	1.22889	4.56113	2.71622	0.00891069	0.108603	-2.69202
chr3.14373872.14375765	-0.94728	5.17198	-2.71579	0.0089208	0.108603	-2.83269
chr6.3800819.3801828	-1.34115	4.1417	-2.71543	0.00892929	0.108603	-2.62214
chr11.75380374.75381293	-1.44864	3.97331	-2.71541	0.0089298	0.108603	-2.63905
chr3.172139843.172143011	0.903064	5.53176	2.71524	0.00893372	0.108603	-2.87897
chr7.70476258.70477929	1.19008	4.49098	2.71513	0.00893654	0.108603	-2.68993
chr1.68496345.68497677	-1.44668	4.39793	-2.71453	0.00895052	0.108707	-2.63949
chr14.77795502.77796592	1.41739	3.03077	2.71404	0.00896215	0.108783	-2.62481
chr13.64723637.64724136	1.25098	4.50878	2.71381	0.00896769	0.108785	-2.67216
chr17.16027762.16028687	1.32336	4.1007	2.71338	0.00897776	0.108799	-2.63116
chr19.49064869.49066006	-1.95906	3.67182	-2.7133	0.00897969	0.108799	-2.59639
chr18.54776243.54777122	3.37139	3.43969	2.71283	0.00899087	0.108863	-2.73494
chr13.23979480.23980132	-2.62347	3.00544	-2.71261	0.0089961	0.108863	-2.70871
chr10.47988300.47989767	1.58189	3.63557	2.7124	0.00900119	0.108863	-2.63672
chr11.83895354.83896256	1.41786	3.89479	2.71169	0.00901804	0.109001	-2.64469
chr6.37134177.37135340	1.32444	3.80959	2.71099	0.00903473	0.109035	-2.6633
chr12.103859033.103860131	1.28633	3.82147	2.71098	0.00903495	0.109035	-2.66101
chr7.40697935.40699083	1.59948	3.65927	2.71089	0.00903708	0.109035	-2.59688
chr22.29621562.29623560	1.23177	4.4902	2.71049	0.0090467	0.109052	-2.74365
chr12.52025482.52027748	-0.825926	5.34314	-2.71037	0.00904949	0.109052	-2.91565
chr11.86719787.86720459	1.5481	3.57978	2.71005	0.00905714	0.109052	-2.61488
chrX.1591601.1593154	0.971033	4.55451	2.70972	0.00906505	0.109052	-2.8297
chr10.124648365.124649419	1.14157	4.08398	2.7097	0.00906558	0.109052	-2.72421
chr12.15936662.15937465	2.00634	2.50038	2.70914	0.00907894	0.10906	-2.61415
chr15.81000626.81002757	0.794417	5.621	2.70906	0.00908077	0.10906	-2.90569
chr2.71716258.71718471	0.752976	5.71343	2.70899	0.00908244	0.10906	-2.99263
chr5.136132143.136133822	0.880575	5.55328	2.70853	0.00909363	0.109129	-2.88123
chr9.124834361.124835929	-1.03583	5.76914	-2.70731	0.00912279	0.109395	-2.92703
chr16.2124389.2125612	-1.33524	4.01271	-2.70715	0.00912668	0.109395	-2.64289
chr16.65572315.65572897	1.87633	3.35982	2.70641	0.00914448	0.109543	-2.60343
chr5.138870135.138871558	1.40989	4.16792	2.70611	0.00915179	0.109566	-2.64893
chr2.196504263.196505315	-2.49762	3.97326	-2.70564	0.0091632	0.109581	-2.66449
chr17.75475508.75477185	-1.00988	4.78954	-2.70561	0.00916393	0.109581	-2.8039
chr1.91500550.91501965	-1.39124	4.36791	-2.70509	0.00917652	0.109651	-2.65045
chr20.31718791.31724195	0.533785	7.75482	2.70487	0.00918174	0.109651	-3.32189
chr13.25922467.25923344	1.15653	4.12959	2.70448	0.00919126	0.109651	-2.7227
chr2.96788219.96789163	-1.31695	4.15331	-2.70446	0.00919159	0.109651	-2.64842
chr11.65437378.65438292	1.72947	3.72029	2.70365	0.00921126	0.109758	-2.61384
chr1.228165198.228166719	-0.818418	5.46229	-2.70365	0.00921141	0.109758	-2.92197
chr19.44807321.44809650	-0.97374	5.40208	-2.70329	0.00922011	0.109796	-2.86771
chr11.134119880.134121402	1.01832	4.90128	2.70297	0.0092279	0.109824	-2.85996
chr5.56909023.56910705	-0.766608	5.97072	-2.70245	0.00924054	0.109854	-2.98838
chr13.45119702.45121239	1.13973	4.83697	2.70234	0.00924318	0.109854	-2.73487
chr7.150787060.150788539	0.91956	4.37938	2.70208	0.00924958	0.109854	-2.88322
chr12.131912314.131913176	-1.3078	4.04336	-2.70197	0.00925222	0.109854	-2.68933
chr16.9047444.9048563	1.23432	4.16012	2.70147	0.00926445	0.109934	-2.703
chr1.153544502.153546050	-1.05572	4.86481	-2.70048	0.00928862	0.110098	-2.82059
chr7.5414532.5415822	-1.4909	3.6985	-2.70046	0.00928919	0.110098	-2.63098
chr2.70084858.70090164	0.632883	7.73105	2.69986	0.00930387	0.110207	-3.31032
chr17.4006256.4007523	-1.59639	3.94143	-2.69896	0.00932588	0.110342	-2.63039
chr19.34999380.35001538	0.743884	5.85572	2.69894	0.00932624	0.110342	-3.04578
chr8.11756635.11758756	1.11854	4.95117	2.69863	0.00933393	0.110368	-2.82322
chr10.85851019.85852306	1.25346	4.00365	2.69732	0.00936618	0.110685	-2.68427
chr5.139446933.139448026	1.45506	4.05264	2.69655	0.00938528	0.110788	-2.67494
chr3.101035975.101036811	1.73474	2.97707	2.69644	0.00938778	0.110788	-2.62615
chr1.176110048.176110835	-2.52996	3.31208	-2.69628	0.00939176	0.110788	-2.74334
chr20.25544551.25546132	1.00484	4.72508	2.69608	0.00939689	0.110788	-2.82018
chr1.224503295.224503922	-1.92047	3.18164	-2.69448	0.00943651	0.111114	-2.6266
chr10.119164798.119166433	-0.956816	5.04311	-2.69425	0.00944216	0.111114	-2.84868
chr19.46633834.46634650	-1.20122	4.04158	-2.69391	0.00945067	0.111114	-2.70087
chr19.17226125.17227009	-1.1213	4.26338	-2.69386	0.00945179	0.111114	-2.73063
chr15.57426391.57428989	0.766334	5.98146	2.69385	0.00945218	0.111114	-2.99818
chr20.63894456.63895974	1.05773	4.69091	2.69309	0.00947101	0.111245	-2.77471
chr2.24081483.24085774	0.554262	7.09275	2.69295	0.0094744	0.111245	-3.27961
chr15.52261212.52262601	-2.24806	4.16641	-2.69135	0.00951443	0.11165	-2.64645
chr12.50763140.50766171	0.658632	6.56158	2.69034	0.0095398	0.111759	-3.16341
chr3.79353933.79354999	-1.68557	3.74679	-2.69025	0.00954203	0.111759	-2.63475
chr15.66762890.66764233	-1.07919	4.95051	-2.69022	0.00954272	0.111759	-2.83083
chr14.21026731.21027574	1.27866	3.63534	2.69009	0.00954588	0.111759	-2.712
chrX.21779040.21779557	-2.27075	2.98608	-2.68961	0.00955813	0.111799	-2.68273
chr5.6703815.6705366	-0.892959	5.33815	-2.68952	0.0095604	0.111799	-2.92282
chr5.14663498.14665339	0.824113	5.32729	2.68899	0.0095736	0.111888	-2.96803
chr3.45816104.45817128	1.08939	4.39013	2.6883	0.009591	0.112027	-2.80047
chrX.71301016.71302654	-1.18103	4.16892	-2.68791	0.00960076	0.112051	-2.71305
chr10.76428297.76429099	1.49134	3.97762	2.68752	0.00961064	0.112051	-2.65735
chr8.37870334.37872233	-0.990707	4.7982	-2.68745	0.00961234	0.112051	-2.81912
chr3.16288622.16289815	-1.87618	3.75556	-2.68734	0.00961534	0.112051	-2.64318
chr3.177744784.177745803	0.994358	4.50632	2.68679	0.00962921	0.112111	-2.79606
chr17.80035371.80037495	-1.02734	4.74699	-2.68669	0.00963164	0.112111	-2.80535
chr6.33589353.33591185	1.00469	4.5396	2.68541	0.00966407	0.112424	-2.89462
chr3.51340180.51341394	1.0154	4.52908	2.6843	0.00969224	0.112686	-2.83843
chr16.67243823.67245378	1.07965	4.64402	2.68359	0.00971042	0.11278	-2.81319
chr5.134465367.134467173	-0.99284	5.1459	-2.68354	0.00971153	0.11278	-2.85376
chr18.61991224.61993495	0.979197	5.07497	2.68193	0.00975268	0.113193	-2.85822
chr13.97975357.97977501	0.713737	6.11637	2.68059	0.00978708	0.113508	-3.0912
chr22.41380537.41382507	-1.04125	5.7458	-2.68043	0.00979112	0.113508	-2.93556
chr1.11880127.11882164	-1.38455	4.58275	-2.67936	0.00981879	0.113739	-2.72754
chr3.150469283.150470854	1.21955	4.63164	2.67922	0.0098223	0.113739	-2.77759
chr18.9116827.9117640	2.62255	3.50403	2.6781	0.00985126	0.113933	-2.74856
chr17.20155888.20157227	1.18697	4.66083	2.67779	0.00985912	0.113933	-2.77671
chr2.179460194.179461166	1.90041	2.7522	2.67775	0.00986035	0.113933	-2.66947
chr13.43002687.43003924	1.25664	4.15968	2.67769	0.00986175	0.113933	-2.77505
chr7.129438550.129440041	1.25442	4.04527	2.67703	0.00987881	0.114065	-2.72497
chr17.76772555.76773435	1.244	3.94679	2.6768	0.00988481	0.114069	-2.73297
chr17.16418966.16419799	1.7652	3.48948	2.67656	0.00989101	0.114075	-2.66264
chr8.101375994.101376969	1.47902	3.75198	2.67629	0.00989796	0.11409	-2.6749
chr11.57303588.57305100	-1.24494	4.09697	-2.6758	0.00991086	0.114123	-2.76163
chr11.69939410.69940415	-2.00586	3.58029	-2.67563	0.00991526	0.114123	-2.66904
chr4.2261123.2263135	-0.955916	5.3085	-2.67512	0.00992852	0.114123	-2.94046
chr17.51165445.51167380	-0.925489	5.50216	-2.67511	0.00992859	0.114123	-2.92604
chr18.420975.422198	1.66533	3.98099	2.67509	0.0099292	0.114123	-2.67254
chr2.209495182.209497238	0.958663	5.62022	2.67481	0.00993648	0.114132	-2.9523
chr4.142405126.142406647	1.05753	4.49103	2.67448	0.00994502	0.114132	-2.81055
chr14.104721667.104722586	-1.67128	3.58849	-2.67426	0.00995071	0.114132	-2.67634
chr8.123273075.123275754	-0.732496	6.31826	-2.67406	0.0099559	0.114132	-3.08792
chr1.92298530.92299477	-1.14058	4.93204	-2.67397	0.00995826	0.114132	-2.79415
chr13.37956248.37956792	3.20716	1.81839	2.67371	0.00996517	0.114146	-2.85973
chr2.190636074.190638474	0.888682	5.32539	2.67317	0.00997921	0.114242	-2.94193
chr3.38538724.38539469	-2.33153	3.06459	-2.67265	0.00999287	0.114295	-2.7165
chr2.179613716.179614379	1.46472	3.87677	2.67256	0.00999525	0.114295	-2.69273
chr19.55475922.55477227	-1.00461	4.80201	-2.67197	0.0100107	0.114407	-2.88594
chr22.43013820.43015596	-1.12888	4.90134	-2.67078	0.0100419	0.114698	-2.79624
chr10.119314985.119317969	0.723603	5.62459	2.67037	0.0100528	0.114758	-3.08589
chr11.13260421.13261968	1.17352	4.03712	2.66847	0.0101027	0.115262	-2.82213
chr8.133567758.133573598	0.595392	7.25936	2.66634	0.0101593	0.115842	-3.34324
chrX.148877112.148879160	1.3501	4.30942	2.66527	0.0101876	0.116099	-2.73719
chr3.196193676.196194251	-2.04738	3.04348	-2.665	0.0101947	0.116115	-2.69796
chr14.86798720.86799844	1.2911	3.99466	2.66401	0.0102211	0.116202	-2.77899
chr2.127652010.127653295	-1.19648	3.89726	-2.66393	0.0102233	0.116202	-2.7918
chr9.35113896.35116982	-0.758216	6.02758	-2.66386	0.0102251	0.116202	-3.07945
chr14.64805365.64807419	0.979727	5.09655	2.66374	0.0102285	0.116202	-2.91353
chr6.80536160.80536806	2.94265	2.23493	2.66344	0.0102364	0.116202	-2.83858
chr14.72888895.72890115	-1.60247	3.95586	-2.66341	0.0102373	0.116202	-2.72183
chr4.113467704.113469331	0.85384	5.401	2.66303	0.0102474	0.116202	-2.98655
chr1.207751444.207753417	0.830335	5.73418	2.6628	0.0102536	0.116202	-3.06517
chr8.37784540.37785036	-2.65724	2.86454	-2.66277	0.0102543	0.116202	-2.8061
chr5.83471181.83475769	0.592683	6.88004	2.66214	0.0102713	0.116329	-3.30157
chr4.94412104.94413381	1.19505	4.31337	2.66145	0.0102898	0.116441	-2.8199
chr1.86772936.86776644	0.658185	6.39243	2.66134	0.0102927	0.116441	-3.20061
chr6.132084234.132087703	0.648284	6.38651	2.65889	0.0103589	0.117028	-3.20377
chr7.137882110.137882691	1.50189	3.25563	2.65885	0.0103599	0.117028	-2.72598
chr22.46767788.46769396	-1.17047	4.36761	-2.65877	0.0103621	0.117028	-2.81908
chr8.124629701.124630555	1.60023	3.75038	2.65771	0.0103907	0.117286	-2.70855
chr5.132495618.132497140	-1.33786	4.11033	-2.65675	0.0104168	0.117514	-2.78473
chr2.218342982.218344630	-1.28053	4.40857	-2.65614	0.0104335	0.117637	-2.78944
chr4.38752690.38753825	-1.19993	4.36744	-2.65574	0.0104444	0.117694	-2.80929
chr1.154936056.154938379	-0.677025	6.35336	-2.65493	0.0104663	0.117844	-3.22411
chr5.91312395.91314935	0.883007	5.33549	2.65482	0.0104695	0.117844	-3.06647
chr19.40822417.40823522	-1.36474	4.28541	-2.65412	0.0104886	0.117994	-2.75746
chr5.142053023.142053874	1.52672	3.38226	2.65345	0.0105068	0.118133	-2.72303
chr2.69164029.69165498	1.15395	4.28467	2.65301	0.010519	0.118204	-2.85602
chr8.66428004.66430501	-0.795877	5.74382	-2.65228	0.0105389	0.118361	-3.02797
chr1.48047689.48051738	0.720159	6.40102	2.65165	0.0105564	0.118492	-3.22619
chr18.811402.813017	0.784719	5.64687	2.65044	0.0105897	0.1188	-3.06552
chr10.98265798.98267211	1.19004	4.42604	2.65016	0.0105974	0.118819	-2.84475
chr19.43532743.43534316	-1.03035	4.72212	-2.64963	0.0106119	0.118896	-2.91821
chr17.59761494.59762678	1.01488	4.69655	2.64948	0.010616	0.118896	-2.94004
chr9.109745114.109746711	-0.944999	5.3489	-2.64874	0.0106367	0.119023	-3.00145
chr2.108593179.108596571	0.64498	6.47762	2.64861	0.0106401	0.119023	-3.26651
chr12.120445575.120447109	0.999608	5.26558	2.64843	0.0106451	0.119023	-2.98688
chr6.42136486.42137671	1.01402	4.80376	2.64797	0.0106578	0.119092	-2.93004
chrX.107755405.107757401	-0.985209	4.83867	-2.64756	0.0106692	0.119092	-2.94196
chr10.132630719.132634052	-0.937477	5.99389	-2.64731	0.0106761	0.119092	-3.13001
chrX.30798388.30799479	2.57071	2.96458	2.64729	0.0106767	0.119092	-2.79745
chr20.62549148.62556023	-0.521389	7.04637	-2.64715	0.0106809	0.119092	-3.41665
chr17.64974490.64976228	0.719076	5.70216	2.64657	0.0106969	0.119129	-3.11072
chr8.32784853.32785879	1.61931	3.25027	2.64644	0.0107004	0.119129	-2.72439
chr2.217959504.217961492	-0.776363	5.51761	-2.64639	0.0107019	0.119129	-3.07767
chr6.136103156.136104785	-0.980409	5.16466	-2.64606	0.0107111	0.119166	-2.92343
chr12.124410177.124411444	-2.49607	3.50367	-2.64563	0.010723	0.119232	-2.76983
chr16.11795980.11798689	0.782125	6.09817	2.64492	0.0107429	0.119387	-3.11327
chr1.155960231.155961064	1.01001	3.89065	2.64459	0.0107521	0.119424	-2.91298
chr13.80336548.80343288	0.623637	7.85933	2.64404	0.0107676	0.119529	-3.50688
chr11.28836304.28836926	2.28256	3.42685	2.64362	0.0107794	0.119561	-2.7765
chr3.12796407.12797403	-1.13734	4.61474	-2.64319	0.0107914	0.119561	-2.85843
chr8.104254258.104255103	-2.76018	2.86483	-2.64318	0.0107917	0.119561	-2.8391
chr16.4238442.4241477	-0.898392	5.56189	-2.64295	0.0107982	0.119561	-3.10388
chr7.55970541.55971591	-1.22073	4.14996	-2.64256	0.010809	0.119561	-2.80698
chr19.2188267.2190532	0.943713	4.97678	2.64252	0.0108101	0.119561	-3.00686
chr3.45817681.45819615	1.04268	4.48527	2.64239	0.0108137	0.119561	-2.92655
chr17.3914908.3917985	-0.820777	5.28731	-2.64221	0.0108189	0.119561	-3.04368
chr19.1812156.1813286	-1.16821	4.7158	-2.64204	0.0108238	0.119561	-2.85702
chr6.24980308.24982254	0.7393	5.77267	2.64178	0.0108309	0.119573	-3.13357
chrX.11186719.11187786	-1.48525	4.14899	-2.64093	0.0108551	0.11973	-2.74998
chr10.122460952.122463175	0.895603	5.38891	2.64078	0.0108592	0.11973	-3.07367
chr21.43659246.43660303	-1.82269	3.41996	-2.64044	0.0108688	0.11973	-2.73481
chr5.150376485.150379335	0.752767	5.63414	2.64042	0.0108694	0.11973	-3.09203
chrX.106931091.106934093	0.813651	5.36799	2.64023	0.0108748	0.11973	-3.0408
chr20.10511117.10512030	1.46125	4.02512	2.63971	0.0108893	0.119755	-2.77709
chr1.210505686.210506178	-2.54011	2.8003	-2.63971	0.0108896	0.119755	-2.81841
chr11.65871748.65873899	-0.843127	5.60537	-2.63952	0.0108949	0.119755	-3.07103
chr12.123125987.123127237	1.19663	4.56935	2.63874	0.010917	0.119932	-2.84457
chr1.6275892.6276727	-1.40476	3.75662	-2.63837	0.0109273	0.11998	-2.7783
chr11.65291417.65292873	1.1464	4.41061	2.63727	0.0109588	0.120255	-2.83921
chr16.53502038.53504214	-0.942674	5.78778	-2.637	0.0109664	0.120255	-3.07307
chr2.70140884.70143968	0.568716	6.85633	2.63686	0.0109702	0.120255	-3.33727
chr3.196792612.196793943	1.31603	4.11371	2.63627	0.0109873	0.120316	-2.81915
chr9.94995230.94996841	-0.974893	4.87176	-2.63624	0.0109881	0.120316	-2.97891
chr12.50786450.50787125	1.72937	3.54278	2.63604	0.0109938	0.120316	-2.74855
chr10.110794733.110795419	-1.63164	3.82369	-2.63537	0.011013	0.120461	-2.75212
chr2.163655170.163657524	1.04872	5.1749	2.63502	0.0110229	0.120474	-2.9952
chr22.17938019.17939010	-1.26346	4.06578	-2.63491	0.0110261	0.120474	-2.80401
chr5.96235148.96235848	-2.00588	3.74685	-2.63319	0.0110755	0.120836	-2.76059
chr12.6451079.6452376	-1.20688	4.44	-2.63314	0.0110767	0.120836	-2.84042
chr8.74003072.74004338	0.970958	4.88179	2.63297	0.0110818	0.120836	-2.99063
chrX.132794752.132795914	-1.44808	4.01161	-2.63292	0.0110833	0.120836	-2.80159
chr9.33381126.33381804	-1.9751	3.11839	-2.63229	0.0111014	0.120968	-2.75347
chr17.44997652.44998376	-1.56519	3.44774	-2.63172	0.0111178	0.121043	-2.76265
chr21.43775828.43776852	-1.07258	4.49111	-2.63163	0.0111203	0.121043	-2.91309
chr17.67365296.67366732	0.895739	5.14477	2.63119	0.011133	0.121096	-2.9999
chrX.68827925.68835476	0.816893	6.82367	2.63102	0.0111379	0.121096	-3.43232
chr7.44184536.44185716	1.112	4.66085	2.63084	0.0111432	0.121096	-2.90211
chr10.29063729.29065158	1.0247	4.59665	2.6303	0.0111586	0.121198	-2.97466
chr5.14185630.14187193	1.16602	4.11621	2.62964	0.011178	0.121343	-2.90156
chr8.95268659.95270491	-0.885202	5.58211	-2.62929	0.0111881	0.121388	-3.06938
chr22.19430530.19433013	-0.830401	5.8584	-2.62866	0.0112063	0.121519	-3.12219
chr5.149433413.149434808	-0.991172	4.35439	-2.62839	0.0112142	0.12154	-2.92301
chr10.14648337.14649527	1.47774	2.92721	2.62794	0.0112274	0.121586	-2.7929
chr19.47600162.47600999	-1.1601	4.29447	-2.62783	0.0112305	0.121586	-2.86511
chr1.29282779.29283598	-1.47431	3.27645	-2.62729	0.0112462	0.12161	-2.81472
chr6.43427276.43428232	-1.1528	4.10192	-2.62716	0.0112501	0.12161	-2.87958
chr18.45247749.45249831	0.870646	5.79499	2.62713	0.0112509	0.12161	-3.12764
chr11.64268224.64270883	-0.68421	6.34763	-2.62601	0.0112835	0.121897	-3.23484
chr2.47223516.47224617	1.16198	4.61449	2.62549	0.0112986	0.121995	-2.88843
chr10.79403477.79406060	-0.891269	5.06433	-2.62495	0.0113145	0.1221	-3.01291
chr2.111883653.111884683	-1.15057	4.43377	-2.62468	0.0113225	0.122122	-2.87653
chr1.16206546.16207140	-1.79156	3.51019	-2.62426	0.0113349	0.12219	-2.76764
chr1.227563499.227564245	-1.35383	4.19013	-2.62372	0.0113508	0.122267	-2.81207
chr7.25028291.25030274	0.80042	5.2066	2.62322	0.0113654	0.122267	-3.08388
chr21.34128854.34130784	-1.06748	4.77654	-2.62302	0.0113714	0.122267	-2.93611
chr16.31442565.31443294	-1.50943	3.84936	-2.62289	0.011375	0.122267	-2.79479
chr8.106635648.106637139	-1.13886	5.19501	-2.62279	0.011378	0.122267	-2.92785
chr5.140556714.140558156	0.916722	4.96288	2.62278	0.0113784	0.122267	-3.01745
chr3.38547980.38548982	-2.47061	2.83303	-2.62221	0.0113952	0.122382	-2.82442
chr16.1420170.1421553	0.871339	4.54902	2.62179	0.0114077	0.122397	-3.03527
chr14.24130465.24132420	-0.968885	4.90748	-2.62174	0.0114089	0.122397	-3.0007
chr1.85061956.85063323	1.13052	4.61239	2.62154	0.0114149	0.122397	-2.89657
chr20.297273.299158	0.772101	5.7702	2.62124	0.0114237	0.122418	-3.1675
chr2.88076885.88078175	-0.979134	4.52559	-2.62102	0.0114304	0.122418	-2.95916
chr7.116511490.116512817	1.03231	4.36362	2.62086	0.0114351	0.122418	-2.9749
chr20.53900275.53901305	1.61332	3.61188	2.62019	0.0114548	0.122511	-2.78226
chr18.55833374.55834023	2.91714	2.81964	2.62011	0.0114571	0.122511	-2.9119
chr19.50328824.50330110	-1.30337	4.85374	-2.61987	0.0114644	0.122511	-2.90654
chr8.80171026.80171913	-1.67742	4.09036	-2.61949	0.0114756	0.122511	-2.77844
chr12.105954924.105956257	0.98307	4.55625	2.61918	0.0114849	0.122511	-2.96806
chr11.12556504.12557471	-1.53439	3.42689	-2.61918	0.011485	0.122511	-2.78514
chr1.235866121.235867739	0.803095	5.48052	2.61913	0.0114864	0.122511	-3.16638
chr9.68417789.68419032	-1.98805	3.66471	-2.61861	0.0115018	0.12261	-2.78225
chr11.44824316.44825252	-1.72553	3.5538	-2.6182	0.011514	0.122676	-2.7799
chr7.16347400.16348840	-1.26771	4.18752	-2.61783	0.011525	0.122728	-2.84581
chr3.37209671.37210911	1.18095	4.35931	2.61649	0.0115651	0.12304	-2.90043
chr2.238425720.238428510	0.698639	6.27218	2.61644	0.0115665	0.12304	-3.22981
chr13.30818159.30819244	1.12585	4.15998	2.61588	0.0115832	0.123078	-2.93661
chr5.172102597.172103814	-1.74697	3.87264	-2.61578	0.0115863	0.123078	-2.78376
chr7.16660750.16663281	-0.960703	5.51275	-2.61555	0.0115933	0.123078	-3.03797
chr10.71727415.71728556	-1.60406	3.98533	-2.61551	0.0115945	0.123078	-2.78633
chr1.10720008.10721257	-0.980359	4.66064	-2.61491	0.0116125	0.123107	-3.00723
chr20.31595532.31596563	1.31234	3.90419	2.61484	0.0116146	0.123107	-2.90779
chr2.86194237.86196027	-0.850389	5.63058	-2.61453	0.0116238	0.123107	-3.07704
chr19.45691487.45693461	-0.936127	5.32424	-2.61435	0.0116292	0.123107	-3.04212
chr17.62824494.62825379	1.77197	3.5001	2.61425	0.0116321	0.123107	-2.78682
chr21.44951998.44953387	-1.4655	3.64405	-2.61419	0.011634	0.123107	-2.82759
chr1.150973022.150975351	0.638531	6.26489	2.61392	0.011642	0.123127	-3.28852
chr18.22164046.22175746	0.515009	8.74338	2.61343	0.0116569	0.12322	-3.78439
chr18.31454125.31454797	2.5725	2.90706	2.61305	0.0116683	0.123233	-2.87907
chr11.65380130.65383560	0.590492	6.87432	2.61298	0.0116703	0.123233	-3.41845
chr12.60335642.60336117	2.06448	3.75986	2.61278	0.0116765	0.123234	-2.80168
chr6.33787453.33789634	0.70143	6.1607	2.61248	0.0116856	0.123265	-3.20613
chr16.85151629.85153045	-1.39226	3.84828	-2.61155	0.0117136	0.123496	-2.83063
chr2.218216556.218218894	0.815592	5.75334	2.61041	0.0117483	0.123796	-3.19779
chr14.104677246.104678877	-1.14294	5.07131	-2.60995	0.0117621	0.123827	-2.97087
chr1.218479617.218480647	1.14762	4.41951	2.60991	0.0117634	0.123827	-2.94652
chr16.3765107.3765837	-2.37031	3.24947	-2.60945	0.0117772	0.123906	-2.85504
chr16.48365395.48366966	-1.10882	4.62302	-2.60819	0.0118157	0.124247	-2.92619
chr9.97594021.97595066	-1.42179	4.19381	-2.60775	0.0118292	0.124324	-2.83128
chr11.116887581.116888819	-2.39931	3.96311	-2.60748	0.0118375	0.124346	-2.83505
chr8.11133373.11134211	-1.96249	2.97977	-2.60714	0.0118476	0.124355	-2.80668
chr1.227945772.227947231	1.13424	4.36901	2.60697	0.0118528	0.124355	-2.93938
chr12.3216911.3218004	1.45488	3.94718	2.60684	0.0118569	0.124355	-2.85452
chr11.119018062.119019478	-1.13954	4.98344	-2.60632	0.0118729	0.124415	-2.92191
chr10.58775664.58777034	0.949139	4.74272	2.60625	0.011875	0.124415	-3.01838
chr6.152490784.152491833	1.61422	3.55075	2.60553	0.011897	0.124492	-2.81035
chr5.149416425.149417862	-1.26566	4.51673	-2.60541	0.0119006	0.124492	-2.92494
chr12.66915355.66916430	1.17124	3.91792	2.60533	0.0119033	0.124492	-2.90336
chrX.134948323.134949880	0.940512	4.97166	2.60521	0.011907	0.124492	-3.0648
chr4.473308.474382	-1.04347	4.92764	-2.60443	0.0119308	0.124621	-2.98935
chr3.157109015.157111861	-0.776648	5.77922	-2.60433	0.011934	0.124621	-3.23386
chr11.6362432.6363506	-0.95442	4.77812	-2.6042	0.0119379	0.124621	-3.0623
chr12.53220465.53222038	-1.05174	5.09445	-2.6038	0.0119502	0.124626	-2.98007
chr4.88282963.88285450	-0.744804	6.03617	-2.60372	0.0119526	0.124626	-3.20207
chr2.218291418.218292575	1.33058	3.65568	2.60333	0.0119647	0.124626	-2.86106
chr7.53656895.53657471	-2.25984	3.59032	-2.60314	0.0119705	0.124626	-2.85947
chr18.12702100.12704018	0.685874	6.06911	2.60309	0.0119721	0.124626	-3.25301
chr13.20901709.20903404	-0.836171	5.80781	-2.60298	0.0119756	0.124626	-3.11654
chr1.234997043.234998509	0.925863	4.91259	2.60206	0.012004	0.124789	-3.05516
chr7.129824896.129826087	-1.53441	4.03638	-2.60181	0.0120118	0.124789	-2.83086
chr5.56814718.56816936	0.798485	5.50412	2.60161	0.0120179	0.124789	-3.12547
chr1.52141622.52143056	-1.10816	4.82079	-2.60159	0.0120186	0.124789	-2.96925
chr12.75510617.75511865	1.34322	4.62393	2.60121	0.0120304	0.124789	-2.90729
chr7.4641570.4642208	-1.92029	3.18377	-2.60116	0.0120318	0.124789	-2.8206
chr2.96257504.96261550	-0.69364	6.2811	-2.60101	0.0120366	0.124789	-3.2954
chr19.11094693.11095602	1.47698	3.80059	2.60087	0.0120408	0.124789	-2.82131
chr5.115296004.115297234	-1.31908	4.31895	-2.60042	0.0120547	0.124801	-2.88255
chr16.46688458.46690598	-0.667836	6.4245	-2.60036	0.0120565	0.124801	-3.2865
chr5.59126363.59128748	0.86621	5.64345	2.60001	0.0120674	0.124801	-3.15121
chr7.80133529.80136029	0.943913	5.37444	2.59982	0.0120733	0.124801	-3.09455
chr7.55018926.55020352	1.46045	4.02182	2.5995	0.0120834	0.124801	-2.86656
chr15.62456202.62457644	-1.08757	4.81372	-2.59942	0.0120859	0.124801	-2.96499
chr7.35445810.35446585	-1.5115	3.83293	-2.59935	0.0120881	0.124801	-2.84842
chr20.64062510.64063780	-1.07904	4.3586	-2.59924	0.0120916	0.124801	-2.98224
chr6.82363366.82364693	1.08516	4.30976	2.59889	0.0121025	0.12485	-2.97722
chr11.33721497.33724973	0.769075	6.1524	2.59854	0.0121133	0.124898	-3.30629
chr5.88784529.88786487	0.821522	5.65085	2.59702	0.0121609	0.125292	-3.14794
chr5.90096076.90097421	1.02081	5.15001	2.59692	0.0121639	0.125292	-3.07966
chr8.41818678.41819666	1.52189	4.00099	2.59664	0.0121726	0.125317	-2.86917
chr9.113542629.113543795	-1.3888	4.19816	-2.59564	0.0122041	0.125577	-2.84574
chr11.111676906.111677660	1.61231	3.83643	2.59466	0.0122349	0.12583	-2.83962
chr3.185823156.185826772	0.58587	7.17089	2.59403	0.0122547	0.125969	-3.44867
chr1.26471588.26473491	-0.937856	5.34196	-2.59294	0.0122892	0.126206	-3.06883
chr1.154607211.154608724	0.897154	4.85169	2.5929	0.0122903	0.126206	-3.0683
chr19.48977151.48979411	0.884805	5.02397	2.59215	0.0123141	0.126386	-3.13376
chr13.59946650.59947431	-2.48608	3.652	-2.59179	0.0123256	0.126394	-2.8883
chr9.94374444.94374886	-2.29801	2.9668	-2.59173	0.0123274	0.126394	-2.91979
chr20.36572420.36575905	-0.674793	6.57878	-2.59077	0.0123578	0.126641	-3.31708
chr12.113422148.113422767	-1.78627	3.46266	-2.59026	0.0123741	0.126743	-2.83475
chr10.97542262.97543720	1.04397	4.44933	2.58996	0.0123835	0.126755	-3.03863
chr3.25155956.25157009	1.12302	4.19106	2.58983	0.0123878	0.126755	-2.96429
chr5.59483553.59485154	-1.23574	4.98683	-2.58942	0.0124008	0.126796	-2.95218
chr14.32744833.32746331	1.70006	3.97336	2.58931	0.0124045	0.126796	-2.85254
chr22.17913003.17913898	-1.41501	3.95268	-2.58908	0.0124116	0.126805	-2.8889
chr5.139131296.139132302	-1.68279	3.41978	-2.58821	0.0124396	0.126978	-2.84282
chr2.72980045.72981787	1.18213	4.67356	2.58799	0.0124463	0.126978	-3.0589
chr2.47065781.47066608	-2.53152	3.87781	-2.58796	0.0124475	0.126978	-2.89342
chr8.140549623.140550465	-1.23937	4.02968	-2.58752	0.0124614	0.127015	-2.91498
chr17.68033953.68034403	-2.25226	3.27659	-2.58745	0.0124637	0.127015	-2.897
chr11.74397826.74399097	-1.28122	4.29506	-2.58718	0.0124724	0.12704	-2.89446
chr1.246930958.246932357	-1.02176	5.14748	-2.5867	0.0124879	0.127044	-2.99964
chr20.46688859.46689866	-1.01387	4.78111	-2.58663	0.0124899	0.127044	-3.01887
chr5.159450822.159451946	1.12491	4.20966	2.58657	0.0124918	0.127044	-2.96499
chr13.20848592.20849973	-2.62585	3.43985	-2.58501	0.012542	0.127491	-2.91066
chr12.2051886.2055391	0.791698	5.50291	2.5842	0.0125682	0.127515	-3.22018
chr14.89428610.89429617	1.6201	3.52784	2.58411	0.0125711	0.127515	-2.85923
chrX.134676067.134677316	1.70943	3.67057	2.58402	0.0125739	0.127515	-2.84882
chr10.28806716.28808545	0.862145	4.74188	2.58394	0.0125765	0.127515	-3.11113
chr11.448101.448699	-2.43131	3.67009	-2.58377	0.0125822	0.127515	-2.89049
chr2.66477209.66477855	1.52868	3.25317	2.58369	0.0125848	0.127515	-2.86001
chr14.59482141.59485019	0.651811	6.52969	2.58356	0.0125888	0.127515	-3.36768
chr3.177679511.177680433	1.38209	3.65468	2.58321	0.0126002	0.127562	-2.89868
chr9.130712600.130713697	-0.865593	5.06489	-2.58298	0.0126076	0.127562	-3.11373
chr3.194682431.194683328	1.546	3.33021	2.58283	0.0126124	0.127562	-2.87957
chr22.21966582.21967702	-2.02577	3.89903	-2.58172	0.0126483	0.12785	-2.8508
chr12.68245316.68246290	-1.53746	3.89786	-2.58156	0.0126536	0.12785	-2.867
chr11.110022373.110023278	1.8548	2.99943	2.58104	0.0126705	0.127957	-2.85496
chr2.222837462.222838384	1.85967	3.40537	2.58045	0.0126895	0.128058	-2.85308
chr20.37394573.37395553	1.86896	2.9939	2.58034	0.0126932	0.128058	-2.85344
chr6.73565601.73567241	1.04212	5.13159	2.57971	0.0127138	0.128166	-3.12208
[truncated: 18,140 more rows]
