# Supplementary material for: Anthracyclines induce global changes in cardiomyocyte chromatin accessibility that overlap with cardiovascular disease loci
Source: PLoS Genet. 2025 Oct 14;21(10):e1011900. doi: 10.1371/journal.pgen.1011900 (PMC12561927; doi:10.1371/journal.pgen.1011900)
Supplement: S22 Table — (XLSX) [file pgen.1011900.s022.xlsx]

## Sheet: Table_S22
Table_S22: Pairwise differential acetylation analysis for DNR vs VEH at 24 hours
peak= Location of region (chromosome.start.end)
peak	logFC	AveExpr	t	P.Value	adj.P.Val	B
chr6.36674959.36687167	1.81442	8.66161	10.1483	5.34394e-14	1.07611e-09	21.6116
chr14.23429960.23440270	-1.80389	7.68899	-8.86828	4.94439e-12	3.38369e-08	17.1668
chr19.50494606.50502680	-2.62137	7.35436	-8.78956	6.56685e-12	3.38369e-08	16.9537
chr10.86661199.86676237	-1.58624	8.55866	-8.78311	6.72134e-12	3.38369e-08	16.7777
chr1.157155345.157158228	2.92229	5.11284	8.19085	5.77806e-11	2.32706e-07	14.6693
chr22.49933336.49938081	-1.99469	5.84089	-8.07019	8.98385e-11	3.01513e-07	14.411
chr18.33560447.33562447	2.7739	5.50277	8.01455	1.10149e-10	3.16866e-07	14.0512
chr1.111214019.111215567	3.06828	4.88602	7.73266	3.10167e-10	7.55251e-07	12.869
chr19.45763847.45771676	-1.39047	7.38214	-7.70967	3.37551e-10	7.55251e-07	13.0516
chr1.9180461.9184174	1.74598	6.60383	7.50336	7.21867e-10	1.45362e-06	12.3883
chr18.3602539.3606525	1.75447	6.30926	7.38694	1.10924e-09	1.87993e-06	11.9783
chr11.2460525.2464138	-2.13718	5.65722	-7.38426	1.12029e-09	1.87993e-06	11.9734
chr9.136570960.136573281	-2.74782	5.19381	-7.27512	1.67635e-09	2.51296e-06	11.4634
chr5.139657630.139661993	-1.4861	6.56775	-7.23134	1.97059e-09	2.51296e-06	11.3918
chr1.151987590.151994802	1.2936	8.00006	7.22949	1.98409e-09	2.51296e-06	11.2627
chr10.85641555.85644712	2.00971	5.93879	7.21124	2.12252e-09	2.51296e-06	11.3569
chr5.36441047.36443931	2.01106	5.76076	7.21114	2.12335e-09	2.51296e-06	11.3571
chr2.19226532.19229342	3.12032	4.47347	7.1959	2.24627e-09	2.51296e-06	11.0151
chr7.110533060.110535568	1.91745	6.13926	7.06847	3.59751e-09	3.8128e-06	10.84
chr6.166381941.166384070	-1.71145	6.12161	-7.02756	4.18479e-09	4.21346e-06	10.6997
chr2.54121435.54125048	1.68379	5.99149	6.99787	4.67031e-09	4.34562e-06	10.5934
chr11.63916808.63921312	-1.64108	6.55315	-6.98361	4.92298e-09	4.34562e-06	10.5096
chr11.96147839.96150901	2.1586	5.05942	6.9814	4.96346e-09	4.34562e-06	10.5227
chr10.91652082.91654329	2.04144	5.40232	6.95579	5.45611e-09	4.5779e-06	10.4481
chr14.105479062.105482707	-2.39924	5.04846	-6.92783	6.0503e-09	4.87339e-06	10.3258
chr15.41789264.41792455	1.72181	5.95906	6.91487	6.34709e-09	4.91582e-06	10.2981
chr3.136141063.136143409	2.39629	5.43607	6.87915	7.24284e-09	5.34256e-06	10.1633
chr5.143199651.143201591	2.6132	4.93968	6.86816	7.54329e-09	5.34256e-06	10.055
chr19.5127258.5130217	-1.94882	5.47153	-6.8628	7.694e-09	5.34256e-06	10.1189
chr1.201372011.201380672	-1.81966	7.6841	-6.8292	8.71129e-09	5.84731e-06	9.82999
chr7.5552176.5557449	-1.43044	6.73218	-6.78586	1.02243e-08	6.6415e-06	9.75757
chr1.183812287.183814784	2.23401	5.66005	6.75784	1.13393e-08	7.13558e-06	9.74291
chr20.57437674.57444115	-1.4167	6.87277	-6.72737	1.26904e-08	7.4794e-06	9.52693
chr7.44135128.44142541	-1.94922	7.07698	-6.72146	1.29703e-08	7.4794e-06	9.48966
chr14.55107232.55109015	2.34205	4.94641	6.72084	1.29999e-08	7.4794e-06	9.60439
chr5.139654476.139656570	-1.99313	5.87621	-6.7072	1.36718e-08	7.56105e-06	9.5677
chr15.45048369.45049654	2.44342	4.45537	6.70017	1.40312e-08	7.56105e-06	9.47964
chr10.9824686.9826009	2.44935	4.91421	6.69564	1.42683e-08	7.56105e-06	9.48792
chr1.187407753.187410010	2.32179	5.20096	6.66827	1.57854e-08	7.99026e-06	9.42013
chr4.152258544.152260105	2.78448	4.84293	6.66679	1.58718e-08	7.99026e-06	9.22948
chrX.42975732.42977668	2.54288	4.98777	6.65136	1.68027e-08	8.25257e-06	9.30194
chr3.88984047.88985305	2.63192	4.9395	6.61509	1.92099e-08	8.98128e-06	9.19342
chr15.34790782.34798006	-1.49542	7.4743	-6.61211	1.94218e-08	8.98128e-06	9.05499
chr5.151237794.151239819	-3.38606	4.54566	-6.6093	1.96244e-08	8.98128e-06	9.09546
chr7.150972964.150980365	-1.4032	7.40075	-6.58899	2.11518e-08	9.4652e-06	8.96902
chr16.59631702.59634365	1.74655	5.67061	6.57993	2.18709e-08	9.48389e-06	9.10802
chr12.68807436.68809462	1.46025	6.551	6.57667	2.21355e-08	9.48389e-06	9.06107
chr6.142400007.142401263	2.29021	4.80557	6.57012	2.26776e-08	9.51371e-06	9.04865
chr9.120402645.120404171	2.87154	4.68265	6.50161	2.91963e-08	1.18816e-05	8.70907
chr1.6204868.6208050	-1.55982	6.16256	-6.49879	2.9502e-08	1.18816e-05	8.79917
chr1.59729698.59731969	2.2385	4.82458	6.45812	3.42728e-08	1.3469e-05	8.6742
chr1.3347252.3350255	-1.80256	5.81914	-6.45207	3.50458e-08	1.3469e-05	8.64827
chr3.50600311.50602825	-1.68867	5.68493	-6.44896	3.54501e-08	1.3469e-05	8.63608
chr5.145975079.145977236	2.09813	5.06652	6.43321	3.75681e-08	1.39333e-05	8.59446
chr1.115299383.115301371	1.87389	5.4862	6.4297	3.80558e-08	1.39333e-05	8.58843
chrX.122238056.122239148	2.56134	4.64034	6.41684	3.99022e-08	1.40947e-05	8.44989
chr5.149380290.149384252	-1.6665	6.24682	-6.41361	4.03803e-08	1.40947e-05	8.45443
chr3.42822796.42823951	2.28545	4.78604	6.41216	4.05966e-08	1.40947e-05	8.47606
chr4.168795923.168798039	2.40639	4.8732	6.38203	4.53596e-08	1.54815e-05	8.37698
chr3.195187195.195188732	2.21837	5.16207	6.35224	5.06162e-08	1.69876e-05	8.3057
chr18.3652371.3654696	1.79876	5.546	6.34307	5.23551e-08	1.7225e-05	8.27809
chr2.231665032.231667716	-1.34205	6.39106	-6.33956	5.30342e-08	1.7225e-05	8.1904
chr20.62529478.62531208	-2.65932	4.55683	-6.31198	5.86979e-08	1.8651e-05	8.09389
chr14.52079070.52082099	2.13187	5.33003	6.30931	5.92772e-08	1.8651e-05	8.16181
chr20.62549148.62556023	-1.15513	7.04637	-6.29934	6.14921e-08	1.90503e-05	7.9541
chr5.8828450.8830016	1.75007	5.55139	6.27573	6.7067e-08	1.99831e-05	8.04043
chr17.28741796.28748361	1.39007	7.32559	6.27485	6.72848e-08	1.99831e-05	7.86687
chr10.60611163.60612375	2.28033	4.68098	6.27406	6.74804e-08	1.99831e-05	8.00228
chr19.5113249.5116121	-2.24454	5.44632	-6.24837	7.41615e-08	2.16433e-05	7.94935
chr12.75943848.75945390	2.09472	5.08386	6.24307	7.56207e-08	2.17539e-05	7.93254
chr12.91902783.91904020	4.25779	4.15311	6.21144	8.49361e-08	2.40895e-05	6.97145
chr2.160223150.160225233	2.83212	4.89283	6.20044	8.84367e-08	2.42863e-05	7.72439
chr5.144420796.144422538	2.20883	4.59696	6.19913	8.88646e-08	2.42863e-05	7.76348
chr9.84851746.84853622	2.378	4.93545	6.19714	8.95147e-08	2.42863e-05	7.72504
chr8.124271029.124272228	2.63874	4.07841	6.1943	9.0454e-08	2.42863e-05	7.65012
chr17.29139393.29141691	-1.5775	5.97251	-6.18396	9.39527e-08	2.48938e-05	7.69308
chr9.92146679.92148033	2.28217	4.91402	6.17167	9.82854e-08	2.57035e-05	7.64712
chr16.54846448.54847669	2.21594	4.44282	6.1618	1.01909e-07	2.63095e-05	7.62803
chr3.186095287.186098538	1.81543	5.36183	6.15501	1.04482e-07	2.66322e-05	7.6258
chr5.149422181.149431776	-1.23405	7.36379	-6.1498	1.06496e-07	2.68064e-05	7.35609
chr2.237314657.237316366	-1.91731	5.20194	-6.14405	1.08768e-07	2.70404e-05	7.58841
chr7.33979415.33982164	1.80915	5.13896	6.1344	1.12683e-07	2.76718e-05	7.55145
chr5.163436637.163439333	1.55889	6.66187	6.11412	1.2138e-07	2.94485e-05	7.42446
chr12.92551384.92554479	1.70111	5.93228	6.10786	1.24196e-07	2.97731e-05	7.42132
chr18.5581579.5583437	2.08299	5.04666	6.10071	1.27495e-07	3.00238e-05	7.42945
chr7.124245645.124247115	2.81953	4.52369	6.0935	1.30908e-07	3.00238e-05	7.31161
chr3.46858051.46865588	-1.32421	7.29382	-6.09324	1.31032e-07	3.00238e-05	7.15907
chr19.50508126.50511869	-1.45587	5.80379	-6.09288	1.31206e-07	3.00238e-05	7.36343
chr12.121769248.121771773	-1.80039	5.18379	-6.06212	1.4685e-07	3.31024e-05	7.29928
chr5.67094682.67095871	1.91312	5.10744	6.06009	1.47947e-07	3.31024e-05	7.29553
chr17.28972382.28974804	-1.83688	5.47627	-6.05565	1.50374e-07	3.3108e-05	7.27859
chr7.44990117.44992365	1.89517	5.28288	6.05404	1.5126e-07	3.3108e-05	7.27546
chr1.212595664.212597142	2.93162	4.55198	6.04715	1.55124e-07	3.35885e-05	6.98647
chr10.88990069.88991746	2.00198	5.12284	6.03016	1.65077e-07	3.53633e-05	7.18532
chrX.29661367.29663692	2.98507	4.95826	6.01712	1.73137e-07	3.66996e-05	7.02324
chr1.23592282.23593890	2.50381	4.3641	6.00926	1.78187e-07	3.73766e-05	7.07805
chr10.24255180.24257175	2.03573	5.21343	6.00282	1.82436e-07	3.78733e-05	7.09781
chr9.105863918.105865927	2.78315	5.10299	5.98105	1.97546e-07	3.9861e-05	6.99339
chr9.136840696.136843102	-1.93105	4.90598	-5.98046	1.97969e-07	3.9861e-05	7.01637
chr17.57898163.57900098	-1.56602	5.86408	-5.98039	1.98022e-07	3.9861e-05	6.97783
chrX.4710235.4712091	2.25308	4.7593	5.97777	1.99929e-07	3.9861e-05	7.00645
chr8.101245131.101246240	3.47289	3.60282	5.96909	2.06372e-07	4.07422e-05	6.47253
chr1.115771288.115772479	2.3279	4.7875	5.9663	2.08483e-07	4.07595e-05	6.95066
chr14.105464691.105469784	-1.5697	6.32704	-5.95295	2.189e-07	4.19788e-05	6.84316
chr2.105403555.105405555	2.14452	4.92	5.95227	2.19449e-07	4.19788e-05	6.92152
chr4.167895378.167897680	1.60334	5.62481	5.95037	2.20974e-07	4.19788e-05	6.89345
chr17.69429829.69431192	2.71304	4.75298	5.94081	2.28826e-07	4.30642e-05	6.81765
chr2.229454674.229456602	2.23603	4.712	5.9328	2.35612e-07	4.37538e-05	6.82039
chr16.88772487.88774274	-2.35779	4.72841	-5.92918	2.38744e-07	4.37538e-05	6.78706
chr17.21369419.21371452	-2.06643	4.84438	-5.92888	2.39009e-07	4.37538e-05	6.835
chr19.11538304.11540894	-1.60669	5.5462	-5.92359	2.43665e-07	4.42043e-05	6.79383
chrX.17547307.17548896	2.0962	4.63166	5.89635	2.69124e-07	4.8387e-05	6.72938
chr14.22536590.22538288	2.81465	4.62294	5.89215	2.73283e-07	4.87e-05	6.62398
chr7.33287779.33288363	6.29881	1.93989	5.88962	2.75808e-07	4.87188e-05	4.76668
chr17.3926882.3928799	-1.64217	5.53741	-5.88093	2.84691e-07	4.98507e-05	6.64503
chr3.46892061.46893715	-2.16501	4.59188	-5.87425	2.91701e-07	5.06338e-05	6.65173
chr12.102474182.102475291	2.6534	4.72461	5.86996	2.96302e-07	5.06338e-05	6.55845
chr20.31695810.31700064	1.51115	6.19105	5.86958	2.96707e-07	5.06338e-05	6.54145
chr6.168087532.168089279	-2.09722	4.27227	-5.85816	3.09314e-07	5.19738e-05	6.58466
chr13.52414080.52415601	1.89208	5.02285	5.8578	3.09721e-07	5.19738e-05	6.59383
chr18.35860652.35863564	1.461	6.37268	5.8488	3.20045e-07	5.32624e-05	6.46574
chr9.69975737.69977314	2.45071	4.33493	5.82857	3.44512e-07	5.68643e-05	6.42882
chr12.69608411.69611459	-1.64177	5.9764	-5.81238	3.65422e-07	5.97862e-05	6.39639
chr2.229445047.229446599	2.19068	4.52245	5.81007	3.68494e-07	5.97862e-05	6.39749
chr2.28583109.28585188	1.58915	5.69271	5.80812	3.71122e-07	5.97862e-05	6.37587
chr1.17443059.17444290	5.44908	2.77363	5.80227	3.79104e-07	6.05874e-05	4.57169
chrX.132875927.132878841	2.0384	5.18454	5.79548	3.88579e-07	6.16127e-05	6.38142
chrX.69059857.69061262	-2.51006	3.81571	-5.77764	4.14621e-07	6.44069e-05	6.24847
chr19.49155082.49156413	-2.2905	4.3509	-5.7774	4.14984e-07	6.44069e-05	6.2829
chr1.156659728.156670560	-1.07306	7.91907	-5.77686	4.15797e-07	6.44069e-05	5.96308
chr7.158818221.158819560	1.70175	5.54256	5.77178	4.23545e-07	6.51063e-05	6.2733
chr15.68990497.68992635	1.50247	5.7394	5.76213	4.38664e-07	6.69196e-05	6.21867
chr9.82020988.82021796	2.79803	4.13194	5.7593	4.43185e-07	6.71009e-05	6.17932
chr12.2003542.2005364	1.37915	6.1049	5.75308	4.5332e-07	6.81231e-05	6.18359
chr11.77559965.77561425	2.88984	3.97021	5.74962	4.59045e-07	6.84725e-05	6.08972
chr7.150967648.150972865	-1.4617	6.23009	-5.74405	4.68426e-07	6.9358e-05	6.08518
chr19.18156648.18157991	-2.10676	4.09993	-5.7384	4.78136e-07	7.02004e-05	6.18185
chr14.105483107.105484629	-4.33812	3.85502	-5.7367	4.81087e-07	7.02004e-05	5.46139
chr22.19721633.19724647	-1.7133	5.12372	-5.73057	4.91924e-07	7.12653e-05	6.15452
chr12.80777205.80778887	2.24879	4.34978	5.71971	5.11689e-07	7.35991e-05	6.10307
chr14.85528338.85535085	1.13528	7.43529	5.71649	5.17703e-07	7.39361e-05	5.84628
chr3.119642141.119644070	2.81215	4.50217	5.7127	5.24873e-07	7.44322e-05	6.00817
chr7.138257470.138258779	2.00807	4.87166	5.70709	5.35659e-07	7.54305e-05	6.06663
chr22.27717938.27720076	2.0697	4.76026	5.69859	5.52417e-07	7.71657e-05	6.04936
chr1.226979319.226980399	-2.35154	4.19536	-5.69699	5.55645e-07	7.71657e-05	5.96347
chr3.195885046.195887149	-2.21314	4.93868	-5.687	5.76127e-07	7.87592e-05	6.00782
chr11.117197627.117202667	-1.24835	6.82673	-5.68575	5.78741e-07	7.87592e-05	5.81898
chr7.21579309.21580936	2.46964	4.11503	5.6857	5.78853e-07	7.87592e-05	5.94749
chr19.13052784.13056177	-1.331	6.19921	-5.68016	5.9058e-07	7.98155e-05	5.8766
chr18.26547371.26551163	1.44206	6.42771	5.67496	6.01818e-07	8.07921e-05	5.85463
chr4.113467704.113469331	1.5552	5.401	5.67269	6.06775e-07	8.0918e-05	5.92673
chr15.68699777.68701245	-2.0279	4.65163	-5.66732	6.18702e-07	8.19658e-05	5.93681
chr14.105488487.105491417	-1.31388	5.87011	-5.64739	6.64991e-07	8.74146e-05	5.78589
chr7.150960450.150966406	-0.984738	7.28846	-5.64593	6.68513e-07	8.74146e-05	5.56931
chr1.214106074.214108513	-1.58131	5.32267	-5.6338	6.98508e-07	9.07475e-05	5.80637
chr2.149648153.149649392	1.63704	5.29965	5.63137	7.04673e-07	9.09615e-05	5.81396
chr12.75977187.75979551	1.61516	5.52809	5.62231	7.28153e-07	9.28864e-05	5.75716
chr3.49698531.49700331	-1.87652	5.03015	-5.62206	7.2881e-07	9.28864e-05	5.78938
chr19.14375177.14376271	-2.06463	4.39653	-5.61848	7.38302e-07	9.35043e-05	5.77662
chr15.59199728.59200900	2.22545	4.68911	5.61268	7.5394e-07	9.48881e-05	5.74587
chr3.119637654.119639992	1.70153	5.43168	5.60806	7.66647e-07	9.5888e-05	5.72157
chr11.75030719.75032674	1.67729	4.73193	5.60621	7.71779e-07	9.5934e-05	5.71695
chr14.66932132.66933327	3.16641	4.3703	5.60325	7.8009e-07	9.63722e-05	5.52528
chr5.27471754.27474156	1.65429	6.09562	5.59553	8.0215e-07	9.82482e-05	5.65125
chr1.69054726.69056247	4.33125	3.92792	5.59454	8.05033e-07	9.82482e-05	5.00274
chr1.1004520.1006056	-2.33219	4.33046	-5.58691	8.27522e-07	0.000100259	5.63752
chr13.97257696.97261071	1.79883	5.60282	5.58559	8.3147e-07	0.000100259	5.61918
chr7.663322.664685	-2.57456	4.049	-5.58282	8.39841e-07	0.000100477	5.5938
chr1.26020302.26022739	-1.66698	5.30151	-5.5817	8.43253e-07	0.000100477	5.64493
chr2.164990788.164992353	2.30528	4.72403	5.57789	8.5494e-07	0.00010127	5.62927
chr2.68769085.68771786	2.04634	5.14588	5.57507	8.63674e-07	0.000101706	5.62941
chr18.39946423.39947546	2.37705	5.07007	5.56494	8.95826e-07	0.000104879	5.56276
chr3.172129986.172131226	2.2996	4.19887	5.56219	9.04759e-07	0.000105313	5.53638
chr1.41108569.41110376	2.50498	4.42711	5.55845	9.17071e-07	0.000106133	5.55925
chr11.67583493.67586964	1.25664	6.19507	5.55365	9.33068e-07	0.000106845	5.43308
chr7.24970662.24972056	2.34556	4.23052	5.55343	9.33837e-07	0.000106845	5.51684
chr4.76388091.76388812	2.90891	3.43342	5.54682	9.56368e-07	0.000108554	5.33206
chr10.110175063.110176901	2.11396	4.5198	5.54589	9.59556e-07	0.000108554	5.52473
chr19.48954068.48956531	1.28006	6.38827	5.54411	9.6575e-07	0.000108644	5.39753
chr2.132542604.132544327	2.58429	4.23436	5.53917	9.8309e-07	0.00010998	5.40071
chr19.9620133.9623789	1.43195	6.27043	5.53531	9.96884e-07	0.000110908	5.35737
chr20.32562071.32563036	-2.45774	3.93292	-5.53033	1.01494e-06	0.000112296	5.43191
chr21.28632754.28634575	2.26975	4.44695	5.52743	1.0256e-06	0.000112432	5.43044
chr8.95801451.95803332	1.89511	5.26302	5.52696	1.02734e-06	0.000112432	5.46348
chr9.26261311.26262476	2.17216	4.46061	5.52335	1.04079e-06	0.000112809	5.422
chr5.126810777.126812954	1.58892	5.49622	5.52303	1.04198e-06	0.000112809	5.41318
chr8.22560891.22563092	-1.44118	5.44329	-5.51749	1.06299e-06	0.000114468	5.3854
chr4.146274957.146276208	2.67163	3.75918	5.50961	1.09361e-06	0.000117138	5.27186
chr15.92803677.92804677	2.29106	4.84294	5.50565	1.10929e-06	0.000118189	5.38901
chr9.134661515.134663729	-1.62542	5.20506	-5.50325	1.11891e-06	0.000118494	5.35803
chr2.43050864.43052677	2.44258	4.30749	5.50175	1.12499e-06	0.000118494	5.34494
chr11.5689616.5691289	2.4793	3.95752	5.50056	1.12981e-06	0.000118494	5.31024
chr5.177494237.177498479	-1.05343	7.13977	-5.49627	1.1474e-06	0.000119716	5.0995
chr8.141026326.141027539	1.92292	4.69765	5.49055	1.17125e-06	0.000121575	5.34351
chr9.73684047.73685069	3.5946	3.44491	5.4874	1.1846e-06	0.00012233	4.85408
chr7.1465447.1467605	-1.94097	4.80135	-5.48399	1.19923e-06	0.000122989	5.32137
chr10.13757609.13759148	2.08989	4.67475	5.48307	1.2032e-06	0.000122989	5.31685
chr1.11846271.11848859	-2.40082	4.87374	-5.46703	1.27466e-06	0.000129636	5.26415
chr18.6747828.6749278	1.96653	4.58438	5.46062	1.30439e-06	0.000131743	5.23225
chr20.49747350.49748539	2.63165	4.17345	5.45975	1.30846e-06	0.000131743	5.20201
chr7.40717029.40717830	2.26782	4.72265	5.45419	1.33485e-06	0.000133731	5.16855
chr4.24763221.24764475	1.88928	4.2096	5.45219	1.34449e-06	0.000134029	5.21103
chr5.82334157.82336794	1.23034	6.34007	5.44476	1.38085e-06	0.000136977	5.05021
chr9.136353796.136354989	-2.49301	4.1238	-5.44055	1.40192e-06	0.000138384	5.07512
chr6.154922988.154924126	3.38314	3.58382	5.43123	1.44961e-06	0.000142394	4.78513
chr8.143942033.143946881	-1.20994	6.34459	-5.42743	1.46952e-06	0.000143649	4.96914
chr12.46676981.46678680	3.70724	3.58554	5.4185	1.51735e-06	0.000146962	4.5138
chr9.120918717.120919953	-2.05666	4.60035	-5.41802	1.51995e-06	0.000146962	5.09825
chr3.112074611.112075595	3.27011	3.7426	5.41705	1.5253e-06	0.000146962	4.74911
chr1.50602823.50604834	2.72711	4.6441	5.41021	1.56317e-06	0.000149893	4.99313
chr1.228207234.228210489	-1.50125	5.33105	-5.39521	1.64954e-06	0.000157425	4.97448
chr7.538092.540452	-1.47441	5.80515	-5.39316	1.66169e-06	0.000157837	4.93727
chr1.234604536.234614096	0.918145	8.26732	5.38737	1.69654e-06	0.000158789	4.5355
chr7.2640714.2642007	-2.40337	4.22591	-5.38654	1.70158e-06	0.000158789	4.96335
chr20.32332253.32335193	1.51397	5.92167	5.38648	1.702e-06	0.000158789	4.8967
chr1.41370500.41372664	-1.96797	4.64088	-5.38564	1.70711e-06	0.000158789	4.98974
chr6.71367309.71368444	3.36475	3.57689	5.38498	1.71114e-06	0.000158789	4.6297
chr19.18445796.18448028	-2.24006	4.61849	-5.38027	1.74023e-06	0.000159511	4.96896
chr3.179067400.179072520	1.30588	6.95944	5.38015	1.74103e-06	0.000159511	4.77509
chr6.36386392.36388180	3.41736	3.95175	5.37988	1.74269e-06	0.000159511	4.68977
chr3.187182770.187184116	2.70566	4.21176	5.3779	1.75506e-06	0.000159878	4.8637
chr14.100775283.100776843	-2.83079	4.42158	-5.37671	1.76257e-06	0.000159878	4.92258
chr12.6943334.6944878	-2.90513	4.87645	-5.37438	1.77733e-06	0.000160118	4.86979
chr15.92906151.92908644	1.85772	5.1099	5.37379	1.78112e-06	0.000160118	4.93585
chr15.43893302.43894655	-2.12649	4.38899	-5.36878	1.81334e-06	0.000162038	4.91616
chr13.99150673.99152172	2.14454	4.44973	5.36798	1.81857e-06	0.000162038	4.93114
chr19.45814792.45817309	-1.49711	5.6058	-5.3617	1.85991e-06	0.000164991	4.86126
chr9.137276405.137277909	-1.89299	4.91118	-5.35939	1.87537e-06	0.000165633	4.90102
chr1.18902103.18903207	-1.81604	5.17953	-5.35355	1.91492e-06	0.000168387	4.86651
chr15.35696439.35698274	1.52378	5.42485	5.34804	1.95308e-06	0.000170997	4.84036
chr8.133673795.133675829	1.45837	5.3243	5.3343	2.05145e-06	0.000178832	4.7624
chr10.86679054.86686263	-1.11475	7.21257	-5.33266	2.06346e-06	0.000179103	4.51704
chr6.76707375.76708408	2.63324	3.74176	5.32354	2.13186e-06	0.000184246	4.67996
chr5.173453182.173456299	1.40693	5.91117	5.32141	2.14811e-06	0.00018452	4.6685
chr8.22177660.22179622	-2.00578	4.53906	-5.32073	2.15336e-06	0.00018452	4.77224
chrX.108120786.108124246	1.42232	6.30872	5.31889	2.16754e-06	0.000184949	4.60882
chr10.79379319.79382748	-1.48199	5.80546	-5.31496	2.19821e-06	0.000186773	4.66194
chr1.201419426.201422375	-1.3803	6.1624	-5.30317	2.29273e-06	0.000193677	4.57982
chr1.46519893.46521013	-1.97499	4.32352	-5.30244	2.2987e-06	0.000193677	4.71143
chr3.50264160.50266271	-1.39086	5.76659	-5.29273	2.37976e-06	0.000199671	4.58078
chr17.39664606.39668619	-1.43837	5.83303	-5.2876	2.4237e-06	0.000202515	4.58206
chr7.91682754.91684241	2.14739	4.72296	5.28618	2.43606e-06	0.000202707	4.65769
chr9.109745114.109746711	-1.79188	5.3489	-5.28198	2.47278e-06	0.000204915	4.62523
chr19.16896724.16897698	-2.18096	4.35494	-5.27085	2.57292e-06	0.00021234	4.6024
chr1.81876631.81878135	2.43372	4.51056	5.26411	2.6354e-06	0.000216608	4.54741
chr12.67670949.67672578	2.42969	4.54623	5.25402	2.7319e-06	0.000222303	4.50913
chr20.35317955.35320980	1.50334	5.64509	5.25383	2.73372e-06	0.000222303	4.45238
chr8.93990600.93991802	2.90797	4.06398	5.25341	2.73781e-06	0.000222303	4.33984
chrX.110394612.110395125	5.15405	3.0168	5.24934	2.77785e-06	0.000224649	3.16823
chr9.36074398.36075523	2.03695	4.73198	5.23981	2.87363e-06	0.000230928	4.50315
chr19.1565969.1568825	-1.45778	5.7024	-5.23934	2.87843e-06	0.000230928	4.43994
chr3.71446861.71448702	2.15451	4.33654	5.23802	2.89204e-06	0.000231076	4.49166
chr17.950516.952102	-1.99886	4.91249	-5.23617	2.9111e-06	0.000231076	4.4845
chr6.158376778.158379043	1.93097	4.58646	5.23583	2.91471e-06	0.000231076	4.4901
chr2.71880082.71881561	5.07958	4.22919	5.23104	2.9647e-06	0.000234118	3.47261
chr1.167663000.167663715	2.22799	3.95166	5.22777	2.99948e-06	0.000235939	4.44528
chr1.201383450.201386036	-1.8967	5.20052	-5.22487	3.03051e-06	0.000237289	4.45103
chr6.106097906.106099891	3.26978	4.20589	5.22358	3.04445e-06	0.000237289	4.21557
chr17.50110434.50112809	-1.57592	5.52994	-5.22289	3.05199e-06	0.000237289	4.36232
chr2.106159699.106162680	1.48053	4.76657	5.21847	3.10032e-06	0.00024012	4.38021
chr4.128386856.128388508	2.10578	4.06268	5.21461	3.14312e-06	0.000242302	4.40426
chr14.24130465.24132420	-1.72408	4.90748	-5.21349	3.15569e-06	0.000242302	4.4018
chr14.61524149.61528133	1.35907	5.89316	5.20958	3.1998e-06	0.000242302	4.24366
chr13.42695720.42696964	3.32278	3.704	5.2094	3.20189e-06	0.000242302	4.17891
chr19.14559960.14562486	-1.92964	5.05668	-5.20938	3.20207e-06	0.000242302	4.39611
chr9.94995230.94996841	-1.6992	4.87176	-5.20859	3.21106e-06	0.000242302	4.37801
chr5.19322536.19323334	2.89649	4.15119	5.20758	3.22268e-06	0.000242302	4.29987
chr11.16790547.16792053	2.12373	4.62323	5.2074	3.22475e-06	0.000242302	4.39581
chr6.113632215.113633205	2.25311	4.25447	5.20474	3.25529e-06	0.000242858	4.37087
chr15.88620998.88624178	1.25944	6.17824	5.20466	3.25628e-06	0.000242858	4.27576
chr10.132630719.132634052	-1.70375	5.99389	-5.19891	3.32344e-06	0.000246064	4.26968
chr8.130903558.130905604	2.55198	4.50534	5.19825	3.33125e-06	0.000246064	4.29835
chr17.79831570.79833098	-2.04767	4.30295	-5.19786	3.33593e-06	0.000246064	4.36264
chr1.38046297.38048611	2.56856	4.61969	5.19554	3.36349e-06	0.00024658	4.34284
chr11.64759224.64760743	-1.91825	4.45125	-5.19521	3.36741e-06	0.00024658	4.35594
chr11.12065415.12068168	1.32779	6.17051	5.19191	3.40711e-06	0.000248583	4.21238
chr17.64706779.64709768	1.34516	5.82547	5.18949	3.43654e-06	0.000249826	4.25198
chr22.42696908.42700704	-1.22192	6.4559	-5.17681	3.59477e-06	0.000260031	4.09835
chr6.129490371.129491669	2.30943	4.1822	5.17565	3.60952e-06	0.000260031	4.2466
chr14.61560151.61563252	1.20956	5.97229	5.17517	3.61567e-06	0.000260031	4.17089
chr3.153051290.153052601	1.78144	4.48226	5.17238	3.65158e-06	0.000261679	4.27279
chr1.171757299.171758842	2.16859	4.33851	5.17	3.68258e-06	0.000262842	4.25652
chr11.1437364.1439053	-2.27555	3.8877	-5.16914	3.69391e-06	0.000262842	4.25596
chr5.135246099.135247624	2.65666	4.42153	5.15523	3.88053e-06	0.000275149	4.14226
chr14.105469823.105477402	-0.881557	7.99546	-5.15318	3.90889e-06	0.000276187	3.76956
chr5.71905474.71908797	1.31723	6.13582	5.15129	3.93507e-06	0.000277065	4.07354
chr14.77013836.77014787	-2.15448	3.9172	-5.14833	3.97664e-06	0.000278234	4.17951
chr10.84631916.84633574	1.64462	5.23811	5.14814	3.97932e-06	0.000278234	4.16723
chr12.68041520.68043111	1.50819	5.41538	5.14708	3.99423e-06	0.000278311	4.13123
chr4.85744296.85746151	1.61422	5.27803	5.14443	4.03188e-06	0.000279966	4.13746
chr12.96362244.96363588	3.00691	3.50586	5.14259	4.05837e-06	0.00028023	3.94687
chrX.68989559.68990956	-2.47658	4.50517	-5.14223	4.06352e-06	0.00028023	4.15438
chr2.240232624.240234616	-1.50198	5.32349	-5.13951	4.10287e-06	0.000281328	4.12752
chr9.110015283.110016932	3.4787	3.91009	5.1392	4.10738e-06	0.000281328	3.90879
chr16.62240413.62241578	3.65649	4.06969	5.13705	4.13864e-06	0.000282508	3.88339
chr12.52025482.52027748	-1.48639	5.34314	-5.13417	4.18113e-06	0.000284444	4.10154
chr1.29237014.29240557	2.25074	4.82543	5.12985	4.24553e-06	0.000287853	4.13915
chr1.171753820.171755363	1.54229	4.75028	5.12776	4.27708e-06	0.000289018	4.09648
chr12.114414036.114416289	-1.9226	4.81727	-5.12088	4.38242e-06	0.000293623	4.09522
chr17.50371314.50373227	1.50482	5.09872	5.12086	4.38279e-06	0.000293623	4.07105
chr9.133054480.133055742	-2.10992	4.31509	-5.12046	4.38895e-06	0.000293623	4.10388
chr9.100425951.100430071	1.01063	6.97238	5.11763	4.43306e-06	0.000294692	3.83414
chr19.1264441.1267885	-1.27979	6.15527	-5.11727	4.43881e-06	0.000294692	3.94945
chr2.200278329.200279263	5.3323	3.00412	5.11663	4.44885e-06	0.000294692	2.83369
chr1.172475687.172476707	2.85788	4.17731	5.11285	4.50875e-06	0.000297227	3.89693
chr7.33986693.33987935	1.83919	4.83071	5.11235	4.51663e-06	0.000297227	4.07931
chr3.140466544.140468309	1.88712	4.56367	5.11053	4.54586e-06	0.000297324	4.07214
chr18.61764792.61765812	2.97275	4.23764	5.11042	4.54764e-06	0.000297324	3.88838
chr14.23441325.23444866	-1.40581	6.61345	-5.10552	4.62714e-06	0.000301543	3.82574
chr11.30740702.30741766	2.56437	4.45032	5.10398	4.65236e-06	0.000301729	3.94252
chr16.85459821.85463843	-1.25964	6.21473	-5.10352	4.65996e-06	0.000301729	3.87359
chr7.45977528.45979137	1.5596	5.30381	5.09891	4.73639e-06	0.00030542	3.97375
chr2.230793748.230794744	2.40082	3.71829	5.09813	4.74953e-06	0.00030542	3.97083
chr7.35003183.35004339	1.81892	5.03795	5.09736	4.76248e-06	0.00030542	4.03
chr19.46131501.46134931	1.11706	6.84401	5.09209	4.85202e-06	0.00030941	3.73981
chr11.97201560.97202928	-2.45696	4.24819	-5.09189	4.85542e-06	0.00030941	3.97189
chr21.38903337.38904414	2.71355	3.71027	5.09019	4.88466e-06	0.000310292	3.87787
chr14.104084346.104086037	-2.28772	4.03395	-5.08871	4.91018e-06	0.000310932	3.98975
chr4.185793918.185796443	1.60768	5.59038	5.08707	4.9388e-06	0.0003116	3.91325
chr4.31236434.31237588	2.47597	3.86073	5.08633	4.95168e-06	0.0003116	3.91999
chr19.2602287.2603893	-2.63584	4.21377	-5.08112	5.04351e-06	0.00031639	3.91811
chr2.157246121.157247383	2.47187	4.30674	5.0792	5.07788e-06	0.000317339	3.90747
chr7.29370046.29371278	1.67012	4.86058	5.07852	5.09016e-06	0.000317339	3.93712
chr19.3403587.3405217	-2.12416	4.90567	-5.07632	5.12968e-06	0.000318816	3.96447
chr5.173883810.173885740	1.80186	4.70292	5.07386	5.17453e-06	0.000320614	3.95359
chr7.150953391.150957009	-1.25973	5.68479	-5.0659	5.32188e-06	0.000328732	3.79509
chr5.136619760.136620720	4.05488	3.29227	5.06269	5.38247e-06	0.000330728	3.06918
chr5.168226256.168228238	2.11917	4.52975	5.06172	5.40081e-06	0.000330728	3.91316
chr8.11724610.11727967	1.35403	5.65085	5.06158	5.40347e-06	0.000330728	3.82041
chr11.86558520.86560334	2.19732	4.36905	5.05692	5.49297e-06	0.000335188	3.8967
chr5.170745250.170748387	-1.61152	5.43652	-5.05429	5.54413e-06	0.000337287	3.84369
chr7.18420599.18421939	2.3421	4.27623	5.05303	5.56882e-06	0.000337769	3.84551
chr16.2250444.2252306	-1.6243	5.06196	-5.05023	5.62409e-06	0.000338821	3.86541
chr17.59782880.59787804	1.14926	6.84996	5.05008	5.62711e-06	0.000338821	3.63048
chr21.46128120.46129309	-2.08257	4.11119	-5.0483	5.66253e-06	0.000338821	3.8693
chr15.63156053.63158547	1.07851	6.70906	5.0482	5.66449e-06	0.000338821	3.66164
chr16.13957210.13958189	1.91419	4.09862	5.04791	5.6703e-06	0.000338821	3.87146
chr19.14689526.14690449	-1.85779	4.70409	-5.04688	5.69082e-06	0.000339041	3.86773
chr5.85452076.85453480	1.94573	4.2582	5.04434	5.7421e-06	0.000341088	3.8559
chr11.61769106.61770919	-1.8744	4.93455	-5.04077	5.81475e-06	0.000344387	3.83777
chr12.65891274.65893650	1.54088	5.16955	5.03795	5.87282e-06	0.000346472	3.80361
chr2.170221448.170222948	1.97922	4.24206	5.03739	5.88437e-06	0.000346472	3.83633
chr12.89251479.89252552	2.90452	3.91703	5.03599	5.91344e-06	0.000346831	3.67293
chr5.90643904.90645537	1.99739	4.6954	5.03544	5.92491e-06	0.000346831	3.82952
chr11.2314484.2315677	-2.14628	3.58881	-5.03092	6.01999e-06	0.000351376	3.80556
chr15.71042229.71043655	2.41592	4.02661	5.02576	6.13019e-06	0.000356119	3.77119
chr13.83941413.83942255	3.24359	3.28739	5.02547	6.13663e-06	0.000356119	3.47777
chr13.110359557.110362136	-1.70192	5.2252	-5.02286	6.1931e-06	0.000358364	3.75448
chr10.122307311.122309270	1.41526	5.74867	5.01939	6.26929e-06	0.000361733	3.66946
chr10.70380501.70382906	-1.6614	5.06312	-5.01677	6.32718e-06	0.00036341	3.74939
chr6.114062819.114065265	1.47885	5.10886	5.01645	6.33446e-06	0.00036341	3.71464
chr13.109412300.109413015	-1.60648	4.68525	-5.01361	6.39807e-06	0.000366017	3.73107
chr12.54389352.54391511	1.65352	4.78171	5.01089	6.45942e-06	0.000368349	3.72611
chr13.23599316.23601067	2.48133	4.32397	5.01019	6.47542e-06	0.000368349	3.71354
chr1.115189909.115190843	2.1199	4.47167	5.00794	6.52688e-06	0.00037023	3.7308
chr17.50948981.50951266	1.20366	5.75903	5.0002	6.70681e-06	0.000379368	3.56335
chr1.2313888.2317202	-1.64357	5.35058	-4.99911	6.73252e-06	0.000379755	3.66241
chr22.37904674.37908116	1.231	6.07718	4.99482	6.83484e-06	0.00038445	3.53312
chr4.113673102.113673940	2.45441	3.63669	4.99345	6.86778e-06	0.000385227	3.64578
chr7.116948418.116950168	-1.49394	5.22704	-4.99237	6.89373e-06	0.000385608	3.65331
chr2.219626601.219631487	-1.12901	6.60839	-4.99064	6.93576e-06	0.000386885	3.46183
chrX.13396991.13399746	1.21152	5.9276	4.98895	6.97705e-06	0.000387626	3.54756
chr6.13912167.13913671	3.80378	3.87956	4.98834	6.99214e-06	0.000387626	3.22599
chr16.4535528.4538962	1.31724	6.05777	4.98766	7.00871e-06	0.000387626	3.52616
chr1.237186415.237188368	2.50266	4.20329	4.98668	7.03298e-06	0.000387626	3.64724
chr18.74149709.74151004	3.75135	3.93108	4.98618	7.04529e-06	0.000387626	3.2576
chr6.150856003.150858260	1.75298	5.42621	4.98504	7.07361e-06	0.000387876	3.62305
chr11.69496638.69497910	-1.6757	4.95263	-4.98445	7.08836e-06	0.000387876	3.62723
chr1.45346977.45349454	1.85732	5.01589	4.98346	7.1129e-06	0.000388164	3.65886
chr8.66123470.66125400	1.28946	5.83339	4.97908	7.2231e-06	0.000393112	3.53816
chrX.34915053.34916247	1.87349	4.43395	4.97403	7.35226e-06	0.000398287	3.62083
chr20.57468824.57471070	-1.48568	5.36146	-4.97271	7.3864e-06	0.000398287	3.56265
chr22.29993762.29995325	1.93293	4.27401	4.97268	7.38722e-06	0.000398287	3.62369
chr16.58032156.58033573	-1.61597	4.99704	-4.97229	7.39729e-06	0.000398287	3.59203
chr19.6372376.6373834	-1.36745	5.57261	-4.96959	7.46778e-06	0.00040101	3.4935
chr7.55571302.55575156	1.44257	6.1856	4.96709	7.53346e-06	0.000402628	3.4584
chr16.64437296.64438351	1.79755	5.11785	4.96659	7.54679e-06	0.000402628	3.57893
chr1.209839450.209841158	1.47778	5.12138	4.96616	7.55817e-06	0.000402628	3.54057
chr5.58454690.58461458	1.22788	7.09499	4.96541	7.57789e-06	0.000402628	3.30086
chr2.158060717.158061626	2.5527	3.47486	4.96166	7.67834e-06	0.000406891	3.50512
chr11.128210145.128210831	2.76234	4.42815	4.96033	7.71408e-06	0.000407011	3.47931
chr3.57998285.57999832	2.06773	4.25229	4.95959	7.73429e-06	0.000407011	3.57438
chr6.21341847.21343209	-1.88313	4.4404	-4.95905	7.74889e-06	0.000407011	3.58205
chr11.3374557.3376224	2.36981	3.73749	4.95859	7.76144e-06	0.000407011	3.53265
chr11.62790873.62792763	-1.41363	5.16626	-4.9561	7.82929e-06	0.000409502	3.52284
chr5.57493871.57495780	1.37704	5.433	4.95016	7.99398e-06	0.000417033	3.4632
chr11.44861340.44863810	-1.7504	5.91772	-4.94865	8.03644e-06	0.000417719	3.42368
chr4.20624494.20626504	1.59645	5.16848	4.94791	8.05732e-06	0.000417719	3.50055
chr3.46696014.46697479	-1.96677	4.67932	-4.94712	8.07966e-06	0.000417719	3.54294
chr3.197030760.197032184	2.03277	4.38238	4.94675	8.0901e-06	0.000417719	3.54064
chr8.40539102.40540241	2.85002	3.28537	4.94569	8.12013e-06	0.000418197	3.39127
chr2.10867763.10869793	-1.90705	4.76538	-4.94153	8.23928e-06	0.000423251	3.51692
chr9.137673616.137675257	-2.70611	3.83581	-4.93866	8.3227e-06	0.000425524	3.3944
chr21.34582017.34584154	1.27561	5.35129	4.93855	8.32578e-06	0.000425524	3.41087
chr11.65856708.65861482	-0.991565	7.3461	-4.937	8.37105e-06	0.000426754	3.18516
chr18.46711043.46712778	-1.64972	4.7556	-4.93563	8.41149e-06	0.000427733	3.47434
chr10.132420716.132422633	-2.07566	4.67129	-4.93404	8.45844e-06	0.00042798	3.50092
chr6.152313307.152314843	1.51312	5.28775	4.93402	8.45886e-06	0.00042798	3.43687
chr13.50528396.50530137	1.32251	6.00017	4.928	8.63908e-06	0.000433779	3.31428
chr17.57521613.57526273	1.28201	5.94591	4.92789	8.64224e-06	0.000433779	3.31668
chr15.73165268.73166446	3.30996	3.48105	4.92742	8.65651e-06	0.000433779	3.16103
chr4.184695137.184696532	2.48432	4.15927	4.92732	8.65964e-06	0.000433779	3.44649
chr5.90096076.90097421	1.6758	5.15001	4.92558	8.71256e-06	0.000435347	3.42068
chr14.26775203.26776868	1.8507	4.66665	4.92298	8.7921e-06	0.000438047	3.46274
chr2.88066257.88069742	-1.2783	5.91985	-4.9222	8.81621e-06	0.000438047	3.2791
chr20.35874620.35876691	1.61915	5.10483	4.92169	8.83185e-06	0.000438047	3.43822
chr6.7505163.7506413	1.93752	4.5879	4.91977	8.8913e-06	0.000439082	3.45481
chr16.4238442.4241477	-1.57062	5.56189	-4.91914	8.91084e-06	0.000439082	3.35704
chr14.105323907.105324969	-2.72318	3.57322	-4.91875	8.92302e-06	0.000439082	3.33735
chr2.96108501.96109633	-2.34634	4.20595	-4.91808	8.94393e-06	0.000439082	3.41119
chr5.115366137.115366990	3.59309	4.15636	4.91751	8.96175e-06	0.000439082	2.96594
chr9.129596667.129598172	1.69983	4.68171	4.91433	9.06191e-06	0.000442912	3.41631
chr17.39674239.39680526	-1.16897	6.8974	-4.91297	9.10528e-06	0.000443954	3.13673
chr17.1796405.1797983	1.79189	4.17841	4.91028	9.19139e-06	0.00044707	3.41214
chr19.41430793.41433900	-1.1447	5.83246	-4.90678	9.30451e-06	0.000451482	3.24992
chr1.234617463.234619405	1.76885	5.19829	4.90555	9.34454e-06	0.000452334	3.3969
chr6.17483494.17484101	-3.7416	3.12374	-4.90376	9.40313e-06	0.000454079	2.75603
chr4.152264426.152266156	2.85953	3.77656	4.90292	9.43063e-06	0.000454317	3.30732
chrX.129931288.129932918	-1.63978	4.79334	-4.89819	9.58784e-06	0.000460788	3.37123
chr18.61991224.61993495	1.54499	5.07497	4.89587	9.66568e-06	0.000463423	3.33844
chr2.160351981.160353567	2.02523	4.67191	4.89211	9.79342e-06	0.000468433	3.3652
chr5.153351821.153353742	1.79401	4.34625	4.8879	9.93846e-06	0.000474243	3.34908
chr16.28572357.28574071	-1.41852	5.03388	-4.88461	1.00531e-05	0.000478582	3.25458
chr11.86523724.86525049	2.45671	3.506	4.88089	1.01846e-05	0.000482583	3.23593
chr10.110398319.110399849	2.04241	4.3915	4.88087	1.01851e-05	0.000482583	3.32549
chr4.147831694.147832535	2.81604	3.83666	4.87964	1.02292e-05	0.000482918	3.12837
chr14.23399910.23413104	-1.14293	7.46333	-4.87879	1.02596e-05	0.000482918	2.86311
chr1.81874256.81875266	4.0688	3.01151	4.87866	1.02641e-05	0.000482918	2.78148
chr3.121730608.121731591	1.90358	4.56113	4.8767	1.03344e-05	0.000485089	3.31178
chr8.8664449.8666229	2.20999	4.47381	4.87492	1.03988e-05	0.000486979	3.29633
chr11.2388856.2391677	-1.42219	5.18402	-4.87049	1.05609e-05	0.000492245	3.19672
chr13.85973822.85975859	1.32929	5.65414	4.86991	1.05821e-05	0.000492245	3.18606
chr2.25294060.25295675	-1.67826	4.8348	-4.86984	1.05846e-05	0.000492245	3.26721
chr1.29282779.29283598	-4.2218	3.27645	-4.86539	1.075e-05	0.000498227	2.69045
chr16.88303709.88305048	-1.65338	4.53793	-4.86506	1.07627e-05	0.000498227	3.23628
chr3.150469283.150470854	1.9361	4.63164	4.86185	1.08838e-05	0.000502675	3.26462
chrX.44974370.44976341	1.74602	5.15426	4.86098	1.09167e-05	0.000503044	3.21152
chr4.69773057.69774708	-3.0999	4.24671	-4.85867	1.1005e-05	0.000505243	3.22479
chr12.77064827.77067020	1.64151	4.99292	4.85781	1.10381e-05	0.000505243	3.22637
chr3.31077047.31078084	3.51523	3.48335	4.85776	1.10397e-05	0.000505243	2.82644
chr14.76768097.76769234	-1.93021	4.28617	-4.8568	1.10768e-05	0.000505789	3.25194
chr17.49797815.49798952	2.09154	3.79949	4.85253	1.12426e-05	0.000512198	3.22187
chr15.52076698.52077970	2.42541	3.77271	4.85048	1.13231e-05	0.000513313	3.16655
chr2.67560551.67562153	1.81998	4.64096	4.85043	1.13252e-05	0.000513313	3.21857
chr12.53046430.53050305	-1.23328	6.29362	-4.84997	1.13435e-05	0.000513313	3.01112
chr1.115179053.115180239	2.2417	4.53623	4.84634	1.14878e-05	0.000518436	3.2155
chr17.44786216.44788057	-1.46523	5.232	-4.84583	1.15082e-05	0.000518436	3.14378
chr1.180559709.180563984	1.02854	7.0657	4.84068	1.1716e-05	0.000526621	2.88464
chr3.149299782.149300836	2.49645	4.25732	4.8366	1.18836e-05	0.000532961	3.15871
chr12.92784160.92785813	1.82434	4.80958	4.83422	1.19825e-05	0.000536203	3.14182
chr11.12085690.12088549	1.07328	6.22216	4.8293	1.21892e-05	0.000544243	2.96805
chr2.157260524.157261996	1.72775	4.74907	4.82855	1.22211e-05	0.000544462	3.13996
chrX.30283596.30284320	2.72086	3.77741	4.8237	1.24287e-05	0.000552283	2.98592
chr1.180521313.180523214	1.77799	5.28113	4.82318	1.24515e-05	0.000552283	3.09148
chr16.75236910.75240264	-1.17705	6.0648	-4.81784	1.26845e-05	0.00056138	2.91931
chr7.157397050.157399741	-1.702	5.27304	-4.81693	1.27246e-05	0.000561577	3.07698
chr9.136790417.136792160	-1.16775	5.82271	-4.81648	1.27447e-05	0.000561577	2.96152
chr2.190343157.190344806	1.97541	4.65315	4.81479	1.28197e-05	0.000563646	3.11648
chr15.63596491.63598320	-1.68788	4.65564	-4.81116	1.29824e-05	0.000568711	3.09095
chr1.67699678.67701513	1.64462	4.72585	4.81096	1.29914e-05	0.000568711	3.06986
chr19.50657912.50659379	-1.36412	5.38175	-4.81033	1.30196e-05	0.000568712	2.99927
chr3.82100117.82101130	1.49958	4.76262	4.80585	1.32241e-05	0.000576392	3.04521
chr10.114647142.114649054	1.6385	4.78741	4.8042	1.32998e-05	0.00057844	3.05467
chr7.119733196.119734121	4.86714	3.00543	4.80312	1.33499e-05	0.000578861	2.04329
chr12.75781103.75782164	2.57758	3.59861	4.80275	1.33669e-05	0.000578861	2.98338
chr17.69433506.69434743	2.68858	4.01169	4.79201	1.38743e-05	0.000599155	2.89978
chr9.131330365.131331832	-1.8746	4.55095	-4.79039	1.39529e-05	0.000599155	3.03286
chr7.139456845.139457954	2.48749	4.2762	4.79038	1.3953e-05	0.000599155	3.02091
chr10.90959902.90960829	2.5902	3.8742	4.79035	1.39546e-05	0.000599155	2.93551
chr14.85436869.85437902	2.29367	3.96618	4.78136	1.43962e-05	0.000616802	2.98757
chr2.171346914.171348348	2.2518	4.68622	4.78016	1.44563e-05	0.00061806	2.99819
chr15.98896620.98897665	2.87912	3.96534	4.77754	1.45882e-05	0.000622379	2.87888
chr7.76423226.76424229	2.7081	3.84489	4.77584	1.46743e-05	0.000624728	2.92833
chr3.153614211.153615244	2.23005	4.24097	4.7742	1.47583e-05	0.000626977	2.98202
chr11.123473929.123475177	2.29219	4.12828	4.77216	1.48627e-05	0.000628884	2.94397
chr19.506510.508155	-1.24762	5.70158	-4.7721	1.48656e-05	0.000628884	2.83147
chr8.112673380.112674622	3.13841	3.60082	4.77044	1.49515e-05	0.000631192	2.82371
chr5.34007205.34008660	-1.47935	5.06213	-4.76012	1.54955e-05	0.00065279	2.88417
chr5.126676308.126678000	1.99855	4.24306	4.75871	1.55711e-05	0.000654602	2.93821
chr5.83923913.83926757	1.1883	6.08656	4.75684	1.56722e-05	0.000656317	2.75535
chr2.160695281.160696347	3.76519	3.30387	4.75675	1.5677e-05	0.000656317	2.48591
chr9.130200443.130202117	-1.51753	4.55997	-4.75548	1.57463e-05	0.000657851	2.88168
chr13.44713782.44714879	2.60434	3.21575	4.75386	1.58348e-05	0.000660178	2.80939
chr12.124500075.124501594	-1.81591	4.42421	-4.7497	1.6064e-05	0.000668349	2.8872
chr2.173048490.173049716	2.86732	4.14498	4.74879	1.6115e-05	0.000669088	2.81043
chr21.45329229.45331046	-1.50217	4.94112	-4.74735	1.61951e-05	0.000671028	2.85888
chr18.48920563.48923439	1.62254	4.96586	4.74372	1.63998e-05	0.00067742	2.83625
chrX.29419543.29420495	1.9325	3.86306	4.74337	1.64193e-05	0.00067742	2.88401
chr1.234974572.234975892	2.44978	4.31828	4.74222	1.64851e-05	0.00067742	2.85436
chr19.49157421.49158477	-2.55961	4.27643	-4.74222	1.64852e-05	0.00067742	2.85477
chr12.15936662.15937465	3.19056	2.50038	4.74165	1.65175e-05	0.00067742	2.55622
chr5.37847676.37848518	3.83747	3.02415	4.74073	1.65698e-05	0.000678132	2.20554
chr3.123659986.123661888	-1.92153	4.43955	-4.74017	1.66022e-05	0.000678132	2.87806
chrX.32748311.32749597	2.62407	3.89551	4.73941	1.66458e-05	0.000678537	2.80391
chr11.57637314.57640165	-1.25885	5.85688	-4.7379	1.67331e-05	0.000680717	2.73034
chr4.158809712.158811338	1.36779	5.25071	4.7372	1.67733e-05	0.000680977	2.77815
chr14.55448038.55449024	1.84467	3.85911	4.73651	1.68138e-05	0.000681245	2.86722
chr2.215137690.215138790	3.8551	2.98786	4.73447	1.69326e-05	0.000684684	2.26998
chr1.36203320.36204605	-1.52765	4.41528	-4.73313	1.70108e-05	0.000685616	2.8269
chr16.2904015.2906145	-1.05907	6.411	-4.73291	1.70238e-05	0.000685616	2.6028
chr9.94870391.94874802	1.01388	6.44167	4.73033	1.71764e-05	0.000690382	2.60951
chr13.102707013.102708408	2.40726	3.96528	4.7296	1.72196e-05	0.00069053	2.8209
chr12.19273555.19275027	1.91813	3.92041	4.72911	1.72487e-05	0.00069053	2.84422
chr1.209383150.209384718	1.64458	4.51715	4.7277	1.73329e-05	0.000691471	2.80505
chr18.33558325.33559268	1.83909	4.67387	4.72757	1.73409e-05	0.000691471	2.83079
chr18.29163744.29166011	1.5822	4.95906	4.72543	1.74694e-05	0.000695221	2.79316
chr1.111747962.111749723	-1.70809	4.14137	-4.72445	1.75289e-05	0.000696212	2.81375
chr11.46695057.46698166	-1.48534	5.2803	-4.72344	1.75897e-05	0.000697252	2.72013
chr1.27342044.27343723	1.6997	4.60277	4.72141	1.77136e-05	0.000700783	2.81612
chr6.75271606.75273190	2.35396	4.05504	4.71952	1.78297e-05	0.000703993	2.80483
chr1.3542877.3543880	-3.51541	3.14185	-4.71867	1.78821e-05	0.000704681	2.33081
chr5.159509701.159510829	-2.04329	4.20924	-4.71674	1.80011e-05	0.000707984	2.8051
chr5.1836374.1837824	-1.92637	3.93264	-4.71063	1.83846e-05	0.00072063	2.78471
chr3.172139843.172143011	1.35929	5.53176	4.71048	1.83942e-05	0.00072063	2.6667
chr2.231611414.231612812	1.5681	4.66317	4.70885	1.84982e-05	0.000723296	2.74502
chr2.88041754.88043549	1.65643	4.55482	4.70666	1.86381e-05	0.000727355	2.76018
chr1.51636918.51637772	2.64345	3.61655	4.7043	1.87904e-05	0.000731881	2.66105
chrX.72045146.72046658	-2.28488	4.05873	-4.703	1.88747e-05	0.000733744	2.76142
chr15.75672042.75674132	-1.64592	5.01102	-4.70054	1.90357e-05	0.000737567	2.72586
chr17.3914908.3917985	-1.30739	5.28731	-4.70038	1.90463e-05	0.000737567	2.6523
chr11.47415381.47416784	-1.51043	4.87745	-4.69594	1.93399e-05	0.000743466	2.67095
chr4.705541.706391	-1.70628	4.48561	-4.69559	1.93628e-05	0.000743466	2.72364
chr19.46300285.46301551	-2.04885	4.15715	-4.69548	1.93706e-05	0.000743466	2.73764
chr19.35138332.35140323	-1.47806	5.3182	-4.69529	1.9383e-05	0.000743466	2.67848
chr12.56487446.56488554	1.80148	4.60422	4.69505	1.9399e-05	0.000743466	2.73034
chr4.52050889.52052836	1.36625	5.50983	4.69474	1.94201e-05	0.000743466	2.64533
chr2.150472126.150473486	1.40228	4.86102	4.6933	1.95167e-05	0.000745745	2.67258
chr4.14916582.14917880	1.74281	4.512	4.69206	1.95998e-05	0.000746185	2.69742
chr13.79837390.79838776	3.6415	3.97863	4.69183	1.96152e-05	0.000746185	2.29863
chr6.54053515.54055097	1.45704	5.32048	4.69093	1.96762e-05	0.000746185	2.64462
chr3.88996571.88997879	2.18957	3.93815	4.69093	1.96764e-05	0.000746185	2.71947
chr6.154592354.154593639	-2.12529	4.5454	-4.68992	1.97449e-05	0.000747373	2.71423
chr18.31041987.31043200	3.01538	3.79082	4.68606	2.00093e-05	0.000755069	2.44927
chr10.3778907.3787106	0.818163	7.82492	4.68586	2.00232e-05	0.000755069	2.22832
chr14.23077974.23079337	2.83172	3.79766	4.68399	2.01523e-05	0.000758518	2.60888
chr2.177474215.177475502	2.44938	3.65941	4.68283	2.02328e-05	0.000760127	2.65167
chr2.20577850.20580472	1.10324	6.20952	4.68006	2.04265e-05	0.00076536	2.46803
chr2.46564369.46565677	-2.05275	4.53491	-4.67976	2.04481e-05	0.00076536	2.6861
chr15.40469642.40472351	1.31503	6.06724	4.67507	2.07802e-05	0.000776348	2.50951
chr19.3949824.3952583	-1.62081	5.05668	-4.67117	2.10609e-05	0.000785251	2.57441
chr19.5125165.5126992	-2.03344	4.53325	-4.67068	2.10965e-05	0.000785251	2.65752
chr8.133724502.133726028	2.37907	3.72992	4.66979	2.11614e-05	0.000786212	2.62377
chr19.48332615.48334106	-1.6278	4.51836	-4.6651	2.15056e-05	0.000797529	2.61486
chr2.212153556.212154976	2.02839	4.83164	4.66436	2.15601e-05	0.000798024	2.63956
chr5.57834763.57835979	1.27475	5.56052	4.6636	2.16164e-05	0.000798024	2.5235
chr11.10657258.10660562	1.61554	5.34075	4.66331	2.16378e-05	0.000798024	2.5137
chr3.122393506.122394802	3.01689	4.00323	4.65893	2.19664e-05	0.000808661	2.52739
chr2.139864467.139865773	2.66805	3.4602	4.6582	2.2021e-05	0.000809193	2.53215
chrX.100993965.100996083	1.86775	4.4485	4.65681	2.21267e-05	0.000811595	2.61119
chrX.149981298.149982873	-3.16648	3.73116	-4.65525	2.22457e-05	0.000814476	2.44855
chr22.30245001.30246817	1.53361	5.11734	4.65335	2.23914e-05	0.000818322	2.53394
chr4.3466094.3467880	-2.50157	3.74971	-4.65224	2.24771e-05	0.000819966	2.5824
chr11.13216077.13217008	2.14905	4.6007	4.64592	2.29699e-05	0.000835179	2.5814
chr10.44973795.44976529	-1.26175	5.58192	-4.64569	2.29878e-05	0.000835179	2.45661
chr15.57444850.57446637	1.75679	4.70772	4.6453	2.30185e-05	0.000835179	2.57138
chr10.35372168.35372991	-2.54022	3.8869	-4.64293	2.32067e-05	0.000840492	2.49644
chr14.76936967.76938772	1.44459	4.62999	4.64201	2.328e-05	0.000841632	2.52476
chr20.63845992.63847213	-1.57618	4.55028	-4.63886	2.35336e-05	0.000849276	2.5121
chr1.2135035.2136217	-2.70649	4.32446	-4.63713	2.36733e-05	0.000852789	2.47431
chr3.38543250.38544561	-2.86255	3.78022	-4.63419	2.3913e-05	0.000859887	2.41234
chr5.13831568.13832359	3.22154	2.81086	4.62993	2.4265e-05	0.000870987	2.18993
chr2.38542076.38543483	2.01092	3.82228	4.62754	2.44644e-05	0.000876584	2.51773
chr20.32538111.32539495	-1.95609	3.9447	-4.62698	2.45116e-05	0.000876708	2.5221
chr14.68685035.68686327	2.12035	4.08012	4.62646	2.45551e-05	0.000876708	2.51855
chr10.63464378.63466678	1.21335	5.97891	4.62595	2.45985e-05	0.000876708	2.35762
chr4.165383904.165384820	2.74305	3.82143	4.62386	2.47755e-05	0.000881457	2.38588
chr19.3061283.3063371	-1.6166	5.33131	-4.62332	2.48211e-05	0.000881522	2.44247
chr1.116878112.116880084	1.43226	5.70213	4.62181	2.49501e-05	0.000884227	2.39483
chr1.236688392.236691210	-1.31264	5.92315	-4.62124	2.49987e-05	0.000884227	2.28671
chr4.119208285.119210033	2.24272	4.30325	4.62089	2.5029e-05	0.000884227	2.49164
chr12.68809793.68811208	2.43289	3.93879	4.61827	2.52546e-05	0.000889996	2.48747
chr7.40697935.40699083	2.41996	3.65927	4.61753	2.53184e-05	0.000889996	2.43493
chr8.100262091.100263033	2.66726	3.51319	4.61746	2.53249e-05	0.000889996	2.42259
chr4.164536245.164537518	1.76105	4.51079	4.61676	2.53854e-05	0.000890567	2.48086
chr10.74099205.74100660	2.33028	3.38676	4.61609	2.54435e-05	0.000891054	2.44197
chr11.20110787.20113338	1.0978	5.90655	4.61141	2.58547e-05	0.000901689	2.2697
chr16.31471332.31473006	-1.67284	4.45395	-4.61119	2.58741e-05	0.000901689	2.45755
chr5.97182443.97184173	-1.23287	5.69886	-4.61111	2.58815e-05	0.000901689	2.30408
chr20.53828553.53830439	1.66289	5.00289	4.60828	2.61334e-05	0.000908891	2.43525
chr1.201904085.201905847	-1.53382	5.08801	-4.60734	2.62175e-05	0.000910245	2.39072
chr1.209411389.209412326	3.54411	3.4351	4.60572	2.63633e-05	0.000912496	2.08051
chr5.86880389.86882003	-1.72775	4.79777	-4.60558	2.63757e-05	0.000912496	2.4389
chr1.44804842.44814090	0.836377	7.10765	4.60511	2.64183e-05	0.000912496	2.02585
chr8.143840544.143841333	-2.15914	3.74746	-4.60271	2.66365e-05	0.000917512	2.43798
chr4.122797322.122798979	1.71529	5.08868	4.60239	2.66651e-05	0.000917512	2.38582
chr5.109455249.109456265	1.70078	4.40587	4.60201	2.67002e-05	0.000917512	2.41908
chr4.158019790.158021728	1.35074	5.46998	4.59685	2.71754e-05	0.00093225	2.32286
chr12.88558811.88560204	2.15577	4.23992	4.59445	2.73998e-05	0.000938283	2.41818
chr7.129438550.129440041	1.90283	4.04527	4.59397	2.74444e-05	0.000938283	2.41859
chr5.76372042.76373062	2.23654	3.84595	4.5919	2.76394e-05	0.000943347	2.40774
chr17.59836932.59845042	0.806973	8.26567	4.59085	2.77386e-05	0.000945131	1.82612
chr3.38532065.38534430	-1.39173	5.08581	-4.58784	2.80262e-05	0.000951722	2.29305
chr10.107994767.107995875	4.08168	3.64292	4.58688	2.81175e-05	0.000951722	1.81508
chr20.59063165.59064826	1.32449	5.30801	4.58667	2.81377e-05	0.000951722	2.28678
chr17.19286921.19289053	-1.6852	4.50829	-4.58651	2.81537e-05	0.000951722	2.37103
chr6.40996245.40997905	1.70055	5.07148	4.58635	2.81684e-05	0.000951722	2.34435
chr15.75693156.75695340	1.34402	5.59315	4.58413	2.83838e-05	0.000957394	2.25566
chr14.92785387.92786642	1.84744	4.38628	4.5814	2.86494e-05	0.000964739	2.36804
chr16.88759140.88760143	-1.68981	4.07857	-4.5795	2.88362e-05	0.000968092	2.36103
chr1.11882802.11883616	-2.65134	4.26121	-4.57917	2.88686e-05	0.000968092	2.34675
chr1.178126075.178127660	1.61845	4.77278	4.57892	2.88932e-05	0.000968092	2.33497
chr14.55102926.55104069	1.7381	4.66121	4.57713	2.90704e-05	0.000972074	2.33877
chr7.81623216.81624063	3.75745	3.46774	4.57658	2.91246e-05	0.000972074	1.83747
chr1.182962619.182963218	2.93131	3.66083	4.57616	2.91669e-05	0.000972074	2.2436
chr11.86743072.86744155	2.28499	4.10626	4.57577	2.92052e-05	0.000972074	2.34253
chr6.129500760.129502108	1.68777	4.23842	4.57494	2.92887e-05	0.000973246	2.34663
chr20.45828260.45829217	-2.45821	3.57143	-4.57388	2.93944e-05	0.000975149	2.28774
chr5.74326715.74327875	1.7538	4.19362	4.57241	2.9542e-05	0.000978433	2.33693
chr15.40029812.40031263	-1.7073	4.44611	-4.57104	2.9681e-05	0.000981154	2.33344
chr12.6166909.6168515	1.25796	5.29595	4.57064	2.97216e-05	0.000981154	2.21152
chr12.76027389.76029609	2.26462	4.4743	4.56853	2.99366e-05	0.000985936	2.33845
chrX.134948323.134949880	1.4388	4.97166	4.56765	3.00263e-05	0.000985936	2.25218
chr6.36349952.36352162	1.29391	5.59773	4.56732	3.00603e-05	0.000985936	2.17879
chr12.56157483.56161977	-1.01144	6.75594	-4.5673	3.00623e-05	0.000985936	2.01337
chr11.74135022.74135960	3.19285	3.43179	4.56615	3.01803e-05	0.000987155	2.17517
chr16.67964416.67969296	0.888091	7.10403	4.56596	3.02002e-05	0.000987155	1.9483
chr15.97503855.97504804	3.45956	2.92144	4.5652	3.02784e-05	0.000987155	1.96545
chr19.7293291.7294956	-1.44966	4.91723	-4.56503	3.02956e-05	0.000987155	2.27822
chr22.36461232.36462915	-1.27035	5.24955	-4.56247	3.05618e-05	0.000993409	2.20241
chr1.180526556.180527761	1.86759	4.43669	4.56224	3.05862e-05	0.000993409	2.31458
chr21.44709133.44710657	2.69666	3.56188	4.56117	3.06975e-05	0.00099542	2.20972
chr11.65898389.65900800	1.61266	5.52861	4.55988	3.08328e-05	0.000998199	2.22079
chr8.100237217.100239004	-1.60693	4.86556	-4.55802	3.10286e-05	0.00100293	2.28157
chr20.50398014.50399695	-1.64129	4.5199	-4.55684	3.11537e-05	0.00100489	2.27316
chr19.5826920.5829578	-1.25063	5.52651	-4.55651	3.11891e-05	0.00100489	2.15026
chr22.50562796.50563945	-1.76993	4.53604	-4.55445	3.14085e-05	0.00101034	2.29026
chr19.45781257.45785042	-1.00039	6.60986	-4.55308	3.15563e-05	0.00101348	1.97705
chr16.2124389.2125612	-1.96466	4.01271	-4.54988	3.19019e-05	0.00102294	2.27987
chr5.54834875.54836482	2.01581	4.09944	4.5477	3.21399e-05	0.00102894	2.27186
chr15.58330585.58333424	1.22906	5.82303	4.54374	3.25761e-05	0.00104124	2.10186
chr4.182242690.182243664	2.15718	3.7841	4.53938	3.30635e-05	0.00105515	2.2402
chrX.19851941.19852753	2.61286	3.53254	4.53805	3.3214e-05	0.00105827	2.11789
chr13.76521772.76522683	2.30308	3.95882	4.53663	3.33747e-05	0.00106172	2.2137
chr19.53865716.53869834	-0.883237	7.02953	-4.53546	3.35082e-05	0.00106275	1.86823
chr19.5090763.5092370	-1.83824	4.49098	-4.53542	3.35128e-05	0.00106275	2.23067
chr11.76782831.76785315	1.27836	5.66854	4.53459	3.36075e-05	0.00106331	2.0626
chr10.79136506.79140349	-1.03978	6.33287	-4.53401	3.36735e-05	0.00106331	1.94606
chr5.149417972.149421679	-1.32865	5.49564	-4.53388	3.36888e-05	0.00106331	2.11742
chr19.5679881.5681291	-1.32626	4.91366	-4.5325	3.38472e-05	0.00106664	2.13765
chr8.95772839.95773707	3.19117	2.75304	4.53076	3.40486e-05	0.00107131	2.02542
chr19.1507816.1508474	-2.17439	3.76307	-4.52927	3.42212e-05	0.00107506	2.20962
chrX.66636568.66639816	1.36989	5.99199	4.52832	3.43321e-05	0.00107686	2.05088
chr6.13354010.13356304	1.16599	5.62136	4.52505	3.4716e-05	0.00108721	2.032
chr16.61322779.61324314	3.00838	4.01233	4.52457	3.47733e-05	0.00108731	2.09706
chr13.37956248.37956792	4.85702	1.81839	4.52231	3.5041e-05	0.00109398	1.3352
chr15.39403332.39405460	1.40384	5.46457	4.52047	3.5261e-05	0.0010982	2.11611
chr15.66834726.66836024	-1.28147	5.08339	-4.52027	3.5285e-05	0.0010982	2.09314
chr8.92626944.92629107	1.59605	5.30538	4.51908	3.54274e-05	0.00110093	2.11181
chr8.80581201.80582026	5.04377	2.40677	4.51856	3.54907e-05	0.0011012	1.3272
chr5.135704882.135705888	2.63235	3.55369	4.51789	3.55718e-05	0.00110202	2.1238
chr15.43912942.43914533	1.54578	4.74229	4.51479	3.59478e-05	0.00111195	2.10502
chr19.1248062.1255582	-0.740109	7.9745	-4.514	3.60453e-05	0.00111326	1.62362
chr5.149433413.149434808	-1.65133	4.35439	-4.50924	3.6633e-05	0.00112968	2.14715
chr7.41028500.41029658	2.00441	4.05659	4.50494	3.71712e-05	0.00114452	2.14183
chr11.61728409.61729667	-1.80283	4.1662	-4.50372	3.7325e-05	0.00114721	2.122
chr10.47396332.47397085	4.56439	2.8344	4.50319	3.73926e-05	0.00114721	1.30312
chr2.219419157.219420562	-2.05221	3.77289	-4.5029	3.74295e-05	0.00114721	2.13405
chr15.75903455.75904880	1.4637	5.54702	4.50228	3.75085e-05	0.00114734	2.05342
chr4.67365551.67366898	2.63689	3.38921	4.50197	3.75476e-05	0.00114734	2.0452
chr20.57157098.57158122	-2.07982	4.20899	-4.50088	3.76866e-05	0.0011481	2.12942
chr6.81451381.81452528	1.76302	4.00024	4.5005	3.77355e-05	0.0011481	2.12288
chr16.70696823.70698058	-1.98177	4.02434	-4.50044	3.77437e-05	0.0011481	2.1278
chr8.95800179.95801274	1.70995	4.47503	4.49723	3.81572e-05	0.00115866	2.10953
chr4.113645450.113646854	1.63481	4.67231	4.49685	3.82057e-05	0.00115866	2.07126
chr15.48925645.48926621	2.49131	3.58805	4.49485	3.84659e-05	0.00116479	2.03268
chr15.67104990.67108150	1.09219	6.01254	4.49174	3.88738e-05	0.00117538	1.9065
chr5.149416425.149417862	-1.89272	4.51673	-4.49124	3.89398e-05	0.00117561	2.08665
chr10.119164798.119166433	-1.50711	5.04311	-4.49051	3.90365e-05	0.00117676	2.04793
chr17.28282332.28283859	1.59943	5.00918	4.48961	3.91563e-05	0.00117779	2.02639
chr16.56931661.56933262	-1.23131	5.56999	-4.48937	3.91877e-05	0.00117779	1.96287
chr9.33560106.33560956	1.94739	4.22058	4.48501	3.97718e-05	0.00118931	2.07817
chr16.31117326.31118916	-1.30515	5.46927	-4.48496	3.97781e-05	0.00118931	1.96466
chr8.111397965.111398690	2.95821	3.47489	4.48485	3.97927e-05	0.00118931	1.94613
chr7.34035766.34036975	1.9401	3.82032	4.48475	3.98072e-05	0.00118931	2.07957
chr12.6612790.6614492	-1.73943	4.68601	-4.48392	3.99192e-05	0.00119089	2.04561
chr12.57279500.57280942	2.16421	3.69929	4.48307	4.00343e-05	0.00119256	2.06528
chr1.115036569.115038451	1.26218	5.85327	4.48173	4.02159e-05	0.0011962	1.89672
chr5.56328849.56329816	3.24684	3.12175	4.47904	4.05841e-05	0.00120537	1.8361
chr2.209495182.209497238	1.39235	5.62022	4.47817	4.07037e-05	0.00120714	1.92843
chr5.113166219.113168227	1.53521	4.75883	4.47707	4.08558e-05	0.00120934	2.009
chr13.113451470.113454567	-1.21286	5.69222	-4.47677	4.08978e-05	0.00120934	1.85045
chr1.3899449.3901494	-1.2266	5.78665	-4.47419	4.12574e-05	0.00121818	1.85765
chr1.236623263.236624456	1.87509	4.09461	4.47306	4.14143e-05	0.00122102	2.04285
chr1.48006791.48008094	1.65962	4.20825	4.47125	4.167e-05	0.00122677	1.99626
chr12.49564658.49566042	-1.8199	4.7347	-4.47064	4.17553e-05	0.00122748	2.01155
chr4.121711421.121712483	1.59468	4.82512	4.4693	4.19455e-05	0.00122979	2.00456
chr2.54618904.54621046	1.99303	4.23684	4.46923	4.19558e-05	0.00122979	2.03174
chr5.40410240.40411716	2.95905	3.67307	4.46832	4.20851e-05	0.00123178	1.90867
chr7.1535819.1539964	-1.02459	6.70491	-4.46711	4.2258e-05	0.00123505	1.68241
chr17.2180995.2183503	-1.23476	5.41196	-4.4664	4.23588e-05	0.00123535	1.87012
chr14.23631313.23633592	1.34511	5.16457	4.46618	4.23909e-05	0.00123535	1.90469
chr1.17568725.17570496	1.184	5.68884	4.46463	4.26134e-05	0.00124004	1.8365
chr5.5325842.5326906	-3.28597	3.1601	-4.4619	4.30096e-05	0.00124976	1.72371
chr21.20592270.20593200	4.79114	2.26592	4.45254	4.43928e-05	0.00128809	1.18739
chr1.228165198.228166719	-1.2457	5.46229	-4.452	4.44738e-05	0.00128859	1.8513
chr3.46834641.46835733	2.45559	3.42385	4.45121	4.45931e-05	0.00128961	1.93424
chr16.5002777.5003586	-3.29604	3.34805	-4.45092	4.46371e-05	0.00128961	1.65826
chr19.12800975.12802353	-1.61916	4.69096	-4.4504	4.47151e-05	0.00129001	1.95203
chr2.157830809.157832053	2.22032	3.67898	4.44864	4.49817e-05	0.00129483	1.94573
chr19.49164571.49166207	-1.65598	4.57054	-4.44845	4.50108e-05	0.00129483	1.94764
chr12.6750022.6750900	5.00782	2.0823	4.44644	4.5318e-05	0.00130181	1.15584
chr3.38579172.38581056	-1.48667	4.9572	-4.44399	4.56941e-05	0.00131074	1.88351
chr5.84382073.84385144	1.24158	5.74989	4.4399	4.63293e-05	0.00132707	1.76935
chr12.19431636.19432819	2.13777	3.81374	4.4383	4.65801e-05	0.00133236	1.91836
chr3.184582839.184585134	-1.36977	5.32221	-4.43631	4.68947e-05	0.00133876	1.82101
chr21.19257092.19257995	-3.52574	3.4202	-4.43605	4.69367e-05	0.00133876	1.506
chr1.180585187.180586340	2.47451	3.79919	4.43391	4.72755e-05	0.00134534	1.87589
chr6.98574297.98575366	2.24294	3.67431	4.43375	4.73012e-05	0.00134534	1.90596
chr13.43878616.43880626	1.415	5.346	4.43227	4.7539e-05	0.0013502	1.84335
chr17.28710440.28712013	-1.33363	5.16924	-4.43046	4.78302e-05	0.00135656	1.8189
chr2.74225994.74227175	-3.1333	3.54918	-4.42838	4.81661e-05	0.00135946	1.72678
chr1.1624714.1626013	-2.20068	3.78416	-4.4283	4.81798e-05	0.00135946	1.90121
chr15.100721519.100722638	2.68564	3.67781	4.42819	4.81982e-05	0.00135946	1.7831
chr20.32626902.32628413	-1.67744	4.40773	-4.42816	4.82027e-05	0.00135946	1.85381
chr16.57318072.57318884	-2.64532	3.4683	-4.42706	4.83811e-05	0.00136259	1.80913
chr22.31646305.31647373	2.3326	3.98821	4.42449	4.88026e-05	0.00137254	1.88876
chr7.136931220.136932066	1.73953	4.25072	4.42364	4.89429e-05	0.00137456	1.87947
chr8.41818678.41819666	2.32422	4.00099	4.42288	4.90681e-05	0.00137616	1.88547
chr1.228367414.228370515	-1.24469	5.63041	-4.41963	4.96086e-05	0.00138602	1.67508
chr1.41006671.41007812	1.44755	4.37021	4.41959	4.96163e-05	0.00138602	1.81187
chr2.211930825.211931906	4.82633	2.21115	4.41953	4.96262e-05	0.00138602	1.09893
chr11.803428.805414	1.8297	4.63514	4.41565	5.02791e-05	0.00140231	1.83607
chr3.83934337.83935089	2.44797	3.39205	4.41295	5.07396e-05	0.0014132	1.80026
chrX.30798388.30799479	4.02774	2.96458	4.41137	5.10091e-05	0.00141768	1.307
chr14.102319392.102320685	-1.47529	4.91412	-4.41119	5.10411e-05	0.00141768	1.81058
chr9.124851869.124853670	-1.53796	4.43137	-4.41065	5.11333e-05	0.00141828	1.80996
chr10.57846141.57847335	-2.19582	4.2147	-4.40783	5.16221e-05	0.00142987	1.84141
chr7.44128191.44133701	-1.26424	6.64301	-4.40689	5.17862e-05	0.00143244	1.51651
chr7.55127648.55130351	1.45639	5.5011	4.40593	5.19532e-05	0.00143509	1.74513
chr12.124490262.124491501	-2.11602	4.06824	-4.40434	5.22318e-05	0.00144072	1.82431
chr1.234699668.234700998	1.56367	4.1425	4.40395	5.23002e-05	0.00144072	1.79347
chr5.59287350.59288557	2.01847	3.85844	4.40346	5.23866e-05	0.00144113	1.82986
chr8.92007589.92009115	2.61334	4.50058	4.4024	5.25743e-05	0.00144265	1.72671
chr12.5242824.5245038	-1.70334	4.68558	-4.40234	5.25851e-05	0.00144265	1.77619
chr1.86788252.86789240	2.09968	3.31617	4.40071	5.28733e-05	0.00144744	1.81553
chr18.54776243.54777122	5.22833	3.43969	4.40055	5.29033e-05	0.00144744	1.0746
chr1.234745601.234747158	2.00754	4.26254	4.39956	5.30787e-05	0.00145027	1.8155
chr12.123125987.123127237	1.76743	4.56935	4.39898	5.31834e-05	0.00145116	1.80628
chr10.64394320.64396495	1.47032	4.88093	4.39796	5.33655e-05	0.00145416	1.75355
chr11.45157369.45159149	-1.16733	5.52508	-4.39715	5.35119e-05	0.00145618	1.61769
chr6.26223733.26226126	-1.29624	5.46649	-4.39552	5.38063e-05	0.00146221	1.65642
chr8.17362356.17363437	2.42382	3.87168	4.39341	5.41896e-05	0.00147064	1.75042
chr6.13247727.13248839	2.02417	3.97935	4.39154	5.45307e-05	0.00147711	1.79313
chr19.9791611.9793217	-1.5637	4.84067	-4.3913	5.45747e-05	0.00147711	1.76111
chr2.229800501.229801417	4.10906	3.01542	4.3881	5.51663e-05	0.00149112	1.08159
chr2.217959504.217961492	-1.12752	5.51761	-4.3875	5.52765e-05	0.00149209	1.59545
chr6.48110003.48112049	1.36142	5.78423	4.38605	5.55463e-05	0.00149737	1.61692
chr12.10716326.10718040	1.79408	4.82278	4.38522	5.57019e-05	0.00149956	1.75436
chr14.32558774.32560507	1.45335	4.55714	4.38399	5.59335e-05	0.00150128	1.72233
chr19.41859473.41862327	1.16908	6.43725	4.38335	5.60535e-05	0.00150128	1.49035
chr3.172313332.172317255	1.10223	5.88349	4.38334	5.60542e-05	0.00150128	1.49916
chr21.26390076.26391359	2.17106	3.71443	4.38329	5.60642e-05	0.00150128	1.76677
chr6.2477414.2478709	-1.74667	4.6252	-4.38113	5.64728e-05	0.00151022	1.73134
chr9.128634017.128637396	-0.918232	6.79426	-4.3794	5.68014e-05	0.0015163	1.3956
chr21.44951998.44953387	-2.77613	3.64405	-4.37851	5.69723e-05	0.0015163	1.66046
chr15.89086832.89088830	-1.09358	6.07697	-4.37849	5.69761e-05	0.0015163	1.52021
chr1.187839945.187841242	-2.29927	4.40525	-4.37836	5.70016e-05	0.0015163	1.75107
chr19.29714656.29716018	-1.38523	5.27026	-4.37617	5.74214e-05	0.00152545	1.6417
chr11.94693844.94694921	3.34459	3.05369	4.37411	5.78214e-05	0.00153406	1.50631
chr11.70547132.70548878	1.94115	4.29281	4.37137	5.83549e-05	0.00154617	1.72719
chr17.50638640.50639914	1.63789	4.68563	4.37028	5.85688e-05	0.00154979	1.68783
chrX.107755405.107757401	-1.49365	4.83867	-4.36989	5.86451e-05	0.00154979	1.66426
chr3.119634997.119637634	1.29608	4.74542	4.36843	5.89334e-05	0.00155536	1.61407
chr5.173291611.173292927	1.63347	4.61743	4.36758	5.91011e-05	0.00155775	1.68571
chr3.124799431.124802580	-1.03484	5.97741	-4.36587	5.94414e-05	0.00156467	1.46422
chr20.62371659.62372825	-2.41765	3.41372	-4.36339	5.99383e-05	0.00157512	1.63345
chr8.144313818.144315372	-1.9792	4.21165	-4.36311	5.9995e-05	0.00157512	1.70401
chr12.110928355.110929467	-2.5001	3.83386	-4.35982	6.06607e-05	0.00159053	1.65386
chr1.66944488.66945157	1.89058	3.88579	4.35914	6.08001e-05	0.00159211	1.69395
chr13.72291062.72291834	4.42286	2.5129	4.3578	6.10733e-05	0.00159719	0.942238
chr17.1553432.1555245	-1.91372	4.40867	-4.35594	6.1456e-05	0.00160492	1.67965
chr2.195612337.195615780	1.01147	6.10369	4.35551	6.15444e-05	0.00160492	1.44831
chr1.3329194.3330574	-1.8714	3.93688	-4.3552	6.16082e-05	0.00160492	1.67552
chr10.60827908.60829003	2.04524	3.90571	4.35438	6.17768e-05	0.00160621	1.67701
chr17.81941672.81942428	-2.70141	3.1736	-4.35419	6.18174e-05	0.00160621	1.54341
chr5.96881494.96882442	2.31887	3.86572	4.35183	6.23077e-05	0.00161585	1.63159
chr2.29966206.29966802	4.72395	2.26685	4.35125	6.24289e-05	0.00161585	0.925306
chr4.84691140.84692042	3.35184	3.06295	4.35125	6.24289e-05	0.00161585	1.40869
chrX.44313915.44315008	-2.31419	4.09007	-4.3501	6.26708e-05	0.00162003	1.65823
chr18.76686805.76688203	3.81262	3.33964	4.34887	6.29281e-05	0.00162342	1.25508
chr1.86772936.86776644	0.938924	6.39243	4.34871	6.29632e-05	0.00162342	1.33137
chr11.69263561.69264894	-1.71754	4.36144	-4.34476	6.38019e-05	0.00164124	1.63152
chr1.224542688.224543835	3.13987	3.0199	4.34469	6.38173e-05	0.00164124	1.40831
chr7.55307158.55309113	-1.45511	5.09172	-4.34359	6.40528e-05	0.00164519	1.53793
chr1.72000599.72001374	2.40214	3.86368	4.34013	6.47974e-05	0.00166025	1.62427
chr9.114180584.114181923	-1.66298	4.46843	-4.3401	6.48041e-05	0.00166025	1.61487
chr19.50556167.50557220	-2.38407	3.75984	-4.3366	6.5568e-05	0.00167769	1.5851
chr7.44065246.44066587	-2.26889	3.96254	-4.33522	6.58715e-05	0.00168332	1.61849
chr2.31231089.31232559	-1.78619	4.72463	-4.33381	6.61835e-05	0.00168915	1.59026
chr5.82332378.82333353	2.69147	3.60337	4.33245	6.64858e-05	0.00169472	1.46508
chr1.185439159.185440643	1.3905	5.05624	4.32943	6.71611e-05	0.00170976	1.51433
chrX.71301016.71302654	-1.58217	4.16892	-4.32872	6.73211e-05	0.00171167	1.58738
chr2.241701196.241703454	-1.27122	5.53781	-4.32816	6.7447e-05	0.00171271	1.4487
chr19.48872192.48877320	0.873685	7.10389	4.32528	6.80982e-05	0.00172707	1.18269
chr12.54352265.54353980	-1.99358	3.94277	-4.32421	6.83437e-05	0.00173112	1.58928
chr16.85186988.85187942	-2.23036	3.80037	-4.32349	6.85071e-05	0.00173307	1.56731
chr8.42195551.42197308	1.43315	4.88814	4.32228	6.87857e-05	0.00173794	1.51717
chr1.84089043.84090592	1.54429	4.56231	4.32119	6.90368e-05	0.00173847	1.55371
chrX.47361675.47362905	-1.30637	4.67683	-4.32111	6.90545e-05	0.00173847	1.48246
chr19.7533956.7535773	-1.44201	4.92155	-4.32106	6.90657e-05	0.00173847	1.48856
chrX.130769392.130770535	-2.74634	3.71672	-4.31929	6.94761e-05	0.00174606	1.45894
chr1.147166922.147168247	2.12797	4.44416	4.31901	6.95408e-05	0.00174606	1.57043
chr2.216463977.216464691	-3.58312	3.3283	-4.31803	6.97698e-05	0.00174963	1.23442
chr4.52640345.52641789	1.84298	3.88109	4.31629	7.01761e-05	0.00175666	1.5582
chr20.62375502.62378572	-1.07621	5.70997	-4.31608	7.02246e-05	0.00175666	1.31955
chr3.66153096.66155139	-1.28983	5.96386	-4.31357	7.08157e-05	0.00176925	1.36612
chr6.43170274.43175039	-0.772779	7.19535	-4.31253	7.10637e-05	0.00177325	1.11571
chr8.133687990.133690627	1.14599	5.8171	4.31084	7.14662e-05	0.00178108	1.30237
chr2.676101.677833	-0.933455	6.31957	-4.3102	7.16177e-05	0.00178265	1.21823
chr15.63040218.63054512	-0.758987	8.62472	-4.30819	7.21e-05	0.00179244	0.817397
chr11.118194890.118195934	-1.90652	3.64668	-4.30739	7.22918e-05	0.00179361	1.53677
chr14.104148839.104151033	-1.90714	4.57019	-4.30726	7.23253e-05	0.00179361	1.50729
chr2.32804895.32806044	1.68246	4.56382	4.30502	7.28682e-05	0.00180485	1.51271
chr6.41846191.41847077	1.49582	4.4962	4.30299	7.33621e-05	0.00181485	1.48488
chr3.51773457.51774224	-3.79148	2.98049	-4.3019	7.36294e-05	0.00181729	1.21476
chr4.148066967.148067960	-2.21456	3.61825	-4.30185	7.36409e-05	0.00181729	1.50086
chr10.3754887.3756002	1.77231	3.99215	4.29817	7.45524e-05	0.00183753	1.50602
chr11.17386136.17386883	-1.73427	4.07508	-4.29766	7.46789e-05	0.0018384	1.50523
chr14.68924056.68925044	-2.15684	4.18018	-4.29536	7.52546e-05	0.00184794	1.4998
chr7.136033237.136034736	1.42889	4.95382	4.29486	7.53792e-05	0.00184794	1.40605
chr2.213187732.213188802	-2.15112	4.55174	-4.29481	7.53926e-05	0.00184794	1.49688
chr2.68877209.68880014	1.43819	5.50278	4.29464	7.54337e-05	0.00184794	1.4021
chr1.168112650.168113427	1.58662	4.35759	4.29418	7.55506e-05	0.00184856	1.47369
chr15.91866021.91868086	1.2444	5.00477	4.29345	7.57353e-05	0.00184885	1.36187
chr20.52493008.52494557	1.36658	4.98552	4.29334	7.57626e-05	0.00184885	1.3973
chr17.21213429.21215488	-0.977364	6.40593	-4.29304	7.58382e-05	0.00184885	1.21629
chr22.17938019.17939010	-1.68337	4.06578	-4.29163	7.61943e-05	0.00185529	1.48255
chr9.94913954.94914890	1.54226	4.31632	4.28887	7.68982e-05	0.00187017	1.45936
chr19.3284948.3286065	-1.80743	4.86076	-4.2878	7.71739e-05	0.00187461	1.44345
chr13.93861490.93862945	1.26141	4.95855	4.28431	7.80762e-05	0.00189424	1.36666
chr10.72322011.72323617	1.78726	4.54775	4.27751	7.98652e-05	0.00193378	1.41737
chr22.36454835.36455987	-1.69963	4.71342	-4.27738	7.9898e-05	0.00193378	1.41348
chr12.80186245.80188365	1.34358	5.05957	4.27622	8.02081e-05	0.0019383	1.33504
chrX.134676067.134677316	2.50668	3.67057	4.27596	8.02774e-05	0.0019383	1.39125
chr13.64723637.64724136	1.76875	4.50878	4.2711	8.15852e-05	0.00196752	1.41881
chr22.24465320.24466506	1.78079	4.07987	4.26778	8.24919e-05	0.00198701	1.40319
chr10.87860712.87865900	0.901756	7.03141	4.26733	8.26147e-05	0.00198723	1.00492
chr16.62033373.62036617	1.16523	5.54592	4.26693	8.27263e-05	0.00198723	1.234
chr21.30227387.30228366	1.93439	3.7892	4.26643	8.28632e-05	0.00198723	1.41405
chr14.51318808.51319948	2.03276	3.95586	4.26605	8.29685e-05	0.00198723	1.41419
chr18.55833374.55834023	4.42594	2.81964	4.26595	8.29946e-05	0.00198723	0.73432
chr19.29662245.29663423	1.37573	4.51085	4.26522	8.31962e-05	0.00198969	1.34339
chr7.116316934.116317886	1.70778	4.20293	4.26409	8.35108e-05	0.00199485	1.40235
chr9.136798991.136801395	-1.19243	5.3038	-4.26169	8.41807e-05	0.00200847	1.24868
chr20.63853968.63855516	-1.64137	4.23136	-4.26051	8.45098e-05	0.00201393	1.38315
chr18.2302443.2303609	2.17635	3.91075	4.26003	8.46444e-05	0.00201476	1.38116
chr3.190075944.190077907	1.60629	5.0951	4.25956	8.47772e-05	0.00201534	1.34256
chr2.222837462.222838384	2.84051	3.40537	4.25924	8.4869e-05	0.00201534	1.27448
chr1.178274885.178276187	2.57651	3.75131	4.25818	8.51663e-05	0.00202002	1.35287
chr5.54455152.54459096	-0.886305	6.96621	-4.25745	8.53733e-05	0.00202254	0.994502
chr6.24743086.24743861	2.03122	3.40041	4.25625	8.57156e-05	0.00202827	1.38167
chr14.64805365.64807419	1.36358	5.09655	4.25586	8.58262e-05	0.0020285	1.27785
chr3.191775512.191776499	3.63666	3.04584	4.2548	8.61301e-05	0.0020333	1.04433
chr17.57867545.57868812	2.37631	3.95022	4.25079	8.72835e-05	0.00205811	1.35137
chr11.66369918.66372580	-1.22125	5.5641	-4.24959	8.76319e-05	0.00206391	1.17541
chr2.218322469.218324563	-0.972517	5.94762	-4.24835	8.79945e-05	0.00207003	1.1014
chr8.53879486.53880993	1.92069	4.6567	4.24768	8.81892e-05	0.00207219	1.35622
chr14.87869150.87870580	2.5385	4.0117	4.24571	8.87674e-05	0.00208334	1.31856
chr6.54193631.54194393	2.25639	3.59321	4.24463	8.90875e-05	0.00208842	1.3362
chr10.28676695.28680572	-0.884194	7.12704	-4.24361	8.93891e-05	0.00209306	0.898314
chr13.27402890.27404032	-1.39088	4.52031	-4.24213	8.98285e-05	0.0021009	1.26862
chrX.33160021.33160833	2.257	3.56809	4.24172	8.99502e-05	0.00210105	1.31667
chr17.50582428.50585008	-1.21243	5.27194	-4.24141	9.00434e-05	0.00210105	1.13614
chr5.147906288.147907333	1.67398	4.00282	4.23912	9.07303e-05	0.00211259	1.32804
chr8.118438870.118440777	1.22166	5.29602	4.23906	9.0748e-05	0.00211259	1.17744
chr2.119485001.119486279	-1.90389	4.23842	-4.23799	9.10709e-05	0.00211766	1.32998
chr1.10720008.10721257	-1.46239	4.66064	-4.23668	9.14669e-05	0.00212442	1.25588
chr7.130009972.130010954	2.00506	3.63339	4.23509	9.19513e-05	0.00213321	1.31625
chr2.219525493.219527445	-1.53717	4.73938	-4.23427	9.22009e-05	0.00213654	1.25532
chr1.232537764.232538907	2.23784	4.07972	4.23216	9.2849e-05	0.00214908	1.31212
chr1.112687069.112688283	2.16863	3.99918	4.23078	9.32733e-05	0.00215642	1.29663
chr11.113384573.113385453	1.99665	3.49662	4.22961	9.36366e-05	0.00216234	1.30245
chr1.77948776.77949491	4.44305	2.81558	4.2292	9.37625e-05	0.00216277	0.632148
chr20.3239314.3241076	1.89813	4.21104	4.22733	9.43473e-05	0.00217208	1.29165
chr6.17233396.17233851	2.9709	2.58438	4.22698	9.44567e-05	0.00217208	1.20628
chr3.46876430.46879531	-0.999747	5.97821	-4.22687	9.44898e-05	0.00217208	0.990505
chr8.106635648.106637139	-1.6621	5.19501	-4.22416	9.53408e-05	0.00218914	1.25036
chr2.241655675.241656879	-1.86281	3.8525	-4.22252	9.58622e-05	0.00219801	1.26835
chr16.80026715.80027924	3.43891	3.60026	4.22222	9.59554e-05	0.00219801	1.09358
chr4.10084582.10085647	-2.03373	3.77464	-4.22191	9.60545e-05	0.00219801	1.28241
chr17.78271636.78273164	1.6839	4.33269	4.22045	9.65212e-05	0.00220614	1.24133
chr2.227862767.227863600	2.21263	3.807	4.22	9.66656e-05	0.00220614	1.26121
chr7.44184536.44185716	1.56807	4.66085	4.21977	9.67384e-05	0.00220614	1.23147
chr4.168831038.168833883	1.12495	5.78756	4.21775	9.73885e-05	0.00221845	1.02857
chr22.46767788.46769396	-1.76692	4.36761	-4.21737	9.75084e-05	0.00221867	1.25697
chr11.121389336.121390264	-3.49513	3.19912	-4.21372	9.86949e-05	0.00224314	1.01534
chr11.65441834.65449862	1.03745	7.14078	4.21299	9.89348e-05	0.00224605	0.756901
chr11.2301903.2305899	-1.10106	6.01438	-4.21008	9.9892e-05	0.00226492	0.976193
chr1.73673569.73674773	2.00518	3.92617	4.20978	9.99906e-05	0.00226492	1.24498
chr11.20046548.20051740	0.865611	7.09776	4.20874	0.000100334	0.00227015	0.783909
chr7.13919897.13920622	1.89262	4.3163	4.20785	0.000100629	0.00227426	1.24076
chrX.132794752.132795914	-1.75005	4.01161	-4.2072	0.000100846	0.00227661	1.21204
chr7.74477474.74479667	-1.22275	4.82433	-4.20621	0.000101177	0.00228041	1.11855
chr12.5077518.5079520	-1.46058	5.07972	-4.20573	0.000101337	0.00228041	1.1198
chr13.40230630.40231948	2.18383	3.65453	4.20568	0.000101354	0.00228041	1.23146
chr11.86740209.86742822	1.13043	5.48779	4.20429	0.00010182	0.00228834	1.02493
chr10.43455114.43456366	-1.65653	4.17496	-4.20067	0.000103045	0.00231265	1.17701
chr5.171520227.171522073	1.32348	5.22273	4.20042	0.000103132	0.00231265	1.07062
chr17.78081720.78083411	-1.72875	4.31425	-4.19584	0.000104705	0.00234531	1.18952
chr2.26691269.26693951	-1.85237	4.77743	-4.19401	0.000105338	0.00235622	1.17781
chr19.36053810.36055346	-1.23901	5.21589	-4.19339	0.000105555	0.00235622	1.02133
chr18.3447250.3454312	0.747552	8.03708	4.19323	0.000105612	0.00235622	0.603166
chr10.28291327.28292582	1.26414	4.96484	4.19309	0.00010566	0.00235622	1.05073
chr22.36359262.36360595	-2.25672	3.97583	-4.19039	0.000106606	0.00237469	1.17087
chr6.4435799.4436955	1.80254	3.98309	4.18962	0.000106877	0.00237811	1.16986
chr18.59898893.59900950	1.24538	5.26614	4.18658	0.000107954	0.00239942	1.06346
chr10.69899525.69900637	-1.84787	4.67204	-4.18482	0.000108582	0.00240595	1.15109
chr14.44316522.44317558	2.08067	3.99987	4.18439	0.000108737	0.00240595	1.16403
chr22.37898045.37899500	1.12014	5.77788	4.18431	0.000108765	0.00240595	0.9512
chr22.25110690.25114218	1.00238	6.00357	4.18411	0.000108837	0.00240595	0.906239
chr17.45127060.45128690	-1.06698	5.57212	-4.18366	0.000108999	0.00240595	0.916446
chr15.66762890.66764233	-1.45693	4.95051	-4.18349	0.00010906	0.00240595	1.0697
chr19.40777262.40779320	-0.953282	6.05901	-4.18342	0.000109086	0.00240595	0.858167
chr16.4693100.4694439	-1.53755	4.60728	-4.18286	0.000109287	0.00240595	1.13417
chr2.25251038.25253042	-1.61238	5.03852	-4.18236	0.00010947	0.00240595	1.08067
chr1.172465427.172467503	1.65617	4.5362	4.18215	0.000109543	0.00240595	1.09842
chrX.78064972.78065633	2.40413	3.04287	4.1821	0.000109562	0.00240595	1.09835
chr11.61297332.61298425	3.10222	2.7218	4.17992	0.000110351	0.00242064	0.908476
chr11.102256137.102256830	3.3223	2.80226	4.17714	0.000111368	0.00244028	0.845072
chr15.66848176.66852150	-0.855012	6.63152	-4.17639	0.000111644	0.00244366	0.764853
chr1.16048182.16049408	-2.81864	3.4506	-4.17551	0.000111968	0.00244809	1.03137
chr12.31732784.31733764	1.82891	4.29974	4.17306	0.000112876	0.00246278	1.12587
chr12.174784.178078	-0.973789	6.06127	-4.17304	0.000112884	0.00246278	0.817513
chr16.20865438.20867110	1.1945	5.79568	4.17151	0.000113453	0.00247175	0.90958
chr19.48321281.48322250	-1.45841	4.87527	-4.17128	0.000113541	0.00247175	1.07455
chr15.71114946.71116587	1.18578	5.40628	4.17089	0.000113688	0.00247229	0.973826
chr2.54639277.54641176	1.60923	4.31474	4.16739	0.000115006	0.00249824	1.0605
chr16.10600338.10602607	-1.07045	5.91759	-4.16677	0.000115239	0.00250062	0.896287
chr6.139568216.139570058	2.67726	3.59301	4.16601	0.000115527	0.00250416	1.09288
chr19.49570353.49571867	-2.15191	3.69478	-4.16552	0.000115715	0.00250554	1.11457
chr1.67339632.67340669	2.17253	3.93289	4.16371	0.000116407	0.00251782	1.09478
chr11.65539932.65541431	-1.59573	4.54034	-4.16292	0.000116709	0.00251925	1.05628
chr5.151596769.151597927	-1.47121	4.6215	-4.16289	0.000116723	0.00251925	1.04224
chr9.34988480.34995861	-0.660404	7.45823	-4.16236	0.000116925	0.00252091	0.535922
chr19.56118746.56122078	-0.952785	6.47033	-4.16024	0.000117743	0.00253582	0.775004
chr1.44799338.44804584	0.860502	6.79318	4.15914	0.000118173	0.00254236	0.6624
chr4.113559927.113561886	1.74607	5.07738	4.15731	0.000118887	0.00255499	0.999404
chr7.40732781.40733826	1.85901	3.81321	4.15646	0.000119216	0.00255934	1.0857
chr5.89011987.89012761	2.47167	3.0086	4.15454	0.000119973	0.00257141	1.01979
chr20.36540512.36544797	-0.803305	6.87347	-4.15439	0.000120035	0.00257141	0.655655
chr11.75554116.75555039	-1.5493	4.13203	-4.15406	0.000120162	0.00257141	1.03721
chr3.177744784.177745803	1.35702	4.50632	4.15269	0.000120704	0.00258027	1.01525
chr1.234564389.234565400	1.94246	4.00695	4.15166	0.000121114	0.00258629	1.07267
chr7.80883324.80884001	2.16913	3.69508	4.15109	0.000121343	0.00258843	1.06174
chr4.106365412.106366503	3.10589	4.18628	4.15022	0.000121691	0.00259083	1.03252
chr2.234444293.234445647	2.01012	3.93574	4.14986	0.000121836	0.00259083	1.0689
chr8.38029581.38031576	-1.19684	5.52647	-4.14984	0.000121841	0.00259083	0.900374
chr9.94919201.94922960	0.990443	6.08187	4.14911	0.000122137	0.00259437	0.760397
chr5.149632076.149633636	1.18148	5.15542	4.14713	0.000122934	0.0026068	0.896369
chr7.149714657.149717881	1.0872	6.14731	4.14691	0.00012302	0.0026068	0.803809
chr2.220854291.220856605	1.19678	5.57432	4.14669	0.00012311	0.0026068	0.878548
chr20.32474092.32476356	-1.09016	5.82822	-4.14592	0.000123421	0.00261063	0.828358
chr17.69606828.69607901	1.68978	4.5791	4.14559	0.000123558	0.00261079	1.03575
chr18.21996714.21998853	-1.519	4.74194	-4.14418	0.000124131	0.00262015	0.988211
chr3.194089297.194090075	2.38588	2.91411	4.14257	0.00012479	0.00262914	1.00011
chr22.49951176.49953297	-1.49018	5.09079	-4.14214	0.000124964	0.00262914	0.977047
chr11.20022742.20026669	-1.00996	6.05039	-4.14202	0.000125012	0.00262914	0.744154
chr16.88764708.88765611	-3.12579	3.31284	-4.14163	0.000125173	0.00262914	0.847791
chrX.1390994.1393111	-1.13505	6.60696	-4.14134	0.000125294	0.00262914	0.680015
chr9.131233791.131236795	-1.08277	6.15613	-4.14123	0.00012534	0.00262914	0.754405
chr12.31584317.31586047	1.42574	5.0128	4.14079	0.00012552	0.00263018	0.949467
chr2.127576240.127576864	-2.85168	3.31492	-4.13911	0.000126215	0.00264107	0.919103
chr15.52559196.52559830	2.58175	3.38492	4.1389	0.000126303	0.00264107	0.939889
chr2.149421980.149423097	2.04107	4.03889	4.13833	0.000126538	0.00264326	1.03522
chr4.102665144.102666139	1.63699	4.18779	4.13783	0.000126748	0.00264489	1.02391
chr10.11224791.11225504	-3.3945	2.87925	-4.13684	0.000127161	0.00265077	0.751721
chr12.110269440.110270914	1.47265	4.3133	4.13619	0.00012743	0.00265362	0.954676
chr1.112699645.112707849	0.712316	7.57338	4.13483	0.000128002	0.0026615	0.445819
chr10.72319725.72321583	1.24802	4.96057	4.13458	0.000128106	0.0026615	0.864282
chr9.105063719.105065546	1.13715	4.82068	4.13416	0.000128284	0.0026615	0.850466
chr20.34708734.34710265	-1.44763	4.68535	-4.13403	0.000128336	0.0026615	0.915868
chr1.234722965.234728625	0.828566	6.88455	4.13297	0.000128787	0.0026681	0.55439
chr1.147509245.147510744	-1.5925	4.57718	-4.13165	0.000129346	0.00267691	0.976298
chr9.99444755.99446220	1.46705	5.10062	4.12975	0.000130153	0.00269072	0.901958
chr18.31454125.31454797	3.72731	2.90706	4.12945	0.00013028	0.00269072	0.566827
chr5.140241198.140242247	-1.3344	4.54938	-4.12775	0.000131011	0.00270134	0.918026
chr21.45256553.45257847	-1.84136	3.93067	-4.12763	0.000131063	0.00270134	0.987362
chr10.132625594.132627116	-2.12581	3.77816	-4.12446	0.000132431	0.00272481	0.994492
chr4.139418933.139420178	2.05023	3.58179	4.12434	0.000132483	0.00272481	0.993035
chr13.113203939.113204613	-2.18586	3.70542	-4.12405	0.000132609	0.00272481	0.95613
chr2.54469119.54472754	0.99607	6.42806	4.12374	0.000132743	0.00272481	0.696283
chr1.75521169.75522987	1.29447	5.01918	4.12134	0.000133793	0.00274358	0.892464
chr15.43879301.43881616	-1.30722	4.69673	-4.12043	0.000134194	0.002749	0.834291
chr7.151686044.151688659	1.00384	6.04099	4.12	0.00013438	0.00275001	0.684056
chr3.146581881.146582683	3.16426	2.87503	4.11968	0.000134521	0.00275011	0.772231
chr17.78172102.78173586	-1.40463	4.80027	-4.11744	0.000135517	0.00276164	0.878196
chr2.43293516.43295071	1.44854	4.15805	4.1173	0.000135577	0.00276164	0.910666
chr2.47033162.47036982	0.888523	6.46302	4.11721	0.000135615	0.00276164	0.596711
chr3.62703248.62704045	3.47698	3.00492	4.11717	0.000135634	0.00276164	0.580222
chr4.102687099.102688402	1.5702	4.31521	4.11663	0.000135873	0.00276371	0.947391
chr2.157257433.157258476	1.58541	4.42237	4.11489	0.000136654	0.00277679	0.935307
chr20.63834945.63835765	-3.33225	3.25485	-4.11318	0.00013742	0.00278954	0.732124
chr17.45110503.45111847	-2.83545	3.96456	-4.10944	0.000139113	0.00282106	0.856661
chr12.68781361.68782436	3.02132	2.52367	4.10578	0.00014079	0.00285219	0.807269
chr5.149561095.149564112	0.969991	5.85072	4.1043	0.000141474	0.00286319	0.649538
chr5.111493793.111495395	1.85571	4.63996	4.10281	0.000142164	0.00287425	0.891785
chr15.57595036.57596680	-1.45445	4.9055	-4.10101	0.000143004	0.00288835	0.858387
chr1.39183660.39185039	1.35063	4.81962	4.09985	0.000143548	0.00289641	0.85476
chr22.46346320.46347677	-2.66574	3.64509	-4.09955	0.000143691	0.00289641	0.825919
chr11.11170454.11172413	-1.38933	5.28176	-4.09822	0.000144314	0.00290605	0.783424
chr20.3819811.3821123	-1.19745	5.18806	-4.09786	0.000144488	0.00290664	0.741952
chr3.13484449.13485988	-1.34001	4.9505	-4.09705	0.00014487	0.00291143	0.786169
chr12.2084554.2085782	1.67518	4.09283	4.09625	0.000145248	0.00291482	0.878465
chr14.34034939.34036241	1.41598	4.5127	4.09608	0.000145329	0.00291482	0.827201
chr19.37979430.37980710	1.74838	4.33081	4.0917	0.000147424	0.00295391	0.885768
chr10.101060502.101063307	-1.14108	5.76411	-4.09107	0.000147727	0.00295414	0.664454
chr2.47225253.47226449	1.64705	4.18514	4.09107	0.000147729	0.00295414	0.877393
chr10.122264029.122265159	1.79666	4.18344	4.08725	0.000149583	0.00298824	0.881702
chr2.24081483.24085774	0.737842	7.09275	4.08615	0.000150121	0.00299602	0.360011
chr6.124954940.124955881	-1.87894	4.53404	-4.08372	0.000151317	0.00301689	0.844532
chr7.126700760.126703157	1.46732	5.33913	4.08324	0.000151557	0.00301869	0.730004
chr9.112034941.112036273	1.45652	4.55586	4.08255	0.000151899	0.00302252	0.827569
chr16.58033925.58035861	-1.51341	4.61797	-4.08128	0.000152529	0.00303206	0.789846
chr18.74806130.74807523	1.40644	4.75015	4.08003	0.000153152	0.00304144	0.797495
chr8.8625244.8626345	1.79211	4.31233	4.07952	0.00015341	0.00304144	0.845803
chr8.142738647.142739760	-1.61523	4.32484	-4.07943	0.000153454	0.00304144	0.839804
chr9.71920556.71921527	3.97812	2.95468	4.0785	0.00015392	0.00304607	0.281095
chrX.152843453.152844541	-2.23618	3.73216	-4.07836	0.00015399	0.00304607	0.842745
chr17.31071680.31072757	3.03741	3.61168	4.07491	0.000155731	0.00307748	0.733027
chr9.136795845.136797594	-1.30971	4.8835	-4.07411	0.000156143	0.00308163	0.697642
chr20.31603907.31607776	0.988143	6.35185	4.0739	0.000156247	0.00308163	0.465413
chr9.113622490.113623968	1.22909	4.81592	4.07224	0.000157097	0.00309536	0.69912
chr4.52824240.52826588	0.936541	6.21835	4.0713	0.00015758	0.00309999	0.517499
chr8.101286984.101289122	1.06951	5.86506	4.07118	0.000157639	0.00309999	0.541923
chr19.45455306.45456484	-1.39609	4.78812	-4.06975	0.000158375	0.00311142	0.742653
chr17.1486772.1492053	-0.828051	6.73611	-4.06903	0.000158747	0.00311569	0.40936
chr12.3216911.3218004	2.08296	3.94718	4.06803	0.000159266	0.00311634	0.829314
chr6.163338100.163339733	-1.59658	4.6731	-4.06784	0.000159368	0.00311634	0.768472
chr19.56140279.56141550	-1.29603	5.02877	-4.06779	0.000159392	0.00311634	0.724528
chr16.29961524.29962611	-1.68654	4.09087	-4.06683	0.000159894	0.00311634	0.815848
chr2.88076885.88078175	-1.4105	4.52559	-4.06677	0.000159923	0.00311634	0.764194
chr14.23445587.23447567	-1.46918	4.41887	-4.0666	0.000160011	0.00311634	0.755943
chr7.2554668.2556143	-1.29962	5.62508	-4.06612	0.000160263	0.00311634	0.593745
chr12.108828346.108829408	1.6254	4.45474	4.0661	0.000160271	0.00311634	0.795887
chr1.214439185.214440334	2.41527	3.93913	4.06609	0.000160276	0.00311634	0.797411
chr21.43332090.43334687	-0.98031	6.04212	-4.06589	0.000160383	0.00311634	0.506206
chrX.30795503.30797158	3.89833	3.24305	4.0657	0.000160483	0.00311634	0.520526
chr7.71238049.71240178	1.05029	5.5093	4.06341	0.000161684	0.00313364	0.604641
chr20.50870289.50871673	-2.45855	4.25219	-4.06341	0.000161685	0.00313364	0.805568
chr6.125149335.125150061	4.21415	2.85258	4.0631	0.00016185	0.00313381	0.249387
chr8.144422466.144424629	-1.64053	5.34121	-4.06191	0.000162479	0.00314272	0.654915
chr19.19304669.19305990	-1.98902	3.98482	-4.06163	0.000162622	0.00314272	0.81095
chr6.37241962.37243325	1.25511	4.93064	4.0594	0.000163808	0.00316261	0.659427
chr11.119084671.119085730	-2.00553	4.01827	-4.05896	0.000164046	0.00316318	0.803151
chr4.139013701.139016924	0.939063	7.1298	4.05876	0.000164152	0.00316318	0.330799
chr10.101157742.101159020	2.82235	3.10775	4.05795	0.000164583	0.00316719	0.739247
chr5.58462070.58462847	1.84523	3.7041	4.05778	0.000164675	0.00316719	0.789951
chr8.49109990.49111000	3.16568	3.19932	4.05715	0.000165016	0.00317074	0.590562
chr5.107465906.107466753	1.60552	3.56507	4.05481	0.000166278	0.00319193	0.771544
chr14.62691924.62693031	2.00137	4.07945	4.05396	0.000166735	0.00319766	0.78432
chr1.51692238.51694053	1.42119	4.74076	4.05172	0.000167958	0.00321805	0.671213
chr7.151137160.151138898	-1.56999	4.18513	-4.05134	0.000168163	0.00321892	0.742672
chr11.33721497.33724973	1.07312	6.1524	4.05006	0.000168867	0.00322933	0.44583
chr5.6703815.6705366	-1.17008	5.33815	-4.04935	0.000169261	0.00323377	0.582109
chr7.5525322.5533368	-0.810445	8.31998	-4.0478	0.000170113	0.00324687	0.0390345
chr3.112671155.112672822	1.57076	4.32755	4.04751	0.000170273	0.00324687	0.729181
chr10.21727519.21728522	4.24342	3.02152	4.04723	0.000170429	0.00324687	0.210357
chr8.29736802.29738238	1.50435	4.46044	4.04673	0.000170709	0.00324912	0.721025
chrX.41192563.41193935	2.07041	4.09429	4.04639	0.000170898	0.00324964	0.766363
chr16.85202127.85203350	-1.89592	3.9819	-4.04557	0.000171353	0.00325218	0.752678
chr9.130712600.130713697	-1.21446	5.06489	-4.04557	0.000171355	0.00325218	0.630717
chr1.231845749.231848421	-1.45266	5.51943	-4.04317	0.000172693	0.0032745	0.560815
chr14.26841966.26843006	2.08835	3.59814	4.03931	0.000174874	0.00331273	0.743052
chr9.114155394.114157544	1.3179	4.9317	4.03859	0.000175283	0.00331736	0.601091
chr6.149336053.149336881	1.92031	4.19812	4.03794	0.000175655	0.00332129	0.740379
chr1.30964453.30965548	1.28825	4.82635	4.03726	0.000176046	0.00332555	0.598074
chr1.3327810.3328958	-3.02553	3.2228	-4.03652	0.000176471	0.00332628	0.604988
chr13.94395878.94396941	-2.97732	3.09095	-4.0363	0.000176596	0.00332628	0.616214
chrM.0.16591	0.572257	18.2169	4.03621	0.000176645	0.00332628	-3.39853
chr4.41796300.41797110	-2.4418	3.5925	-4.03604	0.000176745	0.00332628	0.716792
chr5.175246235.175246872	2.94973	3.0989	4.03466	0.000177539	0.00333533	0.596754
chr17.44997652.44998376	-2.00221	3.44774	-4.03454	0.000177607	0.00333533	0.731756
chrX.3814358.3816311	-1.46204	4.70529	-4.03434	0.000177723	0.00333533	0.635308
chr14.65005390.65006002	3.24193	2.55986	4.0318	0.000179197	0.0033583	0.535431
chr2.16316017.16319170	-1.34287	5.3336	-4.03158	0.000179324	0.0033583	0.599279
chr11.119891428.119892080	-2.37578	2.89351	-4.03111	0.000179595	0.0033583	0.686762
chr6.43096077.43097727	1.26657	4.77141	4.03108	0.000179614	0.0033583	0.585594
chr2.240236228.240237239	-1.7142	4.25256	-4.02917	0.000180734	0.00337611	0.70616
chr7.11082644.11083227	2.31161	3.42292	4.02882	0.000180936	0.00337674	0.701301
chr22.17171252.17172867	-1.18062	5.50446	-4.02786	0.000181502	0.00338186	0.533494
chr12.6763859.6764773	-1.41144	4.48107	-4.02779	0.000181546	0.00338186	0.631355
chr19.15124748.15126334	-1.24733	5.10418	-4.02607	0.00018256	0.00339761	0.560736
chr11.68030076.68031406	-1.1369	5.37771	-4.02536	0.000182981	0.00340229	0.534261
chr1.2213837.2215326	-1.60434	4.23114	-4.02506	0.00018316	0.00340248	0.681611
chr1.216847157.216848365	2.11523	3.49606	4.02375	0.000183937	0.00341376	0.694293
chr12.90234096.90235046	3.58318	3.02039	4.02281	0.000184504	0.00342115	0.223698
chr14.33937915.33938998	-1.88555	3.68561	-4.02234	0.00018478	0.00342311	0.68791
chr6.43120833.43122204	1.32858	4.71365	4.02013	0.000186114	0.00344465	0.580434
chr2.112493216.112494571	1.85125	4.04495	4.01874	0.000186953	0.003457	0.680004
chr6.47669660.47670632	2.36231	3.80284	4.01766	0.000187608	0.00346214	0.683281
chr3.131349329.131350768	1.3719	4.64711	4.01751	0.000187703	0.00346214	0.556792
chr6.150175767.150178460	-1.10021	6.17772	-4.01743	0.000187747	0.00346214	0.3715
chr1.232952329.232953489	2.05413	4.00283	4.01654	0.000188294	0.00346905	0.678756
chr1.150604346.150605565	1.37994	4.86105	4.0144	0.000189602	0.00348996	0.573407
chr14.32592930.32593996	1.67837	4.3452	4.01375	0.000190003	0.00349414	0.645106
chr6.20826144.20826749	2.34612	3.39738	4.01239	0.000190841	0.00350635	0.655169
chr6.15062117.15063243	1.42784	4.24978	4.01088	0.00019178	0.00351996	0.59823
chr19.1259138.1259951	-1.9569	3.63792	-4.01063	0.000191931	0.00351996	0.663374
chr11.86632245.86633214	2.57682	3.49731	4.00621	0.000194704	0.00356757	0.568422
chr2.55885230.55886194	2.05247	3.69938	4.00537	0.000195231	0.00357397	0.647373
chr1.10456029.10457443	1.39266	4.42988	4.00479	0.000195597	0.00357741	0.561903
chr5.78345092.78346193	1.07501	5.66162	4.00306	0.0001967	0.00359432	0.385547
chr8.143499207.143500245	-2.83699	3.30263	-4.00191	0.000197432	0.00360444	0.508707
chr8.28272755.28274000	2.35749	3.65252	4.00135	0.000197787	0.00360764	0.621254
chr19.488410.490005	-1.36645	4.65405	-4.00079	0.000198146	0.00361092	0.534806
chr2.96531800.96533907	1.31087	4.75664	3.99955	0.000198945	0.00362221	0.482803
chrX.20514272.20515134	2.7094	3.52914	3.99851	0.000199619	0.00362656	0.570308
chr4.138035058.138036430	1.63429	3.85197	3.99833	0.00019973	0.00362656	0.612872
chr11.73307320.73309917	-0.933319	6.38698	-3.9982	0.000199817	0.00362656	0.257667
chr5.138439145.138440944	1.30841	5.0805	3.9978	0.000200073	0.00362656	0.487532
chr11.13260421.13261968	1.58811	4.03712	3.99778	0.000200085	0.00362656	0.568402
chr8.29770296.29770979	2.86797	3.64857	3.99583	0.000201354	0.00364628	0.496128
chr19.41324614.41326516	-1.35478	4.64685	-3.99519	0.000201773	0.00365059	0.521689
chr5.43888303.43890166	-1.77642	4.75585	-3.99436	0.000202314	0.0036553	0.59346
chr5.138870135.138871558	1.87052	4.16792	3.99423	0.000202397	0.0036553	0.610608
chr10.97542262.97543720	1.43103	4.44933	3.99226	0.000203693	0.00367542	0.51343
chr15.92930085.92931234	1.35123	4.72841	3.99143	0.00020424	0.00368198	0.500342
chr4.134691734.134692392	2.00546	3.42091	3.99039	0.000204931	0.00369113	0.605164
chr1.66542464.66544124	1.15872	5.19	3.98957	0.000205469	0.00369477	0.401193
chr7.34025334.34026258	1.75477	3.72244	3.98927	0.000205673	0.00369477	0.600683
chr17.75843511.75846691	-1.17234	5.4553	-3.98925	0.000205683	0.00369477	0.376522
chr3.149340003.149340869	1.53053	4.76975	3.98742	0.000206902	0.00371043	0.563642
chr12.55707041.55709318	-1.38301	5.32448	-3.9872	0.000207055	0.00371043	0.494667
chr7.3955650.3956730	3.1337	2.95743	3.98712	0.000207108	0.00371043	0.402663
chr18.21829964.21832065	-1.71943	4.84832	-3.98655	0.000207485	0.00371216	0.526712
chr10.21364163.21365360	2.07352	3.94799	3.98642	0.000207573	0.00371216	0.593776
chr18.73792913.73794112	1.56965	4.41933	3.98572	0.000208044	0.00371729	0.560971
chr20.35305324.35308771	1.12274	5.76996	3.98482	0.000208649	0.00372479	0.296938
chr4.119139150.119140048	1.68096	3.8249	3.98418	0.000209081	0.00372605	0.574631
chr4.99722246.99724291	1.31332	4.8393	3.98417	0.00020909	0.00372605	0.47151
chr20.35276725.35278640	-1.1306	5.32857	-3.9833	0.000209678	0.00373324	0.390544
chr2.218395667.218402575	-0.812964	7.39278	-3.98191	0.000210619	0.00374668	0.00593923
chr10.91161468.91164908	1.01778	6.30544	3.9812	0.000211106	0.00375203	0.242874
chr7.100867025.100868524	-1.19184	4.92256	-3.98041	0.000211643	0.00375801	0.444149
chrX.40844934.40846683	-1.44892	4.65584	-3.98016	0.000211816	0.00375801	0.51195
chr17.82292241.82293120	-1.98268	3.85004	-3.97859	0.000212893	0.00377353	0.570737
chr6.129493241.129494148	2.3553	3.43511	3.97809	0.000213237	0.00377353	0.544642
chr12.49232021.49233904	-1.37423	4.77407	-3.97769	0.000213511	0.00377353	0.469118
chr13.111252086.111253236	-1.59553	4.17025	-3.97761	0.000213568	0.00377353	0.535414
chr9.112012030.112013257	1.78977	4.00328	3.97733	0.000213759	0.00377353	0.563697
chr4.35562492.35563331	2.12819	3.58675	3.97717	0.000213869	0.00377353	0.546334
chr4.123831701.123834063	0.973442	5.90441	3.97698	0.000214003	0.00377353	0.275175
chr11.20057075.20058001	2.00608	3.65723	3.97609	0.000214617	0.00378106	0.562807
chr11.107562499.107563361	1.68486	3.78613	3.97375	0.000216246	0.00380641	0.537074
chr8.8385176.8387390	1.18658	5.35724	3.97302	0.000216752	0.003812	0.369491
chr12.76029866.76033355	0.82084	7.3392	3.97215	0.00021736	0.00381935	0.0179643
chr11.19244501.19245228	2.63654	3.23261	3.97004	0.000218849	0.00384216	0.481425
chr2.154289834.154290843	1.90307	3.87242	3.96967	0.00021911	0.0038434	0.545749
chr1.203507250.203509718	-1.29721	5.13233	-3.96929	0.000219378	0.00384423	0.39711
chr6.157763182.157764889	1.45462	4.73398	3.96906	0.00021954	0.00384423	0.44869
chr2.100290942.100292457	1.31059	4.62974	3.96876	0.000219753	0.00384463	0.426021
chr7.151057414.151063634	-0.723849	7.076	-3.96784	0.000220409	0.00385276	0.058185
chr4.145278355.145280122	1.22696	5.16104	3.96567	0.000221956	0.00387644	0.343804
chr12.75510617.75511865	1.84488	4.62393	3.96516	0.000222316	0.00387935	0.511534
chr6.95882082.95882807	-2.38636	3.88353	-3.96365	0.000223404	0.00389497	0.479229
chr8.74250278.74251512	1.69961	4.39556	3.96207	0.000224541	0.00391141	0.521547
chr8.19067637.19068084	3.88172	2.58962	3.96151	0.000224952	0.00391518	0.00574851
chr9.3508689.3509285	2.50359	3.3681	3.96076	0.000225495	0.00392125	0.436562
chr2.161122735.161124053	1.63711	4.43268	3.95984	0.000226164	0.00392948	0.495289
chr5.57441324.57442630	1.84797	3.862	3.95831	0.000227282	0.00394262	0.482617
chrX.154531568.154532847	-2.04511	3.54868	-3.95827	0.000227312	0.00394262	0.513132
chr2.200405446.200407373	1.22268	5.32591	3.95767	0.000227749	0.00394679	0.324525
chr10.131947790.131949088	2.78348	3.5595	3.95647	0.000228634	0.00395779	0.461987
chr9.35996444.35997194	-1.5358	4.32256	-3.95627	0.000228776	0.00395779	0.449219
chr12.123149214.123151880	0.996139	5.69707	3.95453	0.000230067	0.0039767	0.236093
chr16.4213541.4214864	1.51964	3.98975	3.95356	0.000230783	0.00398565	0.465334
chr9.130182265.130183970	-1.21329	5.11167	-3.95218	0.000231814	0.00399801	0.346383
chr22.46649409.46650867	-1.63351	3.96195	-3.95204	0.000231917	0.00399801	0.472702
chr1.201737234.201742821	-1.00379	7.29604	-3.9518	0.000232094	0.00399801	-0.0119163
chr6.114016610.114018481	1.42008	4.66652	3.9508	0.000232844	0.00400751	0.388081
chr15.64762372.64764002	-1.14492	5.11909	-3.95052	0.000233057	0.00400774	0.30555
chr15.68704169.68705187	-1.54638	4.34017	-3.94882	0.000234336	0.0040263	0.443661
chr16.88062318.88063540	-2.21571	3.71464	-3.94842	0.000234634	0.00402769	0.480861
chr19.3982271.3986007	1.01915	6.08629	3.94804	0.000234924	0.00402769	0.17044
chr20.32456345.32458385	-1.24418	5.16422	-3.94751	0.000235324	0.00402769	0.342399
chr20.57480331.57481865	-1.7803	4.52692	-3.9475	0.00023533	0.00402769	0.430761
chr18.55747976.55748914	1.89718	3.6816	3.94739	0.000235417	0.00402769	0.481561
chr17.61314101.61315468	1.52016	4.25099	3.94583	0.000236602	0.00404091	0.43668
chr13.30818159.30819244	1.50727	4.15998	3.94565	0.000236734	0.00404091	0.408185
chr17.17780519.17785457	-0.874535	6.5234	-3.94558	0.000236792	0.00404091	0.0721073
chr12.88298511.88301225	1.03036	5.85862	3.94503	0.000237211	0.00404323	0.202659
chr1.11802677.11804025	-1.20905	4.96957	-3.94487	0.000237329	0.00404323	0.337182
chr8.132760211.132761157	-2.24793	3.64443	-3.94236	0.000239254	0.00406972	0.460383
chr6.42099375.42101044	1.73009	4.01677	3.94232	0.000239289	0.00406972	0.442485
chr8.29065854.29067002	-1.62131	4.17441	-3.94109	0.000240234	0.00407805	0.442527
chr9.97703414.97704748	1.69492	3.87177	3.94103	0.000240278	0.00407805	0.455109
chr2.229980381.229981182	1.94688	3.53238	3.94089	0.000240386	0.00407805	0.463523
chr1.204079985.204080741	-2.06695	3.04087	-3.94048	0.000240707	0.00407941	0.459075
chr15.90557285.90558808	-1.20135	4.85402	-3.94027	0.000240871	0.00407941	0.328377
chr8.127793920.127796759	1.06583	5.96914	3.93864	0.000242132	0.00409732	0.176888
chr3.159872275.159873549	1.90025	4.14252	3.93816	0.000242506	0.0041002	0.455355
chr10.87845050.87846363	1.24241	5.20472	3.93728	0.000243196	0.00410782	0.280966
chr21.29181388.29183583	1.27637	5.43378	3.93706	0.000243365	0.00410782	0.277789
chr5.56123063.56124784	1.19321	5.251	3.93663	0.000243702	0.00411007	0.300693
chr5.112642777.112643865	-1.77129	4.18142	-3.93623	0.000244017	0.00411195	0.424942
chr4.185566081.185568980	0.925563	6.08286	3.93494	0.000245025	0.00412548	0.106107
chr14.59277922.59278814	1.82629	4.03736	3.93394	0.000245819	0.00413539	0.443635
chr1.208212804.208214761	1.4028	4.63269	3.9333	0.000246325	0.00414044	0.35298
chr16.68251601.68253085	-1.88185	3.89839	-3.93299	0.000246569	0.00414109	0.441119
chr4.57080386.57081922	1.30252	4.82806	3.93249	0.000246967	0.00414431	0.325601
chr21.26124300.26126109	1.3464	4.89648	3.93219	0.000247201	0.00414478	0.307445
chr17.59828371.59830639	1.18042	5.61107	3.93192	0.000247421	0.00414503	0.1897
chr3.79353933.79354999	-1.9844	3.74679	-3.93039	0.000248637	0.00415853	0.432587
chr5.112479047.112480029	1.97173	3.88187	3.93032	0.000248695	0.00415853	0.431987
chr16.30526029.30528012	-0.825125	6.32456	-3.93013	0.000248847	0.00415853	0.0536529
chr12.13178893.13180446	-1.65144	4.53433	-3.92963	0.000249244	0.00416172	0.399529
chr13.31045549.31047405	1.28848	4.67597	3.92861	0.000250064	0.00417194	0.292015
chr8.9102022.9103665	-1.3312	4.88444	-3.92792	0.000250619	0.00417774	0.312147
chr6.116352379.116353178	2.13109	3.42894	3.92183	0.000255564	0.00425665	0.407805
chr4.151322366.151325960	0.845773	6.47889	3.92094	0.00025629	0.00426521	0.0302277
chr12.62192308.62193188	1.96363	3.49087	3.92057	0.0002566	0.00426685	0.405792
chr6.33787453.33789634	0.931115	6.1607	3.91955	0.00025744	0.00427728	0.101138
chr21.31912683.31913733	-3.04641	3.49583	-3.91859	0.000258233	0.00428692	0.323743
chr12.30926030.30928006	1.34964	4.89587	3.91778	0.000258901	0.00429437	0.234334
chr10.127033606.127034702	2.2283	3.31452	3.91752	0.000259119	0.00429437	0.385978
chr6.82022174.82023360	1.46806	4.68252	3.91728	0.000259321	0.00429437	0.267571
chr4.42656285.42658096	-0.981501	5.6671	-3.91625	0.000260177	0.00430415	0.116225
chr6.41450778.41452365	-1.25696	4.98859	-3.91598	0.000260403	0.00430415	0.213568
chr1.146051874.146052483	-3.22944	3.22545	-3.9158	0.000260553	0.00430415	0.185905
chr15.67165871.67167123	2.53655	3.51032	3.91322	0.000262719	0.00432669	0.322883
chr1.85555729.85557000	2.07972	4.1581	3.91313	0.000262793	0.00432669	0.378651
chr5.53490603.53491373	3.00683	3.19426	3.91308	0.000262831	0.00432669	0.215391
chr16.30774873.30777273	-1.03656	5.95142	-3.91306	0.000262854	0.00432669	0.114991
chr16.719959.721831	-1.17952	5.30548	-3.91289	0.000262992	0.00432669	0.211665
chr1.39346575.39347613	1.88612	3.35553	3.91223	0.000263553	0.00433238	0.380599
chrX.108298933.108300081	1.8116	4.45218	3.9118	0.000263916	0.0043348	0.351936
chr7.106064647.106065631	2.2834	3.80984	3.91037	0.000265131	0.00435122	0.375851
chr10.22617423.22619156	1.37314	4.68192	3.90908	0.000266226	0.00436234	0.257351
chr12.78745375.78746638	2.06698	3.79631	3.90906	0.000266242	0.00436234	0.371042
chr8.37478697.37480145	-1.4282	4.64862	-3.90846	0.000266758	0.00436724	0.284588
chr8.47513324.47514424	1.2899	4.76089	3.907	0.000268009	0.00438415	0.219881
chr4.23728042.23729555	1.53745	4.55145	3.90499	0.000269739	0.00440888	0.309479
chr1.208215782.208221595	0.844073	6.86782	3.90348	0.000271046	0.00442664	-0.113249
chr11.45736292.45737248	3.15602	3.23575	3.90205	0.000272288	0.00444033	0.172726
chr10.49277910.49278862	-2.12618	3.21769	-3.90201	0.000272325	0.00444033	0.347455
chr22.38068416.38070503	-1.23249	5.02692	-3.90166	0.000272623	0.0044416	0.204667
chr5.150789994.150790986	2.16916	3.67681	3.90035	0.00027377	0.00445664	0.345705
chr6.20810355.20811957	1.14057	4.77432	3.9001	0.000273989	0.00445664	0.179513
chr6.54255712.54256750	1.81945	4.16178	3.89977	0.00027428	0.00445777	0.337642
chrX.154515375.154517834	-1.14231	5.68805	-3.89902	0.000274943	0.00446494	0.139061
chr12.70609367.70610201	2.69979	2.88482	3.89779	0.00027602	0.00447882	0.202522
chr1.11988850.11992480	-0.981427	5.99841	-3.89701	0.00027671	0.00448641	-0.0164198
chr14.90871068.90872403	2.76576	2.99277	3.89653	0.000277141	0.00448732	0.276076
chr14.104697064.104698777	-1.41215	4.60771	-3.89645	0.000277212	0.00448732	0.237714
chr3.172685158.172686415	3.08166	2.90456	3.89575	0.00027783	0.0044937	0.166689
chr8.124199681.124200842	1.75021	3.8292	3.89468	0.000278782	0.00450549	0.307813
chr21.46228035.46229836	-1.15946	4.97671	-3.88993	0.000283053	0.00457025	0.136476
chr19.15107135.15108228	-2.32935	3.87843	-3.88972	0.000283243	0.00457025	0.308917
chr6.43797918.43800600	1.19824	5.5312	3.8885	0.000284345	0.00458435	0.109909
chr6.54204745.54205617	3.84465	3.06103	3.8837	0.000288743	0.00465154	-0.0734199
chr15.65420216.65423494	1.05449	5.92291	3.88318	0.000289223	0.00465554	-0.0249896
chr6.37239709.37240705	1.61365	4.36276	3.88266	0.000289705	0.00465816	0.241345
chr20.63786428.63788066	-1.8941	4.29914	-3.88227	0.000290061	0.00465816	0.274526
chr14.77303094.77303933	1.86882	3.53172	3.8822	0.000290126	0.00465816	0.289708
chr3.189805935.189807257	-1.52567	4.70175	-3.88191	0.000290396	0.00465816	0.219824
chr2.228378148.228379667	-1.43168	4.4187	-3.88175	0.000290542	0.00465816	0.204351
chrX.2928190.2929557	-1.16678	5.01232	-3.88097	0.000291265	0.00466604	0.0948183
chr1.109197041.109198541	1.19675	4.42912	3.87983	0.000292328	0.00467934	0.122693
chr10.72331896.72333031	-3.04083	3.34147	-3.87901	0.000293098	0.00468794	0.164448
chr22.20243283.20244609	-2.13	4.06275	-3.87749	0.000294523	0.004707	0.282507
chr17.75549157.75550690	-1.36781	4.5651	-3.87575	0.000296161	0.00472736	0.177553
chr8.129477181.129477905	2.27245	3.05049	3.87564	0.000296267	0.00472736	0.266019
chr18.29154261.29155254	1.87522	3.8168	3.87536	0.000296531	0.00472783	0.278046
chr2.128361908.128363526	-1.14971	5.51431	-3.87487	0.00029699	0.00472868	0.0160126
chr11.102599511.102600202	4.19782	2.93989	3.87481	0.000297054	0.00472868	-0.213579
chr7.55132631.55135016	1.0305	6.18166	3.87433	0.00029751	0.0047322	-0.0967127
chr1.93661467.93663682	1.83345	4.64803	3.87202	0.000299709	0.00476341	0.215527
chrX.106707914.106708634	1.87948	3.71958	3.87175	0.000299962	0.00476367	0.257621
chr13.28954517.28956326	-1.52264	4.73325	-3.87066	0.00030101	0.00476523	0.187198
chr16.56269631.56270527	-1.79643	3.92096	-3.8706	0.000301064	0.00476523	0.249948
chrX.107746911.107749036	0.953583	5.66562	3.87059	0.000301075	0.00476523	-0.0416366
chr10.11338316.11339418	-2.00627	3.73899	-3.87037	0.000301292	0.00476523	0.263284
chr5.94751168.94751932	-3.22623	2.98446	-3.87029	0.000301364	0.00476523	0.0626336
chr15.71167811.71168914	2.35368	3.82992	3.86998	0.000301663	0.00476523	0.257216
chr3.194323406.194324631	-1.68445	4.41372	-3.86993	0.000301716	0.00476523	0.219792
chr8.102235579.102240060	0.890269	7.00747	3.86801	0.000303564	0.00478862	-0.255256
chr15.35713431.35714218	2.71695	3.21429	3.8679	0.000303673	0.00478862	0.159391
chr10.97595689.97597367	1.23605	4.87245	3.86692	0.000304625	0.0047985	0.0938693
chr5.148912527.148915724	1.03958	6.03436	3.86676	0.000304776	0.0047985	-0.0426503
chr3.4994332.4997064	1.09724	5.20612	3.86636	0.000305164	0.00480072	0.0125642
chr9.37953321.37954842	1.61666	4.41334	3.86613	0.000305394	0.00480072	0.20671
chr16.46745482.46750361	-0.800215	7.35162	-3.86549	0.000306017	0.00480675	-0.307507
chr17.44170001.44171263	-1.7987	4.04825	-3.86513	0.000306361	0.00480841	0.193855
chr5.181242601.181244771	-1.1018	5.82186	-3.86361	0.000307848	0.00482799	0.0135946
chr14.23426591.23429416	-1.47504	4.48526	-3.86335	0.000308109	0.00482832	0.0699245
chr15.95557217.95558328	3.00494	3.44807	3.86257	0.000308869	0.00483647	0.0829616
chr5.21236722.21237643	2.3166	3.57785	3.86216	0.000309279	0.00483913	0.216508
chr19.17336556.17338047	-1.26763	4.57604	-3.86172	0.000309712	0.00484214	0.141831
chr1.26064500.26068472	0.951539	6.07148	3.86128	0.000310144	0.00484512	-0.131814
chr8.33598932.33600337	-1.39141	4.58266	-3.85974	0.000311671	0.00486423	0.131798
chr5.149134265.149135041	2.66689	3.26234	3.85956	0.00031185	0.00486423	0.184761
chr6.125945290.125946770	1.70002	4.67206	3.8578	0.000313603	0.0048878	0.155657
chr4.13907243.13907929	2.8984	3.26427	3.85545	0.000315953	0.0049206	0.101851
chr22.39469624.39475011	-0.80824	6.7921	-3.85495	0.000316458	0.00492467	-0.255864
chr3.45817681.45819615	1.33514	4.48527	3.85389	0.000317534	0.00493733	0.0917765
chr6.125584093.125585139	1.69095	3.54762	3.85326	0.000318166	0.00493733	0.182436
chr3.125057104.125058204	1.82451	3.76149	3.85324	0.000318192	0.00493733	0.195486
chr14.77039402.77044213	0.804847	6.73182	3.85318	0.000318253	0.00493733	-0.267751
chr15.47945455.47946528	-1.59552	4.58426	-3.8527	0.000318731	0.0049406	0.164459
chr13.27599679.27600965	-2.51342	3.72196	-3.85248	0.000318954	0.0049406	0.202939
chrX.49155325.49156655	-2.1294	4.13282	-3.85152	0.000319932	0.00495193	0.209727
chr1.176514870.176515830	2.14914	3.74517	3.85108	0.000320387	0.0049522	0.20981
chr2.155894613.155895625	1.72398	4.13397	3.85094	0.000320528	0.0049522	0.201193
chr13.94344007.94344869	2.00842	3.88468	3.85078	0.000320687	0.0049522	0.205027
chr19.55461067.55462026	-1.8123	4.13745	-3.84948	0.000322019	0.00496592	0.182012
chr9.105299281.105300009	1.93098	3.74979	3.84943	0.000322068	0.00496592	0.205071
chrX.134621796.134624709	1.10398	5.27334	3.84909	0.000322416	0.00496748	0.01758
chr11.121023877.121025675	1.11092	5.3519	3.84811	0.000323421	0.00497915	-0.0292011
chr1.21955192.21957316	1.08187	5.17028	3.84687	0.000324702	0.00499506	-0.00884163
chr1.9384236.9385825	-2.00718	4.24321	-3.84409	0.00032758	0.00503548	0.172046
chr9.35726705.35729097	-1.10738	5.84992	-3.84382	0.000327869	0.00503607	-0.125587
chr2.30410080.30410960	1.95395	3.65485	3.84089	0.000330935	0.0050793	0.17924
chr1.169113256.169114954	1.14937	5.36213	3.84022	0.000331636	0.005083	-0.0134652
chr8.133556352.133557399	-1.75838	3.70296	-3.84014	0.000331719	0.005083	0.175988
chr15.82802895.82806851	-0.983985	5.75834	-3.83994	0.000331933	0.005083	-0.132303
chr15.78759794.78760768	-1.78559	3.36605	-3.83778	0.000334219	0.00510976	0.167137
chr16.65572315.65572897	2.48312	3.35982	3.83778	0.000334222	0.00510976	0.121612
chr1.117821243.117822405	1.34112	4.6305	3.83757	0.000334442	0.00510976	0.0504149
chr22.41288140.41289011	1.76108	3.79903	3.83637	0.000335718	0.00512536	0.163928
chr4.13626700.13628424	1.25073	5.40258	3.83611	0.000335996	0.00512573	-0.00596792
chr9.100375377.100376574	1.62637	4.04346	3.83557	0.000336569	0.00512717	0.142391
chr9.38141514.38142574	3.29115	3.51811	3.83555	0.0003366	0.00512717	-0.033502
chr19.1025697.1028941	-0.933047	6.50244	-3.83384	0.000338429	0.00515113	-0.237085
chr19.50559589.50561057	-1.91729	3.85253	-3.83333	0.000338979	0.00515561	0.157888
chr20.34875923.34877410	-1.06726	5.39909	-3.83274	0.000339614	0.00516137	-0.054625
chr20.52190817.52192591	-1.08743	5.44962	-3.83195	0.000340466	0.00517041	-0.0508377
chr3.123492115.123492566	-2.98112	2.73932	-3.83164	0.000340795	0.00517151	-0.0517124
chr17.17550846.17552179	-1.38149	4.44296	-3.83014	0.000342426	0.00519203	0.0762501
chr3.48559382.48561584	-1.0485	5.03296	-3.82992	0.000342663	0.00519203	-0.0627202
chr2.200300333.200301225	2.33023	3.419	3.82915	0.000343507	0.00520091	0.12597
chr8.80068291.80069017	2.2849	2.89793	3.82861	0.00034409	0.00520222	0.120978
chr18.11366187.11367138	1.34305	4.26674	3.82859	0.000344111	0.00520222	0.0333113
chr12.133079959.133081263	-1.16626	5.48197	-3.82672	0.000346159	0.00522627	-0.0724366
chr20.31718791.31724195	0.672598	7.75482	3.82636	0.00034656	0.00522627	-0.494301
chr12.122946162.122947733	1.43563	4.54975	3.82632	0.000346607	0.00522627	0.0451816
chr10.103908002.103908970	1.41894	4.33632	3.82619	0.000346748	0.00522627	0.0742286
chr18.7856499.7857640	2.39403	3.77108	3.8254	0.000347615	0.00522627	0.127445
chr6.680179.681406	1.63085	4.29966	3.82528	0.000347743	0.00522627	0.100105
chr5.164335893.164336386	3.77575	2.67021	3.82528	0.000347748	0.00522627	-0.315451
chr22.43103469.43104841	1.45494	4.31986	3.82525	0.000347778	0.00522627	0.0629953
chr11.108648157.108649050	2.10261	3.49136	3.823	0.000350273	0.00525544	0.131204
chr8.101025831.101028245	0.857321	6.50151	3.82285	0.000350443	0.00525544	-0.281258
chr1.119741977.119743020	-1.70848	3.94723	-3.82259	0.000350732	0.00525544	0.100542
chr6.46756721.46757700	1.59429	3.74048	3.82255	0.000350777	0.00525544	0.0921534
chr3.196193676.196194251	-1.9755	3.04348	-3.82232	0.000351024	0.00525544	0.129415
chr1.27594087.27595700	-1.40345	4.38644	-3.82204	0.000351335	0.00525619	0.0569118
chr15.88910779.88914061	0.793515	6.58267	3.82123	0.00035224	0.00526582	-0.287922
chr12.95690793.95691565	-2.97799	2.91352	-3.82079	0.000352736	0.00526817	-0.0973711
chr17.49259881.49260841	2.27881	3.78668	3.82062	0.000352921	0.00526817	0.113899
chr8.26265566.26266286	2.73249	3.19949	3.82011	0.000353495	0.00527283	0.0490903
chr2.101820272.101820869	1.85567	3.53103	3.81967	0.000353994	0.00527637	0.120494
chr16.87457007.87458987	1.18908	5.19824	3.81815	0.000355696	0.00529782	-0.0548072
chr22.29621562.29623560	1.5195	4.4902	3.81512	0.000359135	0.00534509	0.00299082
chr1.116118268.116119260	-2.00804	3.55869	-3.81414	0.000360247	0.00535767	0.104121
chr20.57460901.57462100	-2.34973	3.41229	-3.81379	0.000360642	0.0053596	0.0818559
chr1.203305103.203307907	0.804814	6.56883	3.81194	0.000362762	0.00538712	-0.37557
chr3.177356912.177360541	0.908432	6.02598	3.81074	0.000364146	0.00540369	-0.293481
chr3.52670638.52671507	1.84172	3.60193	3.81017	0.0003648	0.00540941	0.0721602
chr11.2373810.2375840	-1.14619	5.28742	-3.80948	0.000365606	0.00541738	-0.132881
chr3.12796407.12797403	-1.41555	4.61474	-3.80854	0.00036669	0.00542944	0.00879348
chr1.172933852.172934614	2.44601	3.27217	3.8073	0.000368139	0.00544143	0.0718242
chr14.50955393.50956066	1.78292	3.64647	3.80725	0.000368187	0.00544143	0.0826102
chr11.76576686.76579206	-1.40393	5.05579	-3.80715	0.000368311	0.00544143	-0.0569532
chr8.143873384.143874804	-1.99275	3.63616	-3.80451	0.000371398	0.00548303	0.0783618
chr6.164097753.164099736	1.14135	5.19224	3.80422	0.000371736	0.00548399	-0.119942
chr9.131272200.131280060	-0.677766	7.43403	-3.80328	0.000372848	0.00549636	-0.551141
chrX.40866510.40867953	1.12228	5.23587	3.80239	0.000373898	0.00550389	-0.104644
chr10.82504987.82506000	-2.80311	3.4877	-3.80204	0.000374317	0.00550389	-0.02988
chr8.20062049.20062832	-1.52413	4.01109	-3.80192	0.00037445	0.00550389	0.0249733
chr7.128962457.128963524	3.46527	2.71236	3.80192	0.000374451	0.00550389	-0.240345
chr11.37503794.37505851	2.06777	4.19633	3.80138	0.000375093	0.0055093	0.0498094
chr11.70397857.70401286	0.890187	6.06156	3.80093	0.000375625	0.0055131	-0.263619
chr10.68135544.68136712	1.81625	4.23261	3.80069	0.000375919	0.00551338	0.0680374
chr8.37870334.37872233	-1.22628	4.7982	-3.79941	0.000377433	0.00553156	-0.0644107
chr2.217978268.217979400	-1.516	3.95473	-3.79788	0.000379267	0.00555441	0.0218137
chr17.28716502.28718676	-1.11008	5.63806	-3.79626	0.000381215	0.00557887	-0.158747
chr10.79165069.79166752	-1.44799	4.46296	-3.79417	0.000383736	0.00561168	-0.0384312
chr3.72144279.72146203	1.53482	4.18933	3.79386	0.00038412	0.00561322	0.00975883
chr7.92765244.92767050	1.35522	5.12775	3.79333	0.000384761	0.0056174	-0.104464
chr2.30664642.30665435	1.28962	4.36966	3.79316	0.000384964	0.0056174	-0.0354371
chr6.16803189.16804067	-1.13954	4.67531	-3.7916	0.00038687	0.00564113	-0.124837
chr1.219792147.219793051	2.84534	3.09553	3.79129	0.000387254	0.00564265	-0.0178651
chr11.61717863.61719176	-1.5112	3.88862	-3.79055	0.000388154	0.00565167	-0.00963787
chr3.194685785.194688165	1.11079	5.16925	3.78891	0.000390167	0.00567687	-0.180847
chr5.155192822.155194201	-1.91037	4.16346	-3.78832	0.000390903	0.00568348	0.0301894
chr5.16455761.16456855	1.88692	3.94969	3.78791	0.000391404	0.00568665	0.0156328
chr6.151059781.151061369	1.24944	4.9145	3.7873	0.000392161	0.0056932	-0.129882
chr2.218342982.218344630	-1.48169	4.40857	-3.78709	0.00039242	0.0056932	-0.0437359
chr12.46367717.46368821	1.89084	3.83205	3.78681	0.000392761	0.00569404	0.028861
chr4.182240048.182241280	1.13495	4.67313	3.78517	0.000394808	0.00571961	-0.130809
chr3.153159877.153163857	0.740927	6.94477	3.78395	0.00039633	0.00573752	-0.490234
chr2.160292987.160294491	1.33481	4.31522	3.78348	0.00039691	0.0057418	-0.070371
chrX.10633356.10635266	1.26741	4.78579	3.78269	0.000397912	0.00575216	-0.113258
chr1.3772178.3773144	-1.75525	3.9219	-3.78162	0.000399257	0.00576746	-0.00888374
chr6.158038960.158045808	0.616455	7.48666	3.78131	0.000399645	0.00576893	-0.616563
chr10.3852144.3853118	1.64195	3.90505	3.78093	0.000400128	0.00577176	-0.00724501
chr2.179460194.179461166	2.45922	2.7522	3.78062	0.000400509	0.00577312	-0.0558551
chr19.55475922.55477227	-1.18904	4.80201	-3.78021	0.000401037	0.00577659	-0.177188
chr3.49355219.49356284	3.912	2.35448	3.77958	0.000401834	0.00578394	-0.423268
chr9.106859914.106865280	0.825473	6.56082	3.77896	0.000402622	0.00579114	-0.418564
chr2.219509479.219510373	-2.06723	3.29351	-3.77809	0.000403727	0.00580289	0.00141908
chr5.78699560.78700617	2.70447	3.09603	3.77729	0.000404746	0.00581338	-0.0234585
chr10.114629113.114635577	0.699203	7.35559	3.77684	0.000405318	0.00581695	-0.602108
chr17.81422833.81423951	-2.79009	3.6282	-3.77664	0.000405572	0.00581695	-0.0650098
chr7.151688943.151691197	0.982721	5.43237	3.77636	0.000405936	0.00581804	-0.267672
chr16.70691551.70694808	-0.909126	6.11054	-3.77531	0.000407272	0.00583303	-0.399385
chr10.90050998.90052003	1.22243	4.59176	3.77448	0.00040835	0.00584431	-0.130969
chr14.32744833.32746331	2.2815	3.97336	3.7742	0.000408704	0.00584522	-0.00549895
chr3.197083513.197083964	2.56242	3.08778	3.77321	0.000409985	0.00585939	-0.0729238
chr6.97963253.97963723	2.47357	3.49148	3.77259	0.000410779	0.00586657	-0.0658585
chr17.4006256.4007523	-1.62935	3.94143	-3.77092	0.000412946	0.0058926	-0.0517356
chr18.10139794.10141211	1.62456	4.30441	3.77074	0.000413187	0.0058926	-0.0617479
chr17.3635807.3637526	-1.18289	5.10954	-3.76961	0.000414663	0.00590946	-0.178912
chr21.45408217.45412050	-0.796906	6.46161	-3.76882	0.000415692	0.00591994	-0.501882
chr17.20276309.20277294	1.72035	3.82274	3.76828	0.000416406	0.00592233	-0.0298711
chr16.25553642.25554566	2.41768	3.6286	3.76824	0.000416448	0.00592233	-0.0215937
chr22.50292846.50294460	-1.38209	5.00713	-3.76774	0.000417113	0.00592759	-0.175046
chr19.38387434.38388652	-1.78897	4.1227	-3.76599	0.000419419	0.00595616	-0.0297796
chr10.60427997.60429742	1.87871	4.35374	3.76551	0.000420042	0.00596081	-0.0418925
chr18.75127559.75128409	-1.91019	3.86376	-3.76439	0.000421527	0.00597767	-0.0338369
chr10.59336436.59338144	1.23648	5.22103	3.76389	0.00042219	0.00598286	-0.218256
chr11.47523244.47524856	1.18963	5.25819	3.76366	0.000422504	0.0059831	-0.227954
chr18.12278087.12280652	-0.901097	6.48084	-3.76287	0.000423551	0.00599371	-0.486237
chr5.168409166.168410612	2.41409	4.151	3.76165	0.00042519	0.00601267	-0.0517583
chr13.102699825.102701617	1.40465	4.84604	3.76043	0.000426815	0.00602958	-0.142998
chr18.63774766.63775726	2.58185	3.75785	3.76031	0.000426984	0.00602958	-0.120458
chr17.77470641.77473168	-0.923118	5.97181	-3.75973	0.000427758	0.00603627	-0.418526
chr10.69479143.69480561	-2.07686	3.84749	-3.75906	0.000428657	0.00604472	-0.046751
chr2.231714933.231717360	-1.09076	5.1087	-3.7586	0.000429286	0.00604936	-0.277909
chr1.11856587.11859905	-1.52662	5.42316	-3.75766	0.000430556	0.00605885	-0.26227
chr11.2716185.2716990	-2.27085	3.39396	-3.75766	0.000430561	0.00605885	-0.0658996
chr18.24212833.24213559	2.95096	3.58884	3.75627	0.000432436	0.00607991	-0.126656
chr12.92720965.92722215	1.79223	4.35764	3.75611	0.000432662	0.00607991	-0.0938212
chr4.6839684.6840969	-1.38773	4.87005	-3.75581	0.000433071	0.00608141	-0.188798
chr2.177169468.177170776	2.07943	3.64715	3.75487	0.000434353	0.00609102	-0.0602434
chr16.67561673.67564034	-0.77736	6.51609	-3.75486	0.00043436	0.00609102	-0.521986
chr19.33486456.33487531	-1.65156	3.60486	-3.7527	0.000437328	0.00612838	-0.0874619
chr8.79021004.79022564	1.26805	4.74888	3.75162	0.000438806	0.00613931	-0.220538
chr8.95223364.95226670	1.16178	5.46486	3.75151	0.000438967	0.00613931	-0.334446
chr9.95505868.95509378	-0.863123	6.21357	-3.75147	0.000439023	0.00613931	-0.415849
chr6.81759563.81760189	2.28281	3.38586	3.75083	0.000439898	0.00614727	-0.0823949
chr4.168604406.168605903	1.16876	4.92843	3.75007	0.000440949	0.00615769	-0.235539
chr8.125186776.125187457	2.08284	3.13803	3.74966	0.000441525	0.00616146	-0.0847482
chr12.119369730.119371025	1.62326	4.29751	3.74901	0.00044243	0.00616982	-0.114669
chr6.80536160.80536806	3.89285	2.23493	3.74802	0.000443808	0.00618475	-0.483685
chr3.52448893.52457013	-0.625314	7.64867	-3.74699	0.000445238	0.00620038	-0.754877
chr13.33494537.33495458	2.16885	3.54533	3.74584	0.000446857	0.00621497	-0.0877127
chr8.101375994.101376969	1.87982	3.75198	3.7458	0.000446903	0.00621497	-0.0823414
chr15.52261212.52262601	-1.84601	4.16641	-3.74518	0.000447775	0.0062228	-0.104837
chr7.25752836.25753787	-1.55713	4.20004	-3.74493	0.000448128	0.00622342	-0.140949
chr22.39428321.39429234	-1.76967	4.20013	-3.74398	0.000449472	0.00623778	-0.119957
chr3.141367781.141369407	1.10482	5.49244	3.74202	0.000452249	0.006272	-0.31512
chr21.29332149.29333611	1.5613	4.66278	3.74145	0.000453057	0.00627887	-0.140276
chr1.113029347.113030367	1.73316	4.08984	3.73951	0.000455828	0.00631294	-0.134972
chr2.164913774.164914362	2.16761	3.44388	3.73893	0.000456656	0.00632006	-0.118514
chr8.129707688.129708770	1.46038	4.56711	3.73858	0.000457157	0.00632265	-0.204397
chr2.160304944.160305610	2.58196	3.15451	3.73577	0.000461203	0.00637187	-0.14847
chr1.6496615.6499077	-1.27834	4.63278	-3.73567	0.000461349	0.00637187	-0.235765
chr16.85626964.85629178	-1.34059	5.12311	-3.73409	0.000463639	0.00639911	-0.275995
chr9.133060394.133061712	-1.31702	4.47273	-3.73294	0.000465318	0.00641789	-0.243248
chr17.78979731.78980489	-2.28585	3.17204	-3.73119	0.000467876	0.0064484	-0.13724
chr5.14268154.14270673	1.03233	5.35652	3.73092	0.000468264	0.0064484	-0.359366
chr1.180926041.180927105	-1.95979	3.6182	-3.73077	0.000468491	0.0064484	-0.12365
chr14.105038482.105039747	-2.52483	3.73369	-3.7302	0.000469321	0.00645284	-0.162284
chr8.73520383.73521207	2.14016	3.30966	3.73011	0.000469454	0.00645284	-0.129237
chr20.49230368.49231778	1.33972	4.30243	3.7289	0.000471242	0.00647299	-0.246291
chr8.66112487.66115971	0.721815	7.04839	3.72841	0.000471968	0.00647854	-0.664093
chr20.11001880.11002628	2.69707	2.9075	3.7278	0.000472867	0.00648645	-0.239773
chr19.46841281.46842632	-1.53453	3.61161	-3.72719	0.00047377	0.00649442	-0.193325
chr1.153966994.153967992	-1.57917	4.25068	-3.72648	0.000474838	0.00650463	-0.17708
chr6.142376929.142377713	1.69675	3.75818	3.72537	0.00047649	0.00652282	-0.152317
chrX.13283452.13284284	1.6964	3.31194	3.72484	0.00047727	0.00652907	-0.155303
chr2.46645534.46646323	1.6799	3.51526	3.72431	0.000478071	0.00653559	-0.155846
chr12.19439169.19441016	1.1315	5.60089	3.72385	0.000478762	0.00654059	-0.374002
chr2.3524619.3525814	-1.61601	4.04106	-3.72335	0.000479503	0.00654628	-0.166402
chr7.78095642.78096257	2.91006	2.7002	3.7227	0.000480489	0.0065553	-0.275278
chr6.106574654.106575577	2.158	3.04406	3.72173	0.000481953	0.00657081	-0.155708
chr6.13302597.13303300	2.08747	3.11218	3.72105	0.000482979	0.00657624	-0.150566
chr10.59361248.59363472	0.996109	5.80473	3.72103	0.000483005	0.00657624	-0.487672
chr10.23047052.23047897	1.94099	3.47503	3.72054	0.000483752	0.00658196	-0.151736
chr7.2612881.2614564	-1.41767	4.25779	-3.71887	0.000486279	0.00660708	-0.241049
chr13.60229448.60231187	1.14927	5.12008	3.71887	0.00048629	0.00660708	-0.362784
chr1.10662478.10665423	-0.901493	5.85855	-3.71867	0.000486582	0.00660708	-0.508992
chr2.46855061.46856164	1.77519	3.54933	3.71813	0.000487413	0.0066139	-0.165377
chr6.45812719.45813656	-2.05152	3.33146	-3.71664	0.000489689	0.00664032	-0.163106
chr1.211592119.211592947	1.90769	3.6778	3.71583	0.000490936	0.00665161	-0.164455
chr11.131032703.131033793	1.40606	4.86779	3.71554	0.000491382	0.00665161	-0.277961
chr4.76340402.76341546	1.65987	4.579	3.71533	0.000491707	0.00665161	-0.20234
chr19.19192032.19193159	-1.16995	5.11795	-3.71524	0.000491843	0.00665161	-0.332108
chr6.45445772.45446479	2.43658	3.06126	3.71474	0.000492601	0.00665739	-0.204306
chr6.110495668.110496833	1.51567	4.34421	3.71352	0.000494497	0.00667662	-0.235283
chr16.4981793.4982877	-1.70847	3.6921	-3.71339	0.000494687	0.00667662	-0.192486
chr18.50649482.50650619	-1.38527	4.25555	-3.71228	0.00049641	0.00669538	-0.271114
chr3.122969504.122970548	-1.81724	3.53437	-3.71168	0.000497345	0.0067035	-0.176776
chr17.81395091.81397822	-1.03089	5.83072	-3.71056	0.000499089	0.00671935	-0.507246
chr8.104199255.104200142	3.80733	2.72072	3.7105	0.000499188	0.00671935	-0.54101
chr16.53434214.53435884	1.1722	5.32923	3.70971	0.000500416	0.00673138	-0.352089
chr2.237514298.237515646	-1.26374	4.31328	-3.70916	0.000501274	0.00673557	-0.319408
chr11.13338659.13339761	1.61225	3.7794	3.70909	0.000501397	0.00673557	-0.204379
chr16.58098138.58098911	-1.99549	3.30101	-3.70839	0.000502495	0.00674437	-0.184793
chr14.105448256.105449752	-1.40125	3.98866	-3.70803	0.000503056	0.00674437	-0.286934
chrX.37871694.37872803	1.95323	4.04163	3.70803	0.000503057	0.00674437	-0.21611
chr2.219459263.219462186	-0.83693	6.01044	-3.70721	0.000504348	0.00675489	-0.640565
chr9.16626259.16627558	1.72203	3.87578	3.7071	0.000504511	0.00675489	-0.204476
chr8.133596683.133597877	-2.31141	3.62747	-3.70571	0.000506708	0.00677978	-0.196228
chr8.125664116.125664962	1.95528	3.5704	3.70522	0.000507497	0.00678583	-0.194522
chr12.92538733.92539745	2.29114	3.37016	3.70419	0.00050913	0.00680315	-0.208985
chr4.118396844.118398291	2.81009	4.14692	3.70368	0.000509935	0.00680854	-0.265712
chr18.22184688.22187228	1.20823	5.1275	3.70351	0.00051021	0.00680854	-0.383422
chr8.33104403.33106083	1.27703	4.99021	3.70319	0.000510724	0.00680997	-0.377851
chr2.27705590.27706886	1.39844	4.05086	3.70302	0.000510993	0.00680997	-0.310296
chr1.234997043.234998509	1.17421	4.91259	3.70264	0.000511599	0.00681354	-0.375595
chr3.168024118.168025219	1.56074	4.50808	3.70155	0.00051334	0.00682475	-0.286034
chr16.67169898.67171241	-1.37918	3.98535	-3.70115	0.000513991	0.00682475	-0.309684
chr6.43989851.43991401	-1.22084	4.9223	-3.70097	0.00051427	0.00682475	-0.375267
chr1.31787837.31789758	1.21003	4.92962	3.70093	0.000514345	0.00682475	-0.375313
chr20.13800036.13801277	1.2064	4.69433	3.70091	0.000514371	0.00682475	-0.408677
chr18.420975.422198	2.12778	3.98099	3.70085	0.000514474	0.00682475	-0.206533
chr12.124452994.124454501	-1.05035	5.17326	-3.7005	0.00051503	0.00682762	-0.468241
chr10.95308482.95309255	1.60682	4.04483	3.69917	0.00051717	0.00685149	-0.250554
chr9.93204640.93205890	-1.43304	4.35672	-3.69879	0.000517789	0.00685517	-0.30592
chr11.114294900.114295796	2.05422	3.58972	3.69746	0.000519938	0.0068791	-0.219819
chr19.47225840.47233018	0.658037	7.88128	3.69715	0.000520451	0.00688068	-0.92781
chr12.120244712.120245518	-1.89843	3.73339	-3.69688	0.000520885	0.00688068	-0.229359
chr10.70558578.70559860	-1.13379	4.87739	-3.69665	0.000521255	0.00688068	-0.390753
chr5.95737585.95738838	2.45336	3.60233	3.69655	0.000521424	0.00688068	-0.255704
chr2.121504755.121505560	2.49457	2.88654	3.69591	0.000522455	0.00688977	-0.24844
chr20.31674364.31679766	0.900673	7.08377	3.69567	0.000522846	0.00689041	-0.731912
chr13.113296689.113299010	1.2064	4.87402	3.69483	0.000524228	0.00690411	-0.385929
chr14.77795502.77796592	1.76281	3.03077	3.69426	0.000525163	0.0069119	-0.236446
chr1.244239377.244239935	2.75836	3.23955	3.6932	0.0005269	0.00693023	-0.366814
chr20.48827339.48828811	-1.59836	4.0504	-3.69263	0.000527836	0.00693692	-0.275259
chr2.47008071.47010054	-1.51552	4.69926	-3.69247	0.000528097	0.00693692	-0.321219
chr3.29642196.29643534	1.29741	4.57517	3.692	0.00052888	0.00694268	-0.339735
chr19.48363199.48364554	-1.24463	4.78864	-3.69137	0.000529917	0.006949	-0.372154
chr16.81604787.81605662	1.5608	3.85201	3.69114	0.0005303	0.006949	-0.278662
chr3.159881404.159883715	1.17728	5.37003	3.69108	0.000530398	0.006949	-0.512056
chr11.73314104.73316207	-0.994998	5.31892	-3.69011	0.000532004	0.00696552	-0.503682
chr11.6362432.6363506	-1.16716	4.77812	-3.68945	0.000533102	0.00697536	-0.444808
chr17.16418966.16419799	2.23807	3.48948	3.68722	0.000536822	0.00701947	-0.265814
chr16.89827571.89828675	-1.90411	3.83399	-3.68632	0.000538318	0.00703446	-0.246597
chr20.32752215.32753102	2.13966	2.95152	3.68565	0.000539455	0.00704475	-0.249343
chr16.79598587.79601896	0.986639	5.55944	3.68428	0.000541766	0.00707035	-0.532631
chr2.85771800.85775323	-1.05289	5.71254	-3.68398	0.000542259	0.00707219	-0.58397
chr7.100835738.100836780	-1.9647	3.95357	-3.68331	0.000543404	0.00708121	-0.254007
chr17.50953177.50955085	0.912693	5.59292	3.68316	0.000543654	0.00708121	-0.574254
chr4.3461357.3462138	-2.85751	2.38364	-3.68261	0.000544579	0.00708868	-0.359862
chr10.105952020.105952786	1.56684	3.86247	3.6817	0.000546127	0.00710292	-0.278753
chr15.39127412.39129367	1.08092	5.32809	3.68138	0.00054668	0.00710292	-0.500051
chr11.61764121.61766776	-1.43043	4.85829	-3.68118	0.00054702	0.00710292	-0.420168
chr2.191844775.191845813	2.27157	3.63698	3.68114	0.000547084	0.00710292	-0.265753
chr1.54581058.54582532	-1.27533	4.66246	-3.67996	0.000549102	0.00712453	-0.418732
chr4.185573130.185574302	1.33478	4.67045	3.6793	0.000550236	0.00713464	-0.440206
chr17.59845606.59847377	1.36675	4.58793	3.6784	0.00055178	0.00714183	-0.404781
chr3.188947280.188948929	-1.08532	5.06042	-3.67831	0.000551921	0.00714183	-0.532638
chr1.21919410.21922784	-0.931901	5.86787	-3.67821	0.000552104	0.00714183	-0.659124
chr11.125569069.125570994	1.09391	5.38232	3.67815	0.000552209	0.00714183	-0.538135
chr8.141289963.141290825	-1.72781	3.53671	-3.67774	0.000552905	0.00714625	-0.300281
chr1.44531821.44532836	1.46843	3.82317	3.67742	0.00055346	0.00714883	-0.361656
chr2.219497511.219499262	-0.965296	5.5225	-3.67696	0.000554244	0.00715437	-0.585157
chrX.31223694.31224309	2.97452	3.37829	3.67624	0.000555493	0.0071659	-0.439665
chr1.10744722.10746245	2.03246	4.10679	3.67531	0.000557104	0.00718208	-0.302919
chr10.102631656.102634686	-1.1398	5.32743	-3.67402	0.000559341	0.0072063	-0.506344
chr2.227465965.227467593	1.04188	5.20121	3.67362	0.000560035	0.00721063	-0.556914
chr5.1841051.1841551	-1.88758	3.41223	-3.67339	0.000560439	0.00721122	-0.29088
chr2.101805836.101807407	1.40034	4.18552	3.6715	0.000563755	0.00724925	-0.347918
chr6.15735008.15736738	1.18645	4.49887	3.67082	0.000564938	0.00725774	-0.427424
chr1.200408843.200410347	1.20568	5.29051	3.67071	0.000565135	0.00725774	-0.441898
chr19.679711.681256	-1.04785	5.36149	-3.67006	0.00056628	0.00726781	-0.577221
chr19.14005696.14007301	-0.935133	5.53076	-3.66965	0.000566997	0.00727236	-0.578453
chr17.81386270.81387952	-1.39541	4.47272	-3.66916	0.000567874	0.00727899	-0.396895
chr11.61293529.61295437	1.42366	4.51431	3.66844	0.000569138	0.00729054	-0.395262
chr20.62485023.62485877	-1.73228	3.70337	-3.66809	0.000569761	0.00729352	-0.307455
chr4.140307850.140309754	0.872262	5.51286	3.66772	0.000570408	0.00729352	-0.633724
chr7.120793964.120794950	2.23027	3.57088	3.6677	0.000570457	0.00729352	-0.296081
chr12.50110154.50112965	-0.814672	6.44445	-3.66725	0.000571258	0.00729913	-0.750485
chr8.52629095.52629932	2.86355	2.91172	3.66679	0.000572061	0.00730475	-0.422404
chr2.47069171.47070658	-1.0122	5.52481	-3.66629	0.000572965	0.00731012	-0.57843
chr2.71455166.71456968	-1.27819	4.61575	-3.66615	0.000573207	0.00731012	-0.41478
chr22.21014201.21015345	-2.42585	3.90897	-3.66541	0.00057452	0.00732222	-0.341822
chr1.6948481.6949728	1.92767	3.76279	3.66462	0.000575938	0.00733565	-0.303598
chr3.58052110.58053290	1.75568	4.10239	3.664	0.000577056	0.00734525	-0.326842
chr6.18379370.18380276	2.09691	3.19245	3.6635	0.000577943	0.00735189	-0.308066
chr1.16012562.16020865	-0.641412	7.98438	-3.66239	0.000579937	0.00737259	-1.06812
chr16.57475639.57477510	-1.34781	4.49015	-3.6618	0.000581015	0.00737918	-0.444621
chr16.58109705.58111473	-1.22112	4.67192	-3.6617	0.000581188	0.00737918	-0.47622
chr20.37095555.37096261	-2.64349	3.14327	-3.66101	0.000582442	0.00739044	-0.404793
chr15.101148501.101149876	-1.32171	4.72649	-3.66065	0.000583092	0.0073908	-0.477422
chr17.79812861.79814327	-1.72608	3.63184	-3.66059	0.000583204	0.0073908	-0.325162
chr5.176387710.176389819	-0.825756	5.99263	-3.66005	0.000584175	0.00739845	-0.680251
chr15.68567068.68567748	-2.54793	2.88484	-3.65985	0.000584546	0.00739849	-0.362782
chr1.2104353.2105397	-1.93539	3.6097	-3.65914	0.000585822	0.00740447	-0.320435
chr12.104286228.104289891	0.811856	6.3454	3.65909	0.000585915	0.00740447	-0.737251
chr19.35756682.35758742	-1.1177	5.57429	-3.65896	0.000586159	0.00740447	-0.561741
chr2.201219844.201221094	1.5807	3.76203	3.65878	0.000586489	0.00740447	-0.344102
chr13.33721155.33722627	1.28476	4.80719	3.65855	0.000586912	0.00740517	-0.459905
chr10.44996161.44996994	-1.65313	3.84982	-3.65789	0.000588103	0.00741554	-0.356898
chr15.52558110.52559020	1.9998	3.23448	3.65737	0.000589063	0.00742301	-0.323207
chr10.103675846.103677803	1.03942	5.19842	3.65654	0.000590578	0.00743732	-0.602374
chr2.210170017.210172316	-0.860134	6.13235	-3.65634	0.000590938	0.00743732	-0.684969
chrX.107628029.107629653	-1.33146	4.63858	-3.65598	0.000591603	0.00744105	-0.4517
chr3.126745412.126748073	-1.10076	5.9895	-3.65554	0.000592415	0.0074466	-0.728121
chr7.36389330.36391075	-1.23064	5.27225	-3.65519	0.000593064	0.00745011	-0.530805
chr4.8315389.8316382	-2.4449	3.42304	-3.65484	0.000593704	0.0074535	-0.361586
chr7.40551597.40552194	1.77763	3.31693	3.65464	0.000594078	0.00745355	-0.340544
chr17.78397161.78398397	-1.59064	3.87861	-3.65372	0.00059577	0.00747012	-0.36306
chr1.242876982.242878361	-1.91992	3.92979	-3.65197	0.000599015	0.0075024	-0.340458
chr3.187566807.187568456	-1.53882	4.63605	-3.65193	0.000599089	0.0075024	-0.391004
chr9.19408454.19409905	1.18771	4.58737	3.65129	0.00060029	0.00751276	-0.490586
chr13.40406555.40407416	2.72623	3.17521	3.65018	0.000602343	0.00753377	-0.399768
chr13.73061744.73062631	3.0243	2.86813	3.64948	0.000603652	0.00753955	-0.524109
chrX.148877112.148879160	1.62401	4.30942	3.64936	0.000603882	0.00753955	-0.375551
chr9.9536573.9537130	1.8241	3.56882	3.64915	0.000604283	0.00753955	-0.347898
chr2.68831877.68832732	1.44567	3.89537	3.64914	0.000604303	0.00753955	-0.421141
chr1.67688468.67690087	1.8821	4.02297	3.64893	0.000604692	0.00753974	-0.38191
chr18.22541521.22543023	1.1554	5.41318	3.64859	0.000605324	0.0075419	-0.588535
chr17.50532659.50534577	-1.18794	4.52329	-3.64812	0.000606209	0.0075419	-0.508999
chr9.131382528.131384000	-1.12275	4.84769	-3.64804	0.000606362	0.0075419	-0.544737
chr1.9412466.9414052	-1.31993	4.73898	-3.64804	0.000606363	0.0075419	-0.502167
chr10.102769457.102770917	1.59409	3.73553	3.64733	0.000607702	0.00755389	-0.406178
chr6.2659763.2660514	2.69486	3.89427	3.64632	0.000609605	0.00757287	-0.429254
chr3.38136159.38138037	-1.05133	5.39037	-3.64504	0.000612039	0.00759841	-0.574864
chr1.42940575.42943665	0.879718	6.05575	3.64452	0.000613016	0.00760585	-0.730233
chr2.63862398.63863175	2.14871	3.16692	3.64424	0.000613547	0.00760776	-0.370525
chrX.106931091.106934093	0.991434	5.36799	3.64391	0.00061418	0.00761092	-0.618912
chr2.218289817.218291214	2.18195	4.09179	3.64334	0.000615256	0.00761957	-0.365046
chr1.47796096.47797245	2.56567	3.43255	3.64194	0.000617945	0.00764816	-0.424561
chr3.38538724.38539469	-2.57887	3.06459	-3.64019	0.000621292	0.00768486	-0.423802
chr2.43251009.43252088	1.51432	4.02758	3.63887	0.000623839	0.00770627	-0.453424
chr7.16660750.16663281	-1.09671	5.51275	-3.63865	0.000624275	0.00770627	-0.626091
chr17.41494431.41495254	2.32574	3.16655	3.63859	0.000624377	0.00770627	-0.382869
chr1.162690771.162691719	1.84866	3.65936	3.63821	0.000625125	0.00770627	-0.377899
chr4.142743019.142743877	1.49886	3.91862	3.63821	0.000625126	0.00770627	-0.421448
chr14.90883555.90884520	1.99035	3.03822	3.6381	0.000625328	0.00770627	-0.375065
chr15.71048635.71049585	1.96571	3.72425	3.63791	0.000625702	0.00770627	-0.381089
chr1.85328577.85329634	1.79527	4.35012	3.63615	0.000629114	0.00774141	-0.401826
chrX.108000724.108001639	1.93636	3.06638	3.63605	0.000629324	0.00774141	-0.380934
chr2.219451679.219454432	-1.15738	5.44066	-3.63558	0.000630227	0.00774779	-0.66223
chr3.196792612.196793943	1.58614	4.11371	3.63529	0.000630794	0.00775003	-0.432728
chr9.12814072.12815063	1.45224	4.17706	3.63397	0.000633376	0.00777701	-0.445897
chr21.30478124.30479586	3.48278	3.97027	3.63284	0.000635593	0.00779864	-0.428714
chr8.144094474.144096482	-1.02807	5.66747	-3.63268	0.000635912	0.00779864	-0.654884
chrX.69031197.69032764	1.7207	4.25765	3.6323	0.000636662	0.00780308	-0.455369
chr1.55693775.55695810	1.1514	4.67203	3.63179	0.000637672	0.0078107	-0.586408
chr19.516449.517365	-2.38496	3.0858	-3.63153	0.000638181	0.00781219	-0.401424
chr17.79026578.79028290	1.25853	4.24531	3.63025	0.000640709	0.00783837	-0.551721
chr5.68433817.68435030	1.14626	5.22782	3.62957	0.000642055	0.00784177	-0.615233
chr1.67759803.67760644	1.5768	4.0567	3.62955	0.000642095	0.00784177	-0.433035
chr9.35657047.35659709	-0.875465	6.2545	-3.62952	0.000642155	0.00784177	-0.834545
chr19.13861528.13862493	-1.14942	4.65976	-3.62799	0.000645218	0.00787297	-0.59888
chr1.208207329.208208252	1.82395	4.13135	3.62785	0.000645492	0.00787297	-0.412805
chr5.138391657.138392769	-1.5377	4.03893	-3.62762	0.000645948	0.00787377	-0.46332
chr7.122764240.122765469	1.45293	3.75979	3.62666	0.000647868	0.00789239	-0.44759
chr6.134516938.134517593	-2.11934	3.53798	-3.62425	0.000652705	0.00794263	-0.415352
chr2.113240221.113241429	1.5968	3.97883	3.62412	0.000652968	0.00794263	-0.457198
chr12.14836358.14837089	1.9954	3.66488	3.62402	0.000653178	0.00794263	-0.413236
chr2.182948634.182950096	1.35331	4.28895	3.62383	0.00065357	0.00794263	-0.546089
chr6.10718468.10719385	2.8476	3.03169	3.62292	0.000655403	0.00795837	-0.482926
chr19.8525289.8526768	-0.836853	5.89034	-3.62255	0.00065616	0.00795837	-0.797644
chr10.52318301.52319579	1.69675	4.08098	3.6224	0.000656467	0.00795837	-0.433721
chr14.103551042.103553099	-1.53988	3.86222	-3.62236	0.000656546	0.00795837	-0.459306
chr12.591101.592212	-1.36948	4.03591	-3.62221	0.000656841	0.00795837	-0.520847
chr19.56132242.56133040	-2.03231	3.42296	-3.62198	0.000657316	0.00795921	-0.418414
chr2.144099640.144100266	1.6453	3.60539	3.62179	0.000657701	0.00795921	-0.437554
chr11.12556504.12557471	-1.76806	3.42689	-3.62128	0.000658741	0.00795946	-0.424021
chrX.42095918.42096998	2.20048	3.33061	3.62125	0.000658804	0.00795946	-0.420853
chr7.83677236.83677818	2.35677	3.07296	3.62119	0.000658907	0.00795946	-0.453084
chr15.98673043.98675018	-1.18298	4.92192	-3.62094	0.000659426	0.00795947	-0.568021
chr7.95859310.95860078	-1.18251	4.91117	-3.62081	0.000659698	0.00795947	-0.58516
chr9.13203233.13203807	2.94079	3.00228	3.62017	0.00066099	0.00797027	-0.630717
chr10.98430695.98431730	-1.61936	3.88825	-3.61857	0.000664274	0.00800507	-0.464381
chr1.10716041.10718452	-0.991101	5.91044	-3.61717	0.000667149	0.00803491	-0.785158
chr12.110892745.110893969	1.26648	4.29708	3.61661	0.000668305	0.00804403	-0.567301
chr12.108312422.108313667	-1.78193	4.2552	-3.61594	0.000669697	0.00805597	-0.463609
chr14.89428610.89429617	2.04919	3.52784	3.6149	0.00067185	0.00807704	-0.437311
chr2.28691566.28692407	-2.10272	3.72681	-3.61404	0.000673632	0.00809364	-0.441649
chr17.20155888.20157227	1.43661	4.66083	3.61237	0.000677107	0.00813053	-0.529697
chrX.31212476.31214106	1.9781	3.986	3.612	0.000677876	0.00813492	-0.4496
chr8.133532934.133533939	1.92997	3.90657	3.61147	0.000678997	0.00814352	-0.448757
chr9.33506204.33507257	1.64129	4.03374	3.61084	0.000680312	0.00815444	-0.506688
chr6.42136486.42137671	1.21206	4.80376	3.60944	0.000683252	0.00818479	-0.631896
chr6.43451167.43452177	1.97401	3.47332	3.60876	0.000684693	0.00819718	-0.453696
chr7.29858151.29859225	2.49398	3.20019	3.60695	0.000688535	0.00823828	-0.500877
chr19.46298097.46299609	-1.58519	4.16035	-3.60627	0.00068997	0.00825055	-0.488433
chr5.55597184.55597976	2.62944	3.1674	3.60532	0.000692	0.00826992	-0.548415
chr16.75401875.75403307	-1.27062	4.57133	-3.60386	0.00069512	0.00829895	-0.577185
chr8.143430668.143431612	-1.40454	4.52545	-3.60358	0.000695722	0.00829895	-0.570887
chr10.121096732.121097584	1.79698	3.51685	3.60348	0.00069593	0.00829895	-0.483479
chr6.129497736.129498386	2.4343	3.05466	3.60341	0.000696078	0.00829895	-0.523741
chr22.24144214.24148159	-0.81868	6.03718	-3.60271	0.000697588	0.00831203	-0.911061
chr20.10282614.10283669	1.78546	4.42642	3.60245	0.000698146	0.00831376	-0.486985
chr2.18298932.18300637	1.26646	4.74365	3.60216	0.000698763	0.00831619	-0.611741
chr10.121332714.121333408	3.36658	3.12374	3.60164	0.000699884	0.00832037	-0.643301
chr1.153525146.153527210	1.10771	5.00397	3.60147	0.000700253	0.00832037	-0.693572
chr16.85310076.85311489	-1.92231	4.0119	-3.60143	0.000700354	0.00832037	-0.505996
chr9.133113320.133116044	-0.978132	5.48581	-3.60102	0.000701235	0.00832593	-0.805609
chr11.107840078.107841522	1.32783	4.63111	3.59901	0.000705577	0.00837254	-0.590819
chr1.11788673.11793441	-0.816474	6.39351	-3.59861	0.000706458	0.00837806	-0.973725
chr3.43758569.43760327	1.03758	5.49728	3.59654	0.000710986	0.00842069	-0.767977
chr4.156770999.156771841	2.21555	3.05318	3.59647	0.000711119	0.00842069	-0.491838
chr18.35458403.35459259	1.40393	4.3013	3.59639	0.000711307	0.00842069	-0.597432
chr19.3968147.3971542	-0.75791	6.76205	-3.59608	0.000711985	0.00842376	-0.985447
chr20.62511521.62513209	-1.27977	4.43036	-3.59498	0.00071441	0.00844749	-0.643002
chr19.50724468.50725614	-1.33475	4.93655	-3.59427	0.000715965	0.00846091	-0.618637
chr12.6339143.6342694	0.785777	6.40056	3.594	0.000716565	0.00846304	-0.966014
chr6.18584837.18585582	2.03778	3.21519	3.59303	0.000718701	0.00847989	-0.495683
chr2.13522938.13523847	1.87224	3.9351	3.59292	0.000718944	0.00847989	-0.508932
chr20.25544551.25546132	1.19114	4.72508	3.59278	0.000719256	0.00847989	-0.66983
chr2.84919585.84920638	1.21282	4.4906	3.59205	0.000720884	0.00849411	-0.638461
chr6.13924018.13925180	1.72838	3.69555	3.59145	0.000722214	0.00850481	-0.508619
chr15.99564920.99568218	0.8502	6.63784	3.59058	0.000724146	0.00852258	-0.97167
chr7.5437670.5438572	-2.29517	3.48104	-3.58883	0.000728043	0.008562	-0.516463
chr7.131188342.131189229	4.22578	3.14595	3.5887	0.000728346	0.008562	-0.829051
chr5.134845629.134847044	-1.07208	5.60271	-3.58736	0.00073134	0.00859218	-0.826387
chr12.66915355.66916430	1.42261	3.91792	3.58616	0.00073406	0.00861911	-0.581019
chr18.59881498.59883119	1.15877	4.50559	3.58535	0.000735881	0.00862893	-0.714257
chr18.2518326.2519090	-1.55214	3.92219	-3.5853	0.000736007	0.00862893	-0.578106
chr6.164104624.164106912	0.969799	5.07207	3.58522	0.000736183	0.00862893	-0.779928
chr5.123209258.123210082	1.73272	3.93139	3.58116	0.000745423	0.00873216	-0.539346
chr18.48766839.48767543	-1.62587	3.84027	-3.58048	0.000746992	0.00874545	-0.546134
chr3.114623565.114625564	0.895756	5.94652	3.57891	0.000750595	0.00878253	-0.906395
chr6.45835707.45837321	1.13814	4.8503	3.57847	0.000751607	0.00878927	-0.70124
chr5.139667794.139671720	-0.90044	5.96579	-3.57819	0.000752248	0.00879166	-0.926205
chr11.65301796.65302322	-2.1678	2.96162	-3.57733	0.000754244	0.00880531	-0.550575
chr15.41283419.41285364	-1.01916	5.643	-3.57717	0.000754624	0.00880531	-0.835163
chr4.55184042.55185650	1.01275	4.87364	3.57712	0.000754729	0.00880531	-0.806179
chr12.108690840.108693011	-0.86927	6.06457	-3.57663	0.000755863	0.00881344	-0.977417
chr7.1748108.1750938	-1.07382	4.92538	-3.57476	0.000760232	0.00885715	-0.777732
chr12.71556576.71558431	1.43063	4.4551	3.57465	0.000760492	0.00885715	-0.654147
chr22.50582155.50583378	-1.11916	4.91875	-3.5743	0.000761289	0.00886132	-0.735952
chr8.130527956.130529135	1.21925	4.39906	3.57364	0.000762838	0.00887088	-0.703874
chr1.20731660.20733878	0.98076	5.16329	3.57358	0.000762992	0.00887088	-0.805387
chrX.49039376.49040917	1.48456	4.53646	3.57316	0.000763972	0.00887715	-0.6278
chr5.150673755.150674644	-1.39914	4.03403	-3.5717	0.000767403	0.00891188	-0.622587
chr6.152232761.152233533	1.79734	3.49792	3.57149	0.000767899	0.0089125	-0.560911
chr1.201896555.201897795	-1.50313	3.69978	-3.57103	0.000768976	0.00891546	-0.608025
chr6.90789993.90791206	1.02991	4.95055	3.571	0.000769039	0.00891546	-0.79159
chr9.68417789.68419032	-1.702	3.66471	-3.57024	0.000770843	0.00893123	-0.582149
chr5.57889294.57890100	1.85926	4.00031	3.56991	0.000771628	0.00893518	-0.57147
chr11.16872648.16874143	1.35599	4.38966	3.5695	0.000772604	0.00894134	-0.642602
chr5.154472544.154475059	-1.33042	5.19092	-3.56796	0.000776266	0.00897855	-0.739024
chr8.67342184.67344788	0.924707	5.99612	3.56768	0.000776929	0.00898107	-0.900165
chr10.113087133.113087906	2.25471	3.47778	3.56701	0.000778518	0.00898854	-0.570764
chr21.45292163.45293893	-1.56805	4.11805	-3.56687	0.000778866	0.00898854	-0.604727
chr3.151315610.151316939	2.83056	3.08058	3.56685	0.000778914	0.00898854	-0.616293
chr7.66628177.66629395	-1.18004	5.15926	-3.56609	0.000780716	0.00900417	-0.772076
chr12.124421026.124423711	-0.901584	5.34508	-3.56363	0.00078664	0.0090673	-0.899248
chr10.130138345.130139258	1.85929	3.51465	3.56311	0.000787889	0.00907182	-0.582279
chr2.30113374.30114313	2.49838	3.43421	3.56309	0.000787933	0.00907182	-0.597953
chr11.100809021.100809702	2.18123	3.18509	3.56161	0.000791525	0.00910797	-0.594755
chr16.87870437.87871725	-1.2238	4.66997	-3.56064	0.000793882	0.00912986	-0.761438
chr2.132669977.132671343	1.89931	4.11241	3.55984	0.000795836	0.00914712	-0.591529
chr12.132739700.132741085	-1.53039	4.17383	-3.55903	0.000797795	0.0091644	-0.674569
chr14.104721667.104722586	-2.28433	3.58849	-3.55778	0.000800866	0.00919443	-0.595869
chr1.11880127.11882164	-1.26262	4.58275	-3.55759	0.000801331	0.00919453	-0.773502
chr4.173490608.173491801	1.25647	4.36781	3.55691	0.000803001	0.00920452	-0.715141
chr16.4216613.4220473	-0.925611	5.75975	-3.55675	0.000803403	0.00920452	-0.99322
chr3.65963852.65964685	2.20639	3.66702	3.55668	0.000803573	0.00920452	-0.598804
chr3.150215790.150217532	1.14858	5.10744	3.55595	0.000805373	0.00921547	-0.819359
chr7.49294846.49295636	2.6648	2.98822	3.55592	0.000805444	0.00921547	-0.675473
chr8.93837639.93838556	1.54324	3.46174	3.55545	0.000806589	0.00922332	-0.644747
chr2.137928368.137930068	1.14148	5.30002	3.55519	0.00080724	0.00922554	-0.792693
chrX.16869287.16871732	-0.910245	5.93778	-3.55439	0.000809225	0.00924297	-0.992244
chr3.116005328.116005845	1.98548	3.653	3.5533	0.000811925	0.00926855	-0.600997
chr7.150377905.150380378	-0.845866	5.98995	-3.55203	0.000815092	0.00929944	-1.00519
chr14.59305854.59307147	1.30347	4.45806	3.55028	0.000819475	0.0093344	-0.708783
chr3.157109015.157111861	-0.923508	5.77922	-3.55027	0.000819482	0.0093344	-1.0062
chr5.176394837.176395724	-1.85623	3.51625	-3.55025	0.000819547	0.0093344	-0.622077
chr3.185655577.185657105	1.46227	4.33246	3.54962	0.000821117	0.009347	-0.694564
chr19.1275076.1276468	-1.50021	4.35948	-3.54884	0.000823077	0.00936402	-0.703886
chr3.12693796.12694740	-1.7089	3.78002	-3.54863	0.000823614	0.00936483	-0.648643
chr7.130409238.130410169	1.74087	3.55518	3.54827	0.000824517	0.00936785	-0.621318
chr18.58869917.58870997	-1.33041	4.30883	-3.54816	0.00082481	0.00936785	-0.684711
chr1.3393136.3394618	-1.32416	4.57348	-3.54705	0.00082761	0.00939435	-0.771616
chr6.17907471.17908000	3.24814	2.75558	3.54551	0.000831509	0.0094333	-0.858825
chr2.177167585.177169009	1.4328	4.87425	3.54516	0.000832405	0.00943815	-0.754638
chr9.97167940.97168812	1.87227	3.73406	3.54489	0.000833092	0.00944062	-0.625043
chr9.109765400.109767928	-1.10711	5.57416	-3.5447	0.000833575	0.00944078	-0.903038
chr5.64165463.64166547	-1.4422	4.57191	-3.54386	0.000835717	0.00945971	-0.721953
chr2.118185454.118186528	-1.53517	4.24791	-3.5433	0.000837151	0.00947063	-0.664477
chr18.11980499.11982134	-0.859283	5.85882	-3.54265	0.000838819	0.00947933	-1.0331
chr3.95923333.95923845	2.32812	3.04257	3.54263	0.000838862	0.00947933	-0.658288
chr9.121325585.121327027	1.24062	4.11232	3.54235	0.000839579	0.00948211	-0.771235
chr9.93132270.93134563	1.06012	5.0146	3.54191	0.000840717	0.00948964	-0.872689
chr22.27917828.27920490	0.853559	6.16727	3.54058	0.000844145	0.009523	-1.02131
chr6.7528664.7529258	2.36151	3.5118	3.54025	0.000844996	0.00952726	-0.663754
chr9.4297012.4300281	0.908162	5.70187	3.5399	0.000845892	0.00953203	-0.987785
chr16.69838140.69839409	-1.66929	4.10087	-3.53963	0.000846598	0.00953464	-0.654652
chr5.15008239.15009841	1.44947	4.45498	3.53938	0.000847229	0.00953642	-0.741716
chr14.49861154.49863680	-0.942029	5.96836	-3.53866	0.000849097	0.00955211	-1.02126
chr7.138245397.138246334	1.83714	3.69782	3.53706	0.000853254	0.00959351	-0.649102
chr17.4599371.4601055	-1.10258	4.82382	-3.53599	0.000856064	0.00961973	-0.873401
chr5.88784529.88786487	0.995942	5.65085	3.53575	0.000856684	0.00962133	-0.931256
chr8.32784853.32785879	1.97059	3.25027	3.53342	0.000862794	0.00968455	-0.654832
chr5.67104579.67106226	1.56445	4.26266	3.53296	0.000864002	0.00969271	-0.70625
chr19.40341446.40342562	-1.55758	4.41111	-3.53271	0.000864661	0.0096947	-0.765085
chr11.48173009.48173723	-2.89364	3.21424	-3.5321	0.000866289	0.00970755	-0.756354
chr1.165815510.165817438	-1.527	4.55176	-3.53059	0.000870294	0.00974232	-0.738925
chr20.19992950.19994667	0.955394	5.88748	3.5304	0.000870797	0.00974232	-1.02185
chr1.63794764.63796088	-1.39887	4.0192	-3.53037	0.000870857	0.00974232	-0.736159
chr1.16148399.16156958	0.560168	7.91025	3.5302	0.000871327	0.00974232	-1.41787
chr13.40663666.40667427	0.794504	6.51406	3.529	0.000874525	0.00977265	-1.13934
chr5.149297255.149298323	-0.907931	5.10287	-3.52862	0.000875524	0.00977839	-0.96451
chr12.45273592.45275158	0.944051	5.25207	3.52783	0.000877633	0.00979651	-0.973413
chr12.106739356.106741006	1.41049	4.7029	3.52729	0.0008791	0.00980744	-0.759961
chr2.178627833.178629997	-1.01709	5.24392	-3.527	0.00087986	0.00981022	-0.996483
chr8.133025855.133026838	-1.77462	3.76939	-3.52677	0.000880491	0.00981022	-0.695778
chr21.46285360.46286831	-1.066	5.08001	-3.52654	0.000881109	0.00981022	-0.896619
chrX.6852768.6853413	2.55447	2.91182	3.52647	0.000881298	0.00981022	-0.690315
chr1.93663689.93665528	1.29651	4.58865	3.52525	0.000884582	0.00984134	-0.810436
chr12.65564474.65567983	0.917273	6.30246	3.52456	0.000886428	0.00985644	-1.10481
chr11.129143270.129143781	1.53523	3.78553	3.5242	0.000887414	0.00986195	-0.742994
chr19.35135013.35135601	-2.49786	3.03893	-3.52363	0.000888946	0.00987245	-0.739895
chr10.31816013.31817417	-1.44823	3.93556	-3.52349	0.000889339	0.00987245	-0.746824
chr16.19007902.19009046	2.18098	3.84824	3.5233	0.000889853	0.00987271	-0.69342
chr6.17863889.17865144	1.98482	3.58728	3.52238	0.000892354	0.00989501	-0.683351
chr10.76428297.76429099	1.7582	3.97762	3.52194	0.000893551	0.00990283	-0.691934
chr12.92759730.92760194	2.51509	3.09462	3.52117	0.000895651	0.00992064	-0.728552
chr14.61698005.61699380	2.07536	3.88811	3.52047	0.000897562	0.00993634	-0.707266
chr14.99537055.99538498	-1.36038	4.34796	-3.52007	0.000898647	0.00994289	-0.797735
chr20.51427803.51428746	-1.61542	3.42543	-3.51898	0.000901647	0.0099706	-0.719011
chr2.28527853.28529393	1.13731	4.91	3.51847	0.000903036	0.00997922	-0.912567
chr11.46248402.46249510	1.43089	4.15829	3.51833	0.000903417	0.00997922	-0.754769
chr10.79194842.79195833	-2.11428	3.68444	-3.51767	0.000905238	0.00998944	-0.696061
chr19.1812156.1813286	-1.26402	4.7158	-3.51764	0.000905335	0.00998944	-0.846542
chr1.6490330.6491930	-1.5433	4.39514	-3.51692	0.000907306	0.0100057	-0.735756
chr5.89313782.89314536	1.82201	4.03692	3.51626	0.000909131	0.0100203	-0.71917
chr4.103996266.103996884	1.88662	3.79292	3.51515	0.000912234	0.010045	-0.704455
chr17.30040469.30041006	3.27196	2.70887	3.5151	0.000912364	0.010045	-0.948303
chr17.81507843.81516658	-0.651947	8.01142	-3.51443	0.000914221	0.0100599	-1.4716
chr6.136822099.136823194	-1.32702	4.30578	-3.51239	0.000919907	0.010117	-0.795151
chr19.8831828.8833053	-1.29727	5.07595	-3.51163	0.000922059	0.0101351	-0.932469
chr16.2501268.2501895	-1.88652	3.5518	-3.51122	0.000923189	0.010142	-0.713687
chr2.61179827.61181064	1.15408	4.77156	3.50997	0.000926715	0.0101752	-0.912075
chr2.105494938.105497005	-1.44253	4.56146	-3.50955	0.000927917	0.0101805	-0.842616
chr6.41716129.41717213	-1.35427	4.14692	-3.50944	0.000928211	0.0101805	-0.785087
chr5.54517296.54521596	0.779156	6.21552	3.50763	0.000933333	0.0102311	-1.15492
chr6.13480025.13481562	1.38601	4.90353	3.50556	0.00093923	0.0102901	-0.906316
chr1.39525483.39526371	-2.37486	3.15827	-3.50463	0.000941894	0.0103096	-0.728753
chr13.110017178.110018241	1.92144	3.84496	3.50458	0.000942034	0.0103096	-0.729534
chr13.73058424.73060259	1.11647	5.46881	3.50439	0.000942573	0.0103099	-0.991861
chr8.93519067.93519715	2.32354	2.98778	3.50416	0.000943237	0.0103116	-0.736618
chr10.132627123.132628523	-1.53983	4.25104	-3.50398	0.000943753	0.0103116	-0.812879
chr1.89545471.89546243	2.59919	3.23862	3.50367	0.000944649	0.0103158	-0.77653
chr6.36862040.36862879	1.96316	2.91065	3.5027	0.000947421	0.0103405	-0.734477
chr15.74905457.74907889	-0.888155	5.72694	-3.50234	0.000948463	0.0103463	-1.11604
chr1.89608100.89609025	2.07136	3.0214	3.50118	0.000951813	0.0103717	-0.738496
chr19.38683039.38686688	0.747506	6.45503	3.50118	0.000951822	0.0103717	-1.25072
chr14.20400917.20401855	3.35872	2.85734	3.50032	0.000954312	0.0103932	-0.864897
chr5.90015346.90016020	1.97634	3.57826	3.49989	0.000955552	0.0104011	-0.742259
chr9.137551279.137552497	-1.5492	4.40325	-3.49928	0.000957319	0.0104144	-0.800038
chr11.91163636.91164374	-2.96826	3.61863	-3.49912	0.000957808	0.0104144	-0.82737
chr6.158704219.158704795	-2.24576	2.85408	-3.49875	0.000958887	0.0104205	-0.754488
chr18.40867300.40868700	1.72962	3.68513	3.4984	0.000959892	0.0104258	-0.776941
chr12.56243699.56244694	-1.59669	3.67757	-3.49772	0.000961891	0.0104418	-0.78613
chr1.12618055.12620052	1.01731	5.62563	3.49714	0.000963574	0.0104545	-1.05099
chr19.3457205.3460173	-0.991506	5.28799	-3.49667	0.000964958	0.0104638	-1.06803
chr15.36427918.36429129	1.31966	4.88178	3.49641	0.000965706	0.0104663	-0.893475
chr4.156941991.156942490	-2.62484	3.3042	-3.49463	0.000970932	0.0105173	-0.82518
chr22.30289151.30290100	-1.52076	4.10034	-3.49364	0.000973859	0.0105433	-0.800775
chr1.111366134.111367100	2.32567	3.31887	3.49224	0.000978015	0.0105826	-0.764474
chr14.69712069.69714445	1.07459	5.5074	3.49177	0.000979407	0.0105831	-1.06553
chr17.12673783.12674320	2.40482	3.17629	3.4917	0.000979605	0.0105831	-0.798848
chrX.153722978.153725286	-1.26742	4.90982	-3.4916	0.00097991	0.0105831	-0.938725
chr11.68399222.68400219	-1.6721	3.61773	-3.49152	0.000980157	0.0105831	-0.785345
chr8.132142567.132144327	-1.04416	5.54507	-3.49098	0.000981751	0.0105946	-1.06323
chr10.71259782.71264160	-0.894491	6.40318	-3.48854	0.000989041	0.0106624	-1.22067
chr11.73195026.73195593	2.1913	3.03466	3.48853	0.000989089	0.0106624	-0.770727
chr10.110225778.110227502	-1.07955	4.85291	-3.48795	0.000990823	0.0106729	-0.960496
chr12.67647494.67651508	0.65989	7.08802	3.4878	0.000991263	0.0106729	-1.36607
chr1.201751251.201752469	1.89231	3.59143	3.48767	0.000991659	0.0106729	-0.780077
chr4.123259489.123261007	1.21787	4.51842	3.48748	0.000992242	0.0106735	-0.927457
chr1.116415300.116416726	-1.13721	5.10704	-3.48667	0.000994673	0.0106888	-1.04373
chr20.6057892.6060121	-1.23439	4.9829	-3.48666	0.000994724	0.0106888	-0.929925
chr2.182672451.182673017	2.44175	3.56441	3.48516	0.000999254	0.0107279	-0.792853
chr10.87842019.87843826	1.22549	4.54638	3.4851	0.000999436	0.0107279	-0.955065
chr10.101066011.101067149	-1.79007	3.85402	-3.48441	0.00100151	0.0107445	-0.789673
chr22.38655781.38657495	-1.09396	5.38872	-3.48396	0.00100289	0.0107485	-1.08377
chr11.105244148.105245125	1.52874	4.07628	3.48394	0.00100295	0.0107485	-0.830221
chr1.16903448.16905695	-0.966336	6.1632	-3.48351	0.00100425	0.0107567	-1.20679
chr22.19446837.19448534	-1.08216	5.07289	-3.4832	0.0010052	0.0107582	-1.01142
chr20.50192754.50195202	1.69549	4.55736	3.48311	0.00100546	0.0107582	-0.890335
chr3.12966577.12968131	-1.18685	4.98864	-3.48175	0.00100961	0.0107969	-0.977047
chr1.25022122.25023366	-1.29428	4.43494	-3.48151	0.00101035	0.010799	-0.928827
chr5.72363122.72363757	1.58978	3.35063	3.48116	0.00101144	0.010805	-0.845202
chr3.171414622.171415618	-2.61648	3.08415	-3.48052	0.0010134	0.0108202	-0.868276
chr5.68683199.68684188	1.41609	4.45776	3.47943	0.00101676	0.0108503	-0.88422
chr6.129146688.129147627	3.72069	3.03132	3.47837	0.00102003	0.0108794	-1.09405
chr1.155977014.155980296	-0.826279	5.94629	-3.47813	0.00102076	0.0108814	-1.1781
chr10.113186938.113187819	1.95091	3.61233	3.47794	0.00102136	0.0108821	-0.798246
chr1.38858857.38860586	1.01956	5.28585	3.47687	0.00102465	0.0109113	-1.03644
chr14.91283555.91284383	-1.74571	3.97176	-3.47602	0.0010273	0.0109338	-0.813904
chr2.130727349.130728174	-1.35552	3.87357	-3.47542	0.00102917	0.0109479	-0.8697
chr1.115088560.115090795	-1.06023	5.50651	-3.47515	0.00103001	0.0109511	-1.11371
chr1.39952156.39953159	-1.82036	3.64356	-3.47482	0.00103104	0.0109554	-0.81737
chr13.108858988.108860384	-1.31516	4.7946	-3.47467	0.0010315	0.0109554	-0.950856
chr17.17505906.17507870	-1.17399	4.55521	-3.47368	0.00103462	0.0109826	-1.0014
chr17.40298295.40299355	-1.60132	3.8479	-3.47345	0.00103533	0.0109844	-0.850956
chrX.153968947.153973630	-0.791344	7.33793	-3.47148	0.00104152	0.0110399	-1.47187
chr1.68292970.68295050	-0.934261	5.58429	-3.47108	0.00104277	0.0110399	-1.15667
chr2.30224820.30225701	-2.49898	3.65674	-3.47085	0.00104351	0.0110399	-0.842883
chr18.12307228.12311008	0.788376	6.45212	3.47079	0.00104369	0.0110399	-1.28514
chr9.33381126.33381804	-2.35292	3.11839	-3.47075	0.00104381	0.0110399	-0.83073
chr6.26520381.26522410	-0.99851	5.51165	-3.47062	0.00104423	0.0110399	-1.13264
chr4.54280886.54282045	1.3584	4.38661	3.4705	0.00104461	0.0110399	-0.945677
chr1.31674443.31675863	-2.022	4.19342	-3.47038	0.00104497	0.0110399	-0.830853
chr13.33213492.33215028	1.59584	4.14937	3.47018	0.00104561	0.0110399	-0.867744
chr5.59483553.59485154	-1.196	4.98683	-3.47005	0.00104604	0.0110399	-1.02678
chr3.191328371.191331174	0.912597	5.96646	3.46968	0.0010472	0.0110464	-1.18028
chr15.71251578.71252768	1.47258	4.11032	3.46936	0.00104823	0.0110511	-0.871283
chr20.57409386.57411840	-1.04189	5.18399	-3.46919	0.00104875	0.0110511	-1.14371
chr16.82653588.82654492	1.65256	3.80677	3.46747	0.00105422	0.0111029	-0.847672
chr22.46267537.46268249	-1.91985	3.41242	-3.46702	0.00105567	0.0111124	-0.827477
chr2.69143789.69144437	2.32366	2.89599	3.46559	0.00106022	0.0111544	-0.850423
chr7.137882110.137882691	1.81939	3.25563	3.4652	0.00106149	0.011162	-0.842544
chr4.24583361.24584876	0.975113	5.75574	3.46412	0.00106494	0.0111924	-1.11471
chr14.61565916.61567365	1.88014	3.66339	3.4638	0.00106599	0.0111976	-0.84923
chr4.186845186.186845819	1.99264	3.48273	3.46354	0.00106682	0.0112005	-0.841316
chr2.15747001.15748655	-1.11454	4.90998	-3.4631	0.00106825	0.0112097	-1.07494
chr20.19756772.19760665	-0.716908	6.81243	-3.46223	0.00107107	0.0112334	-1.41502
chr1.27418459.27419118	-2.25343	3.30622	-3.46143	0.00107364	0.0112545	-0.866184
chr1.41500286.41501381	-1.24037	4.46676	-3.46118	0.00107445	0.0112571	-1.01101
chr10.25068065.25068948	2.66554	3.41998	3.4605	0.00107667	0.0112746	-0.892332
chr7.5417390.5430861	-0.539765	9.03838	-3.46028	0.00107737	0.011276	-1.83419
chr7.47954147.47954866	2.05461	3.04469	3.45959	0.00107962	0.0112907	-0.846864
chrX.24799252.24800496	-1.56205	4.22292	-3.45951	0.00107989	0.0112907	-0.882025
chr20.37294440.37295552	1.86862	3.84434	3.45834	0.00108372	0.0113247	-0.849869
chr15.71329249.71329716	2.14849	2.84341	3.45723	0.00108736	0.0113552	-0.862287
chr3.53269546.53271232	0.86297	5.93446	3.45711	0.00108776	0.0113552	-1.25201
chr6.54085267.54086142	1.59528	3.84613	3.45692	0.00108838	0.0113558	-0.882956
chr3.186088213.186089588	1.44168	4.33616	3.45604	0.00109127	0.01138	-0.963908
chr10.93946854.93947712	-1.84767	4.24161	-3.45561	0.00109269	0.011389	-0.881436
chr15.64354912.64356602	0.976724	5.32638	3.45507	0.00109447	0.0113901	-1.17004
chr6.43328090.43329010	1.79546	3.94738	3.45507	0.00109448	0.0113901	-0.864902
chr8.38091049.38092491	-1.46179	4.31075	-3.45506	0.00109449	0.0113901	-0.937712
chr3.32817019.32818457	1.64997	4.05072	3.4548	0.00109534	0.011393	-0.897834
chr6.130018560.130021178	1.56317	5.12687	3.45437	0.00109678	0.0114004	-1.01114
chr1.94863791.94864593	1.81425	3.50273	3.45425	0.00109718	0.0114004	-0.861941
chr10.74055795.74057345	1.16063	5.08252	3.45369	0.00109903	0.0114137	-1.09734
chr22.46773676.46774704	-1.29773	4.40449	-3.45244	0.0011032	0.0114511	-0.993489
chr4.169224966.169226138	1.51688	4.09323	3.45057	0.00110943	0.0115098	-0.948405
chr10.79403477.79406060	-0.994598	5.06433	-3.45026	0.00111046	0.0115135	-1.13225
chr7.65872845.65874281	-1.00622	5.34688	-3.45012	0.00111093	0.0115135	-1.13453
chr1.22418263.22419709	-1.26434	4.37586	-3.44885	0.00111519	0.0115491	-1.0156
chr1.198169456.198170591	1.33914	4.62348	3.44876	0.00111551	0.0115491	-1.11355
chr4.140652656.140654789	1.16069	5.13208	3.44762	0.00111934	0.0115828	-1.10203
chr6.41705389.41707568	-0.929952	5.19327	-3.44658	0.00112287	0.0116134	-1.20229
chr3.45816104.45817128	1.28772	4.39013	3.44633	0.00112371	0.0116161	-1.02118
chr9.116156712.116158034	-1.21969	4.25915	-3.44589	0.00112518	0.0116253	-1.0504
chr7.134885997.134889082	0.98248	5.85182	3.44562	0.00112611	0.011629	-1.24889
chr10.32940623.32941968	1.31001	4.26205	3.44311	0.00113465	0.0117112	-0.985259
chr19.45321533.45324515	-0.91718	5.81399	-3.44238	0.00113716	0.011731	-1.28342
chr2.141392363.141393411	1.57554	3.87766	3.44086	0.00114236	0.0117651	-0.927944
chr1.161266387.161267011	-2.87697	2.68128	-3.44085	0.00114241	0.0117651	-0.990963
chr12.50748773.50750103	1.5188	3.87444	3.44075	0.00114276	0.0117651	-0.997558
chr17.72120064.72123485	0.854408	5.681	3.44074	0.0011428	0.0117651	-1.28742
chr1.234538467.234540756	1.17922	4.65067	3.43987	0.00114577	0.0117897	-1.09308
chr5.55599830.55601940	1.00496	4.72411	3.43961	0.00114667	0.0117929	-1.16572
chr1.151311207.151312201	1.25293	4.0357	3.43928	0.00114783	0.0117988	-1.01864
chr16.635950.637793	-1.04888	5.02522	-3.4376	0.00115365	0.0118526	-1.16435
chr5.168884996.168887071	-1.17014	5.13048	-3.43739	0.00115437	0.0118539	-1.18584
chr1.55428515.55430060	1.09323	5.26184	3.43681	0.00115639	0.0118571	-1.17172
chr17.42675807.42680394	-0.7068	6.94724	-3.43681	0.0011564	0.0118571	-1.48502
chr12.69555245.69556096	1.98552	3.71958	3.43671	0.00115673	0.0118571	-0.905219
chr10.97709030.97710130	-2.43451	2.98697	-3.43663	0.00115703	0.0118571	-0.92705
chr16.18998719.18999340	2.39926	3.47757	3.43557	0.00116072	0.0118888	-0.918224
chr7.75485503.75486492	-1.58877	4.35632	-3.43507	0.00116245	0.0119004	-0.935261
chr5.151739549.151741295	1.01766	5.19865	3.43329	0.0011687	0.0119584	-1.17127
chr3.114383528.114384527	1.86552	3.67786	3.43049	0.00117858	0.0120532	-0.92136
chr16.27313514.27316857	1.0229	5.61814	3.43033	0.00117917	0.0120532	-1.26151
chr4.81921860.81922957	1.57885	3.97409	3.43006	0.00118012	0.0120568	-0.948634
chr16.31442565.31443294	-1.75448	3.84936	-3.42973	0.00118128	0.0120626	-0.93979
chr9.105296207.105297992	1.63667	4.48189	3.42913	0.00118343	0.0120767	-0.9671
chr2.203327346.203329165	1.04486	5.32373	3.42901	0.00118386	0.0120767	-1.17736
chr3.108471990.108472768	1.86986	3.85234	3.42818	0.00118682	0.0121007	-0.935186
chrX.108515938.108516897	1.41848	4.26848	3.4278	0.00118816	0.0121083	-0.984898
chr1.46246519.46247937	-1.21796	5.18826	-3.42702	0.00119093	0.0121259	-1.11823
chr4.13832666.13833989	1.19892	4.2599	3.42698	0.00119109	0.0121259	-1.10308
chr5.154522850.154524379	1.23259	4.69111	3.42623	0.00119378	0.0121472	-1.12571
chr13.79936205.79937205	1.76846	4.12999	3.4259	0.00119497	0.0121531	-0.957612
chr7.5414532.5415822	-1.54335	3.6985	-3.4254	0.00119677	0.0121653	-0.97524
chr5.108216627.108217297	1.76763	3.57725	3.42468	0.00119937	0.0121855	-0.97477
chr4.168803368.168804599	1.37811	4.48513	3.42375	0.0012027	0.0122081	-1.01848
chr16.81005239.81008078	-0.73173	6.48786	-3.42357	0.00120338	0.0122081	-1.442
chr17.21287467.21289942	1.15404	4.9628	3.42356	0.00120341	0.0122081	-1.17869
chr15.73328513.73331805	1.02211	5.18602	3.42153	0.00121074	0.0122763	-1.22698
chr10.59302913.59303678	1.92274	3.5696	3.4206	0.00121414	0.0123045	-0.949096
chr22.37018509.37020372	-0.891216	5.9842	-3.41843	0.00122208	0.0123788	-1.36309
chr10.49224990.49226112	-1.45406	4.23488	-3.41796	0.00122381	0.0123901	-1.01673
chr2.163655170.163657524	1.22784	5.1749	3.41775	0.00122458	0.0123916	-1.18594
chr19.39427821.39429356	-1.04525	5.18852	-3.41723	0.0012265	0.0124028	-1.25278
chr4.175375477.175376441	-1.89724	3.70361	-3.41711	0.00122692	0.0124028	-0.970449
chr2.39469435.39470728	1.24616	4.73376	3.4168	0.00122808	0.0124083	-1.15026
chrX.11186719.11187786	-1.61129	4.14899	-3.41627	0.00123001	0.0124216	-0.981869
chr12.75724724.75725974	1.42055	4.2889	3.41538	0.00123331	0.0124429	-1.08379
chr12.63445293.63445688	3.44395	1.62325	3.41521	0.00123394	0.0124429	-1.24763
chr7.813044.813971	-2.40311	2.99419	-3.41512	0.00123428	0.0124429	-0.980508
[truncated: 18,140 more rows]
