# Supplementary material for: Anthracyclines induce global changes in cardiomyocyte chromatin accessibility that overlap with cardiovascular disease loci
Source: PLoS Genet. 2025 Oct 14;21(10):e1011900. doi: 10.1371/journal.pgen.1011900 (PMC12561927; doi:10.1371/journal.pgen.1011900)
Supplement: S23 Table — (XLSX) [file pgen.1011900.s023.xlsx]

## Sheet: Table_S23
Table_S23: Pairwise differential acetylation analysis for EPI vs VEH at 24 hours
peak= Location of region (chromosome.start.end)
peak	logFC	AveExpr	t	P.Value	adj.P.Val	B
chr14.23429960.23440270	-1.9965	7.68899	-6.9567	5.43791e-09	6.44447e-05	10.3865
chr6.36674959.36687167	1.49171	8.66161	6.9126	6.40063e-09	6.44447e-05	10.085
chrX.122238056.122239148	2.68428	4.64034	6.10391	1.26011e-07	0.000845826	7.38119
chrX.42975732.42977668	2.48139	4.98777	5.76783	4.29671e-07	0.00163029	6.26865
chr19.50494606.50502680	-2.32956	7.35436	-5.70869	5.32556e-07	0.00163029	6.01128
chr18.3602539.3606525	1.59959	6.30926	5.65674	6.42863e-07	0.00163029	5.85353
chr2.149648153.149649392	1.86134	5.29965	5.59041	8.17147e-07	0.00163029	5.67973
chr11.96147839.96150901	1.9937	5.05942	5.57067	8.77512e-07	0.00163029	5.6133
chr7.110533060.110535568	1.77731	6.13926	5.57041	8.78327e-07	0.00163029	5.55513
chr1.157155345.157158228	2.2988	5.11284	5.5684	8.84715e-07	0.00163029	5.60493
chr1.212595664.212597142	2.93318	4.55198	5.54427	9.65188e-07	0.00163029	5.36169
chr10.86661199.86676237	-1.28219	8.55866	-5.54246	9.71521e-07	0.00163029	5.14806
chr1.50602823.50604834	2.95746	4.6441	5.42907	1.46088e-06	0.00212357	5.05911
chrM.0.16591	0.948685	18.2169	5.39767	1.63505e-06	0.00212357	1.31496
chr7.21579309.21580936	2.58765	4.11503	5.39749	1.6361e-06	0.00212357	4.99108
chr19.48954068.48956531	1.45888	6.38827	5.3889	1.6873e-06	0.00212357	4.8977
chr15.59199728.59200900	2.37933	4.68911	5.35174	1.92741e-06	0.00228308	4.86929
chr4.152258544.152260105	2.49837	4.84293	5.32928	2.08854e-06	0.0023365	4.75903
chr18.33560447.33562447	2.15006	5.50277	5.30749	2.25762e-06	0.00239272	4.7285
chr5.144420796.144422538	2.15791	4.59696	5.28432	2.45226e-06	0.00246906	4.65147
chr8.53879486.53880993	2.55869	4.6567	5.22606	3.01776e-06	0.00289374	4.43614
chr12.123125987.123127237	2.27974	4.56935	5.16485	3.7505e-06	0.00332267	4.25154
chr12.91902783.91904020	3.74024	4.15311	5.16152	3.79507e-06	0.00332267	3.88067
chr4.164536245.164537518	2.15659	4.51079	5.0401	5.82849e-06	0.00474578	3.84569
chr18.39946423.39947546	2.39972	5.07007	5.01967	6.26304e-06	0.00474578	3.76986
chrX.29661367.29663692	2.7526	4.95826	5.01618	6.34033e-06	0.00474578	3.74275
chr1.77948776.77949491	5.38853	2.81558	5.01516	6.36321e-06	0.00474578	2.73571
chr3.136141063.136143409	2.0379	5.43607	4.99495	6.83177e-06	0.00481096	3.68226
chr1.151987590.151994802	1.09193	8.00006	4.99095	6.92843e-06	0.00481096	3.34999
chr6.154922988.154924126	3.30643	3.58382	4.97048	7.44444e-06	0.00499696	3.41195
chr9.120402645.120404171	2.4563	4.68265	4.90633	9.31903e-06	0.00605346	3.4038
chr22.49933336.49938081	-1.62129	5.84089	-4.85687	1.10739e-05	0.00640469	3.20922
chr6.7505163.7506413	2.1616	4.5879	4.8427	1.16342e-05	0.00640469	3.2065
chr21.38903337.38904414	2.81601	3.71027	4.84007	1.17409e-05	0.00640469	3.10553
chr12.102474182.102475291	2.45022	4.72461	4.83922	1.17759e-05	0.00640469	3.18602
chr7.119733196.119734121	5.08783	3.00543	4.83485	1.19563e-05	0.00640469	2.24992
chr11.131032703.131033793	2.02686	4.86779	4.83453	1.19697e-05	0.00640469	3.17112
chr1.115299383.115301371	1.67275	5.4862	4.83174	1.20861e-05	0.00640469	3.12874
chr17.69429829.69431192	2.48639	4.75298	4.82154	1.25226e-05	0.00646584	3.13463
chr14.52079070.52082099	1.90519	5.33003	4.80258	1.33749e-05	0.00673286	3.06203
chr12.124632332.124633301	-4.77432	3.4393	-4.79523	1.37205e-05	0.00673286	2.21067
chr7.139456845.139457954	2.70382	4.2762	4.78853	1.40428e-05	0.00673286	3.01557
chr1.9180461.9184174	1.35767	6.60383	4.77951	1.44888e-05	0.00678515	2.8569
chr6.142400007.142401263	1.95014	4.80557	4.7641	1.52832e-05	0.0069945	2.95074
chr19.45763847.45771676	-1.09579	7.38214	-4.74934	1.60841e-05	0.00708297	2.62926
chr3.46858051.46865588	-1.41448	7.29382	-4.74744	1.61899e-05	0.00708297	2.63435
chr1.111214019.111215567	2.20879	4.88602	4.73737	1.67634e-05	0.00708297	2.86345
chr3.42822796.42823951	1.97679	4.78604	4.73531	1.68835e-05	0.00708297	2.86355
chr5.163436637.163439333	1.43478	6.66187	4.70688	1.86241e-05	0.00753322	2.62881
chr3.187182770.187184116	2.61869	4.21176	4.70562	1.87049e-05	0.00753322	2.73749
chr22.27717938.27720076	1.9651	4.76026	4.66065	2.1837e-05	0.00862217	2.60186
chr9.105863918.105865927	2.45503	5.10299	4.6463	2.29398e-05	0.00865358	2.58046
chr2.19226532.19229342	2.32578	4.47347	4.6445	2.30825e-05	0.00865358	2.57047
chr6.13912167.13913671	3.71814	3.87956	4.64003	2.34386e-05	0.00865358	2.28589
chr20.3239314.3241076	2.30237	4.21104	4.6329	2.40193e-05	0.00865358	2.54033
chr1.45346977.45349454	1.98035	5.01589	4.63218	2.4079e-05	0.00865358	2.53323
chr2.38542076.38543483	2.24577	3.82228	4.62203	2.4931e-05	0.00865358	2.49595
chr5.136619760.136620720	3.90715	3.29227	4.62171	2.49586e-05	0.00865358	1.95947
chr7.138257470.138258779	1.8965	4.87166	4.61712	2.53544e-05	0.00865358	2.49002
chr7.13919897.13920622	2.30417	4.3163	4.60381	2.65359e-05	0.0089059	2.43794
chr2.71880082.71881561	4.62285	4.22919	4.59861	2.70122e-05	0.00891714	1.90085
chr3.112074611.112075595	3.01356	3.7426	4.59271	2.75634e-05	0.00894182	2.27809
chr13.99150673.99152172	2.11317	4.44973	4.58837	2.79751e-05	0.00894182	2.38989
chr14.55102926.55104069	1.97424	4.66121	4.56532	3.0266e-05	0.0093751	2.31266
chr2.68769085.68771786	1.94723	5.14588	4.56301	3.05059e-05	0.0093751	2.30888
chr11.123473929.123475177	2.42916	4.12828	4.54883	3.20162e-05	0.0093751	2.25217
chr11.70547132.70548878	2.25296	4.29281	4.54612	3.23137e-05	0.0093751	2.26951
chr1.181099131.181100532	2.09661	4.23484	4.54456	3.2485e-05	0.0093751	2.26483
chr5.135246099.135247624	2.5959	4.42153	4.54178	3.27945e-05	0.0093751	2.2303
chr3.119637654.119639992	1.62736	5.43168	4.54165	3.28096e-05	0.0093751	2.18998
chr11.102599511.102600202	5.05739	2.93989	4.53946	3.30552e-05	0.0093751	1.48866
chr5.82332378.82333353	3.00791	3.60337	4.50426	3.72573e-05	0.0104201	1.96305
chr4.146274957.146276208	2.44994	3.75918	4.49815	3.80379e-05	0.0104927	2.09354
chr5.143199651.143201591	2.00098	4.93968	4.46707	4.22637e-05	0.0115009	2.01782
chr15.34790782.34798006	-1.31811	7.4743	-4.45182	4.45007e-05	0.0119481	1.65383
chr2.43050864.43052677	2.25976	4.30749	4.44735	4.51783e-05	0.0119482	1.96431
chr9.73684047.73685069	3.15467	3.44491	4.44403	4.56877e-05	0.0119482	1.79481
chr9.84851746.84853622	1.9958	4.93545	4.43509	4.70884e-05	0.0121567	1.92403
chr13.102707013.102708408	2.48878	3.96528	4.42624	4.85162e-05	0.0122967	1.88962
chr11.77559965.77561425	2.49777	3.97021	4.42295	4.90563e-05	0.0122967	1.87951
chr8.101245131.101246240	2.83992	3.60282	4.41797	4.98871e-05	0.0122967	1.76713
chr19.5127258.5130217	-1.85892	5.47153	-4.41687	5.00737e-05	0.0122967	1.85704
chr10.60827908.60829003	2.30185	3.90571	4.40887	5.14409e-05	0.0124803	1.83777
chr18.31041987.31043200	3.06581	3.79082	4.39978	5.30402e-05	0.0127151	1.6427
chr10.9824686.9826009	1.90227	4.91421	4.37548	5.75541e-05	0.013517	1.72385
chr11.13216077.13217008	2.26463	4.6007	4.37424	5.77958e-05	0.013517	1.74074
chrX.17547307.17548896	1.84724	4.63166	4.37114	5.83991e-05	0.013517	1.69695
chr1.6204868.6208050	-1.44469	6.16256	-4.36052	6.05183e-05	0.0138484	1.59657
chrX.49039376.49040917	2.02628	4.53646	4.35272	6.21217e-05	0.0140556	1.66849
chr5.139657630.139661993	-1.14043	6.56775	-4.34594	6.35493e-05	0.0142188	1.43344
chr6.129490371.129491669	2.21147	4.1822	4.33299	6.63643e-05	0.0142816	1.61126
chr17.59836932.59845042	0.91699	8.26567	4.33228	6.65238e-05	0.0142816	1.06689
chr7.5552176.5557449	-1.19157	6.73218	-4.33197	6.65928e-05	0.0142816	1.36206
chr2.190343157.190344806	2.03549	4.65315	4.33163	6.66669e-05	0.0142816	1.60502
chr17.28741796.28748361	1.16395	7.32559	4.31555	7.03509e-05	0.0148068	1.1977
chr3.110526658.110527888	1.93754	4.18252	4.31453	7.05891e-05	0.0148068	1.55529
chr6.41846191.41847077	1.73646	4.4962	4.30736	7.23005e-05	0.0149178	1.51691
chr17.31071680.31072757	3.39482	3.61168	4.30177	7.36607e-05	0.0149178	1.37963
chr5.115366137.115366990	3.35236	4.15636	4.30152	7.37222e-05	0.0149178	1.28797
chr10.24255180.24257175	1.73624	5.21343	4.30007	7.40818e-05	0.0149178	1.46438
chr15.45048369.45049654	1.86962	4.45537	4.2906	7.64573e-05	0.0152438	1.47471
chr6.36386392.36388180	2.95623	3.95175	4.28253	7.85413e-05	0.0155057	1.40469
chr7.91682754.91684241	2.01261	4.72296	4.27554	8.03897e-05	0.0157166	1.4177
chr1.27342044.27343723	1.78217	4.60277	4.26544	8.31361e-05	0.0159445	1.40272
chr1.69054726.69056247	3.55139	3.92792	4.26543	8.3139e-05	0.0159445	1.22562
chr11.2460525.2464138	-1.70848	5.65722	-4.25902	8.49299e-05	0.0159881	1.32339
chr14.105488487.105491417	-1.46345	5.87011	-4.25893	8.49546e-05	0.0159881	1.31084
chr14.26775203.26776868	1.85969	4.66665	4.24547	8.88375e-05	0.0164722	1.33651
chr7.41028500.41029658	2.13704	4.05659	4.24437	8.91625e-05	0.0164722	1.34831
chr15.88620998.88624178	1.23431	6.17824	4.23964	9.05731e-05	0.0165806	1.1624
chr4.152264426.152266156	2.7183	3.77656	4.22579	9.48289e-05	0.0172033	1.27194
chr5.175590195.175591367	1.98847	3.7279	4.20687	0.000100956	0.0181367	1.2301
chr18.54776243.54777122	5.12413	3.43969	4.20104	0.00010292	0.0181367	0.702331
chr2.88066257.88069742	-1.75265	5.91985	-4.1983	0.000103856	0.0181367	1.14718
chr14.64805365.64807419	1.56649	5.09655	4.19691	0.000104334	0.0181367	1.12739
chr14.32744833.32746331	2.75877	3.97336	4.19623	0.00010457	0.0181367	1.18455
chr15.39403332.39405460	1.52668	5.46457	4.1939	0.000105378	0.0181367	1.12374
chr7.55571302.55575156	1.43605	6.1856	4.18032	0.000110208	0.0188073	0.952479
chr7.150972964.150980365	-1.15732	7.40075	-4.17206	0.000113251	0.0190066	0.753807
chr5.112479047.112480029	2.33587	3.88187	4.17202	0.000113264	0.0190066	1.13275
chr8.79021004.79022564	1.61911	4.74888	4.16451	0.0001161	0.0192541	1.04025
chr3.72144279.72146203	1.896	4.18933	4.16308	0.000116651	0.0192541	1.10012
chr18.73792913.73794112	1.86754	4.41933	4.15837	0.000118471	0.0193956	1.08476
chr2.231665032.231667716	-1.15229	6.39106	-4.15266	0.000120719	0.019587	0.856749
chr5.149422181.149431776	-1.0753	7.36379	-4.15048	0.000121586	0.019587	0.64818
chr10.72322011.72323617	1.97046	4.54775	4.14716	0.000122922	0.0196377	1.03294
chr12.2003542.2005364	1.21063	6.1049	4.14487	0.000123851	0.0196377	0.890946
chr9.69975737.69977314	2.0427	4.33493	4.1417	0.000125146	0.019688	1.04429
chrX.106931091.106934093	1.31032	5.36799	4.13477	0.000128026	0.0199738	0.888107
chr17.60529248.60530175	3.45547	3.01275	4.12764	0.000131057	0.0199738	0.791586
chr18.3652371.3654696	1.43015	5.546	4.12689	0.00013138	0.0199738	0.877583
chr15.100721519.100722638	2.74305	3.67781	4.12432	0.000132491	0.0199738	0.919833
chr15.75693156.75695340	1.42668	5.59315	4.12276	0.000133171	0.0199738	0.841346
chr4.168795923.168798039	1.8661	4.8732	4.1225	0.000133285	0.0199738	0.970046
chr8.104072041.104074252	1.40867	5.74263	4.12108	0.000133906	0.0199738	0.840862
chr6.166381941.166384070	-1.32058	6.12161	-4.11735	0.000135553	0.0200708	0.840301
chr11.19244501.19245228	2.95384	3.23261	4.11	0.000138856	0.0204098	0.86829
chr13.44713782.44714879	2.51738	3.21575	4.1051	0.000141103	0.0205899	0.899734
chr19.9620133.9623789	1.28214	6.27043	4.0964	0.000145178	0.0208882	0.647747
chr9.36074398.36075523	1.87832	4.73198	4.09431	0.000146174	0.0208882	0.887419
chr7.24970662.24972056	2.02308	4.23052	4.0935	0.000146562	0.0208882	0.90158
chr11.70524309.70527338	1.4434	5.13581	4.0897	0.000148392	0.0208882	0.739599
chr7.49294846.49295636	3.24931	2.98822	4.08809	0.000149176	0.0208882	0.704681
chr5.56123063.56124784	1.45477	5.251	4.08768	0.000149372	0.0208882	0.795705
chr12.92784160.92785813	1.81177	4.80958	4.07706	0.000154647	0.0212853	0.780706
chr14.89428610.89429617	2.53485	3.52784	4.07605	0.000155154	0.0212853	0.837009
chr15.66883114.66884294	1.67878	5.0237	4.07419	0.000156102	0.0212853	0.802462
chr19.1264441.1267885	-1.53835	6.15527	-4.07352	0.000156439	0.0212853	0.746057
chr1.93663689.93665528	1.70952	4.58865	4.07059	0.000157942	0.021288	0.790982
chr14.61560151.61563252	1.15071	5.97229	4.06861	0.000158964	0.021288	0.630619
chr5.27315351.27316849	1.7229	5.22311	4.06562	0.000160523	0.021288	0.755129
chr1.178274885.178276187	2.6992	3.75131	4.06531	0.000160688	0.021288	0.798763
chr1.214439185.214440334	2.64996	3.93913	4.05511	0.000166113	0.0218629	0.763146
chr7.44135128.44142541	-1.48461	7.07698	-4.05169	0.000167976	0.0219645	0.408394
chr5.96881494.96882442	2.40194	3.86572	4.04869	0.000169625	0.022037	0.752043
chr17.64706779.64709768	1.25937	5.82547	4.04446	0.00017197	0.0221984	0.592346
chr10.85641555.85644712	1.39114	5.93879	4.03325	0.000178351	0.0228755	0.556537
chr2.212153556.212154976	2.02406	4.83164	4.031	0.00017966	0.0228972	0.713296
chr12.65891274.65893650	1.47687	5.16955	4.02906	0.000180794	0.0228972	0.628029
chr8.130903558.130905604	2.26899	4.50534	4.02234	0.000184781	0.0231977	0.695897
chr3.195187195.195188732	1.69528	5.16207	4.01776	0.000187548	0.0231977	0.629545
chr5.90643904.90645537	1.87105	4.6954	4.01579	0.000188749	0.0231977	0.665246
chr3.197030760.197032184	1.91067	4.38238	4.0152	0.000189112	0.0231977	0.645047
chr17.69433506.69434743	2.5173	4.01169	4.0129	0.000190525	0.0231977	0.630415
chr18.61764792.61765812	2.60149	4.23764	4.01142	0.000191444	0.0231977	0.636462
chr12.98352159.98353327	1.99344	3.95462	4.00892	0.000193002	0.0231977	0.653973
chr18.74149709.74151004	3.29449	3.93108	4.00814	0.000193491	0.0231977	0.529126
chr2.157246121.157247383	2.24678	4.30674	4.00807	0.000193535	0.0231977	0.652872
chr7.35003183.35004339	1.69726	5.03795	4.00276	0.000196891	0.0233131	0.599831
chr2.54121435.54125048	1.1958	5.99149	4.00097	0.000198036	0.0233131	0.449962
chr2.157260524.157261996	1.68861	4.74907	3.99953	0.00019896	0.0233131	0.572552
chr1.183812287.183814784	1.61483	5.66005	3.99927	0.000199129	0.0233131	0.534167
chr20.57437674.57444115	-1.07656	6.87277	-3.99341	0.000202935	0.0236095	0.261602
chr7.126700760.126703157	1.66622	5.33913	3.99179	0.000204005	0.0236095	0.487695
chr4.24382441.24383096	2.14212	3.96355	3.98155	0.000210867	0.0242402	0.579717
chr1.201372011.201380672	-1.32916	7.6841	-3.97871	0.00021281	0.0242402	0.107667
chr1.172475687.172476707	2.49625	4.17731	3.97579	0.000214824	0.0242402	0.535221
chr11.63916808.63921312	-1.20348	6.55315	-3.97433	0.000215842	0.0242402	0.304035
chr2.182372265.182373396	1.44926	5.04673	3.97267	0.000217001	0.0242402	0.437954
chr15.92803677.92804677	1.94432	4.84294	3.97241	0.000217183	0.0242402	0.525377
chrX.110394612.110395125	4.25646	3.0168	3.97141	0.000217881	0.0242402	0.0379842
chr10.122307311.122309270	1.34397	5.74867	3.96583	0.000221838	0.0245448	0.344985
chr3.121730608.121731591	1.82565	4.56113	3.96395	0.000223184	0.0245588	0.495689
chr7.81623216.81624063	3.49745	3.46774	3.95841	0.00022721	0.0248659	0.256252
chr21.44709133.44710657	2.59288	3.56188	3.95441	0.000230158	0.0250389	0.469555
chr5.36441047.36443931	1.36803	5.76076	3.9529	0.000231278	0.0250389	0.323189
chr13.23599316.23601067	2.22237	4.32397	3.94574	0.000236664	0.025485	0.477023
chr1.147166922.147168247	2.20415	4.44416	3.93974	0.000241278	0.0258437	0.460312
chr5.175246235.175246872	3.10422	3.0989	3.93296	0.000246594	0.0262734	0.333419
chr15.35696439.35698274	1.35542	5.42485	3.91851	0.0002583	0.0270249	0.292395
chr11.69351616.69353017	2.51037	3.67295	3.91849	0.000258314	0.0270249	0.390595
chr14.87869150.87870580	2.59304	4.0117	3.91635	0.000260094	0.0270249	0.38045
chr7.34035766.34036975	1.95535	3.82032	3.91609	0.000260308	0.0270249	0.38818
chr11.75030719.75032674	1.41522	4.73193	3.91603	0.000260358	0.0270249	0.268713
chr12.75943848.75945390	1.60154	5.08386	3.91327	0.000262678	0.0271259	0.305171
chr14.23399910.23413104	-1.24257	7.46333	-3.91106	0.000264545	0.0271793	-0.083893
chrX.110435986.110437362	2.3415	3.56152	3.90749	0.000267586	0.0273521	0.368494
chr4.52824240.52826588	1.07438	6.21835	3.9045	0.000270155	0.0274753	0.0758188
chr1.234617463.234619405	1.68259	5.19829	3.89827	0.0002756	0.0278199	0.28867
chr7.44990117.44992365	1.49036	5.28288	3.8954	0.000278144	0.0278199	0.242974
chr22.37904674.37908116	1.16161	6.07718	3.89494	0.000278554	0.0278199	0.0724091
chr17.59753136.59755333	1.27953	5.41212	3.89074	0.000282318	0.0278199	0.148449
chr5.8828450.8830016	1.33562	5.55139	3.88879	0.000284082	0.0278199	0.162369
chr3.186095287.186098538	1.41235	5.36183	3.88847	0.000284371	0.0278199	0.205529
chr1.17443059.17444290	4.1308	2.77363	3.88836	0.000284472	0.0278199	-0.211231
chr14.22536590.22538288	2.16037	4.62294	3.88804	0.000284763	0.0278199	0.308415
chr4.167895378.167897680	1.28983	5.62481	3.88617	0.00028647	0.0278199	0.147355
chr4.3466094.3467880	-4.20887	3.74971	-3.8852	0.000287359	0.0278199	-0.0400508
chr5.149380290.149384252	-1.2708	6.24682	-3.87918	0.000292936	0.0281921	-0.008546
chr1.115189909.115190843	1.92615	4.47167	3.87804	0.000294003	0.0281921	0.278659
chr2.160351981.160353567	1.89139	4.67191	3.87616	0.000295779	0.028228	0.26332
chr7.149714657.149717881	1.21327	6.14731	3.87133	0.000300366	0.0285286	0.0256757
chr16.4535528.4538962	1.23392	6.05777	3.86928	0.000302339	0.0285286	0.0140582
chr2.42341999.42343120	2.21415	3.75609	3.86841	0.00030318	0.0285286	0.250809
chr19.49155082.49156413	-3.62059	4.3509	-3.8614	0.000310026	0.0290372	-0.0775992
chr12.76137459.76138222	2.29018	3.79649	3.8559	0.000315508	0.0294031	0.222105
chr15.63156053.63158547	1.00588	6.70906	3.85456	0.000316853	0.0294031	-0.102129
chr15.98896620.98897665	2.59099	3.96534	3.85098	0.000320487	0.0296038	0.194005
chr12.57279500.57280942	2.11005	3.69929	3.84634	0.000325251	0.0296728	0.196189
chr1.236623263.236624456	1.87655	4.09461	3.8463	0.000325291	0.0296728	0.184072
chr3.146581881.146582683	3.17785	2.87503	3.84595	0.000325654	0.0296728	0.0688008
chr9.130128197.130129963	1.132	5.49258	3.84248	0.000329262	0.0298318	-0.0627389
chr11.30740702.30741766	2.21785	4.45032	3.84143	0.000330362	0.0298318	0.177613
chr7.135979839.135980560	2.25871	3.9595	3.83836	0.000333602	0.0298828	0.171812
chr11.20110787.20113338	1.10387	5.90655	3.838	0.00033399	0.0298828	-0.085925
chr11.803428.805414	1.85134	4.63514	3.83669	0.000335378	0.0298828	0.110712
chr14.26841966.26843006	2.2364	3.59814	3.83473	0.000337475	0.0299371	0.16273
chr1.234745601.234747158	2.01348	4.26254	3.8205	0.000353061	0.0311825	0.106881
chr10.47396332.47397085	4.19126	2.8344	3.81894	0.00035481	0.0312	-0.308088
chr14.66932132.66933327	2.45585	4.3703	3.81557	0.000358624	0.0313142	0.107865
chr1.31787837.31789758	1.4675	4.92962	3.81446	0.000359884	0.0313142	-0.00274379
chr12.53046430.53050305	-1.3748	6.29362	-3.81368	0.000360773	0.0313142	-0.101368
chr3.47266604.47267240	1.864	3.64376	3.80586	0.000369817	0.0318273	0.0672868
chr2.215137690.215138790	3.35847	2.98786	3.80471	0.000371162	0.0318273	-0.127808
chr1.36420913.36421485	1.9377	3.63585	3.80449	0.000371427	0.0318273	0.0663614
chr6.43451167.43452177	2.3051	3.47332	3.80289	0.000373309	0.031853	0.0706939
chr1.81876631.81878135	2.06636	4.51056	3.79893	0.000378008	0.0321179	0.0597511
chr1.227357075.227357936	1.70806	4.08862	3.79555	0.000382072	0.0323268	0.0168962
chr13.110017178.110018241	2.29483	3.84496	3.78978	0.000389099	0.0326989	0.0346866
chr1.156659728.156670560	-0.903026	7.91907	-3.78666	0.000392952	0.0326989	-0.537994
chr10.90959902.90960829	2.31591	3.8742	3.78405	0.000396199	0.0326989	0.0139299
chr18.29163744.29166011	1.52545	4.95906	3.78357	0.000396802	0.0326989	-0.0701389
chr2.37196414.37197430	1.60796	4.8196	3.78267	0.000397929	0.0326989	-0.022568
chr1.115771288.115772479	1.79296	4.7875	3.78158	0.000399308	0.0326989	-0.022488
chr1.171753820.171755363	1.38396	4.75028	3.78138	0.000399559	0.0326989	-0.109537
chr12.19431636.19432819	2.09911	3.81374	3.78084	0.000400235	0.0326989	0.0137046
chr17.29139393.29141691	-1.27634	5.97251	-3.78017	0.000401084	0.0326989	-0.170919
chr13.31045549.31047405	1.45472	4.67597	3.77437	0.000408485	0.0330204	-0.121692
chrX.4710235.4712091	1.70719	4.7593	3.77351	0.000409594	0.0330204	-0.0792331
chr8.92007589.92009115	2.51605	4.50058	3.77324	0.000409947	0.0330204	-0.0360589
chr17.57867545.57868812	2.36214	3.95022	3.77193	0.000411642	0.0330248	-0.0115501
chr7.120793964.120794950	2.531	3.57088	3.76919	0.00041521	0.0331789	-0.0227537
chr19.48872192.48877320	0.918658	7.10389	3.76136	0.00042557	0.0338723	-0.479019
chr11.62790873.62792763	-1.98797	5.16626	-3.75889	0.000428888	0.0338948	-0.0464234
chr10.84631916.84633574	1.45594	5.23811	3.75864	0.000429228	0.0338948	-0.173596
chr12.65564474.65567983	1.1549	6.30246	3.75721	0.000431164	0.0338948	-0.367191
chr7.33986693.33987935	1.61944	4.83071	3.75616	0.000432584	0.0338948	-0.117026
chr5.82334157.82336794	1.04013	6.34007	3.75089	0.000439818	0.0342415	-0.376583
chr12.67670949.67672578	2.02952	4.54623	3.75046	0.000440411	0.0342415	-0.0749034
chr4.15198223.15198806	-3.9202	2.49463	-3.74881	0.000442697	0.0342869	-0.401128
chr4.31236434.31237588	2.11979	3.86073	3.74535	0.000447547	0.0345297	-0.0837381
chr2.160223150.160225233	2.03462	4.89283	3.73536	0.000461797	0.0354884	-0.142205
chr1.59729698.59731969	1.59627	4.82458	3.73419	0.000463497	0.0354884	-0.192248
chr11.65898389.65900800	1.57373	5.52861	3.72756	0.000473225	0.0356701	-0.284766
chr18.22541521.22543023	1.38837	5.41318	3.72569	0.000476007	0.0356701	-0.315883
chr4.106365412.106366503	2.9954	4.18628	3.72563	0.000476095	0.0356701	-0.141821
chr1.232952329.232953489	2.16664	4.00283	3.7248	0.000477336	0.0356701	-0.139946
chr6.13247727.13248839	2.00214	3.97935	3.72424	0.00047817	0.0356701	-0.146599
chr13.73767197.73767917	-3.81399	3.08631	-3.72184	0.000481781	0.0356701	-0.471284
chr2.200278329.200279263	4.31537	3.00412	3.72069	0.000483525	0.0356701	-0.565544
chr12.52025482.52027748	-1.79225	5.34314	-3.71955	0.000485255	0.0356701	-0.178229
chr6.47669660.47670632	2.42767	3.80284	3.71847	0.00048689	0.0356701	-0.158696
chr1.201419426.201422375	-1.37161	6.1624	-3.71816	0.000487367	0.0356701	-0.351436
chr12.27291290.27292311	2.05589	4.10548	3.71803	0.000487561	0.0356701	-0.16143
chr15.74905457.74907889	-1.60955	5.72694	-3.7175	0.000488375	0.0356701	-0.22556
chr5.149417972.149421679	-1.91464	5.49564	-3.71685	0.000489369	0.0356701	-0.174999
chr2.191844775.191845813	2.5514	3.63698	3.716	0.00049067	0.0356701	-0.176846
chr11.76782831.76785315	1.2569	5.66854	3.71343	0.00049463	0.0357723	-0.410284
chr6.150856003.150858260	1.57146	5.42621	3.71166	0.000497383	0.0357723	-0.312011
chr9.92146679.92148033	1.67639	4.91402	3.71164	0.000497405	0.0357723	-0.215151
chr2.234444293.234445647	2.06494	3.93574	3.70474	0.000508257	0.0364227	-0.200413
chr6.54255712.54256750	1.97677	4.16178	3.70196	0.000512693	0.0365931	-0.212529
chr11.86743072.86744155	2.12017	4.10626	3.70097	0.000514269	0.0365931	-0.205766
chr10.3172189.3173328	1.24322	4.95408	3.69564	0.000522907	0.0369171	-0.409254
chr3.131401940.131403003	1.64077	4.17913	3.69498	0.000523974	0.0369171	-0.275278
chr3.170689269.170690093	2.45366	3.55731	3.69377	0.00052596	0.0369171	-0.228161
chr5.159509701.159510829	-3.75503	4.20924	-3.69365	0.000526156	0.0369171	-0.491773
chr18.22184688.22187228	1.4185	5.1275	3.6917	0.000529363	0.0370131	-0.371631
chr2.229445047.229446599	1.68812	4.52245	3.68878	0.000534217	0.0370257	-0.264503
chr12.71556576.71558431	1.69486	4.4551	3.68645	0.000538106	0.0370257	-0.31462
chr16.49854428.49858052	1.26182	5.96442	3.68631	0.000538343	0.0370257	-0.492464
chr6.43797918.43800600	1.33912	5.5312	3.68484	0.000540809	0.0370257	-0.438654
chr5.19322536.19323334	2.34366	4.15119	3.6846	0.000541225	0.0370257	-0.249688
chr4.119208285.119210033	2.06233	4.30325	3.68361	0.000542897	0.0370257	-0.256595
chr16.68064683.68066402	1.44356	4.77543	3.68297	0.00054398	0.0370257	-0.381279
chr20.10282614.10283669	2.0657	4.42642	3.68281	0.000544253	0.0370257	-0.259884
chr14.92785387.92786642	1.75355	4.38628	3.67274	0.000561584	0.0380639	-0.335392
chr12.68809793.68811208	2.21596	3.93879	3.67176	0.000563294	0.0380639	-0.29306
chr13.79936205.79937205	2.10517	4.12999	3.66318	0.000578531	0.0388925	-0.313658
chr16.80026715.80027924	3.21964	3.60026	3.66184	0.000580937	0.0388925	-0.374925
chr10.114515154.114515920	-3.51585	3.15977	-3.65963	0.000584942	0.0388925	-0.588431
chrX.108000724.108001639	2.2063	3.06638	3.65914	0.00058583	0.0388925	-0.31893
chr3.122393506.122394802	2.63282	4.00323	3.65857	0.00058687	0.0388925	-0.3236
chr20.50560995.50562794	1.47209	4.60346	3.65842	0.000587144	0.0388925	-0.435237
chr12.75977187.75979551	1.29475	5.52809	3.65688	0.00058995	0.0389502	-0.509484
chr8.93990600.93991802	2.33103	4.06398	3.65387	0.000595502	0.0391883	-0.341301
chr8.40539102.40540241	2.38552	3.28537	3.65175	0.000599427	0.03924	-0.344684
chr5.13831568.13832359	2.83238	2.81086	3.65134	0.000600185	0.03924	-0.432323
chr1.223700410.223701980	1.30961	5.18978	3.64925	0.000604084	0.0392846	-0.520162
chr6.140436217.140436993	-3.49342	4.22092	-3.64815	0.000606158	0.0392846	-0.606275
chr7.45977528.45979137	1.36241	5.30381	3.64785	0.000606719	0.0392846	-0.533173
chr18.54148872.54149628	2.48956	3.46386	3.64445	0.000613143	0.0395733	-0.371843
chr3.149340003.149340869	1.64645	4.76975	3.64325	0.000615436	0.0395944	-0.399521
chr3.153159877.153163857	0.858285	6.94477	3.63944	0.000622737	0.0398804	-0.834104
chr9.99433138.99434343	1.51443	4.53173	3.63887	0.000623844	0.0398804	-0.489304
chr2.30113374.30114313	2.76318	3.43421	3.63605	0.000629315	0.0399248	-0.408962
chr13.94395878.94396941	-3.80803	3.09095	-3.63559	0.000630212	0.0399248	-0.635491
chr15.52076698.52077970	2.10242	3.77271	3.63545	0.000630486	0.0399248	-0.382222
chr22.31646305.31647373	2.20659	3.98821	3.63416	0.000633002	0.0399585	-0.390243
chr3.45817681.45819615	1.49815	4.48527	3.63255	0.000636169	0.0400329	-0.501472
chr6.75271606.75273190	2.11771	4.05504	3.63143	0.000638388	0.0400474	-0.402598
chr8.124271029.124272228	1.86372	4.07841	3.62403	0.000653168	0.0408259	-0.428424
chr9.136570960.136573281	-1.39117	5.19381	-3.62319	0.000654853	0.0408259	-0.565005
chrX.132875927.132878841	1.56187	5.18454	3.61734	0.000666796	0.0413177	-0.546609
chr4.145732604.145736783	0.903291	6.7817	3.61634	0.000668856	0.0413177	-0.835513
chr15.100093002.100094583	1.49143	4.58673	3.61599	0.000669588	0.0413177	-0.556789
chr3.66115745.66116921	1.35221	4.9283	3.61473	0.000672203	0.0413177	-0.563284
chr3.71446861.71448702	1.79211	4.33654	3.61434	0.000672999	0.0413177	-0.472494
chr6.582199.583911	1.65976	4.17314	3.6099	0.000682287	0.0417605	-0.534974
chr1.180521313.180523214	1.59701	5.28113	3.60741	0.000687562	0.0419558	-0.606482
chr6.24743086.24743861	1.9865	3.40041	3.6035	0.000695902	0.0423365	-0.470468
chr4.42656285.42658096	-1.41697	5.6671	-3.60177	0.000699603	0.0424335	-0.579107
chr3.4994332.4997064	1.21312	5.20612	3.59286	0.000719075	0.0434835	-0.727418
chr7.18420599.18421939	1.96388	4.27623	3.59149	0.000722113	0.0435365	-0.504473
chr8.141026326.141027539	1.52916	4.69765	3.58971	0.000726089	0.0436455	-0.584338
chr5.148912527.148915724	1.14764	6.03436	3.58636	0.000733599	0.043937	-0.801334
chr16.54846448.54847669	1.5936	4.44282	3.58561	0.000735302	0.043937	-0.578221
chr13.79837390.79838776	3.05826	3.97863	3.58381	0.000739379	0.0439959	-0.616916
chr10.88990069.88991746	1.48189	5.12284	3.58325	0.000740656	0.0439959	-0.598384
chr11.107840078.107841522	1.53649	4.63111	3.57891	0.000750599	0.0443403	-0.615516
chr22.39253188.39256338	1.02366	5.93002	3.57724	0.00075445	0.0443403	-0.843057
chr2.6186258.6187387	1.82517	4.14375	3.57619	0.000756897	0.0443403	-0.643731
chr17.13393131.13394804	1.26788	4.88461	3.57559	0.000758299	0.0443403	-0.70059
chr22.25110690.25114218	1.03052	6.00357	3.57539	0.000758747	0.0443403	-0.849812
chr10.86366155.86367474	1.93654	3.89318	3.575	0.000759666	0.0443403	-0.570201
chr3.151315610.151316939	3.05881	3.08058	3.57283	0.000764738	0.0444267	-0.597018
chr2.13102353.13102975	2.24944	3.80178	3.57248	0.00076556	0.0444267	-0.550625
chr15.78810441.78811864	1.41041	4.75133	3.56767	0.000776957	0.0448759	-0.688217
chr2.220854291.220856605	1.24127	5.57432	3.56733	0.000777757	0.0448759	-0.778319
chr12.110892745.110893969	1.47392	4.29708	3.56364	0.000786604	0.0452567	-0.674321
chr12.56487446.56488554	1.6403	4.60422	3.55881	0.000798339	0.045801	-0.644677
chr2.238425720.238428510	1.01212	6.27218	3.55569	0.000806011	0.0461098	-0.92566
chr11.10657258.10660562	1.47572	5.34075	3.5528	0.000813178	0.046388	-0.834808
chr3.124248170.124249050	2.30639	3.28631	3.54557	0.000831358	0.0472012	-0.625831
chr3.196193676.196194251	-3.50351	3.04348	-3.54527	0.000832121	0.0472012	-0.846065
chr5.68433817.68435030	1.32573	5.22782	3.54387	0.000835688	0.0472704	-0.80582
chr13.76521772.76522683	2.09699	3.95882	3.54204	0.000840385	0.0474029	-0.631422
chr19.55598842.55602101	0.819642	6.89406	3.54102	0.000843007	0.047418	-1.10793
chr5.37847676.37848518	3.16471	3.02415	3.53784	0.000851239	0.0476622	-0.823287
chr5.139446933.139448026	2.00107	4.05264	3.53751	0.000852083	0.0476622	-0.662199
chr5.72065237.72068226	0.980272	6.11567	3.53405	0.000861148	0.0479461	-1.00224
chr2.209495182.209497238	1.32705	5.62022	3.53308	0.00086369	0.0479461	-0.868527
chr13.35923175.35923982	2.15247	3.5649	3.53285	0.000864301	0.0479461	-0.655118
chr11.130580082.130581425	1.46636	4.6246	3.53157	0.000867678	0.0480012	-0.770679
chr9.13203233.13203807	3.1049	3.00228	3.5271	0.000879607	0.0485278	-0.843584
chr10.107994767.107995875	3.42658	3.64292	3.52582	0.00088304	0.0485841	-0.834987
chr17.3914908.3917985	-1.67437	5.28731	-3.52316	0.000890227	0.048846	-0.718813
chr8.32784853.32785879	2.20261	3.25027	3.51724	0.000906436	0.0495151	-0.699678
chr9.124851869.124853670	-2.68037	4.43137	-3.51691	0.000907339	0.0495151	-0.741602
chr9.26261311.26262476	1.68432	4.46061	3.51372	0.000916188	0.0497956	-0.731599
chrX.31580368.31581045	2.09421	3.84292	3.51172	0.000921809	0.0497956	-0.714629
chr5.56328849.56329816	2.82316	3.12175	3.51016	0.000926187	0.0497956	-0.754074
chr14.23441325.23444866	-1.29703	6.61345	-3.50989	0.000926931	0.0497956	-1.07301
chr2.229454674.229456602	1.63091	4.712	3.50983	0.000927119	0.0497956	-0.759604
chr4.76340402.76341546	1.81011	4.579	3.50976	0.000927315	0.0497956	-0.752466
chr4.35562492.35563331	2.15428	3.58675	3.50863	0.000930513	0.0498308	-0.722194
chr7.44184536.44185716	1.55741	4.66085	3.50778	0.00093292	0.0498308	-0.805568
chr4.54280886.54282045	1.58853	4.38661	3.50671	0.000935967	0.0498613	-0.815625
chr17.40139281.40141184	1.01947	6.07044	3.50456	0.000942101	0.0499178	-1.0468
chr10.77983318.77984559	2.30625	2.9212	3.50391	0.000943948	0.0499178	-0.731241
chr8.41791779.41793097	1.78267	4.0097	3.50291	0.000946834	0.0499178	-0.771025
chr15.41789264.41792455	1.10182	5.95906	3.50287	0.000946944	0.0499178	-0.99152
chr5.171520227.171522073	1.3244	5.22273	3.50188	0.000949788	0.049937	-0.937928
chr3.179067400.179072520	1.04751	6.95944	3.50031	0.000954327	0.0500245	-1.16277
chr2.67397155.67398166	1.47169	5.14515	3.499	0.00095814	0.0500245	-0.828404
chr4.52050889.52052836	1.23861	5.50983	3.49874	0.000958904	0.0500245	-0.940304
chr3.88984047.88985305	1.71843	4.9395	3.49586	0.000967331	0.0500995	-0.828888
chr12.121769248.121771773	-1.45992	5.18379	-3.49568	0.000967867	0.0500995	-0.859918
chr2.164990788.164992353	1.75712	4.72403	3.49551	0.000968349	0.0500995	-0.810717
chr5.54517296.54521596	0.930699	6.21552	3.49485	0.000970294	0.0500995	-1.1162
chr7.47846105.47847386	1.69742	4.61188	3.49376	0.000973522	0.0501376	-0.80549
chr3.191775512.191776499	3.23105	3.04584	3.49024	0.000983959	0.0503911	-0.867498
chr1.54547156.54549953	-1.557	5.73796	-3.48865	0.000988728	0.0503911	-0.898871
chr15.68699777.68701245	-2.19035	4.65163	-3.48859	0.000988911	0.0503911	-0.772536
chr20.35874620.35876691	1.39803	5.10483	3.48765	0.000991735	0.0503911	-0.894381
chr17.13600844.13602497	1.17254	5.19062	3.48719	0.000993122	0.0503911	-1.0133
chr8.95223364.95226670	1.28171	5.46486	3.48401	0.00100274	0.0503911	-1.04256
chr10.103675846.103677803	1.18499	5.19842	3.48399	0.0010028	0.0503911	-1.0288
chr6.129493241.129494148	2.32932	3.43511	3.48393	0.00100298	0.0503911	-0.785502
chr16.62240413.62241578	2.78004	4.06969	3.48375	0.00100352	0.0503911	-0.792584
chr19.5113249.5116121	-1.53977	5.44632	-3.48346	0.00100441	0.0503911	-0.983392
chr1.66944488.66945157	1.79659	3.88579	3.48295	0.00100597	0.0503911	-0.812994
chr15.95557217.95558328	2.97051	3.44807	3.48151	0.00101035	0.0504851	-0.86724
chr14.55383121.55384082	1.70478	4.19053	3.48009	0.00101472	0.0505079	-0.815777
chr6.106097906.106099891	2.48142	4.20589	3.47973	0.00101583	0.0505079	-0.796995
chr9.94913954.94914890	1.50416	4.31632	3.47788	0.00102153	0.0506666	-0.86229
chr12.105253766.105254664	2.08537	3.53302	3.47436	0.00103248	0.0510101	-0.811521
chr15.66834726.66836024	-1.77571	5.08339	-3.47381	0.00103419	0.0510101	-0.823862
chr10.127033606.127034702	2.25307	3.31452	3.47289	0.00103706	0.0510101	-0.811933
chr1.150604346.150605565	1.4208	4.86105	3.47226	0.00103907	0.0510101	-0.945453
chr10.25493132.25494037	1.4168	4.47974	3.47052	0.00104455	0.0510101	-0.960571
chr1.205297830.205299193	1.20884	5.21333	3.46895	0.00104952	0.0510101	-1.06329
chr5.150376485.150379335	1.04689	5.63414	3.46881	0.00104996	0.0510101	-1.09878
chr11.41879146.41879805	2.72174	2.78252	3.46815	0.00105204	0.0510101	-0.848527
chr2.240387450.240388305	2.07678	3.62897	3.46765	0.00105366	0.0510101	-0.835703
chr2.230793748.230794744	1.93591	3.71829	3.46761	0.00105379	0.0510101	-0.829384
chr22.29993762.29995325	1.63057	4.27401	3.4661	0.00105859	0.0511193	-0.866833
chr14.105479062.105482707	-1.49248	5.04846	-3.46491	0.0010624	0.051181	-0.963602
chr8.95800179.95801274	1.57863	4.47503	3.46187	0.00107223	0.0515095	-0.898929
chr9.120918717.120919953	-1.91189	4.60035	-3.46122	0.00107434	0.0515095	-0.859683
chr8.42195551.42197308	1.3856	4.88814	3.45889	0.00108192	0.0517499	-0.974483
chr1.202074703.202077472	1.09507	5.46938	3.45691	0.0010884	0.0518958	-1.14814
chr7.74477474.74479667	-1.94473	4.82433	-3.45638	0.00109013	0.0518958	-0.855382
chr4.118396844.118398291	2.88719	4.14692	3.45501	0.00109467	0.0519891	-0.894798
chr6.48110003.48112049	1.29662	5.78423	3.4492	0.00111402	0.0527834	-1.12154
chr1.234987303.234988106	1.62452	4.05652	3.44828	0.00111711	0.0528055	-0.924333
chr14.77303094.77303933	1.9333	3.53172	3.44571	0.00112581	0.0530923	-0.900667
chr11.6318496.6321311	-1.45481	6.34795	-3.44169	0.00113953	0.0535177	-1.07592
chr14.69712069.69714445	1.25905	5.5074	3.44128	0.00114095	0.0535177	-1.14523
chr2.173048490.173049716	2.37558	4.14498	3.44074	0.0011428	0.0535177	-0.894396
chr14.23077974.23079337	2.37464	3.79766	3.43908	0.00114852	0.0536607	-0.898812
chr10.74099205.74100660	2.02665	3.38676	3.4361	0.00115886	0.0538628	-0.907001
chr22.32078738.32080010	1.82984	4.1733	3.43558	0.0011607	0.0538628	-0.943563
chr8.8664449.8666229	1.86054	4.47381	3.43399	0.00116624	0.0538628	-0.931335
chr16.30731373.30732136	3.31271	2.11494	3.43314	0.00116925	0.0538628	-1.03321
chr3.38532065.38534430	-1.98064	5.08581	-3.43261	0.0011711	0.0538628	-0.929174
chr1.218660059.218661225	1.65623	4.55633	3.43058	0.00117829	0.0538628	-0.979359
chr8.19067637.19068084	3.66611	2.58962	3.43055	0.00117836	0.0538628	-1.18821
chr1.209411389.209412326	2.92079	3.4351	3.4301	0.00117997	0.0538628	-0.985852
chr2.26970325.26971858	1.2911	4.87172	3.42985	0.00118088	0.0538628	-1.09628
chr19.46300285.46301551	-2.82578	4.15715	-3.42855	0.00118548	0.0538628	-0.972619
chr3.172129986.172131226	1.72197	4.19887	3.42803	0.00118734	0.0538628	-0.952731
chr1.170126575.170127516	1.41945	4.64892	3.42802	0.00118737	0.0538628	-1.06874
chr2.219459263.219462186	-1.0996	6.01044	-3.42795	0.00118762	0.0538628	-1.23631
chr10.3754887.3756002	1.67494	3.99215	3.42462	0.00119957	0.0542827	-0.976684
chr7.76423226.76424229	2.21394	3.84489	3.42153	0.00121076	0.054666	-0.946327
chr19.11597261.11598274	-2.20064	4.81214	-3.41934	0.00121874	0.0549033	-0.950248
chr22.29621562.29623560	1.61044	4.4902	3.41639	0.00122957	0.0550554	-1.07924
chr2.226649946.226650662	3.68553	2.88401	3.41602	0.00123096	0.0550554	-1.23096
chr17.1796405.1797983	1.53089	4.17841	3.41585	0.00123159	0.0550554	-1.0615
chr8.92626944.92629107	1.45717	5.30538	3.41505	0.00123454	0.0550554	-1.13031
chr6.43495795.43497362	1.31119	5.25473	3.41471	0.00123579	0.0550554	-1.17399
chr1.85555729.85557000	2.07381	4.1581	3.41323	0.00124129	0.0551104	-0.96509
chr12.3076555.3077958	1.17723	5.05718	3.41291	0.0012425	0.0551104	-1.2058
chr9.130200443.130202117	-2.26943	4.55997	-3.41115	0.00124907	0.0552801	-0.972484
chrX.46963229.46964100	3.1356	3.39254	3.40921	0.00125634	0.0554802	-1.0526
chr1.153525146.153527210	1.2583	5.00397	3.40752	0.00126274	0.0555301	-1.17409
chr8.133673795.133675829	1.15641	5.3243	3.40745	0.00126299	0.0555301	-1.2139
chr11.69449106.69450169	1.81257	4.18633	3.40597	0.00126861	0.0555735	-1.04082
chr10.123799853.123801143	1.5942	4.38921	3.40526	0.00127131	0.0555735	-1.09103
chr10.3852144.3853118	1.73889	3.90505	3.40466	0.00127361	0.0555735	-1.01779
chr4.52837514.52838801	1.3215	4.75893	3.40416	0.0012755	0.0555735	-1.16419
chr6.17907471.17908000	3.35943	2.75558	3.4031	0.00127958	0.0555735	-1.16933
chr20.58623626.58624352	2.07005	3.52457	3.40263	0.00128138	0.0555735	-0.99222
chr4.13907243.13907929	2.81348	3.26427	3.40213	0.00128329	0.0555735	-1.0373
chr1.178126075.178127660	1.46688	4.77278	3.40124	0.00128672	0.0556025	-1.11564
chr10.131947790.131949088	2.67135	3.5595	3.39868	0.0012966	0.0558067	-1.00754
chr5.27471754.27474156	1.24344	6.09562	3.39797	0.00129938	0.0558067	-1.26028
chr8.22560891.22563092	-1.19888	5.44329	-3.39787	0.00129976	0.0558067	-1.19636
chr3.197083513.197083964	2.54752	3.08778	3.3968	0.00130392	0.0558073	-1.03005
chr10.121332714.121333408	3.39173	3.12374	3.39644	0.00130532	0.0558073	-1.11038
chr12.19273555.19275027	1.67167	3.92041	3.39517	0.0013103	0.0558082	-1.05867
chr18.7683760.7686074	1.53889	4.71826	3.39502	0.00131088	0.0558082	-1.11363
chr7.40717029.40717830	1.72713	4.72265	3.39305	0.00131863	0.0559539	-1.03628
chr6.110495668.110496833	1.6283	4.34421	3.39274	0.00131986	0.0559539	-1.08908
chr16.81405507.81406519	1.6652	3.73988	3.39106	0.00132651	0.0561174	-1.08552
chr3.13301317.13302344	1.47565	4.22013	3.38855	0.00133647	0.0564204	-1.12173
chr2.2990748.2991964	1.91875	3.58268	3.38682	0.00134342	0.0564888	-1.04294
chr1.14731987.14733951	1.32945	4.59859	3.38651	0.00134466	0.0564888	-1.19431
chr15.88910779.88914061	0.854352	6.58267	3.38605	0.00134651	0.0564888	-1.45907
chr3.52098743.52099721	1.552	4.32806	3.38183	0.0013636	0.0569924	-1.11643
chr20.32626902.32628413	-3.24306	4.40773	-3.38064	0.00136845	0.0569924	-1.12762
chr6.164104624.164106912	1.10066	5.07207	3.37972	0.00137221	0.0569924	-1.28675
chr5.58454690.58461458	1.02308	7.09499	3.37965	0.0013725	0.0569924	-1.56669
chr4.23728042.23729555	1.58267	4.55145	3.37961	0.00137266	0.0569924	-1.12812
chr4.67365551.67366898	2.26602	3.38921	3.37884	0.00137582	0.0570059	-1.05337
chr12.96219480.96220360	1.70881	4.44176	3.37751	0.00138129	0.0571149	-1.15293
chr12.89251479.89252552	2.25879	3.91703	3.37648	0.00138553	0.0571732	-1.05859
chr10.21364163.21365360	2.03749	3.94799	3.37399	0.00139584	0.0574808	-1.07586
chr6.83183195.83183979	1.88281	3.89702	3.3728	0.0014008	0.0575673	-1.07286
chr19.44741213.44742895	1.41917	5.08473	3.37099	0.00140839	0.0577042	-1.25096
chr18.26547371.26551163	1.06132	6.42771	3.37064	0.00140986	0.0577042	-1.45441
chr20.31603907.31607776	0.989497	6.35185	3.36861	0.00141843	0.057886	-1.52832
chr9.100425951.100430071	0.819701	6.97238	3.36822	0.00142006	0.057886	-1.57657
chrX.153968947.153973630	-1.06714	7.33793	-3.3668	0.00142607	0.0580138	-1.55819
chr18.80245085.80247328	1.37645	4.8828	3.36277	0.00144329	0.0585956	-1.26338
chr10.14404597.14405684	1.93926	3.92459	3.36141	0.00144916	0.0587156	-1.11403
chr5.145975079.145977236	1.3759	5.06652	3.36071	0.00145217	0.0587197	-1.23885
chr12.77064827.77067020	1.38904	4.99292	3.35261	0.00148759	0.0600314	-1.26311
chr13.83941413.83942255	2.50913	3.28739	3.35108	0.00149433	0.0601828	-1.142
chr11.129639212.129640180	4.0823	2.75675	3.35027	0.00149793	0.0602073	-1.33586
chr22.37898045.37899500	1.08699	5.77788	3.34882	0.00150441	0.0602623	-1.43082
chr11.31359563.31360481	1.48374	4.37557	3.3479	0.00150855	0.0602623	-1.23424
chr11.86632245.86633214	2.44319	3.49731	3.3476	0.0015099	0.0602623	-1.14702
chr10.130138345.130139258	1.99825	3.51465	3.34729	0.00151127	0.0602623	-1.14214
chr1.161706053.161707326	1.20255	5.05748	3.34047	0.00154215	0.0613258	-1.40453
chr3.57998285.57999832	1.68484	4.25229	3.33974	0.00154552	0.0613258	-1.18591
chrX.108515938.108516897	1.62102	4.26848	3.33878	0.00154991	0.0613258	-1.19414
chr15.75903455.75904880	1.32097	5.54702	3.33874	0.00155012	0.0613258	-1.33966
chr11.121389336.121390264	-3.62956	3.19912	-3.33765	0.00155512	0.0614027	-1.31146
chr1.225940873.225942068	-3.61449	3.63708	-3.33604	0.00156257	0.0615761	-1.31306
chr2.218395667.218402575	-0.911159	7.39278	-3.33432	0.00157052	0.0617687	-1.71665
chr10.4867376.4868357	1.4033	4.09709	3.32793	0.00160054	0.0628265	-1.29494
chr1.205293489.205295530	1.33409	5.07514	3.32722	0.00160391	0.0628365	-1.38343
chr19.1248062.1255582	-0.709075	7.9745	-3.32357	0.00162131	0.0633949	-1.85124
chr5.57834763.57835979	1.11626	5.56052	3.32033	0.00163694	0.0636335	-1.45029
chr1.8121073.8122178	1.63377	4.1349	3.3203	0.00163711	0.0636335	-1.26688
chr17.61314101.61315468	1.53963	4.25099	3.32029	0.00163716	0.0636335	-1.27137
chr9.94870391.94874802	0.879053	6.44167	3.31939	0.00164152	0.0636335	-1.61276
chr12.92538733.92539745	2.3142	3.37016	3.31747	0.00165083	0.0636335	-1.20768
chr2.211930825.211931906	4.10815	2.21115	3.31707	0.00165279	0.0636335	-1.46798
chr10.72319725.72321583	1.21704	4.96057	3.31691	0.00165356	0.0636335	-1.44084
chr13.94344007.94344869	2.01907	3.88468	3.31622	0.00165694	0.0636335	-1.21034
chr9.110015283.110016932	2.55359	3.91009	3.31617	0.00165721	0.0636335	-1.21205
chr5.168409166.168410612	2.37625	4.151	3.3157	0.00165951	0.0636335	-1.21118
chrX.9865814.9867451	1.54847	4.17448	3.31515	0.00166217	0.0636335	-1.324
chr3.31077047.31078084	2.71456	3.48335	3.31252	0.00167516	0.0640089	-1.26298
chr20.62529478.62531208	-1.89217	4.55683	-3.31121	0.00168163	0.0640858	-1.24866
chr2.20577850.20580472	0.960203	6.20952	3.31083	0.00168354	0.0640858	-1.61051
chr1.162663185.162664079	1.27499	4.72813	3.30849	0.00169521	0.0642639	-1.39403
chr10.117216784.117217624	2.24593	3.38891	3.30733	0.00170104	0.0642639	-1.23211
chr5.168226256.168228238	1.67991	4.52975	3.30708	0.00170227	0.0642639	-1.34653
chr8.17362356.17363437	2.13374	3.87168	3.30639	0.00170573	0.0642639	-1.2344
chr18.5581579.5583437	1.42253	5.04666	3.30538	0.00171084	0.0642639	-1.35072
chr7.33979415.33982164	1.22646	5.13896	3.30529	0.0017113	0.0642639	-1.44511
chr20.32562071.32563036	-2.74653	3.93292	-3.30499	0.00171278	0.0642639	-1.27474
chr12.92759730.92760194	2.5835	3.09462	3.30466	0.00171447	0.0642639	-1.2588
chr2.218356644.218357508	1.87272	3.51791	3.30417	0.00171694	0.0642639	-1.25404
chr5.57493871.57495780	1.13584	5.433	3.30345	0.00172059	0.064281	-1.50158
chrX.40104650.40109956	-1.03674	6.52162	-3.30203	0.00172781	0.0644314	-1.61934
chr16.68936657.68937451	2.37918	2.91567	3.30126	0.00173174	0.0644586	-1.25587
chr3.46692973.46693721	-3.33269	3.19625	-3.30013	0.00173754	0.0645552	-1.4022
chr5.10528162.10529315	1.70393	3.30947	3.29894	0.00174363	0.0646621	-1.28461
chr14.32558774.32560507	1.33651	4.55714	3.29452	0.00176648	0.065389	-1.3941
chr2.29966206.29966802	4.09241	2.26685	3.28964	0.00179202	0.0661482	-1.54011
chr9.32928573.32929170	3.18631	2.58964	3.28935	0.00179356	0.0661482	-1.3753
chr6.76707375.76708408	1.94622	3.74176	3.28759	0.00180288	0.0663703	-1.29038
chrX.69031197.69032764	1.82056	4.25765	3.28589	0.00181192	0.0665814	-1.3642
chrX.2709714.2710922	1.76164	3.67443	3.28482	0.00181763	0.0666695	-1.33399
chr7.106064647.106065631	2.17314	3.80984	3.28113	0.00183741	0.0669279	-1.30715
chr6.26196837.26197631	-3.45526	2.85495	-3.28092	0.00183858	0.0669279	-1.44755
chr11.16790547.16792053	1.6319	4.62323	3.28064	0.0018401	0.0669279	-1.38629
chr7.124245645.124247115	1.85168	4.52369	3.2805	0.00184085	0.0669279	-1.34021
chr12.80777205.80778887	1.60257	4.34978	3.28042	0.00184129	0.0669279	-1.37006
chr3.139299265.139299869	3.14367	3.13718	3.27724	0.00185853	0.067335	-1.38337
chr2.195533797.195534800	1.68188	3.76523	3.27694	0.00186018	0.067335	-1.37914
chr6.26223733.26226126	-1.68889	5.46649	-3.27573	0.00186679	0.067335	-1.37658
chr7.116524426.116527290	0.867958	6.60577	3.27571	0.00186691	0.067335	-1.79827
chr1.64037693.64038816	-3.08932	3.44077	-3.27529	0.00186921	0.067335	-1.45387
chr4.147831694.147832535	2.21435	3.83666	3.27435	0.00187441	0.0673703	-1.31729
chr2.171346914.171348348	1.84898	4.68622	3.2739	0.00187688	0.0673703	-1.34878
chrX.75522956.75523661	-3.15536	2.79223	-3.27305	0.00188153	0.0674169	-1.46432
chr11.45736292.45737248	2.91869	3.23575	3.27118	0.00189189	0.0675563	-1.37235
chr2.149421980.149423097	1.90736	4.03889	3.27114	0.00189213	0.0675563	-1.34485
chr7.55127648.55130351	1.31813	5.5011	3.27051	0.00189561	0.0675609	-1.52394
chr10.86630035.86630615	-3.32716	3.35942	-3.26937	0.00190198	0.0676512	-1.46283
chr4.113467704.113469331	1.1197	5.401	3.26845	0.00190711	0.0676512	-1.58983
chr2.88658593.88659811	1.59431	4.20148	3.26795	0.0019099	0.0676512	-1.38894
chr3.119642141.119644070	1.9605	4.50217	3.26765	0.00191158	0.0676512	-1.35745
chr11.86558520.86560334	1.71157	4.36905	3.26613	0.0019201	0.0677683	-1.39693
chr19.11538304.11540894	-1.16118	5.5462	-3.26565	0.00192281	0.0677683	-1.58289
chr6.71367309.71368444	2.39091	3.57689	3.26527	0.00192499	0.0677683	-1.34158
chr1.207007033.207007977	1.7297	4.30042	3.26382	0.00193319	0.0679382	-1.37635
chr3.13303219.13304192	2.20684	3.26039	3.26195	0.00194377	0.0681912	-1.34424
chr21.34337218.34338315	2.53571	3.29699	3.26009	0.00195438	0.068444	-1.36153
chr2.134136699.134138044	1.34105	4.55115	3.25872	0.00196228	0.0684953	-1.47904
chr2.30664642.30665435	1.33648	4.36966	3.25846	0.00196377	0.0684953	-1.46347
chr5.139654476.139656570	-1.18715	5.87621	-3.25806	0.00196605	0.0684953	-1.61624
chr18.76686805.76688203	3.16451	3.33964	3.25684	0.00197307	0.0686213	-1.43708
chr7.56062399.56062928	3.04209	3.07058	3.25615	0.00197706	0.0686413	-1.45427
chr10.110225778.110227502	-2.19821	4.85291	-3.25532	0.00198188	0.0686903	-1.366
chr3.50600311.50602825	-1.07143	5.68493	-3.25432	0.00198767	0.0687727	-1.67996
chr8.66123470.66125400	1.04345	5.83339	3.24996	0.00201318	0.0694747	-1.67437
chr16.67243823.67245378	1.41821	4.64402	3.24964	0.00201509	0.0694747	-1.50893
chr8.73135049.73136995	1.23996	5.18921	3.24909	0.00201831	0.0694747	-1.58362
chr1.234997043.234998509	1.2435	4.91259	3.24846	0.00202206	0.0694849	-1.57224
chr1.193115616.193116628	1.45573	4.70521	3.24733	0.00202871	0.0695948	-1.49029
chr8.101375994.101376969	1.90299	3.75198	3.24536	0.00204045	0.0698785	-1.39019
chr1.228207234.228210489	-1.24854	5.33105	-3.23897	0.00207886	0.0708575	-1.59187
chr2.139864467.139865773	2.18294	3.4602	3.2389	0.00207931	0.0708575	-1.4011
chr1.11988850.11992480	-1.15006	5.99841	-3.23874	0.00208023	0.0708575	-1.70518
chr16.85459821.85463843	-1.05123	6.21473	-3.23827	0.00208311	0.0708575	-1.77377
chr15.73165268.73166446	2.50111	3.48105	3.23764	0.00208696	0.0708687	-1.41686
chr21.45408217.45412050	-0.932843	6.46161	-3.23672	0.00209254	0.0709385	-1.83247
chr11.114294900.114295796	2.07169	3.58972	3.23582	0.00209807	0.0709502	-1.42993
chr18.35860652.35863564	1.01015	6.37268	3.235	0.00210309	0.0709502	-1.81811
chr15.68271794.68273402	1.43202	4.44509	3.23452	0.00210603	0.0709502	-1.61569
chr11.2314484.2315677	-2.66749	3.58881	-3.23381	0.00211039	0.0709502	-1.44991
chr5.147906288.147907333	1.54709	4.00282	3.23379	0.0021105	0.0709502	-1.46544
chr12.90234096.90235046	3.20058	3.02039	3.23081	0.00212893	0.0714504	-1.59136
chr20.60041586.60042530	2.5624	3.19959	3.23015	0.00213301	0.0714621	-1.42989
chr8.382336.383668	2.87688	3.09097	3.22961	0.00213638	0.0714621	-1.43307
chr1.45891945.45893103	1.39424	4.80242	3.22838	0.00214405	0.0715999	-1.59523
chr3.150215790.150217532	1.25121	5.10744	3.22773	0.00214807	0.0716155	-1.65509
chr15.97503855.97504804	2.75734	2.92144	3.22605	0.00215862	0.071848	-1.47389
chr9.214671.215442	2.19793	3.5497	3.22459	0.0021678	0.0720347	-1.43952
chr7.1465447.1467605	-1.53777	4.80135	-3.22323	0.00217642	0.0721263	-1.52579
chr19.4972467.4973387	1.7086	3.71118	3.22303	0.00217772	0.0721263	-1.5013
chr1.36203320.36204605	-1.71065	4.41528	-3.22017	0.00219586	0.0724851	-1.47403
chr6.80536160.80536806	3.67538	2.23493	3.2197	0.00219887	0.0724851	-1.64295
chr1.67339632.67340669	1.96865	3.93289	3.21948	0.00220031	0.0724851	-1.45266
chr8.95801451.95803332	1.37482	5.26302	3.21907	0.00220295	0.0724851	-1.61165
chr1.115179053.115180239	1.77637	4.53623	3.21744	0.00221337	0.0727089	-1.56385
chr16.19007902.19009046	2.2298	3.84824	3.21573	0.00222443	0.0729532	-1.48774
chr20.35866333.35867469	1.50109	4.46134	3.21053	0.0022583	0.0739436	-1.56807
chr10.79132031.79134569	-1.62834	5.04797	-3.20995	0.00226207	0.0739469	-1.52728
chr17.49797815.49798952	1.68179	3.79949	3.2093	0.00226637	0.0739673	-1.50303
chr5.134647735.134649774	1.14066	5.60397	3.20834	0.00227266	0.0740528	-1.71504
chr9.97167940.97168812	1.95668	3.73406	3.20651	0.00228478	0.0743274	-1.48709
chr14.25006684.25008072	1.52294	4.9719	3.20566	0.00229041	0.0743902	-1.58049
chr4.102665144.102666139	1.54092	4.18779	3.20426	0.00229978	0.0745744	-1.53959
chr22.36359262.36360595	-3.14646	3.97583	-3.20163	0.0023174	0.075025	-1.61106
chr2.195612337.195615780	0.915453	6.10369	3.20041	0.00232559	0.0750777	-1.86821
chr1.109910510.109912631	1.19761	5.25582	3.20028	0.00232649	0.0750777	-1.7558
chr22.30245001.30246817	1.2951	5.11734	3.19943	0.00233221	0.075142	-1.71267
chr19.11094693.11095602	1.90903	3.80059	3.19662	0.00235127	0.075635	-1.50545
chr10.92238070.92241623	-1.40719	5.92127	-3.1952	0.00236097	0.0758259	-1.65345
chr1.187407753.187410010	1.41242	5.20096	3.19387	0.00237006	0.0759968	-1.68547
chr7.40697935.40699083	1.99032	3.65927	3.19311	0.00237532	0.0760442	-1.51569
chr15.37371946.37372944	1.89384	3.83643	3.19251	0.00237942	0.0760547	-1.52086
chr12.104407757.104409138	1.28437	4.80523	3.1907	0.00239191	0.0763327	-1.74383
chr2.218294435.218295612	1.47244	4.21651	3.1898	0.00239814	0.0764104	-1.61716
chr6.111628108.111628865	1.83036	3.37248	3.18839	0.00240796	0.0766021	-1.54755
chr8.127793920.127796759	1.05515	5.96914	3.18725	0.00241595	0.0766594	-1.87943
chr11.12085690.12088549	0.875813	6.22216	3.18698	0.00241784	0.0766594	-1.93453
chr22.46546464.46549995	-0.8602	6.41482	-3.1865	0.00242118	0.0766594	-1.98185
chr6.97957993.97958856	1.63721	3.87793	3.18355	0.0024419	0.0771667	-1.57927
chr16.67964416.67969296	0.763043	7.10403	3.18226	0.00245105	0.0771667	-2.11938
chr6.113632215.113633205	1.68114	4.25447	3.18209	0.00245221	0.0771667	-1.59467
chr7.131188342.131189229	3.9441	3.14595	3.18189	0.00245362	0.0771667	-1.67915
chr11.33721497.33724973	1.01918	6.1524	3.18139	0.00245722	0.0771667	-1.98102
chr2.190746712.190747862	1.87326	4.17934	3.18097	0.0024602	0.0771667	-1.56754
chr20.59063165.59064826	1.13365	5.30801	3.17971	0.00246916	0.0772768	-1.80508
chr1.48006791.48008094	1.44016	4.20825	3.1794	0.00247138	0.0772768	-1.69798
chr10.114647142.114649054	1.33757	4.78741	3.17789	0.00248216	0.0774935	-1.71438
chr12.68807436.68809462	0.895049	6.551	3.17535	0.00250043	0.077943	-1.95989
chr2.229800501.229801417	3.30664	3.01542	3.1725	0.00252113	0.0784667	-1.72581
chr3.119625132.119626588	1.48916	4.06197	3.17146	0.00252868	0.0785804	-1.6922
chr15.36611822.36613188	1.19896	4.63667	3.16977	0.00254104	0.0788428	-1.7964
chr20.31674364.31679766	0.928817	7.08377	3.16798	0.0025542	0.0791292	-2.1326
chrX.13396991.13399746	0.95897	5.9276	3.16737	0.00255866	0.0791456	-1.92263
chr13.33213492.33215028	1.70591	4.14937	3.16627	0.00256678	0.0792748	-1.63479
chr5.107465906.107466753	1.52087	3.56507	3.16533	0.00257377	0.0793159	-1.64917
chr6.151141350.151142267	1.59496	3.9358	3.16503	0.00257598	0.0793159	-1.68197
chr1.23592282.23593890	1.63841	4.3641	3.16311	0.00259032	0.0796354	-1.66728
chr3.140466544.140468309	1.44445	4.56367	3.15989	0.00261446	0.0802551	-1.73032
chr4.107896175.107896789	1.91604	3.93703	3.15637	0.00264104	0.0809478	-1.60861
chr7.30925420.30926762	-3.17289	3.43396	-3.15405	0.0026587	0.081365	-1.71282
chr14.58898306.58899193	2.53246	3.56356	3.15117	0.00268086	0.0819188	-1.62061
chr1.26531019.26531992	1.70489	3.98139	3.1486	0.00270069	0.0823273	-1.66732
chr2.215460538.215461207	3.23568	2.8324	3.14838	0.0027024	0.0823273	-1.70136
chr7.3955650.3956730	2.7819	2.95743	3.14698	0.00271332	0.082535	-1.65827
chr10.93383379.93384232	2.1028	3.46341	3.14491	0.00272949	0.0829015	-1.63098
chr14.105323907.105324969	-2.71295	3.57322	-3.14417	0.00273527	0.0829227	-1.66502
chr3.52448893.52457013	-0.68852	7.64867	-3.14377	0.00273842	0.0829227	-2.29781
chr12.88558811.88560204	1.78071	4.23992	3.14013	0.00276721	0.0836685	-1.68644
chr1.237186415.237188368	1.89954	4.20329	3.13867	0.00277881	0.0838933	-1.68255
chr1.185440694.185442507	1.35265	4.84086	3.13741	0.00278891	0.0839272	-1.81643
chr3.42159899.42160470	2.06351	3.59778	3.13688	0.00279316	0.0839272	-1.65184
chr13.34156977.34157722	2.2742	3.32771	3.13664	0.00279508	0.0839272	-1.65704
chr13.109412300.109413015	-1.56668	4.68525	-3.13645	0.0027966	0.0839272	-1.72321
chr1.180585187.180586340	2.06334	3.79919	3.13471	0.00281054	0.0842199	-1.65607
chr6.2659763.2660514	2.60422	3.89427	3.13262	0.00282743	0.0846002	-1.67537
chrX.68893969.68896378	-1.32538	5.78493	-3.13109	0.00283985	0.0848459	-1.87242
chr19.15248100.15249554	1.3209	4.46863	3.12868	0.00285951	0.0853065	-1.87091
chr19.18519902.18522684	0.897245	6.39703	3.12652	0.00287731	0.0857108	-2.15682
chr11.6362432.6363506	-1.82807	4.77812	-3.12155	0.00291853	0.08681	-1.71782
chr8.41766356.41768107	1.41916	4.68035	3.12053	0.00292703	0.0868181	-1.88031
chr14.85528338.85535085	0.778261	7.43529	3.12048	0.00292742	0.0868181	-2.32704
chr9.92714694.92717244	0.933618	5.45837	3.11747	0.00295272	0.0874396	-2.08491
chr1.24416384.24417861	1.41081	4.2966	3.11576	0.00296721	0.0877397	-1.83281
chr2.39467695.39468868	3.16375	3.3456	3.11318	0.00298917	0.0882181	-1.78086
chr3.177744784.177745803	1.25381	4.50632	3.11283	0.00299215	0.0882181	-1.85121
chr6.134689285.134689921	2.07662	3.35533	3.1123	0.00299664	0.0882214	-1.71079
chr11.37503794.37505851	1.96577	4.19633	3.1117	0.00300182	0.0882449	-1.77712
chr3.48432041.48434450	1.33586	4.93394	3.1108	0.0030095	0.0883416	-1.91746
chr16.13957210.13958189	1.47187	4.09862	3.10843	0.00302998	0.0888131	-1.81221
chr1.150259442.150260339	-3.07627	3.72257	-3.10773	0.00303604	0.0888614	-1.8156
chr7.92048285.92048979	2.49203	2.79676	3.1064	0.00304758	0.0890698	-1.72461
chr12.47768204.47769497	1.54438	4.47262	3.10276	0.00307938	0.0897562	-1.86342
chrX.30795503.30797158	3.25895	3.24305	3.10246	0.00308196	0.0897562	-1.77597
chr11.118241103.118241999	1.8572	3.7162	3.10194	0.00308656	0.0897562	-1.74905
chr3.172685158.172686415	2.74428	2.90456	3.10167	0.00308889	0.0897562	-1.75816
chr7.137590643.137592729	1.18757	5.06702	3.09709	0.00312954	0.090743	-1.9785
chr3.186088213.186089588	1.54639	4.33616	3.09683	0.00313187	0.090743	-1.86043
chrX.123236416.123237694	-3.09424	3.78273	-3.09566	0.00314229	0.0909142	-1.83694
chr6.36839600.36841194	1.41273	4.31283	3.09408	0.00315642	0.0910342	-1.89807
chr10.68434451.68435120	3.15676	2.23394	3.09322	0.0031642	0.0910342	-1.84926
chr17.16285816.16287896	1.13625	5.19178	3.09319	0.00316441	0.0910342	-2.05688
chr7.663322.664685	-2.3823	4.049	-3.09318	0.00316452	0.0910342	-1.751
chr13.97257696.97261071	1.24626	5.60282	3.09226	0.00317279	0.0910717	-2.06419
chr1.72000599.72001374	2.01714	3.86368	3.09203	0.00317487	0.0910717	-1.77329
chr2.179613716.179614379	1.79657	3.87677	3.09122	0.00318223	0.0911531	-1.77898
chr17.950516.952102	-1.54103	4.91249	-3.09063	0.00318757	0.0911762	-1.90158
chr19.16896724.16897698	-2.51589	4.35494	-3.08952	0.00319763	0.0913342	-1.76472
chr8.39037899.39038804	1.71804	4.03402	3.08844	0.0032075	0.0914865	-1.82231
chr14.85436869.85437902	1.78592	3.96618	3.08707	0.00321997	0.0917121	-1.7975
chr17.49259881.49260841	2.13702	3.78668	3.084	0.00324823	0.0923865	-1.7739
chr5.149297255.149298323	-1.26729	5.10287	-3.08087	0.00327722	0.0930795	-1.92092
chr8.11133373.11134211	-3.04543	2.97977	-3.07877	0.00329686	0.0935053	-1.87604
chr22.27726377.27727411	1.32451	4.3416	3.07693	0.00331412	0.0938275	-1.98264
chr17.50110434.50112809	-1.23248	5.52994	-3.07612	0.00332173	0.0938275	-2.08178
chr12.76029866.76033355	0.778411	7.3392	3.0759	0.00332376	0.0938275	-2.44676
chr8.125664116.125664962	1.89627	3.5704	3.07558	0.00332685	0.0938275	-1.81234
chr14.24130465.24132420	-1.64848	4.90748	-3.07319	0.0033494	0.0943312	-1.85887
chr20.32332253.32335193	1.08471	5.92167	3.07182	0.00336245	0.0945667	-2.17428
chr1.200408843.200410347	1.23146	5.29051	3.06957	0.00338395	0.0950386	-2.0018
chr16.10579435.10581287	-1.45756	5.31542	-3.06787	0.00340033	0.0953655	-1.90521
chr20.19756772.19760665	-0.86416	6.81243	-3.06602	0.00341822	0.0956934	-2.30542
chr4.60724125.60725139	1.53267	4.20086	3.06568	0.00342153	0.0956934	-1.9133
chr1.214106074.214108513	-1.13167	5.32267	-3.06486	0.00342943	0.0957815	-2.05454
chr22.34866600.34867396	3.36297	2.70169	3.0635	0.00344267	0.0959279	-1.87882
chr6.42563753.42565304	1.00671	5.43633	3.06334	0.0034442	0.0959279	-2.16523
chr1.18902103.18903207	-1.50915	5.17953	-3.06102	0.0034669	0.0964267	-1.95665
chr8.133596683.133597877	-3.2664	3.62747	-3.05934	0.0034834	0.0966924	-1.91215
chr2.46564369.46565677	-2.31384	4.53491	-3.05907	0.00348605	0.0966924	-1.83094
chr1.53253802.53254491	2.62935	3.05528	3.0559	0.00351743	0.0974285	-1.84103
chr8.41818678.41819666	1.90538	4.00099	3.05292	0.00354724	0.0980777	-1.88719
chr1.6948481.6949728	1.88071	3.76279	3.05258	0.00355061	0.0980777	-1.85738
chr6.35213672.35214865	-3.10878	3.77193	-3.05098	0.00356675	0.0982566	-1.93918
chr12.65741061.65742908	1.39073	5.12699	3.05097	0.00356685	0.0982566	-2.08785
chr5.138870135.138871558	1.71692	4.16792	3.04965	0.00358014	0.0984881	-1.90533
chr1.154961024.154962664	-1.18148	5.72774	-3.04743	0.00360266	0.0989493	-2.0913
chr6.168087532.168089279	-1.53797	4.27227	-3.04703	0.00360673	0.0989493	-1.92863
chr9.86945444.86948186	1.0265	5.56004	3.04638	0.00361337	0.0989964	-2.17925
chr14.77795502.77796592	1.73452	3.03077	3.03989	0.0036801	0.100592	-1.91789
chr12.54352265.54353980	-2.98094	3.94277	-3.03974	0.00368161	0.100592	-1.93726
chr1.42940575.42943665	0.89364	6.05575	3.03769	0.00370292	0.101036	-2.30825
chr1.111559716.111560560	1.57561	4.06598	3.03722	0.00370789	0.101036	-1.98144
chr11.106012452.106013500	1.50821	4.54393	3.03601	0.00372056	0.101232	-2.01768
chr9.137673616.137675257	-2.27549	3.83581	-3.03521	0.0037289	0.101232	-1.88567
chr22.27112555.27113967	1.61845	4.23105	3.03509	0.00373016	0.101232	-2.01113
chr16.11795980.11798689	0.980201	6.09817	3.03428	0.00373869	0.101327	-2.27201
chr2.105403555.105405555	1.382	4.92	3.03356	0.00374626	0.10135	-2.06703
chr2.47033162.47036982	0.803985	6.46302	3.03324	0.00374962	0.10135	-2.41876
chr15.99211909.99213372	1.14001	5.14222	3.03238	0.00375871	0.10146	-2.14019
chr1.210439022.210439674	3.62301	2.29982	3.03127	0.0037705	0.101627	-2.02293
chr13.42695720.42696964	2.26673	3.704	3.03047	0.00377895	0.101627	-1.89862
chr5.140556714.140558156	1.14077	4.96288	3.03037	0.00378005	0.101627	-2.14471
chr5.173291611.173292927	1.39255	4.61743	3.02928	0.00379165	0.10177	-2.05048
chr7.136036642.136037917	1.4058	4.3516	3.02893	0.00379545	0.10177	-2.05347
chr9.113578401.113582433	-1.48914	5.64296	-3.02836	0.00380145	0.101795	-2.0661
chr9.70418200.70421697	-0.888984	7.15856	-3.02788	0.00380665	0.101799	-2.43081
chr9.76818277.76818859	2.32115	3.63342	3.02667	0.00381957	0.10197	-1.90454
chr12.108690840.108693011	-1.03286	6.06457	-3.02631	0.00382352	0.10197	-2.27735
chr1.218674034.218674751	1.6793	4.13393	3.02525	0.0038349	0.10197	-1.96846
chr6.43096077.43097727	1.17658	4.77141	3.02518	0.00383565	0.10197	-2.14704
chr13.95267527.95268381	1.77463	3.55555	3.02482	0.00383955	0.10197	-1.92876
chr18.55790234.55791014	2.42803	3.43932	3.02446	0.00384345	0.10197	-1.91924
chr3.32569720.32571985	-1.07198	6.2458	-3.02331	0.00385588	0.102166	-2.16732
chr15.82802895.82806851	-1.12882	5.75834	-3.02145	0.00387611	0.102567	-2.19396
chr7.66859659.66860767	1.18232	4.62061	3.01861	0.00390713	0.103127	-2.16898
chr7.150960450.150966406	-0.658797	7.28846	-3.01857	0.00390752	0.103127	-2.63042
chr6.10693665.10695341	0.964244	5.78283	3.01705	0.00392428	0.103334	-2.30793
chr2.15169473.15170335	1.63827	3.98369	3.01648	0.00393054	0.103334	-2.00059
chr1.85061956.85063323	1.4294	4.61239	3.01646	0.00393076	0.103334	-2.04333
chr2.47075552.47077798	1.0011	5.73122	3.015	0.00394692	0.103461	-2.32264
chr3.182979219.182981205	1.07874	5.26461	3.01488	0.00394817	0.103461	-2.19128
chr17.21369419.21371452	-1.43226	4.84438	-3.01463	0.00395102	0.103461	-2.04397
chr10.44973795.44976529	-1.1496	5.58192	-3.01239	0.00397591	0.103978	-2.17625
chr5.164335893.164336386	3.38644	2.67021	3.01028	0.00399948	0.104325	-2.09957
chr1.3327810.3328958	-3.15317	3.2228	-3.01027	0.00399954	0.104325	-2.01318
chr11.94693844.94694921	2.6154	3.05369	3.0093	0.00401049	0.104475	-1.95158
chr13.94345086.94345893	2.00383	3.65316	3.00822	0.00402268	0.104583	-1.96371
chr12.26723783.26724492	2.4343	2.93498	3.00801	0.00402503	0.104583	-1.96748
chr20.35317955.35320980	1.07572	5.64509	3.00682	0.00403841	0.104796	-2.32744
chr15.63596491.63598320	-1.83986	4.65564	-3.00515	0.0040574	0.104985	-1.97393
chr17.12673783.12674320	2.3714	3.17629	3.00454	0.00406436	0.104985	-1.96059
chr11.69419857.69421367	1.14431	4.88534	3.00453	0.00406439	0.104985	-2.28419
chr1.115036569.115038451	1.05157	5.85327	3.00402	0.00407026	0.104985	-2.32024
chr9.73132090.73132578	2.40079	3.00881	3.00389	0.00407176	0.104985	-1.95681
chr5.173453182.173456299	0.992179	5.91117	3.00313	0.0040804	0.105073	-2.36125
chr12.69608411.69611459	-1.08395	5.9764	-3.0021	0.00409222	0.105243	-2.30461
chr3.112085770.112088098	1.16757	5.43201	3.00064	0.00410889	0.105498	-2.22255
chr7.130409238.130410169	1.74362	3.55518	3.00032	0.00411264	0.105498	-1.99188
chr18.44637615.44638377	2.30927	2.86732	2.9972	0.00414865	0.106138	-1.97259
chr6.17863889.17865144	1.96798	3.58728	2.99688	0.00415239	0.106138	-1.98791
chr3.156614524.156616209	1.52998	4.73129	2.99679	0.0041534	0.106138	-2.0736
chr5.16455761.16456855	1.75284	3.94969	2.9948	0.00417656	0.106473	-2.05293
chr1.237199136.237199701	1.8935	3.38397	2.99438	0.00418147	0.106473	-1.98722
chr6.26215539.26218007	-1.6168	5.02521	-2.99431	0.00418235	0.106473	-2.07124
chr16.75236910.75240264	-0.949053	6.0648	-2.99267	0.00420147	0.106825	-2.41481
chr14.76958405.76962738	0.772317	6.65382	2.99187	0.00421093	0.10693	-2.59314
chr12.68041520.68043111	1.10686	5.41538	2.99022	0.00423034	0.107156	-2.29373
chr3.116005328.116005845	1.93989	3.653	2.99021	0.00423049	0.107156	-2.00006
chr15.47570657.47571442	-3.11963	3.1963	-2.98976	0.00423584	0.107157	-2.06506
chr8.134777971.134778886	1.57015	4.09928	2.9891	0.00424365	0.10722	-2.08268
chr1.117821243.117822405	1.27282	4.6305	2.98848	0.00425102	0.107272	-2.19804
chr3.46892061.46893715	-1.51701	4.59188	-2.98765	0.00426086	0.107385	-2.12188
chr5.170745250.170748387	-1.24843	5.43652	-2.98704	0.00426809	0.107417	-2.23312
chr9.118529279.118529841	2.15387	3.03874	2.98665	0.00427277	0.107417	-1.99555
chr3.3126395.3127782	1.58877	4.73919	2.98604	0.00428005	0.107466	-2.13009
chr19.44625926.44626566	1.8304	3.52695	2.98482	0.00429458	0.10757	-2.01844
chr7.2757705.2758637	1.47178	4.27338	2.9848	0.00429488	0.10757	-2.11364
chr18.2302443.2303609	1.84145	3.91075	2.98373	0.00430769	0.107756	-2.01973
chrX.69059857.69061262	-1.71626	3.81571	-2.98219	0.00432629	0.10797	-2.0494
chr19.18203454.18205842	-1.04524	5.86159	-2.98186	0.00433017	0.10797	-2.30912
chr1.44673638.44674979	-1.12436	5.73751	-2.98093	0.00434152	0.10797	-2.25579
chr6.77340438.77341934	-1.83864	5.44832	-2.98057	0.00434586	0.10797	-2.04669
chr15.66762890.66764233	-2.0228	4.95051	-2.98047	0.00434709	0.10797	-2.02718
chr4.78560418.78561107	1.90631	3.1319	2.98036	0.0043484	0.10797	-2.03299
chrX.30283596.30284320	2.00576	3.77741	2.97812	0.00437566	0.108513	-2.01633
chr16.67959207.67960290	1.46319	4.2292	2.97741	0.00438427	0.108593	-2.13009
chr10.100006150.100006868	1.77139	3.4854	2.9769	0.00439048	0.108613	-2.04543
chr8.118443691.118444670	1.24592	4.18068	2.97594	0.00440225	0.108771	-2.17992
chr1.75672339.75673231	2.30173	3.11158	2.97423	0.00442331	0.108848	-2.03155
chr7.99438422.99440332	1.03857	5.15277	2.97419	0.00442376	0.108848	-2.35127
chr2.26691269.26693951	-1.8803	4.77743	-2.97411	0.00442474	0.108848	-2.0733
chr11.123740533.123742083	1.05532	5.25694	2.97363	0.00443062	0.108848	-2.34344
chr1.117146858.117147364	2.29426	2.90383	2.97349	0.00443241	0.108848	-2.02593
chr1.208207329.208208252	1.75709	4.13135	2.97103	0.00446286	0.109012	-2.07693
chr4.165383904.165384820	2.09192	3.82143	2.97086	0.00446497	0.109012	-2.03281
chr3.134427076.134428003	1.43263	3.8064	2.97067	0.00446737	0.109012	-2.15938
chr1.86788252.86789240	1.71162	3.31617	2.97019	0.00447322	0.109012	-2.07358
chr3.43758569.43760327	1.05066	5.49728	2.97011	0.00447429	0.109012	-2.37065
chr13.64723637.64724136	1.50455	4.50878	2.96999	0.00447576	0.109012	-2.13599
chr1.67684393.67688175	0.690789	7.48347	2.96989	0.00447697	0.109012	-2.72624
chr9.136353796.136354989	-1.80843	4.1238	-2.96725	0.00451007	0.109456	-2.05486
chr1.234925578.234926422	1.38938	4.01927	2.96723	0.00451024	0.109456	-2.13178
chr6.139568216.139570058	2.21078	3.59301	2.96687	0.00451479	0.109456	-2.05611
chr19.55640184.55644757	-0.90635	6.55334	-2.96635	0.00452129	0.109456	-2.47922
chr18.24212833.24213559	2.60746	3.58884	2.96626	0.0045224	0.109456	-2.04295
chr2.120735721.120738021	0.991814	5.29773	2.9655	0.00453198	0.109546	-2.39492
chr16.67993433.67993918	2.33948	2.96999	2.96511	0.00453698	0.109546	-2.0441
chr20.32742512.32744093	0.994908	5.23845	2.963	0.00456365	0.109843	-2.36741
chr18.420975.422198	2.00138	3.98099	2.96249	0.0045701	0.109843	-2.06264
chr19.47225840.47233018	0.64899	7.88128	2.96247	0.00457032	0.109843	-2.85376
chr12.54389352.54391511	1.22259	4.78171	2.962	0.00457634	0.109843	-2.27104
chr8.80581201.80582026	3.91468	2.40677	2.9619	0.00457751	0.109843	-2.22044
chr1.17568725.17570496	0.97348	5.68884	2.96124	0.004586	0.109843	-2.43689
chr6.42136486.42137671	1.21756	4.80376	2.96091	0.00459013	0.109843	-2.28898
chr3.126607079.126607910	1.42714	4.11058	2.96069	0.00459292	0.109843	-2.16887
chr2.200405446.200407373	1.12037	5.32591	2.95846	0.00462147	0.109847	-2.36744
chr4.184695137.184696532	1.82932	4.15927	2.95838	0.00462247	0.109847	-2.10292
chr13.33494537.33495458	2.00003	3.54533	2.95779	0.00463011	0.109847	-2.06966
chr14.59277922.59278814	1.67152	4.03736	2.95764	0.00463198	0.109847	-2.09403
chr5.151155887.151158774	-1.12293	5.94316	-2.95757	0.00463299	0.109847	-2.31954
chr2.65069654.65071036	1.5011	4.24173	2.95746	0.00463432	0.109847	-2.17113
chr2.61179827.61181064	1.18671	4.77156	2.95739	0.0046352	0.109847	-2.29942
chr17.18999908.19001395	1.27832	4.31302	2.95728	0.00463673	0.109847	-2.23759
chr9.68417789.68419032	-2.98294	3.66471	-2.95668	0.00464438	0.109856	-2.12471
chr7.76291080.76292347	1.21618	4.66639	2.95614	0.00465139	0.109856	-2.29938
chr17.40091404.40092393	-3.06891	3.68095	-2.95558	0.00465865	0.109856	-2.12896
chr5.170306026.170306831	1.5474	3.69855	2.95555	0.00465893	0.109856	-2.15331
chr16.58029512.58030757	-2.97037	3.81287	-2.95461	0.00467117	0.10987	-2.12841
chr16.79598587.79601896	0.971532	5.55944	2.95428	0.00467538	0.10987	-2.4283
chr1.63794764.63796088	-2.65975	4.0192	-2.95424	0.00467588	0.10987	-2.10668
chr20.53828553.53830439	1.32467	5.00289	2.95306	0.00469131	0.110104	-2.25155
chr7.130009972.130010954	1.69875	3.63339	2.95086	0.00472002	0.110473	-2.10603
chr15.37105948.37111445	-1.03612	6.5029	-2.95047	0.00472512	0.110473	-2.50885
chr7.46461404.46461964	2.22864	2.63657	2.95033	0.0047269	0.110473	-2.07845
chr10.25068065.25068948	2.54189	3.41998	2.95017	0.00472898	0.110473	-2.08294
chr1.47796096.47797245	2.38917	3.43255	2.94942	0.00473882	0.110574	-2.08366
chr1.226979319.226980399	-1.70085	4.19536	-2.94867	0.00474869	0.110676	-2.10428
chr16.89149695.89150900	1.28887	4.13079	2.9473	0.00476671	0.110968	-2.28236
chr5.40410240.40411716	2.27096	3.67307	2.94634	0.0047795	0.111137	-2.08785
chr18.9877038.9877829	2.05921	3.1594	2.9456	0.00478927	0.111138	-2.09133
chr18.9116827.9117640	3.03897	3.50403	2.9455	0.00479058	0.111138	-2.15035
chr15.43893302.43894655	-1.71644	4.38899	-2.94401	0.00481044	0.11147	-2.12253
chr1.182962619.182963218	2.2295	3.66083	2.94268	0.00482817	0.11164	-2.09703
chr2.88041754.88043549	1.29491	4.55482	2.94263	0.00482883	0.11164	-2.25015
chr16.66923026.66928997	-0.878663	6.57896	-2.94171	0.00484117	0.111797	-2.61831
chr8.22177660.22179622	-1.341	4.53906	-2.94114	0.00484876	0.111844	-2.25628
chr4.80265943.80267057	2.18493	3.96879	2.9402	0.00486133	0.112005	-2.1041
chr15.67104990.67108150	0.887729	6.01254	2.93793	0.00489204	0.112481	-2.51516
chr3.196792612.196793943	1.54622	4.11371	2.93785	0.00489314	0.112481	-2.20725
chr15.49154952.49156413	1.12271	5.3911	2.93678	0.00490759	0.112684	-2.39189
chr16.57479425.57481016	-2.03503	4.75002	-2.93618	0.00491569	0.112695	-2.11991
chr18.33558325.33559268	1.4244	4.67387	2.93535	0.00492697	0.112695	-2.25844
chr17.50532659.50534577	-1.7854	4.52329	-2.93527	0.00492805	0.112695	-2.13685
chr17.49865520.49866041	-2.98301	3.07398	-2.9351	0.00493046	0.112695	-2.17348
chr14.104084346.104086037	-2.0209	4.03395	-2.93322	0.00495613	0.113154	-2.12712
chr5.126676308.126678000	1.52627	4.24306	2.93194	0.00497362	0.113425	-2.21589
chr12.6612790.6614492	-1.79216	4.68601	-2.93153	0.00497927	0.113425	-2.1773
chr3.33299677.33300576	1.70441	3.59516	2.93102	0.00498624	0.113455	-2.17422
chr17.28282332.28283859	1.29409	5.00918	2.93029	0.00499634	0.113486	-2.3631
chr7.105830048.105831159	1.64092	3.64242	2.93011	0.00499885	0.113486	-2.2112
chr20.821098.821870	-2.8949	2.69518	-2.92873	0.00501786	0.113789	-2.18734
chr5.138953114.138954135	-2.90848	4.04073	-2.92633	0.00505123	0.114279	-2.18555
chr3.88996571.88997879	1.68513	3.93815	2.92569	0.00506021	0.114279	-2.20228
chr4.151408537.151409332	1.5039	4.17652	2.9255	0.00506283	0.114279	-2.22356
chr5.78359819.78361481	0.959904	5.54008	2.92521	0.00506684	0.114279	-2.50722
chr8.140237806.140238919	1.3783	3.88578	2.92514	0.00506783	0.114279	-2.28362
chr4.69649380.69650207	2.48724	2.40357	2.92445	0.00507754	0.114292	-2.13508
chr9.129596667.129598172	1.2785	4.68171	2.92382	0.00508641	0.114292	-2.33704
chr5.126883994.126884910	1.70785	3.82239	2.92365	0.00508881	0.114292	-2.24936
chr14.100476212.100476994	2.06266	3.14704	2.92348	0.00509112	0.114292	-2.14734
chr14.68685035.68686327	1.63628	4.08012	2.92219	0.00510927	0.114393	-2.21664
chr15.52558110.52559020	1.89083	3.23448	2.92209	0.00511066	0.114393	-2.1614
chr5.134465367.134467173	-1.48384	5.1459	-2.92195	0.00511267	0.114393	-2.24619
chr19.9791611.9793217	-1.61755	4.84067	-2.92106	0.00512519	0.114482	-2.19952
chr16.62033373.62036617	0.991066	5.54592	2.92086	0.005128	0.114482	-2.50326
chr10.76428297.76429099	1.73764	3.97762	2.9191	0.00515297	0.114889	-2.18137
chr2.218291418.218292575	1.62774	3.65568	2.91877	0.00515764	0.114889	-2.20604
chr19.44587946.44589196	1.66893	4.09755	2.91803	0.00516812	0.114995	-2.20993
chr11.5689616.5691289	1.64058	3.95752	2.91719	0.00518008	0.115134	-2.20975
chr11.61293529.61295437	1.37138	4.51431	2.91477	0.00521484	0.115559	-2.3304
chr2.88076885.88078175	-1.67439	4.52559	-2.91461	0.00521701	0.115559	-2.19456
chr1.111747962.111749723	-1.90125	4.14137	-2.9143	0.00522151	0.115559	-2.17502
chr19.36114530.36115999	-1.60542	4.8347	-2.91346	0.00523367	0.115559	-2.2329
chr8.11724610.11727967	0.985324	5.65085	2.91297	0.00524072	0.115559	-2.52232
chr20.1266116.1266850	-3.08056	3.36402	-2.91295	0.00524092	0.115559	-2.21737
chr9.38141514.38142574	2.7921	3.51811	2.91284	0.00524249	0.115559	-2.18216
chr3.32817019.32818457	1.66143	4.05072	2.91266	0.00524511	0.115559	-2.23423
chr8.126579640.126581158	0.921761	5.53374	2.91158	0.00526072	0.115776	-2.57005
chr6.43328090.43329010	1.79284	3.94738	2.91045	0.00527707	0.11596	-2.19539
chrX.46545139.46546888	1.3908	4.94474	2.91021	0.00528057	0.11596	-2.35647
chr14.100775283.100776843	-1.78546	4.42158	-2.90946	0.00529157	0.116033	-2.27294
chr12.5242824.5245038	-1.93842	4.68558	-2.90896	0.00529876	0.116033	-2.21224
chr2.37827575.37828552	1.08321	5.14205	2.9088	0.00530118	0.116033	-2.51179
chr17.41519212.41520054	1.68243	3.49426	2.9073	0.00532305	0.116368	-2.24648
chr8.140999889.141002342	0.878907	6.13643	2.90696	0.00532808	0.116368	-2.63265
chr1.29282779.29283598	-3.1097	3.27645	-2.9059	0.00534357	0.11658	-2.22694
chr11.20057075.20058001	1.7615	3.65723	2.90548	0.00534967	0.116587	-2.2073
chr9.112072927.112073627	1.74153	3.49097	2.9044	0.00536563	0.11665	-2.21717
chr2.228378148.228379667	-2.25126	4.4187	-2.90435	0.0053663	0.11665	-2.17975
chr17.79812861.79814327	-2.77712	3.63184	-2.90395	0.00537222	0.11665	-2.23165
chr1.212284613.212287021	-1.00101	5.92463	-2.90372	0.00537572	0.11665	-2.50179
chr3.62703248.62704045	2.79565	3.00492	2.90313	0.00538439	0.116712	-2.23506
chr16.70691551.70694808	-0.949831	6.11054	-2.90013	0.00542898	0.117552	-2.62387
chr14.32592930.32593996	1.48664	4.3452	2.89708	0.00547458	0.118412	-2.31274
chr4.115453433.115454958	1.25995	4.74495	2.89661	0.00548164	0.118438	-2.40643
chr12.92551384.92554479	1.02866	5.93228	2.89603	0.00549025	0.118496	-2.60499
chr14.50000102.50002194	0.765651	5.99813	2.89442	0.00551459	0.11882	-2.73175
chr17.41494431.41495254	2.12926	3.16655	2.89426	0.00551704	0.11882	-2.20853
chr10.121921107.121921992	1.48894	4.05134	2.89285	0.00553834	0.119151	-2.34514
chr21.26390076.26391359	1.72483	3.71443	2.89243	0.00554485	0.119164	-2.26983
chr6.36666439.36668219	0.967713	5.63536	2.89003	0.00558142	0.119822	-2.63868
chr7.100015201.100016490	1.02573	4.96377	2.88926	0.00559311	0.119945	-2.48785
chr8.95268659.95270491	-1.29395	5.58211	-2.88858	0.00560351	0.12004	-2.42094
chr20.62549148.62556023	-0.64886	7.04637	-2.88817	0.0056098	0.120047	-2.9166
chr7.77536157.77539208	0.820545	6.4441	2.88729	0.00562339	0.12021	-2.75132
chr6.40996245.40997905	1.33864	5.07148	2.88553	0.00565057	0.120663	-2.45168
chr17.59782880.59787804	0.824996	6.84996	2.88425	0.00567046	0.12096	-2.80395
chr5.74639704.74642093	1.00047	5.69758	2.88252	0.00569727	0.121072	-2.6537
chr8.214411.214964	2.21075	2.68475	2.88247	0.00569807	0.121072	-2.24353
chr17.80891283.80892692	1.20109	4.41506	2.88235	0.00570002	0.121072	-2.48473
chr19.574426.576204	-1.64978	4.7029	-2.88223	0.00570178	0.121072	-2.27269
chr6.45835707.45837321	1.13347	4.8503	2.88194	0.0057063	0.121072	-2.45609
chr6.41705389.41707568	-1.20555	5.19327	-2.88159	0.00571181	0.121072	-2.43697
chrX.37871694.37872803	1.78724	4.04163	2.87904	0.00575183	0.121792	-2.33985
chr13.43878616.43880626	1.14854	5.346	2.87838	0.00576221	0.121804	-2.48612
chr5.149561095.149564112	0.840361	5.85072	2.8782	0.00576492	0.121804	-2.70313
chr6.37017615.37018736	1.46959	4.40204	2.87782	0.00577101	0.121804	-2.39575
chr9.94995230.94996841	-1.43085	4.87176	-2.87706	0.00578296	0.121804	-2.3785
chr19.3762606.3763087	-2.7702	3.88782	-2.87663	0.00578979	0.121804	-2.28686
chr9.37953321.37954842	1.46151	4.41334	2.87644	0.00579279	0.121804	-2.37654
chr15.95559610.95560308	3.37281	2.46616	2.87602	0.0057995	0.121804	-2.33844
chr4.139665224.139667524	-1.07486	5.89272	-2.87559	0.00580622	0.121804	-2.57973
chr5.90096076.90097421	1.23515	5.15001	2.87539	0.0058094	0.121804	-2.52396
chr8.100262091.100263033	1.99454	3.51319	2.87517	0.00581287	0.121804	-2.26088
chr9.97703414.97704748	1.51621	3.87177	2.87447	0.00582401	0.121911	-2.31953
chr20.31695810.31700064	0.932051	6.19105	2.87117	0.00587675	0.122887	-2.74722
chrX.30798388.30799479	2.97352	2.96458	2.86886	0.00591384	0.123534	-2.30657
chr12.49622608.49623942	-2.22265	4.54929	-2.86831	0.00592282	0.123594	-2.26028
chr14.105448256.105449752	-2.37945	3.98866	-2.86782	0.00593073	0.123631	-2.26081
chr15.35713431.35714218	2.33685	3.21429	2.86551	0.00596824	0.124284	-2.26649
chr8.104199255.104200142	3.24567	2.72072	2.86506	0.00597545	0.124305	-2.34585
chr2.61959801.61960494	1.85183	3.26008	2.86452	0.00598437	0.124362	-2.29986
chr12.108828346.108829408	1.40957	4.45474	2.86389	0.00599461	0.124447	-2.39847
chr15.43912942.43914533	1.22244	4.74229	2.86077	0.0060457	0.125362	-2.53083
chr19.41430793.41433900	-0.871443	5.83246	-2.86044	0.00605114	0.125362	-2.69829
chr6.149336053.149336881	1.65184	4.19812	2.85805	0.00609063	0.125935	-2.34889
chr7.158818221.158819560	1.07439	5.54256	2.85801	0.00609129	0.125935	-2.62184
chr15.68990497.68992635	0.952528	5.7394	2.85749	0.00610002	0.125986	-2.66895
chr12.2051886.2055391	0.94792	5.50291	2.857	0.00610815	0.126024	-2.69132
chrX.3814358.3816311	-1.74057	4.70529	-2.85606	0.00612376	0.126217	-2.35024
chr4.186132611.186133152	1.59255	3.09569	2.85503	0.00614089	0.126321	-2.3542
chr9.136798991.136801395	-1.12426	5.3038	-2.855	0.00614142	0.126321	-2.53827
chr7.122764240.122765469	1.40473	3.75979	2.85443	0.00615099	0.126321	-2.38428
chr18.63774766.63775726	2.2719	3.75785	2.85412	0.00615613	0.126321	-2.29082
chr18.29154261.29155254	1.67176	3.8168	2.85388	0.00616017	0.126321	-2.32736
chr5.72226860.72227448	1.58203	3.60856	2.85347	0.00616705	0.126334	-2.33882
chr1.16172923.16174201	1.30392	4.54862	2.85231	0.0061866	0.126605	-2.4718
chr6.45959992.45960935	-2.86009	3.35273	-2.85156	0.00619919	0.126734	-2.34525
chr3.46696014.46697479	-1.37777	4.67932	-2.84981	0.00622873	0.127209	-2.46107
chr14.90871068.90872403	2.33484	2.99277	2.84878	0.00624625	0.127412	-2.3018
chr17.50948981.50951266	0.860151	5.75903	2.84813	0.00625722	0.127412	-2.76147
chr1.185439159.185440643	1.14905	5.05624	2.8481	0.00625768	0.127412	-2.56338
chr14.50955393.50956066	1.62232	3.64647	2.84712	0.00627435	0.127588	-2.36085
chr5.142543885.142546214	1.25164	4.88173	2.84685	0.00627895	0.127588	-2.55239
chr16.25553642.25554566	2.13213	3.6286	2.84565	0.0062995	0.127848	-2.33746
chr19.12293633.12295542	-1.27466	5.51855	-2.84536	0.00630448	0.127848	-2.4732
chr7.116948418.116950168	-1.24009	5.22704	-2.8439	0.00632944	0.128225	-2.48688
chr9.122125252.122126718	0.966	5.24443	2.84247	0.00635417	0.128264	-2.70058
chrX.108120786.108124246	0.957363	6.30872	2.84235	0.00635622	0.128264	-2.83187
chr2.54618904.54621046	1.56139	4.23684	2.84183	0.00636515	0.128264	-2.41058
chr18.10015031.10016738	1.30251	4.79465	2.8413	0.00637432	0.128264	-2.59179
chr2.174003696.174004624	1.39376	3.838	2.84129	0.00637448	0.128264	-2.43742
chr5.157045845.157046577	1.37175	4.04049	2.84128	0.0063746	0.128264	-2.45274
chr6.54204745.54205617	3.13877	3.06103	2.84121	0.00637593	0.128264	-2.37474
chr9.112012030.112013257	1.55307	4.00328	2.84011	0.00639496	0.128407	-2.39288
chr1.236688392.236691210	-1.10114	5.92315	-2.84006	0.00639581	0.128407	-2.73389
chr10.29574362.29575417	2.18475	3.40752	2.83962	0.00640336	0.128431	-2.32433
chr17.59845606.59847377	1.29304	4.58793	2.83898	0.00641464	0.128455	-2.55151
chr3.185655577.185657105	1.4054	4.33246	2.83882	0.00641732	0.128455	-2.47552
chr10.99966200.99966838	2.40772	3.07827	2.83814	0.00642925	0.128547	-2.32729
chr11.2301903.2305899	-0.985162	6.01438	-2.83644	0.00645881	0.128547	-2.75205
chr9.82020988.82021796	1.71172	4.13194	2.8364	0.00645964	0.128547	-2.4124
chr1.81874256.81875266	2.739	3.01151	2.83629	0.00646152	0.128547	-2.34121
chr5.53490603.53491373	2.52328	3.19426	2.83626	0.00646202	0.128547	-2.33793
chr12.79546983.79548205	1.18407	4.81911	2.83608	0.00646514	0.128547	-2.56495
chr12.48118717.48120209	-1.62542	4.94991	-2.836	0.00646661	0.128547	-2.39679
chrX.31223694.31224309	2.61627	3.37829	2.83557	0.00647409	0.128569	-2.35192
chr7.47501021.47502359	1.25905	4.2325	2.83402	0.0065013	0.128982	-2.53988
chr16.57318072.57318884	-2.63305	3.4683	-2.83297	0.00651983	0.129206	-2.35815
chr3.108471990.108472768	1.83095	3.85234	2.83259	0.00652663	0.129206	-2.37366
chr6.123091085.123091702	2.02851	2.95585	2.83199	0.00653729	0.129206	-2.35994
chr16.58032156.58033573	-1.22283	4.99704	-2.83193	0.00653827	0.129206	-2.56225
chr10.60611163.60612375	1.32428	4.68098	2.83082	0.00655797	0.12936	-2.48861
chr18.27651769.27653241	-3.18917	4.43241	-2.83077	0.00655889	0.12936	-2.37855
chr2.28583109.28585188	0.989015	5.69271	2.83026	0.00656791	0.129411	-2.74382
chrX.42095918.42096998	2.00713	3.33061	2.82931	0.0065848	0.129567	-2.36563
chr5.54455152.54459096	-0.765477	6.96621	-2.82909	0.00658871	0.129567	-2.93331
chr10.20598544.20599241	1.46178	3.98612	2.82863	0.00659688	0.129601	-2.44609
chr11.123616286.123616990	1.53642	3.7332	2.82752	0.00661683	0.129764	-2.44268
chr22.33823161.33823908	2.19064	3.62609	2.82729	0.00662081	0.129764	-2.38756
chr8.58078938.58079648	1.53819	3.85837	2.82691	0.00662764	0.129764	-2.43048
chr9.136840696.136843102	-1.09598	4.90598	-2.82673	0.00663095	0.129764	-2.5918
chr17.31787971.31789117	1.6618	4.10349	2.82624	0.00663978	0.129811	-2.41062
chr9.109745114.109746711	-1.29365	5.3489	-2.82533	0.00665608	0.129886	-2.57457
chr1.55428515.55430060	1.10353	5.26184	2.82531	0.00665653	0.129886	-2.67697
chr6.26054556.26057204	-1.74268	5.07025	-2.82411	0.0066781	0.130181	-2.39307
chr12.103908659.103909441	-2.78044	3.6414	-2.82318	0.00669495	0.130336	-2.39653
chr11.57637314.57640165	-1.0354	5.85688	-2.82295	0.00669902	0.130336	-2.69211
chr6.53547741.53548507	1.4476	3.86858	2.82189	0.00671828	0.130585	-2.45695
chr5.1836374.1837824	-2.04697	3.93264	-2.82101	0.0067342	0.130768	-2.3685
chr11.19232625.19233466	1.55722	3.81568	2.82047	0.00674407	0.130834	-2.4405
chr13.113410560.113412021	1.34153	4.05285	2.82002	0.00675233	0.130868	-2.56527
chr8.41100272.41101401	1.37798	4.48334	2.81782	0.00679258	0.131521	-2.58239
chr8.143942033.143946881	-0.786493	6.34459	-2.8172	0.00680386	0.131613	-2.9203
chr17.1486772.1492053	-0.757381	6.73611	-2.8162	0.00682237	0.131773	-2.94285
chr12.15936662.15937465	2.2538	2.50038	2.81599	0.00682611	0.131773	-2.37354
chr12.47811689.47814573	-1.06495	5.84374	-2.81541	0.00683682	0.131773	-2.68709
chr6.105373726.105374525	1.70659	3.59674	2.81511	0.00684246	0.131773	-2.41759
chr3.150327834.150328305	2.17975	3.04986	2.81466	0.00685073	0.131773	-2.37512
chr7.151246488.151250572	-0.702207	7.18978	-2.81462	0.00685141	0.131773	-2.98635
chrX.44313915.44315008	-2.1945	4.09007	-2.81404	0.00686212	0.131853	-2.38005
chr17.39674239.39680526	-0.838738	6.8974	-2.81313	0.00687908	0.131942	-3.01712
chr19.5826920.5829578	-1.08091	5.52651	-2.81292	0.0068829	0.131942	-2.68959
chr15.52103387.52103933	2.01277	3.11649	2.81274	0.00688637	0.131942	-2.38276
chr19.13052784.13056177	-0.805008	6.19921	-2.81237	0.00689322	0.131947	-2.91511
chr6.81451381.81452528	1.37667	4.00024	2.81133	0.00691246	0.132043	-2.51333
chr14.77341861.77343249	1.94031	3.22394	2.81112	0.00691641	0.132043	-2.43855
chrX.72045146.72046658	-2.19441	4.05873	-2.81076	0.00692324	0.132043	-2.40009
chr7.150967648.150972865	-0.897381	6.23009	-2.81069	0.00692443	0.132043	-2.92209
chr3.82100117.82101130	1.11526	4.76262	2.80985	0.00694011	0.132217	-2.64149
chr1.233664500.233665549	1.76743	3.86787	2.80726	0.00698872	0.13291	-2.46143
chr16.69726165.69727505	0.980908	5.08669	2.80714	0.00699107	0.13291	-2.76346
chr10.119270972.119272253	1.14957	4.67208	2.80666	0.00700004	0.13291	-2.62248
chr1.224503295.224503922	-2.88198	3.18164	-2.80651	0.00700289	0.13291	-2.43089
chr17.2180995.2183503	-1.05149	5.41196	-2.80492	0.00703292	0.133149	-2.71879
chr15.67165871.67167123	2.12863	3.51032	2.80451	0.00704065	0.133149	-2.39727
chr2.39743276.39743814	2.49118	3.484	2.80414	0.00704773	0.133149	-2.39814
chr6.147156594.147157363	2.23448	3.17668	2.80411	0.00704831	0.133149	-2.39902
chr4.69773057.69774708	-3.46826	4.24671	-2.80386	0.00705299	0.133149	-2.41829
chr13.29384572.29385279	-3.02237	3.20846	-2.80375	0.0070552	0.133149	-2.43519
chr5.80075818.80077582	1.30859	4.5608	2.80269	0.00707536	0.133405	-2.65971
chr9.98480694.98481474	2.76656	2.24755	2.79693	0.00718575	0.135195	-2.45586
chr13.73337082.73338025	2.12615	3.5541	2.79637	0.00719664	0.135195	-2.42182
chr1.225657245.225658352	1.41396	3.93996	2.79534	0.00721663	0.135195	-2.52641
chr1.176514870.176515830	1.85769	3.74517	2.795	0.00722317	0.135195	-2.46237
chr17.50638640.50639914	1.29579	4.68563	2.795	0.00722323	0.135195	-2.62675
chr9.94919201.94922960	0.826392	6.08187	2.79488	0.00722547	0.135195	-2.93775
chr15.36792587.36793654	-2.77143	3.6737	-2.79476	0.00722781	0.135195	-2.4527
chr1.75521169.75522987	1.10003	5.01918	2.79475	0.00722795	0.135195	-2.66123
chr1.234604536.234614096	0.601973	8.26732	2.79426	0.00723748	0.135195	-3.33107
chr1.112997372.112999284	-1.38621	5.07346	-2.79382	0.00724617	0.135195	-2.60967
chrX.21153071.21154283	1.17852	4.96446	2.79369	0.00724862	0.135195	-2.6868
chr17.78271636.78273164	1.38185	4.33269	2.79326	0.00725701	0.135195	-2.59918
chr1.38046297.38048611	1.70914	4.61969	2.79323	0.00725758	0.135195	-2.53448
chr12.92558648.92559316	2.53443	3.10014	2.79282	0.00726557	0.135219	-2.42579
chr1.162690771.162691719	1.71727	3.65936	2.79187	0.00728417	0.13544	-2.4659
chr3.48595326.48600254	0.768438	6.60732	2.79039	0.00731312	0.135853	-3.07316
chr4.122797322.122798979	1.30961	5.08868	2.78965	0.00732766	0.135997	-2.6948
chr3.46876430.46879531	-0.876187	5.97821	-2.78869	0.00734664	0.136166	-2.91101
chr10.71511988.71513865	1.20257	4.29433	2.78803	0.00735966	0.136166	-2.6585
chr20.8073156.8073737	1.53304	3.55305	2.78788	0.00736263	0.136166	-2.52337
chr14.105469823.105477402	-0.598705	7.99546	-2.78759	0.00736836	0.136166	-3.29747
chr14.23426591.23429416	-2.04386	4.48526	-2.78748	0.00737055	0.136166	-2.49395
chr22.28976821.28979400	1.05436	5.21724	2.7865	0.00738982	0.136397	-2.76431
chr19.45814792.45817309	-1.02281	5.6058	-2.78499	0.00741981	0.136714	-2.76707
chr19.3949824.3952583	-1.35386	5.05668	-2.7846	0.00742759	0.136714	-2.68782
chrX.130165282.130166528	-2.08398	5.11329	-2.78458	0.00742806	0.136714	-2.45637
chr2.120453458.120454087	2.0465	2.94147	2.78427	0.00743415	0.136714	-2.45566
chr9.94945456.94946413	1.57134	3.64135	2.78345	0.00745061	0.136891	-2.53142
chr19.50508126.50511869	-0.822762	5.80379	-2.78276	0.00746434	0.137019	-2.91686
chr19.37979430.37980710	1.47636	4.33081	2.78134	0.00749275	0.137326	-2.55781
chr12.124233354.124234306	1.69693	3.77891	2.78045	0.00751071	0.137326	-2.48688
chr13.36918665.36920744	0.935296	5.55141	2.78037	0.00751224	0.137326	-2.85403
chr11.46695057.46698166	-1.24404	5.2803	-2.78025	0.00751482	0.137326	-2.72275
chrX.129931288.129932918	-1.3754	4.79334	-2.78018	0.00751613	0.137326	-2.57023
chr3.83934337.83935089	1.87237	3.39205	2.77989	0.00752201	0.137326	-2.46491
chr5.151615107.151615776	2.21413	3.12769	2.77946	0.00753075	0.137361	-2.45282
chr12.70609367.70610201	2.25757	2.88482	2.77844	0.00755133	0.137565	-2.45516
chr7.115230925.115231444	1.55425	4.09765	2.77823	0.00755559	0.137565	-2.56397
chr3.150742677.150744325	1.22245	4.36242	2.77764	0.00756754	0.137572	-2.674
chr5.89011987.89012761	1.97227	3.0086	2.7772	0.0075764	0.137572	-2.46074
chr6.142376929.142377713	1.53372	3.75818	2.7772	0.00757646	0.137572	-2.53519
chr19.3055141.3056187	1.52599	4.2416	2.77346	0.00765259	0.138829	-2.57685
chr15.71251578.71252768	1.43669	4.11032	2.77309	0.00766024	0.138843	-2.5658
chr2.179460194.179461166	2.12063	2.7522	2.77254	0.0076715	0.138922	-2.46374
chr4.168803368.168804599	1.36791	4.48513	2.77161	0.00769048	0.139019	-2.59694
chr11.61717863.61719176	-2.36677	3.88862	-2.77105	0.00770209	0.139019	-2.47055
chr5.176387710.176389819	-0.856528	5.99263	-2.771	0.00770305	0.139019	-2.87356
chr17.50371314.50373227	1.0419	5.09872	2.77093	0.00770448	0.139019	-2.76741
chr19.46932459.46933287	1.62327	3.6546	2.77037	0.00771619	0.139106	-2.52096
chr19.14375177.14376271	-1.37723	4.39653	-2.76916	0.00774119	0.139388	-2.63748
chr3.159762174.159766335	0.67099	6.90506	2.76894	0.00774573	0.139388	-3.13208
chr17.78979731.78980489	-2.77085	3.17204	-2.76805	0.00776407	0.139563	-2.50541
chr7.123271125.123271949	1.69608	3.86026	2.7678	0.00776931	0.139563	-2.52628
chr6.33589353.33591185	1.13292	4.5396	2.76741	0.00777737	0.139584	-2.79886
chr6.13480025.13481562	1.32538	4.90353	2.76534	0.00782051	0.140159	-2.74861
chr9.128818091.128819392	-2.06794	4.37464	-2.76443	0.00783944	0.140159	-2.4822
chr4.118473994.118474451	1.66379	3.03024	2.76395	0.00784965	0.140159	-2.53428
chr7.98285861.98287802	1.06243	4.87289	2.76302	0.00786904	0.140159	-2.82267
chr10.97595689.97597367	1.09727	4.87245	2.763	0.00786952	0.140159	-2.78456
chr1.3347252.3350255	-0.86837	5.81914	-2.76291	0.00787139	0.140159	-3.01666
chr11.110022373.110023278	2.09978	2.99943	2.76283	0.00787316	0.140159	-2.48467
chr11.20044328.20045698	1.27634	4.25603	2.76247	0.00788062	0.140159	-2.6389
chr11.61752341.61756820	-0.927257	6.43176	-2.76236	0.00788291	0.140159	-3.02447
chr13.33721155.33722627	1.20228	4.80719	2.76209	0.0078887	0.140159	-2.72451
chr5.14663498.14665339	0.927204	5.32729	2.76206	0.0078894	0.140159	-2.89897
chr3.153221675.153222421	1.37982	3.96659	2.76165	0.00789791	0.140159	-2.69199
chr1.16148399.16156958	0.541664	7.91025	2.76155	0.00790001	0.140159	-3.3534
chr6.13302597.13303300	1.83759	3.11218	2.76123	0.00790686	0.140159	-2.52219
chr11.67562354.67564720	0.925633	5.76093	2.76063	0.00791941	0.140164	-2.93205
chr17.57521613.57526273	0.902147	5.94591	2.76055	0.00792108	0.140164	-2.97744
chr21.46128120.46129309	-1.65714	4.11119	-2.75884	0.00795738	0.140523	-2.55427
chr8.79932191.79932969	-2.95417	3.47918	-2.75872	0.00795984	0.140523	-2.52519
chr14.105464691.105469784	-0.88335	6.32704	-2.75861	0.0079623	0.140523	-3.04068
chr18.58869917.58870997	-2.09933	4.30883	-2.75768	0.00798205	0.140634	-2.49561
chr1.209839450.209841158	1.04351	5.12138	2.75753	0.00798515	0.140634	-2.82881
chr5.151237794.151239819	-1.91981	4.54566	-2.75718	0.00799269	0.140634	-2.58951
chr2.201219844.201221094	1.46498	3.76203	2.757	0.00799653	0.140634	-2.58661
chr18.61991224.61993495	1.10441	5.07497	2.7552	0.00803498	0.141075	-2.7766
chr15.90165643.90166445	1.7803	3.32086	2.75517	0.00803562	0.141075	-2.53121
chr18.58554352.58557822	-0.922478	6.1433	-2.75452	0.00804958	0.141197	-2.96659
chr8.28257380.28259573	1.27906	4.85645	2.75243	0.00809439	0.14186	-2.80495
chr10.104336161.104340373	-0.900823	6.59183	-2.75158	0.00811291	0.142061	-2.97768
chr9.105299281.105300009	1.68009	3.74979	2.75082	0.00812919	0.142222	-2.55998
chr18.24076226.24076780	1.47165	3.89978	2.74736	0.00820443	0.143305	-2.65346
chr7.151057414.151063634	-0.650429	7.076	-2.74732	0.00820535	0.143305	-3.1666
chr8.32547860.32549424	1.11149	4.52865	2.74676	0.00821753	0.143341	-2.75528
chr14.77013836.77014787	-1.52493	3.9172	-2.74657	0.00822163	0.143341	-2.59216
chr17.17780519.17785457	-0.803076	6.5234	-2.74593	0.0082358	0.143464	-3.06841
chr12.6550544.6556216	-0.715136	6.68817	-2.74517	0.0082523	0.143508	-3.1492
chr1.168112650.168113427	1.27686	4.35759	2.74462	0.00826439	0.143508	-2.69074
chr5.149632076.149633636	0.980758	5.15542	2.74462	0.00826439	0.143508	-2.87881
chr11.73330678.73331918	-2.9567	3.90006	-2.74451	0.00826686	0.143508	-2.54896
chr17.59828371.59830639	1.01139	5.61107	2.74358	0.00828727	0.143739	-2.95663
chr1.10720008.10721257	-1.47282	4.66064	-2.74292	0.00830182	0.143779	-2.64253
chr9.3508689.3509285	2.06339	3.3681	2.74283	0.00830385	0.143779	-2.52638
chr4.182736168.182736885	2.15025	2.86078	2.74196	0.00832305	0.143963	-2.52778
chr1.228367414.228370515	-1.04736	5.63041	-2.74115	0.00834109	0.143963	-2.92575
chr7.150953391.150957009	-0.873573	5.68479	-2.7411	0.00834215	0.143963	-2.98925
chr1.203047065.203047864	1.49659	3.61447	2.74106	0.00834311	0.143963	-2.61381
chr18.48329866.48330965	1.53659	3.82687	2.73967	0.00837401	0.144373	-2.62721
chr8.101025831.101028245	0.762595	6.50151	2.73903	0.00838822	0.144494	-3.11731
chr11.40036716.40037209	-2.7575	2.40297	-2.73794	0.00841254	0.144789	-2.57244
chr4.85744296.85746151	1.09321	5.27803	2.73655	0.00844367	0.145201	-2.87852
chr10.47406148.47407630	1.11308	4.66166	2.73586	0.00845899	0.14534	-2.82045
chr7.71238049.71240178	0.885802	5.5093	2.73459	0.00848756	0.145707	-2.94481
chr10.63464378.63466678	0.903337	5.97891	2.73423	0.00849565	0.145721	-2.98181
chrX.45479382.45480382	1.50416	3.69105	2.73232	0.00853888	0.14604	-2.63048
chr10.121096732.121097584	1.6631	3.51685	2.73228	0.00853977	0.14604	-2.62226
chr6.43989851.43991401	-1.33859	4.9223	-2.73228	0.00853979	0.14604	-2.72135
chr10.3098904.3100280	1.35426	4.43336	2.73185	0.00854947	0.14604	-2.76884
chr9.133714391.133716105	1.17471	4.33942	2.73181	0.0085505	0.14604	-2.80511
chr2.47223516.47224617	1.31535	4.61449	2.73148	0.00855783	0.146041	-2.72901
chr2.190974422.190975384	-1.72409	4.57388	-2.73068	0.00857608	0.146229	-2.58478
chr12.31732784.31733764	1.48386	4.29974	2.73034	0.00858394	0.146239	-2.6833
chr16.5002777.5003586	-2.51163	3.34805	-2.72774	0.00864312	0.147123	-2.56886
chr9.104992742.104994248	-1.04543	5.47899	-2.72558	0.00869282	0.147844	-2.85493
chr2.221516821.221518010	1.29944	4.18231	2.72496	0.00870696	0.14796	-2.72189
chr4.81921860.81922957	1.51429	3.97409	2.72331	0.00874513	0.148232	-2.64381
chr3.194685785.194688165	0.991471	5.16925	2.72322	0.00874729	0.148232	-2.93089
chr7.101154385.101155268	1.57877	3.57639	2.72303	0.00875176	0.148232	-2.61932
chr6.17233396.17233851	2.25249	2.58438	2.723	0.00875246	0.148232	-2.57491
chr3.153051290.153052601	1.20163	4.48226	2.72233	0.00876793	0.14837	-2.80052
chr22.41845822.41846806	1.606	3.5141	2.72084	0.00880256	0.148755	-2.63548
chr11.69496638.69497910	-1.18839	4.95263	-2.72071	0.00880546	0.148755	-2.85028
chr12.47267136.47268128	1.94229	3.61184	2.71956	0.00883237	0.149084	-2.61975
chr9.37943086.37945592	-0.970797	5.57374	-2.71891	0.00884747	0.149138	-2.90351
chr5.81767.82877	-2.18179	3.67909	-2.71879	0.00885036	0.149138	-2.57572
chr6.150267438.150268910	1.39378	4.34065	2.71766	0.0088768	0.149458	-2.74295
chr5.177494237.177498479	-0.641429	7.13977	-2.71709	0.00889033	0.149561	-3.32463
chr18.31454125.31454797	2.81369	2.90706	2.71659	0.00890213	0.149634	-2.61527
chr6.33787453.33789634	0.80321	6.1607	2.71598	0.00891627	0.149747	-3.0696
chr11.73314104.73316207	-1.05707	5.31892	-2.71556	0.00892627	0.14979	-2.87518
chr14.55107232.55109015	1.23621	4.94641	2.71464	0.00894799	0.15003	-2.84985
chr17.6654727.6655761	2.99081	3.06237	2.71425	0.00895724	0.15006	-2.60927
chr11.7414857.7415765	-2.78714	3.5568	-2.71182	0.00901497	0.150901	-2.61787
chr11.17351912.17354154	1.06124	4.82214	2.70983	0.00906235	0.151568	-2.87341
chr4.184750789.184751640	1.41844	4.00599	2.70822	0.00910085	0.152086	-2.76088
chr9.134661515.134663729	-1.00503	5.20506	-2.70693	0.00913188	0.152478	-2.95883
chr1.24126097.24126570	3.41193	1.67782	2.70637	0.00914539	0.152526	-2.67249
chr1.167629756.167632085	-1.59965	5.05863	-2.70619	0.00914989	0.152526	-2.66419
chr17.78665690.78666709	1.44158	3.67759	2.705	0.00917861	0.152878	-2.73586
chr3.114623565.114625564	0.838422	5.94652	2.70363	0.0092117	0.153303	-3.1052
chr15.43879301.43881616	-1.25916	4.69673	-2.70319	0.00922253	0.153356	-2.84036
chr5.97182443.97184173	-0.981554	5.69886	-2.70168	0.0092592	0.153814	-3.00582
chr5.133240298.133241227	1.38579	3.93762	2.70116	0.00927201	0.153814	-2.78321
chr6.15793184.15793988	1.23412	3.74137	2.70112	0.00927298	0.153814	-2.77441
chr11.12065415.12068168	0.877787	6.17051	2.70019	0.00929556	0.154062	-3.10936
chr2.177167585.177169009	1.3362	4.87425	2.69877	0.00933046	0.154327	-2.84862
chr12.10716326.10718040	1.37757	4.82278	2.69844	0.00933856	0.154327	-2.80334
chr1.28647753.28649080	-1.28179	5.34573	-2.69842	0.00933902	0.154327	-2.80245
chr6.17012308.17014181	1.1553	4.94301	2.69829	0.00934226	0.154327	-2.84614
chr3.48428088.48430690	0.832614	5.60379	2.69776	0.00935536	0.154417	-3.10858
chr5.134505978.134506439	-2.81029	2.68683	-2.69587	0.00940197	0.155059	-2.64776
chr4.20624494.20626504	1.11216	5.16848	2.69523	0.00941777	0.155193	-2.93194
chr17.44786216.44788057	-1.11779	5.232	-2.69271	0.00948041	0.155958	-2.92158
chr12.105485263.105486352	1.49535	4.19725	2.69262	0.00948265	0.155958	-2.75788
chr9.33620773.33621780	1.16168	4.5329	2.69243	0.00948742	0.155958	-2.86621
chr6.8434932.8436071	1.12397	4.69354	2.69089	0.00952587	0.156458	-2.91125
chr6.20826144.20826749	1.90083	3.39738	2.69059	0.00953342	0.156458	-2.66579
chr5.123209258.123210082	1.58579	3.93139	2.68927	0.00956653	0.156874	-2.70839
chr6.151040513.151041723	1.07581	4.92356	2.68872	0.00958037	0.156973	-3.00519
chr6.4358339.4359416	1.05357	4.89849	2.68833	0.00959019	0.157006	-2.97199
chr11.57798872.57799549	1.83571	3.37591	2.68795	0.0095999	0.157038	-2.69178
chr8.125219068.125220176	1.32262	4.60825	2.6872	0.0096188	0.157219	-2.83054
chr22.29195759.29196468	-2.60133	3.08985	-2.68587	0.00965245	0.157641	-2.66857
chr9.124708293.124709535	1.49581	3.79806	2.68538	0.00966487	0.157716	-2.7338
chr19.41324614.41326516	-1.4175	4.64685	-2.68445	0.00968847	0.157973	-2.77286
chr5.114176145.114176662	2.28415	3.33817	2.68243	0.00973994	0.158684	-2.65695
chr2.71795947.71796936	1.44732	3.38001	2.68134	0.00976781	0.158914	-2.77974
chr1.63791955.63792841	-2.70124	4.20361	-2.68126	0.00976984	0.158914	-2.67249
chr9.35726705.35729097	-1.09002	5.84992	-2.67978	0.00980786	0.159308	-3.05315
chr6.114011013.114011984	1.18786	4.36268	2.6797	0.00980992	0.159308	-2.91937
chr12.2640634.2641364	1.35945	3.82342	2.67935	0.009819	0.159327	-2.83266
chr2.209367972.209369617	1.38041	4.74864	2.67651	0.00989227	0.160327	-2.86584
chr2.161122735.161124053	1.37856	4.43268	2.67605	0.00990414	0.160327	-2.79921
chr5.150700120.150701457	1.18149	4.66988	2.67604	0.00990448	0.160327	-2.90755
chr15.39213142.39214201	0.960319	5.06768	2.67558	0.00991643	0.160391	-3.04993
chr13.40230630.40231948	1.69981	3.65453	2.67461	0.00994165	0.160661	-2.73551
chr4.113673102.113673940	1.64845	3.63669	2.67397	0.00995829	0.160661	-2.73488
chr22.47129665.47130700	1.75094	3.27007	2.6738	0.00996282	0.160661	-2.7634
chr1.41006671.41007812	1.10439	4.37021	2.67371	0.00996504	0.160661	-2.94988
chr8.49171899.49172480	2.25488	3.14283	2.67209	0.0100075	0.160726	-2.67229
chr11.12043561.12045097	0.843838	5.32214	2.67196	0.0100109	0.160726	-3.10019
chr1.161019893.161021589	0.974408	5.16977	2.67184	0.0100142	0.160726	-3.05288
chr2.28527853.28529393	1.06915	4.91	2.67166	0.0100188	0.160726	-2.99986
chr9.133060394.133061712	-1.71197	4.47273	-2.6714	0.0100256	0.160726	-2.72709
chr1.29237014.29240557	1.46913	4.82543	2.67132	0.0100278	0.160726	-2.88827
chr4.148066967.148067960	-2.14551	3.61825	-2.67129	0.0100286	0.160726	-2.67291
chr11.129143270.129143781	1.41741	3.78553	2.67069	0.0100442	0.160726	-2.82717
chrX.40153062.40156531	-1.35764	5.66567	-2.67068	0.0100446	0.160726	-2.9206
chr20.57468824.57471070	-1.06767	5.36146	-2.67051	0.0100489	0.160726	-2.99449
chr16.70696823.70698058	-1.83801	4.02434	-2.66993	0.0100643	0.160845	-2.70098
chr1.244239377.244239935	2.33339	3.23955	2.66911	0.0100859	0.161	-2.68282
chr10.101157742.101159020	2.18712	3.10775	2.66895	0.01009	0.161	-2.69004
chr17.68035333.68036371	-2.61727	4.41303	-2.66809	0.0101129	0.161238	-2.69822
chr2.190765631.190766559	1.6616	3.28418	2.66739	0.0101313	0.161279	-2.73707
chr5.174454713.174455633	1.86289	3.4385	2.66738	0.0101315	0.161279	-2.7056
chr2.240433132.240438741	0.646195	7.1457	2.66679	0.0101471	0.1614	-3.47352
chr1.167663000.167663715	1.4397	3.95166	2.66631	0.01016	0.161419	-2.80542
chr17.81398186.81402089	-0.776986	6.2328	-2.66544	0.0101832	0.161419	-3.22136
chr20.23048638.23051678	0.904764	5.31432	2.6653	0.0101868	0.161419	-3.1285
chr22.24583425.24585044	-1.50605	4.76122	-2.66526	0.0101878	0.161419	-2.79197
chr16.73068547.73069110	2.97031	3.08122	2.66524	0.0101884	0.161419	-2.71726
chr4.123856869.123857572	1.44846	3.95927	2.66451	0.0102078	0.161599	-2.78518
chr17.1947255.1948284	-1.93763	4.17135	-2.66317	0.0102436	0.161949	-2.70509
chr2.54469119.54472754	0.805229	6.42806	2.66308	0.010246	0.161949	-3.22561
chr13.102699825.102701617	1.22693	4.84604	2.66232	0.0102665	0.162147	-2.92757
chr3.142595617.142596751	1.04695	5.05316	2.66169	0.0102834	0.162186	-3.0148
chr17.75699903.75701294	1.18494	4.75476	2.66162	0.0102851	0.162186	-2.99574
chr20.50398014.50399695	-1.38358	4.5199	-2.66076	0.0103084	0.162245	-2.84769
chr5.155192822.155194201	-2.71864	4.16346	-2.66031	0.0103205	0.162245	-2.71203
chr1.84603031.84604667	1.06028	4.93627	2.66023	0.0103226	0.162245	-3.02965
chr15.89836226.89837281	1.18438	4.10433	2.66018	0.010324	0.162245	-2.98036
chr6.150599801.150601072	1.34909	4.28503	2.65999	0.0103291	0.162245	-2.87351
chr7.137882110.137882691	1.67292	3.25563	2.65944	0.010344	0.162352	-2.76462
chr4.89306679.89308475	-1.51548	5.09635	-2.65913	0.0103523	0.162355	-2.7991
chr5.111493793.111495395	1.49241	4.63996	2.65871	0.0103636	0.162407	-2.89474
chr2.160695281.160696347	2.45411	3.30387	2.65821	0.0103773	0.162494	-2.70024
chr22.41288140.41289011	1.49976	3.79903	2.65773	0.0103902	0.162569	-2.78515
chrX.130681995.130683750	1.17981	4.89969	2.65634	0.0104281	0.163036	-3.01551
chr18.77101148.77102694	1.30881	4.02463	2.65455	0.0104768	0.163593	-2.91049
chr11.72793277.72795090	0.941646	5.2736	2.65407	0.01049	0.163593	-3.10862
chr11.113256155.113257106	-2.55754	3.59636	-2.65389	0.0104948	0.163593	-2.72545
chr10.84138968.84140686	0.899819	5.92407	2.65371	0.0104997	0.163593	-3.17216
chr12.110928355.110929467	-2.0367	3.83386	-2.65341	0.0105078	0.163593	-2.7204
chr10.102619108.102622431	-0.86024	5.98889	-2.65322	0.0105131	0.163593	-3.19832
chr5.149549364.149552131	0.69819	6.77364	2.65295	0.0105206	0.163593	-3.36275
chr16.85186988.85187942	-2.11096	3.80037	-2.65224	0.01054	0.163661	-2.71251
chr1.16012562.16020865	-0.592838	7.98438	-2.65169	0.0105552	0.163661	-3.62366
chr10.114825530.114826806	1.41332	4.43272	2.65165	0.0105564	0.163661	-2.86349
chr11.123493350.123495319	1.06736	4.8512	2.65161	0.0105575	0.163661	-3.03389
chr13.52414080.52415601	1.11504	5.02285	2.64968	0.0106105	0.164356	-3.01807
chr8.23224377.23225199	2.44366	3.41052	2.64854	0.0106423	0.164722	-2.71856
chr1.67759803.67760644	1.4209	4.0567	2.64791	0.0106597	0.164864	-2.8419
chr6.158038960.158045808	0.53394	7.48666	2.64682	0.0106898	0.165203	-3.56269
chr19.7394965.7395719	-2.57492	3.36703	-2.64558	0.0107245	0.165612	-2.74576
chr5.146070965.146072363	0.883275	5.24835	2.64481	0.0107458	0.165815	-3.15913
chr5.136132143.136133822	0.963682	5.55328	2.64445	0.0107561	0.165847	-3.11182
chr22.19986031.19987335	1.06451	4.79834	2.64401	0.0107685	0.165911	-3.09545
chr17.64145143.64147526	-0.991968	5.64286	-2.64338	0.010786	0.165914	-3.09141
chr1.160414133.160415901	1.104	4.35588	2.64311	0.0107936	0.165914	-3.00469
chr9.71920556.71921527	2.97568	2.95468	2.64287	0.0108004	0.165914	-2.79088
chr11.72735311.72737216	0.985262	5.2092	2.64253	0.0108098	0.165914	-3.10424
chrX.110180328.110181649	1.21422	4.17035	2.64253	0.0108099	0.165914	-2.95567
chr3.38579172.38581056	-1.26703	4.9572	-2.64196	0.0108259	0.166034	-2.94563
chr10.119595503.119597422	-0.922732	6.15114	-2.64157	0.0108369	0.166076	-3.11364
chr5.75566322.75568358	1.00406	5.29672	2.64111	0.0108499	0.166147	-3.08637
chr17.17576567.17577475	-2.3574	3.99025	-2.64061	0.010864	0.166238	-2.73522
chr10.14648337.14649527	1.63155	2.92721	2.63955	0.010894	0.166516	-2.81539
chr11.66266871.66269498	-0.905534	6.11614	-2.63938	0.0108988	0.166516	-3.15222
chr12.6605519.6607637	-1.17575	5.4689	-2.63855	0.0109223	0.166694	-2.9521
chr11.94767834.94769428	1.31161	4.42632	2.63839	0.010927	0.166694	-2.91901
chr1.74732513.74733927	-1.37276	5.46388	-2.63713	0.0109628	0.167114	-2.92872
chr8.133532934.133533939	1.70963	3.90657	2.63584	0.0109994	0.167425	-2.76918
chr18.59918278.59919216	1.20881	3.96067	2.63583	0.0109998	0.167425	-2.93012
chr17.34980083.34981710	-1.07491	5.43306	-2.63361	0.0110632	0.168263	-3.04952
chr11.118194890.118195934	-2.08814	3.64668	-2.6328	0.0110866	0.168411	-2.75597
chr8.129707688.129708770	1.2854	4.56711	2.63269	0.0110897	0.168411	-2.98387
chr6.53982499.53983355	1.67268	3.50675	2.63143	0.0111261	0.168788	-2.80493
chr17.51165445.51167380	-1.28841	5.50216	-2.63125	0.0111313	0.168788	-2.94764
chr4.155376500.155377107	-2.65319	3.77019	-2.63025	0.0111602	0.168924	-2.76997
chr12.46676981.46678680	2.19886	3.58554	2.62999	0.0111676	0.168924	-2.75557
chr3.152298718.152299607	1.55204	4.23692	2.62968	0.0111768	0.168924	-2.8769
chr11.108648157.108649050	1.76754	3.49136	2.6296	0.0111791	0.168924	-2.8113
chr8.55771341.55773890	0.817396	6.43725	2.62949	0.0111822	0.168924	-3.3635
chr11.67583493.67586964	0.760734	6.19507	2.62852	0.0112105	0.169225	-3.31527
chr15.83380271.83380990	2.49315	2.65421	2.62717	0.0112497	0.169689	-2.76595
chr11.85076628.85077127	-2.60243	3.03009	-2.62619	0.0112783	0.169926	-2.78524
chr20.57390982.57399828	-0.694865	7.20809	-2.62598	0.0112845	0.169926	-3.50808
chr4.44447700.44449112	1.49137	4.49029	2.62576	0.0112907	0.169926	-2.93481
chr1.59669579.59670664	1.22828	4.34303	2.62311	0.0113687	0.170806	-2.9569
chr1.164702262.164703085	1.95062	3.30112	2.62284	0.0113764	0.170806	-2.78877
chr3.5026255.5027111	1.13662	4.10216	2.62264	0.0113824	0.170806	-3.00241
chr2.170221448.170222948	1.31912	4.24206	2.62233	0.0113915	0.170806	-2.96955
chr2.169823363.169825062	0.957495	5.40398	2.62233	0.0113916	0.170806	-3.14862
chr11.115779038.115779726	1.66897	3.36239	2.62179	0.0114075	0.170918	-2.81035
chr14.68924056.68925044	-2.00766	4.18018	-2.62106	0.0114292	0.171073	-2.78948
chr8.66119625.66120645	1.32632	4.16517	2.62087	0.0114349	0.171073	-2.99844
chr15.58330585.58333424	0.891084	5.82303	2.6179	0.0115231	0.172264	-3.23824
chr12.1650052.1650725	-2.67211	2.75445	-2.61572	0.0115881	0.173109	-2.80333
chr5.15008239.15009841	1.32707	4.45498	2.61522	0.0116032	0.173164	-2.99464
chr11.19173071.19174160	-2.60634	3.28234	-2.61502	0.0116091	0.173164	-2.80533
chr5.125196196.125197328	-2.69862	4.18238	-2.61428	0.0116313	0.173368	-2.79922
chr2.41938043.41939287	1.13942	3.75718	2.6139	0.0116427	0.173409	-3.02801
chr9.79026261.79026896	2.45975	2.74237	2.61242	0.0116873	0.173856	-2.79653
chr13.72291062.72291834	3.16652	2.5129	2.61233	0.01169	0.173856	-2.86087
chr7.128962457.128963524	2.73618	2.71236	2.61138	0.0117186	0.1741	-2.81596
chr6.16803189.16804067	-1.23346	4.67531	-2.61099	0.0117306	0.1741	-2.9748
chrX.44974370.44976341	1.18614	5.15426	2.6107	0.0117393	0.1741	-3.13705
chr17.20276309.20277294	1.49223	3.82274	2.61065	0.0117409	0.1741	-2.88509
chr20.13638467.13639002	1.86704	3.6878	2.60995	0.0117621	0.174229	-2.80755
chr9.83246102.83246885	-2.5542	3.90358	-2.60979	0.0117669	0.174229	-2.80972
chr1.48047689.48051738	0.772688	6.40102	2.60736	0.0118409	0.175	-3.44754
chr21.20592270.20593200	3.3133	2.26592	2.60735	0.0118412	0.175	-2.86118
chr8.94549359.94550061	1.49868	3.57811	2.60682	0.0118574	0.175	-2.90733
chr19.17336556.17338047	-1.40766	4.57604	-2.60677	0.0118589	0.175	-2.90014
chr17.29639081.29640907	1.00996	4.75096	2.60651	0.0118669	0.175	-3.15988
chr1.84298429.84299544	1.34762	4.72615	2.60637	0.0118712	0.175	-2.95417
chr7.80883324.80884001	1.68608	3.69508	2.60504	0.0119121	0.175474	-2.85557
chr16.27286218.27286990	1.62437	3.45242	2.60374	0.0119522	0.175781	-2.92329
chr8.112673380.112674622	2.07276	3.60082	2.60348	0.01196	0.175781	-2.83093
chr22.50292846.50294460	-1.45094	5.00713	-2.60293	0.0119771	0.175781	-2.99282
chr6.129146688.129147627	3.19232	3.03132	2.60257	0.0119882	0.175781	-2.86408
chr12.31989761.31990958	1.13098	4.42489	2.60237	0.0119943	0.175781	-3.11548
chr1.202348433.202349714	-1.54035	4.5208	-2.60226	0.0119977	0.175781	-2.87027
chr13.92316962.92317630	2.58639	3.21172	2.60222	0.011999	0.175781	-2.81947
chr10.79136506.79140349	-0.760399	6.33287	-2.6021	0.0120027	0.175781	-3.42171
chr10.124648365.124649419	1.22028	4.08398	2.60154	0.01202	0.175906	-3.0366
chr3.52128168.52128662	1.74413	3.30994	2.59976	0.0120751	0.176585	-2.84269
chr6.157763182.157764889	1.18161	4.73398	2.59897	0.0120998	0.176627	-3.09665
chr7.2640714.2642007	-1.47854	4.22591	-2.59889	0.0121024	0.176627	-2.94812
chr1.202143159.202145018	0.8273	5.71746	2.59883	0.0121043	0.176627	-3.32411
chr1.10662478.10665423	-0.84734	5.85855	-2.59804	0.0121289	0.17683	-3.29258
chr5.34007205.34008660	-1.14414	5.06213	-2.59782	0.0121358	0.17683	-3.07905
chr10.78623739.78624515	1.60203	3.56854	2.59705	0.0121598	0.177009	-2.87363
chr15.79178815.79179495	1.53502	3.52964	2.59686	0.0121657	0.177009	-2.91702
chr12.49582652.49583319	-2.62257	3.03266	-2.59627	0.0121843	0.177152	-2.83863
chr6.26020360.26022364	-1.14261	5.59579	-2.59597	0.0121936	0.177159	-3.11274
chr21.43659246.43660303	-2.60804	3.41996	-2.59522	0.0122171	0.177266	-2.83462
chr20.52493008.52494557	1.04327	4.98552	2.59505	0.0122226	0.177266	-3.15571
chr2.219419157.219420562	-1.84713	3.77289	-2.5949	0.0122273	0.177266	-2.85258
chr13.27402890.27404032	-1.31366	4.52031	-2.59414	0.0122514	0.17743	-2.98365
chr19_GL383574v1_alt.100180.100848	-2.46755	3.04659	-2.59388	0.0122595	0.17743	-2.83983
chr1.45303319.45304795	-1.29638	4.94874	-2.5937	0.0122651	0.17743	-3.00972
chr11.12411813.12412549	1.16171	4.33239	2.593	0.0122872	0.177623	-3.07184
chr2.85935441.85936793	1.14815	4.7666	2.59227	0.0123102	0.177769	-3.14029
chr17.44170001.44171263	-1.91833	4.04825	-2.59212	0.012315	0.177769	-2.90399
chr1.116878112.116880084	1.0142	5.70213	2.59171	0.0123279	0.177828	-3.23836
chr11.33161019.33161687	1.19367	4.44835	2.59127	0.012342	0.177903	-3.06385
chr15.86906068.86907504	1.70616	3.66229	2.59071	0.0123596	0.17792	-2.92486
chr17.50582428.50585008	-0.999865	5.27194	-2.59002	0.0123818	0.17792	-3.24715
chr10.132420716.132422633	-1.21023	4.67129	-2.59	0.0123823	0.17792	-3.10819
chr22.24144214.24148159	-0.772552	6.03718	-2.58992	0.012385	0.17792	-3.399
chr16.4981793.4982877	-2.36014	3.6921	-2.58984	0.0123873	0.17792	-2.83536
chr16.61322779.61324314	2.06035	4.01233	2.58891	0.0124172	0.178222	-2.86379
chr17.42979646.42981449	-1.26817	5.43728	-2.58646	0.0124954	0.179206	-3.09426
chr20.11207733.11208389	2.44494	2.79848	2.58621	0.0125036	0.179206	-2.84221
chr17.44111956.44113191	-2.11296	3.90571	-2.58564	0.0125218	0.179339	-2.84474
chr6.7528664.7529258	2.044	3.5118	2.58485	0.0125473	0.179524	-2.85028
chr12.5077518.5079520	-1.2994	5.07972	-2.58442	0.012561	0.179524	-3.09117
chr2.241655675.241656879	-1.89287	3.8525	-2.58441	0.0125614	0.179524	-2.89055
chr10.28806716.28808545	0.95767	4.74188	2.58406	0.0125728	0.179559	-3.19758
chr5.34838575.34839708	1.11611	4.42015	2.58312	0.0126029	0.17979	-3.13639
chr2.229980381.229981182	1.57296	3.53238	2.583	0.0126068	0.17979	-2.92083
chr9.131272200.131280060	-0.591728	7.43403	-2.58166	0.0126502	0.180268	-3.67972
chr12.120244712.120245518	-2.20622	3.73339	-2.58096	0.0126731	0.180268	-2.86007
chr11.22724654.22725737	1.19095	4.73382	2.58068	0.0126821	0.180268	-3.10656
chr5.34608400.34610708	0.98304	5.44204	2.58064	0.0126835	0.180268	-3.21283
chr3.195885046.195887149	-1.22093	4.93868	-2.58059	0.0126851	0.180268	-3.20344
chr11.13260421.13261968	1.28104	4.03712	2.58022	0.0126973	0.180313	-3.08123
chr6.89351912.89353551	-0.96635	5.82096	-2.57992	0.012707	0.180325	-3.21549
chr14.30299515.30300306	1.44335	3.5708	2.57876	0.0127447	0.180732	-2.95728
chr13.53190592.53192129	1.46474	3.58723	2.57711	0.0127987	0.18137	-2.96938
chr14.35365158.35366334	1.3011	3.87954	2.57664	0.0128141	0.181394	-3.02783
chr19.17242712.17246974	0.730087	6.48078	2.57605	0.0128336	0.181394	-3.55509
chr12.93335673.93337001	1.11184	4.46595	2.57598	0.012836	0.181394	-3.15736
chr9.125471031.125471773	-2.63253	3.21611	-2.57596	0.0128364	0.181394	-2.87397
chr5.71905474.71908797	0.840222	6.13582	2.57463	0.0128805	0.181889	-3.39719
chr6.125584093.125585139	1.4072	3.54762	2.57413	0.0128969	0.181977	-3.03052
chr4.53003646.53004672	-2.61444	3.67615	-2.57389	0.0129048	0.181977	-2.87626
chr8.125679845.125680982	1.16018	4.42138	2.573	0.0129341	0.182046	-3.11546
chr1.208212804.208214761	1.15832	4.63269	2.57278	0.0129415	0.182046	-3.12756
chr19.12162951.12163633	-2.65717	3.49904	-2.57248	0.0129515	0.182046	-2.87978
chr5.66454426.66455083	1.62399	3.44495	2.57242	0.0129536	0.182046	-2.93992
chr13.37956248.37956792	3.42003	1.81839	2.57238	0.0129549	0.182046	-2.94749
chr16.27313514.27316857	0.945988	5.61814	2.57124	0.0129925	0.18238	-3.34419
chr7.143901362.143902353	-1.53983	4.91531	-2.57086	0.0130053	0.18238	-2.96462
chr2.178627833.178629997	-1.10312	5.24392	-2.57067	0.0130114	0.18238	-3.20793
chr4.13832666.13833989	1.12753	4.2599	2.57057	0.0130148	0.18238	-3.14751
chr2.191791636.191792576	1.14784	4.50799	2.56964	0.013046	0.18263	-3.20118
chr15.40469642.40472351	0.917132	6.06724	2.56949	0.0130508	0.18263	-3.37003
chr4.74157235.74158813	-1.19806	5.51612	-2.56843	0.0130862	0.182997	-3.11455
chr7.78095642.78096257	2.35432	2.7002	2.5679	0.0131042	0.183021	-2.87775
chr4.138045053.138045658	2.17953	3.19014	2.56765	0.0131124	0.183021	-2.89998
chr2.40511331.40513081	-1.23004	5.80369	-2.56757	0.0131152	0.183021	-3.1753
chr1.187839945.187841242	-2.0297	4.40525	-2.56658	0.0131483	0.183357	-2.91
chr18.46711043.46712778	-1.07917	4.7556	-2.5655	0.0131849	0.183553	-3.207
chr15.78988367.78989282	1.226	3.81951	2.56536	0.0131894	0.183553	-3.09038
chr2.60482956.60484269	1.31774	3.81533	2.56535	0.0131897	0.183553	-3.07216
chr5.16935512.16936687	1.58943	3.88616	2.5639	0.0132386	0.18387	-2.9941
chr5.164358651.164359554	1.48645	3.91781	2.56386	0.0132402	0.18387	-3.02547
chr2.72828179.72828867	1.7858	3.45999	2.56349	0.0132527	0.18387	-2.92335
chr13.49313697.49314671	1.43826	4.19586	2.56343	0.0132545	0.18387	-3.03445
chr3.131216578.131217681	1.48091	4.11063	2.56307	0.0132668	0.18387	-3.05931
chr1.223705972.223708235	0.890334	5.65307	2.56306	0.0132673	0.18387	-3.41666
chrX.47193629.47194614	1.03581	4.72844	2.56113	0.0133328	0.184531	-3.20807
chr20.50870289.50871673	-1.48407	4.25219	-2.56089	0.013341	0.184531	-3.0614
chr12.45336597.45337643	1.22631	4.37698	2.56081	0.0133437	0.184531	-3.12219
chr8.126373493.126376653	0.710952	6.11679	2.56014	0.0133666	0.184531	-3.50772
chr13.45206301.45207278	1.35999	4.3396	2.5596	0.0133848	0.184531	-3.0329
chr10.21292749.21294401	0.947111	5.04609	2.55951	0.013388	0.184531	-3.25056
chr11.125569069.125570994	0.949783	5.38232	2.55911	0.0134017	0.184531	-3.34278
chr1.94863791.94864593	1.6294	3.50273	2.55906	0.0134034	0.184531	-2.94795
chrX.148877112.148879160	1.41697	4.30942	2.55904	0.0134039	0.184531	-3.02747
chr19.15452142.15452653	-2.52736	2.95385	-2.55892	0.0134081	0.184531	-2.90486
chr3.20080989.20081578	1.50293	3.55043	2.5587	0.0134158	0.184531	-2.99851
chr2.27070810.27073182	-0.932248	5.88814	-2.55809	0.0134365	0.18469	-3.34661
chr6.10718468.10719385	2.36291	3.03169	2.55744	0.0134589	0.184774	-2.89924
chr19.506510.508155	-0.850081	5.70158	-2.55738	0.013461	0.184774	-3.39277
chr12.42575585.42576393	-2.49118	3.16823	-2.5567	0.0134844	0.184969	-2.91166
chrX.40866510.40867953	0.948887	5.23587	2.55567	0.0135199	0.18533	-3.2614
chr3.193155252.193156085	1.19681	4.28477	2.55538	0.0135297	0.185338	-3.10894
chr5.76372042.76373062	1.55967	3.84595	2.55488	0.0135468	0.185393	-3.01923
chr2.237865593.237866561	1.60551	3.45584	2.55456	0.0135581	0.185393	-2.99402
chr13.23321044.23322632	1.38124	4.57931	2.55446	0.0135614	0.185393	-3.10311
chr4.140237479.140239162	-0.96739	5.4757	-2.55407	0.013575	0.185393	-3.31037
chrX.13647355.13648420	1.0864	4.39085	2.55393	0.0135797	0.185393	-3.24913
chr1.115337404.115338622	1.35122	3.9529	2.55297	0.0136132	0.185724	-3.10675
chr5.68683199.68684188	1.2924	4.45776	2.55256	0.0136275	0.185793	-3.10085
chr17.77322578.77323826	0.972111	4.61685	2.55182	0.0136531	0.186016	-3.31516
chr7.33287779.33288363	3.73169	1.93989	2.55136	0.0136692	0.18611	-3.03426
chrX.87517156.87518796	1.02312	5.28741	2.55062	0.0136948	0.186248	-3.30609
chr17.79831570.79833098	-1.38626	4.30295	-2.55036	0.0137038	0.186248	-3.05842
chr18.62450700.62451536	1.4012	4.07306	2.55007	0.013714	0.186248	-3.03582
chr17.16418966.16419799	1.86039	3.48948	2.54994	0.0137185	0.186248	-2.92818
chr3.33908218.33908845	-2.67577	3.05886	-2.54974	0.0137256	0.186248	-2.92074
chr1.29271452.29272710	-2.29561	3.83872	-2.54896	0.013753	0.186487	-2.91401
chr2.13522938.13523847	1.62699	3.9351	2.54841	0.0137721	0.186487	-3.0138
chr10.29237345.29238399	-2.56065	3.55504	-2.5478	0.0137935	0.186487	-2.92371
chr6.18584837.18585582	1.72823	3.21519	2.54764	0.0137991	0.186487	-2.97451
chr14.100692799.100693910	1.44363	4.00818	2.54758	0.0138012	0.186487	-3.04698
chr7.101099946.101100830	1.19412	4.42064	2.54724	0.0138132	0.186487	-3.19698
chr18.48600245.48601520	-1.64331	4.47521	-2.54721	0.0138144	0.186487	-2.97115
chr8.126593454.126594269	1.69183	3.11592	2.54712	0.0138173	0.186487	-3.03654
chr10.31816013.31817417	-1.98495	3.93556	-2.54661	0.0138355	0.186607	-2.92779
chr16.4238442.4241477	-1.01734	5.56189	-2.5452	0.0138851	0.187149	-3.3761
chr1.9889893.9891333	1.02972	4.65557	2.54494	0.0138942	0.187149	-3.25632
chr1.21919410.21922784	-0.871959	5.86787	-2.54357	0.0139427	0.187558	-3.44477
chr11.86954759.86956868	-0.983492	5.935	-2.54356	0.0139432	0.187558	-3.28011
chr21.42878286.42880171	0.979331	5.21052	2.5427	0.0139737	0.187843	-3.31617
chr1.3899449.3901494	-0.93957	5.78665	-2.54167	0.0140103	0.188106	-3.38123
chr3.12991783.12995424	-0.946933	6.25024	-2.54129	0.014024	0.188106	-3.41083
chr12.106245779.106249196	-0.796544	6.27949	-2.54114	0.014029	0.188106	-3.40525
chr9.33560106.33560956	1.38677	4.22058	2.5411	0.0140306	0.188106	-3.0995
chr1.153544502.153546050	-1.4078	4.86481	-2.53879	0.0141133	0.189088	-3.10601
chr22.29603125.29604228	0.910261	5.31509	2.53848	0.0141244	0.189111	-3.33941
chr1.172933852.172934614	1.9416	3.27217	2.53678	0.0141853	0.189619	-2.97292
chr14.23631313.23633592	0.971199	5.16457	2.53658	0.0141927	0.189619	-3.33971
chr2.182672451.182673017	2.12027	3.56441	2.53648	0.0141963	0.189619	-2.95188
chr2.63588020.63591749	-0.940812	6.08458	-2.53637	0.0142	0.189619	-3.39727
chr11.66112405.66114021	1.30668	4.57865	2.53584	0.0142191	0.189748	-3.10161
chr10.121597639.121598817	1.25346	4.26093	2.5346	0.0142639	0.19022	-3.14026
chr21.28632754.28634575	1.34648	4.44695	2.53393	0.0142884	0.190421	-3.08429
chr20.3819811.3821123	-1.03188	5.18806	-2.53356	0.0143016	0.190469	-3.28632
chr6.99520931.99522223	-1.2844	4.89991	-2.53306	0.0143198	0.190469	-3.12795
chr1.25566538.25567748	0.975948	4.41586	2.53305	0.0143204	0.190469	-3.33099
chr10.32962976.32963654	1.55908	3.72099	2.53247	0.0143414	0.190623	-3.01297
chr11.65871748.65873899	-1.02727	5.60537	-2.53168	0.01437	0.190842	-3.3042
chr10.21727519.21728522	3.08324	3.02152	2.53125	0.0143856	0.190842	-2.98868
chr16.4216613.4220473	-0.909929	5.75975	-2.53123	0.0143863	0.190842	-3.43689
chr8.26265566.26266286	2.14507	3.19949	2.5302	0.014424	0.191163	-2.95654
chr20.19992950.19994667	0.846938	5.88748	2.53005	0.0144295	0.191163	-3.48076
chr21.34582017.34584154	0.840811	5.35129	2.52925	0.0144588	0.191425	-3.40727
chr11.17386136.17386883	-1.51994	4.07508	-2.5285	0.0144864	0.191663	-3.02838
chr6.152313307.152314843	0.997516	5.28775	2.52796	0.0145061	0.191798	-3.34035
chr14.75011278.75012187	1.42751	3.7517	2.52716	0.0145356	0.192053	-3.07634
chr4.158670648.158673074	-0.917562	6.01939	-2.52692	0.0145444	0.192053	-3.39682
chr17.22520802.22521579	0.649382	7.80239	2.52626	0.0145689	0.192151	-3.86638
chr2.215920304.215921042	1.75503	2.89834	2.52601	0.0145779	0.192151	-3.00432
chrX.19851941.19852753	1.79435	3.53254	2.52587	0.014583	0.192151	-2.97859
chr5.11233903.11235162	0.831633	5.1549	2.5255	0.0145967	0.192151	-3.46863
chr3.65039662.65040344	1.49053	3.80828	2.52543	0.0145995	0.192151	-3.08719
chr10.33459960.33461506	-1.15915	5.2563	-2.52513	0.0146106	0.192171	-3.18518
chr17.18313776.18316759	0.898325	5.63582	2.52379	0.0146601	0.192697	-3.40393
chrX.1591601.1593154	1.02009	4.55451	2.52306	0.0146871	0.192904	-3.32569
chr6.109008220.109010161	0.847283	5.67954	2.52271	0.0147004	0.192904	-3.48806
chr1.27594087.27595700	-1.49337	4.38644	-2.52259	0.0147046	0.192904	-3.05724
chr6.35096135.35097273	1.36036	3.89004	2.5221	0.014723	0.193019	-3.11238
chr5.154522850.154524379	1.12792	4.69111	2.52027	0.0147912	0.193787	-3.28764
chr2.47042969.47044428	1.04601	4.83492	2.51941	0.0148235	0.194084	-3.29181
chr1.110476976.110477875	1.20031	4.1106	2.51913	0.014834	0.194094	-3.21602
chr11.107562499.107563361	1.34286	3.78613	2.5188	0.0148465	0.194133	-3.13574
chr15.40029812.40031263	-1.49464	4.44611	-2.5183	0.0148653	0.194142	-3.07576
chr8.107310379.107310973	1.16001	4.49554	2.51795	0.0148782	0.194142	-3.25147
chr6.165717546.165718904	1.09511	4.94406	2.5176	0.0148915	0.194142	-3.24692
chr1.85328577.85329634	1.54011	4.35012	2.51728	0.0149036	0.194142	-3.09888
chr1.68173185.68175107	0.843696	5.27712	2.51724	0.0149049	0.194142	-3.44844
chr6.43936776.43938041	-1.63251	4.26644	-2.51697	0.0149151	0.194142	-3.08307
chr13.25922467.25923344	1.2307	4.12959	2.51673	0.0149242	0.194142	-3.18895
chr21.33909687.33910232	1.48483	2.98565	2.5166	0.0149292	0.194142	-3.07405
chr3.177888429.177890282	-1.33519	5.03043	-2.51647	0.0149341	0.194142	-3.14003
chr2.68877209.68880014	1.0742	5.50278	2.51612	0.0149471	0.194142	-3.32327
chr19.33486456.33487531	-2.02127	3.60486	-2.51596	0.0149533	0.194142	-2.98478
chr16.30063773.30067558	-0.741689	6.83678	-2.51564	0.0149654	0.194174	-3.59241
chr22.27202279.27203798	1.06652	4.49156	2.51537	0.0149754	0.194179	-3.33078
chr14.68295267.68295967	1.49761	3.67567	2.51507	0.0149871	0.194206	-3.11897
chr14.32345387.32345891	1.98913	3.18765	2.51476	0.0149986	0.194229	-2.98708
chr8.129710347.129711277	2.22383	2.90804	2.51365	0.0150406	0.19438	-2.98268
chr1.46519893.46521013	-1.19821	4.32352	-2.51347	0.0150474	0.19438	-3.20608
chr3.52045255.52047599	0.780894	5.52277	2.51325	0.0150558	0.19438	-3.50126
chr20.47784507.47786443	1.4488	4.67662	2.51322	0.0150571	0.19438	-3.17694
chr15.80726749.80728215	-1.97818	4.71799	-2.51318	0.0150585	0.19438	-3.00474
chr2.111659353.111660044	1.61965	3.26616	2.51199	0.0151038	0.194687	-3.05213
chr1.110254763.110256046	-2.03333	3.72349	-2.51183	0.0151102	0.194687	-2.99579
chr11.36431573.36432359	1.60507	3.29218	2.5118	0.0151113	0.194687	-3.11734
chrX.134948323.134949880	1.01397	4.97166	2.51133	0.0151289	0.19479	-3.35532
chr11.13462019.13463898	0.855177	5.63418	2.51105	0.0151397	0.194804	-3.50076
chr11.76576686.76579206	-1.23248	5.05579	-2.51035	0.0151666	0.194981	-3.27846
chr12.106739356.106741006	1.25156	4.7029	2.51019	0.0151728	0.194981	-3.20072
chr4.107379046.107380172	1.42167	4.55694	2.50961	0.0151948	0.19503	-3.21449
chr10.69213625.69214266	1.91925	2.72665	2.50958	0.015196	0.19503	-3.0292
chr12.122946162.122947733	1.19019	4.54975	2.50875	0.0152279	0.195314	-3.25664
chr2.71067613.71069180	1.00754	5.36351	2.50719	0.0152879	0.19596	-3.39083
chr11.105137359.105138419	1.19374	4.21607	2.50681	0.0153026	0.195992	-3.21869
chrX.125492343.125493619	1.2325	4.44518	2.50662	0.0153099	0.195992	-3.24339
chr16.58109705.58111473	-1.42029	4.67192	-2.50579	0.015342	0.196183	-3.13417
chr1.11788673.11793441	-0.748233	6.39351	-2.50565	0.0153475	0.196183	-3.64074
chr1.41370500.41372664	-1.24054	4.64088	-2.50527	0.015362	0.196183	-3.19869
chr1.8877214.8879774	-0.961929	6.46129	-2.50522	0.0153638	0.196183	-3.51147
chr9.123359867.123362660	-0.983062	5.29786	-2.50413	0.0154064	0.196602	-3.39357
chr3.124773845.124775332	-1.3807	4.66519	-2.50342	0.0154337	0.196826	-3.14454
chr8.29736802.29738238	1.17904	4.46044	2.50229	0.0154776	0.197212	-3.23067
chr7.136931220.136932066	1.25587	4.25072	2.50191	0.0154926	0.197212	-3.20804
chr2.227465965.227467593	0.889145	5.20121	2.50165	0.0155028	0.197212	-3.47395
chr2.37653917.37656801	0.791371	6.17906	2.50164	0.0155031	0.197212	-3.59746
chr17.21275251.21276173	-1.48853	4.23735	-2.50043	0.0155506	0.19769	-3.09091
chr2.222572637.222573325	2.21229	3.22199	2.49989	0.0155716	0.197833	-3.00747
chr14.75237014.75238144	-1.38643	4.76493	-2.49945	0.0155888	0.197927	-3.18999
chr1.8873050.8874313	1.50253	4.05586	2.49842	0.0156293	0.198315	-3.16603
chr19.46131501.46134931	0.695017	6.84401	2.49729	0.0156738	0.198743	-3.75489
chr1.1624714.1626013	-1.87906	3.78416	-2.49705	0.0156834	0.198743	-3.04737
chr11.64759224.64760743	-1.2931	4.45125	-2.49681	0.0156926	0.198743	-3.193
chr10.47321004.47324334	-1.054	5.46058	-2.49644	0.0157074	0.198806	-3.3948
chr1.160204853.160207468	0.743612	6.13612	2.49551	0.0157439	0.199016	-3.59906
chrX.68989559.68990956	-1.64896	4.50517	-2.49529	0.0157529	0.199016	-3.11316
chr11.61764121.61766776	-1.57314	4.85829	-2.49527	0.0157536	0.199016	-3.18189
chr2.190880173.190882376	0.741004	6.12454	2.49449	0.0157844	0.199279	-3.62975
chr11.42162163.42162744	2.15285	2.78103	2.49376	0.0158134	0.19944	-3.01922
chr1.147509245.147510744	-1.56783	4.57718	-2.49367	0.0158169	0.19944	-3.11003
chr17.20155888.20157227	1.24117	4.66083	2.49259	0.01586	0.199858	-3.24486
chr12.121761115.121762993	-1.10308	5.00692	-2.4921	0.0158794	0.199978	-3.29288
chr8.80068291.80069017	1.79821	2.89793	2.49167	0.0158965	0.200006	-3.0512
chr12.46523988.46525449	0.996506	5.02316	2.49151	0.015903	0.200006	-3.40616
chr1.180526556.180527761	1.31029	4.43669	2.4913	0.0159115	0.200006	-3.2196
chr17.28972382.28974804	-0.835841	5.47627	-2.49015	0.0159577	0.200437	-3.52556
chr1.41537789.41538674	-2.49462	3.22353	-2.48995	0.0159657	0.200437	-3.031
chr10.3092720.3096988	0.844136	5.99601	2.48924	0.0159939	0.200667	-3.62187
chr1.112687069.112688283	1.59995	3.99918	2.48778	0.0160528	0.20128	-3.09983
chr2.24075469.24077634	-0.861589	5.76084	-2.48679	0.0160927	0.201654	-3.46466
chr11.100686714.100688428	0.826529	5.59005	2.48607	0.0161215	0.201886	-3.52476
chr3.177356912.177360541	0.737569	6.02598	2.48562	0.0161399	0.201886	-3.67382
chr5.90015346.90016020	1.70703	3.57826	2.48559	0.0161413	0.201886	-3.09686
chr2.222837462.222838384	2.00701	3.40537	2.48391	0.0162092	0.20255	-3.05245
chr13.34161840.34162862	1.59265	3.52415	2.48378	0.0162144	0.20255	-3.12522
chr14.20400917.20401855	2.70625	2.85734	2.48263	0.0162614	0.202984	-3.03955
chr19.14689526.14690449	-1.17326	4.70409	-2.48243	0.0162694	0.202984	-3.26907
chr5.59126363.59128748	0.919073	5.64345	2.48087	0.0163333	0.203554	-3.50937
chr2.205593782.205594443	1.48905	3.06195	2.48082	0.0163353	0.203554	-3.15715
chr16.20865438.20867110	0.893754	5.79568	2.48014	0.0163631	0.203745	-3.55891
chr2.99821603.99822162	1.72185	3.18334	2.47995	0.0163708	0.203745	-3.09448
chr19.37654665.37656243	-1.45039	4.95772	-2.47883	0.0164167	0.204059	-3.1648
chrX.66636568.66639816	0.950964	5.99199	2.47867	0.0164235	0.204059	-3.546
chr1.2313888.2317202	-1.01831	5.35058	-2.4786	0.0164265	0.204059	-3.45369
chr3.29639533.29640277	1.64398	3.13434	2.47833	0.0164374	0.204069	-3.11458
chr10.36280400.36281094	-2.5337	2.94193	-2.47769	0.0164636	0.204146	-3.05419
chr20.62485023.62485877	-1.92634	3.70337	-2.47769	0.0164639	0.204146	-3.06529
chr19.13861528.13862493	-1.26606	4.65976	-2.47699	0.0164927	0.204258	-3.24943
chr7.92133389.92135638	-0.927082	5.98266	-2.4768	0.0165003	0.204258	-3.44913
chr16.18998719.18999340	2.04955	3.47757	2.47645	0.0165149	0.204258	-3.07146
chr7.152424466.152425311	1.33803	3.93252	2.47619	0.0165258	0.204258	-3.23249
chr1.3542877.3543880	-2.15154	3.14185	-2.47577	0.0165433	0.204258	-3.05232
chr9.94907254.94909562	-1.29008	5.06958	-2.47544	0.0165568	0.204258	-3.22791
chr5.54834875.54836482	1.39203	4.09944	2.47528	0.0165632	0.204258	-3.2458
chr1.116404986.116407041	-1.86493	4.25303	-2.47527	0.0165637	0.204258	-3.07889
chr19.57829025.57830885	-1.2158	5.19959	-2.47526	0.0165643	0.204258	-3.30079
chr10.17010510.17011274	-2.53622	3.80841	-2.47462	0.0165907	0.204258	-3.05719
chr10.20889908.20898138	-0.828631	7.06428	-2.47461	0.0165911	0.204258	-3.78275
chr12.101876994.101878534	1.01363	4.80096	2.47434	0.0166024	0.204258	-3.47161
chr4.182242690.182243664	1.49144	3.7841	2.47428	0.0166047	0.204258	-3.16437
chr12.76027389.76029609	1.55072	4.4743	2.47159	0.0167168	0.205511	-3.24399
chr2.219626601.219631487	-0.699556	6.60839	-2.46951	0.0168039	0.206455	-3.74125
chr11.65385193.65387477	1.01717	4.97575	2.46877	0.0168352	0.206713	-3.46361
chr1.3350259.3351446	-1.74409	4.0168	-2.46778	0.0168765	0.206981	-3.11716
chr1.39154541.39155157	1.35513	2.99587	2.46756	0.0168859	0.206981	-3.20564
chr11.65481171.65482507	1.0466	4.28419	2.46752	0.0168878	0.206981	-3.39893
chr2.84946102.84947045	1.85583	3.60211	2.46702	0.0169089	0.206993	-3.12267
chr2.186543616.186544718	1.20311	4.248	2.46701	0.0169093	0.206993	-3.26307
chr18.47926149.47927020	1.84094	3.31297	2.4664	0.0169348	0.207015	-3.09775
chr10.87845050.87846363	0.982261	5.20472	2.46639	0.0169354	0.207015	-3.47461
chr2.164388229.164388963	1.9072	3.4643	2.46596	0.0169534	0.207015	-3.09243
chr12.62933324.62935509	0.865996	5.3839	2.46584	0.0169589	0.207015	-3.56877
chr17.50177598.50178972	-1.25869	4.57818	-2.46541	0.0169768	0.207015	-3.25665
chr17.69606828.69607901	1.28595	4.5791	2.46526	0.0169832	0.207015	-3.26606
chr3.50320297.50322563	-0.818593	6.05005	-2.46524	0.0169839	0.207015	-3.62893
chr3.134330707.134332544	0.840519	5.1049	2.46496	0.0169959	0.207015	-3.55287
chr19.18445796.18448028	-1.19524	4.61849	-2.46478	0.0170037	0.207015	-3.36209
chrX.16869287.16871732	-0.866722	5.93778	-2.46371	0.017049	0.207442	-3.58265
chr14.54509658.54510956	0.854075	4.98187	2.46264	0.0170945	0.20776	-3.5011
chr2.149219554.149220402	1.41318	3.69428	2.46261	0.0170958	0.20776	-3.20539
chr9.133054480.133055742	-1.31459	4.31509	-2.46147	0.0171444	0.208224	-3.25728
chr2.46541674.46544662	-0.816627	6.12071	-2.46118	0.0171571	0.208253	-3.5705
chr1.25743413.25744751	-1.69431	4.36503	-2.46064	0.0171799	0.208405	-3.13935
chr8.29770296.29770979	2.11667	3.64857	2.46014	0.0172013	0.208538	-3.08723
chr3.194577665.194580289	0.751097	6.30502	2.4599	0.017212	0.208542	-3.76751
chr5.67094682.67095871	1.03184	5.10744	2.45861	0.0172673	0.209087	-3.38797
chrX.40171701.40172887	-2.47015	3.69862	-2.45795	0.0172956	0.209303	-3.08715
chr20.48983413.48984109	1.52449	3.46293	2.45711	0.0173317	0.20957	-3.18273
chr16.64864301.64864789	1.16792	3.70309	2.4569	0.0173409	0.20957	-3.35174
chr3.149377243.149378201	2.04002	3.08684	2.45628	0.0173675	0.20957	-3.0985
chr10.23047052.23047897	1.58088	3.47503	2.45625	0.017369	0.20957	-3.16776
chr15.40295409.40296586	-2.26421	3.40106	-2.45583	0.0173871	0.20957	-3.0903
chr1.179954058.179955489	-1.12611	5.27273	-2.45559	0.0173977	0.20957	-3.33657
chr15.90106423.90107409	-1.65963	4.45736	-2.45543	0.0174045	0.20957	-3.16852
chr12.56299194.56301433	-0.850394	5.86608	-2.45523	0.017413	0.20957	-3.54903
chr5.32443178.32445229	0.808562	6.29793	2.45509	0.0174193	0.20957	-3.68663
chr17.77372039.77373756	-1.30554	4.76864	-2.455	0.0174231	0.20957	-3.26516
chr7.48084778.48085743	1.48152	3.75587	2.45479	0.0174321	0.20957	-3.25681
chr1.57422647.57424632	1.11755	4.50847	2.45412	0.0174613	0.209796	-3.39966
chr2.153059309.153059841	2.16222	2.90222	2.45352	0.0174873	0.209984	-3.09552
chr2.74225994.74227175	-2.05212	3.54918	-2.45318	0.0175023	0.210038	-3.11184
chr3.195891504.195893538	-1.31483	4.65025	-2.45235	0.0175382	0.210343	-3.29808
chr12.70645565.70646341	1.37312	4.32668	2.45182	0.0175615	0.210379	-3.25702
chr22.29907775.29908428	1.5216	3.52676	2.45168	0.0175679	0.210379	-3.20479
chr3.45995051.45996068	0.971572	4.85811	2.45135	0.0175819	0.210379	-3.49909
chr7.116652842.116653864	1.47891	3.79425	2.45118	0.0175894	0.210379	-3.25742
chr7.76333479.76334282	-2.53277	3.90638	-2.45085	0.0176038	0.210379	-3.09863
chr7.73738251.73739401	-1.5579	4.51621	-2.45066	0.0176122	0.210379	-3.15954
chr17.50050664.50051833	1.3834	3.85443	2.45055	0.0176173	0.210379	-3.29085
chr9.27426891.27427821	2.23722	3.30823	2.45037	0.0176248	0.210379	-3.10351
chr4.142549961.142550729	1.58305	3.29403	2.44972	0.0176534	0.210404	-3.15804
chr1.203507250.203509718	-1.09021	5.13233	-2.44929	0.0176724	0.210404	-3.42891
chr14.76913231.76914022	-2.31632	3.33455	-2.44925	0.017674	0.210404	-3.10378
chr1.232537764.232538907	1.62037	4.07972	2.44899	0.0176855	0.210404	-3.21714
chr2.219497511.219499262	-0.906584	5.5225	-2.44882	0.017693	0.210404	-3.5375
chr20.53917331.53918139	1.42144	3.87062	2.44866	0.0176999	0.210404	-3.20875
chr8.37521094.37522531	1.19059	4.30592	2.44852	0.017706	0.210404	-3.31663
chr9.131396723.131397421	1.67389	3.71252	2.4484	0.0177114	0.210404	-3.13602
chr2.3524619.3525814	-1.83762	4.04106	-2.44819	0.0177208	0.210404	-3.12429
chr10.93481703.93482718	1.50618	3.85669	2.44722	0.0177635	0.210758	-3.23208
chr19.36182530.36183841	1.0149	4.87163	2.44704	0.0177716	0.210758	-3.47209
chr11.1437364.1439053	-1.13827	3.8877	-2.44662	0.0177902	0.2108	-3.39873
chr19.40777262.40779320	-0.721571	6.05901	-2.44632	0.0178033	0.2108	-3.71653
chr5.96661710.96663424	-1.09227	5.50104	-2.44625	0.0178065	0.2108	-3.37871
chr14.92513107.92515016	1.06134	4.38983	2.44458	0.0178804	0.21155	-3.51363
chr16.59631702.59634365	0.855205	5.67061	2.44419	0.0178977	0.211592	-3.59711
chr22.30195369.30197131	1.12433	4.49574	2.44402	0.0179054	0.211592	-3.4127
chr1.171757299.171758842	1.34159	4.33851	2.44361	0.0179233	0.211592	-3.26482
chr3.184592511.184593956	-1.51805	4.26424	-2.44355	0.017926	0.211592	-3.19746
chr11.72024204.72025942	1.02244	4.45557	2.44305	0.0179483	0.211691	-3.47829
chr20.11001880.11002628	2.11177	2.9075	2.44287	0.0179562	0.211691	-3.1145
chr14.55448038.55449024	1.22906	3.85911	2.44266	0.0179659	0.211691	-3.31019
chr1.101302588.101303384	2.15586	3.14704	2.44233	0.0179805	0.211738	-3.1344
chr11.8832030.8833546	0.80684	5.22341	2.44187	0.0180012	0.211781	-3.595
chr22.30238217.30239105	1.91417	3.2217	2.44178	0.0180051	0.211781	-3.14674
chr7.121084558.121085324	1.40129	4.13471	2.44116	0.0180327	0.211981	-3.24032
chr15.69852975.69855227	0.975198	5.21447	2.44023	0.0180743	0.212347	-3.57698
chr16.88062318.88063540	-1.97852	3.71464	-2.43944	0.0181099	0.21264	-3.14214
chr13.112729197.112730509	-1.14931	4.51194	-2.43921	0.0181204	0.21264	-3.32688
chr2.217959504.217961492	-0.827568	5.51761	-2.4388	0.0181386	0.21273	-3.6041
chr12.64181203.64182105	1.49723	3.34667	2.4385	0.0181522	0.212765	-3.19555
chr10.100890532.100891165	2.03733	2.98656	2.43794	0.0181776	0.212939	-3.14249
chr12.96194693.96196170	1.28383	4.05144	2.43757	0.0181939	0.213006	-3.3097
chr1.17128117.17129676	1.06004	4.56832	2.43734	0.0182046	0.213008	-3.48583
chr17.20267006.20267894	1.22486	3.54249	2.43615	0.018258	0.213496	-3.35543
chrX.47361675.47362905	-1.06109	4.67683	-2.43594	0.0182675	0.213496	-3.4123
chrX.100993965.100996083	1.2503	4.4485	2.43448	0.0183338	0.214138	-3.35235
chr4.173333462.173335595	-0.868123	5.83416	-2.43414	0.0183491	0.214138	-3.60228
chr18.12375776.12378344	-0.722218	6.61004	-2.43403	0.0183544	0.214138	-3.74664
chr3.185744718.185745781	1.52993	3.68954	2.43272	0.0184139	0.214697	-3.21999
chr12.108783480.108784688	-2.28269	3.71486	-2.43241	0.0184281	0.214697	-3.13181
chr22.28111923.28113026	-2.40372	3.7102	-2.43227	0.0184343	0.214697	-3.13418
chr7.129188320.129189490	-1.74253	4.37995	-2.43193	0.0184501	0.214757	-3.1895
chr3.23864877.23865774	-1.89918	3.62798	-2.43159	0.0184653	0.21481	-3.14183
chr19.43532743.43534316	-1.38208	4.72212	-2.43059	0.0185113	0.21522	-3.3004
chr6.129500760.129502108	1.15587	4.23842	2.42994	0.0185409	0.21544	-3.37748
chr10.119314985.119317969	0.729697	5.62459	2.42968	0.018553	0.215456	-3.72875
chr5.157286740.157287396	-2.65357	3.1461	-2.42855	0.0186048	0.215933	-3.14122
chr1.67688468.67690087	1.56359	4.02297	2.42777	0.0186409	0.216211	-3.31153
chr15.89101373.89102410	1.22531	4.19946	2.42757	0.0186502	0.216211	-3.34304
chr12.6943334.6944878	-1.28048	4.87645	-2.42693	0.0186794	0.216425	-3.41318
chr13.113862176.113864081	0.861075	5.35897	2.42634	0.0187068	0.216619	-3.61729
chr12.15628116.15629616	1.01639	5.00008	2.42555	0.0187432	0.216915	-3.45697
chr2.180656332.180657297	1.86423	3.18943	2.42531	0.0187543	0.216919	-3.16112
chr3.125373559.125376073	-1.0426	5.87867	-2.42473	0.0187816	0.21711	-3.51736
chr1.26744105.26745325	1.06142	4.42135	2.42416	0.018808	0.21729	-3.49157
chr2.149716718.149717288	-2.47956	3.18366	-2.42375	0.0188268	0.217383	-3.15139
chr1.219792147.219793051	2.15611	3.09553	2.42231	0.0188941	0.218034	-3.16818
chr2.68831877.68832732	1.20948	3.89537	2.42178	0.0189187	0.218194	-3.38278
chr8.33484337.33485461	0.98001	4.95931	2.42106	0.0189523	0.218379	-3.51184
chr10.60810310.60811258	1.06459	4.12907	2.42097	0.0189565	0.218379	-3.46971
chr22.39096916.39097832	1.50614	3.2739	2.41992	0.0190058	0.218822	-3.27731
chr10.64394320.64396495	1.04337	4.88093	2.41884	0.0190563	0.219196	-3.47908
chr6.79544870.79545974	1.18301	4.13917	2.41876	0.0190601	0.219196	-3.35439
chr2.30513964.30515005	-2.5105	3.61249	-2.41852	0.0190716	0.219203	-3.15877
chr1.44239392.44241524	-0.998989	5.15011	-2.4182	0.0190865	0.219249	-3.50308
chr1.31674443.31675863	-1.61382	4.19342	-2.41788	0.0191019	0.219302	-3.30049
chr17.78351324.78354158	0.717009	6.2064	2.41761	0.0191146	0.219322	-3.83843
chr2.74198421.74199699	-1.3963	4.70172	-2.41669	0.019158	0.219607	-3.29152
chr17.39664606.39668619	-0.82671	5.83303	-2.41662	0.0191612	0.219607	-3.68873
chr2.32268751.32269602	1.31405	3.9045	2.41615	0.0191834	0.219737	-3.37891
chr14.32509633.32510217	1.41417	3.68739	2.41573	0.0192034	0.219737	-3.33158
chr15.48925645.48926621	1.68148	3.58805	2.41569	0.0192053	0.219737	-3.20822
chr12.6166909.6168515	0.849998	5.29595	2.41522	0.0192276	0.219867	-3.64357
chr13.50528396.50530137	0.831056	6.00017	2.41439	0.0192668	0.219964	-3.75374
chr1.84102790.84103805	1.07308	4.5198	2.41426	0.0192729	0.219964	-3.44812
chr13.40663666.40667427	0.676369	6.51406	2.41422	0.0192749	0.219964	-3.85427
chr16.88662804.88663810	-1.4895	4.24469	-2.41412	0.0192797	0.219964	-3.27696
chr19.48977151.48979411	0.92742	5.02397	2.41378	0.0192957	0.220021	-3.60617
chr12.110929867.110932642	-0.931229	6.0544	-2.41199	0.019381	0.220869	-3.67411
chr8.49109990.49111000	2.24182	3.19932	2.41092	0.019432	0.221162	-3.17235
chr19.15107135.15108228	-2.2328	3.87843	-2.41055	0.0194501	0.221162	-3.17604
chr9.124551989.124552409	-2.44912	2.43539	-2.41049	0.0194527	0.221162	-3.17437
chr11.20035185.20036098	1.77205	3.67188	2.41034	0.0194601	0.221162	-3.24434
chr8.133556352.133557399	-1.76939	3.70296	-2.41008	0.0194724	0.221162	-3.19814
chr9.33289193.33291624	0.646989	6.51972	2.40963	0.0194939	0.221162	-3.84331
chr19.53865716.53869834	-0.590286	7.02953	-2.40957	0.0194969	0.221162	-3.96249
chr21.29332149.29333611	1.27417	4.66278	2.40949	0.0195005	0.221162	-3.37391
chr11.110366162.110367213	1.19742	4.42471	2.40939	0.0195055	0.221162	-3.4332
chr5.135704882.135705888	1.73934	3.55369	2.40803	0.019571	0.221779	-3.2427
chr10.93458618.93459933	0.858214	5.096	2.40735	0.0196039	0.221915	-3.60707
chr2.88016392.88017691	-1.20012	4.95037	-2.40732	0.019605	0.221915	-3.39277
chr19.49875874.49878500	-0.730405	6.51965	-2.40573	0.0196817	0.222657	-3.80018
chr19.35247607.35249435	0.786958	6.01344	2.4047	0.0197319	0.222869	-3.86225
chr5.150643973.150645525	-1.56798	4.69575	-2.40417	0.0197575	0.222869	-3.28629
chr14.72643119.72643790	1.14858	3.61281	2.40384	0.0197735	0.222869	-3.4593
chr8.33104403.33106083	1.05239	4.99021	2.40377	0.019777	0.222869	-3.56463
chr22.46767788.46769396	-1.45223	4.36761	-2.4036	0.0197852	0.222869	-3.31442
chr1.111366134.111367100	1.91531	3.31887	2.40353	0.0197889	0.222869	-3.22931
chr2.101805836.101807407	1.17663	4.18552	2.40351	0.0197897	0.222869	-3.39396
chr6.130018560.130021178	1.34739	5.12687	2.40341	0.0197947	0.222869	-3.49688
chr8.28889132.28891774	-0.886188	6.07796	-2.40327	0.0198012	0.222869	-3.65296
chr2.160241649.160242263	1.88336	2.74781	2.40307	0.0198113	0.222869	-3.20635
chr10.74176043.74177846	0.917669	5.23304	2.40284	0.0198221	0.222869	-3.66862
chr10.103908002.103908970	1.13877	4.33632	2.40259	0.0198346	0.222884	-3.43086
chr1.234564389.234565400	1.4189	4.00695	2.40209	0.0198586	0.22303	-3.33943
chr12.47088057.47088772	1.77516	2.79228	2.40083	0.0199205	0.223601	-3.24572
chr12.6751963.6754062	0.798899	6.08401	2.40022	0.0199501	0.223784	-3.76352
chr4.76388091.76388812	1.62426	3.43342	2.40002	0.0199598	0.223784	-3.25747
chr6.27836815.27839364	-1.0129	5.85915	-2.39981	0.0199702	0.223784	-3.68589
chr10.113958356.113959443	1.30701	4.04658	2.39945	0.0199881	0.22386	-3.3864
chr15.98673043.98675018	-1.22734	4.92192	-2.39908	0.0200059	0.223935	-3.37839
chr5.128271852.128272510	1.75869	3.11722	2.39791	0.0200637	0.224457	-3.23507
chr17.27892652.27893483	0.947389	4.50392	2.39762	0.0200781	0.224494	-3.55977
chr5.151699269.151699703	1.46122	3.00956	2.39702	0.0201076	0.224631	-3.30136
chr9.136795845.136797594	-1.09365	4.8835	-2.39665	0.0201258	0.224631	-3.5326
chr3.190585418.190587231	0.930301	4.68966	2.39651	0.0201329	0.224631	-3.59053
chr17.68205268.68206201	1.97332	3.77142	2.39646	0.020135	0.224631	-3.22116
chr5.153351821.153353742	1.14535	4.34625	2.39586	0.020165	0.224665	-3.44451
chr12.51846636.51849505	0.88697	5.31431	2.39561	0.0201774	0.224665	-3.6617
chr6.129497736.129498386	1.95826	3.05466	2.39555	0.0201803	0.224665	-3.20657
chr5.149324934.149325625	1.47642	3.42523	2.39533	0.020191	0.224665	-3.28677
chr7.135169202.135171380	0.901956	5.34237	2.39527	0.0201939	0.224665	-3.65049
chr1.201904085.201905847	-1.03327	5.08801	-2.39499	0.0202078	0.224696	-3.57958
chr19.39996499.39997729	-1.41865	4.86847	-2.39474	0.0202203	0.224711	-3.31919
chr1.110337753.110340996	-0.691676	6.87308	-2.39416	0.0202491	0.224894	-3.87399
chr10.28676695.28680572	-0.634201	7.12704	-2.39396	0.0202591	0.224894	-4.0182
chr20.43657141.43658084	-2.45561	4.04457	-2.39362	0.0202757	0.224954	-3.20189
chr5.81245585.81247180	1.04185	4.65358	2.39282	0.0203158	0.225274	-3.51192
chr11.61728409.61729667	-1.43452	4.1662	-2.3918	0.0203665	0.225625	-3.36525
chrX.36431658.36432790	1.36316	4.21055	2.39132	0.0203903	0.225625	-3.39085
chr21.33844298.33845640	1.24524	4.00074	2.39127	0.0203932	0.225625	-3.4236
chr9.33506204.33507257	1.36455	4.03374	2.39119	0.0203972	0.225625	-3.41537
chr10.86732142.86735366	-1.11907	5.55394	-2.39106	0.0204034	0.225625	-3.6117
chr9.127336519.127337987	1.6076	3.22112	2.39078	0.0204175	0.225625	-3.33467
chr11.115488076.115489417	1.49624	4.12979	2.39062	0.0204258	0.225625	-3.36065
chr22.46773676.46774704	-1.4653	4.40449	-2.38992	0.0204605	0.225885	-3.33
chr1.115088560.115090795	-1.0401	5.50651	-2.38915	0.0204994	0.226161	-3.60397
chr2.100290942.100292457	1.01158	4.62974	2.38898	0.020508	0.226161	-3.55992
chr16.56931661.56933262	-0.860073	5.56999	-2.38846	0.0205337	0.22632	-3.65982
chr16.66695688.66697384	1.02464	4.9062	2.38791	0.0205616	0.226432	-3.55763
chr7.70476258.70477929	1.19771	4.49098	2.38766	0.020574	0.226432	-3.44932
chr12.69404676.69406113	0.85871	5.05932	2.38759	0.0205776	0.226432	-3.69565
chr11.12556504.12557471	-1.90271	3.42689	-2.38732	0.0205913	0.226459	-3.22504
chr19.37365331.37365996	1.99197	3.64188	2.38674	0.0206206	0.226603	-3.24768
chr3.38543250.38544561	-1.50283	3.78022	-2.38661	0.0206269	0.226603	-3.33474
chr9.35688226.35691773	-0.781091	6.44097	-2.386	0.020658	0.226722	-3.83315
chr19.3403587.3405217	-1.23455	4.90567	-2.38595	0.0206602	0.226722	-3.48833
chr14.50396328.50397381	1.29757	4.33707	2.38478	0.0207197	0.226822	-3.36668
chr19.12665938.12667052	1.06955	4.37108	2.38478	0.0207199	0.226822	-3.5096
chr8.124199681.124200842	1.34384	3.8292	2.38476	0.0207208	0.226822	-3.41504
chr4.48830821.48832272	0.787496	5.89377	2.38428	0.0207453	0.226822	-3.79639
chr13.20140132.20142253	-1.75682	4.5721	-2.38427	0.0207456	0.226822	-3.28224
chr22.46346320.46347677	-1.64276	3.64509	-2.38426	0.0207459	0.226822	-3.28419
chr14.20460878.20462173	-1.21299	5.14607	-2.38422	0.0207482	0.226822	-3.45293
chr1.21930536.21934521	-0.761152	6.35405	-2.38348	0.0207855	0.227106	-3.87555
chr10.85851019.85852306	1.25919	4.00365	2.38278	0.0208215	0.227319	-3.39955
chr5.124806120.124807115	1.08292	4.28139	2.38266	0.0208275	0.227319	-3.49497
chr7.46811225.46812113	1.10151	4.18623	2.38198	0.0208619	0.227571	-3.55041
chr14.105483107.105484629	-1.64323	3.85502	-2.38165	0.0208789	0.227572	-3.32629
chr2.69164029.69165498	1.17102	4.28467	2.38129	0.0208975	0.227572	-3.50565
chr11.14499187.14500362	-1.30584	4.73395	-2.38124	0.0208996	0.227572	-3.40133
chr3.46934031.46936632	-0.751577	6.21993	-2.3811	0.0209072	0.227572	-3.81179
chr8.132760211.132761157	-1.95521	3.64443	-2.38078	0.0209234	0.22761	-3.24939
chr4.10115042.10117403	0.768643	6.02234	2.38058	0.0209333	0.22761	-3.82577
chr1.43475547.43476498	1.88864	3.30775	2.37873	0.0210285	0.22822	-3.26695
chr17.80856567.80857157	1.6252	3.21479	2.37866	0.021032	0.22822	-3.3133
chr12.50786450.50787125	1.75375	3.54278	2.37844	0.021043	0.22822	-3.29059
chr13.99158765.99160672	0.903243	5.22508	2.37828	0.0210513	0.22822	-3.68301
chr3.13548461.13549699	1.10562	4.23373	2.37817	0.0210572	0.22822	-3.54719
chr5.93677317.93677956	1.46535	3.67779	2.37806	0.0210627	0.22822	-3.35994
chr3.23611931.23612761	1.57946	3.5993	2.37775	0.0210786	0.22822	-3.32893
chr10.97549430.97551311	0.924635	5.00547	2.37772	0.0210801	0.22822	-3.66235
chr20.62375502.62378572	-0.776367	5.70997	-2.37735	0.0210995	0.228244	-3.80451
chr1.153612015.153613479	-1.99034	4.11668	-2.37724	0.0211049	0.228244	-3.25861
chr2.218289817.218291214	1.72499	4.09179	2.37594	0.0211719	0.228845	-3.353
chr1.183234363.183235191	1.31835	3.76351	2.37498	0.0212215	0.229259	-3.37333
chr15.64762372.64764002	-0.957436	5.11909	-2.37426	0.0212591	0.229542	-3.61575
chr2.169839704.169840940	-1.46022	4.64501	-2.37382	0.0212821	0.229566	-3.3807
chr2.235493824.235495258	0.941288	4.84224	2.37378	0.0212842	0.229566	-3.62888
chr16.10600338.10602607	-0.794805	5.91759	-2.37354	0.0212964	0.229574	-3.75846
chr10.70380501.70382906	-0.955335	5.06312	-2.37304	0.0213224	0.229642	-3.631
chr10.43455114.43456366	-1.4508	4.17496	-2.37298	0.0213254	0.229642	-3.39529
chr2.71331562.71332676	0.885532	5.19224	2.3721	0.0213715	0.230015	-3.64225
chr15.71042229.71043655	1.46176	4.02661	2.37106	0.0214255	0.230473	-3.38632
chr17.30040469.30041006	2.59892	2.70887	2.3706	0.0214495	0.230608	-3.25311
chr10.60572417.60573735	1.04748	4.49309	2.37024	0.0214682	0.230625	-3.58159
chr7.157355658.157356487	0.980275	3.93845	2.37013	0.021474	0.230625	-3.5794
chr18.59546011.59546778	1.70089	3.47504	2.3698	0.0214913	0.230688	-3.31394
chr2.15747001.15748655	-1.23497	4.90998	-2.36844	0.0215627	0.231331	-3.48328
chr12.3216911.3218004	1.51509	3.94718	2.36725	0.0216253	0.231666	-3.38853
chr5.126810777.126812954	0.890308	5.49622	2.3672	0.0216281	0.231666	-3.71585
chr19.5902993.5905094	-0.761515	6.37243	-2.36682	0.0216479	0.231666	-3.9442
chr15.81000626.81002757	0.779378	5.621	2.3666	0.0216594	0.231666	-3.75238
chr1.223887521.223888829	0.866232	4.75867	2.36638	0.0216712	0.231666	-3.68697
chr5.91332075.91332886	1.109	3.97232	2.3663	0.0216756	0.231666	-3.5147
chr14.65005390.65006002	2.28804	2.55986	2.3662	0.021681	0.231666	-3.25387
chr13.40406555.40407416	2.13108	3.17521	2.3661	0.0216859	0.231666	-3.26353
chr3.184332049.184333583	1.02537	4.58278	2.36507	0.0217404	0.232124	-3.61017
chr2.72980045.72981787	1.17379	4.67356	2.36462	0.0217644	0.232211	-3.64063
chr11.16872648.16874143	1.14503	4.38966	2.36448	0.0217716	0.232211	-3.4918
chr6.139778033.139779501	-2.48448	4.26776	-2.36371	0.0218128	0.232523	-3.25465
chr22.43955009.43956372	-1.19324	5.07144	-2.3635	0.0218239	0.232523	-3.47412
chr3.126355550.126357662	-1.36319	4.91075	-2.36315	0.0218426	0.232598	-3.4046
chr6.18379370.18380276	1.66115	3.19245	2.3627	0.0218663	0.232728	-3.32578
chr8.117520236.117521468	-2.3913	4.08117	-2.36141	0.0219351	0.233337	-3.25873
chr13.99685883.99687610	-1.1487	4.78169	-2.36111	0.0219511	0.233384	-3.537
chr7.132206852.132207835	-1.95795	3.58871	-2.36076	0.0219695	0.233456	-3.27357
chr8.97643324.97645988	-0.901964	6.24288	-2.3603	0.0219943	0.233597	-3.74217
chr6.37169037.37172493	0.624323	6.39959	2.36001	0.0220095	0.233635	-4.00639
chr15.90432342.90433204	1.96769	3.2186	2.35965	0.0220291	0.23372	-3.29606
chr8.100788589.100789545	1.22782	4.15085	2.35863	0.0220835	0.234173	-3.4808
chr14.99424069.99425121	-2.00176	3.50002	-2.35773	0.0221318	0.234562	-3.27978
chrX.115968349.115969689	-1.37315	4.92385	-2.35722	0.0221594	0.234731	-3.43905
chr17.17839570.17842516	-0.795813	5.79402	-2.35613	0.0222183	0.235231	-3.78309
chr8.30411403.30413189	-1.27891	5.07082	-2.35573	0.02224	0.235337	-3.51514
chr10.50604977.50605827	-2.11375	3.97726	-2.35425	0.0223199	0.236059	-3.27593
chr10.72297676.72299408	0.889835	5.22025	2.35396	0.0223354	0.236067	-3.77214
chr8.116995261.116996213	-2.49209	3.39587	-2.35375	0.0223468	0.236067	-3.27223
chr16.89827571.89828675	-1.68717	3.83399	-2.35358	0.0223559	0.236067	-3.33301
chr12.100955057.100955971	1.10464	3.95666	2.35329	0.0223718	0.236067	-3.52954
chr13.98821868.98822622	1.89232	3.17855	2.35287	0.0223948	0.236067	-3.31942
chr12.631860.632855	1.00788	4.35045	2.35266	0.022406	0.236067	-3.63811
chr3.53269546.53271232	0.730293	5.93446	2.35237	0.022422	0.236067	-3.88836
chr9.114180584.114181923	-1.27336	4.46843	-2.35231	0.0224254	0.236067	-3.47255
chr8.80578000.80579391	0.888385	5.09808	2.35229	0.0224262	0.236067	-3.74499
chr7.47939737.47942293	0.698832	6.06814	2.35163	0.0224622	0.236319	-3.93584
chr5.113166219.113168227	1.04615	4.75883	2.35127	0.0224816	0.236319	-3.60505
chr19.52992330.52993979	1.0235	4.30607	2.35121	0.0224853	0.236319	-3.62887
chr5.41525994.41528214	0.752823	5.85816	2.35096	0.0224989	0.236338	-3.88095
chr10.119164798.119166433	-1.0264	5.04311	-2.35051	0.0225232	0.23647	-3.6119
chr1.55693775.55695810	0.947837	4.67203	2.3497	0.0225676	0.236813	-3.68035
chr10.71547380.71548679	-2.32537	3.51153	-2.34941	0.0225835	0.236856	-3.28419
chr5.43888303.43890166	-1.5362	4.75585	-2.34902	0.0226049	0.236958	-3.40922
chr11.111676906.111677660	1.63025	3.83643	2.34828	0.0226453	0.237218	-3.36843
chr17.8532037.8532513	1.35717	3.38087	2.34801	0.0226602	0.237218	-3.43232
chr2.15939819.15944331	-0.802037	6.20041	-2.34788	0.0226675	0.237218	-3.81015
chr5.119070229.119072079	-0.982259	5.85828	-2.34771	0.0226769	0.237218	-3.76721
chr10.34813721.34816481	0.695433	6.03488	2.34713	0.0227085	0.237315	-3.92618
chr4.23930445.23931337	0.97934	4.45481	2.34711	0.0227097	0.237315	-3.59761
chr17.44997652.44998376	-1.80338	3.44774	-2.34631	0.0227535	0.237543	-3.31816
chr17.50199847.50200822	-2.3364	3.48483	-2.34611	0.0227649	0.237543	-3.28528
chr2.87825136.87826192	3.46952	2.29518	2.34607	0.022767	0.237543	-3.30461
chr7.41107340.41108060	1.53426	3.46714	2.34528	0.0228108	0.237877	-3.41738
chr5.139667794.139671720	-0.781423	5.96579	-2.34498	0.0228273	0.237926	-3.87076
chr17.47208305.47210987	-0.664484	6.72225	-2.34386	0.0228894	0.238356	-4.02571
chr5.173883810.173885740	1.10088	4.70292	2.34355	0.0229061	0.238356	-3.5667
chr13.19781734.19783133	0.868112	4.93384	2.34348	0.02291	0.238356	-3.7097
chr1.216847157.216848365	1.56417	3.49606	2.34338	0.0229159	0.238356	-3.37167
chr1.234974572.234975892	1.54825	4.31828	2.34302	0.0229358	0.238417	-3.40655
chrX.149981298.149982873	-2.05066	3.73116	-2.34284	0.0229454	0.238417	-3.31874
chr19.16342070.16342893	-2.32731	3.6216	-2.34228	0.0229766	0.238617	-3.29194
chr7.75711297.75713040	-1.08217	5.42057	-2.34179	0.023004	0.238779	-3.59004
chr1.202048730.202049828	-1.94982	3.97302	-2.34117	0.0230383	0.239012	-3.32934
chr1.223712166.223716110	0.641913	6.4278	2.34047	0.0230773	0.239294	-4.01695
chr5.6703815.6705366	-0.908198	5.33815	-2.33986	0.0231119	0.239451	-3.74411
chr12.50748773.50750103	1.29194	3.87444	2.33969	0.023121	0.239451	-3.55578
chr11.130624099.130624600	-2.47735	2.96673	-2.33956	0.0231282	0.239451	-3.29742
chr3.45960100.45960571	1.7183	2.82537	2.33802	0.0232148	0.240224	-3.34496
chr6.2477414.2478709	-1.37901	4.6252	-2.33779	0.0232276	0.240233	-3.49728
chr12.116916239.116917072	1.39432	3.29718	2.33719	0.0232616	0.240461	-3.45149
chr7.116498923.116502240	0.611124	6.38402	2.33693	0.0232759	0.240486	-4.03746
chr13.36543245.36544264	-2.41562	3.68955	-2.33618	0.0233179	0.240743	-3.30417
chr20.24096600.24097415	2.21767	2.63808	2.33607	0.0233247	0.240743	-3.32071
chr22.20507294.20509979	0.785012	5.77341	2.33531	0.0233675	0.241061	-3.88941
chr7.538092.540452	-0.765552	5.80515	-2.33448	0.0234139	0.241325	-3.91628
chr10.68135544.68136712	1.40306	4.23261	2.33422	0.0234289	0.241325	-3.4236
chr19.45716472.45718605	-0.921235	5.42286	-2.33422	0.0234291	0.241325	-3.72842
chr10.103227753.103228979	-1.66495	4.64855	-2.33326	0.0234833	0.241742	-3.38369
chr3.194482914.194488226	0.614389	7.23601	2.33283	0.0235077	0.241742	-4.16976
chr1.1004520.1006056	-1.11404	4.33046	-2.33266	0.0235173	0.241742	-3.59591
chr10.110175063.110176901	1.17908	4.5198	2.33265	0.0235177	0.241742	-3.55827
chr1.19596212.19597764	-1.00534	5.8634	-2.33244	0.0235296	0.241742	-3.70575
chr13.45482692.45483331	2.14972	2.83033	2.33184	0.0235636	0.241949	-3.32413
chr3.46959972.46960971	1.2433	3.9383	2.33144	0.0235864	0.241949	-3.54096
chr18.21996714.21998853	-1.18613	4.74194	-2.33126	0.0235967	0.241949	-3.5746
chr7.24978826.24981870	0.660103	6.11581	2.33124	0.0235978	0.241949	-4.00008
chr11.95150738.95151876	1.32791	3.92749	2.33094	0.0236151	0.242003	-3.52394
chr21.29181388.29183583	0.963465	5.43378	2.33036	0.0236482	0.24222	-3.75862
chr1.39183660.39185039	0.999454	4.81962	2.32993	0.0236727	0.242347	-3.61932
chr5.135423127.135424003	1.37607	3.4311	2.3294	0.0237031	0.242424	-3.45812
chr3.173659650.173662241	0.860293	5.56619	2.32896	0.0237279	0.242424	-3.79353
chr17.12584705.12585304	-2.42333	3.19883	-2.32896	0.0237282	0.242424	-3.31491
chr14.74325899.74327165	-2.03835	4.02578	-2.32896	0.0237284	0.242424	-3.34282
chr18.55405390.55406091	1.39665	3.62616	2.32757	0.0238079	0.243018	-3.44522
chr15.35361960.35363061	-1.41879	5.08043	-2.32752	0.0238106	0.243018	-3.54581
chr9.126326213.126327973	0.811943	5.20829	2.32726	0.0238254	0.243046	-3.82765
chr3.98922810.98923487	1.50894	3.58757	2.32686	0.0238484	0.243157	-3.39918
chr1.89524172.89525504	1.0605	4.31011	2.32665	0.0238604	0.243157	-3.59956
chr1.161165487.161167021	-0.956222	5.29969	-2.326	0.0238982	0.243419	-3.66955
chr12.80186245.80188365	0.939082	5.05957	2.32558	0.0239223	0.24354	-3.7377
chr6.56713009.56714068	1.24383	4.2693	2.32536	0.023935	0.243546	-3.50763
chr12.114414036.114416289	-1.20817	4.81727	-2.32499	0.0239565	0.243608	-3.635
chr11.12124350.12126409	1.05954	4.33187	2.32484	0.0239652	0.243608	-3.65889
chr2.62195586.62197697	0.91857	4.97254	2.32384	0.0240226	0.244068	-3.77062
chr22.32905307.32906202	-2.00126	3.6122	-2.32337	0.0240499	0.244222	-3.33132
chr1.59921108.59921751	-2.31202	3.41707	-2.32301	0.0240705	0.244308	-3.32514
chr4.55175553.55176555	1.13705	4.17075	2.32123	0.0241744	0.245239	-3.56401
chr4.14916582.14917880	1.12905	4.512	2.32086	0.0241956	0.245331	-3.65736
chr2.70108187.70109475	0.825837	5.21253	2.32011	0.0242395	0.245652	-3.85721
chr9.130182265.130183970	-0.954502	5.11167	-2.31911	0.0242975	0.246116	-3.71259
chr16.85381790.85382565	-2.20895	2.71405	-2.31854	0.0243312	0.246333	-3.3338
chr14.64761749.64763222	0.830401	4.67592	2.31797	0.0243646	0.246548	-3.78351
chr4.185566081.185568980	0.687182	6.08286	2.31747	0.0243936	0.246717	-3.99714
chr1.202461921.202463048	-2.50483	3.51224	-2.31683	0.0244311	0.246754	-3.33577
chr21.31912683.31913733	-2.27944	3.49583	-2.31679	0.0244336	0.246754	-3.35289
chr10.86754607.86757857	-0.716255	6.6699	-2.31678	0.024434	0.246754	-4.06297
chr19.11088856.11092569	0.636721	6.35099	2.3165	0.0244507	0.246799	-4.02268
chr2.207333955.207335598	0.738974	5.85917	2.31609	0.0244751	0.246857	-3.92206
chr14.77039402.77044213	0.608136	6.73182	2.31599	0.024481	0.246857	-4.14487
[truncated: 18,140 more rows]
