# Supplementary material for: Anthracyclines induce global changes in cardiomyocyte chromatin accessibility that overlap with cardiovascular disease loci
Source: PLoS Genet. 2025 Oct 14;21(10):e1011900. doi: 10.1371/journal.pgen.1011900 (PMC12561927; doi:10.1371/journal.pgen.1011900)
Supplement: S24 Table — (XLSX) [file pgen.1011900.s024.xlsx]

## Sheet: Table_S24
Table_S24: Pairwise differential acetylation analysis for MTX vs VEH at 24 hours
peak= Location of region (chromosome.start.end)
peak	logFC	AveExpr	t	P.Value	adj.P.Val	B
chr6.36674959.36687167	1.18832	8.66161	6.36573	4.81649e-08	0.000969896	8.35423
chr11.2314484.2315677	-1.79845	3.58881	-4.86189	1.08819e-05	0.109565	2.95684
chrX.69059857.69061262	-1.54537	3.81571	-4.7262	1.74231e-05	0.11695	2.69796
chr5.8828450.8830016	1.3251	5.55139	4.62317	2.48337e-05	0.119521	2.46936
chr20.62549148.62556023	-0.813779	7.04637	-4.56987	2.97999e-05	0.119521	2.28586
chr17.4006256.4007523	-1.81887	3.94143	-4.4721	4.15504e-05	0.119521	1.77624
chr1.204450355.204451504	-1.56467	4.1323	-4.40265	5.25305e-05	0.119521	1.66348
chr1.212595664.212597142	2.1886	4.55198	4.40105	5.28144e-05	0.119521	1.12303
chr11.30740702.30741766	2.2184	4.45032	4.39767	5.34186e-05	0.119521	1.0942
chr19.12736643.12738297	-0.972968	6.36223	-4.35149	6.23782e-05	0.125611	1.65868
chr4.152258544.152260105	1.85919	4.84293	4.28486	7.79326e-05	0.142666	1.09473
chr14.23429960.23440270	-0.762282	7.68899	-4.23688	9.14072e-05	0.151981	1.09667
chr18.39946423.39947546	1.8568	5.07007	4.2155	9.81154e-05	0.151981	0.977447
chr18.33560447.33562447	1.51338	5.50277	4.13526	0.000127822	0.17235	0.911987
chr10.86661199.86676237	-0.671087	8.55866	-4.09688	0.000144947	0.17235	0.561266
chr15.58330585.58333424	1.09796	5.82303	4.07918	0.000153581	0.17235	0.861972
chr16.84952324.84953404	-1.20925	4.46396	-4.04962	0.000169108	0.17235	0.761284
chr11.13216077.13217008	1.86562	4.6007	4.01794	0.000187439	0.17235	0.465744
chr11.68399222.68400219	-2.24925	3.61773	-3.9932	0.000203074	0.17235	0.00434397
chr8.92007589.92009115	2.39331	4.50058	3.98762	0.000206773	0.17235	-0.172624
chr12.132739700.132741085	-1.55303	4.17383	-3.9804	0.000211652	0.17235	0.511366
chr1.228207234.228210489	-1.03233	5.33105	-3.97456	0.00021568	0.17235	0.558025
chr8.11571447.11573531	-1.01951	5.66922	-3.96023	0.000225877	0.17235	0.516278
chr16.57475639.57477510	-1.31021	4.49015	-3.9373	0.00024318	0.17235	0.439005
chr17.21275251.21276173	-1.29577	4.23735	-3.92706	0.000251312	0.17235	0.377693
chr20.57437674.57444115	-0.76544	6.87277	-3.90889	0.000266385	0.17235	0.240995
chr2.239327975.239329418	-1.50889	4.03496	-3.89562	0.000277944	0.17235	0.230364
chrX.42975732.42977668	1.5597	4.98777	3.89084	0.000282229	0.17235	0.214696
chrX.29661367.29663692	1.98713	4.95826	3.86473	0.000306756	0.17235	-0.00897095
chr4.10173550.10175212	-1.67239	4.19266	-3.85603	0.000315377	0.17235	0.101254
chr15.67104990.67108150	0.945841	6.01254	3.85184	0.000319608	0.17235	0.203722
chr20.35317955.35320980	1.13853	5.64509	3.84489	0.000326751	0.17235	0.188857
chr1.17443059.17444290	3.69482	2.77363	3.83469	0.000337519	0.17235	-1.66592
chr11.57303588.57305100	-1.37067	4.09697	-3.83004	0.000342539	0.17235	0.116479
chr1.38740336.38742183	-1.15874	5.6185	-3.81968	0.000353981	0.17235	0.119754
chr15.92803677.92804677	1.64616	4.84294	3.81859	0.000355205	0.17235	0.0214707
chr14.26775203.26776868	1.4567	4.66665	3.81346	0.000361028	0.17235	0.0283463
chr8.145002221.145003490	-1.3779	4.26757	-3.8113	0.000363501	0.17235	0.0372097
chr11.45157369.45159149	-0.960573	5.52508	-3.80616	0.000369459	0.17235	0.0666671
chr15.66834726.66836024	-1.00658	5.08339	-3.80507	0.000370736	0.17235	0.0809607
chr2.38542076.38543483	1.66549	3.82228	3.79844	0.000378598	0.17235	-0.165722
chr1.3329194.3330574	-1.52319	3.93688	-3.77712	0.000404964	0.17235	-0.0700061
chr21.46128120.46129309	-1.19016	4.11119	-3.77564	0.000406853	0.17235	-0.00491042
chr1.111214019.111215567	1.59956	4.88602	3.774	0.000408962	0.17235	-0.187983
chr6.41766796.41768049	-1.22485	4.49632	-3.77016	0.000413946	0.17235	-0.0334777
chr1.10720008.10721257	-1.27178	4.66064	-3.76805	0.000416701	0.17235	-0.0374469
chr1.85555729.85557000	1.99067	4.1581	3.76435	0.00042159	0.17235	-0.454258
chr20.62529478.62531208	-1.14762	4.55683	-3.75512	0.000434009	0.17235	-0.0567144
chr8.141289963.141290825	-1.51868	3.53671	-3.75493	0.000434265	0.17235	-0.119721
chrM.0.16591	0.54405	18.2169	3.75065	0.000440144	0.17235	-3.66627
chr5.5325842.5326906	-1.57184	3.1601	-3.73798	0.000458013	0.17235	-0.218999
chr1.36203320.36204605	-1.06799	4.41528	-3.73697	0.000459467	0.17235	-0.107065
chr7.40717029.40717830	1.601	4.72265	3.73532	0.000461858	0.17235	-0.312776
chr7.91771944.91772817	-1.70777	4.06443	-3.73509	0.00046218	0.17235	-0.329772
chr19.55475922.55477227	-1.13513	4.80201	-3.71077	0.000498758	0.182609	-0.178269
chr20.62375502.62378572	-0.912979	5.70997	-3.70258	0.000511694	0.184	-0.231583
chr11.102599511.102600202	3.97308	2.93989	3.68458	0.000541256	0.191215	-1.85523
chr19.506510.508155	-0.886208	5.70158	-3.67442	0.000558656	0.191793	-0.316702
chr16.28572357.28574071	-0.995567	5.03388	-3.66786	0.00057016	0.191793	-0.306569
chr7.36526707.36528100	1.95531	4.17756	3.65694	0.000589853	0.191793	-0.642242
chr14.104721667.104722586	-1.59335	3.58849	-3.64526	0.000611605	0.191793	-0.453408
chr17.3926882.3928799	-0.904714	5.53741	-3.64059	0.00062052	0.191793	-0.407004
chr1.11846271.11848859	-1.30193	4.87374	-3.64	0.000621658	0.191793	-0.371689
chr1.3347252.3350255	-0.864259	5.81914	-3.62713	0.000646922	0.191793	-0.480165
chr12.7068134.7069530	-1.26638	4.50486	-3.62449	0.00065224	0.191793	-0.419746
chr22_KI270733v1_random.168049.169192	1.92571	4.04505	3.61007	0.000681936	0.191793	-0.461687
chr22.20135160.20136384	-1.30758	4.36265	-3.60159	0.000700007	0.191793	-0.505476
chr8.142738647.142739760	-1.40659	4.32484	-3.59455	0.00071535	0.191793	-0.560727
chr11.61717863.61719176	-1.29874	3.88862	-3.59377	0.000717078	0.191793	-0.520819
chr19.18445796.18448028	-1.15268	4.61849	-3.59292	0.00071894	0.191793	-0.497086
chr3.42871465.42872648	-1.66312	3.65476	-3.58358	0.0007399	0.191793	-0.687118
chr7.2640714.2642007	-1.17493	4.22591	-3.58109	0.000745588	0.191793	-0.527864
chr6.45812719.45813656	-1.58383	3.33146	-3.57876	0.000750939	0.191793	-0.615399
chr14.105323907.105324969	-1.28773	3.57322	-3.57528	0.000759021	0.191793	-0.56204
chr15.59199728.59200900	1.48278	4.68911	3.57325	0.000763756	0.191793	-0.614772
chr2.237766014.237766972	1.2734	4.54821	3.55272	0.000813361	0.191793	-0.623063
chr11.61769106.61770919	-1.13916	4.93455	-3.55236	0.000814271	0.191793	-0.604786
chr12.31589341.31592141	0.745982	6.76825	3.54922	0.000822132	0.191793	-0.724691
chr14.100775283.100776843	-1.66848	4.42158	-3.5486	0.000823687	0.191793	-0.66166
chr2.137928368.137930068	1.13485	5.30002	3.54472	0.000833514	0.191793	-0.624515
chr19.40190872.40192372	-1.14875	4.96844	-3.54365	0.00083624	0.191793	-0.627386
chr17.78172102.78173586	-1.06299	4.80027	-3.54137	0.000842096	0.191793	-0.635657
chr4.10084582.10085647	-1.70065	3.77464	-3.5409	0.000843303	0.191793	-0.775131
chr20.51427803.51428746	-1.36815	3.42543	-3.54082	0.000843519	0.191793	-0.683407
chr16.85381790.85382565	-1.70352	2.71405	-3.53925	0.000847576	0.191793	-0.825731
chr9.136570960.136573281	-0.849078	5.19381	-3.53273	0.000864626	0.191793	-0.717414
chr3.172139843.172143011	1.04817	5.53176	3.53152	0.000867829	0.191793	-0.66531
chr22.20885128.20886211	-1.06968	4.44175	-3.52714	0.000879488	0.191793	-0.669846
chr16.2124389.2125612	-1.30285	4.01271	-3.52121	0.000895532	0.191793	-0.722016
chr2.96108501.96109633	-1.23904	4.20595	-3.51739	0.000906018	0.191793	-0.709065
chr7.663322.664685	-1.16096	4.049	-3.51667	0.000908005	0.191793	-0.697349
chr1.167454847.167456270	-1.21517	4.53016	-3.50752	0.000933638	0.191793	-0.732694
chr1.151987590.151994802	0.653819	8.00006	3.50562	0.000939073	0.191793	-0.95169
chr20.25191126.25192336	-1.0457	4.88483	-3.50503	0.000940752	0.191793	-0.727729
chr7.158818221.158819560	1.07253	5.54256	3.50381	0.000944244	0.191793	-0.736246
chr1.181099131.181100532	1.48935	4.23484	3.50191	0.000949703	0.191793	-0.82865
chr15.77910335.77911216	-1.50825	3.6134	-3.501	0.000952353	0.191793	-0.837765
chr7.35003183.35004339	1.29307	5.03795	3.49589	0.000967235	0.191793	-0.774767
chr3.186095287.186098538	1.08614	5.36183	3.49445	0.000971471	0.191793	-0.755393
chr1.3542877.3543880	-1.3836	3.14185	-3.4928	0.000976341	0.191793	-0.823633
chr8.130903558.130905604	1.76835	4.50534	3.49225	0.000977975	0.191793	-0.962033
chr22.44341572.44342462	-1.49365	3.68831	-3.49019	0.000984124	0.191793	-0.868269
chr1.204262943.204263772	-1.69351	3.54565	-3.48751	0.000992164	0.191793	-1.01099
chr11.2716185.2716990	-1.46659	3.39396	-3.48557	0.000998014	0.191793	-0.850742
chr22_KI270733v1_random.174910.175520	1.36342	4.41723	3.48365	0.00100383	0.191793	-0.793716
chr11.12556504.12557471	-1.88213	3.42689	-3.48176	0.00100959	0.191793	-1.1289
chr10.60298090.60301788	0.87477	6.28389	3.47388	0.00103398	0.193474	-0.873394
chr4.168678775.168679574	1.86962	4.24576	3.47057	0.00104438	0.193474	-0.953143
chr20.18287641.18289567	-1.16861	5.37643	-3.46599	0.00105896	0.193474	-0.829896
chr1.11786968.11788442	-1.04917	5.00278	-3.46088	0.00107544	0.193474	-0.847702
chr7.5552176.5557449	-0.669818	6.73218	-3.46007	0.00107806	0.193474	-1.0343
chr11.2460525.2464138	-0.822638	5.65722	-3.4571	0.00108776	0.193474	-0.951204
chr2.219419157.219420562	-1.31572	3.77289	-3.45506	0.00109448	0.193474	-0.882597
chr6.168087532.168089279	-0.984399	4.27227	-3.45384	0.00109852	0.193474	-0.865703
chr6.56713009.56714068	1.47027	4.2693	3.44908	0.00111442	0.193474	-0.971861
chr7.150953391.150957009	-0.814844	5.68479	-3.44905	0.00111451	0.193474	-0.93937
chrX.132794752.132795914	-1.45934	4.01161	-3.4404	0.00114397	0.19689	-0.934347
chr2.149648153.149649392	1.04347	5.29965	3.42984	0.00118091	0.201525	-0.92268
chr5.136619760.136620720	2.81532	3.29227	3.41668	0.00122852	0.206877	-1.98274
chr5.149380290.149384252	-0.786115	6.24682	-3.41447	0.00123669	0.206877	-1.13266
chr7.150967648.150972865	-0.793881	6.23009	-3.40882	0.00125782	0.206877	-1.1152
chr20.31603907.31607776	0.839968	6.35185	3.40839	0.00125945	0.206877	-1.08291
chr21.31912683.31913733	-1.50723	3.49583	-3.39594	0.00130727	0.206877	-1.0296
chr2.231714933.231717360	-0.945113	5.1087	-3.39536	0.00130955	0.206877	-1.03065
chr9.113742690.113743769	-1.47248	4.0756	-3.39505	0.00131075	0.206877	-1.03116
chr3.46876430.46879531	-0.771802	5.97821	-3.39266	0.00132015	0.206877	-1.12214
chr18.73792913.73794112	1.3461	4.41933	3.38583	0.00134738	0.206877	-1.07946
chr14.104148839.104151033	-1.23987	4.57019	-3.38467	0.00135207	0.206877	-1.04018
chr16.75236910.75240264	-0.783711	6.0648	-3.37927	0.00137404	0.206877	-1.15929
chr1.226979319.226980399	-1.01726	4.19536	-3.37828	0.00137812	0.206877	-1.05382
chr3.51773457.51774224	-1.95784	2.98049	-3.37333	0.0013986	0.206877	-1.24532
chr18.21315824.21316348	-2.48195	2.84912	-3.37273	0.00140109	0.206877	-1.72124
chr12.76029866.76033355	0.709581	7.3392	3.37179	0.00140502	0.206877	-1.27349
chr5.139657630.139661993	-0.621926	6.56775	-3.37178	0.00140507	0.206877	-1.25269
chr12.108112905.108113792	-1.40913	4.32326	-3.37102	0.00140826	0.206877	-1.11495
chr2.229454674.229456602	1.33805	4.712	3.36799	0.00142102	0.206877	-1.12637
chr1.2133170.2133980	-1.07441	4.26488	-3.36792	0.00142132	0.206877	-1.08265
chr15.43879301.43881616	-1.1333	4.69673	-3.36757	0.0014228	0.206877	-1.0817
chr20.31674364.31679766	0.823738	7.08377	3.36635	0.00142802	0.206877	-1.23694
chr19.16420066.16421257	-1.27347	4.03515	-3.36313	0.00144174	0.207374	-1.12733
chr16.88062318.88063540	-1.48234	3.71464	-3.34939	0.00150186	0.214489	-1.17926
chr1.1004520.1006056	-1.01317	4.33046	-3.3452	0.00152065	0.214541	-1.14455
chr2.226649946.226650662	3.32472	2.88401	3.34457	0.00152353	0.214541	-2.34849
chr12.98591163.98592064	-1.46741	3.68947	-3.34127	0.00153852	0.215147	-1.21319
chr10.110225778.110227502	0.803708	4.85291	3.33289	0.00157722	0.217008	-1.21314
chr5.1836374.1837824	-1.11174	3.93264	-3.33204	0.00158117	0.217008	-1.17056
chr5.173453182.173456299	0.897743	5.91117	3.32853	0.0015977	0.217008	-1.23129
chr1.29282779.29283598	-1.29795	3.27645	-3.32713	0.00160435	0.217008	-1.18616
chr9.131272200.131280060	-0.597306	7.43403	-3.32684	0.00160571	0.217008	-1.44502
chr13.45206301.45207278	1.42288	4.3396	3.32406	0.001619	0.217345	-1.25926
chr9.26261311.26262476	1.36844	4.46061	3.31764	0.00165001	0.220041	-1.27414
chr1.67684393.67688175	0.634775	7.48347	3.31459	0.00166494	0.220571	-1.43849
chr3.32575179.32576339	-1.38817	3.83179	-3.3119	0.00167822	0.220848	-1.28237
chr7.100867025.100868524	-0.952689	4.92256	-3.30881	0.0016936	0.220848	-1.23397
chrX.103913522.103914100	-1.57557	3.46912	-3.3062	0.00170671	0.220848	-1.35407
chr20.45828260.45829217	-1.25399	3.57143	-3.30537	0.00171089	0.220848	-1.25668
chr19.14375177.14376271	-1.07173	4.39653	-3.3011	0.00173255	0.221317	-1.25169
chr11.126347900.126349238	-1.18937	4.56843	-3.30029	0.0017367	0.221317	-1.25744
chr18.12990821.12992124	-0.963922	5.17097	-3.29657	0.00175584	0.221317	-1.27436
chr7.1465447.1467605	-0.90084	4.80135	-3.29606	0.00175849	0.221317	-1.29324
chr18.3622043.3625446	0.76031	6.73833	3.28939	0.00179334	0.222818	-1.40856
chr16.80026715.80027924	2.69133	3.60026	3.28826	0.0017993	0.222818	-1.8325
chr4.63036038.63036959	2.36679	2.89769	3.28745	0.00180361	0.222818	-1.68391
chr17.59782880.59787804	0.781367	6.84996	3.28262	0.00182943	0.22463	-1.42268
chr15.35696439.35698274	0.975629	5.42485	3.27995	0.0018438	0.225022	-1.30249
chr19.18328565.18329621	-1.07296	4.01468	-3.27662	0.00186193	0.225042	-1.30818
chr16.29961524.29962611	-1.14569	4.09087	-3.27576	0.00186666	0.225042	-1.31464
chr2.128361908.128363526	-0.908368	5.51431	-3.27029	0.00189686	0.225042	-1.38916
chr22.21966582.21967702	-1.42114	3.89903	-3.26867	0.00190585	0.225042	-1.34497
chr1.116878112.116880084	1.04531	5.70213	3.26658	0.00191761	0.225042	-1.34801
chr16.2513218.2515947	-0.837085	5.94647	-3.26613	0.00192011	0.225042	-1.38918
chr16.48669949.48671068	-1.7671	3.83167	-3.26036	0.00195283	0.225042	-1.41764
chr1.41150610.41153209	1.11105	4.94916	3.25902	0.00196051	0.225042	-1.35326
chr12.121769248.121771773	-0.849981	5.18379	-3.25838	0.00196423	0.225042	-1.40441
chr8.56681362.56683033	0.815431	5.93267	3.25526	0.0019822	0.225042	-1.42351
chr9.38141514.38142574	2.8056	3.51811	3.25368	0.00199139	0.225042	-2.08818
chr3.42822796.42823951	1.22561	4.78604	3.25051	0.00200994	0.225042	-1.39099
chr17.39674239.39680526	-0.726866	6.8974	-3.2503	0.0020112	0.225042	-1.59591
chr2.30796451.30797386	-1.62912	3.7533	-3.24874	0.00202037	0.225042	-1.5477
chr16.88759140.88760143	-0.962171	4.07857	-3.24855	0.00202152	0.225042	-1.38851
chr14.105448256.105449752	-1.12577	3.98866	-3.24833	0.00202278	0.225042	-1.37795
chr7.726252.727367	-1.26544	4.44543	-3.24506	0.00204221	0.225638	-1.39458
chr2.67560551.67562153	1.2569	4.64096	3.24367	0.00205054	0.225638	-1.39277
chr8.41791779.41793097	1.43141	4.0097	3.24111	0.00206588	0.226091	-1.43877
chr4.151686969.151691326	-0.926343	5.79719	-3.23461	0.00210545	0.226258	-1.45624
chr1.39140897.39143460	-1.00564	5.13296	-3.23329	0.00211359	0.226258	-1.41852
chr2.173048490.173049716	1.985	4.14498	3.23174	0.00212317	0.226258	-1.65019
chr19.956644.957525	-1.79764	3.25062	-3.22882	0.00214129	0.226258	-1.69994
chr5.120464043.120465968	1.11458	4.96138	3.22863	0.00214249	0.226258	-1.42584
chr2.105403555.105405555	1.22641	4.92	3.22477	0.00216669	0.226258	-1.43594
chr5.163436637.163439333	0.859349	6.66187	3.22466	0.00216742	0.226258	-1.50655
chr9.37943086.37945592	-0.793733	5.57374	-3.22308	0.00217737	0.226258	-1.49187
chr19.3500080.3501033	-0.973034	4.88475	-3.2225	0.00218106	0.226258	-1.46427
chr11.125111090.125112075	-1.02528	4.86148	-3.22241	0.00218163	0.226258	-1.44248
chr2.237475030.237475812	-1.45042	3.87102	-3.22094	0.00219101	0.226258	-1.50817
chr1.1272894.1274563	-0.958346	5.46633	-3.21226	0.00224697	0.229788	-1.48874
chr12.122894661.122896138	-1.43615	4.13677	-3.2121	0.00224801	0.229788	-1.52642
chr11.66112405.66114021	1.31922	4.57865	3.20424	0.00229993	0.231971	-1.51804
chr22.50562796.50563945	-1.08995	4.53604	-3.20414	0.00230056	0.231971	-1.48527
chr7.55970541.55971591	-1.10631	4.14996	-3.20364	0.00230392	0.231971	-1.48731
chr10.71229324.71230693	-1.08503	4.31162	-3.19898	0.00233527	0.232826	-1.49793
chr14.61560151.61563252	0.767795	5.97229	3.19894	0.00233554	0.232826	-1.56152
chr1.50602823.50604834	1.67904	4.6441	3.19606	0.00235509	0.232837	-1.61078
chr1.2213837.2215326	-0.99943	4.23114	-3.19552	0.00235878	0.232837	-1.51052
chr9.123359867.123362660	-0.874462	5.29786	-3.18991	0.00239739	0.235493	-1.57298
chr8.93990600.93991802	1.83589	4.06398	3.18333	0.00244346	0.238855	-1.79021
chr10.90959902.90960829	1.76124	3.8742	3.17888	0.00247506	0.239474	-1.76559
chr1.226526453.226527581	-1.20517	3.77632	-3.17779	0.00248292	0.239474	-1.55983
chr11.72813859.72815152	-0.928914	4.97346	-3.17564	0.00249835	0.239474	-1.56652
chr9.136840696.136843102	-0.790628	4.90598	-3.17473	0.00250491	0.239474	-1.61101
chr7.107742970.107744658	0.793441	6.00689	3.17028	0.00253732	0.239474	-1.6324
chrX.134676067.134677316	1.88166	3.67057	3.16528	0.00257417	0.239474	-1.82004
chr11.1437364.1439053	-0.984334	3.8877	-3.16476	0.00257799	0.239474	-1.59989
chr6.54053515.54055097	1.04555	5.32048	3.16391	0.00258434	0.239474	-1.589
chr7.16753528.16754815	1.17238	4.34239	3.16365	0.00258623	0.239474	-1.58349
chr6.2477414.2478709	-1.06269	4.6252	-3.16345	0.00258774	0.239474	-1.59595
chr8.125219068.125220176	1.30417	4.60825	3.16304	0.00259083	0.239474	-1.59629
chr10.69901411.69902307	-1.95457	3.30461	-3.16281	0.00259251	0.239474	-1.88926
chr10.91652082.91654329	0.988567	5.40232	3.16094	0.00260654	0.239483	-1.60482
chr19.19304669.19305990	-1.24546	3.98482	-3.15963	0.00261639	0.239483	-1.59918
chr22.19853617.19855870	-0.81342	5.7721	-3.15498	0.00265164	0.240774	-1.6672
chr13.23321044.23322632	1.39995	4.57931	3.15453	0.00265509	0.240774	-1.61969
chr7.138257470.138258779	1.16779	4.87166	3.15305	0.00266636	0.240774	-1.62077
chr14.105397921.105399789	-1.21687	5.00257	-3.15147	0.00267854	0.240793	-1.62374
chr5.126717716.126718898	-1.01426	4.84874	-3.14713	0.00271218	0.242378	-1.62406
chr2.169823363.169825062	0.9318	5.40398	3.14602	0.00272079	0.242378	-1.64497
chr19.5125165.5126992	-1.00513	4.53325	-3.14456	0.00273227	0.242378	-1.65582
chr15.75903455.75904880	1.05369	5.54702	3.14094	0.00276075	0.24383	-1.64376
chr16.18998719.18999340	2.16442	3.47757	3.12856	0.00286051	0.250338	-1.98733
chr5.57834763.57835979	0.882113	5.56052	3.1273	0.0028709	0.250338	-1.6998
chr1.3327810.3328958	-1.24735	3.2228	-3.12719	0.00287174	0.250338	-1.67094
chrX.149981298.149982873	-1.32428	3.73116	-3.12427	0.00289583	0.251351	-1.68081
chr10.93458618.93459933	0.882593	5.096	3.11807	0.00294765	0.254751	-1.71375
chr1.111747962.111749723	-1.10489	4.14137	-3.11223	0.00299724	0.257929	-1.70505
chr7.55307158.55309113	-0.967434	5.09172	-3.10771	0.00303618	0.260168	-1.75576
chr20.62485023.62485877	-1.21734	3.70337	-3.10432	0.00306567	0.260246	-1.73023
chr11.47248299.47249656	-0.908029	5.19536	-3.10358	0.00307213	0.260246	-1.74919
chr2.217978268.217979400	-1.09144	3.95473	-3.10316	0.00307586	0.260246	-1.72639
chr4.69773057.69774708	-1.39613	4.24671	-3.09853	0.00311666	0.262523	-1.73978
chr10.17673512.17674491	1.03617	4.60783	3.09716	0.00312884	0.262523	-1.74544
chr16.20865438.20867110	0.902354	5.79568	3.0949	0.00314911	0.263127	-1.80893
chr12.2003542.2005364	0.775565	6.1049	3.09245	0.00317116	0.263874	-1.80832
chr22_KI270733v1_random.172982.173527	1.37232	4.26035	3.09022	0.00319127	0.264455	-1.76294
chr8.132760211.132761157	-1.30161	3.64443	-3.08664	0.00322397	0.264597	-1.77514
chr17.19706179.19707814	-1.15619	4.07212	-3.08571	0.00323245	0.264597	-1.76912
chr11.69263561.69264894	-1.04896	4.36144	-3.08468	0.00324197	0.264597	-1.77565
chr16.70687018.70689136	-0.922875	4.81297	-3.08429	0.00324555	0.264597	-1.79563
chr5.144170032.144170927	1.21786	4.48699	3.08012	0.00328426	0.264635	-1.7845
chr22.20981613.20982921	-0.957208	5.20787	-3.07987	0.00328656	0.264635	-1.80102
chr2.67397155.67398166	1.11194	5.14515	3.07687	0.00331467	0.264635	-1.78879
chr7.65794677.65795515	-1.59483	3.78661	-3.0768	0.00331527	0.264635	-1.86829
chr18.3602539.3606525	0.792036	6.30926	3.07414	0.00334038	0.264635	-1.86862
chr15.90165643.90166445	1.67139	3.32086	3.07377	0.00334392	0.264635	-1.94747
chr1.24416384.24417861	1.15401	4.2966	3.07365	0.0033451	0.264635	-1.79554
chr17.50582428.50585008	-0.828159	5.27194	-3.07136	0.00336683	0.264635	-1.89522
chr19.7533956.7535773	-0.914774	4.92155	-3.06997	0.00338014	0.264635	-1.84728
chr17.28896608.28898109	-0.976411	4.96359	-3.0645	0.00343292	0.264635	-1.8343
chr2.219416580.219417962	-1.17538	4.23102	-3.06399	0.00343787	0.264635	-1.81873
chr1.234745601.234747158	1.44503	4.26254	3.06207	0.00345661	0.264635	-1.84728
chr19.5679881.5681291	-0.814	4.91366	-3.06163	0.00346088	0.264635	-1.87755
chrX.153927203.153928637	-0.987241	4.52745	-3.05834	0.00349331	0.264635	-1.83779
chr1.159923018.159926118	0.875232	5.92801	3.05832	0.00349353	0.264635	-1.94657
chr13.62613622.62614641	-1.41773	3.67215	-3.05823	0.00349436	0.264635	-1.86993
chr7.100582293.100583884	-1.07089	4.15915	-3.0578	0.00349867	0.264635	-1.83855
chr3.172129986.172131226	1.34192	4.19887	3.05727	0.00350389	0.264635	-1.87762
chr3.156614524.156616209	1.30015	4.73129	3.05681	0.0035084	0.264635	-1.8472
chr2.15747001.15748655	-0.97491	4.90998	-3.05645	0.00351198	0.264635	-1.85739
chr20.50398014.50399695	-0.970144	4.5199	-3.05531	0.00352336	0.264635	-1.85706
chr21.45412358.45414410	-0.932666	4.9855	-3.05413	0.00353513	0.264635	-1.86771
chr12.68807436.68809462	0.719796	6.551	3.05212	0.00355529	0.265132	-1.95199
chr19.2819803.2820587	-1.42046	3.59123	-3.05	0.00357664	0.265132	-1.87604
chr2.19226532.19229342	1.39759	4.47347	3.04954	0.00358127	0.265132	-1.8907
chr11.449972.451551	-0.9392	4.87359	-3.0462	0.00361515	0.265317	-1.90213
chr21.43775828.43776852	-0.932164	4.49111	-3.04522	0.00362517	0.265317	-1.88638
chr18.70337236.70337860	1.61215	3.70897	3.04399	0.00363783	0.265317	-1.9911
chr14.58898306.58899193	2.20084	3.56356	3.04391	0.00363863	0.265317	-2.22485
chr6.166381941.166384070	-0.642389	6.12161	-3.04134	0.00366508	0.265317	-2.03547
chr19.11088856.11092569	0.672662	6.35099	3.0385	0.00369456	0.265317	-2.01313
chr2.239400512.239402179	-0.852081	5.64592	-3.03841	0.0036955	0.265317	-1.96117
chr17.19286921.19289053	-1.01502	4.50829	-3.03835	0.0036961	0.265317	-1.88861
chr5.115366137.115366990	2.27674	4.15636	3.03723	0.00370772	0.265317	-2.35281
chr2.28583109.28585188	0.878983	5.69271	3.03634	0.00371709	0.265317	-1.94216
chr15.66883114.66884294	1.1023	5.0237	3.03523	0.00372869	0.265317	-1.88448
chr7.35445810.35446585	-1.32904	3.83293	-3.03369	0.00374492	0.265424	-1.89998
chr3.150469283.150470854	1.24827	4.63164	3.03259	0.00375656	0.265424	-1.89242
chr4.1289296.1291311	-0.99187	5.4287	-3.03083	0.00377523	0.26581	-1.93854
chr20.32562071.32563036	-0.926258	3.93292	-3.02873	0.00379753	0.26591	-1.93295
chr17.75552705.75553827	-1.01277	4.96091	-3.02749	0.00381082	0.26591	-1.9204
chr5.1841051.1841551	-1.32647	3.41223	-3.02614	0.00382535	0.26591	-1.91321
chrX.40866510.40867953	0.91309	5.23587	3.02559	0.00383128	0.26591	-1.92449
chr7.33979415.33982164	0.939631	5.13896	3.02453	0.00384266	0.26591	-1.93112
chr2.37196414.37197430	1.11404	4.8196	3.02112	0.0038797	0.26671	-1.91884
chr3.49698531.49700331	-0.784817	5.03015	-3.01892	0.00390369	0.26671	-1.9945
chr6.43797918.43800600	0.938525	5.5312	3.01823	0.00391128	0.26671	-1.96363
chr21.45429562.45433544	-0.715832	6.65465	-3.01493	0.00394765	0.26671	-2.16509
chr12.76027389.76029609	1.62942	4.4743	3.01209	0.00397921	0.26671	-1.96835
chr2.200405446.200407373	0.941335	5.32591	3.01146	0.00398625	0.26671	-1.97558
chr19.14495418.14496415	-1.0523	3.76251	-3.01107	0.00399058	0.26671	-1.94442
chr3.149340003.149340869	1.18065	4.76975	3.00942	0.00400912	0.26671	-1.95123
chr8.124538399.124539772	1.12156	4.74279	3.00859	0.00401848	0.26671	-1.94545
chr13.79936205.79937205	1.58331	4.12999	3.00728	0.00403323	0.26671	-2.01602
chr1.77948776.77949491	3.37568	2.81558	3.00705	0.00403589	0.26671	-2.88057
chr6.16803189.16804067	-0.868614	4.67531	-3.0068	0.00403864	0.26671	-1.98006
chr2.85132914.85134560	1.01365	4.88948	3.00541	0.00405446	0.26671	-1.96003
chr8.127970860.127971651	-1.89273	3.27159	-3.00482	0.00406108	0.26671	-2.11821
chr4.156293632.156294874	1.36612	4.35771	3.00456	0.00406406	0.26671	-1.99756
chr20.57480331.57481865	-1.11592	4.52692	-3.00295	0.0040824	0.26671	-1.97806
chr22.20136844.20139043	-0.799801	5.0591	-3.00279	0.00408423	0.26671	-2.00976
chr19.19192032.19193159	-0.864902	5.11795	-3.00206	0.00409263	0.26671	-1.99849
chr4.77074970.77076826	0.849092	5.67928	2.99328	0.00419433	0.270256	-2.04948
chr1.44804842.44814090	0.553743	7.10765	2.99293	0.00419842	0.270256	-2.27999
chr20.37983661.37984498	-1.52844	3.27966	-2.99281	0.00419988	0.270256	-2.04924
chr7.2757705.2758637	1.2428	4.27338	2.99274	0.00420074	0.270256	-1.98803
chr5.135246099.135247624	1.58147	4.42153	2.98807	0.00425581	0.271945	-2.07274
chr19.1507816.1508474	-1.11304	3.76307	-2.98726	0.00426548	0.271945	-1.99441
chr11.20022742.20026669	-0.716832	6.05039	-2.9853	0.00428891	0.271945	-2.14685
chr1.43348171.43350125	-0.780361	5.76312	-2.98468	0.00429633	0.271945	-2.11412
chr7.13919897.13920622	1.38555	4.3163	2.98439	0.00429981	0.271945	-2.04914
chr15.98896620.98897665	1.90694	3.96534	2.98145	0.00433523	0.271945	-2.20426
chr2.239953325.239954030	-1.41547	3.06423	-2.98103	0.00434023	0.271945	-2.04301
chr8.29736802.29738238	1.13588	4.46044	2.97986	0.00435448	0.271945	-2.01162
chr1.3350259.3351446	-1.06187	4.0168	-2.97912	0.00436338	0.271945	-2.01633
chr13.97222908.97224422	1.47451	4.54686	2.97874	0.00436806	0.271945	-2.08776
chr22.38570145.38570781	-1.24774	3.84086	-2.97813	0.00437554	0.271945	-2.03295
chr5.56123063.56124784	0.909083	5.251	2.97413	0.00442452	0.272856	-2.04664
chr11.75380374.75381293	-1.12437	3.97331	-2.9739	0.00442732	0.272856	-2.02941
chr4.87119310.87121622	-0.960824	4.7968	-2.97245	0.00444524	0.272856	-2.06412
chr20.44863195.44864089	-1.21174	3.99102	-2.97174	0.00445402	0.272856	-2.02927
chr2.127084913.127085783	-1.32984	3.78479	-2.97142	0.00445795	0.272856	-2.03491
chr2.141392363.141393411	1.37706	3.87766	2.96809	0.00449945	0.273546	-2.07948
chr2.241655675.241656879	-1.16884	3.8525	-2.96744	0.00450767	0.273546	-2.0406
chr12.7188530.7190139	1.02443	5.12535	2.96725	0.00450997	0.273546	-2.05519
chr9.68536871.68537816	-1.23094	3.99398	-2.96405	0.00455027	0.275132	-2.04698
chr2.88016392.88017691	-0.882937	4.95037	-2.96301	0.00456345	0.275132	-2.0818
chr1.26020302.26022739	-0.723586	5.30151	-2.96043	0.00459636	0.276289	-2.15135
chr20.62371659.62372825	-1.07482	3.41372	-2.95637	0.00464838	0.276876	-2.06392
chr5.98309748.98310508	1.71289	3.5661	2.95591	0.00465439	0.276876	-2.20498
chr2.74225994.74227175	-1.07952	3.54918	-2.9555	0.00465959	0.276876	-2.07354
chr12.102474182.102475291	1.42778	4.72461	2.95494	0.00466692	0.276876	-2.09822
chr20.44159671.44161446	1.25609	4.40508	2.95432	0.00467489	0.276876	-2.06831
chr5.177516097.177517815	-0.850725	4.96876	-2.95326	0.00468861	0.276876	-2.11055
chr2.229974014.229975320	-1.22661	4.31742	-2.95007	0.00473027	0.278509	-2.08665
chr11.119891428.119892080	-1.30988	2.89351	-2.94842	0.00475198	0.278509	-2.10191
chr8.144374013.144374741	-1.30457	3.58296	-2.94764	0.00476227	0.278509	-2.09263
chr17.27577223.27578549	-0.896215	4.65415	-2.94648	0.00477764	0.278509	-2.11979
chr14.99567744.99571531	-0.682102	5.82649	-2.94589	0.00478542	0.278509	-2.22528
chr12.75781103.75782164	1.65156	3.59861	2.94483	0.00479945	0.27852	-2.2309
chr3.111978755.111979433	1.50526	3.62344	2.94232	0.00483297	0.279636	-2.14689
chr5.149693720.149694651	-1.21073	3.80642	-2.94131	0.00484645	0.279636	-2.10254
chr16.70696823.70698058	-0.978267	4.02434	-2.93646	0.00491192	0.281037	-2.1216
chr11.70531563.70532395	-1.35547	3.82969	-2.93535	0.00492704	0.281037	-2.13928
chr17.47941206.47942128	-1.21298	3.91507	-2.93462	0.00493698	0.281037	-2.1209
chr22.40498315.40499421	1.17018	3.91379	2.93434	0.00494083	0.281037	-2.11326
chr6.125945290.125946770	1.3399	4.67206	2.9341	0.004944	0.281037	-2.11358
chr7.66075697.66076467	-1.24679	3.49079	-2.93334	0.00495447	0.281037	-2.11739
chr12.68245316.68246290	-1.15818	3.89786	-2.93157	0.00497878	0.281623	-2.11988
chr1.67339632.67340669	1.59382	3.93289	2.92878	0.00501719	0.283	-2.24483
chr10.35421146.35422051	1.71037	3.37256	2.92741	0.00503623	0.283281	-2.30917
chr9.127528435.127529374	-1.72984	3.32299	-2.92239	0.00510644	0.286323	-2.27957
chr2.75021190.75022007	-1.04351	4.31034	-2.92073	0.00512993	0.286323	-2.14474
chr20.59031481.59033010	1.02062	5.25816	2.92011	0.00513859	0.286323	-2.16134
chr15.93829277.93830144	1.68127	3.65256	2.91836	0.00516346	0.286323	-2.24758
chr9.35996444.35997194	-0.955623	4.32256	-2.91667	0.00518752	0.286323	-2.17885
chr7.124245645.124247115	1.42999	4.52369	2.91666	0.00518768	0.286323	-2.17382
chr14.104697064.104698777	-0.916289	4.60771	-2.91651	0.00518985	0.286323	-2.19459
chr13.98171883.98172704	-1.554	3.38142	-2.91299	0.0052404	0.287908	-2.20093
chr1.45346977.45349454	1.12268	5.01589	2.91252	0.00524716	0.287908	-2.16153
chr2.237700674.237705345	-0.630921	6.46008	-2.90949	0.00529115	0.289533	-2.39183
chr14.23426591.23429416	-1.21202	4.48526	-2.90696	0.00532807	0.29026	-2.18901
chr19.2602287.2603893	-1.01497	4.21377	-2.90581	0.00534484	0.29026	-2.19555
chr11.41281061.41281928	1.09155	4.48114	2.90509	0.00535544	0.29026	-2.17893
chr15.39403332.39405460	0.929294	5.46457	2.90464	0.00536211	0.29026	-2.2006
chr9.121748732.121749573	-1.04133	4.30119	-2.90055	0.00542273	0.291724	-2.19851
chr13.27402890.27404032	-0.875365	4.52031	-2.8995	0.00543836	0.291724	-2.22542
chrX.40844934.40846683	-0.962476	4.65584	-2.8994	0.00543975	0.291724	-2.20519
chr19.6216338.6219056	-0.809756	5.19425	-2.89782	0.00546337	0.291724	-2.29667
chr21.45329229.45331046	-0.763037	4.94112	-2.89717	0.00547322	0.291724	-2.28312
chr20.53828553.53830439	1.10547	5.00289	2.89639	0.00548488	0.291724	-2.1986
chr1.115299383.115301371	0.893734	5.4862	2.89601	0.00549056	0.291724	-2.2337
chr12.75943848.75945390	1.04092	5.08386	2.89501	0.0055057	0.291759	-2.20999
chr12.15628116.15629616	0.978729	5.00008	2.89352	0.00552824	0.292184	-2.20992
chr2.113240221.113241429	1.28639	3.97883	2.89162	0.00555712	0.292942	-2.21623
chr5.139667794.139671720	-0.717619	5.96579	-2.88829	0.00560807	0.294009	-2.36429
chr1.38858857.38860586	0.857615	5.28585	2.88608	0.00564202	0.294009	-2.25257
chr10.88227246.88228479	-1.08725	4.51086	-2.88553	0.00565056	0.294009	-2.22364
chr17.3635807.3637526	-0.825564	5.10954	-2.88459	0.00566509	0.294009	-2.27989
chr2.71705188.71706048	-1.33586	3.2969	-2.88445	0.00566724	0.294009	-2.23952
chr8.143430668.143431612	-0.940683	4.52545	-2.88429	0.00566981	0.294009	-2.25741
chr20.44178917.44185027	-0.594643	6.72792	-2.88322	0.00568635	0.294009	-2.50383
chr15.40295409.40296586	-1.25457	3.40106	-2.88272	0.00569418	0.294009	-2.23052
chr5.173859193.173860965	0.825944	4.9222	2.8812	0.0057179	0.294282	-2.27989
chr18.55833374.55834023	3.04773	2.81964	2.88009	0.00573533	0.294282	-2.9562
chr17.42419688.42423970	-0.598649	6.90471	-2.87893	0.00575353	0.294282	-2.48571
chr8.98064418.98065110	2.12812	3.1936	2.87865	0.00575791	0.294282	-2.58056
chr22.50292846.50294460	-0.884671	5.00713	-2.87662	0.00578998	0.294884	-2.32653
chr21.34526332.34527224	1.05892	4.38935	2.8757	0.00580442	0.294884	-2.24549
chr22.46649409.46650867	-0.969067	3.96195	-2.87464	0.00582136	0.294884	-2.25767
chr11.64358047.64359835	-0.731081	5.18902	-2.8742	0.00582828	0.294884	-2.34064
chr10.60611163.60612375	1.1166	4.68098	2.87257	0.00585433	0.29546	-2.24958
chr2.181258322.181259350	1.14317	3.99246	2.86505	0.00597561	0.299117	-2.26581
chr3.73623453.73625789	0.825691	5.22487	2.86231	0.00602049	0.299117	-2.33844
chr10.103750710.103751691	-1.29811	3.57125	-2.86165	0.00603132	0.299117	-2.29894
chr19.14559960.14562486	-0.800837	5.05668	-2.86161	0.00603191	0.299117	-2.39024
chr4.74207198.74208067	1.19158	4.02333	2.8616	0.00603207	0.299117	-2.27836
chr5.90015346.90016020	1.63259	3.57826	2.8616	0.00603209	0.299117	-2.36758
chr16.88764708.88765611	-1.19448	3.31284	-2.85997	0.00605893	0.299117	-2.2771
chr4.112636921.112637913	0.901333	4.6059	2.85863	0.00608102	0.299117	-2.31695
chr12.57487806.57488505	-1.38298	3.21997	-2.85848	0.00608355	0.299117	-2.33546
chr18.46711043.46712778	-0.788063	4.7556	-2.85789	0.00609327	0.299117	-2.38206
chr12.65891274.65893650	0.907532	5.16955	2.85773	0.00609603	0.299117	-2.30824
chr11.65898389.65900800	1.04508	5.52861	2.85719	0.00610503	0.299117	-2.32172
chr17.50110434.50112809	-0.76021	5.52994	-2.85582	0.00612776	0.299426	-2.45535
chr22.19721633.19724647	-0.71045	5.12372	-2.85502	0.00614107	0.299426	-2.40101
chr22.27717938.27720076	1.08891	4.76026	2.85151	0.00620001	0.301122	-2.30855
chr22.38784856.38786883	-0.825481	4.89075	-2.85117	0.00620577	0.301122	-2.35938
chr4.168803368.168804599	1.15951	4.48513	2.84854	0.00625034	0.301988	-2.30412
chr18.61764792.61765812	1.7139	4.23764	2.84834	0.00625361	0.301988	-2.43508
chr19.50657912.50659379	-0.723466	5.38175	-2.84746	0.00626863	0.301989	-2.44082
chrX.4804581.4806539	0.71612	5.61525	2.84486	0.00631299	0.302338	-2.4172
chr7.33986693.33987935	1.06914	4.83071	2.84452	0.00631882	0.302338	-2.31303
chr1.69054726.69056247	2.32209	3.92792	2.84403	0.0063272	0.302338	-2.64765
chr2.157246121.157247383	1.45256	4.30674	2.84335	0.00633904	0.302338	-2.3692
chr17.7011981.7013492	-0.722535	5.7415	-2.84265	0.00635094	0.302338	-2.419
chr4.118396844.118398291	2.19789	4.14692	2.84101	0.00637932	0.302973	-2.60544
chr16.30927793.30928723	-1.0822	4.13566	-2.83911	0.00641233	0.303824	-2.3271
chr11.107840078.107841522	1.06968	4.63111	2.83708	0.00644775	0.304639	-2.32827
chr3.149542290.149542890	2.67903	2.82976	2.83639	0.00645979	0.304639	-2.94813
chr8.140549623.140550465	-0.956753	4.02968	-2.83278	0.00652332	0.306037	-2.34964
chr11.61923356.61924180	-1.41686	3.01489	-2.83217	0.00653405	0.306037	-2.35853
chr12.114414036.114416289	-0.978873	4.81727	-2.83211	0.00653504	0.306037	-2.38645
chr11.97201560.97202928	-0.983303	4.24819	-2.82936	0.00658383	0.30667	-2.36252
chr11.79439832.79441007	1.45651	3.72423	2.82815	0.00660555	0.30667	-2.38392
chr1.38046297.38048611	1.43486	4.61969	2.82805	0.00660736	0.30667	-2.3506
chr16.57446582.57448611	-0.635202	6.03635	-2.82793	0.00660945	0.30667	-2.49693
chr18.54776243.54777122	3.42233	3.43969	2.82694	0.00662709	0.306781	-3.01133
chr13.21735845.21736802	-1.2048	3.46474	-2.82303	0.00669759	0.307533	-2.3578
chr19.45427741.45429513	-0.849837	4.65331	-2.82273	0.00670304	0.307533	-2.39666
chr1.153612015.153613479	-1.15254	4.11668	-2.82229	0.00671109	0.307533	-2.35998
chr19.12800975.12802353	-0.864795	4.69096	-2.82222	0.00671219	0.307533	-2.39903
chr19.41957733.41959840	-0.786599	5.32421	-2.82047	0.00674413	0.307533	-2.45003
chr3.116005328.116005845	1.58238	3.653	2.81937	0.00676415	0.307533	-2.45383
chr19.8831828.8833053	-1.0069	5.07595	-2.81918	0.00676758	0.307533	-2.41796
chr9.38392337.38393517	-1.06035	4.67688	-2.81867	0.00677705	0.307533	-2.36773
chr12.67670949.67672578	1.35985	4.54623	2.81846	0.00678079	0.307533	-2.38701
chr1.47933164.47934328	-1.12105	4.08085	-2.81639	0.00681878	0.308188	-2.37068
chr1.85575524.85583869	0.504307	7.98637	2.81601	0.00682583	0.308188	-2.81009
chr4.19775898.19776600	1.3009	4.02841	2.8128	0.00688514	0.308377	-2.40768
chr16.70694817.70696267	-0.890145	4.56247	-2.81213	0.00689758	0.308377	-2.41777
chr1.6198593.6200250	-0.92026	5.37328	-2.81119	0.00691511	0.308377	-2.42172
chr16.79598587.79601896	0.770032	5.55944	2.81102	0.00691829	0.308377	-2.4696
chr2.85768005.85769857	-0.90466	4.57258	-2.81073	0.00692376	0.308377	-2.41265
chr2.25294060.25295675	-0.863304	4.8348	-2.81047	0.00692858	0.308377	-2.445
chr10.103618710.103619454	-1.44165	2.72139	-2.80926	0.00695126	0.308377	-2.47422
chr6.106097906.106099891	1.86344	4.20589	2.80628	0.00700725	0.308377	-2.54234
chr5.153627993.153629654	1.13139	4.80435	2.80558	0.00702039	0.308377	-2.40525
chr5.180291036.180292604	-0.899611	4.96332	-2.80422	0.00704616	0.308377	-2.43034
chr1.209839450.209841158	0.875776	5.12138	2.80411	0.00704826	0.308377	-2.44659
chr5.59126363.59128748	0.858787	5.64345	2.80411	0.00704833	0.308377	-2.47037
chr3.172858438.172859273	2.47552	3.17489	2.80393	0.00705171	0.308377	-2.8478
chr20.50870289.50871673	-0.940365	4.25219	-2.80368	0.0070564	0.308377	-2.45888
chr6.17417053.17419630	-0.737758	5.90939	-2.80351	0.00705973	0.308377	-2.53214
chr2.54723141.54723882	1.02121	4.11325	2.80118	0.00710402	0.309118	-2.40684
chr2.134410838.134411560	1.30316	3.50194	2.80101	0.0071074	0.309118	-2.43225
chr5.142053023.142053874	1.45371	3.38226	2.79783	0.0071685	0.311103	-2.46564
chrX.136126081.136128129	0.834709	5.35644	2.79679	0.00718846	0.311294	-2.48068
chr14.74325899.74327165	-1.13406	4.02578	-2.796	0.00720379	0.311294	-2.41993
chr14.68958341.68959132	2.13732	2.77121	2.79462	0.00723051	0.311779	-2.73764
chr2.132542604.132544327	1.39673	4.23436	2.79284	0.00726521	0.311793	-2.46464
chr6.90215790.90216525	-1.74461	3.20033	-2.79282	0.00726553	0.311793	-2.57808
chr4.84691140.84692042	2.21085	3.06295	2.79222	0.00727729	0.311793	-2.73868
chr1.3351942.3353766	-0.897945	4.57672	-2.79057	0.00730959	0.311814	-2.4735
chr3.179067400.179072520	0.71446	6.95944	2.79004	0.00732008	0.311814	-2.64304
chr19.15324786.15325501	-1.51649	3.45402	-2.78983	0.00732422	0.311814	-2.52201
chr22.46267537.46268249	-1.00958	3.41242	-2.78818	0.00735669	0.312535	-2.43992
chr2.127652010.127653295	-1.06181	3.89726	-2.78247	0.00747015	0.316601	-2.44632
chr4.145732604.145736783	0.58479	6.7817	2.78055	0.0075087	0.316601	-2.6803
chr13.109412300.109413015	-0.7554	4.68525	-2.78045	0.00751081	0.316601	-2.55103
chr11.47415381.47416784	-0.769226	4.87745	-2.77868	0.00754639	0.316601	-2.56942
chr17.45060427.45062003	-0.741743	5.80252	-2.77756	0.00756915	0.316601	-2.55164
chr15.48925645.48926621	1.58814	3.58805	2.77712	0.00757803	0.316601	-2.56599
chr9.36101753.36102886	1.85377	3.94659	2.77669	0.00758681	0.316601	-2.56288
chr9.110015283.110016932	1.96332	3.91009	2.77666	0.00758731	0.316601	-2.61336
chr1.81920211.81922190	0.897447	5.07047	2.77502	0.00762077	0.316601	-2.49445
chr1.72282400.72285326	0.752508	5.69082	2.77454	0.00763047	0.316601	-2.56729
chr17.10085991.10086872	1.48473	3.70229	2.77445	0.0076323	0.316601	-2.52783
chr9.136438442.136439917	-1.00972	4.32866	-2.77358	0.00765012	0.316601	-2.46615
chr17.19702996.19705300	-0.875936	5.05622	-2.77326	0.00765678	0.316601	-2.51259
chr2.218342982.218344630	-0.997004	4.40857	-2.77156	0.00769162	0.316798	-2.48419
chr15.99211909.99213372	0.87025	5.14222	2.77066	0.00771016	0.316798	-2.51043
chr9.130200443.130202117	-0.790127	4.55997	-2.7706	0.00771126	0.316798	-2.54983
chr4.168795923.168798039	1.11158	4.8732	2.76863	0.00775217	0.316798	-2.47288
chr1.39882544.39883603	-1.32871	3.85925	-2.7684	0.00775674	0.316798	-2.51402
chr19.50559589.50561057	-1.01284	3.85253	-2.76815	0.00776198	0.316798	-2.48612
chr7.48635724.48638351	0.823873	5.50658	2.76708	0.00778423	0.316798	-2.56759
chr4.105917219.105917890	-1.41534	3.36276	-2.76693	0.0077874	0.316798	-2.53725
chr16.88303709.88305048	-0.776994	4.53793	-2.76547	0.00781781	0.316857	-2.60429
chr2.229800501.229801417	2.68685	3.01542	2.76433	0.00784155	0.316857	-3.09073
chr4.168868163.168869290	1.08331	4.35265	2.76412	0.00784602	0.316857	-2.48216
chr2.200278329.200279263	2.99881	3.00412	2.76343	0.00786047	0.316857	-3.12542
chr1.86788252.86789240	1.35995	3.31617	2.76309	0.00786754	0.316857	-2.51283
chr14.26841966.26843006	1.45643	3.59814	2.75949	0.00794349	0.319278	-2.54044
chr3.58052110.58053290	1.35429	4.10239	2.75742	0.00798761	0.319744	-2.50873
chr8.104072041.104074252	0.83647	5.74263	2.75682	0.00800029	0.319744	-2.57353
chr18.3652371.3654696	0.8406	5.546	2.75496	0.00804017	0.319744	-2.56695
chr3.150703421.150704244	-1.56021	3.53948	-2.7549	0.00804129	0.319744	-2.56315
chr2.164990788.164992353	1.20252	4.72403	2.75483	0.00804286	0.319744	-2.50104
chr11.65416077.65432172	0.545592	9.37782	2.75381	0.00806485	0.319744	-3.25269
chr18.31041987.31043200	1.83929	3.79082	2.75275	0.00808765	0.319744	-2.72904
chr11.75278890.75279917	-0.998696	4.09119	-2.75264	0.00809	0.319744	-2.51998
chr9.22446710.22448153	-0.901593	4.68571	-2.75227	0.00809799	0.319744	-2.52849
chr15.41789264.41792455	0.740084	5.95906	2.75086	0.00812838	0.320315	-2.61066
chr12.131912314.131913176	-1.01156	4.04336	-2.74983	0.00815061	0.320564	-2.52807
chr1.200408843.200410347	0.92418	5.29051	2.74776	0.00819576	0.321712	-2.54023
chr4.175375477.175376441	-1.56323	3.70361	-2.7467	0.00821883	0.321965	-2.55832
chr15.36427918.36429129	1.05307	4.88178	2.74479	0.00826078	0.321965	-2.53311
chr5.148912527.148915724	0.74685	6.03436	2.74347	0.00828985	0.321965	-2.6641
chr6.41048136.41050135	-0.859573	5.47448	-2.74344	0.00829042	0.321965	-2.6174
chr17.1486772.1492053	-0.542791	6.73611	-2.74278	0.00830505	0.321965	-2.82907
chr6.7505163.7506413	1.12332	4.5879	2.7421	0.00831995	0.321965	-2.52761
chr9.86945444.86948186	0.766099	5.56004	2.74187	0.00832501	0.321965	-2.6198
chr14.102584835.102585778	-1.23644	4.08838	-2.74164	0.00833013	0.321965	-2.52981
chr8.92965148.92966246	0.699301	5.35859	2.73962	0.00837495	0.323077	-2.64037
chr8.141026326.141027539	1.00841	4.69765	2.73837	0.00840289	0.323536	-2.54324
chr7.5437670.5438572	-1.13911	3.48104	-2.73433	0.00849347	0.326399	-2.54461
chr12.5242824.5245038	-0.923081	4.68558	-2.73275	0.00852905	0.326849	-2.61638
chr17.81941672.81942428	-1.11171	3.1736	-2.73177	0.00855127	0.326849	-2.5491
chr15.39782491.39782942	1.13678	3.7933	2.73166	0.00855387	0.326849	-2.55404
chr12.103859033.103860131	1.18068	3.82147	2.72959	0.00860097	0.328026	-2.55455
chr19.3115490.3117239	-1.06552	4.45959	-2.72809	0.00863515	0.328579	-2.61578
chr21.29181388.29183583	0.896837	5.43378	2.72753	0.00864811	0.328579	-2.62239
chr3.18423481.18426291	0.87474	5.73413	2.72523	0.00870091	0.329338	-2.64215
chr11.2373810.2375840	-0.758681	5.28742	-2.72481	0.00871053	0.329338	-2.69261
chr11.129639212.129640180	3.25815	2.75675	2.72433	0.0087217	0.329338	-3.18467
chr18.55790234.55791014	1.99042	3.43932	2.72147	0.00878777	0.329338	-2.83469
chrX.153725986.153727692	-0.861541	4.62609	-2.72146	0.00878803	0.329338	-2.6295
chr7.116316934.116317886	1.14449	4.20293	2.72125	0.00879301	0.329338	-2.5732
chr3.58536803.58537942	-1.21696	3.78485	-2.72026	0.00881597	0.329338	-2.57277
chr11.117197627.117202667	-0.558479	6.82673	-2.72018	0.008818	0.329338	-2.9193
chr3.131216578.131217681	1.30324	4.11063	2.72006	0.00882074	0.329338	-2.57338
chr12.106739356.106741006	1.10321	4.7029	2.7189	0.00884793	0.329338	-2.57696
chr19.10352572.10354109	-0.688596	5.61145	-2.71832	0.00886145	0.329338	-2.74209
chr19.46841281.46842632	-1.23723	3.61161	-2.71819	0.00886433	0.329338	-2.57912
chr6.148868604.148869559	-1.38968	3.37885	-2.71743	0.00888237	0.3294	-2.60693
chr17.1947255.1948284	-0.907107	4.17135	-2.71638	0.00890684	0.329701	-2.61765
chr12.92759730.92760194	1.93019	3.09462	2.71356	0.00897359	0.331562	-2.79607
chr22.50342846.50343553	-1.19621	3.45794	-2.71083	0.00903858	0.332775	-2.59313
chr20.57157098.57158122	-1.28056	4.20899	-2.71014	0.00905506	0.332775	-2.59531
chr15.98852198.98853279	1.38077	3.51863	2.70982	0.00906272	0.332775	-2.62366
chr16.56269631.56270527	-1.02096	3.92096	-2.70774	0.00911258	0.332775	-2.61422
chr18.31513481.31513996	1.29619	3.57144	2.70696	0.00913123	0.332775	-2.61248
chr3.124248170.124249050	1.59448	3.28631	2.70608	0.00915256	0.332775	-2.69599
chr15.64762372.64764002	-0.746371	5.11909	-2.70578	0.00915966	0.332775	-2.70783
chr9.133113320.133116044	-0.686472	5.48581	-2.70399	0.00920311	0.332775	-2.78552
chr1.18480388.18481515	-1.48302	3.60324	-2.70343	0.00921672	0.332775	-2.63051
chr12.591101.592212	-0.951282	4.03591	-2.70333	0.00921912	0.332775	-2.63288
chr2.26924902.26926108	-1.1297	3.98848	-2.7033	0.00921994	0.332775	-2.60836
chr1.171757299.171758842	1.20641	4.33851	2.70317	0.00922295	0.332775	-2.61222
chr4.86184621.86186298	0.991226	4.8349	2.70273	0.00923369	0.332775	-2.62519
chr17.59836932.59845042	0.494204	8.26567	2.70256	0.00923777	0.332775	-3.114
chr22.46546464.46549995	-0.530233	6.41482	-2.70162	0.00926066	0.333003	-2.92222
chr1.6204868.6208050	-0.562288	6.16256	-2.69819	0.00934466	0.334225	-2.8925
chr11.27391371.27393413	0.870602	4.98843	2.69792	0.00935131	0.334225	-2.66728
chrX.72045146.72046658	-1.00134	4.05873	-2.69677	0.00937966	0.334225	-2.67067
chr14.23423453.23425452	-1.07438	4.08726	-2.69671	0.0093812	0.334225	-2.63623
chr2.240457166.240458355	-1.16899	3.86239	-2.69614	0.00939532	0.334225	-2.62425
chr3.156534510.156535828	1.06703	4.46965	2.69559	0.009409	0.334225	-2.62396
chr22.50582155.50583378	-0.802352	4.91875	-2.6944	0.00943846	0.334225	-2.69199
chr12.74889644.74890695	1.07518	4.62339	2.69381	0.00945307	0.334225	-2.63149
chr1.203692641.203693776	1.04278	4.03948	2.69363	0.0094576	0.334225	-2.62891
chr10.103207250.103208123	-1.67146	3.10132	-2.69351	0.00946062	0.334225	-2.71689
chr7.76067010.76068163	-1.1056	3.78995	-2.69202	0.00949774	0.334492	-2.63341
chr1.153360791.153361826	-1.69495	3.36817	-2.69011	0.00954555	0.334492	-2.70055
chr16.10579435.10581287	-0.742835	5.31542	-2.69005	0.00954699	0.334492	-2.73476
chr11.57637314.57640165	-0.655718	5.85688	-2.68963	0.00955745	0.334492	-2.82527
chr6.41450778.41452365	-0.811518	4.98859	-2.68927	0.00956658	0.334492	-2.74145
chr5.71922626.71923324	1.50364	3.83919	2.68922	0.00956784	0.334492	-2.68596
chr5.27315351.27316849	1.02562	5.22311	2.68836	0.00958949	0.334668	-2.6623
chr13.98503092.98503964	-1.17186	3.44334	-2.68602	0.00964865	0.335727	-2.64285
chr21.18152567.18153658	1.03054	4.13373	2.68584	0.00965317	0.335727	-2.64777
chr16.74367423.74368382	-1.29711	3.86717	-2.68518	0.00966987	0.335728	-2.65146
chr9.121751730.121752619	-1.00976	3.78992	-2.6839	0.00970246	0.335832	-2.66014
chr9.37953321.37954842	1.16009	4.41334	2.68244	0.00973958	0.335832	-2.65064
chr10.110679855.110682043	-0.770228	5.17054	-2.68123	0.00977064	0.335832	-2.74325
chr5.90643904.90645537	1.13408	4.6954	2.68097	0.00977729	0.335832	-2.65312
chr2.73106994.73107772	-1.40409	3.06373	-2.67884	0.00983197	0.335832	-2.69727
chr19.36837748.36839001	-0.734905	5.22811	-2.67807	0.00985199	0.335832	-2.791
chr7.151725701.151726192	-1.31131	3.22863	-2.67801	0.00985353	0.335832	-2.67497
chr9.26891741.26893444	0.9029	4.97849	2.67793	0.00985558	0.335832	-2.68261
chr1.151146191.151147236	-0.936487	4.03332	-2.67761	0.00986382	0.335832	-2.68373
chr15.75705732.75706480	-1.41884	3.32848	-2.67667	0.00988827	0.335832	-2.67397
chr3.197083513.197083964	1.85706	3.08778	2.67593	0.00990748	0.335832	-2.85409
chr1.182962619.182963218	1.80412	3.66083	2.67586	0.00990924	0.335832	-2.78239
chr19.46738906.46739974	-1.26273	3.46304	-2.67413	0.00995425	0.335832	-2.66845
chr11.776502.778238	-0.888993	5.18463	-2.6736	0.00996802	0.335832	-2.75141
chr7.92695203.92696515	0.831009	5.24012	2.67259	0.00999433	0.335832	-2.73015
chr16.85202127.85203350	-0.934641	3.9819	-2.6725	0.00999678	0.335832	-2.72308
chr3.119637654.119639992	0.866098	5.43168	2.67214	0.0100061	0.335832	-2.73048
chr6.44221174.44222934	-1.07401	4.24702	-2.67161	0.0100201	0.335832	-2.68161
chr17.57898163.57900098	-0.617955	5.86408	-2.6713	0.0100283	0.335832	-2.90499
chr5.123209258.123210082	1.31519	3.93139	2.67126	0.0100294	0.335832	-2.69082
chr4.78332371.78333776	-1.05651	4.2099	-2.67093	0.0100379	0.335832	-2.68489
chr2.177211132.177214778	0.712417	6.41165	2.67086	0.0100398	0.335832	-2.88634
chr4.6673529.6674598	-0.920122	4.20378	-2.66787	0.0101185	0.337608	-2.69643
chr5.68433817.68435030	0.8451	5.22782	2.66638	0.0101582	0.337608	-2.75509
chr14.52079070.52082099	0.953239	5.33003	2.66599	0.0101686	0.337608	-2.71365
chr12.10716326.10718040	1.13664	4.82278	2.66536	0.0101852	0.337608	-2.68859
chr3.186107464.186110078	0.679584	5.70312	2.66472	0.0102023	0.337608	-2.81905
chr10.48453805.48454742	-1.04393	3.80432	-2.66412	0.0102183	0.337608	-2.6914
chr8.30500292.30501237	1.1031	3.89084	2.66355	0.0102334	0.337608	-2.69049
chr11.65437378.65438292	1.59949	3.72029	2.66343	0.0102368	0.337608	-2.74372
chrX.110394612.110395125	2.73896	3.0168	2.6631	0.0102454	0.337608	-3.25159
chr8.57563962.57564974	1.6198	3.41709	2.66198	0.0102755	0.337608	-2.76011
chr19.35544933.35546237	-0.915134	4.09792	-2.66083	0.0103064	0.337608	-2.72156
chr1.223770867.223772845	0.775104	5.36756	2.66021	0.0103233	0.337608	-2.77741
chr7.49294846.49295636	2.0688	2.98822	2.65753	0.0103955	0.337608	-2.97761
chr2.160351981.160353567	1.16508	4.67191	2.65697	0.0104108	0.337608	-2.70162
chr9.121360688.121361784	1.02813	4.32127	2.65594	0.0104389	0.337608	-2.71349
chr11.68030076.68031406	-0.69825	5.37771	-2.65572	0.0104449	0.337608	-2.8287
chr7.81623216.81624063	2.27629	3.46774	2.65521	0.0104588	0.337608	-3.07733
chr6.81561902.81562657	1.63424	3.3856	2.65474	0.0104716	0.337608	-2.82233
chr3.152298718.152299607	1.31438	4.23692	2.65436	0.0104821	0.337608	-2.71053
chr1.181134740.181136432	0.863532	5.01438	2.6534	0.0105081	0.337608	-2.7583
chr20.63706796.63709200	-0.794746	5.29651	-2.65306	0.0105175	0.337608	-2.7757
chr14.104084346.104086037	-0.901509	4.03395	-2.65287	0.0105227	0.337608	-2.75951
chr8.66123470.66125400	0.718457	5.83339	2.65234	0.0105372	0.337608	-2.83023
chr19.44741213.44742895	0.963991	5.08473	2.65213	0.010543	0.337608	-2.75874
chr5.132775326.132777649	-0.920024	5.08387	-2.65118	0.0105692	0.337608	-2.7682
chr11.61861529.61862871	-0.901936	4.42336	-2.6511	0.0105713	0.337608	-2.76648
chr1.218674034.218674751	1.24515	4.13393	2.65062	0.0105846	0.337608	-2.71701
chr8.133724502.133726028	1.40501	3.72992	2.65037	0.0105915	0.337608	-2.74279
chr1.154936056.154938379	-0.579477	6.35336	-2.64989	0.0106048	0.337608	-3.00889
chr4.99842213.99843109	-1.06508	3.78612	-2.6488	0.0106349	0.337608	-2.71857
chr7.150944265.150946628	-0.845601	4.84629	-2.6483	0.0106489	0.337608	-2.77663
chr17.79812861.79814327	-1.08086	3.63184	-2.64787	0.0106606	0.337608	-2.72065
chr2.216774391.216775583	0.885218	4.70437	2.64769	0.0106657	0.337608	-2.77531
chr9.27426891.27427821	2.07843	3.30823	2.64748	0.0106717	0.337608	-2.94205
chr21.30478124.30479586	2.59182	3.97027	2.64707	0.0106829	0.337608	-2.8889
chr9.76818277.76818859	1.83686	3.63342	2.64659	0.0106964	0.337608	-2.8782
chr8.17362356.17363437	1.53387	3.87168	2.64487	0.0107443	0.337769	-2.79685
chr6.26457413.26458855	-1.17376	4.58885	-2.64423	0.0107622	0.337769	-2.72825
chr19.13861528.13862493	-0.785867	4.65976	-2.64408	0.0107665	0.337769	-2.81877
chr15.41621043.41622041	1.09822	4.11293	2.644	0.0107686	0.337769	-2.73083
chr11.910380.911801	-0.808217	5.27182	-2.64232	0.0108157	0.338485	-2.83562
chr6.17865147.17866240	1.05354	4.43082	2.64199	0.0108251	0.338485	-2.73639
chr19.44747146.44749097	0.811244	5.42675	2.64095	0.0108544	0.338799	-2.84087
chr20.25294252.25296836	-0.800861	4.92717	-2.64044	0.0108688	0.338799	-2.81755
chr17.68205268.68206201	1.83828	3.77142	2.63882	0.0109145	0.339242	-2.87837
chr11.16238912.16240145	1.13153	4.0029	2.63839	0.0109269	0.339242	-2.73901
chr3.46892061.46893715	-0.772304	4.59188	-2.63778	0.0109443	0.339242	-2.87298
chr6.17483494.17484101	-1.13098	3.12374	-2.63662	0.0109773	0.339242	-2.74388
chr16.5071721.5072711	-1.05305	4.17606	-2.63598	0.0109955	0.339242	-2.74796
chr6.129490371.129491669	1.24357	4.1822	2.63587	0.0109987	0.339242	-2.7547
chr17.75475508.75477185	-0.76256	4.78954	-2.63579	0.0110009	0.339242	-2.85335
chr9.69378815.69380048	0.761988	5.05931	2.63435	0.0110421	0.339666	-2.83843
chr17.78898957.78900015	-1.01362	3.75759	-2.63407	0.0110502	0.339666	-2.78573
chr1.157155345.157158228	1.0149	5.11284	2.63354	0.0110652	0.339666	-2.76546
chr16.61887691.61888352	-1.17115	3.55654	-2.63213	0.0111059	0.340394	-2.75132
chr5.126810777.126812954	0.822224	5.49622	2.63149	0.0111244	0.340445	-2.83296
chr18.22020219.22021112	-0.962076	3.8692	-2.62975	0.0111747	0.340623	-2.7639
chr1.39164837.39165677	-1.01792	3.8549	-2.62888	0.0112	0.340623	-2.75871
chr1.167721184.167722773	-0.710084	5.5001	-2.6277	0.0112342	0.340623	-2.86892
chr4.7103031.7103665	-1.10509	3.45379	-2.62713	0.0112509	0.340623	-2.76128
chr10.69684297.69685121	-1.45525	3.3917	-2.6271	0.0112519	0.340623	-2.81305
chr20.35305324.35308771	0.760746	5.76996	2.62696	0.0112559	0.340623	-2.93231
chr2.171346914.171348348	1.30282	4.68622	2.62693	0.0112566	0.340623	-2.76643
chr14.99424069.99425121	-1.17737	3.50002	-2.62621	0.0112776	0.340623	-2.7632
chr6.36867508.36868255	-1.58947	3.39239	-2.62599	0.011284	0.340623	-2.82576
chr9.128127053.128129042	-0.716962	5.54311	-2.62547	0.0112994	0.340623	-2.90372
chr4.119208285.119210033	1.33315	4.30325	2.62307	0.0113699	0.341498	-2.78074
chr6.21386306.21387242	-1.11634	4.0491	-2.62264	0.0113825	0.341498	-2.77045
chr6.37102097.37103731	0.804539	4.9828	2.62061	0.0114425	0.341498	-2.85902
chr11.79087086.79088223	-0.865022	4.29919	-2.61951	0.0114751	0.341498	-2.81962
chr4.84681672.84682439	1.05642	4.08946	2.61911	0.011487	0.341498	-2.77726
chr20.50790274.50791497	-0.781004	4.82984	-2.61899	0.0114904	0.341498	-2.87169
chr14.75068411.75070272	-0.747443	5.65135	-2.61862	0.0115016	0.341498	-2.9218
chr16.30368675.30371708	-0.609325	6.21028	-2.61825	0.0115126	0.341498	-3.04267
chr1.89545471.89546243	2.00898	3.23862	2.61818	0.0115147	0.341498	-2.98589
chr1.101683521.101684200	1.46706	3.20742	2.61761	0.0115315	0.341498	-2.8381
chr11.21602488.21603085	-1.33198	3.43853	-2.61733	0.0115398	0.341498	-2.78548
chr11.746821.748198	-0.889824	4.51501	-2.61717	0.0115448	0.341498	-2.80698
chr13.79837390.79838776	2.11352	3.97863	2.61673	0.0115578	0.341498	-3.04499
chr17.47840793.47841435	-1.02898	4.0186	-2.61639	0.0115681	0.341498	-2.78712
chr2.231665032.231667716	-0.492012	6.39106	-2.6159	0.0115828	0.341498	-3.13693
chr22.24583425.24585044	-0.779928	4.76122	-2.61485	0.0116141	0.34192	-2.88544
chr1.232318830.232319998	-1.27567	3.95625	-2.61332	0.0116602	0.342776	-2.78863
chr11.124920884.124921515	-1.4098	3.10874	-2.61238	0.0116886	0.34311	-2.8252
chr8.143840544.143841333	-0.914062	3.74746	-2.61143	0.0117171	0.343169	-2.8284
chr22.26644989.26645669	2.47247	3.18667	2.61071	0.011739	0.343169	-3.17243
chr8.23714062.23715480	0.779869	4.77323	2.60988	0.0117641	0.343169	-2.86475
chr6.142568648.142570148	1.20105	3.83122	2.60982	0.0117662	0.343169	-2.80044
chr17.79831570.79833098	-0.794425	4.30295	-2.60903	0.0117902	0.343169	-2.88493
chr9.87725692.87726654	-0.722835	5.00916	-2.60847	0.011807	0.343169	-2.93167
chr10.103908002.103908970	1.02363	4.33632	2.60789	0.0118249	0.343169	-2.80382
chr10.82358598.82359444	-1.07159	4.29672	-2.60782	0.0118269	0.343169	-2.80719
chr8.37521094.37522531	1.01231	4.30592	2.6052	0.0119072	0.344857	-2.81009
chr17.43483489.43484549	0.985576	4.23877	2.60468	0.0119233	0.344857	-2.81509
chr4.105634016.105635119	1.51397	3.92952	2.60425	0.0119365	0.344857	-2.86384
chr16.57299505.57300770	0.895649	4.45138	2.60361	0.0119562	0.344931	-2.85504
chr15.42494943.42496432	0.690377	5.43515	2.60183	0.0120112	0.346022	-2.95192
chr8.67342184.67344788	0.695544	5.99612	2.60056	0.0120504	0.346656	-2.95944
chr10.50418058.50418738	1.52453	3.33383	2.59898	0.0120997	0.347278	-2.8688
chr11.128210145.128210831	1.51704	4.42815	2.59791	0.0121329	0.347278	-2.86451
chr1.12618055.12620052	0.769541	5.62563	2.59787	0.0121342	0.347278	-2.93701
chr13.112729197.112730509	-0.740922	4.51194	-2.59673	0.0121699	0.347278	-2.90183
chr4.38752690.38753825	-0.854296	4.36744	-2.59564	0.0122039	0.347278	-2.88313
chr20.31610558.31611126	1.2597	3.69816	2.5952	0.0122179	0.347278	-2.83209
chr22.28004466.28006203	-0.802682	4.7303	-2.59494	0.0122259	0.347278	-2.89503
chr17.44786216.44788057	-0.688018	5.232	-2.59432	0.0122455	0.347278	-2.99742
chr5.16935512.16936687	1.32927	3.88616	2.59398	0.0122562	0.347278	-2.83125
chr4.113467704.113469331	0.759154	5.401	2.59396	0.0122569	0.347278	-2.9273
chr18.420975.422198	1.53255	3.98099	2.59381	0.0122617	0.347278	-2.87616
chr11.11170454.11172413	-0.847576	5.28176	-2.5921	0.0123157	0.347602	-2.92752
chr1.27342044.27343723	0.973238	4.60277	2.592	0.0123189	0.347602	-2.8364
chr9.114180584.114181923	-0.824913	4.46843	-2.59142	0.0123374	0.347602	-2.90295
chr19.488410.490005	-0.770422	4.65405	-2.59077	0.012358	0.347602	-2.93615
chr19.55279898.55280503	-1.02566	3.80098	-2.59037	0.0123706	0.347602	-2.84229
chr19.7680715.7681681	-1.08171	3.89079	-2.59007	0.01238	0.347602	-2.83459
chr15.45048369.45049654	1.04414	4.45537	2.58963	0.012394	0.347602	-2.8406
chr7.1713131.1714683	-0.866463	4.31798	-2.58787	0.0124503	0.348501	-2.89401
chr10.85641555.85644712	0.812834	5.93879	2.58725	0.0124702	0.348501	-2.94806
chr10.97736951.97738144	-0.946427	4.79346	-2.58693	0.0124803	0.348501	-2.86408
chr10.88990069.88991746	0.925028	5.12284	2.58627	0.0125015	0.348501	-2.85983
chr2.42341999.42343120	1.35861	3.75609	2.58593	0.0125126	0.348501	-2.88263
chr20.62557344.62559611	-0.623779	5.36703	-2.58519	0.0125364	0.348682	-3.03295
chr21.43702739.43703964	-0.912474	4.05071	-2.58326	0.0125984	0.349922	-2.87427
chr17.78081720.78083411	-0.848675	4.31425	-2.58221	0.0126326	0.350207	-2.9129
chr17.40539436.40540293	-1.29048	3.62738	-2.58136	0.0126602	0.350207	-2.85134
chr1.115189909.115190843	1.13673	4.47167	2.58134	0.0126608	0.350207	-2.85139
chr15.98714457.98715461	-1.02132	3.68432	-2.58079	0.0126787	0.350222	-2.86579
chr10.132420716.132422633	-0.735463	4.67129	-2.58001	0.0127041	0.350315	-3.0166
chr1.153962261.153964403	0.790432	5.69571	2.57961	0.0127169	0.350315	-2.99028
chr19.45779340.45780634	-0.964135	4.14854	-2.57839	0.0127567	0.350931	-2.86284
chr1.226870348.226871539	0.895438	4.73754	2.57759	0.0127829	0.351033	-2.89358
chr10.132627123.132628523	-0.915014	4.25104	-2.57687	0.0128067	0.351033	-2.92246
chr17.81923287.81925523	-0.724325	5.02017	-2.57645	0.0128204	0.351033	-2.96362
chr2.152542696.152543433	1.36628	2.92884	2.57476	0.0128761	0.351033	-2.89011
chr16.85459821.85463843	-0.580648	6.21473	-2.57419	0.0128948	0.351033	-3.1815
chr7.974716.975635	-1.01812	3.81184	-2.57401	0.0129009	0.351033	-2.87575
chr13.72229123.72230314	-0.966758	4.62978	-2.57367	0.0129121	0.351033	-2.89407
chr3.177356912.177360541	0.629253	6.02598	2.57319	0.0129278	0.351033	-3.1056
chr4.41796300.41797110	-1.28756	3.5925	-2.573	0.0129341	0.351033	-2.86905
chr12.102538912.102540413	0.862073	5.23579	2.57294	0.0129363	0.351033	-2.94313
chr2.132669977.132671343	1.39313	4.11241	2.5723	0.0129575	0.351033	-2.88308
chr7.150960450.150966406	-0.419845	7.28846	-2.5713	0.0129907	0.351033	-3.38789
chr8.80581201.80582026	3.04954	2.40677	2.5709	0.0130038	0.351033	-3.38395
chr7.100475582.100476955	-1.05385	4.0661	-2.57088	0.0130045	0.351033	-2.87815
chr12.88558811.88560204	1.29485	4.23992	2.56898	0.0130681	0.35188	-2.87881
chr6.163585808.163586365	1.33707	3.04064	2.56848	0.0130845	0.35188	-2.89049
chr1.235971546.235972836	1.08579	3.89966	2.56837	0.0130882	0.35188	-2.8789
chr14.50396328.50397381	1.15088	4.33707	2.56605	0.0131663	0.353102	-2.88392
chr5.168409166.168410612	1.66942	4.151	2.56586	0.0131725	0.353102	-2.94623
chr19.39133556.39134308	-1.07358	3.68941	-2.56517	0.0131959	0.353102	-2.88649
chr19.46600256.46602772	-0.552825	6.41321	-2.56471	0.0132113	0.353102	-3.1744
chr12.50786450.50787125	1.59096	3.54278	2.56419	0.0132288	0.353102	-2.94074
chr1.9885876.9886722	-1.00764	3.27831	-2.56389	0.0132391	0.353102	-2.89585
chr2.219404464.219410591	-0.557359	6.70184	-2.56302	0.0132685	0.353102	-3.26442
chr12.49564658.49566042	-0.825686	4.7347	-2.56248	0.0132868	0.353102	-3.00374
chr5.95760040.95761003	1.16981	3.84386	2.56234	0.0132915	0.353102	-2.88862
chr1.29271452.29272710	-0.938149	3.83872	-2.56064	0.0133495	0.353723	-2.92135
chr10.132571315.132572824	-0.712144	4.89691	-2.56062	0.01335	0.353723	-3.00863
chr9.133335502.133336687	-1.03759	4.30707	-2.55844	0.0134247	0.355233	-2.91402
chr8.143499207.143500245	-0.97345	3.30263	-2.55727	0.0134647	0.355267	-2.9183
chr17.17566901.17567704	-1.21553	3.37656	-2.55612	0.0135043	0.355267	-2.90033
chr11.12103351.12104572	-1.44323	4.09042	-2.55597	0.0135096	0.355267	-2.908
chr4.57163654.57164267	1.12238	3.85495	2.55459	0.0135571	0.355267	-2.90314
chr5.88784529.88786487	0.739898	5.65085	2.55428	0.0135676	0.355267	-3.01846
chr3.174158635.174159159	-1.68593	3.36312	-2.5542	0.0135704	0.355267	-3.01611
chr19.45791923.45793210	-0.957654	4.57557	-2.55348	0.0135953	0.355267	-2.93702
chr16.26189000.26190410	-1.4897	3.95141	-2.55303	0.013611	0.355267	-2.90634
chr12.12835180.12835973	-1.17778	3.78692	-2.55262	0.0136254	0.355267	-2.90697
chr19.11094693.11095602	1.34379	3.80059	2.55249	0.0136297	0.355267	-2.94999
chr8.23696264.23697150	-1.11183	3.72932	-2.55104	0.0136802	0.355267	-2.90996
chr15.55907615.55908116	1.5791	2.92466	2.55073	0.013691	0.355267	-3.00314
chrX.87517156.87518796	0.838505	5.28741	2.55073	0.0136912	0.355267	-3.00532
chr16.635950.637793	-0.752109	5.02522	-2.55038	0.0137032	0.355267	-3.02757
chr10.21727519.21728522	2.72185	3.02152	2.5502	0.0137095	0.355267	-3.35734
chr1.45891945.45893103	0.964723	4.80242	2.54998	0.0137172	0.355267	-2.949
chr9.134164475.134165678	0.658329	5.13937	2.54973	0.0137258	0.355267	-3.04915
chr18.26547371.26551163	0.674851	6.42771	2.54883	0.0137575	0.355465	-3.14384
chr16.28845025.28847034	-0.712847	5.42165	-2.54777	0.0137947	0.355465	-3.04182
chr5.90528637.90530261	0.715031	5.42563	2.54766	0.0137986	0.355465	-3.03781
chr10.79238889.79239981	1.09795	3.75568	2.54636	0.0138442	0.355465	-2.92084
chr13.64723637.64724136	1.10094	4.50878	2.5461	0.0138533	0.355465	-2.92152
chr17.81342542.81347291	-0.511831	6.80729	-2.54544	0.0138767	0.355465	-3.28673
chrX.71283170.71284649	-0.847333	4.64281	-2.54534	0.0138801	0.355465	-2.96207
chr16.57318072.57318884	-1.01744	3.4683	-2.54498	0.0138929	0.355465	-2.93183
chr17.62824494.62825379	1.63762	3.5001	2.54416	0.0139218	0.355465	-3.02601
chr1.208207329.208208252	1.33615	4.13135	2.54372	0.0139374	0.355465	-2.93442
chr6.113632215.113633205	1.15205	4.25447	2.54324	0.0139543	0.355465	-2.92511
chr19.10501911.10503500	-0.683926	5.2151	-2.54321	0.0139557	0.355465	-3.0457
chr6.152232761.152233533	1.36468	3.49792	2.54264	0.0139758	0.355465	-2.94709
chr22.42696908.42700704	-0.552313	6.4559	-2.54147	0.0140173	0.355465	-3.27883
chr12.121015971.121016540	-1.36032	3.23634	-2.54078	0.0140419	0.355465	-2.9567
chr16.70432911.70433672	-1.55168	3.40988	-2.54066	0.0140464	0.355465	-2.98782
chr9.131253734.131255198	-0.787422	4.66751	-2.54043	0.0140544	0.355465	-3.05351
chr10.86679054.86686263	-0.497831	7.21257	-2.54005	0.0140682	0.355465	-3.404
chr22.37633608.37634854	-0.84302	4.23462	-2.53969	0.0140811	0.355465	-3.01412
chr3.119293692.119296232	-0.619675	5.87033	-2.53953	0.0140865	0.355465	-3.12971
chr17.4795820.4796877	-1.00211	4.54826	-2.53902	0.0141048	0.35548	-2.93887
chr12.48350243.48351418	-0.800132	4.78865	-2.53601	0.0142132	0.357518	-3.00829
chr1.94325414.94326085	2.23539	3.1445	2.53579	0.0142212	0.357518	-3.22224
chr10.73771930.73773420	-0.911046	4.99922	-2.53474	0.0142591	0.357692	-2.99443
chr17.80035371.80037495	-0.755922	4.74699	-2.53335	0.0143092	0.357692	-3.03726
chr5.16538928.16539719	1.2778	3.51074	2.53301	0.0143217	0.357692	-2.94559
chr7.1137741.1138707	-1.0685	3.84571	-2.533	0.014322	0.357692	-2.95524
chr3.156673833.156677375	0.663817	6.22968	2.5325	0.0143401	0.357692	-3.16465
chr8.124629701.124630555	1.39489	3.75038	2.53162	0.0143722	0.357692	-2.97395
chr1.25891954.25893412	0.864722	4.42318	2.53113	0.0143902	0.357692	-2.99584
chr16.87316976.87318213	-0.824286	4.79651	-2.53001	0.0144309	0.357692	-3.04551
chr15.95557217.95558328	2.03526	3.44807	2.52895	0.01447	0.357692	-3.1708
chr10.60827908.60829003	1.23284	3.90571	2.52866	0.0144805	0.357692	-2.95849
chr10.3778907.3787106	0.457759	7.82492	2.52819	0.0144977	0.357692	-3.43345
chr7.129188320.129189490	-0.844948	4.37995	-2.52803	0.0145037	0.357692	-3.02825
chr3.108222062.108223012	0.975528	4.028	2.52727	0.0145315	0.357692	-2.96161
chr10.91908189.91909521	0.874951	4.42763	2.5268	0.0145488	0.357692	-2.99544
chr3.46848074.46850569	-0.699166	5.31581	-2.52557	0.0145943	0.357692	-3.09968
chr1.28884363.28885567	0.856821	3.97885	2.52467	0.0146276	0.357692	-3.01075
chr7.126700760.126703157	0.934454	5.33913	2.52446	0.0146352	0.357692	-3.04736
chr16.67192125.67193058	-1.06538	4.06945	-2.52373	0.0146622	0.357692	-2.96768
chr4.107896175.107896789	1.34468	3.93703	2.5236	0.0146672	0.357692	-2.98643
chr11.108466989.108468111	-0.789843	5.12196	-2.52265	0.0147024	0.357692	-3.06324
chr2.134136699.134138044	0.893042	4.55115	2.52243	0.0147105	0.357692	-2.99175
chr2.207333955.207335598	0.654204	5.85917	2.52241	0.0147114	0.357692	-3.14022
chr19.17242712.17246974	-0.679791	6.48078	-2.52216	0.0147207	0.357692	-3.18753
chr22.24445232.24446211	1.04747	3.8383	2.5217	0.014738	0.357692	-2.96984
chr1.183022182.183024913	0.560885	6.42897	2.52146	0.0147467	0.357692	-3.24266
chr5.151596769.151597927	-0.761072	4.6215	-2.52117	0.0147575	0.357692	-3.07602
chr10.35195085.35196514	0.768968	5.08697	2.52047	0.0147838	0.357692	-3.0465
chr6.27019656.27020350	1.59401	3.60066	2.52046	0.0147841	0.357692	-3.05162
chr8.11715619.11716180	-1.56455	3.29713	-2.52015	0.0147959	0.357692	-3.06379
chr5.136132143.136133822	0.756689	5.55328	2.51993	0.014804	0.357692	-3.07893
chr16.58109705.58111473	-0.769085	4.67192	-2.51958	0.0148172	0.357692	-3.077
chr12.11758290.11759701	-0.856239	4.43381	-2.51887	0.0148436	0.357692	-3.03625
chr13.51583289.51585256	0.574331	6.05041	2.51875	0.0148482	0.357692	-3.21075
chr14.22536590.22538288	1.27371	4.62294	2.51864	0.0148524	0.357692	-2.97191
chr2.149329918.149331801	0.838448	4.77057	2.51846	0.0148593	0.357692	-3.04113
chr8.19067637.19068084	2.54889	2.58962	2.51754	0.0148936	0.357692	-3.4127
chr1.241847500.241848557	-1.37502	3.66133	-2.51751	0.0148949	0.357692	-2.98456
chr11.65380130.65383560	0.515764	6.87432	2.51729	0.0149031	0.357692	-3.34911
chr18.63774766.63775726	1.75693	3.75785	2.51668	0.0149261	0.35771	-3.11767
chr10.86630035.86630615	-1.10285	3.35942	-2.5162	0.0149443	0.35771	-2.98088
chr11.111976704.111977748	0.908345	4.54801	2.51586	0.0149571	0.35771	-3.00724
chr21.28991933.28993140	0.998912	4.88769	2.51528	0.0149789	0.357804	-3.01154
chr19.5127258.5130217	-0.56411	5.47153	-2.51455	0.0150067	0.358045	-3.25926
chr7.6729511.6730532	-0.750846	4.85394	-2.51298	0.0150662	0.358104	-3.08073
chr3.112990769.112991387	0.83047	4.44655	2.51224	0.0150944	0.358104	-3.05122
chr12.124913572.124918570	0.509628	7.56355	2.51193	0.0151062	0.358104	-3.45442
chr12.124486709.124488737	-0.820139	4.5532	-2.51163	0.0151177	0.358104	-3.09263
chr2.111897792.111899570	0.766654	5.1096	2.51072	0.0151525	0.358104	-3.09373
chr2.70084858.70090164	0.538792	7.73105	2.50963	0.015194	0.358104	-3.44311
chr5.91279818.91281169	0.739017	5.04799	2.50933	0.0152055	0.358104	-3.09661
chr11.118607621.118609797	1.03401	4.95181	2.50857	0.0152349	0.358104	-3.03831
chr1.110254763.110256046	-1.04677	3.72349	-2.50838	0.0152422	0.358104	-3.00058
chr13.80048656.80049492	1.2961	3.73887	2.50786	0.0152623	0.358104	-2.99697
chr3.112074611.112075595	1.59906	3.7426	2.50778	0.0152653	0.358104	-3.07483
chr11.63986033.63987335	-0.868213	4.91214	-2.50773	0.0152669	0.358104	-3.05468
chr2.71880082.71881561	2.50838	4.22919	2.50663	0.0153096	0.358104	-3.30687
chr1.187407753.187410010	0.946484	5.20096	2.50631	0.0153218	0.358104	-3.04653
chr17.17576567.17577475	-0.944259	3.99025	-2.50502	0.0153716	0.358104	-3.04904
chr17.69606828.69607901	1.072	4.5791	2.50465	0.015386	0.358104	-3.00294
chr12.46368901.46370108	1.6805	3.53721	2.50452	0.015391	0.358104	-3.07547
chr5.124655806.124656514	1.49484	3.66934	2.50444	0.0153942	0.358104	-3.03442
chr19.1565969.1568825	-0.595541	5.7024	-2.50395	0.0154132	0.358104	-3.24394
chr6.27836815.27839364	-0.764851	5.85915	-2.50254	0.0154681	0.358104	-3.20943
chr3.27939789.27940401	1.34979	3.24313	2.50187	0.015494	0.358104	-3.00891
chr12.69555245.69556096	1.46258	3.71958	2.50101	0.0155275	0.358104	-3.03825
chr16.88662804.88663810	-0.783987	4.24469	-2.50048	0.0155485	0.358104	-3.10123
chr6.125362809.125364178	0.669408	5.43492	2.49969	0.0155792	0.358104	-3.16531
chr12.27291290.27292311	1.23657	4.10548	2.49944	0.015589	0.358104	-3.01017
chr6.129146688.129147627	2.723	3.03132	2.49933	0.0155935	0.358104	-3.42864
chr17.61393818.61395250	-0.905744	4.3293	-2.49923	0.0155974	0.358104	-3.04156
chr2.232696799.232698380	-0.656999	5.90057	-2.49873	0.015617	0.358104	-3.20539
chr1.153658372.153659145	-1.08589	4.10958	-2.49848	0.0156268	0.358104	-3.01075
chr1.41238317.41238923	1.84891	3.03011	2.49846	0.0156276	0.358104	-3.18533
chr11.16790547.16792053	1.0822	4.62323	2.49734	0.0156718	0.358104	-3.02335
chr16.67561673.67564034	-0.507573	6.51609	-2.49703	0.015684	0.358104	-3.35738
chr11.86743072.86744155	1.31505	4.10626	2.49691	0.0156888	0.358104	-3.02229
chr20.43590138.43591412	-0.700251	5.0807	-2.49623	0.0157158	0.358104	-3.17919
chr4.176270226.176271202	0.994959	4.12207	2.49613	0.0157194	0.358104	-3.03722
chr11.66347128.66348004	-1.05231	3.8183	-2.49571	0.0157359	0.358104	-3.02487
chr2.74507074.74508377	-0.730562	5.30838	-2.49415	0.0157981	0.358104	-3.13857
chr12.117050704.117052029	-0.917631	4.16661	-2.49412	0.015799	0.358104	-3.06757
chr2.85417835.85419446	-0.731567	4.87028	-2.4937	0.015816	0.358104	-3.14084
chr8.40631564.40632769	-0.919269	4.09442	-2.4932	0.0158356	0.358104	-3.04301
chr17.64706779.64709768	0.676944	5.82547	2.49311	0.0158394	0.358104	-3.16969
chr22.24977110.24978052	-0.95858	3.66988	-2.49293	0.0158466	0.358104	-3.05578
chr10.24255180.24257175	0.898302	5.21343	2.49184	0.0158898	0.358104	-3.08135
chr11.61728409.61729667	-0.815394	4.1662	-2.49123	0.0159143	0.358104	-3.12555
chr16.53054342.53056626	0.633161	5.79167	2.49084	0.0159299	0.358104	-3.2215
chr10.47396332.47397085	2.66772	2.8344	2.49038	0.0159482	0.358104	-3.46188
chr12.56243699.56244694	-1.03433	3.67757	-2.49036	0.015949	0.358104	-3.03456
chr14.30299515.30300306	1.17966	3.5708	2.49003	0.0159621	0.358104	-3.02859
chr20.31695810.31700064	0.678491	6.19105	2.4899	0.0159677	0.358104	-3.25886
chr5.81626236.81627021	1.05028	3.91422	2.48975	0.0159735	0.358104	-3.02883
chr17.76725822.76727424	0.702839	5.38791	2.48969	0.0159758	0.358104	-3.17277
chr1.178126075.178127660	0.949952	4.77278	2.48876	0.0160131	0.358104	-3.06016
chr10.93383379.93384232	1.53851	3.46341	2.48751	0.0160637	0.358104	-3.07878
chr14.77013836.77014787	-0.710731	3.9172	-2.48751	0.0160637	0.358104	-3.14858
chr12.132955063.132956457	-0.878651	4.62138	-2.48713	0.0160789	0.358104	-3.10207
chr15.52103387.52103933	1.55728	3.11649	2.48676	0.0160938	0.358104	-3.10607
chr11.100809021.100809702	1.57093	3.18509	2.48663	0.0160992	0.358104	-3.11913
chr19.38975300.38976794	-0.953111	4.15892	-2.4864	0.0161082	0.358104	-3.05404
chr13.111252086.111253236	-0.852409	4.17025	-2.48586	0.0161301	0.358104	-3.09044
chr20.25437018.25437883	-1.00508	3.89055	-2.48551	0.0161444	0.358104	-3.03955
chr9.94995230.94996841	-0.726198	4.87176	-2.4844	0.0161894	0.358104	-3.18206
chr1.234617463.234619405	0.96675	5.19829	2.48406	0.016203	0.358104	-3.06332
chr17.4262993.4264180	0.871902	4.8607	2.484	0.0162058	0.358104	-3.08306
chr3.9915163.9917349	-0.745587	4.98077	-2.48358	0.0162228	0.358104	-3.16213
chr12.64005762.64006830	1.01641	4.05506	2.48297	0.0162474	0.358104	-3.05056
chr22.46457373.46458271	-1.16948	3.49452	-2.48227	0.016276	0.358104	-3.04125
chr16.648718.649572	-1.31374	3.55121	-2.48203	0.0162859	0.358104	-3.04763
chr6.49462625.49463374	1.04651	4.18157	2.48176	0.016297	0.358104	-3.04392
chr1.230772176.230773361	-1.16042	4.12169	-2.48172	0.0162984	0.358104	-3.04741
chr12.52185571.52186853	1.55203	3.78191	2.48099	0.0163284	0.358104	-3.06038
chr22.35611701.35613853	-0.951134	4.67443	-2.48079	0.0163363	0.358104	-3.10906
chr9.137551279.137552497	-0.868127	4.40325	-2.48059	0.0163445	0.358104	-3.10641
chr12.2191286.2192001	1.929	2.93111	2.48058	0.0163452	0.358104	-3.14124
chr1.214439185.214440334	1.53711	3.93913	2.47956	0.0163867	0.358104	-3.08909
chr7.123986803.123987733	1.4028	3.65897	2.47917	0.0164028	0.358104	-3.06491
chr11.106012452.106013500	1.06257	4.54393	2.47902	0.016409	0.358104	-3.06346
chr14.100476212.100476994	1.54693	3.14704	2.47895	0.0164119	0.358104	-3.08832
chr7.136036642.136037917	0.99595	4.3516	2.47883	0.0164168	0.358104	-3.07054
chr20.9262634.9263432	-1.33186	3.66009	-2.47826	0.0164403	0.358104	-3.05972
chr17.16027762.16028687	1.11202	4.1007	2.4777	0.0164635	0.358104	-3.04857
chr16.87457007.87458987	0.80161	5.19824	2.47756	0.0164692	0.358104	-3.13217
chr11.130624099.130624600	-1.6837	2.96673	-2.47689	0.0164968	0.358104	-3.13108
chr7.117005031.117005787	1.45226	3.56573	2.47672	0.0165039	0.358104	-3.08027
chr2.47069171.47070658	-0.654	5.52481	-2.47651	0.0165123	0.358104	-3.23998
chr17.82292241.82293120	-0.845226	3.85004	-2.47631	0.0165208	0.358104	-3.1062
chr1.172933852.172934614	1.62047	3.27217	2.47526	0.0165643	0.358662	-3.10007
chr2.68229818.68231120	0.92693	4.50094	2.47448	0.0165965	0.358963	-3.09542
chr12.14836358.14837089	1.38133	3.66488	2.47406	0.0166139	0.358963	-3.07133
chr2.212153556.212154976	1.12895	4.83164	2.4736	0.016633	0.358967	-3.05956
chr12.92537458.92538325	-1.02086	3.68524	-2.47291	0.0166616	0.358967	-3.07457
chrX.13223854.13224974	1.10171	4.18851	2.47194	0.0167022	0.358967	-3.0674
chr17.43388298.43389565	-0.739196	4.77309	-2.47192	0.016703	0.358967	-3.18172
chr1.206521851.206522355	-1.21259	3.23739	-2.47192	0.0167032	0.358967	-3.06048
chr13.46639257.46639785	-1.59765	3.23986	-2.47103	0.0167404	0.359043	-3.14214
chr4.52957214.52957786	-1.83311	2.68235	-2.47098	0.0167424	0.359043	-3.22576
chr4.1309267.1309910	-0.97752	3.67483	-2.47003	0.0167821	0.359406	-3.0813
chr12.120437782.120438745	1.01562	4.33726	2.46917	0.0168183	0.359406	-3.06865
chr2.70140884.70143968	0.481987	6.85633	2.46882	0.0168331	0.359406	-3.43363
chr19.5826920.5829578	-0.642633	5.52651	-2.46823	0.0168577	0.359406	-3.27733
chr3.150738050.150739050	1.34874	3.75242	2.46808	0.016864	0.359406	-3.0676
chr2.230784684.230785961	-0.94089	4.51188	-2.46803	0.0168664	0.359406	-3.08615
chr17.62819255.62820443	0.728662	4.70038	2.46723	0.0169	0.35946	-3.17162
chr22.38871396.38873541	-0.679294	5.68567	-2.46649	0.0169311	0.35946	-3.26051
chr11.119084671.119085730	-0.894682	4.01827	-2.46636	0.0169368	0.35946	-3.11515
chr1.31787837.31789758	0.820987	4.92962	2.46496	0.0169961	0.35946	-3.15091
chr4.44447700.44449112	1.17287	4.49029	2.46493	0.0169974	0.35946	-3.08016
chr1.202048730.202049828	-0.998515	3.97302	-2.46427	0.017025	0.35946	-3.1055
chr9.133054480.133055742	-0.738009	4.31509	-2.46413	0.0170311	0.35946	-3.19899
chr9.130213925.130215328	-1.05904	3.82612	-2.46411	0.0170319	0.35946	-3.08608
chr3.194570500.194576214	0.483638	6.96811	2.46329	0.0170669	0.35946	-3.46207
chr11.61297332.61298425	1.88168	2.7218	2.46304	0.0170774	0.35946	-3.25905
chr3.48634941.48636299	-0.773599	4.86905	-2.46281	0.0170875	0.35946	-3.2374
chr14.25006684.25008072	1.00828	4.9719	2.46264	0.0170947	0.35946	-3.09268
chr11.19221208.19221888	-1.75818	2.71789	-2.46249	0.017101	0.35946	-3.1699
chr8.8664449.8666229	1.17137	4.47381	2.46148	0.0171443	0.359856	-3.07862
chr12.22879019.22879632	-1.4199	2.94783	-2.46121	0.0171556	0.359856	-3.10452
chr5.172678775.172680104	-0.804197	4.22597	-2.45964	0.0172231	0.36085	-3.16813
chr5.27471754.27474156	0.783668	6.09562	2.45921	0.0172414	0.36085	-3.2186
chr18.34492955.34494466	0.945915	4.59376	2.45885	0.0172567	0.36085	-3.11702
chr5.132771272.132772734	-1.00511	4.20352	-2.45761	0.0173101	0.361591	-3.10926
chr17.82457855.82459340	-0.65996	5.40711	-2.45611	0.0173752	0.362575	-3.28631
chr20.10282614.10283669	1.24931	4.42642	2.45513	0.0174175	0.36308	-3.09119
chr11.35617839.35620569	0.754145	5.5995	2.45418	0.0174589	0.363239	-3.21161
chr14.75276937.75280746	0.603977	6.48118	2.45354	0.0174864	0.363239	-3.37838
chr6.33691350.33695248	-0.555499	6.08292	-2.45252	0.0175311	0.363239	-3.39914
chr16.89686663.89687522	-1.20086	3.63296	-2.45221	0.0175445	0.363239	-3.09786
chr12.45989454.45991101	0.531496	6.4104	2.45187	0.0175593	0.363239	-3.38325
chr2.101237003.101239093	-0.706065	5.32354	-2.45182	0.0175615	0.363239	-3.28776
chr1.64744556.64746240	-0.803843	5.24813	-2.45154	0.0175737	0.363239	-3.23982
chr8.32588937.32589888	1.30519	3.32617	2.4513	0.017584	0.363239	-3.11305
chr2.8636490.8637514	-1.07549	3.61883	-2.45119	0.017589	0.363239	-3.10748
chr1.66929948.66931062	0.836969	5.05872	2.45039	0.0176239	0.363239	-3.16507
chr11.118614497.118616547	-0.769381	5.14934	-2.45005	0.0176388	0.363239	-3.2345
chr7.2637668.2638780	-0.916252	3.94141	-2.44939	0.0176681	0.363239	-3.13934
chr4.80265943.80267057	1.62421	3.96879	2.44935	0.0176699	0.363239	-3.15382
chr5.56814718.56816936	0.682147	5.50412	2.44901	0.0176849	0.363239	-3.23531
chr19.40822417.40823522	-0.801766	4.28541	-2.44857	0.0177041	0.363239	-3.18844
chr10.99966200.99966838	1.86777	3.07827	2.44823	0.0177189	0.363239	-3.25378
chr19.29714656.29716018	-0.681302	5.27026	-2.44794	0.0177317	0.363239	-3.28883
chr3.138440052.138441105	-1.01479	3.83719	-2.44741	0.0177551	0.363347	-3.12956
chr10.122307311.122309270	0.733925	5.74867	2.447	0.0177734	0.363354	-3.26582
chr22.40855874.40857803	0.646066	5.95698	2.4461	0.0178131	0.363677	-3.32071
chr19.56538366.56539015	-1.15404	3.68561	-2.44538	0.0178448	0.363677	-3.10924
chr14.76913231.76914022	-1.12179	3.33455	-2.44534	0.0178465	0.363677	-3.10831
chr1.84603031.84604667	0.804007	4.93627	2.44473	0.0178737	0.363677	-3.205
chr15.40029812.40031263	-0.839683	4.44611	-2.44447	0.0178853	0.363677	-3.17258
chr1.244239377.244239935	1.89948	3.23955	2.44419	0.0178976	0.363677	-3.3154
chr12.42325684.42327154	1.076	4.60587	2.44286	0.0179567	0.36451	-3.12085
chr5.34608400.34610708	0.780111	5.44204	2.4424	0.0179775	0.364566	-3.20389
chr5.96881494.96882442	1.3375	3.86572	2.43952	0.0181061	0.366224	-3.14155
chr2.119544175.119545026	-0.86816	4.37922	-2.43951	0.0181069	0.366224	-3.15788
chr4.173333462.173335595	-0.606042	5.83416	-2.43935	0.0181139	0.366224	-3.36056
chr7.151704575.151706888	-0.712417	5.13201	-2.43811	0.0181695	0.366796	-3.27796
chr19.19865683.19866780	-0.736658	4.52349	-2.43791	0.0181786	0.366796	-3.24284
chr2.38075693.38077625	0.941422	4.38084	2.43675	0.018231	0.36745	-3.19604
chr8.23974081.23975214	0.858357	4.49611	2.43637	0.0182482	0.36745	-3.16546
chr22.46346320.46347677	-0.874099	3.64509	-2.43589	0.0182699	0.36745	-3.17471
chr16.2867978.2868573	1.31695	3.73194	2.43518	0.0183021	0.36745	-3.13324
chr3.179450712.179451942	0.809107	4.79461	2.43518	0.0183023	0.36745	-3.21347
chr19.11597261.11598274	-0.685575	4.81214	-2.43441	0.018337	0.367781	-3.27847
chr18.36367220.36368185	-1.12272	3.8813	-2.43383	0.0183633	0.367942	-3.13083
chr17.4554645.4555891	-1.04092	3.92605	-2.43342	0.0183822	0.367955	-3.13541
chr7.132206852.132207835	-1.03697	3.58871	-2.4315	0.0184696	0.368792	-3.14033
chr22.19717662.19720026	-0.629971	5.88189	-2.4311	0.018488	0.368792	-3.37492
chr4.73222392.73223406	1.23526	4.10389	2.43057	0.0185121	0.368792	-3.13755
chr17.8295010.8296031	-0.834445	4.25187	-2.43053	0.0185141	0.368792	-3.22028
chr12.57279500.57280942	1.22539	3.69929	2.43049	0.0185156	0.368792	-3.13715
chr1.111775695.111777002	-1.07607	3.99405	-2.42742	0.0186568	0.370673	-3.15604
chr7.150397902.150399269	-0.87678	4.44796	-2.42625	0.018711	0.370673	-3.19126
chr8.80908299.80909405	-1.08063	3.97049	-2.42584	0.01873	0.370673	-3.16709
chr8.33484337.33485461	0.792243	4.95931	2.42554	0.0187438	0.370673	-3.22542
chr12.70645565.70646341	1.11525	4.32668	2.425	0.0187688	0.370673	-3.14746
chr4.673489.675444	-0.725893	5.45662	-2.42484	0.0187765	0.370673	-3.3079
chr19.14689526.14690449	-0.693051	4.70409	-2.42473	0.0187816	0.370673	-3.28838
chr2.229445047.229446599	0.995991	4.52245	2.42455	0.0187897	0.370673	-3.15173
chr17.28282332.28283859	0.896215	5.00918	2.42433	0.0187998	0.370673	-3.22527
chr11.69301343.69302708	1.00381	4.45068	2.42413	0.0188093	0.370673	-3.17472
chr5.138391657.138392769	-0.840607	4.03893	-2.42331	0.0188474	0.370673	-3.22584
chr17.17755047.17755899	-1.01566	3.79864	-2.42327	0.0188493	0.370673	-3.15787
chr14.23445587.23447567	-0.865974	4.41887	-2.42303	0.0188604	0.370673	-3.20772
chr10.70558578.70559860	-0.70532	4.87739	-2.4224	0.0188898	0.370673	-3.27239
chr1.180926041.180927105	-0.895639	3.6182	-2.42125	0.0189436	0.370673	-3.18897
chr18.31454125.31454797	2.26187	2.90706	2.42116	0.0189477	0.370673	-3.43858
chr17.61410542.61413644	0.577143	6.05973	2.42102	0.0189543	0.370673	-3.4274
chr11.10657258.10660562	0.878386	5.34075	2.42101	0.0189546	0.370673	-3.30107
chr15.90064808.90065871	-1.06093	3.84025	-2.4209	0.0189598	0.370673	-3.17938
chr7.5414532.5415822	-0.928729	3.6985	-2.41966	0.0190182	0.371128	-3.1818
chr15.52558110.52559020	1.37526	3.23448	2.41962	0.0190199	0.371128	-3.17125
chr2.26706213.26707953	-0.625848	5.49135	-2.41839	0.0190779	0.371351	-3.36596
chr6.44471609.44472484	-1.11449	3.97364	-2.41822	0.0190856	0.371351	-3.15806
chr11.65441834.65449862	0.624443	7.14078	2.41815	0.0190891	0.371351	-3.59861
chr13.94344007.94344869	1.31078	3.88468	2.41761	0.0191146	0.371351	-3.17878
chr17.67717416.67718524	-0.71868	4.97478	-2.41727	0.0191304	0.371351	-3.26049
chr19.13850154.13851816	0.704237	4.93999	2.41703	0.019142	0.371351	-3.28693
chr6.36848432.36849806	-0.758758	4.88026	-2.41627	0.0191777	0.371685	-3.28887
chr11.64916052.64917908	-0.672405	5.38011	-2.41506	0.0192352	0.372442	-3.3289
chr8.29770296.29770979	1.79789	3.64857	2.41401	0.0192846	0.372754	-3.28312
chr13.73058424.73060259	0.794434	5.46881	2.41394	0.0192883	0.372754	-3.28823
chr15.88910779.88914061	0.512498	6.58267	2.4125	0.0193569	0.372767	-3.47663
chr15.90557285.90558808	-0.684747	4.85402	-2.41231	0.0193659	0.372767	-3.30029
chr12.110280411.110284748	-0.613549	6.59692	-2.41216	0.0193728	0.372767	-3.50324
chr7.77797587.77799790	0.590963	5.96172	2.41199	0.0193811	0.372767	-3.40864
chr3.195187195.195188732	0.917716	5.16207	2.41198	0.0193816	0.372767	-3.21451
chr8.22560891.22563092	-0.542101	5.44329	-2.41148	0.0194055	0.372871	-3.44899
chr12.80186245.80188365	0.808087	5.05957	2.41029	0.0194621	0.373603	-3.25815
chr10.101060502.101063307	-0.604874	5.76411	-2.40894	0.0195271	0.374094	-3.44891
chr2.209367972.209369617	1.04565	4.74864	2.40869	0.0195392	0.374094	-3.20211
chr10.78623739.78624515	1.25801	3.56854	2.4086	0.0195435	0.374094	-3.18715
chr11.61826936.61829325	-0.741115	4.97869	-2.40714	0.0196136	0.374859	-3.29952
chr5.73135704.73136809	-1.06163	3.87149	-2.40688	0.0196262	0.374859	-3.18533
chr8.133532934.133533939	1.32394	3.90657	2.40592	0.0196729	0.374859	-3.20985
chr19.38304604.38305342	-0.980243	3.5118	-2.40584	0.0196767	0.374859	-3.20636
chr14.68139570.68140764	1.18408	3.66121	2.40576	0.0196806	0.374859	-3.18017
chr16.65120536.65123989	0.555633	6.26149	2.40546	0.0196951	0.374859	-3.47409
chr10.78587708.78588815	0.840712	4.68688	2.40504	0.0197155	0.374873	-3.25582
chr12.124392135.124393729	-0.809082	4.48987	-2.40467	0.0197331	0.374873	-3.26561
chr16.10600338.10602607	-0.564577	5.91759	-2.40393	0.019769	0.375201	-3.45188
chr11.46421329.46421919	-1.19701	2.8685	-2.40294	0.0198174	0.375288	-3.18712
chr22.31243070.31245230	0.690124	5.29865	2.4027	0.019829	0.375288	-3.3509
chr17.50798637.50800362	-0.832913	4.40047	-2.4023	0.0198487	0.375288	-3.26571
chr3.190075944.190077907	0.948648	5.0951	2.40219	0.019854	0.375288	-3.23072
chr13.99685883.99687610	-0.736133	4.78169	-2.40172	0.0198768	0.375288	-3.32444
chr10.31754556.31755977	-1.06146	3.9012	-2.40155	0.0198854	0.375288	-3.19292
chr22.38655781.38657495	-0.707283	5.38872	-2.39891	0.0200145	0.377371	-3.40014
chr7.7640003.7641374	0.888003	4.38469	2.39808	0.0200556	0.377791	-3.24447
chr11.67056210.67057823	-0.791114	4.91898	-2.39738	0.0200899	0.378084	-3.29453
chr11.10899108.10901220	0.547701	5.86489	2.39675	0.0201211	0.378318	-3.48387
chr13.60162467.60166258	0.582211	6.78094	2.3961	0.020153	0.378565	-3.53728
chr1.170073666.170075548	0.587254	6.34	2.39572	0.0201719	0.378565	-3.51747
chr10.97686704.97688149	-0.736659	5.18122	-2.39354	0.0202801	0.379845	-3.36784
chr1.221741432.221743815	0.596633	5.85586	2.39336	0.020289	0.379845	-3.47165
chr15.68704169.68705187	-0.742691	4.34017	-2.3932	0.0202966	0.379845	-3.31924
chr7.2554668.2556143	-0.688205	5.62508	-2.39181	0.020366	0.380099	-3.47837
chr11.118241103.118241999	1.25533	3.7162	2.39144	0.0203844	0.380099	-3.20954
chr1.81876631.81878135	1.18517	4.51056	2.39142	0.0203855	0.380099	-3.2057
chr1.146376541.146377509	-1.11505	3.50732	-2.39057	0.0204282	0.380099	-3.21118
chr3.129398675.129399960	-0.789648	4.92969	-2.39033	0.0204401	0.380099	-3.3006
chr10.110667138.110670147	-0.644007	5.96223	-2.38987	0.0204629	0.380099	-3.42338
chr6.15796124.15797047	1.36113	3.85748	2.38931	0.0204914	0.380099	-3.21178
chr11.79199616.79200499	-1.02124	3.73856	-2.3893	0.0204917	0.380099	-3.21805
chr10.3754887.3756002	1.02789	3.99215	2.3891	0.0205017	0.380099	-3.21623
chr22.49933336.49938081	-0.479532	5.84089	-2.38858	0.020528	0.380099	-3.58738
chr6.37141442.37142399	-1.21489	3.84519	-2.3881	0.0205522	0.380099	-3.21862
chr5.83306661.83307754	1.24108	3.92053	2.38753	0.0205806	0.380099	-3.21244
chr11.40036716.40037209	-1.67303	2.40297	-2.38746	0.0205844	0.380099	-3.3049
chr15.65285821.65287686	-0.647577	5.43338	-2.3874	0.0205871	0.380099	-3.3837
chr1.233543261.233544302	1.10861	3.86966	2.38728	0.0205933	0.380099	-3.23584
chr14.105479062.105482707	-0.600074	5.04846	-2.38611	0.0206526	0.380384	-3.50408
chr16.87430798.87432684	-0.759117	4.90543	-2.38591	0.0206624	0.380384	-3.37353
chr9.9966497.9967463	-1.0244	4.02321	-2.38509	0.0207041	0.380384	-3.22503
chrX.39759125.39760381	-1.02699	3.77758	-2.38495	0.0207112	0.380384	-3.26589
chr21.29332149.29333611	1.0213	4.66278	2.38492	0.0207128	0.380384	-3.23007
chr8.107310379.107310973	0.914523	4.49554	2.38466	0.0207258	0.380384	-3.26657
chr1.117821243.117822405	0.85451	4.6305	2.38436	0.020741	0.380384	-3.28901
chr19.39532193.39533182	-0.804557	3.96825	-2.38276	0.0208221	0.38063	-3.28144
chr14.73644263.73645562	0.935797	4.71843	2.38271	0.0208248	0.38063	-3.26248
chr3.196193676.196194251	-1.03066	3.04348	-2.3816	0.0208812	0.38063	-3.23395
chr1.201712837.201716499	0.625672	6.28077	2.38124	0.0208996	0.38063	-3.50804
chr9.105296207.105297992	1.18894	4.48189	2.38108	0.0209082	0.38063	-3.22426
chr19.1172714.1173316	-1.34082	2.84224	-2.38094	0.0209152	0.38063	-3.24665
chr17.40139281.40141184	0.588408	6.07044	2.38068	0.0209285	0.38063	-3.46528
chr10.86958651.86959896	0.868303	4.03548	2.38057	0.0209339	0.38063	-3.28072
chr11.123473929.123475177	1.21195	4.12828	2.38054	0.0209354	0.38063	-3.2282
chr5.67094682.67095871	0.815165	5.10744	2.38011	0.0209578	0.38063	-3.28666
chr3.50264160.50266271	-0.554035	5.76659	-2.38002	0.0209624	0.38063	-3.54529
chr11.12085690.12088549	0.55283	6.22216	2.37956	0.0209856	0.380709	-3.48505
chr6.20826144.20826749	1.50008	3.39738	2.37859	0.0210356	0.380979	-3.25488
chr14.31456740.31457848	0.595048	5.50736	2.37851	0.0210394	0.380979	-3.45076
chr6.43170274.43175039	-0.410697	7.19535	-2.37817	0.0210572	0.380979	-3.711
chrX.45517077.45517869	1.29534	3.96242	2.37717	0.0211086	0.380988	-3.24027
chrX.152843453.152844541	-0.903905	3.73216	-2.37711	0.0211115	0.380988	-3.26951
chr11.64675318.64676395	-0.963487	3.73059	-2.37706	0.0211145	0.380988	-3.26375
chr10.122264029.122265159	1.1332	4.18344	2.37654	0.021141	0.380992	-3.23193
chr10.44973795.44976529	-0.567701	5.58192	-2.37611	0.0211631	0.380992	-3.49982
chr20.821098.821870	-1.12338	2.69518	-2.37595	0.0211715	0.380992	-3.23373
chr2.160223150.160225233	1.16717	4.89283	2.37515	0.0212131	0.381399	-3.2475
chr1.248857697.248859872	-0.737938	5.40883	-2.37256	0.0213472	0.383342	-3.42354
chr5.171520227.171522073	0.778594	5.22273	2.37214	0.0213694	0.383342	-3.37061
chr11.63916808.63921312	-0.489871	6.55315	-2.37197	0.0213782	0.383342	-3.67106
chr6.7528664.7529258	1.65343	3.5118	2.37108	0.0214246	0.383506	-3.3273
chr19.7829496.7830398	-0.701793	4.44768	-2.37106	0.0214255	0.383506	-3.37039
chr2.88066257.88069742	-0.574369	5.91985	-2.3706	0.0214494	0.383594	-3.58338
chr18.58223757.58224762	0.928323	4.23541	2.36974	0.0214948	0.384064	-3.2655
chr10.97709030.97710130	-1.04683	2.98697	-2.36901	0.0215329	0.384199	-3.25961
chr2.218310919.218312442	-0.768938	4.71582	-2.36867	0.0215507	0.384199	-3.36335
chr5.164335893.164336386	2.49597	2.67021	2.36674	0.0216525	0.384199	-3.61243
chr11.117885320.117886423	-0.948779	3.64878	-2.3667	0.0216546	0.384199	-3.27346
chr4.64408912.64409678	1.06858	3.59078	2.36646	0.0216669	0.384199	-3.25159
chr15.34790782.34798006	-0.478497	7.4743	-2.36575	0.0217047	0.384199	-3.85734
chr10.22617423.22619156	0.866096	4.68192	2.3652	0.0217335	0.384199	-3.32308
chr11.73330678.73331918	-0.932809	3.90006	-2.36466	0.0217625	0.384199	-3.31626
chr1.15139568.15140471	-0.801698	4.21213	-2.36457	0.021767	0.384199	-3.32254
chr6.90536382.90538970	0.943968	4.91026	2.36453	0.0217691	0.384199	-3.32178
chr9.69975737.69977314	1.10048	4.33493	2.36432	0.02178	0.384199	-3.25469
chr17.78979731.78980489	-0.948562	3.17204	-2.36428	0.0217825	0.384199	-3.28488
chr1.204296061.204296973	-1.21069	3.7897	-2.36424	0.0217844	0.384199	-3.25421
chr19.38930229.38931625	-0.710386	5.26268	-2.36424	0.0217847	0.384199	-3.40439
chr6.129493241.129494148	1.47734	3.43511	2.36343	0.0218276	0.384199	-3.28828
chr8.95801451.95803332	0.90327	5.26302	2.36307	0.0218465	0.384199	-3.30885
chr10.100006150.100006868	1.20775	3.4854	2.36293	0.0218542	0.384199	-3.25792
chr1.173393078.173393785	1.42716	3.261	2.36226	0.0218895	0.384199	-3.27533
chr11.6362432.6363506	-0.671089	4.77812	-2.36217	0.0218946	0.384199	-3.45529
chr3.29642196.29643534	0.859021	4.57517	2.36113	0.0219498	0.384199	-3.30783
chr8.81050299.81051345	0.697509	5.17462	2.3609	0.021962	0.384199	-3.38439
chr13.75549139.75550370	-0.636492	5.56594	-2.36075	0.02197	0.384199	-3.46709
chr10.63268715.63269741	0.724341	5.06954	2.36025	0.021997	0.384199	-3.39701
chr18.5894148.5896464	0.711279	5.43006	2.36017	0.0220013	0.384199	-3.41931
chr20.833517.834518	-0.978671	3.8606	-2.36013	0.0220031	0.384199	-3.28993
chr11.64759224.64760743	-0.693303	4.45125	-2.36	0.0220103	0.384199	-3.41419
chr7.150972964.150980365	-0.453792	7.40075	-2.35953	0.0220352	0.384199	-3.86515
chr12.65741061.65742908	0.906878	5.12699	2.35945	0.0220397	0.384199	-3.36861
chr2.189612188.189614370	0.739084	5.393	2.35862	0.0220842	0.384199	-3.43857
chr3.33467055.33468657	1.01954	4.41634	2.35732	0.0221541	0.384199	-3.32488
chr5.132872573.132874120	-0.89198	4.3024	-2.35708	0.0221669	0.384199	-3.29491
chr15.38250981.38253596	0.583298	5.85681	2.35696	0.0221734	0.384199	-3.51762
chr6.79544870.79545974	0.958548	4.13917	2.35678	0.0221834	0.384199	-3.27735
chr9.12814072.12815063	0.980325	4.17706	2.35676	0.0221844	0.384199	-3.28078
chr22.31488982.31491113	0.530177	6.20248	2.35634	0.022207	0.384199	-3.57225
chr8.18851064.18851946	0.802163	4.57771	2.35592	0.0222295	0.384199	-3.34794
chr1.75785595.75786917	0.737422	5.47879	2.35581	0.0222352	0.384199	-3.41602
chr11.75814403.75816370	-0.66189	5.46482	-2.35539	0.0222584	0.384199	-3.4836
chr19.33486456.33487531	-0.83475	3.60486	-2.35496	0.0222816	0.384199	-3.33697
chr20.59063165.59064826	0.72586	5.30801	2.35492	0.0222836	0.384199	-3.40169
chr1.201426171.201427061	-1.29229	3.67617	-2.35459	0.0223014	0.384199	-3.27208
chr5.83099153.83099853	1.16978	3.80074	2.35405	0.0223308	0.384199	-3.27154
chr21.44969517.44970724	-0.882584	3.43431	-2.35376	0.0223465	0.384199	-3.34591
chr20.64062510.64063780	-0.805582	4.3586	-2.35229	0.0224263	0.384199	-3.36521
chr18.29163744.29166011	0.853324	4.95906	2.35215	0.0224338	0.384199	-3.34033
chr2.157260524.157261996	0.897697	4.74907	2.35214	0.0224343	0.384199	-3.33167
chr20.57468824.57471070	-0.621612	5.36146	-2.3513	0.0224803	0.384199	-3.50897
chr20.47784507.47786443	1.11382	4.67662	2.35092	0.0225011	0.384199	-3.29734
chr16.27505426.27506319	-1.11601	3.58319	-2.35055	0.0225212	0.384199	-3.28145
chr10.90912400.90914401	0.827615	4.99613	2.35013	0.0225438	0.384199	-3.40496
chr11.108221963.108223892	0.672152	5.64056	2.35005	0.0225482	0.384199	-3.49976
chr3.43758569.43760327	0.693491	5.49728	2.34998	0.0225525	0.384199	-3.45161
chr2.37083827.37084863	0.890473	4.58149	2.34991	0.0225562	0.384199	-3.31638
chr5.81767.82877	-0.797419	3.67909	-2.34978	0.0225632	0.384199	-3.35819
chr11.128467279.128468584	0.845364	4.25632	2.34957	0.0225745	0.384199	-3.32331
chr7.135979839.135980560	1.30429	3.9595	2.34949	0.0225788	0.384199	-3.28795
chr13.109783748.109787731	0.604925	6.59165	2.34862	0.0226268	0.384199	-3.63641
chr19.39480114.39481749	-0.739947	4.96458	-2.34847	0.0226349	0.384199	-3.40758
chr1.172475687.172476707	1.38509	4.17731	2.34817	0.0226516	0.384199	-3.30636
chr4.168604406.168605903	0.757627	4.92843	2.34786	0.0226686	0.384199	-3.3792
chr19.37718963.37720007	-0.917166	4.34262	-2.34779	0.0226723	0.384199	-3.3104
chr5.138870135.138871558	1.15195	4.16792	2.34755	0.0226852	0.384199	-3.28408
chrX.44974370.44976341	0.910941	5.15426	2.34698	0.0227167	0.384211	-3.38043
chr11.44780785.44781844	-0.912087	3.89077	-2.34685	0.0227241	0.384211	-3.32408
chr13.49313697.49314671	1.07373	4.19586	2.34549	0.022799	0.385081	-3.29716
chr7.33287779.33288363	2.98778	1.93989	2.3449	0.0228318	0.385081	-3.72107
chr8.8385176.8387390	0.723273	5.35724	2.3443	0.0228649	0.385081	-3.4339
chr6.35601368.35602933	0.864765	4.68274	2.34403	0.0228799	0.385081	-3.36021
chr20.32538111.32539495	-0.766995	3.9447	-2.34394	0.0228845	0.385081	-3.39878
chr1.2135035.2136217	-0.707337	4.32446	-2.34384	0.0228903	0.385081	-3.46273
chr1.203512379.203514697	0.684867	5.1607	2.34348	0.0229099	0.385089	-3.4614
chr9.71920556.71921527	2.39907	2.95468	2.3428	0.0229478	0.38534	-3.61796
chr3.57998285.57999832	1.02454	4.25229	2.34253	0.0229631	0.38534	-3.29707
chr6.89638049.89639064	0.880282	4.50877	2.34206	0.022989	0.385453	-3.332
chr8.92626944.92629107	0.890305	5.30538	2.34145	0.0230231	0.385704	-3.38136
chr5.60632672.60633854	-1.02264	3.87838	-2.33985	0.0231124	0.386816	-3.3036
chr5.114176145.114176662	1.74319	3.33817	2.33957	0.0231279	0.386816	-3.44584
chr1.20613333.20614447	-0.741797	4.17309	-2.33824	0.0232024	0.387045	-3.43682
chr12.89350516.89355760	0.450722	7.49721	2.33821	0.0232043	0.387045	-3.77221
chr19.17214912.17215873	-0.829507	4.42114	-2.3377	0.0232326	0.387045	-3.35451
chr2.97868982.97869940	0.963775	4.24439	2.33723	0.0232591	0.387045	-3.33969
chr6.13912167.13913671	1.86222	3.87956	2.33681	0.0232828	0.387045	-3.40751
chr19.14571620.14572139	-1.05813	3.35664	-2.33655	0.0232971	0.387045	-3.31817
chr17.82735559.82736275	-0.985839	3.31929	-2.33639	0.0233063	0.387045	-3.30951
chr2.69769917.69771055	1.41378	3.64093	2.33567	0.023347	0.387045	-3.33396
chrX.45479382.45480382	1.06812	3.69105	2.33562	0.02335	0.387045	-3.30522
chr6.163338100.163339733	-0.787883	4.6731	-2.33481	0.0233954	0.387045	-3.43423
chr1.119481644.119484609	-0.635188	6.43404	-2.33442	0.0234174	0.387045	-3.59844
chr5.14153631.14154719	0.999368	3.79801	2.3341	0.0234355	0.387045	-3.31185
chr7.82443001.82444673	0.69235	5.02501	2.3338	0.0234525	0.387045	-3.4701
chr1.54581058.54582532	-0.728419	4.66246	-2.33369	0.0234586	0.387045	-3.46014
chr1.45303319.45304795	-0.670596	4.94874	-2.33361	0.0234632	0.387045	-3.48438
chr4.106365412.106366503	1.80964	4.18628	2.33354	0.0234676	0.387045	-3.32766
chr21.39319359.39320178	-0.977071	3.78889	-2.33341	0.0234749	0.387045	-3.32499
chr5.128271852.128272510	1.43737	3.11722	2.33311	0.0234916	0.387045	-3.33773
chr14.59277922.59278814	1.14831	4.03736	2.33257	0.0235224	0.387045	-3.30987
chr18.6057867.6060214	0.605274	5.75898	2.33204	0.0235527	0.387045	-3.54932
chr17.5515846.5517038	1.08778	3.77644	2.33199	0.0235553	0.387045	-3.31331
chr5.9046161.9047370	0.764868	4.7255	2.33162	0.0235762	0.387045	-3.41915
chr21.44709133.44710657	1.45414	3.56188	2.33087	0.0236191	0.387045	-3.34222
chr12.10153456.10153910	1.28652	3.26311	2.33085	0.0236201	0.387045	-3.32024
chr5.149680128.149681748	-0.790165	4.60794	-2.33058	0.0236356	0.387045	-3.43009
chr1.54547156.54549953	-0.653605	5.73796	-2.33044	0.0236438	0.387045	-3.56923
chr12.106081222.106082954	1.04266	4.40844	2.33014	0.0236606	0.387045	-3.31728
chr11.19198026.19202781	0.510669	7.08225	2.32942	0.023702	0.387408	-3.74689
chr17.75034088.75035408	0.795209	4.41096	2.32892	0.0237305	0.387553	-3.42501
chr17.42554110.42555476	-0.658004	5.01422	-2.32859	0.0237493	0.387553	-3.47032
chrX.65667162.65669814	-0.655134	5.306	-2.32692	0.0238451	0.388801	-3.48578
chr12.46676981.46678680	1.73055	3.58554	2.3265	0.0238692	0.388879	-3.43127
chr19.11538304.11540894	-0.550749	5.5462	-2.32566	0.0239176	0.389353	-3.62666
chr1.231845749.231848421	-0.795139	5.51943	-2.32507	0.0239518	0.389594	-3.54049
chr2.47223516.47224617	0.95403	4.61449	2.32449	0.0239853	0.389654	-3.35263
chr20.63845992.63847213	-0.706504	4.55028	-2.32433	0.0239942	0.389654	-3.48774
chr1.226604282.226605619	-0.84558	4.14165	-2.32192	0.0241342	0.391216	-3.38814
chr6.41705389.41707568	-0.619515	5.19327	-2.32174	0.0241445	0.391216	-3.53646
chrX.48021083.48022175	-0.835818	5.02839	-2.32167	0.0241486	0.391216	-3.46851
chr17.81388389.81389284	-0.85316	3.86486	-2.32127	0.024172	0.391279	-3.37236
chr6.5026021.5026790	-0.875293	3.97476	-2.32088	0.0241944	0.391327	-3.37012
chr22.17938019.17939010	-0.750359	4.06578	-2.32027	0.0242298	0.391585	-3.42315
chr16.2501268.2501895	-0.910977	3.5518	-2.31916	0.0242947	0.392008	-3.37071
chr19.40690063.40691666	-0.775037	4.80534	-2.31859	0.024328	0.392008	-3.45594
chr8.97917856.97919097	-0.729081	4.78501	-2.31856	0.0243297	0.392008	-3.44906
chr8.129710347.129711277	1.81172	2.90804	2.31835	0.0243421	0.392008	-3.44244
chr5.139472566.139474346	-1.1175	4.15056	-2.31816	0.0243533	0.392008	-3.33963
chr8.129515296.129516358	-0.921739	4.38883	-2.31776	0.0243769	0.392075	-3.41185
chr12.108312422.108313667	-0.889621	4.2552	-2.31692	0.0244258	0.392508	-3.4149
chr3.47404955.47405573	-0.936122	3.49023	-2.31663	0.0244428	0.392508	-3.36398
chr3.195885046.195887149	-0.723839	4.93868	-2.31624	0.0244658	0.392564	-3.58449
chr6.157763182.157764889	0.868233	4.73398	2.31503	0.0245375	0.393095	-3.41682
chr22.28741742.28742927	-0.736705	5.03165	-2.31489	0.0245456	0.393095	-3.47581
chr1.36154916.36158465	-0.415739	7.04331	-2.31469	0.0245575	0.393095	-3.81165
chr6.43850912.43851803	-0.881428	3.75739	-2.31419	0.024587	0.393256	-3.38309
chr7.44184536.44185716	0.906845	4.66085	2.31325	0.0246423	0.393375	-3.38765
chr15.57485806.57486754	0.879327	4.51301	2.31303	0.0246554	0.393375	-3.37965
chr22.24144214.24148159	-0.50202	6.03718	-2.31292	0.0246618	0.393375	-3.71444
chr10.49224990.49226112	-0.824661	4.23488	-2.31247	0.0246885	0.393375	-3.41076
chr9.92146679.92148033	0.920448	4.91402	2.31223	0.0247029	0.393375	-3.37316
chr2.105102973.105103718	-1.37441	3.44076	-2.31181	0.0247278	0.393375	-3.34745
chr6.43328090.43329010	1.24903	3.94738	2.31175	0.0247312	0.393375	-3.34754
chr13.32030905.32032086	0.898764	4.25468	2.31075	0.0247909	0.393775	-3.38709
chr11.20035185.20036098	1.42658	3.67188	2.31067	0.0247955	0.393775	-3.35358
chr5.172958369.172960131	-0.651216	5.50047	-2.30894	0.0248988	0.394963	-3.5286
chr5.149798705.149799631	1.0895	3.78491	2.30844	0.0249287	0.394963	-3.35209
chr13.24512173.24512973	-0.89277	4.01288	-2.30843	0.0249291	0.394963	-3.38723
chr17.21369419.21371452	-0.600935	4.84438	-2.30789	0.0249615	0.395023	-3.5839
chr11.117281188.117282028	1.0363	3.70137	2.30771	0.0249721	0.395023	-3.3569
chr18.59898893.59900950	0.70965	5.26614	2.30652	0.0250437	0.395677	-3.47021
chr13.95676368.95678242	0.658266	5.49855	2.30543	0.0251093	0.395677	-3.57788
chr5.67104579.67106226	1.09595	4.26266	2.30488	0.0251419	0.395677	-3.36171
chr1.115767572.115769424	-0.849316	4.70777	-2.30477	0.0251489	0.395677	-3.46181
chr6.111481402.111485169	0.499292	6.8745	2.30413	0.0251873	0.395677	-3.72843
chr21.45420459.45422215	-0.77378	4.91987	-2.30367	0.0252152	0.395677	-3.52716
chr9.6014340.6015933	0.780876	5.10788	2.30349	0.0252257	0.395677	-3.44117
chr3.149377243.149378201	1.68964	3.08684	2.30331	0.0252369	0.395677	-3.4382
chr1.227757979.227760179	-0.693504	5.2007	-2.30325	0.0252406	0.395677	-3.56646
chr17.49797815.49798952	1.05231	3.79949	2.30318	0.0252449	0.395677	-3.36062
chr6.11766280.11767501	1.25302	3.60945	2.30313	0.0252477	0.395677	-3.3599
chr6.17012308.17014181	0.812684	4.94301	2.30311	0.0252493	0.395677	-3.42485
chr6.45959992.45960935	-1.12784	3.35273	-2.30229	0.0252985	0.395731	-3.36183
chr9.136798991.136801395	-0.571711	5.3038	-2.30194	0.0253196	0.395731	-3.61979
chr11.46710808.46711413	1.07802	3.76876	2.30189	0.0253226	0.395731	-3.36165
chr11.65291417.65292873	0.926123	4.41061	2.30142	0.0253513	0.395731	-3.38344
chr5.95730147.95732597	0.505643	6.83849	2.3014	0.0253529	0.395731	-3.7755
chr8.109539094.109540810	0.528747	6.00197	2.30085	0.0253861	0.395731	-3.68646
chr7.76166364.76167157	-0.909012	3.4466	-2.30071	0.0253947	0.395731	-3.40973
chr16.31873818.31874721	-1.25327	3.71753	-2.30044	0.025411	0.395731	-3.36734
chr17.40457777.40458755	-0.884426	3.67231	-2.30013	0.0254296	0.395731	-3.4321
chr16.70453911.70455031	-0.720525	4.85318	-2.29977	0.0254518	0.395771	-3.48926
chr1.95072268.95073655	0.639825	4.96708	2.29916	0.0254886	0.39579	-3.52009
chr5.122615366.122616026	-1.45516	3.04383	-2.29896	0.025501	0.39579	-3.39456
chr4.9152195.9153794	0.95628	4.21993	2.29878	0.025512	0.39579	-3.44169
chr9.134324909.134327395	0.686792	5.42052	2.29822	0.0255464	0.396019	-3.5327
chr3.46858051.46865588	-0.462914	7.29382	-2.29744	0.025594	0.396451	-3.99863
chr6.139290621.139292503	0.622573	5.44626	2.29675	0.0256362	0.396766	-3.57785
chr1.147166922.147168247	1.17295	4.44416	2.29646	0.0256537	0.396766	-3.37073
chr16.77833860.77834990	0.892259	4.38162	2.29599	0.0256827	0.396909	-3.44347
chr11.112302350.112302918	-1.34137	3.54344	-2.2956	0.025707	0.39698	-3.3867
chr3.187182770.187184116	1.26536	4.21176	2.29477	0.0257579	0.397151	-3.37466
chr2.27379977.27381478	-0.778865	4.7246	-2.29425	0.02579	0.397151	-3.45687
chr4.140237479.140239162	-0.611691	5.4757	-2.29416	0.0257957	0.397151	-3.62798
chr1.237695639.237696636	1.07387	3.76323	2.29409	0.0257998	0.397151	-3.38465
chr3.52098743.52099721	0.909276	4.32806	2.29382	0.0258167	0.397151	-3.4093
chr2.43050864.43052677	1.08592	4.30749	2.29346	0.0258386	0.397184	-3.38471
chr1.8706299.8707871	0.918086	4.79497	2.29297	0.0258688	0.397301	-3.45486
chr1.48051963.48052986	0.871928	4.21293	2.2927	0.0258856	0.397301	-3.41927
chr1.15526382.15527434	0.737691	4.82764	2.29187	0.0259372	0.397538	-3.49442
chr19.14005696.14007301	-0.541591	5.53076	-2.29137	0.0259677	0.397538	-3.64918
chr19.2578186.2580174	-0.565188	5.54868	-2.29136	0.0259686	0.397538	-3.65756
chr4.142549961.142550729	1.25747	3.29403	2.29117	0.02598	0.397538	-3.38986
chr11.112175244.112175842	1.21865	3.41966	2.29061	0.026015	0.397771	-3.38193
chr6.13480025.13481562	0.924723	4.90353	2.28944	0.0260879	0.398275	-3.47785
chr7.43582558.43584391	0.641726	5.53517	2.28941	0.0260895	0.398275	-3.59657
chr6.4351491.4353034	0.806484	4.88432	2.28913	0.0261073	0.398275	-3.46026
chr21.30481647.30482452	1.66866	2.93585	2.28826	0.0261612	0.398795	-3.43202
chr20.37095555.37096261	-1.2301	3.14327	-2.28794	0.0261811	0.398797	-3.38759
chr1.25818768.25821850	-0.519905	6.2171	-2.28738	0.0262164	0.398809	-3.72628
chr6.2659763.2660514	1.74947	3.89427	2.2873	0.0262216	0.398809	-3.47694
chr14.24130465.24132420	-0.63835	4.90748	-2.2868	0.0262527	0.398981	-3.60109
chr7.135169202.135171380	0.705192	5.34237	2.28583	0.0263133	0.399396	-3.54708
chr4.38867335.38868808	-0.902357	4.38413	-2.28496	0.026368	0.399396	-3.44069
chr6.150175767.150178460	-0.60694	6.17772	-2.2849	0.0263716	0.399396	-3.7175
chr10.28291327.28292582	0.733615	4.96484	2.28479	0.026379	0.399396	-3.52804
chr5.150546187.150547255	-1.08438	3.52244	-2.28465	0.0263879	0.399396	-3.39592
chr12.105253766.105254664	1.23715	3.53302	2.28447	0.026399	0.399396	-3.39083
chr8.118951453.118952582	1.01161	4.25703	2.28402	0.0264272	0.399523	-3.42839
chr17.80856567.80857157	1.29905	3.21479	2.28367	0.0264493	0.399557	-3.39486
chr15.71167811.71168914	1.43486	3.82992	2.28235	0.0265324	0.399794	-3.40095
chr3.66362569.66363418	1.18197	3.79811	2.28206	0.026551	0.399794	-3.39524
chr8.23335423.23336779	-0.656205	5.08871	-2.28201	0.026554	0.399794	-3.62441
chr22.37974951.37976361	-1.03097	3.96469	-2.28199	0.0265553	0.399794	-3.41912
chr22.29030292.29032243	0.653419	5.39133	2.28185	0.0265642	0.399794	-3.60951
chr1.3795629.3796684	-0.815256	4.34698	-2.28106	0.0266144	0.400054	-3.46909
chr2.223196549.223197727	-0.750597	4.54647	-2.28095	0.0266212	0.400054	-3.48194
chr18.11980499.11982134	-0.525914	5.85882	-2.27994	0.0266854	0.400321	-3.73739
chr9.129407866.129409531	-0.67108	4.78513	-2.27893	0.0267496	0.400321	-3.57007
chr20.57409386.57411840	-0.65432	5.18399	-2.27878	0.0267588	0.400321	-3.64747
chr2.41938043.41939287	-1.277	3.75718	-2.27842	0.026782	0.400321	-3.40945
chr2.219509479.219510373	-0.911672	3.29351	-2.27819	0.0267965	0.400321	-3.43171
chr6.143060325.143061213	0.955263	4.2039	2.27807	0.0268043	0.400321	-3.42711
chr9.77176879.77178680	0.641113	5.62691	2.27797	0.0268105	0.400321	-3.65469
chr8.9074583.9075548	0.840841	4.24416	2.27787	0.0268172	0.400321	-3.46124
chr12.130838629.130839645	-0.92065	4.02396	-2.27786	0.026818	0.400321	-3.42579
chr1.95084117.95084961	-1.00045	3.86459	-2.27613	0.0269283	0.401437	-3.42081
chr5.100534863.100536167	0.883827	4.83521	2.27606	0.0269326	0.401437	-3.47783
chr5.153351821.153353742	0.903396	4.34625	2.27528	0.0269831	0.401892	-3.4415
chr22.39013735.39015472	-0.65373	4.86815	-2.27489	0.0270079	0.401964	-3.56779
chr16.67226622.67227709	-0.805135	4.36331	-2.27452	0.0270319	0.401972	-3.49716
chr10.12241798.12242652	-0.768093	4.46182	-2.27334	0.0271076	0.401972	-3.49184
chrX.123454561.123455802	0.891995	4.52027	2.27314	0.0271205	0.401972	-3.46857
chr16.84648507.84649319	-1.43799	2.98939	-2.27308	0.0271245	0.401972	-3.42843
chr6.41846191.41847077	0.839817	4.4962	2.27267	0.0271508	0.401972	-3.46302
chr1.198934947.198937678	0.648919	5.83141	2.27257	0.027157	0.401972	-3.67246
chr14.65072015.65074282	-0.577365	5.42301	-2.27238	0.0271692	0.401972	-3.65638
chr10.3809710.3810660	1.44347	3.584	2.27214	0.0271851	0.401972	-3.41881
chr9.93183814.93185085	-1.04121	3.39471	-2.27116	0.0272483	0.401972	-3.43246
chr15.51621956.51622973	0.785114	4.38637	2.27066	0.0272808	0.401972	-3.49973
chr3.30606374.30607237	1.21186	4.10845	2.26998	0.0273246	0.401972	-3.41535
chr14.21383054.21385026	0.72285	5.15343	2.26988	0.0273313	0.401972	-3.58995
chr1.31666169.31667770	-0.822609	4.32414	-2.26926	0.0273714	0.401972	-3.49696
chr1.66271303.66272704	0.734509	4.84382	2.26923	0.0273737	0.401972	-3.5405
chr1.9180461.9184174	0.575598	6.60383	2.26843	0.0274257	0.401972	-3.6977
chr7.159095794.159099458	-0.79433	6.10628	-2.26816	0.0274431	0.401972	-3.75904
chr19.892246.893745	-0.600477	5.26065	-2.26771	0.0274726	0.401972	-3.62179
chr2.191836532.191837880	-1.19059	4.39311	-2.26754	0.0274834	0.401972	-3.41992
chr7.139108526.139109808	0.923725	4.19656	2.26733	0.0274971	0.401972	-3.44548
chr13.85973822.85975859	0.659351	5.65414	2.26733	0.0274971	0.401972	-3.60746
chr22.45671218.45672983	-0.628782	5.76527	-2.26729	0.0274995	0.401972	-3.62375
chr3.16288622.16289815	-0.93577	3.75556	-2.26707	0.0275143	0.401972	-3.44877
chr6.4224174.4225539	-0.75337	4.59015	-2.26697	0.0275209	0.401972	-3.54334
chr2.43995210.43996811	-0.573759	5.96335	-2.26641	0.0275573	0.401972	-3.70283
chr5.114054900.114056646	-0.687525	5.03668	-2.26637	0.0275601	0.401972	-3.60647
chr12.46370602.46373989	0.522729	6.72392	2.26632	0.0275628	0.401972	-3.82724
chr20.25246559.25248985	-0.639254	5.74339	-2.2662	0.0275706	0.401972	-3.65118
chr1.53025082.53025874	-1.0635	3.41024	-2.26607	0.0275792	0.401972	-3.42314
chr1.116503992.116504878	1.06358	3.64601	2.26584	0.0275942	0.401972	-3.4227
chr1.100176990.100178348	-1.34889	3.85434	-2.26564	0.0276073	0.401972	-3.42888
chr17.78255551.78258787	-0.587177	5.76852	-2.2648	0.0276624	0.4022	-3.75024
chr10.45000726.45001776	-0.807175	4.31437	-2.2648	0.0276629	0.4022	-3.54549
chr7.115087216.115088292	1.20896	3.60724	2.26449	0.027683	0.402202	-3.42405
chr3.196631910.196633247	-0.691844	4.49723	-2.26379	0.0277287	0.402576	-3.5604
chr3.122793625.122794358	1.3364	3.4302	2.26306	0.0277767	0.402895	-3.42879
chr14.104815381.104816776	-0.703249	4.70948	-2.26285	0.0277907	0.402895	-3.5962
chr10.107994767.107995875	2.13363	3.64292	2.26222	0.0278324	0.403051	-3.6111
chr15.66629892.66633700	-0.496497	6.71854	-2.26208	0.0278415	0.403051	-3.85999
chr8.38995720.39000778	0.457083	7.25966	2.26173	0.0278647	0.403069	-3.8737
chr22.29833260.29834314	-1.16488	3.3718	-2.26146	0.0278828	0.403069	-3.4299
chr7.151137160.151138898	-0.716986	4.18513	-2.2608	0.0279262	0.403371	-3.56954
chr8.144508443.144510287	-0.633256	5.12579	-2.26053	0.0279437	0.403371	-3.64099
chrX.13396991.13399746	0.577003	5.9276	2.25998	0.0279806	0.403614	-3.67286
chr6.132334147.132334949	1.06103	3.76914	2.25905	0.0280422	0.404213	-3.44304
chr8.23426337.23428032	0.755846	4.7124	2.2585	0.0280782	0.404443	-3.54681
chr19.50508126.50511869	-0.481741	5.80379	-2.25714	0.0281688	0.405241	-3.80714
chr2.218322469.218324563	-0.480124	5.94762	-2.2568	0.0281918	0.405241	-3.79381
chr19.7903167.7904696	-0.755361	4.93561	-2.25677	0.028194	0.405241	-3.54877
chr2.150484295.150487868	0.480634	6.65347	2.25636	0.0282211	0.405341	-3.84041
chr6.99424689.99426281	0.67801	5.81143	2.25577	0.0282606	0.405463	-3.68331
chr2.61659133.61659924	1.44061	3.34655	2.25556	0.0282745	0.405463	-3.46927
chrX.2498203.2499547	-1.17352	3.68251	-2.25533	0.02829	0.405463	-3.44206
chr15.34209515.34210260	0.799123	4.49104	2.25477	0.0283274	0.405541	-3.52754
chr13.78679006.78680222	-0.979801	4.18656	-2.25455	0.0283425	0.405541	-3.46809
chr2.32804895.32806044	0.922152	4.56382	2.25435	0.0283558	0.405541	-3.47753
chr2.227324721.227326372	-0.654366	5.45247	-2.254	0.0283791	0.405586	-3.6316
chr20.23636390.23638094	-0.756583	4.85834	-2.25329	0.0284266	0.405751	-3.57639
chr12.91902783.91904020	1.64234	4.15311	2.25323	0.028431	0.405751	-3.50337
chr3.69784745.69785520	0.916628	3.6945	2.25292	0.0284519	0.40576	-3.47076
chr3.9749285.9750804	-0.60062	5.41427	-2.25262	0.0284719	0.40576	-3.66717
chr12.77064827.77067020	0.79693	4.99292	2.25206	0.0285094	0.405874	-3.54226
chr11.102256137.102256830	1.85706	2.80226	2.25187	0.0285226	0.405874	-3.57334
chr21.34591776.34593002	-0.769268	4.61673	-2.25106	0.0285772	0.405874	-3.55198
chr2.74464458.74465881	-0.958709	4.65038	-2.25075	0.0285978	0.405874	-3.49644
chr20.3819811.3821123	-0.63161	5.18806	-2.25074	0.0285988	0.405874	-3.66806
chr16.4216613.4220473	-0.577375	5.75975	-2.25071	0.0286008	0.405874	-3.7703
chr14.24270820.24271845	-0.668549	5.01554	-2.25033	0.0286263	0.405949	-3.63319
chr5.112479047.112480029	1.16731	3.88187	2.24718	0.0288402	0.408623	-3.45447
chr7.44135128.44142541	-0.548466	7.07698	-2.24695	0.0288554	0.408623	-4.10028
chr17.14300582.14302800	0.574083	5.26932	2.24649	0.0288871	0.408783	-3.69877
chr22.41832323.41834991	-0.540798	6.17759	-2.24538	0.0289625	0.409293	-3.8246
chr10.79002988.79004502	-0.79486	4.20213	-2.24536	0.0289637	0.409293	-3.55242
chr22.29993762.29995325	0.924521	4.27401	2.24442	0.029028	0.409913	-3.47812
chr4.76340402.76341546	1.05686	4.579	2.24372	0.0290765	0.409992	-3.4729
chr19.7293291.7294956	-0.590809	4.91723	-2.24344	0.0290953	0.409992	-3.68677
chr20.21302599.21304092	0.751993	5.22596	2.24289	0.0291335	0.409992	-3.56833
chr1.234974572.234975892	1.2077	4.31828	2.24288	0.029134	0.409992	-3.46013
chr4.24382441.24383096	1.1567	3.96355	2.24246	0.0291625	0.409992	-3.46041
chr1.236623263.236624456	0.983833	4.09461	2.24238	0.0291681	0.409992	-3.47841
chr2.237514298.237515646	-0.724517	4.31328	-2.2417	0.0292149	0.409992	-3.59623
chr17.41917898.41920106	-0.608069	5.37459	-2.24139	0.0292362	0.409992	-3.69838
chr10.21290675.21291599	-0.991085	3.93974	-2.24104	0.0292604	0.409992	-3.46898
chr8.143873384.143874804	-0.796142	3.63616	-2.2409	0.0292703	0.409992	-3.53979
chr6.39063068.39064162	-1.2027	3.28565	-2.24058	0.0292924	0.409992	-3.46579
chr16.31179383.31181787	-0.583126	6.14502	-2.24056	0.0292934	0.409992	-3.78057
chr18.9116827.9117640	2.24297	3.50403	2.24031	0.0293108	0.409992	-3.6781
chr12.53321027.53322101	0.741874	4.63837	2.24014	0.0293226	0.409992	-3.58421
chr19.46633834.46634650	-0.736853	4.04158	-2.23987	0.0293409	0.409992	-3.56408
chr8.22565106.22566553	-0.821026	4.52608	-2.23956	0.0293629	0.409992	-3.58283
chr9.129494636.129499167	-0.443648	6.88341	-2.23903	0.0293991	0.409992	-3.95251
chr2.215460538.215461207	2.17921	2.8324	2.23902	0.0294	0.409992	-3.63696
chr5.145975079.145977236	0.796172	5.06652	2.23866	0.0294248	0.410053	-3.55775
chr1.6553935.6554640	-1.11895	3.24638	-2.23774	0.0294885	0.410657	-3.47375
chr7.74513886.74515000	-1.20946	3.87816	-2.23725	0.0295226	0.410848	-3.47027
chr12.53046430.53050305	-0.512488	6.29362	-2.23595	0.029613	0.411324	-3.91501
chr8.143942033.143946881	-0.44857	6.34459	-2.2357	0.0296304	0.411324	-3.93475
chr16.70427456.70429924	0.46992	6.22611	2.23484	0.0296904	0.411324	-3.89104
chr21.44951998.44953387	-0.888086	3.64405	-2.23466	0.0297032	0.411324	-3.53862
chr14.105488487.105491417	-0.466065	5.87011	-2.23455	0.029711	0.411324	-3.86731
chrX.122238056.122239148	0.971603	4.64034	2.2339	0.0297561	0.411324	-3.49605
chr1.212030395.212031161	1.22242	3.27219	2.23364	0.0297744	0.411324	-3.47637
chr2.240293536.240294236	-1.06799	3.05525	-2.23355	0.0297807	0.411324	-3.4791
chr9.135499935.135501630	-0.709958	4.66524	-2.23335	0.0297945	0.411324	-3.64205
chr1.226532158.226533778	-0.689108	5.15208	-2.23327	0.0298007	0.411324	-3.67025
chr20.57460901.57462100	-0.923292	3.41229	-2.23319	0.0298063	0.411324	-3.51605
chr10.85851019.85852306	0.972849	4.00365	2.23269	0.0298412	0.411324	-3.49125
chr20.48983413.48984109	1.18798	3.46293	2.2326	0.0298472	0.411324	-3.47652
chr7.102008713.102010211	-0.792056	4.20983	-2.23251	0.0298534	0.411324	-3.56807
chr6.26033155.26034021	-1.08178	3.47311	-2.23237	0.0298632	0.411324	-3.48088
chr11.118434746.118438001	0.55315	6.08895	2.23144	0.0299292	0.411701	-3.79968
chr2.39743276.39743814	1.814	3.484	2.23118	0.0299469	0.411701	-3.55806
chr7.44990117.44992365	0.772728	5.28288	2.23103	0.0299575	0.411701	-3.57909
chr6.16319281.16320859	-0.640041	4.92934	-2.23082	0.0299724	0.411701	-3.65065
chr5.170745250.170748387	-0.586195	5.43652	-2.23046	0.0299977	0.411732	-3.78302
chr19.9834862.9836150	-0.74678	4.89447	-2.23021	0.0300155	0.411732	-3.57462
chr13.23599316.23601067	1.15999	4.32397	2.22871	0.0301214	0.412326	-3.48646
chr9.137673616.137675257	-0.731195	3.83581	-2.22857	0.030131	0.412326	-3.61132
chr18.23276524.23276933	-1.35432	3.13298	-2.22848	0.0301376	0.412326	-3.5034
chr1.161749613.161750884	-0.702866	4.98259	-2.22834	0.0301474	0.412326	-3.62545
chr8.53879486.53880993	1.05041	4.6567	2.22815	0.0301612	0.412326	-3.49943
chr11.61814922.61817603	-0.513476	6.11577	-2.22744	0.030211	0.412726	-3.85646
chr17.62627173.62628049	1.26403	3.31066	2.22695	0.0302458	0.412922	-3.49164
chr6.136103156.136104785	-0.639954	5.16466	-2.22666	0.0302667	0.412927	-3.67988
chr5.138752645.138754633	0.563317	5.61209	2.22573	0.030333	0.413551	-3.75724
chr5.176360939.176361954	-0.817245	4.57602	-2.22518	0.0303717	0.413799	-3.58451
chr16.380478.381818	-0.891036	4.10716	-2.22356	0.0304877	0.414426	-3.52797
chr8.42195551.42197308	0.770638	4.88814	2.22353	0.0304894	0.414426	-3.58958
chr14.105038482.105039747	-0.870492	3.73369	-2.22282	0.0305405	0.414426	-3.56449
chr2.164388229.164388963	1.58891	3.4643	2.22256	0.0305591	0.414426	-3.54394
chr1.1723973.1724836	-0.830681	3.9853	-2.22224	0.030582	0.414426	-3.55227
chr9.84339386.84341296	-0.73696	4.80291	-2.22219	0.0305856	0.414426	-3.62647
chr10.28838660.28840364	0.685084	4.76972	2.2221	0.0305918	0.414426	-3.62209
chr6.157020808.157022386	0.606011	5.55132	2.22206	0.0305949	0.414426	-3.76728
chr4.1855383.1857574	-0.594789	5.45888	-2.22156	0.0306306	0.414426	-3.72374
chr7.55571302.55575156	0.677517	6.1856	2.22138	0.0306434	0.414426	-3.76724
chr20.45014383.45016747	0.826763	4.56391	2.22137	0.0306441	0.414426	-3.61144
chr17.7349685.7352906	-0.46443	6.36178	-2.22019	0.0307293	0.4153	-3.91962
chr2.127387029.127388571	0.642747	5.62026	2.21885	0.0308259	0.416199	-3.76439
chr1.119741977.119743020	-0.799097	3.94723	-2.21858	0.0308452	0.416199	-3.61197
chr4.124018609.124020476	0.66623	5.36368	2.21821	0.0308721	0.416199	-3.69021
chr17.82535969.82536946	-1.60341	3.19751	-2.21803	0.0308853	0.416199	-3.54743
chr5.66143513.66145349	0.533556	5.97644	2.21784	0.0308992	0.416199	-3.78082
chrX.52994894.52996301	-0.666745	5.04597	-2.21755	0.0309201	0.416202	-3.657
chr17.21252651.21253379	-1.10823	3.43544	-2.21682	0.0309725	0.416579	-3.50611
chr19.510661.511919	-0.734785	4.21263	-2.21606	0.0310277	0.416579	-3.6755
chr15.52559196.52559830	1.45291	3.38492	2.21591	0.0310384	0.416579	-3.53997
chr1.93878508.93879606	0.849022	4.97529	2.21581	0.0310462	0.416579	-3.59213
chr2.27320978.27321807	0.914509	3.98811	2.21573	0.0310515	0.416579	-3.55782
chr13.113860046.113861258	-1.12878	3.98602	-2.21524	0.0310877	0.416787	-3.50787
chr4.165579768.165581251	0.698378	5.05728	2.21454	0.0311382	0.41716	-3.65931
chr3.124799431.124802580	-0.493914	5.97741	-2.21424	0.0311599	0.41716	-3.88014
chr1.214106074.214108513	-0.5337	5.32267	-2.214	0.0311777	0.41716	-3.80769
chr19.41426190.41428828	-0.505818	5.76614	-2.21218	0.0313107	0.418057	-3.85228
chr3.14431027.14433308	0.520215	5.69269	2.21185	0.0313351	0.418057	-3.8674
chr11.117231220.117233438	-0.640599	5.32392	-2.21179	0.0313393	0.418057	-3.71498
chr18.21241642.21243225	0.780967	4.62135	2.21123	0.0313803	0.418057	-3.59927
chr7.130009972.130010954	1.1063	3.63339	2.211	0.0313974	0.418057	-3.51157
chr4.158019790.158021728	0.702876	5.46998	2.2108	0.0314118	0.418057	-3.66963
chr22.27112555.27113967	1.02288	4.23105	2.21054	0.0314307	0.418057	-3.55868
chr9.111598900.111599824	-1.48554	2.98205	-2.21023	0.0314535	0.418057	-3.51544
chr7.65981643.65982591	-0.902452	3.92905	-2.2102	0.0314558	0.418057	-3.57329
chr11.12043561.12045097	0.574009	5.32214	2.20994	0.0314747	0.418057	-3.74072
chr5.142543885.142546214	0.824465	4.88173	2.20974	0.0314894	0.418057	-3.62251
chr7.74093219.74095495	-0.625946	4.85594	-2.20951	0.0315065	0.418057	-3.71598
chr3.196792612.196793943	0.99498	4.11371	2.2094	0.0315146	0.418057	-3.54098
chr2.72561809.72562421	1.18433	3.34928	2.20856	0.0315763	0.418206	-3.5154
chr19.3093877.3095781	-0.730159	5.22769	-2.20823	0.0316011	0.418206	-3.68971
chr3.52448893.52457013	-0.356325	7.64867	-2.20817	0.0316051	0.418206	-4.17471
chr13.20566329.20567999	0.562185	5.57875	2.20795	0.0316216	0.418206	-3.77104
chr4.165383904.165384820	1.37477	3.82143	2.20738	0.0316634	0.418206	-3.53181
chr1.187839945.187841242	-0.791788	4.40525	-2.20708	0.031686	0.418206	-3.66417
chrX.46963229.46964100	1.93767	3.39254	2.207	0.0316917	0.418206	-3.62323
chr9.84851746.84853622	0.92616	4.93545	2.20687	0.0317013	0.418206	-3.55257
chr10.95508557.95509485	-0.885078	4.21249	-2.20648	0.0317302	0.418206	-3.58072
chr17.35088237.35089970	-0.676877	4.96194	-2.20644	0.0317336	0.418206	-3.67627
chr7.83684895.83685535	-1.13201	3.70783	-2.20595	0.0317692	0.418402	-3.52114
chr15.78759794.78760768	-0.903427	3.36605	-2.20565	0.0317917	0.418425	-3.5584
chr13.102773162.102774041	-1.04332	3.7645	-2.20523	0.031823	0.418483	-3.52839
chr12.6312559.6313333	-1.08416	3.48425	-2.20458	0.0318712	0.418483	-3.54117
chr16.2904015.2906145	-0.450375	6.411	-2.20449	0.0318778	0.418483	-3.98852
chr5.75843355.75846491	0.809584	5.61771	2.20447	0.0318793	0.418483	-3.74822
chr2.6917199.6918364	-0.843104	3.97242	-2.20364	0.0319409	0.419018	-3.59401
chr16.70702971.70703901	-0.990536	3.45366	-2.20332	0.0319647	0.419059	-3.5455
chr4.105145777.105148155	0.601808	5.90733	2.20277	0.0320059	0.419266	-3.78164
chr3.177781058.177782515	-0.884614	4.28521	-2.20255	0.0320222	0.419266	-3.62519
chr22.29603125.29604228	0.640846	5.31509	2.20054	0.032173	0.420752	-3.71587
chr8.100908047.100909059	-0.96108	3.8722	-2.20007	0.0322083	0.420752	-3.54549
chr15.37371946.37372944	1.14013	3.83643	2.19994	0.0322177	0.420752	-3.52922
chr1.11988850.11992480	-0.52958	5.99841	-2.19979	0.0322289	0.420752	-3.91788
chr2.55268668.55269838	0.698728	4.70771	2.19964	0.0322402	0.420752	-3.6404
chr2.28607863.28608629	-1.00713	3.29058	-2.19831	0.0323405	0.421788	-3.54092
chr16.80931920.80932466	-1.07876	3.10262	-2.19781	0.0323779	0.421822	-3.53292
chr1.209642829.209643887	-0.848027	3.79525	-2.19757	0.0323964	0.421822	-3.56995
chr12.62077647.62079044	-0.787047	4.60975	-2.19744	0.032406	0.421822	-3.67661
chr21.46285360.46286831	-0.613268	5.08001	-2.19678	0.0324558	0.421926	-3.75018
chr1.192401535.192402305	1.38414	3.91575	2.19677	0.0324562	0.421926	-3.54223
chr11.48173009.48173723	-1.01912	3.21424	-2.19642	0.0324833	0.421926	-3.55983
chr9.120918717.120919953	-0.602892	4.60035	-2.19622	0.0324978	0.421926	-3.79758
chr16.71636818.71638006	-0.966223	3.97674	-2.19595	0.0325187	0.421926	-3.58442
chr15.43912942.43914533	0.783306	4.74229	2.19523	0.0325732	0.422153	-3.66591
chr11.65495917.65510002	0.421511	9.16382	2.19516	0.0325781	0.422153	-4.42232
chr8.74250278.74251512	1.0009	4.39556	2.19465	0.0326172	0.422388	-3.54141
chr6.13247727.13248839	1.06833	3.97935	2.19395	0.0326698	0.422797	-3.54639
chr10.97542262.97543720	0.815203	4.44933	2.19317	0.0327297	0.422921	-3.64264
chr17.81991344.81992205	-1.09391	3.80153	-2.19305	0.0327389	0.422921	-3.54725
chr12.108783480.108784688	-1.02145	3.71486	-2.19294	0.0327471	0.422921	-3.55549
chr10.82504987.82506000	-0.932289	3.4877	-2.19272	0.0327634	0.422921	-3.58324
chr16.81223242.81223729	-1.27147	2.95267	-2.19215	0.0328073	0.423217	-3.54499
chr7.70575069.70575786	1.06236	3.82129	2.19119	0.0328801	0.42355	-3.5457
chr7.130903753.130905005	0.802762	4.19344	2.19108	0.0328886	0.42355	-3.62685
chr20.36773380.36774467	-0.646509	4.64089	-2.19098	0.0328962	0.42355	-3.70989
chr5.36441047.36443931	0.674449	5.76076	2.1907	0.0329177	0.423556	-3.75486
chr1.41493072.41497434	-0.469986	6.74796	-2.19014	0.032961	0.423842	-4.0304
chr19.13167339.13168166	-0.783369	3.83608	-2.18953	0.0330073	0.423992	-3.65954
chr5.128476870.128478562	0.776976	4.86372	2.18943	0.0330148	0.423992	-3.64466
chr17.73310222.73312558	0.602318	5.39346	2.18901	0.0330477	0.424133	-3.78661
chr2.54618904.54621046	1.01652	4.23684	2.18842	0.0330929	0.424133	-3.56797
chr20.34111154.34112939	0.684647	5.23276	2.18792	0.0331309	0.424133	-3.73709
chr14.32509633.32510217	1.06565	3.68739	2.18779	0.0331413	0.424133	-3.56622
chr3.149617623.149619520	0.624896	5.26469	2.18761	0.0331553	0.424133	-3.73092
chr20.63786428.63788066	-0.816505	4.29914	-2.18731	0.0331784	0.424133	-3.69193
chr6.34223605.34224573	0.821022	4.10038	2.187	0.0332022	0.424133	-3.60955
chr1.234564389.234565400	1.0537	4.00695	2.1868	0.0332173	0.424133	-3.5648
chr6.81759563.81760189	1.40923	3.38586	2.18668	0.0332266	0.424133	-3.5644
chr14.66932132.66933327	1.29982	4.3703	2.18655	0.0332365	0.424133	-3.55062
chr1.156160683.156162130	-0.733994	4.41759	-2.18622	0.0332622	0.424181	-3.67234
chr5.160286687.160288252	-0.58553	5.11222	-2.18596	0.0332823	0.424181	-3.7841
chr13.28349699.28350849	0.653727	4.51381	2.18537	0.0333276	0.424489	-3.72165
chrX.153334094.153334890	-0.949584	3.27977	-2.18477	0.0333746	0.424789	-3.58576
chr3.29280602.29283977	0.535486	6.0839	2.18395	0.0334374	0.424789	-3.85918
chr7.151246488.151250572	-0.405868	7.18978	-2.18393	0.0334392	0.424789	-4.06514
chr17.39729571.39730978	-0.674978	4.66364	-2.18367	0.0334595	0.424789	-3.69331
chr9.9536573.9537130	1.12595	3.56882	2.18347	0.0334751	0.424789	-3.55588
chr9.91899392.91901413	-0.736406	4.62778	-2.18343	0.0334777	0.424789	-3.71481
chr1.45550516.45551431	-0.715369	4.55767	-2.18299	0.0335122	0.424897	-3.67422
chr19.47607802.47611313	-0.480573	6.51393	-2.18264	0.0335391	0.424897	-3.94936
chr21.34887844.34890436	0.695266	5.44072	2.18251	0.0335495	0.424897	-3.82226
chr22.36461232.36462915	-0.557422	5.24955	-2.18201	0.0335887	0.424943	-3.83702
chr20.63834945.63835765	-0.881658	3.25485	-2.18176	0.033608	0.424943	-3.63513
chr7.813044.813971	-0.878654	2.99419	-2.18147	0.0336306	0.424943	-3.62439
chr7.100705326.100706671	-0.708279	4.67165	-2.18138	0.0336375	0.424943	-3.71444
chr9.6106692.6107301	-0.924533	3.83961	-2.18105	0.0336631	0.424999	-3.5788
chr9.114387059.114388338	-0.827545	4.35817	-2.17941	0.0337913	0.426351	-3.66725
chr12.10212041.10215169	0.531307	6.53122	2.17903	0.033821	0.426458	-3.95005
chr10.95296560.95297996	-1.02023	3.94758	-2.17813	0.0338922	0.426618	-3.57082
chr1.180521313.180523214	0.855679	5.28113	2.17791	0.0339094	0.426618	-3.70207
chr20.14245276.14246187	-1.35663	3.62653	-2.17771	0.0339245	0.426618	-3.56452
chr4.64402613.64403512	1.18464	3.57652	2.17762	0.0339318	0.426618	-3.56551
chr6.129500760.129502108	0.866211	4.23842	2.17752	0.0339396	0.426618	-3.61576
chr6.48110003.48112049	0.732349	5.78423	2.17676	0.0339997	0.426997	-3.7629
chr1.209411389.209412326	1.79246	3.4351	2.1766	0.0340122	0.426997	-3.65245
chr13.114313870.114315177	0.6543	4.85993	2.17612	0.0340502	0.427208	-3.725
chr17.28972382.28974804	-0.521393	5.47627	-2.17568	0.0340845	0.427372	-3.91432
chr18.27921696.27922466	0.876917	3.81632	2.17516	0.0341254	0.427374	-3.62482
chr12.45232135.45233613	0.757078	4.73099	2.1747	0.0341616	0.427374	-3.67133
chr12.3046128.3047329	-0.840661	4.05191	-2.17438	0.0341872	0.427374	-3.65759
chr3.195891504.195893538	-0.650816	4.65025	-2.17384	0.0342296	0.427374	-3.79607
chr7.29858151.29859225	1.58545	3.20019	2.17378	0.0342343	0.427374	-3.61596
chr5.109688989.109691435	0.593035	5.56707	2.17358	0.0342507	0.427374	-3.82266
chr6.143842503.143844122	-0.586729	5.32909	-2.1732	0.0342804	0.427374	-3.79899
chr16.88770490.88771658	-0.623534	4.66664	-2.17286	0.0343077	0.427374	-3.75454
chr8.34028086.34029928	-1.17206	4.12553	-2.17272	0.0343188	0.427374	-3.64252
chr7.152424466.152425311	0.96813	3.93252	2.17267	0.0343226	0.427374	-3.60515
chr15.52076698.52077970	1.15141	3.77271	2.17252	0.0343347	0.427374	-3.57267
chr2.231179462.231180528	1.10889	3.54462	2.17236	0.0343472	0.427374	-3.57376
chr13.67619776.67620517	0.987384	3.63403	2.17206	0.0343713	0.427374	-3.5811
chr5.159605393.159605974	2.47381	2.86264	2.17192	0.0343818	0.427374	-3.79822
chr8.11941808.11943840	-0.594985	5.2186	-2.17121	0.0344386	0.427762	-3.82195
chr4.122797322.122798979	0.860441	5.08868	2.17063	0.0344849	0.427762	-3.70073
chr14.105464691.105469784	-0.502733	6.32704	-2.17053	0.0344927	0.427762	-4.03793
chrX.115594025.115594994	1.28163	3.60155	2.17047	0.0344979	0.427762	-3.57805
chr14.44316522.44317558	1.16468	3.99987	2.17014	0.0345238	0.427793	-3.57644
chr8.33598932.33600337	-0.676379	4.58266	-2.1699	0.034543	0.427793	-3.76856
chr14.68685035.68686327	1.05642	4.08012	2.16911	0.0346061	0.428312	-3.59268
chr8.9102022.9103665	-0.655399	4.88444	-2.16744	0.0347395	0.429512	-3.77964
chrX.31212476.31214106	1.21943	3.986	2.16737	0.0347457	0.429512	-3.58224
chr10.98430695.98431730	-0.793852	3.88825	-2.16695	0.0347789	0.429588	-3.68326
chr2.33264818.33265273	-1.24428	3.44785	-2.16657	0.0348093	0.429588	-3.58262
chr14.88534951.88535887	-1.26237	3.64488	-2.16649	0.0348159	0.429588	-3.58563
chr11.73314104.73316207	-0.552436	5.31892	-2.16562	0.0348858	0.429906	-3.8661
chr4.38190372.38191254	-0.857899	4.39227	-2.16547	0.0348981	0.429906	-3.6844
chr17.50177598.50178972	-0.633623	4.57818	-2.16538	0.0349057	0.429906	-3.78174
chr16.1492994.1493948	-1.03899	3.90144	-2.16437	0.0349864	0.430087	-3.61045
chr18.77101148.77102694	0.889892	4.02463	2.16412	0.0350073	0.430087	-3.65263
chr1.201419426.201422375	-0.507328	6.1624	-2.16381	0.0350319	0.430087	-4.02034
chr2.676101.677833	-0.443952	6.31957	-2.16366	0.0350443	0.430087	-4.04717
chr2.70300870.70302164	-0.815445	4.75787	-2.16309	0.0350903	0.430087	-3.68395
chr5.58454690.58461458	0.565113	7.09499	2.1629	0.0351058	0.430087	-4.04661
chr4.148066967.148067960	-0.753532	3.61825	-2.16269	0.0351228	0.430087	-3.69315
chr1.179365509.179366212	-0.790661	3.84959	-2.16237	0.0351487	0.430087	-3.68515
chr2.85887848.85889634	-0.781451	4.18219	-2.16229	0.0351553	0.430087	-3.6833
chrX.48737228.48737946	-0.832063	4.12148	-2.16222	0.0351604	0.430087	-3.65539
chr4.13832666.13833989	-1.25201	4.2599	-2.16185	0.0351911	0.430087	-3.59048
chr1.53219839.53220978	-0.706663	5.1959	-2.16151	0.0352182	0.430087	-3.79784
chr15.71251578.71252768	0.968232	4.11032	2.16138	0.0352289	0.430087	-3.60729
chr1.146038431.146039454	0.956298	3.64952	2.16107	0.0352544	0.430087	-3.61339
chr2.149421980.149423097	1.13328	4.03889	2.16098	0.0352617	0.430087	-3.59598
chr3.98922810.98923487	1.16028	3.58757	2.16088	0.0352696	0.430087	-3.59135
chr17.48107195.48108251	-0.848424	4.25754	-2.16034	0.0353131	0.430087	-3.66755
chr19.530966.533506	-0.615299	5.69141	-2.16008	0.0353347	0.430087	-3.87265
chr15.58439711.58441252	0.816316	4.66972	2.15964	0.0353706	0.430087	-3.67826
chr9.13203233.13203807	1.85735	3.00228	2.15941	0.0353889	0.430087	-3.74076
chr3.165642735.165643787	0.843681	4.43651	2.15933	0.0353955	0.430087	-3.65545
chr3.159872275.159873549	1.09348	4.14252	2.15916	0.0354094	0.430087	-3.59692
chr6.151763905.151764541	1.18589	3.56021	2.15911	0.0354133	0.430087	-3.59532
chr16.4213541.4214864	0.857511	3.98975	2.15887	0.035433	0.430087	-3.64
chr10.11338316.11339418	-0.895768	3.73899	-2.1585	0.0354631	0.430193	-3.65826
chr15.89912311.89913029	-1.00588	3.58888	-2.15807	0.0354983	0.43036	-3.61705
chr11.22724654.22725737	0.843536	4.73382	2.157	0.0355862	0.431166	-3.67778
chr19.5790626.5791320	-0.688439	4.21242	-2.15656	0.0356218	0.431339	-3.73484
chr6.133427841.133428630	-1.59034	3.18318	-2.15601	0.0356675	0.431633	-3.5987
chr8.125664116.125664962	1.17981	3.5704	2.15513	0.0357396	0.432176	-3.60064
chr2.195612337.195615780	0.529226	6.10369	2.15494	0.0357553	0.432176	-3.89251
chr7.2232333.2233393	-0.832702	4.00512	-2.15398	0.0358342	0.432702	-3.68788
chrX.154531568.154532847	-0.775154	3.54868	-2.15351	0.0358731	0.432702	-3.72182
chrX.68989559.68990956	-0.720852	4.50517	-2.15301	0.0359143	0.432702	-3.7871
chr1.193115616.193116628	0.836996	4.70521	2.15284	0.0359281	0.432702	-3.67472
chr22.30245001.30246817	0.77617	5.11734	2.15279	0.0359319	0.432702	-3.73898
chr10.68561076.68562417	-1.23884	3.6795	-2.15243	0.0359618	0.432702	-3.60462
chr17.8846761.8847301	-0.935702	3.63143	-2.15232	0.0359713	0.432702	-3.63031
chr12.124233354.124234306	1.13161	3.77891	2.15206	0.0359931	0.432702	-3.60496
chr17.3914908.3917985	-0.537176	5.28731	-2.15204	0.0359944	0.432702	-3.90713
chr19.55579659.55581232	-0.68073	4.80598	-2.1518	0.0360138	0.432702	-3.77278
chr8.125445143.125447740	-0.55297	5.78021	-2.15115	0.0360681	0.432911	-3.9346
chr13.102707013.102708408	1.15935	3.96528	2.15108	0.0360741	0.432911	-3.60999
chr5.82332378.82333353	1.41322	3.60337	2.15075	0.0361011	0.432977	-3.63765
chr5.149451842.149452619	1.32441	3.38323	2.15038	0.0361316	0.433084	-3.60767
chr14.55806912.55807895	1.35235	3.51261	2.14999	0.0361645	0.433221	-3.60946
chr17.69433506.69434743	1.27943	4.01169	2.14904	0.0362431	0.433904	-3.61687
chr1.26158461.26159822	-0.632299	5.03305	-2.14783	0.0363438	0.434626	-3.80629
chr16.667424.669134	-0.691063	4.49241	-2.1474	0.0363801	0.434626	-3.76105
chr15.89017601.89018779	-0.870592	3.49448	-2.14704	0.03641	0.434626	-3.68922
chrX.110014954.110016418	-0.823398	4.12933	-2.14699	0.0364144	0.434626	-3.71384
chr1.39901070.39902328	0.840808	3.91116	2.14677	0.0364328	0.434626	-3.68267
chr3.12809953.12810944	-0.676926	4.58191	-2.14635	0.036468	0.434626	-3.75469
chr6.125956656.125957560	0.61973	5.43508	2.14634	0.0364684	0.434626	-3.83488
chr13.76885261.76887367	0.750474	5.11845	2.14625	0.0364761	0.434626	-3.75353
chr6.142400007.142401263	0.824825	4.80557	2.14546	0.0365425	0.434757	-3.68866
chr9.36400015.36401504	-0.545802	5.32505	-2.14502	0.0365789	0.434757	-3.88521
chr5.138178342.138179168	-0.839546	4.14863	-2.14494	0.0365856	0.434757	-3.67412
chr19.1617795.1618402	-1.05433	3.17593	-2.1447	0.0366062	0.434757	-3.62048
chr12.98418283.98419479	-0.8263	4.50306	-2.14457	0.0366174	0.434757	-3.69797
chr5.88882342.88884595	0.779782	4.93254	2.14453	0.0366205	0.434757	-3.7551
chr2.160695281.160696347	1.75621	3.30387	2.14432	0.0366381	0.434757	-3.68237
chr19.1205325.1208415	-0.527166	6.13623	-2.14385	0.0366777	0.434927	-3.9513
chr1.201372011.201380672	-0.493535	7.6841	-2.14363	0.0366957	0.434927	-4.36094
chr19.15402262.15403350	-0.983536	3.77513	-2.1429	0.0367577	0.435144	-3.65432
chr2.177552511.177553344	1.03345	4.13351	2.14288	0.036759	0.435144	-3.63447
chr16.77844785.77845448	1.16002	3.04312	2.14252	0.0367898	0.435144	-3.62527
chr1.227563499.227564245	-0.696878	4.19013	-2.14157	0.0368699	0.435144	-3.76801
chr15.71114946.71116587	0.632302	5.40628	2.14142	0.0368826	0.435144	-3.8205
chr6.28224903.28225922	0.772863	4.59363	2.14116	0.0369041	0.435144	-3.7191
chr14.50311605.50312950	0.604153	5.14332	2.14081	0.0369342	0.435144	-3.84521
chr7.22561004.22562313	-0.734565	4.37575	-2.14066	0.0369468	0.435144	-3.78926
chr1.21909208.21910423	-0.739957	4.73702	-2.1405	0.0369606	0.435144	-3.78488
chr1.233112994.233113977	0.826619	3.93374	2.14034	0.0369734	0.435144	-3.74164
chr10.114026123.114027561	0.854024	4.46297	2.13989	0.0370117	0.435144	-3.68495
chr12.50452077.50452937	1.09887	3.29643	2.13974	0.0370245	0.435144	-3.62538
chr10.101587454.101588711	-0.939689	4.11889	-2.13926	0.0370651	0.435144	-3.65282
chr11.126282505.126283659	-0.703945	4.60758	-2.13924	0.0370671	0.435144	-3.80466
chr4.3466094.3467880	-0.779888	3.74971	-2.13901	0.0370864	0.435144	-3.78089
chr1.50959483.50960715	-0.739119	4.56014	-2.13877	0.0371067	0.435144	-3.73302
chr5.142362417.142363452	-0.626449	4.90104	-2.13859	0.0371221	0.435144	-3.8287
chr22.46773676.46774704	-0.67891	4.40449	-2.13856	0.0371248	0.435144	-3.80339
chr5.143199651.143201591	0.884114	4.93968	2.13845	0.0371341	0.435144	-3.68908
chr12.79689337.79692439	0.465228	6.34586	2.13831	0.0371462	0.435144	-4.00645
chr1.210328140.210330487	0.693295	5.15382	2.13652	0.0372989	0.435429	-3.79734
chr15.57355891.57357504	-0.670724	5.01142	-2.13647	0.0373033	0.435429	-3.79559
chr6.43016253.43017323	-0.739138	4.63908	-2.13646	0.0373036	0.435429	-3.73301
chr9.122158372.122159889	-0.743537	4.75943	-2.13632	0.0373155	0.435429	-3.76864
chr5.83101385.83102909	0.801612	4.95532	2.13615	0.0373299	0.435429	-3.76709
chr7.29605974.29607001	1.31357	3.6369	2.13603	0.0373405	0.435429	-3.63008
chr2.155894613.155895625	1.01441	4.13397	2.13583	0.0373578	0.435429	-3.63975
chr9.96416755.96421530	0.470896	7.13856	2.13579	0.0373611	0.435429	-4.10828
chr6.36386392.36388180	1.4289	3.95175	2.13569	0.0373696	0.435429	-3.63548
chr22.20243283.20244609	-0.737106	4.06275	-2.13549	0.0373867	0.435429	-3.77771
chrX.106707914.106708634	1.1162	3.71958	2.13498	0.0374306	0.435536	-3.64153
chr16.23452526.23453263	-0.907829	3.77624	-2.13488	0.0374392	0.435536	-3.66355
chr4.45662853.45663786	1.29942	2.75215	2.13366	0.0375432	0.436251	-3.63585
chr2.39467695.39468868	2.10193	3.3456	2.13335	0.0375699	0.436251	-3.77367
chr7.137882110.137882691	1.13375	3.25563	2.13311	0.037591	0.436251	-3.63807
chr17.17190800.17192142	0.920079	3.75418	2.13307	0.0375944	0.436251	-3.68106
chr10.52318301.52319579	1.04005	4.08098	2.13253	0.0376403	0.436251	-3.64465
chr3.71446861.71448702	0.926522	4.33654	2.13189	0.0376959	0.436251	-3.68085
chr15.81000626.81002757	0.578088	5.621	2.13167	0.0377144	0.436251	-3.86672
chr14.58151312.58152278	0.812913	4.16747	2.13074	0.0377951	0.436251	-3.71885
chr19.53865716.53869834	-0.394375	7.02953	-2.13073	0.0377955	0.436251	-4.19267
chr8.41818678.41819666	1.17468	4.00099	2.1304	0.0378243	0.436251	-3.64714
chr10.71850571.71851655	-0.599837	4.88945	-2.12996	0.0378619	0.436251	-3.87373
chr15.60379238.60380379	0.839216	4.16736	2.12981	0.0378754	0.436251	-3.72426
chr11.62790873.62792763	-0.542111	5.16626	-2.12972	0.0378828	0.436251	-3.90938
chr2.72983117.72986226	-0.584771	5.65065	-2.12932	0.0379177	0.436251	-3.98697
chr2.38722250.38723415	-0.77942	3.88526	-2.12923	0.0379249	0.436251	-3.71614
chr7.1160018.1160993	-0.892149	4.14184	-2.12917	0.0379305	0.436251	-3.73321
chr6.150856003.150858260	0.815484	5.42621	2.12882	0.0379608	0.436251	-3.78448
chr19.49155082.49156413	-0.597589	4.3509	-2.12856	0.037983	0.436251	-3.87819
chr10.7797247.7797972	0.754973	3.90286	2.12855	0.0379845	0.436251	-3.75416
chr9.133459474.133461267	-0.541256	5.52715	-2.12854	0.0379854	0.436251	-3.96765
chr19.4669683.4670567	-0.863624	3.8817	-2.12827	0.0380084	0.436251	-3.71561
chr12.6567559.6568633	0.857085	3.98539	2.1281	0.0380236	0.436251	-3.68688
chr6.69866461.69867771	0.74574	4.43452	2.12799	0.0380327	0.436251	-3.74909
chr1.175022627.175023865	0.837106	4.53971	2.12782	0.0380479	0.436251	-3.73578
chr1.201896555.201897795	-0.963145	3.69978	-2.12768	0.03806	0.436251	-3.66783
chr4.140426545.140427841	-0.729959	4.91477	-2.12729	0.0380936	0.436251	-3.80616
chr1.8076851.8079271	0.690128	4.79474	2.12696	0.0381228	0.436251	-3.77801
chr17.19331348.19332528	-0.768065	4.63821	-2.12693	0.038125	0.436251	-3.76841
chr5.150789994.150790986	1.23367	3.67681	2.12689	0.0381289	0.436251	-3.64339
chr12.60335642.60336117	1.58406	3.75986	2.12607	0.0382	0.436782	-3.68606
chr9.131393387.131396469	-0.556936	6.21238	-2.12579	0.0382243	0.436782	-4.00527
chr11.68212555.68214627	0.523997	5.91459	2.12561	0.0382403	0.436782	-3.98514
chr2.190343157.190344806	0.921682	4.65315	2.12494	0.0382989	0.436791	-3.69985
chr8.23889752.23890929	1.10871	3.97975	2.12444	0.0383425	0.436791	-3.64951
chr10.69899525.69900637	-0.742797	4.67204	-2.1243	0.0383543	0.436791	-3.82833
chr4.57080386.57081922	0.73246	4.82806	2.12426	0.0383577	0.436791	-3.77387
chr2.96788219.96789163	-0.709066	4.15331	-2.12415	0.0383673	0.436791	-3.77239
chr19.52741456.52742455	-1.23	3.53831	-2.12411	0.0383713	0.436791	-3.65145
chr3.69079257.69080529	0.682023	5.08263	2.12316	0.0384543	0.437094	-3.81825
chr19.18156648.18157991	-0.622121	4.09993	-2.123	0.0384681	0.437094	-3.88452
chr1.235073828.235076020	-0.55398	5.50188	-2.12281	0.0384846	0.437094	-3.95269
chr1.1324229.1325527	-0.678892	4.89559	-2.12254	0.0385087	0.437094	-3.79764
chr16.75254292.75255023	1.04516	3.37151	2.12248	0.0385142	0.437094	-3.6831
chr5.157948436.157949251	-0.900501	3.00559	-2.12211	0.0385466	0.437094	-3.68923
chr19.1490097.1491285	-0.745714	4.30441	-2.12194	0.0385617	0.437094	-3.8451
chr14.68103803.68105269	0.717466	4.62184	2.12182	0.0385716	0.437094	-3.85258
chr16.88856727.88857886	-0.786198	4.39368	-2.12157	0.0385939	0.4371	-3.77593
chr6.151044530.151046210	0.851068	4.39745	2.12105	0.0386394	0.437223	-3.77309
chr5.134524342.134528064	0.532831	5.71012	2.12095	0.0386481	0.437223	-3.99628
chr2.227465965.227467593	0.630874	5.20121	2.11922	0.0388012	0.438329	-3.88946
chr10.78570276.78571369	-0.912504	3.00792	-2.119	0.0388203	0.438329	-3.69518
chr8.144313818.144315372	-0.657916	4.21165	-2.11898	0.0388218	0.438329	-3.81922
chr7.36945548.36946165	-0.944614	3.2128	-2.11869	0.0388481	0.438329	-3.68047
chr20.1266116.1266850	-0.920321	3.36402	-2.11861	0.0388547	0.438329	-3.71926
chr4.185425063.185426521	-0.507483	6.12785	-2.11789	0.0389191	0.438421	-4.03592
chr1.165815510.165817438	-0.734721	4.55176	-2.11756	0.0389477	0.438421	-3.82459
chr20.45856743.45858002	-0.682553	4.77355	-2.11753	0.0389504	0.438421	-3.84025
chr16.30814138.30814651	-0.969891	3.56962	-2.11727	0.0389741	0.438421	-3.67507
chr3.136141063.136143409	0.810428	5.43607	2.11715	0.0389847	0.438421	-3.7913
chr7.56062399.56062928	1.8435	3.07058	2.11686	0.0390097	0.438421	-3.76094
chr4.156998698.156999758	0.942125	4.52296	2.1168	0.0390153	0.438421	-3.68929
chr11.62753540.62754616	-0.596026	5.40248	-2.1162	0.0390691	0.438738	-3.96322
chr22.30238217.30239105	1.47458	3.2217	2.11599	0.039087	0.438738	-3.67437
chr19.18372658.18375485	0.524488	6.58168	2.11545	0.0391354	0.439036	-4.07891
chr7.133081247.133082519	0.76486	4.68714	2.11429	0.0392392	0.439662	-3.79639
chr22.32621945.32623127	-0.742584	4.58541	-2.11394	0.0392703	0.439662	-3.86863
chr19.39427821.39429356	-0.633732	5.18852	-2.11392	0.0392715	0.439662	-3.91423
chr3.126745412.126748073	-0.61496	5.9895	-2.11384	0.0392785	0.439662	-4.06961
chr8.144422466.144424629	-0.675696	5.34121	-2.11339	0.0393195	0.43971	-4.03743
chr2.131492159.131493995	0.651836	4.93995	2.11296	0.039358	0.43971	-3.84755
chr11.28836304.28836926	1.76008	3.42685	2.1129	0.0393634	0.43971	-3.75193
chr7.83648332.83649143	1.16874	3.5857	2.11273	0.039378	0.43971	-3.6654
chr3.31077047.31078084	1.59334	3.48335	2.1125	0.0393984	0.43971	-3.71301
chr20.36549713.36551123	-0.942424	3.78382	-2.11233	0.0394139	0.43971	-3.71761
chr17.81422833.81423951	-0.90526	3.6282	-2.11194	0.0394489	0.439757	-3.73924
chr15.101148501.101149876	-0.664295	4.72649	-2.1118	0.0394617	0.439757	-3.90692
chr3.81788501.81789320	1.00943	3.56341	2.11105	0.0395286	0.440153	-3.6848
chr7.66859659.66860767	0.703327	4.62061	2.11063	0.0395669	0.440153	-3.83221
chr9.105863918.105865927	1.05145	5.10299	2.1102	0.039605	0.440153	-3.72982
chr13.97257696.97261071	0.745487	5.60282	2.11017	0.0396078	0.440153	-3.88532
chr20.50818306.50819010	-0.815503	3.72463	-2.11007	0.0396169	0.440153	-3.72833
chr6.33570927.33571929	-0.973355	3.5082	-2.10994	0.0396284	0.440153	-3.69084
chr17.17580823.17582098	-0.756612	4.15528	-2.10945	0.0396725	0.44023	-3.7912
chr17.4599371.4601055	-0.603632	4.82382	-2.10938	0.0396791	0.44023	-3.92076
chr5.68683199.68684188	0.874383	4.45776	2.10908	0.0397058	0.440284	-3.73338
chr2.29966206.29966802	2.56611	2.26685	2.10872	0.0397381	0.440374	-3.89717
chrX.49994748.49996671	0.833831	4.68274	2.10851	0.0397577	0.440374	-3.76579
chr9.136795845.136797594	-0.609878	4.8835	-2.10772	0.0398288	0.44092	-3.95002
chr9.87599833.87600584	0.90237	3.84839	2.10706	0.0398881	0.441134	-3.7098
chr19.39138616.39141126	-0.551416	5.84156	-2.10702	0.0398919	0.441134	-4.05594
chr4.168264719.168265647	-1.1319	3.7618	-2.10639	0.0399495	0.441528	-3.67804
chr2.237314657.237316366	-0.503918	5.20194	-2.10559	0.0400218	0.441817	-4.02813
chr2.179825903.179827334	0.798595	4.38227	2.10529	0.040049	0.441817	-3.76259
chr1.208201016.208201732	-1.02448	4.0306	-2.10512	0.0400646	0.441817	-3.69472
chr18.74149709.74151004	1.66898	3.93108	2.10496	0.0400794	0.441817	-3.71389
chrX.132875927.132878841	0.827228	5.18454	2.10489	0.0400854	0.441817	-3.79156
chr8.9002727.9003427	0.974564	3.92887	2.10431	0.0401383	0.441958	-3.69666
chr15.98547535.98549214	0.675436	4.77386	2.10401	0.0401654	0.441958	-3.87406
chr14.73490831.73491892	-0.812128	4.31945	-2.10383	0.0401817	0.441958	-3.77186
chr10.109894348.109896067	-0.574814	5.45171	-2.10356	0.0402066	0.441958	-3.94197
chr7.55127648.55130351	0.739508	5.5011	2.10309	0.040249	0.441958	-3.83878
chr19.5113249.5116121	-0.561468	5.44632	-2.10308	0.0402504	0.441958	-4.13176
chr5.112642777.112643865	-0.778228	4.18142	-2.10295	0.040262	0.441958	-3.81941
chr22.39040417.39041276	-0.870694	3.60307	-2.10282	0.0402738	0.441958	-3.75037
chr19.2771490.2772568	-0.922349	3.54529	-2.10215	0.0403348	0.442387	-3.72522
chr5.57435386.57436349	1.15428	3.67097	2.10171	0.0403752	0.442588	-3.68652
chr13.93861490.93862945	0.647863	4.95855	2.10125	0.0404172	0.4426	-3.8462
chr9.127835360.127836530	-0.993342	3.1786	-2.10122	0.0404202	0.4426	-3.70844
chr11.65301796.65302322	-0.888759	2.96162	-2.10071	0.0404665	0.442866	-3.72379
chr9.106859914.106865280	0.475513	6.56082	2.10002	0.0405306	0.443295	-4.09425
chr6.157898819.157899520	-1.04173	3.12241	-2.09981	0.0405497	0.443295	-3.69286
chr15.58469232.58470290	0.940354	4.32095	2.09912	0.0406127	0.443743	-3.76508
chr17.82863401.82864600	-0.766357	4.19629	-2.09833	0.0406851	0.444293	-3.80453
chr16.81005239.81008078	-0.437241	6.48786	-2.09795	0.0407208	0.444441	-4.14031
chr1.10681229.10683518	-0.602219	5.23661	-2.09756	0.0407564	0.444589	-3.96178
chr18.24791418.24792710	-0.720785	4.43596	-2.09713	0.0407961	0.444669	-3.8701
chr10.119164798.119166433	-0.579463	5.04311	-2.09678	0.0408285	0.444669	-3.95595
chr2.10867763.10869793	-0.65016	4.76538	-2.09676	0.04083	0.444669	-3.93741
chr2.7014606.7015945	-0.830796	4.18898	-2.09586	0.0409133	0.445336	-3.78886
chr17.28854287.28855503	-0.72591	4.9157	-2.09509	0.0409847	0.44546	-3.85805
chr7.92765244.92767050	0.783837	5.12775	2.09502	0.0409912	0.44546	-3.8407
chr1.9384236.9385825	-0.829004	4.24321	-2.0947	0.0410209	0.44546	-3.84902
chr17.47099644.47100750	-0.738801	4.2324	-2.0946	0.0410307	0.44546	-3.80188
chr7.72682762.72684213	0.608651	5.03287	2.09381	0.0411032	0.44546	-3.92681
chr16.85186988.85187942	-0.733808	3.80037	-2.09375	0.0411096	0.44546	-3.81838
chr1.85328577.85329634	1.0968	4.35012	2.09357	0.0411259	0.44546	-3.7084
chr7.105713310.105714873	-0.62708	5.2051	-2.09355	0.041128	0.44546	-3.90906
chr11.75554116.75555039	-0.645749	4.13203	-2.09311	0.0411688	0.44546	-3.89953
chr5.172870160.172873994	-0.587855	5.61965	-2.09279	0.0411989	0.44546	-3.99574
chr9.131678044.131679374	0.683249	5.19692	2.09274	0.0412032	0.44546	-3.88458
chr13.49810572.49811582	0.732246	4.07011	2.09262	0.0412147	0.44546	-3.83194
chr20.31514290.31515268	0.937259	4.49385	2.0926	0.0412162	0.44546	-3.79584
chr15.62391043.62392197	1.10017	4.42035	2.0924	0.0412344	0.44546	-3.70209
chr5.157515742.157517520	0.706743	4.67569	2.09216	0.0412569	0.445464	-3.88216
chr19.24033172.24034622	-0.525073	5.6685	-2.09164	0.0413057	0.445733	-4.01211
chr5.178204132.178205816	-0.645965	5.47027	-2.09142	0.0413261	0.445733	-3.96385
chr16.87391271.87393424	-0.492375	6.09864	-2.09054	0.0414088	0.445954	-4.08934
chr8.117019441.117020175	-0.86711	3.673	-2.09037	0.0414246	0.445954	-3.75219
chr1.89608100.89609025	1.29426	3.0214	2.09028	0.0414331	0.445954	-3.70072
chr14.53619898.53620597	-1.25883	3.64882	-2.09025	0.0414351	0.445954	-3.6986
chr22.38218146.38219417	-0.64587	4.82948	-2.08996	0.0414627	0.446012	-3.9109
chr14.58297334.58300059	0.542352	6.27496	2.08958	0.0414982	0.446156	-4.07948
chr17.47821422.47822276	-0.752294	3.59767	-2.08885	0.0415664	0.446568	-3.80971
chr19.5902993.5905094	-0.481011	6.37243	-2.08868	0.041583	0.446568	-4.21566
chr3.108471990.108472768	1.20202	3.85234	2.08784	0.0416618	0.446568	-3.70322
chr4.2962595.2964745	-0.551087	5.54198	-2.08747	0.0416964	0.446568	-3.98891
chr9.121735846.121736995	-0.882714	3.96194	-2.08745	0.0416986	0.446568	-3.75774
chr15.100721519.100722638	1.32922	3.67781	2.08738	0.0417045	0.446568	-3.71178
chr3.123659986.123661888	-0.619686	4.43955	-2.08733	0.0417098	0.446568	-3.94763
chr19.58575078.58576243	-0.609721	5.27897	-2.08721	0.0417208	0.446568	-3.96865
chr5.157560503.157561781	-0.811877	4.34466	-2.08705	0.0417362	0.446568	-3.81981
chr7.99374935.99375565	-0.949416	3.58113	-2.08672	0.041767	0.446589	-3.73909
chr9.89872204.89873988	-0.637034	4.79198	-2.08656	0.0417825	0.446589	-3.91367
chrX.135509593.135510549	0.821474	4.08822	2.08605	0.0418304	0.446644	-3.8039
chr7.28408299.28411203	0.573555	5.92626	2.08573	0.0418607	0.446644	-4.01592
chr17.43315071.43316206	0.900111	4.5096	2.08559	0.041874	0.446644	-3.78666
chr11.46505097.46506395	-0.729461	4.24011	-2.0854	0.0418913	0.446644	-3.84408
chr1.180526556.180527761	0.9326	4.43669	2.08456	0.0419709	0.446644	-3.75429
chr8.86514320.86515677	-0.737337	4.59583	-2.08453	0.0419738	0.446644	-3.85608
chr3.12444150.12445274	-0.77807	4.02149	-2.08446	0.0419806	0.446644	-3.79716
chr5.442593.443410	-1.12927	3.35627	-2.08419	0.0420056	0.446644	-3.70995
chr1.156080492.156083592	-0.531584	5.90292	-2.08414	0.0420103	0.446644	-4.03087
chr1.183812287.183814784	0.745797	5.66005	2.08411	0.0420133	0.446644	-3.8757
chr3.57036637.57037474	-0.862237	3.34055	-2.08376	0.042047	0.446644	-3.75236
chr1.1624714.1626013	-0.700706	3.78416	-2.08355	0.0420664	0.446644	-3.89063
chr1.180603037.180604186	-0.839812	3.9928	-2.08325	0.042095	0.446644	-3.76534
chrX.111680729.111682208	-0.613275	5.07049	-2.08322	0.0420982	0.446644	-3.92065
chr1.201904085.201905847	-0.582746	5.08801	-2.08286	0.0421317	0.446721	-4.02061
chr2.150472126.150473486	0.668141	4.86102	2.08197	0.0422164	0.446721	-3.86378
chr2.240585876.240587350	-0.702966	4.8805	-2.08159	0.0422531	0.446721	-3.91151
chr12.50024966.50025782	0.971058	3.53172	2.08117	0.0422924	0.446721	-3.72566
chr12.79983353.79984743	0.838194	4.23152	2.08113	0.0422962	0.446721	-3.79466
chr1.201170282.201171725	-0.599611	5.18625	-2.08113	0.0422965	0.446721	-3.94938
chrX.108515938.108516897	0.903969	4.26848	2.08112	0.0422972	0.446721	-3.74189
chr21.46539896.46540659	-0.936754	3.59483	-2.08085	0.0423237	0.446721	-3.74239
chr7.28104602.28105755	-0.892667	4.10664	-2.08084	0.0423239	0.446721	-3.80778
chr11.115550453.115550908	1.27502	2.99043	2.08076	0.0423317	0.446721	-3.71278
chr2.180656332.180657297	1.40029	3.18943	2.08023	0.0423827	0.446721	-3.73458
chr6.45986493.45987916	-0.74924	4.29104	-2.08014	0.0423912	0.446721	-3.87457
chr8.144408225.144411140	-0.564641	5.2663	-2.08011	0.0423938	0.446721	-4.0296
chr8.6405923.6407511	-0.695552	5.08872	-2.07969	0.0424337	0.446908	-3.87871
chr6.112258454.112259897	0.620088	5.173	2.0788	0.042519	0.447572	-3.9432
chr11.64862939.64865492	-0.550025	5.14289	-2.07849	0.0425485	0.447648	-4.01574
chr8.96523664.96524833	-1.13385	4.00331	-2.07784	0.0426111	0.447788	-3.72215
chr9.99433138.99434343	0.774744	4.53173	2.0776	0.0426339	0.447788	-3.85051
chr9.137221465.137223931	-0.508274	5.65702	-2.07749	0.0426446	0.447788	-4.05395
chr8.134777971.134778886	0.942417	4.09928	2.07741	0.0426523	0.447788	-3.76174
chr5.135423127.135424003	1.02327	3.4311	2.07711	0.0426813	0.447788	-3.73098
chr16.73068547.73069110	2.12326	3.08122	2.07696	0.0426952	0.447788	-3.84836
chr3.136751222.136753589	0.435047	6.50956	2.07643	0.0427461	0.447888	-4.21066
chr2.241701196.241703454	-0.560766	5.53781	-2.0764	0.0427492	0.447888	-4.0394
chr1.161706053.161707326	0.646177	5.05748	2.07569	0.0428171	0.44805	-3.95529
chr1.227945772.227947231	0.835657	4.36901	2.07552	0.0428336	0.44805	-3.80196
chr18.24212833.24213559	1.71693	3.58884	2.07523	0.0428616	0.44805	-3.75082
chr14.100306376.100307566	-1.04035	3.95132	-2.07507	0.0428771	0.44805	-3.75684
chr12.31517124.31519660	0.626974	5.26535	2.0746	0.0429227	0.44805	-3.9391
chr9.135960466.135961478	-1.07928	3.801	-2.07455	0.0429272	0.44805	-3.73926
chr10.90915026.90923189	0.434294	8.14465	2.07448	0.0429341	0.44805	-4.46927
chr6.78984445.78984977	1.50693	2.70148	2.07421	0.0429602	0.44805	-3.74312
chr1.14597956.14599684	-0.699975	5.19014	-2.07416	0.042965	0.44805	-3.97535
chr3.100399853.100402392	0.464534	6.20295	2.0733	0.0430481	0.448522	-4.12122
chrX.19851941.19852753	1.25201	3.53254	2.07323	0.0430548	0.448522	-3.72864
chr19.6423461.6425742	-0.596798	5.81057	-2.07295	0.0430821	0.448575	-4.0407
chr11.37503794.37505851	1.17003	4.19633	2.07146	0.0432262	0.449243	-3.75939
chr16.72290980.72292265	0.866251	4.20896	2.07143	0.0432293	0.449243	-3.82986
chr9.37198474.37198977	1.60319	3.09403	2.0714	0.0432322	0.449243	-3.78766
chr4.8315389.8316382	-0.736375	3.42304	-2.07113	0.0432589	0.449243	-3.87077
chr3.9864343.9865101	-0.869719	3.26235	-2.07091	0.0432799	0.449243	-3.77199
chr4.121696210.121697764	0.607649	5.40295	2.07011	0.0433579	0.449243	-3.93988
chr20.38748086.38748943	-0.771962	3.98897	-2.07001	0.043367	0.449243	-3.82545
chr9.122264067.122265447	0.649306	5.14971	2.06962	0.0434056	0.449243	-3.89437
chr7.98878204.98879864	-0.554329	5.45848	-2.0696	0.0434074	0.449243	-4.01472
chr5.82470081.82470763	-1.15762	2.78717	-2.06947	0.0434198	0.449243	-3.72965
chr11.83193203.83195060	0.689721	5.14682	2.06932	0.0434348	0.449243	-3.90931
chr15.70098849.70099924	0.776595	4.14296	2.06904	0.0434621	0.449243	-3.85695
chr11.20387053.20388770	-0.64758	5.18122	-2.06899	0.0434671	0.449243	-3.93406
chr22.30752950.30753589	-0.963467	3.41073	-2.06887	0.0434785	0.449243	-3.77827
chr9.82020988.82021796	1.09398	4.13194	2.06837	0.0435269	0.449243	-3.75291
chr16.3007824.3008957	-0.845219	4.05524	-2.06814	0.0435502	0.449243	-3.80812
chr19.43754260.43755910	0.616074	5.09044	2.06805	0.0435589	0.449243	-3.94261
chr18.58541476.58542777	0.727595	4.59229	2.06797	0.0435668	0.449243	-3.84941
chr7.106064647.106065631	1.25204	3.80984	2.06767	0.0435953	0.449243	-3.73525
chr18.23541066.23542158	-0.774382	4.11196	-2.06766	0.043597	0.449243	-3.831
chr19.34134385.34135129	-0.79208	3.95742	-2.06748	0.0436148	0.449243	-3.82265
chr5.124651009.124652503	0.634114	4.62609	2.06669	0.0436921	0.44981	-3.90846
chr17.58631418.58632400	0.750055	4.52555	2.06631	0.0437288	0.449957	-3.87361
chr2.16316017.16319170	-0.582812	5.3336	-2.06565	0.0437933	0.450391	-4.03027
chr12.75977187.75979551	0.640454	5.52809	2.06511	0.0438469	0.450502	-3.95661
chr4.139665224.139667524	-0.531328	5.89272	-2.065	0.0438572	0.450502	-4.10491
chr10.25493132.25494037	0.747277	4.47974	2.06486	0.0438713	0.450502	-3.87865
chr15.71042229.71043655	1.0565	4.02661	2.06454	0.0439029	0.450598	-3.7556
chr1.28328684.28329594	1.21761	3.57874	2.06396	0.0439602	0.450648	-3.7375
chr19.2185733.2187260	-0.566636	5.18936	-2.06376	0.0439796	0.450648	-4.01007
chr9.4662160.4663138	0.952773	4.08242	2.06366	0.0439899	0.450648	-3.78756
chr16.4942842.4943841	0.749918	4.46298	2.06358	0.0439973	0.450648	-3.88878
chr1.12019077.12020145	-0.656827	4.56676	-2.06262	0.0440918	0.451387	-3.91228
chr4.167895378.167897680	0.597765	5.62481	2.06208	0.0441456	0.451707	-3.9781
chr7.75638424.75639512	-0.957057	3.62597	-2.06159	0.0441936	0.451969	-3.77
chr9.109769875.109772826	-0.549729	5.98116	-2.06076	0.0442757	0.452579	-4.0994
chr9.124708293.124709535	0.981078	3.79806	2.06033	0.0443182	0.452671	-3.76087
chr2.37871920.37872974	1.05734	3.67873	2.06007	0.0443448	0.452671	-3.76016
chr9.137276405.137277909	-0.577345	4.91118	-2.05959	0.0443923	0.452671	-4.03005
chrX.154411189.154412189	-0.78219	4.03929	-2.05899	0.0444519	0.452671	-3.83793
chr19.32345599.32346409	1.02748	3.81124	2.05877	0.0444741	0.452671	-3.75542
chr4.168831038.168833883	0.587368	5.78756	2.05852	0.0444986	0.452671	-4.04654
chr11.66369918.66372580	-0.555261	5.5641	-2.05846	0.0445042	0.452671	-4.08824
chr5.71905474.71908797	0.569631	6.13582	2.05841	0.0445093	0.452671	-4.06348
chr16.20166148.20167459	-0.964997	4.29767	-2.05828	0.0445222	0.452671	-3.80109
chr1.225657245.225658352	0.898116	3.93996	2.05814	0.0445362	0.452671	-3.7836
chr2.130727349.130728174	-0.672482	3.87357	-2.05787	0.0445634	0.452671	-3.88148
chr9.33381126.33381804	-0.916483	3.11839	-2.05763	0.0445869	0.452671	-3.80294
chr3.196568039.196569428	-0.730227	4.77283	-2.05759	0.0445915	0.452671	-3.88137
chr7.134885997.134889082	0.616498	5.85182	2.05751	0.0445995	0.452671	-4.03845
chr12.79933345.79936154	0.461104	6.59243	2.05725	0.0446247	0.452699	-4.20791
chr20.35874620.35876691	0.727057	5.10483	2.05655	0.0446949	0.452875	-3.87777
chr15.67150063.67150944	0.97233	3.50097	2.05647	0.0447031	0.452875	-3.7716
chr1.218660059.218661225	0.882577	4.55633	2.05626	0.0447243	0.452875	-3.80889
chr13.98977248.98978526	0.898527	4.10406	2.05618	0.0447321	0.452875	-3.79467
chr4.107824233.107825862	0.63359	5.30045	2.05449	0.0449016	0.45343	-3.9969
chr7.18420599.18421939	1.02342	4.27623	2.05439	0.0449113	0.45343	-3.76377
chr6.139402795.139403880	0.906763	4.26702	2.05438	0.0449124	0.45343	-3.8106
chr19.16262337.16263137	-1.0839	3.21466	-2.05421	0.044929	0.45343	-3.75649
chr6.92690870.92691643	-0.971512	3.7782	-2.05418	0.044932	0.45343	-3.77494
chr9.38057527.38058168	-0.877637	3.5612	-2.05415	0.0449352	0.45343	-3.79936
chr11.122642281.122643023	1.56534	3.13875	2.05406	0.0449446	0.45343	-3.78443
chr19.6270810.6273932	-0.51378	5.56194	-2.05384	0.0449669	0.45343	-4.12717
[truncated: 18,140 more rows]
